# Supplementary material for: Genus level molecular phylogeny of Aegisthidae Gisbrecht, 1893 (Copepoda: Harpacticoida) reveals morphological adaptations to deep-sea and plagic habitats
Source: BMC Evol Biol. 2020 Mar 14;20:36. doi: 10.1186/s12862-020-1594-x (PMC7071595; doi:10.1186/s12862-020-1594-x)
Supplement: Supplementary file 2 — Additional file 2. MrBayes Job1. [file 12862_2020_1594_MOESM2_ESM.zip]

Archive with 20 entries (19 files):
- Job1_supplementary_info/
- Job1_supplementary_info/18S_28S_COI_codon_renamed_modified.nex
- Job1_supplementary_info/18S_28S_COI_codon_renamed_modified.nex.ckp
- Job1_supplementary_info/18S_28S_COI_codon_renamed_modified.nex.con.tre
- Job1_supplementary_info/18S_28S_COI_codon_renamed_modified.nex.con.tre.habitus.pdf
- Job1_supplementary_info/18S_28S_COI_codon_renamed_modified.nex.con.tre.habitus.tif
- Job1_supplementary_info/18S_28S_COI_codon_renamed_modified.nex.con.tre.pdf
- Job1_supplementary_info/18S_28S_COI_codon_renamed_modified.nex.lstat
- Job1_supplementary_info/18S_28S_COI_codon_renamed_modified.nex.mcmc
- Job1_supplementary_info/18S_28S_COI_codon_renamed_modified.nex.mstat
- Job1_supplementary_info/18S_28S_COI_codon_renamed_modified.nex.parts
- Job1_supplementary_info/18S_28S_COI_codon_renamed_modified.nex.pstat
- Job1_supplementary_info/18S_28S_COI_codon_renamed_modified.nex.run1.p
- Job1_supplementary_info/18S_28S_COI_codon_renamed_modified.nex.run1.t
- Job1_supplementary_info/18S_28S_COI_codon_renamed_modified.nex.run2.p
- Job1_supplementary_info/18S_28S_COI_codon_renamed_modified.nex.run2.t
- Job1_supplementary_info/18S_28S_COI_codon_renamed_modified.nex.trprobs
- Job1_supplementary_info/18S_28S_COI_codon_renamed_modified.nex.tstat
- Job1_supplementary_info/18S_28S_COI_codon_renamed_modified.nex.vstat
- Job1_supplementary_info/logfile.txt
