# Supplementary material for: Genus level molecular phylogeny of Aegisthidae Gisbrecht, 1893 (Copepoda: Harpacticoida) reveals morphological adaptations to deep-sea and plagic habitats
Source: BMC Evol Biol. 2020 Mar 14;20:36. doi: 10.1186/s12862-020-1594-x (PMC7071595; doi:10.1186/s12862-020-1594-x)
Supplement: Supplementary file 2 — Additional file 2. MrBayes Job1. [file 12862_2020_1594_MOESM2_ESM.zip › Job1_supplementary_info/18S_28S_COI_codon_renamed_modified.nex]

#NEXUS
begin taxa;
	dimensions ntax=101;
	taxlabels
	561_Misophriopsis
	290_Benthomisophria
	435_Misophriella
	D21_Pontostratiotes_sp
	D15_Pontostratiotes_sp
	304_Pontostratiotes_sp
	499_Pontostratiotes_sp
	303_Pontostratiotes_sp
	K127_Pontostratiotes_sp
	K29_Pontostratiotes_sp
	576_Andromastax_sp
	619_Andromastax_sp
	K34_Nudivorax_sp
	368_Aegisthus_sp
	411_Andromastax_sp
	365_Andromastax_sp
	367_Andromastax_sp
	K93_Pontostratiotes_sp
	518_Pontostratiotes_sp
	K30_Pontostratiotes_sp
	300_Pontostratiotes_sp
	D46_Pontostratiotes_sp
	D37_Pontostratiotes_sp
	D25_Pontostratiotes_sp
	D47_Pontostratiotes_sp
	616_Andromastax_sp
	313_Pontostratiotes_sp
	D18_Jamstecia_sp
	521_Pontostratiotes_sp
	K132_Stratiopontotes_sp
	K33_Stratiopontotes_sp
	519_Pontostratiotes_sp
	320_Pontostratiotes_sp
	D35_Pontostratiotes_sp
	D23_Pontostratiotes_sp
	D24_Pontostratiotes_sp
	612_Siphonis_aureus
	562_Cerviniopsis_sp
	507_Cerviniopsis_sp
	396_Cerviniopsis_longicaudata
	510_Cerviniopsis_sp
	428_Cerviniella_sp
	K155_Cerviniella_sp
	K148_Cerviniella_sp
	K43_Cerviniella_brodskayae
	K124_Cerviniella_sp
	105_Canuella
	106_Canuella
	184_longipedia
	183_longipedia
	301_Andromastax_sp
	K141_Cerviniella_sp
	K134_Cerviniella_sp
	520_Pontostratiotes_sp
	30_Pontostratiotes_fontani
	31_Pontostratiotes_fontani
	K128_Pontostratiotes_sp
	K163_Nudivorax_sp
	K159_Jamstecia_sp
	K125_Jamstecia_sp
	373_Aegisthus_sp
	371_Aegisthus_sp
	K31_Pontostratiotes_gladius
	517_Pontostratiotes_sp
	299_Pontostratiotes_sp
	D11_Pontostratiotes_sp
	K137_Stratiopontotes_sp
	K36_Aegisthidae_gen_nov2
	298_Siphonis_ruehlemanni
	523_Siphonis_ruehlemanni
	505_Cerviniopsis_sp
	K162_Cerviniopsis_sp
	512_Cerviniopsis_sp
	K154_Cerviniella_brodskayae
	K130_Cerviniella_sp
	K129_Cerviniella_sp
	K83_Cerviniella_sp
	K28_Cerviniella_lagarderei
	331_Aegisthidae_gen_nov1
	564_Hase_sp
	D10_Hase_sp
	K152_Hase_sp
	K44_Hase_sp
	K46_Hase_sp
	479_Hase_sp
	D34_Aegisthus_sp
	D30_Expansicervinia_sp
	K158_Expansicervinia_sp
	D22_Expansicervinia
	501_Neocervinia_sp
	358_Expansicervinia_sp
	558_Cervinia_sp
	432_Expansicervinia_sp
	D31_Expansicervinia_sp
	634_Expansicervinia_sp
	K80_Cervinia_sp
	K149_Cervinia_sp
	601_Cervinia_sp
	575_Cervinia_sp
	K123_Cervinia_sp
	K109_Cervinia_sp
;
end;
begin characters;
	dimensions nchar=3448;
	format datatype=dna missing=? gap=-;
	matrix
	561_Misophriopsis	-------------------------------------------------------------------------TTATTCGAATAGAGTTAAGACATCCTGGATTATTATTAAATGATTCTCAATTGTATAATGTAGTAGTCACTGCTCATGCTTTTATTATAATTTTTTTTATAGTTATACCAATTTTAATTGGGGGGTTTGGTAATTGACTTATTCCTTTAATAATTGGAGCTCCTGATATAGCGTTTCCTCGATTAAATAATATAAGATTTTGATTTTTAATTCCTTCTTTAATTATACTTTTATCAAGTTCATTAATTGAGGCTGGAGTTGGAACAGG---TTGAACCCTTTATCCCCCTTTAAGAAGAAATATTGCGCATGCAGGAATATCTGTA…
	290_Benthomisophria	----AAGATATTGGTACGTTATATTTATTATCAGGACTATGGGCTGGCTTAATTGGCACGGGTCTTAGGCTTTTAATTCGAATAGAGTTAGGTCAACCGGGGAGTCTTTTAGGAGATGACCAACTTTACAACGTAATTGTGACTGCACACGCGTTTATTATGATTTTTTTTATGGTTATACCTGTGTTAATCGGTGGGTTTGGTAATTGACTTGTGCCGTTGATATTAGGGGCACCTGATATGGCCTTTCCCCGACTTAATAATATGAGCTTCTGGTTTTTAATACCCGCATTAGCAATATTACTCTCAAGTAGCTTAGTGGAGAGTGGGGCAGGGACAGG---TTGAACAGTATACCCCCCCTTAAGAAGAAATATCTCCCACAGAGGTGCGTCTGTT…
	435_Misophriella	----AAGATATTGGCACTCTATACTTACTTATAGGAATATGAGGAGGTATAATTGGTACCGGTTTAAGTATAATTATTCGAATAGAGTTAGGACAGCCCGGAAGGCTGTTAGGAGATGACCAACTATATAACGTTATTGTAACTGCTCATGCTTTTATTATAATTTTTTTTATAGTTATACCTGTTTTAATTGGAGGCTTTGGTAACTGACTTCTCCCATTAATACTAGGGGCCCCTGACATAGCTTTTCCCCGACTTAATAATATAAGCTTTTGATTTCTCCTCCCCGCTTTATTAATACTCCTTTCAAGGAGTATAATTGAAAGCGGTGTAGGTACAGG---TTGAACTGTTTACCCCCCTTTAAGAAGAAACCTCGCTCATGGAGGTCCCTCAGTA…
	D21_Pontostratiotes_sp	-------------GAACTCTCTATCTACTTACCGGAGCCTGAGCAGGCCTTATTGGAAGCGGTCTTAGCATTCTAATCCGCCTTGAATTGGGTACTGCGGGGGCCCTAATAGCTGACGACCAACTATACAATGTGGTAGTAACTGCCCATGCCTTTGTTATAATCTTTTTCATAGTAATACCTGTTATAATCGGAGGATTCGGAAATTGGCTCATCCCTTTAATAATCGGAGCCCCAGATATAGCTTTTCCACGATTAAATAATATGAGATTTTGGTTTTTAATCCCATCTCTAGGCCTTCTAGTTATAAGAGGAATAATTGAAGGGGGAGTAGGAGCTGG---GTGAACACTTTACCCCCCATTAAGTAGAAATATTGGCCACTCAGGCTCCGCTATG…
	D15_Pontostratiotes_sp	---------------ACCCTTTATCTTTTAACAGGCGCTTGAGCCGGCCTAACAGGAAGCGGACTTAGAGTTCTTATCCGCCTAGAACTAGGAACTGCTGGCCCCCTAAGAGGAGACGATCAACTTTATAACGTTGTAGTAACTGCTCACGCTTTTATTATAATTTTTTTTATGGTTATACCCGTCATAATCGGGGGCTTTGGTAATTGACTCGTCCCCCTAATAATCGGCGCCCCGGATATAGCATTTCCCCGATTAAATAATATGAGATTCTGATTTTTAATCCCCTCTCTTATACTGTTAATCCTGGCTGGCATAATTGAAGGCGGCGTGGGTGCCGG---GTGAACTCTTTACCCCCCCCTAAGAAGAACTTTAGGCCATGCCGGGTCAGCTATA…
	304_Pontostratiotes_sp	-------------GCACCATATACCTTTTAGCCGGCGCATGAGCAGGGCTAATCGGAAGAGGGCTAAGTGTTTTAATCCGTCTTGAGTTAGGAACTGCTGGAGCCTTAGGGGGAGATGACCAGCTATATAACGTTGTTGTTACAGCCCATGCATTTATTATAATTTTCTTTATAGTAATACCCATTTTAATTGGGGGATTTGGTAACTGAATAGTCCCGCTAATACTCGGTGCTCCAGATATAGCGTTCCCCCGACTAAATAATATAAGATTTTGATTTTTAATCCCCTCCTTAGGACTTCTAGTAATAAGTGGACTAACAGAAAGAGGAGTAGGCGCAGG---ATGAACACTATACCCCCCCCTTAGGGGCCTAATAGGCCATGCTGGGGCGGCTATG…
	499_Pontostratiotes_sp	-------------GCACCATATACCTTTTAGCCGGCGCATGAGCAGGGCTAATCGGAAGAGGGCTAAGTGTTTTAATCCGTCTTGAGTTAGGAACTGCTGGAGCCTTAGGGGGAGATGACCAGCTATATAACGTTGTTGTTACAGCCCATGCATTTATTATAATTTTCTTTATAGTAATACCCATTTTAATTGGGGGATTTGGTAACTGAATAGTCCCGCTAATACTCGGTGCTCCAGATATAGCGTTCCCCCGACTAAATAATATAAGATTTTGATTTTTAATCCCCTCCTTAGGACTTCTAGTAATAAGTGGACTAACAGAAAGAGGAGTAGGCGCAGG---ATGAACACTATACCCCCCCCTTAGGGGCCTAATAGGCCATGCTGGGGCGGCTATG…
	303_Pontostratiotes_sp	-------------GCACCATATACCTTTTAGCCGGCGCATGAGCAGGGCTAATCGGAAGAGGGCTAAGTGTTTTAATCCGTCTTGAGTTAGGAACTGCTGGAGCCTTAGGGGGAGATGACCAGCTATATAACGTTGTTGTTACAGCCCATGCATTTATTATAATTTTCTTTATAGTAATACCCATTTTAATTGGGGGATTTGGTAACTGAATAGTCCCGCTAATACTCGGTGCTCCAGATATAGCGTTCCCCCGACTAAATAATATAAGATTTTGATTTTTAATCCCCTCCTTAGGACTTCTAGTAATAAGTGGACTAACAGAAAGAGGAGTAGGCGCAGG---ATGAACACTATACCCCCCCCTTAGGGGCCTAATAGGCCATGCTGGGGCGGCTATG…
	K127_Pontostratiotes_sp	-------------GAACCCTGTATTTTCTAGCCGGGGCATGAGCTGGACTGACTGGCAGGGGCCTTAGGGTACTAATCCGGCTAGAGCTAGGGACTGCTGGGGCGTTGGGAGGGGATGACCAGCTGTATAACGTCGTTGTAACAGCACACGCATTTATTATAATCTTTTTTATGGTTATGCCCATTTTAATTGGGGGATTCGGAAACTGAATAGTCCCGCTAATACTGGGGGCACCTGACATGGCTTTCCCGCGCCTTAATAATATGAGCTTTTGGTTTTTAATCCCCTCTTTAGGGCTCTTAGTCTTAAGGGGGATAACTGAGAGGGGGGTAGGAGCTGG---CTGAACCCTCTATCCCCCCCTTAGGGGGCTAATTGGGCATGCTGGGGCAGCAATA…
	K29_Pontostratiotes_sp	----------------------------------------------------------------------------------------------------GCAGATTAGGAGGAGATGACCAACTTTATAATGTGGTAGTAACAGCGCATGCGTTTATTATGATTTTTTTTATAGTTATACCGATTTTAATTGGGGGATTTGGGAATTGATTAGTGCCCCTGATAATTGGGGCACCCGATATAGCATTTCCTCGATTAAATAATATAAGATTTTGATTTTTAGTCCCAGCACTAGGACTTTTAGTGGGAAGGGGCATAATTGAAGGGGGGGTTGGAGCCGG---GTGGACACTTTATCCCCCGCTTAGAAGAAATTTGGGGCATAGAGGGGCAGCAATG…
	576_Andromastax_sp	----------------------------------------------------------------------------------------------------------------------------------------------------------------------------------------------------------------------------------------------------------------------------------------------------TAGCCTTACTAATTTTCAGGGGTGCAATTGAGGGAGGGGTGGGGGCCGG---ATGGACCCTTTACCCCCCTCTTAGGGGGAATGAGGGGCACTCCGGCGTTTCTGTG…
	619_Andromastax_sp	-------------------------------------------------------------------------------------------------------------------------------------------------------------------------------------------------------------------------------------------------------------------------------------------------------------------------GTGCAATTGAGGGAGGGGTGGGGGCCGG---ATGGACCCTTTACCCCCCTCTTAGGGGGAATGAGGGGCACTCCGGCGTTTCTGTG…
	K34_Nudivorax_sp	----------------CTATATATTTAATTACTGGGGCTTGGGCGGGATTTATTGGAAGGGGGTTGAGGGCGTTATTACGGTTAGAGCTGGGCCAGGCGGGAGCGTTGATGGGAAATGACCAGTTATATAATGTTGTTGTAACTGCGCATGCGTTTATTATAATTTTTTTTATGGTTATGCCAATTTTAATTGGGGGATTTGGTAATTGAATAGTCCCTCTAATGTTGGGTGCACCAGACATGGCTTTCCCTCGTATAAATAACATAAGGTTTTGATTTTTACTCCCCTCTTTGGCCCTATTAGTTTTAAGGGGTATAATTGAGGGGGGGGTTGGGGCAGG---TTGGACACTTTATCCTCCCCTTAGAAGTACTTTAGGGCACTCTGGGATTGCAGTA…
	368_Aegisthus_sp	----------------------------------------------------------GGGGCCTAAGGGCCCTCCTTCGCCTAGAGCTTGGACAGACAGGGGCCTTTATGGGCAACGATCAACTCTACAACGTCGTTGTCACAGCTCATGCATTTATTATGATTTTCTTCATGGTGATACCAATTTTAATTGGGGGGTTTGGAAACTGAATAGTCCCCCTAATGCTCGGGGCCCCAGACATAGCTTTCCCCCGGATAAATAACATAAGATTCTGATTTTTACTACCCTCTTTGACCCTACTAGTCTTCAGGGGAATAATCGAAGGCGGAGTCGGGGCAGG---GTGAACACTTTACCCCCCCCTGAGGAGTACCCTGGGACACTCGGGTGTCGCAGTA…
	411_Andromastax_sp	----------------------------------GTGCTTGGGCAGGGCTTATTGGGAGGGGGCTAAGGGCCCTTTTGCGGCTGGAGCTGGGGCAGGCGGGGGCTCTAATGGGTAACGACCAGCTATACAATGTAGTCGTTACGGCACACGCTTTTATTATGATTTTTTTTATGGTAATACCGATTTTAATTGGAGGGTTTGGTAATTGGATGGTGCCACTTATACTTGGAGCGCCGGATATAGCTTTTCCGCGAATAAACAATATAAGTTTTTGGTTTTTATTGCCATCATTAGCCCTATTAGTATTGAGGGGGATGATTGAGGGGGGGGTGGGGGCTGG---TTGGACGCTGTATCCCCCCTTGAGTAGGTCTTTGGGGCATTCTGGGGTTGCCGTG…
	365_Andromastax_sp	-------------------------------------------------TTATTGGGAGGGGGCTAAGGGCCCTTTTGCGGCTGGAGCTGGGGCAGGCGGGGGCTCTAATGGGTAACGACCAGCTATACAATGTAGTCGTTACGGCACACGCTTTTATTATGATTTTTTTTATGGTAATACCGATTTTAATTGGAGGGTTTGGTAATTGGATGGTGCCACTTATACTTGGAGCGCCGGATATAGCTTTTCCGCGAATAAACAATATAAGTTTTTGGTTTTTATTGCCATCATTAGCCCTATTAGTATTGAGGGGGATGATTGAGGGGGGGGTGGGGGCTGG---TTGGACGCTGTATCCCCCCTTGAGTAGGTCTTTGGGGCATTCTGGGGTTGCCGTG…
	367_Andromastax_sp	----------------------------------------------------------------TAAGGGCCCTTTTGCGGCTGGAGCTGGGGCAGGCGGGGGCTCTAATGGGTAACGACCAGCTATACAATGTAGTCGTTACGGCACACGCTTTTATTATGATTTTTTTTATGGTAATACCGATTTTAATTGGGGGGTTTGGTAATTGGATGGTGCCACTTATACTTGGAGCGCCGGATATAGCTTTTCCGCGAATAAACAATATAAGTTTTTGGTTTTTATTGCCATCATTAGCCCTATTAGTATTGAGGGGGATGATTGAGGGGGGGGTGGGGGCTGG---TTGGACGCTGTATCCCCCCTTGAGCAGGTTTTTGGGGCATTCTGGGGTTGCCGTG…
	K93_Pontostratiotes_sp	-------------GCACCTTGTACCTCTTAACAGGCGCATGGGCCGGATTAATGGGGAGCGGACTAAGAGTCCTAATCCGACTTGAGCTTGGGACTGCCGGAGCCCTCATAGGGGATGACCAACTCTATAACGTCGTTGTTACCGCCCATGCCTTCATCATAATTTTTTTTCTTGTAATGCCTGTTATGATTGGCGGCTTCGGAAATTGATTAGTGCCTCTTATAATCGGGGCTCCCGACATAGCCTTCCCTCGCCTAAATAATATAAGCTTTTGATTTCTAATCCCGTCTCTTAGCCTTCTAATTTTTGCTGGCATAATCGAAGGCGGGGTAGGGGCCGG---ATGAACCCTATACCCCCCCCTAAGAAGGTCGGTAGGCCACTCAGGATCTGCCATA…
	518_Pontostratiotes_sp	----------------------------------------------------------------------------------------------------------------------------------------------------------------------------------------------------------------------------------------------------------------------------GATTTTGGTTTTTAATCCCATCTCTCGGCCTTCTAGTTATAAGAGGAATAATTGAAGGAGGAGTAGGAGCTGG---GTGAACACTTTACCCCCCATTAAGTAGAAATATTGGCCACTCAGGCTCCGCTATG…
	K30_Pontostratiotes_sp	----------------------------------GAGCCTGAGCAGGCCTTATTGGAAGCGGTCTTAGCATTCTAATCCGCCTTGAATTGGGTACTGCGGGGGCCCTAATAGCTGACGACCAACTATACAATGTGGTAGTAACTGCCCATGCCTTTGTTATAATCTTTTTCAGAGTAATACCTGTTATAATCGGAGGATTCGGAAATTGGCTCATCCCTTTAATAATCGGAGCCCCAGATATAGCTTTTCCACGATTAAATAATATGAGATTTTGGTTTTTAATCCCATCTCTAGGCCTTCTAGTTATAAGAGGAATAATTGAAGGGGGAGTAGGAGCTGG---GTGAACACTTTACCCCCCATTAAGTAGAAATATTGGCCACTCAGGCTCCGCTATG…
	300_Pontostratiotes_sp	-------------------------------------------------TTATTGGAAGCGGTCTTAGCATTCTAATCCGCCTTGAATTGGGTACTGCGGGGGCCCTGATAGCTGACGACCAACTATACAGTGTGATAATAACTGCCCATGCCTTTGTTATAATCTTTTTCATAGTAATACCCGTTATAATCGGAGGATTCGGAAATTGGCTCACCCCTTTAATAATCGGAGCCCCAGATATTGCTTTTCCACGATTAAATAATATAAGATTTTGGTTTTTAATCCCATCTCTCGGCCTTCTTGTTATAAGAGGAATAATTGAAGGAGGAGTAGGAGCTGG---GTGAACACTTTACCCCCCATTAAGTAGAAATATTGGCCACTCAGGCTCCGCTTTG…
	D46_Pontostratiotes_sp	---------------------------------------------------------------------------------------------------------------------------------------------------------------------------------------------------------------------------------------------------------------------------------------------------------------------------------------------------------------------------------------------------------------…
	D37_Pontostratiotes_sp	-------------GAACCCTTTATCTTTTAACAGGCGCTTGAGCCGGCCTAACAGGAAGCGGACTTAGAGTTCTTATCCGCCTAGAACTAGGAACTGCTGGCCCCCTAAGAGGAGACGATCAACTTTATAACGTTGTAGTAACTGCTCACGCTTTTATTATAATTTTTTTTATGGTTATACCCGTCATAATCGGGGGCTTTGGTAATTGACTCGTCCCCCTAATAATCGGCGCCCCGGATATAGCATTTCCCCGATTAAATAATATGAGATTCTGATTTTTAATCCCCTCTCTTATACTGTTAATCCTGGCTGGCATAATTGAAGGCGGCGTGGGTGCCGG---GTGAACTCTTTACCCCCCCCTAAGAAGAACTTTAGGCCATGCCGGGTCAGCTATA…
	D25_Pontostratiotes_sp	-------------GAACCCTTTATCTTTTAACAGGCGCTTGAGCCGGCCTAACAGGAAGCGGACTTAGAGTTCTTATCCGCCTAGAACTAGGAACTGCTGGCCCCCTAAGAGGAGACGATCAACTTTATAACGTTGTAGTAACTGCTCACGCTTTTATTATAATTTTTTTTATGGTTATACCCGTCATAATCGGGGGCTTTGGTAATTGACTCGTCCCCCTAATAATCGGCGCCCCGGATATAGCATTTCCCCGATTAAATAATATGAGATTCTGATTTTTAATCCCCTCTCTTATACTGTTAATCCTGGCTGGCATAATTGAAGGCGGCGTGGGTGCCGG---GTGAACTCTTTACCCCCCCCTAAGAAGAACTTTAGGCCATGCCGGGTCAGCTATA…
	D47_Pontostratiotes_sp	----------------CCCTTTATCTTTTAACAGGCGCTTGAGCCGGCCTAACAGGAAGCGGACTTAGAGTTTTTATCCGCCTAGAACTAGGAACTGCTGGCCCCCTAAGAGGAGACGATCAACTTTATAACGTTGTAGTAACTGCTCACGCTTTTATTATAATTTTTTTTATGGTTATACCCGTCATAATCGGGGGCTTTGGTAATTGACTCGTCCCCCTAATAATCGGCGCCCCGGATATAGCATTTCCCCGATTAAATAATATGAGATTCTGATTTTTAATCCCCTCTCTTATACTGTTAATCCTGGCTGGCATAATTGAAGGCGGCGTGGGTGCCGG---GTGAACTCTTTACCCCCCCCTAAGAAGAACTTTAGGCCATGCCGGGTCAGCTATA…
	616_Andromastax_sp	----------------------------------------------------------------------------------------------------------------------------------------------------------------------------------------------------------------------------------------------------------------------------------------------------------------TTTTCAGGGGTGCAATTGAGGGAGGGGTGGGGGCCGG---ATGGACCCTTTACCCCCCTCTTAGGGGGAATGAGGGGCACTCCGGCGTTTCTGTG…
	313_Pontostratiotes_sp	----------------------------------------------------------GGGGGTTGAGGGTGTTAATTCGACTTGAGTTAGGTAATGCGGGTAGGCTATTGGGGGATGAGCAGCTTTATAATGTGGTGGTGACAGCTCATGCGTTTATTATAATTTTTTTTATAGTTATGCCGATTTTAATTGGGGGGTTTGGTAATTGGTTAGTACCCCTGATAATTGGTGCACCAGATATGGCGTTTCCGCGATTAAATAATATAAGATTTTGATTTTTAGTGCCAGCTTTAGGGCTTTTAGTAAGTAGGGGGATAATTGAGGGGGGGGTGGGGGGGGG---TTGAACTTTGTATCCGCCACTTAGAAGAAATTTGGGGCATAGTGGGGCAGCGATA…
	D18_Jamstecia_sp	----------------CTATATATCTCCTTATTGGGGCATGGGCTGGCCTGGTCGGGAGGGCGCTAAGCGCCCTAATTCGGCTAGAGTTAGGGCAGGCTGGGGGGTTTGTGGCAGATGACCAGCTGTACAATGTCATTGTCACAGCGCATGCTTTTATTATGATTTTTTTTATGGTAATGCCTGTAATAATTGGAGGCCTAGGTAATTGGATAGTCCCTCTTATGATTGGGGCTCCAGATATGGCTTTCCCCCGTATAAACAACATAAGGTTTTGGTTTTTGCTCCCGTCCTTGTTTTTATTGATTATCAGTGGAATAGTGGAGAGGGGTGTTGGTGCTGG---GTGAACGCTATATCCCCCTTTAAGTAGAGCCCTGGGCCACTCAGGCATTGCGGTA…
	521_Pontostratiotes_sp	-------------GTTCCCTTTATTTACTCGCGGGGGCCTGAGCGGGCCTTATCGGAAGAGGGCTAAGCGTCCTAATTCGCTTGGAGTTGGGAACCGCCGGGGCCCTAAGCGGAGACGACCAGCTGTATAACGTAGTTGTAACCGCCCATGCTTTTATTATAATTTTTTTTATGGTAATACCAATTATAATCGGGGGGCTAGGGAACTGGCTCATCCCCCTTATAATCGGGGCCCCTGATATGGCATTCCCCCGACTAAATAACATAAGATTCTGGTTTTTAATCCCCTCTTTGGGGCTCTTAGTAATAAGCGGAATAGTAGAGGGGGGAGTAGGCGCGGG---TTGAACCCTCTACCCCCCCTTGAGCAGACACTTGGGGCATGCGGGGTCTGCCCTA…
	K132_Stratiopontotes_sp	-------------GCACCCTTTATTTAATTGCGGGTGCTTGGGGAGGGGTTGTGGGCGGGGGCCTTAGCCTGCTTTTGCGTTTAGAGTTAGGGACCCCGGGGGCAGTTGCAGGGGAAGACCAGCTTTATAATGTAGCAGTGACGGCCCACGCGTTTATTATAATTTTTTTTATAGTAATACCTGTTTTAATTGGGGGGTTTGGCAATTGGTTAATACCTTTGATGCTTGGGGCCCCAGATATAGCTTTTCCCCGATTAAACAATATAAGGTTTTGGTTTTTAGTACCGGCCTTAAGCCTTTTAGCCCTTAGGGGATTAATTGAAAGGGGGGTAGGCACAGG---TTGGACCGTTTACCCCCCCTTAAGGGGGGGTACAGGGCATTCGGGCGCGGCCATA…
	K33_Stratiopontotes_sp	----------------------------------------------------------------------------------TAGAATTAAGAGTCCCCGGAGCAGTTATAGGAGACGATCAAATTTATAATGTAGTAGTAACAGCCCATGCTTTTATTATGATTTTTTTTATAATCATGCCCGTATTAATCGGGGGGTTTGGTAATTGGTTAATTCCATTAATATTAGGGGCCCCCGATATGGCTTTTCCTCGGTTAAACAATATGAGGTTTTGATTTCTCTTACCCTCATTAAGGCTTTTAGCTGTAAGGGGTTTAATTGAAAGGGGAGTAGGAACGGG---GTGAACAATTTACCCTCCCCTTAGAGGCAATTCTGGGCACTCTGGTGCTGCAGTA…
	519_Pontostratiotes_sp	----------------------------------GGGCTTGGGCGGGCTTAGTTGGTAGGGGGTTAAGGGTTTTAATTCGGCTAGAGTTAGGTAATGCGGGAGCTCTTAGGGGGGACGATCAGCTCTATAATGTTATTGTGACTGCTCATGCTTTTGTAATAATTTTTTTTATGGTTATACCAATTTTGATTGGGGGGTTTGGGAATTGACTTGTGCCACTTATAATCGGTGCCCCGGACATAGCATTTCCCCGGCTAAATAATATAAGATTTTGGTTTCTTGTCCCATCTTTAAGGCTTTTAGTCTTGAGGGCTGCGATTGAGGGGGGAGTTGGGGCGGG---GTGAACGCTTTACCCCCCCCTAAGGGGGGTTGTGGGGCATTCCGGAGTTGCTGTG…
	320_Pontostratiotes_sp	-------------GTACCTTGTATTTACTTGCCGGGGCTTGGGCGGGCTTAGTTGGTAGGGGGTTAAGGGTTTTAATTCGGCTAGAGTTAGGTAATGCGGGAGCTCTTAGGGGGGACGATCAGCTCTATAATGTTATTGTGACTGCTCATGCTTTTGTAATAATTTTTTTTATGGTTATACCAATTTTGATTGGGGGGTTTGGGAATTGACTTGTGCCACTTATAATCGGTGCCCCGGACATAGCATTTCCCCGGCTAAATAATATAAGATTTTGGTTTCTTGTCCCATCTTTAAGGCTTTTAGTCTTGAGGGCTGCGATTGAGGGGGGAGTTGGGGCGGG---GTGAACGCTTTACCCCCCCCTAAGGGGGGTTGTGGGGCATTCCGGAGTTGCTGTG…
	D35_Pontostratiotes_sp	-------------GTACCCTGTATTTACTGGCCGGGGCTTGGGCGGGCTTAGTTGGTAGGGGGTTAAGGGTTTTAATTCGGCTAGAGTTAGGTAATGCGGGAGCTCTTAGGGGGGACGATCAGCTCTATAATGTTATTGTGACTGCTCATGCTTTTGTAATAATTTTTTTTATGGTTATACCAATTTTGATTGGGGGGTTTGGGAATTGACTTGTGCCACTTATAATCGGTGCCCCGGACATAGCATTTCCCCGGCTAAATAATATAAGATTTTGGTTTCTTGTCCCATCTTTAAGGCTTTTAGTCTTGAGGGCTGCGATTGAGGGGGGAGTTGGGGCGGG---GTGAACGCTTTACCCCCCCCTAAGGGGGGTTGTGGGGCATTCCGGAGTTGCTGTG…
	D23_Pontostratiotes_sp	-------------------------------CCGGGGCTTGGGCGGGCTTAGTTGGTAGGGGGTTAAGGGTTTTAATTTGGCTAGAGTTAGGTAATGCGGGAGCTCTTAGGGGGGACGATCAGCTCTATAATGTTATTGTGACTGCTCATGCTTTTGTAATAATTTTTTTTATGGTTATACCAATTTTGATTGGGGGGTTTGGGAATTGACTTGTGCCACTTATAATCGGTGCCCCGGACATAGCATTTCCCCGGCTAAATAATATAAGATTTTGGTTTCTTGTCCCATCTTTAAGGCTTTTAGTCTTGAGGGCTGCGATTGAGGGGGGAGTTGGGGCGGG---GTGAACGCTTTACCCCCCCCTAAGGGGGGTTGTGGGGCATTCCGGAGTTGCTGTG…
	D24_Pontostratiotes_sp	----------------------------------------------------------GCGGTCTTAGCATTCTAATCCGCCTTGAATTGGGTACTGCGGGGGCCCTGATAGCTGACGACCAACTATACAATGTGGTAGTAACTGCCCATGCCTTTGTTATAATCTTTTTCATAGTAATACCCGTTATAATCGGAGGATTCGGAAATTGGCTCATCCCTTTAATAATCGGAGCCCCAGATATAGCTTTTCCACGATTAAATAATATGAGATTTTGGTTTTTAATCCCATCTCTAGGCCTTCTAGTTATAAGAGGAATAATTGAAGGGGGAGTAGGAGCTGG---GTGAACACTTTACCCCCCATTAAGTAGAAATATTGGCCACTCAGGCTCCGCTATG…
	612_Siphonis_aureus	----------------------------GGCGGGGGGCTTGGGCTGGAGCTTTAGGGACAGGTCTTAGAATGGCCATTCGTTTGGAATTAACACAAAGAGGGGCTTTAATTGGGGATGATCAAATTTTTAATGTAGTAGTTACCGCACATGCTTTTATTATAATTTTTTTCATGGTAATGCCCGTTCTTATCGGGGGATTTGGAAATTGACTACTCCCCCTAATACTCGGAGCCCCCGACATGGCCTTCCCTCGACTTAATAATATAATATTTTGATTTTTAATCCCCTCTTTGGCTCTTTTATGTCTTAAAGGTTTAGTGGAGAGAGGAGTTGGTACCGG---GTGAACTGTCTACCCCCCCCTAACGGGCGATAGGGCTCACTCCAGTCCTGCTGTA…
	562_Cerviniopsis_sp	-------------GCACGTTTTACGTCATTCTTGGGATTTGATGTGGTATTATCGGGACAACATTAAGAGTAATAATTCGATTTGAGGTCTCTCAACCAGGGGGGTTTTTAGGGAATGAACATTTATATAACGTTATTGTTACTACTCATGCTCTAGTAATAATTTTTTTTATGGTTATACCCGTAATAATTGGGGGATTTGGGAATTGAATAATCCCTATTATGATTGGGTCAATTGATATAGCATTCCCTCGCTTAAACAACATGTCCTTTTGATTCTTAGCCCCCTCCTTTTTTTTACTCCTAATATCCGGGATAGTAGAAGCAGGTGTAGGAGCCGG---TTGAACATTATACCCTCCCTTATCAAGGTACGAATTTCACAGAGGTCTTTCTGTT…
	507_Cerviniopsis_sp	-------------GCACGTTTTACGTCATTCTTGGGATTTGATGTGGTATAATCGGGACAACATTAAGAGTAATAATTCGATTTGAGGTCTCTCAACCAGGGGGGTTTTTAGGGAATGAACATTTATATAACGTTATTGTTACTACTCATGCTCTAGTAATAATTTTTTTTATGGTTATACCCGTAATAATTGGGGGATTTGGGAATTGAATAATCCCTATTATGATTGGGTCAATTGATATAGCATTCCCTCGCTTAAACAACATGTCCTTTTGATTCTTAGCCCCCTCCTTTTTTTTACTCCTAATATCCGGGATAGTAGAAGCAGGTGTAGGAGCCGG---TTGAACATTATACCCTCCCTTATCAAGGTACGAATTTCACAGAGGTCTTTCTGTT…
	396_Cerviniopsis_longicaudata	-------------GTACGTTATATTTAATTTTAGGTTCATGGTGTGGTATTATTGGAAGAATGATAAGAATTGTAATTCGAATTGAGACTTCACAACCTACATTGTTTATAGGGGATGAACATCTCTACAATGTTATTGTTACTGCTCATGCATTAATTATAATTTTTTTTATGGTTATACCGATTTTAATTGGGGGATTTGGTAATTGACTTATTCCTTTAATAATTGGGTCTCCAGACATAGCTTTTCCACGATTAAATAATTTATCATTTTGATNTTTAGTTCCTTCATTTTTATTATTAATACTATCCGGTTTAATTGAGTCTGGGGTAGGAACGGG---TTGAACTATTTACCCACCCTTATCAAGATCTGAATTTTCATCAGGAATATCTGTA…
	510_Cerviniopsis_sp	----------------------------------------------------TAGGGAGTGCATTAAGCATTATAATTCGACTAGAATCTTCGCAACCTGGCCTATTTTTGGGGGATGAGCATTTATATTACGTAATTGTTACTACACACGCTCTTATTATAATTTTTTTTATGGTAATACCCATCATAATTGGGGGATTCGGGAATTGGTTAATTCCTCTTATGATTAGTTCCCCAGATATGGCTTTTCCTCGATTAAATAATCTTAGTTTTTGACTTTTAATTCCCTCTTTTACGTTATTACTTCTTTCTAGGGGGATTGAATCCGGTGTTGGTGTAGG---GTGAACGCTATATCCCCCCTTATCTGGGAGGGCCTTTTCTTCTGGGTTTTCCGTA…
	428_Cerviniella_sp	-------------GATCCTTATATATACTTGCTGGTGGTTGGGCAAGAATGGTGGGGGCAAGTTTAAGAATAGTAATTCGTCTTGAGTTAAGACAACCCGGGGCATTTATAGGTAATGACCAAATCTATAATACAGTTGTTACAGCTCATGCTTTTATTATAATTTTTTTTGTAGTCATGCCAGTAATAATTGGGGGTTTAGGGAATTGGCTAATTCCCCTAATAATTGGGTCTCCGGACATAGCTTTCCCTCGATTAAATAATATGAGATTTTGATTTTTAATACCTGCACTTACATTACTTCTTTTGAGGAGTATAGTTAGAGGGGGGGCAGGAACTGG---ATGAACTGTCTATCCCCCATTAAGAAGAAATATTGCCCATGGAGGGCCTTCAGTA…
	K155_Cerviniella_sp	-------------GTTCATTATACATGATTGCAGGTGCATGATCAAGAATAGTGGGAGCAAGCTTAAGGATAATTATTCGCCTTGAGCTTAGGCAACCAGGGTCGTTTTTAAGGAATGACCAAATTTATAATACAGTTGTAACAGCTCATGCATTTATTATAATTTTTTTTGTAGTAATACCTATTATAATTGGCGGGTTTGGAAATTGACTTGTTCCGTTAATGATTGGTTCTCCAGATATGGCATTTCCGCGATTAAATAACATAAGATTTTGATTTTTAATGCCAGCATTAACATTACTTTTACTTAGGAGGCTAGTTGGTGGTGGGGCAGGCACTGG---TTGAACTGTGTACCCCCCGTTAAGGAGGAATATTGCGCATAGGGGACCGTCAGTA…
	K148_Cerviniella_sp	-------------GTTCATTATACATGATTGCAGGTGCATGATCAAGAATAGTGGGAGCAAGCTTAAGGATAATTATTCGCCTTGAGCTTAGGCAACCAGGGTCGTTTTTAAGGAATGACCAAATTTATAATACAGTTGTAACAGCTCATGCATTTATTATAATTTTTTTTGTAGTAATACCTATTATAATTGGCGGGTTTGGAAATTGACTTGTTCCGTTAATGATTGGTTCTCCAGATATGGCATTTCCGCGATTAAATAACATAAGATTTTGATTTTTAATGCCAGCATTAACATTACTTTTACTTAGGAGGCTAGTTGGTGGTGGGGCAGGCACTGG---TTGAACTGTGTACCCCCCGTTAAGGAGGAATATTGCGCATAGGGGACCGTCAGTA…
	K43_Cerviniella_brodskayae	-------------GAACATTATATATATTAGCTGGGGGGTGAGCAAGTATGGTTGGGGCTAGATTGAGGATAGTTATTCGACTAGAATTAAGTCAACCAGGTTCTTTTTTAGGTAATGATCAAGTTTATAACACAGTAGTTACTGCTCACGCATTTATTATAATTTTTTTTGTGGTGATACCTATTATAATTGGGGGATTTGGGAATTGGTTAGTGCCCTTAATAATTGGGTCACCAGACATAGCATTTCCTCGATTAAATAACATAAGATTTTGATTTTTAATACCTGCATTAGTTCTTTTATTATTAAGGAGAATAGTTAGAGGAGGGGCTGGCACAGG---ATGAACAGTTTATCCCCCATTAAGAAGAAATATTGCTCATGCCGGGCCATCTGTG…
	K124_Cerviniella_sp	-------------GAACCTTGTATATTCTTGCTGGTACCTGATCTAGAATTGTAGGGGCGGGGTTAAGTATAGTAATTCGTCTTGAACTTGCTCAACCGGGTTCACTTATGGGAAATGACCAGGTTTATAATACTGTGGTGACTGCGCATGCTTTTATAATAATTTTTTTTGTGGTTATACCTGTAATAATTGGGGGCTTTGGGAATTGATTAGTTCCCCTTATAATTGGTGCACCTGATATAGCTTTCCCCCGTTTGAATAATATAAGATTCTGATTTTTAATACCTGCGCTTACATTGTTGTTATTGAGTAGTATAGTTGGAGGGGGTGCAGGTACTGG---ATGAACTGTGTATCCTCCTCTAAGAAGTAACGCTGCTCATGCAGGCCCATCCGTG…
	105_Canuella	--TAAAGATATTGGTTCATTATATTTGTGGTTCTCTCTCATTATGTTTTTTGTCGGCGGTGCTATGGCACTGATCGTTCGTGCTGAGTTATTTCAACCGGGTTTGCAGTTTGTTGATCCGCAGTTTTTTAACTCAATGACCACCATGCATGCGCTCATCATGATTTTTGGAGCACTGATGCCAGCATGGGT---GGGCTTGGCCAACTGGTTGTTGCCGATGATGATTGGCGCGCCGGATATGGCGTTACCCCGCATGAATAACTGGAGCTTTTGGATTCTCCCGTTCGCAGGTGCCTTATTGGTTGGAACCTTGTTTGTCGAAGGTGGTGCGCCAGCTGGCGGTTGGACTATGTATCCGCCGTTGG---------TTTTTCAAACGGGCGCGGCTTTC…
	106_Canuella	-ATAAAGATATTGGTTCATTATATTTGTGGTTCTCTCTCATTATGTTTTTTGTCGGCGGTGCTATGGCACTGATCGTTCGTGCTGAGTTATTTCAACCGGGTTTGCAGTTTGTTGATCCGCAGTTTTTTAACTCAATGACCACCATGCATGCGCTCATCATGATTTTTGGAGCACTGATGCCAGCATGGGT---GGGCTTGGCCAACTGGTTGTTGCCGATGATGATTGGCGCGCCGGATATGGCGTTACCCCGCATGAATAACTGGAGCTTTTGGATTCTCCCGTTCGCAGGTGCCTTATTGGTTGGAACCTTGTTTGTCGAAGGTGGTGCGCCAGCTGGCGGTTGGACTATGTATCCGCCGTTGG---------TTTTTCAAACGGGCGCGGCTTTC…
	184_longipedia	----AAGATATTGGAACTTTGTACTTAATTTCGGGAGCTTGGTCTGGGATGATTGGGACTGGCTTAAGAATAATTATTCGAATAGAGTTAGGACAACCGGGATCTCTAATTGGAGATGATCAAATTTATAATGTGGTTGTTACTGCTCATGCCTTTATCATAATTTTTTTTATGGTTATACCTATTCTAATTGGAGGGTTTGGTAATTGGTTAGTCCCACTCATATTAGGTGCTCCGGATATAGCCTTCCCCCGTTTAAACAATATAAGATTTTGATTTTTAGTACCTGCTTTAATTCTCTTATTGTCAAGCTCTCTGGTAGAGAGAGGAGCAGGAACA---GGGTGAACAGTGTACCCTCCTCTTTCTTTAGCCATTGCTCATGCAGGCATGTCTGTA…
	183_longipedia	----AAGATATTGGAACTTTGTACTTAATTTCGGGAGCTTGGTCTGGGATGATTGGGACTGGCTTAAGAATAATTATTCGAATAGAGTTAGGACAACCGGGATCGCTAATTGGAGATGATCAAATTTATAATGTGGTTGTTACTGCTCATGCCTTTATCATAATTTTTTTTATGGTTATACCTATTCTAATTGGAGGGTTTGGTAATTGGTTAGTCCCACTCATATTAGGTGCTCCGGATATAGCCTTCCCCCGTTTAAACAATATAAGATTTTGATTTTTAGTACCTGCTTTAATTCTCTTATTGTCGAGCTCTCTGGTAGAGAGAGGAGCAGGAACA---GGGTGAACAGTGTACCCTCCTCTTTCTTTAGCCATTGCTCATGCAGGCATGTCTGTA…
	301_Andromastax_sp	----------------------------------GTGCTTGGGCAGGGCTTATTGGTAGGGGGCTAAGGGCCCTTTTGCGGCTGGAGCTGGGGCAGGCGGGGGCTCTAATGGGTAACGACCAGCTATACAATGTAGTCGTTACGGCACACGCTTTTATTATGATTTTTTTTATGGTAATACCGATTTTAATTGGAGGGTTTGGTAATTGGATGGTGCCACTTATACTTGGAGCGCCGGATATAGCTTTTCCGCGAATAAACAATATAAGTTTTTGGTTTTTATTGCCATCATTAGCCCTATTAGTATTGAGGGGGATGATTGAGGGGGGGGTGGGGGCTGG---TTGGACGCTGTATCCCCCCTTGAGTAGGTCTTTGGGGCATTCTGGGGTTGCCGTG…
	K141_Cerviniella_sp	---------------------------------------------------------------------------------------------------------------------------------------------------------------------------------------------------------------------------------------------------------------------------------------------------------------------------------------------------------------------------------------------------------------…
	K134_Cerviniella_sp	---------------------------------------------------------------------------------------------------------------------------------------------------------------------------------------------------------------------------------------------------------------------------------------------------------------------------------------------------------------------------------------------------------------…
	520_Pontostratiotes_sp	---------------------------------------------------------------------------------------------------------------------------------------------------------------------------------------------------------------------------------------------------------------------------------------------------------------------------------------------------------------------------------------------------------------…
	30_Pontostratiotes_fontani	---------------------------------------------------------------------------------------------------------------------------------------------------------------------------------------------------------------------------------------------------------------------------------------------------------------------------------------------------------------------------------------------------------------…
	31_Pontostratiotes_fontani	---------------------------------------------------------------------------------------------------------------------------------------------------------------------------------------------------------------------------------------------------------------------------------------------------------------------------------------------------------------------------------------------------------------…
	K128_Pontostratiotes_sp	---------------------------------------------------------------------------------------------------------------------------------------------------------------------------------------------------------------------------------------------------------------------------------------------------------------------------------------------------------------------------------------------------------------…
	K163_Nudivorax_sp	---------------------------------------------------------------------------------------------------------------------------------------------------------------------------------------------------------------------------------------------------------------------------------------------------------------------------------------------------------------------------------------------------------------…
	K159_Jamstecia_sp	---------------------------------------------------------------------------------------------------------------------------------------------------------------------------------------------------------------------------------------------------------------------------------------------------------------------------------------------------------------------------------------------------------------…
	K125_Jamstecia_sp	---------------------------------------------------------------------------------------------------------------------------------------------------------------------------------------------------------------------------------------------------------------------------------------------------------------------------------------------------------------------------------------------------------------…
	373_Aegisthus_sp	---------------------------------------------------------------------------------------------------------------------------------------------------------------------------------------------------------------------------------------------------------------------------------------------------------------------------------------------------------------------------------------------------------------…
	371_Aegisthus_sp	---------------------------------------------------------------------------------------------------------------------------------------------------------------------------------------------------------------------------------------------------------------------------------------------------------------------------------------------------------------------------------------------------------------…
	K31_Pontostratiotes_gladius	---------------------------------------------------------------------------------------------------------------------------------------------------------------------------------------------------------------------------------------------------------------------------------------------------------------------------------------------------------------------------------------------------------------…
	517_Pontostratiotes_sp	---------------------------------------------------------------------------------------------------------------------------------------------------------------------------------------------------------------------------------------------------------------------------------------------------------------------------------------------------------------------------------------------------------------…
	299_Pontostratiotes_sp	---------------------------------------------------------------------------------------------------------------------------------------------------------------------------------------------------------------------------------------------------------------------------------------------------------------------------------------------------------------------------------------------------------------…
	D11_Pontostratiotes_sp	---------------------------------------------------------------------------------------------------------------------------------------------------------------------------------------------------------------------------------------------------------------------------------------------------------------------------------------------------------------------------------------------------------------…
	K137_Stratiopontotes_sp	---------------------------------------------------------------------------------------------------------------------------------------------------------------------------------------------------------------------------------------------------------------------------------------------------------------------------------------------------------------------------------------------------------------…
	K36_Aegisthidae_gen_nov2	---------------------------------------------------------------------------------------------------------------------------------------------------------------------------------------------------------------------------------------------------------------------------------------------------------------------------------------------------------------------------------------------------------------…
	298_Siphonis_ruehlemanni	---------------------------------------------------------------------------------------------------------------------------------------------------------------------------------------------------------------------------------------------------------------------------------------------------------------------------------------------------------------------------------------------------------------…
	523_Siphonis_ruehlemanni	---------------------------------------------------------------------------------------------------------------------------------------------------------------------------------------------------------------------------------------------------------------------------------------------------------------------------------------------------------------------------------------------------------------…
	505_Cerviniopsis_sp	---------------------------------------------------------------------------------------------------------------------------------------------------------------------------------------------------------------------------------------------------------------------------------------------------------------------------------------------------------------------------------------------------------------…
	K162_Cerviniopsis_sp	---------------------------------------------------------------------------------------------------------------------------------------------------------------------------------------------------------------------------------------------------------------------------------------------------------------------------------------------------------------------------------------------------------------…
	512_Cerviniopsis_sp	---------------------------------------------------------------------------------------------------------------------------------------------------------------------------------------------------------------------------------------------------------------------------------------------------------------------------------------------------------------------------------------------------------------…
	K154_Cerviniella_brodskayae	---------------------------------------------------------------------------------------------------------------------------------------------------------------------------------------------------------------------------------------------------------------------------------------------------------------------------------------------------------------------------------------------------------------…
	K130_Cerviniella_sp	---------------------------------------------------------------------------------------------------------------------------------------------------------------------------------------------------------------------------------------------------------------------------------------------------------------------------------------------------------------------------------------------------------------…
	K129_Cerviniella_sp	---------------------------------------------------------------------------------------------------------------------------------------------------------------------------------------------------------------------------------------------------------------------------------------------------------------------------------------------------------------------------------------------------------------…
	K83_Cerviniella_sp	---------------------------------------------------------------------------------------------------------------------------------------------------------------------------------------------------------------------------------------------------------------------------------------------------------------------------------------------------------------------------------------------------------------…
	K28_Cerviniella_lagarderei	---------------------------------------------------------------------------------------------------------------------------------------------------------------------------------------------------------------------------------------------------------------------------------------------------------------------------------------------------------------------------------------------------------------…
	331_Aegisthidae_gen_nov1	---------------------------------------------------------------------------------------------------------------------------------------------------------------------------------------------------------------------------------------------------------------------------------------------------------------------------------------------------------------------------------------------------------------…
	564_Hase_sp	---------------------------------------------------------------------------------------------------------------------------------------------------------------------------------------------------------------------------------------------------------------------------------------------------------------------------------------------------------------------------------------------------------------…
	D10_Hase_sp	---------------------------------------------------------------------------------------------------------------------------------------------------------------------------------------------------------------------------------------------------------------------------------------------------------------------------------------------------------------------------------------------------------------…
	K152_Hase_sp	---------------------------------------------------------------------------------------------------------------------------------------------------------------------------------------------------------------------------------------------------------------------------------------------------------------------------------------------------------------------------------------------------------------…
	K44_Hase_sp	---------------------------------------------------------------------------------------------------------------------------------------------------------------------------------------------------------------------------------------------------------------------------------------------------------------------------------------------------------------------------------------------------------------…
	K46_Hase_sp	---------------------------------------------------------------------------------------------------------------------------------------------------------------------------------------------------------------------------------------------------------------------------------------------------------------------------------------------------------------------------------------------------------------…
	479_Hase_sp	---------------------------------------------------------------------------------------------------------------------------------------------------------------------------------------------------------------------------------------------------------------------------------------------------------------------------------------------------------------------------------------------------------------…
	D34_Aegisthus_sp	---------------------------------------------------------------------------------------------------------------------------------------------------------------------------------------------------------------------------------------------------------------------------------------------------------------------------------------------------------------------------------------------------------------…
	D30_Expansicervinia_sp	---------------------------------------------------------------------------------------------------------------------------------------------------------------------------------------------------------------------------------------------------------------------------------------------------------------------------------------------------------------------------------------------------------------…
	K158_Expansicervinia_sp	---------------------------------------------------------------------------------------------------------------------------------------------------------------------------------------------------------------------------------------------------------------------------------------------------------------------------------------------------------------------------------------------------------------…
	D22_Expansicervinia	---------------------------------------------------------------------------------------------------------------------------------------------------------------------------------------------------------------------------------------------------------------------------------------------------------------------------------------------------------------------------------------------------------------…
	501_Neocervinia_sp	---------------------------------------------------------------------------------------------------------------------------------------------------------------------------------------------------------------------------------------------------------------------------------------------------------------------------------------------------------------------------------------------------------------…
	358_Expansicervinia_sp	---------------------------------------------------------------------------------------------------------------------------------------------------------------------------------------------------------------------------------------------------------------------------------------------------------------------------------------------------------------------------------------------------------------…
	558_Expansicervinia_sp	---------------------------------------------------------------------------------------------------------------------------------------------------------------------------------------------------------------------------------------------------------------------------------------------------------------------------------------------------------------------------------------------------------------…
	432_Expansicervinia_sp	---------------------------------------------------------------------------------------------------------------------------------------------------------------------------------------------------------------------------------------------------------------------------------------------------------------------------------------------------------------------------------------------------------------…
	D31_Expansicervinia_sp	---------------------------------------------------------------------------------------------------------------------------------------------------------------------------------------------------------------------------------------------------------------------------------------------------------------------------------------------------------------------------------------------------------------…
	634_Expansicervinia_sp	---------------------------------------------------------------------------------------------------------------------------------------------------------------------------------------------------------------------------------------------------------------------------------------------------------------------------------------------------------------------------------------------------------------…
	K80_Cervinia_sp	---------------------------------------------------------------------------------------------------------------------------------------------------------------------------------------------------------------------------------------------------------------------------------------------------------------------------------------------------------------------------------------------------------------…
	K149_Cervinia_sp	----------------------------------GCGCATGGGCGGGAATGATGGGGAGGGGGCTTAGTCTTATTATCCGACTAGAGTTAGCCCAAAGTGGGGGATTAATGGGGGAGGACCAGGTTTATAATTTAGTCGTAACAGCTCATGCCTTCATTATAATCTTTTTTATAGTTATACCTGTAATAATTGGGGGGCTCGGAAACTGGCTTGTTCCCCTAATAATTGGCGCCCCAGATATAGCCTTCCCCCGTCTTAATAATATAAGATTCTGATTTTTGATTCCAGCCCTGGCATTGTTAGGTTTTAGTGGAGGGATTGAGAGGGGGGCAGGAACGGG---ATGAACGGTGTATCCCCCGTTAAGGGGAGGACTTTTCCACTCTGGGCATGCAGTA…
	601_Cervinia_sp	---------------------------------------------------------------------------------------------------------------------------------------------------------------------------------------------------------------------------------------------------------------------------------------------------------------------------------------------------------------------------------------------------------------…
	575_Cervinia_sp	---------------------------------------------------------------------------------------------------------------------------------------------------------------------------------------------------------------------------------------------------------------------------------------------------------------------------------------------------------------------------------------------------------------…
	K123_Cervinia_sp	----------------------------------------------------------------------TAATCATTCGACTAGAATTATCCCAGGGGGGCGGACTTATCGGGGAAGACCAGGTGTATAACCTAGTAGTCACAGCACACGCCTTTATTATAATTTTTTTTATAGTAATGCCTATCATGATTGGCGGGCTGGGAAATTGGCTTGTGCCCTTAATGTTGGGCGCACCGGATATGGCCTTTCCCCGGTTGAATAATATAAGGTTCTGATTTTTAATCCCAGCGCTTGTCCTATTAGGGGCAAGGGGGGGAATTGAGAGGGGAGCCGGGACAGG---GTGAACCGTATACCCCCCCCTGAGGGGGGGGGCCTTTCACTCTGGGCACGCAGTA…
	K109_Cervinia_sp	---------------------------------------------------------------------------------------------------------------------------------------------------------------------------------------------------------------------------------------------------------------------------------------------------------------------------------------------------------------------------------------------------------------…
;
end;
begin mrbayes;
charset COI = 1-741;
charset 18S-28S = 742-3448;
charset COI_1st = 1-741\3;
partition by_gene = 2: COI, 18S-28S;
set partition = by_gene;
prset applyto=(all) ratepr=variable;
lset applyto=(1) nst=mix rates=gamma;
lset applyto= (1) nucmodel=codon code=metmt;
lset applyto= (1) omegavar = M3;
mcmcp append=yes ngen=10000000;
mcmcp diagnfreq=1000;
mcmcp samplefreq=1000;
mcmc;
plot;
sump;
sumt;
log stop;
end;
quit;
