# Supplementary material for: Genus level molecular phylogeny of Aegisthidae Gisbrecht, 1893 (Copepoda: Harpacticoida) reveals morphological adaptations to deep-sea and plagic habitats
Source: BMC Evol Biol. 2020 Mar 14;20:36. doi: 10.1186/s12862-020-1594-x (PMC7071595; doi:10.1186/s12862-020-1594-x)
Supplement: Supplementary file 2 — Additional file 2. MrBayes Job1. [file 12862_2020_1594_MOESM2_ESM.zip › Job1_supplementary_info/18S_28S_COI_codon_renamed_modified.nex.ckp]

#NEXUS
[run stamp:9531750753]
[generation: 8700000]

begin trees;
	translate
       1 561_Misophriopsis,
       2 290_Benthomisophria,
       3 435_Misophriella,
       4 D21_Pontostratiotes_sp,
       5 D15_Pontostratiotes_sp,
       6 304_Pontostratiotes_sp,
       7 499_Pontostratiotes_sp,
       8 303_Pontostratiotes_sp,
       9 K127_Pontostratiotes_sp,
      10 K29_Pontostratiotes_sp,
      11 576_Andromastax_sp,
      12 619_Andromastax_sp,
      13 K34_Nudivorax_sp,
      14 368_Aegisthus_sp,
      15 411_Andromastax_sp,
      16 365_Andromastax_sp,
      17 367_Andromastax_sp,
      18 K93_Pontostratiotes_sp,
      19 518_Pontostratiotes_sp,
      20 K30_Pontostratiotes_sp,
      21 300_Pontostratiotes_sp,
      22 D46_Pontostratiotes_sp,
      23 D37_Pontostratiotes_sp,
      24 D25_Pontostratiotes_sp,
      25 D47_Pontostratiotes_sp,
      26 616_Andromastax_sp,
      27 313_Pontostratiotes_sp,
      28 D18_Jamstecia_sp,
      29 521_Pontostratiotes_sp,
      30 K132_Stratiopontotes_sp,
      31 K33_Stratiopontotes_sp,
      32 519_Pontostratiotes_sp,
      33 320_Pontostratiotes_sp,
      34 D35_Pontostratiotes_sp,
      35 D23_Pontostratiotes_sp,
      36 D24_Pontostratiotes_sp,
      37 612_Siphonis_aureus,
      38 562_Cerviniopsis_sp,
      39 507_Cerviniopsis_sp,
      40 396_Cerviniopsis_longicaudata,
      41 510_Cerviniopsis_sp,
      42 428_Cerviniella_sp,
      43 K155_Cerviniella_sp,
      44 K148_Cerviniella_sp,
      45 K43_Cerviniella_brodskayae,
      46 K124_Cerviniella_sp,
      47 105_Canuella,
      48 106_Canuella,
      49 184_longipedia,
      50 183_longipedia,
      51 301_Andromastax_sp,
      52 K141_Cerviniella_sp,
      53 K134_Cerviniella_sp,
      54 520_Pontostratiotes_sp,
      55 30_Pontostratiotes_fontani,
      56 31_Pontostratiotes_fontani,
      57 K128_Pontostratiotes_sp,
      58 K163_Nudivorax_sp,
      59 K159_Jamstecia_sp,
      60 K125_Jamstecia_sp,
      61 373_Aegisthus_sp,
      62 371_Aegisthus_sp,
      63 K31_Pontostratiotes_gladius,
      64 517_Pontostratiotes_sp,
      65 299_Pontostratiotes_sp,
      66 D11_Pontostratiotes_sp,
      67 K137_Stratiopontotes_sp,
      68 K36_Aegisthidae_gen_nov2,
      69 298_Siphonis_ruehlemanni,
      70 523_Siphonis_ruehlemanni,
      71 505_Cerviniopsis_sp,
      72 K162_Cerviniopsis_sp,
      73 512_Cerviniopsis_sp,
      74 K154_Cerviniella_brodskayae,
      75 K130_Cerviniella_sp,
      76 K129_Cerviniella_sp,
      77 K83_Cerviniella_sp,
      78 K28_Cerviniella_lagarderei,
      79 331_Aegisthidae_gen_nov1,
      80 564_Hase_sp,
      81 D10_Hase_sp,
      82 K152_Hase_sp,
      83 K44_Hase_sp,
      84 K46_Hase_sp,
      85 479_Hase_sp,
      86 D34_Aegisthus_sp,
      87 D30_Expansicervinia_sp,
      88 K158_Expansicervinia_sp,
      89 D22_Expansicervinia,
      90 501_Neocervinia_sp,
      91 358_Expansicervinia_sp,
      92 558_Expansicervinia_sp,
      93 432_Expansicervinia_sp,
      94 D31_Expansicervinia_sp,
      95 634_Expansicervinia_sp,
      96 K80_Cervinia_sp,
      97 K149_Cervinia_sp,
      98 601_Cervinia_sp,
      99 575_Cervinia_sp,
      100 K123_Cervinia_sp,
      101 K109_Cervinia_sp;
	tree mcmc.tree_1 = ((((48:8.025842e-03,47:4.357416e-03):1.538956e+00,(49:4.266397e-01,50:1.913898e-01):3.926917e-01):3.257623e-01,(((((((59:9.164230e-02,(86:3.504711e-01,(62:1.296732e-02,61:9.464385e-03):5.178924e-03):1.450355e-01):3.568446e-02,(12:8.359842e-03,(26:8.413662e-03,11:6.055247e-03):5.215476e-04):2.382250e-01):3.207766e-02,(14:2.284747e-01,(58:4.042842e-02,((13:1.350935e-01,((51:6.568310e-03,17:8.722081e-03):1.145311e-03,(15:5.473453e-03,16:4.511009e-03):1.270696e-03):1.970641e-01):3.035782e-02,(28:6.362674e-02,60:1.957815e-02):1.692298e-01):1.985179e-02):4.173776e-02):4.517468e-02):4.244470e-02,((((32:1.041524e-03,(35:2.641661e-03,34:6.294642e-03):1.704435e-03):2.680745e-03,33:1.717346e-03):2.915553e-01,((64:6.830069e-02,(10:3.236100e-03,63:5.589489e-02):7.846907e-02):8.760435e-02,27:1.693415e-01):1.211661e-01):3.480749e-02,((((66:1.363874e-01,(7:1.466293e-01,(8:1.354926e-04,6:7.241776e-04):8.635745e-03):7.947711e-02):3.188392e-02,(57:2.432868e-02,9:3.833891e-02):1.347967e-01):1.640102e-01,(56:3.499635e-04,55:7.573541e-04):8.095223e-02):2.621721e-02,(((18:2.603656e-01,(23:6.322286e-04,((25:3.700550e-03,24:2.098431e-03):3.516642e-04,5:8.307515e-04):8.624365e-04):1.195151e-01):8.788537e-02,(36:1.587474e-02,((((19:4.637030e-03,(22:6.546696e-02,21:5.019927e-03):1.700571e-02):3.482802e-03,(20:1.998630e-03,54:3.038142e-02):1.102863e-03):6.747737e-04,65:6.080899e-03):3.406232e-03,4:5.308096e-02):1.253617e-03):2.611448e-01):2.497581e-02,29:2.007509e-01):6.161488e-02):1.117354e-01):2.375376e-02):7.343795e-02,(90:5.744104e-01,((95:7.349091e-02,(((92:4.914405e-03,(91:1.141173e-02,93:2.052535e-03):3.759140e-02):9.864416e-02,((87:1.530008e-01,89:1.094430e-02):4.700248e-02,88:5.027205e-02):1.953957e-01):4.173040e-02,94:1.698433e-01):1.905393e-02):7.890093e-02,((98:3.018068e-02,(101:2.030397e-02,(100:3.462560e-03,99:1.319506e-02):4.991279e-02):1.818721e-02):1.874696e-01,(96:3.774985e-03,97:4.798235e-02):7.630696e-02):9.951400e-02):1.481513e-01):1.141569e-01):3.638382e-02,((31:2.423028e-01,(30:7.558365e-03,67:1.781409e-02):1.886523e-01):2.193708e-01,(((((40:9.574706e-02,(38:3.673356e-03,39:1.759362e-03):6.187635e-01):2.170204e-01,(41:2.868445e-02,(71:1.367968e-01,72:2.552171e-01):1.531824e-01):2.681681e-01):7.972787e-02,73:2.944591e-01):3.103237e-01,((70:4.932819e-03,69:5.337993e-02):2.194390e-02,37:3.671698e-02):5.647984e-01):7.681072e-02,68:4.486502e-01):4.364846e-02):5.245154e-02):2.990235e-01,((((46:1.493941e-01,(77:1.038321e-02,(((78:5.933052e-02,(43:2.179428e-03,44:1.472356e-03):3.717276e-02):1.885073e-01,42:7.224117e-02):9.492167e-02,((45:4.140741e-02,74:3.413159e-05):1.424512e-01,(75:1.642612e-01,76:3.927745e-03):8.500998e-02):5.268227e-02):1.105474e-01):2.270677e-02):1.155108e-01,(53:6.479486e-02,52:6.029913e-02):4.131300e-01):1.390726e-01,((82:2.631834e-04,(83:6.764822e-02,84:5.850528e-02):1.118631e-01):1.223620e-01,((80:1.220194e-01,81:5.653774e-02):5.739906e-02,85:2.355095e-01):2.778910e-02):2.108144e-01):1.105469e-01,79:3.614334e-01):2.275100e-01):2.445671e-01):2.119022e-01,(3:4.829978e-01,2:4.739830e-01):1.462520e-01,1:3.635196e-01);
	tree mcmc.tree_2 = ((((50:2.177153e-01,49:5.401921e-01):3.707369e-01,(48:4.478302e-03,47:7.546757e-03):1.437116e+00):2.762090e-01,((79:3.255346e-01,(((53:4.437723e-02,52:1.009939e-01):5.465376e-01,(46:1.775510e-01,(77:6.219697e-03,(((76:1.635596e-02,75:2.139455e-01):6.516007e-02,(74:6.129099e-03,45:3.462147e-02):1.103279e-01):5.168040e-02,((78:1.015413e-01,(44:9.475674e-04,43:8.576801e-04):7.332929e-02):1.363502e-01,42:6.258002e-02):8.394738e-02):8.752671e-02):3.015539e-02):6.343440e-02):1.033471e-01,(((81:9.615513e-03,80:4.715351e-02):5.609053e-02,85:1.661792e-01):3.207488e-02,((84:5.367142e-02,83:9.990434e-03):1.480553e-01,82:8.623439e-03):1.161234e-01):2.014510e-01):1.081193e-01):2.426008e-01,((90:6.687201e-01,(((97:5.235671e-02,96:1.668455e-02):8.429817e-02,(101:4.913419e-03,((99:4.891373e-03,100:6.003580e-02):6.730055e-02,98:2.751058e-02):3.114487e-02):9.903357e-02):7.870978e-02,((((92:3.561367e-03,(91:7.240320e-04,93:1.427462e-02):4.008922e-02):8.561347e-02,(88:5.549603e-02,(89:2.572072e-03,87:2.492704e-01):6.139795e-02):2.402337e-01):9.091116e-02,94:2.179033e-01):1.062549e-02,95:5.691482e-02):1.216464e-01):1.292028e-01):8.327371e-02,(((((26:8.542587e-03,(12:2.534351e-04,11:7.534817e-03):3.868551e-04):1.303975e-01,(59:7.127589e-02,((61:1.022987e-02,62:2.735883e-03):9.641793e-03,86:4.989045e-01):1.232649e-01):2.266373e-02):2.303624e-02,(14:1.949083e-01,(58:2.202124e-02,(((17:1.044260e-02,(51:1.185946e-03,(16:4.300667e-04,15:5.262569e-03):5.588072e-04):1.675874e-03):1.344049e-01,13:1.182034e-01):4.096779e-02,(60:1.581012e-02,28:3.914371e-02):2.310993e-01):2.575428e-02):1.398783e-02):3.867182e-02):7.465214e-02,((((((((65:1.483004e-02,19:6.624769e-03):7.387329e-03,((21:1.040056e-02,22:5.653500e-02):9.656152e-03,54:4.813670e-03):4.351081e-03):3.105515e-03,20:4.843751e-03):8.760785e-03,36:2.056011e-02):2.853278e-03,4:3.490160e-02):2.526297e-01,29:1.969053e-01):2.714229e-02,((64:1.162993e-01,(63:6.854762e-02,18:1.267473e-01):5.261748e-02):1.080145e-01,(((5:1.584793e-03,23:1.607779e-04):1.689873e-03,25:2.662252e-03):4.383621e-03,24:4.352715e-04):1.900468e-01):6.395330e-02):7.820884e-02,(((56:2.290384e-03,55:8.645896e-04):1.126824e-01,(((7:1.324864e-01,(8:1.005009e-03,6:1.926106e-03):1.745814e-02):3.461610e-02,66:6.747789e-02):6.895119e-02,(57:5.104620e-04,9:4.661555e-04):1.688120e-01):1.371653e-01):2.008871e-02,(((33:2.583926e-03,32:3.379636e-03):2.045392e-03,(34:4.119796e-04,35:6.058316e-03):2.733143e-03):2.596783e-01,(27:1.733304e-01,10:1.246858e-01):1.129347e-01):3.110000e-02):1.689932e-02):6.605671e-02):4.207815e-02,((((73:3.920827e-01,(((72:2.546805e-01,71:1.460732e-01):8.745036e-02,41:6.201779e-03):2.857684e-01,(40:1.140105e-01,(39:2.029922e-03,38:1.032904e-03):7.044623e-01):1.193568e-01):1.146023e-01):4.714226e-01,(37:2.248970e-02,(69:5.449256e-03,70:9.825297e-03):2.962008e-02):5.878479e-01):1.101852e-01,(31:2.188570e-01,(67:2.305335e-03,30:4.635308e-03):1.797892e-01):2.009238e-01):2.607999e-02,68:3.952069e-01):7.780625e-02):2.893253e-02):2.579240e-01):3.349814e-01):2.352147e-01,(2:4.389738e-01,3:5.293125e-01):9.993312e-02,1:3.923672e-01);
	tree mcmc.tree_3 = ((((50:1.883060e-01,49:5.074170e-01):4.043677e-01,(48:5.826594e-03,47:6.364522e-03):1.756026e+00):2.850150e-01,((79:3.389253e-01,((((((74:1.551321e-02,45:6.343580e-02):1.536732e-01,(76:2.144251e-02,75:1.369728e-01):1.694596e-01):3.707610e-02,((78:7.621301e-02,(44:7.592536e-04,43:5.175469e-04):7.151540e-02):2.227811e-01,42:6.692109e-02):7.312546e-02):7.718745e-02,(77:2.245937e-02,46:1.154732e-01):2.353342e-02):1.122924e-01,(53:4.744590e-02,52:9.182964e-02):5.408224e-01):6.283054e-02,((85:2.092377e-01,(81:2.318889e-02,80:6.354335e-02):7.834780e-02):3.793894e-02,((84:2.994620e-02,83:6.639221e-02):1.103197e-01,82:1.097017e-02):6.603728e-02):2.457793e-01):9.879892e-02):1.698153e-01,((90:4.836036e-01,((95:9.707986e-02,(94:2.419042e-01,((88:1.436773e-02,(89:1.512353e-02,87:1.564217e-01):1.785103e-02):1.758812e-01,((92:8.907423e-03,91:4.203737e-04):2.960042e-05,93:5.500189e-03):1.129128e-01):1.350780e-01):3.840065e-02):1.356113e-01,(((98:2.537535e-02,(100:1.912559e-02,99:9.708662e-03):1.018058e-01):3.256866e-02,101:2.618528e-02):8.044590e-02,(97:5.444870e-02,96:6.048651e-03):9.827044e-02):1.041744e-01):1.060433e-01):1.294235e-01,(((((59:1.293388e-01,((61:2.010152e-03,62:1.067150e-02):2.169607e-03,86:3.700664e-01):2.397543e-01):2.585192e-02,((26:5.077659e-03,11:7.738501e-03):1.183656e-03,12:1.277835e-03):1.563995e-01):2.850138e-02,(14:1.858855e-01,(((13:8.390897e-02,(((15:4.376310e-03,16:4.270415e-04):3.496637e-03,51:2.369095e-03):1.052841e-04,17:1.017674e-02):1.869582e-01):5.307836e-02,(60:8.755227e-03,28:1.108535e-01):1.559876e-01):3.250862e-02,58:4.847824e-02):4.281091e-02):3.353675e-02):1.142128e-01,((((33:3.182062e-03,32:1.004193e-03):4.912137e-03,(34:4.197327e-03,35:4.861026e-03):2.016162e-03):2.371833e-01,(27:1.621467e-01,(64:4.633409e-02,(63:7.226859e-03,10:2.327223e-02):6.247426e-02):1.019629e-01):8.299381e-02):7.221810e-02,((((((8:1.451007e-03,6:5.939851e-03):4.138222e-03,7:1.367275e-01):6.922983e-03,66:7.944613e-02):5.253553e-02,(57:3.475943e-05,9:1.571618e-02):1.398199e-01):1.478710e-01,(56:2.632326e-03,55:2.573435e-04):1.098831e-01):2.459904e-02,(((((5:9.317169e-04,(24:1.541648e-04,25:1.287723e-02):8.167818e-04):3.193712e-04,23:1.226682e-03):2.060478e-01,18:2.209208e-01):6.208607e-02,(((19:7.777531e-03,(65:8.306483e-04,21:2.352415e-02):1.254691e-02):5.804534e-03,((22:2.799943e-02,54:1.487382e-02):7.306606e-03,20:2.396864e-03):1.075074e-02):3.769204e-03,(36:1.556573e-02,4:4.633141e-02):1.220866e-02):1.988834e-01):4.351095e-02,29:1.916319e-01):3.352456e-02):5.231015e-02):7.628463e-02):1.904304e-02,((((73:3.320771e-01,(((72:1.945285e-01,71:1.685022e-01):7.753079e-02,41:2.790767e-02):2.887983e-01,(40:7.400868e-02,(39:3.186992e-05,38:7.407846e-03):7.111923e-01):1.749839e-01):7.578582e-02):4.255708e-01,(37:7.901270e-02,(70:1.043992e-02,69:4.490654e-02):2.583326e-02):5.059480e-01):7.294798e-02,68:3.644536e-01):3.122284e-02,(31:2.048399e-01,(67:6.690261e-03,30:1.884022e-02):1.516363e-01):2.158930e-01):1.137593e-01):4.983009e-02):2.525621e-01):2.593365e-01):2.664555e-01,(2:3.519768e-01,3:4.650191e-01):1.683188e-01,1:3.728800e-01);
	tree mcmc.tree_4 = ((((50:1.485426e-01,49:4.472965e-01):3.760960e-01,(48:5.728199e-03,47:1.217563e-02):1.425345e+00):3.374169e-01,(((((46:1.084366e-01,77:1.547106e-03):5.402019e-02,(((76:5.312700e-02,75:1.620504e-01):8.632243e-02,(74:4.346193e-03,45:6.700285e-02):1.444199e-01):4.945839e-02,((78:4.069197e-02,(44:1.823592e-04,43:1.678425e-03):3.833300e-02):2.343966e-01,42:9.661852e-02):9.041227e-02):7.761076e-02):1.355810e-01,((((81:2.567510e-02,80:2.562028e-02):7.824532e-02,85:2.762858e-01):4.509780e-02,((84:6.889509e-02,83:4.903588e-02):7.207886e-02,82:4.259246e-02):1.601520e-01):2.011054e-01,79:4.216834e-01):6.336445e-02):7.927970e-02,(53:6.234265e-02,52:5.771336e-02):4.418156e-01):1.691848e-01,((((((58:2.764687e-02,((60:5.003967e-03,28:8.710373e-02):1.922028e-01,(13:1.282413e-01,(51:1.922352e-03,(17:2.336018e-02,(15:1.104739e-02,16:1.442997e-03):1.859764e-03):1.145630e-03):1.331497e-01):5.304899e-02):1.445267e-02):4.994373e-02,14:1.321198e-01):7.869227e-02,(((12:8.319551e-04,26:1.291271e-02):6.485662e-03,11:5.173810e-03):1.749773e-01,59:1.294231e-01):3.985620e-02):4.217341e-02,((((18:2.489488e-01,(5:8.584292e-04,((24:2.534408e-03,23:3.934522e-03):2.112459e-03,25:3.862301e-03):2.722022e-03):1.413856e-01):1.143358e-01,((36:2.775793e-02,((20:8.949903e-03,((19:8.620916e-03,(65:5.727281e-04,21:3.079044e-03):1.802634e-02):1.600634e-03,54:1.358343e-02):6.420413e-03):6.120372e-04,22:4.141556e-02):7.870099e-03):3.296270e-02,((61:3.925562e-02,62:1.029628e-03):1.209250e-02,(86:3.124736e-01,4:3.145885e-02):2.167400e-02):4.575719e-02):1.264347e-01):3.006270e-02,29:1.590955e-01):6.005452e-02,((((((32:1.325476e-03,33:6.158896e-03):9.465031e-04,34:5.812622e-04):6.437075e-03,35:2.764267e-03):3.028783e-01,((57:9.534751e-03,9:6.166103e-03):1.429620e-01,(66:1.019162e-01,(7:1.318069e-01,(8:9.067078e-04,6:2.337337e-03):1.089984e-02):1.847683e-02):1.068034e-01):1.115545e-01):5.197978e-02,(56:7.190248e-03,55:1.164351e-02):9.097981e-02):4.006254e-02,(27:1.652892e-01,(64:1.400858e-01,(63:5.284672e-02,10:3.051172e-02):1.041837e-01):4.867484e-02):9.503919e-02):2.485572e-02):3.548222e-02):4.854176e-02,(90:4.676339e-01,(((97:3.509394e-02,96:7.173599e-03):8.667469e-02,((100:2.142841e-03,99:5.625619e-03):6.974769e-02,(101:4.482396e-02,98:4.009381e-02):3.223348e-03):1.622726e-01):6.128046e-02,((94:1.178070e-01,((88:3.695511e-02,(89:1.531780e-03,87:1.835599e-01):2.947699e-02):1.855902e-01,((93:1.445791e-02,92:5.303614e-03):2.875539e-02,91:3.238112e-02):6.176174e-02):8.573151e-02):3.377062e-02,95:5.345551e-02):1.124170e-01):1.658274e-01):1.222276e-01):7.001620e-02,((((73:2.124012e-01,(((72:1.954174e-01,71:1.641454e-01):1.780894e-01,41:3.476369e-02):3.405062e-01,(40:1.166556e-01,(39:2.493215e-03,38:1.699125e-04):5.971261e-01):2.466227e-01):1.050726e-01):3.134135e-01,(69:1.107404e-02,(37:1.864002e-01,70:3.168495e-02):1.488735e-01):4.127063e-01):1.428373e-01,68:4.038377e-01):1.021947e-02,(31:1.356710e-01,(67:1.806509e-02,30:1.137974e-02):2.140362e-01):2.060453e-01):4.764360e-02):2.666550e-01):2.289427e-01):3.062572e-01,(2:4.708816e-01,3:3.984216e-01):1.976117e-01,1:3.206978e-01);
	tree mcmc.tree_5 = ((((50:2.729788e-01,49:5.117318e-01):3.587377e-01,(48:4.092905e-03,47:5.850747e-03):1.448982e+00):4.017812e-01,((79:3.211594e-01,((((84:4.864926e-02,83:3.856978e-02):8.952500e-02,82:1.116354e-02):1.109334e-01,((81:1.587834e-02,80:7.353417e-02):7.291030e-02,85:2.151825e-01):4.443188e-02):2.500296e-01,(((77:3.435668e-02,46:1.529522e-01):3.041876e-02,(((74:1.155958e-02,45:1.514860e-02):1.368709e-01,(76:2.725165e-02,75:1.173631e-01):1.433332e-01):4.349994e-02,((78:7.999666e-02,(44:1.368025e-03,43:1.090395e-06):9.303504e-02):1.092719e-01,42:1.453845e-01):1.015145e-01):1.233952e-01):1.034694e-01,(53:3.975338e-02,52:6.950299e-02):5.591039e-01):6.278488e-02):1.055968e-01):2.122980e-01,(((90:6.804605e-01,((95:1.347838e-01,(94:1.260050e-01,((92:4.339007e-03,(93:9.239449e-03,91:1.035208e-03):1.401570e-03):7.992286e-02,(88:2.544406e-02,(89:1.886476e-02,87:1.133217e-01):5.791976e-02):2.074212e-01):8.598551e-02):5.669437e-02):4.695251e-02,((101:9.088139e-03,((100:1.215596e-02,99:8.025349e-03):4.035991e-02,98:3.504199e-02):8.288338e-02):2.215888e-02,(97:2.692264e-02,96:5.363576e-03):1.096017e-01):8.797964e-02):1.543751e-01):1.569641e-01,(((59:1.142405e-01,(62:8.344821e-03,(86:4.081113e-01,61:9.413748e-03):6.317354e-03):1.835674e-01):3.380082e-02,((14:2.034611e-01,(((13:1.175853e-01,(51:2.249299e-03,(17:7.945453e-03,(16:1.776502e-04,15:1.149453e-02):2.478323e-03):2.942889e-03):1.343975e-01):3.381832e-02,(60:9.187773e-04,28:1.035499e-01):2.133348e-01):2.967285e-02,58:5.694685e-02):3.652969e-02):1.923875e-02,((12:5.785735e-03,11:8.611098e-04):1.108320e-03,26:9.688316e-03):1.996269e-01):3.799593e-02):3.374175e-02,(((56:4.639593e-03,55:9.655078e-03):1.068501e-01,(((57:3.185444e-04,9:2.724193e-02):1.572064e-01,(66:4.255083e-02,((8:2.353985e-03,6:1.528657e-03):5.309563e-03,7:1.050935e-01):2.681907e-02):7.138533e-02):1.631174e-01,(((((24:7.385810e-04,23:2.257365e-04):2.977451e-03,(5:3.978070e-05,25:2.775665e-03):3.081703e-05):1.590768e-01,18:2.563173e-01):9.885855e-02,(4:3.466343e-02,(36:2.533170e-02,(54:2.678719e-02,((22:4.669869e-02,((21:2.000997e-02,65:5.471688e-03):1.129221e-02,19:1.076824e-02):8.695541e-03):3.632230e-04,20:5.284645e-04):4.551866e-03):7.107722e-03):2.154755e-03):1.969737e-01):3.332307e-02,29:2.025026e-01):6.808542e-02):7.947439e-03):4.174602e-02,(((33:4.376233e-03,(34:2.243561e-03,35:5.554201e-03):2.614447e-03):1.050549e-03,32:8.197789e-05):2.532349e-01,(27:1.852161e-01,(64:1.258604e-01,(63:1.569158e-02,10:2.734724e-02):6.914788e-02):1.057404e-01):8.386565e-02):8.575811e-02):5.213051e-02):3.495333e-02):3.235861e-02,((68:4.038435e-01,(((40:8.990992e-02,(39:6.521100e-04,38:2.256328e-03):6.627432e-01):2.947272e-01,(((72:1.130388e-01,73:3.206383e-01):7.354537e-02,71:1.608950e-01):5.950324e-02,41:1.934901e-02):2.395371e-01):4.680904e-01,((70:2.301307e-02,69:1.976021e-02):1.636013e-02,37:7.069496e-02):5.599910e-01):7.570475e-02):4.469993e-02,(31:1.722919e-01,(67:2.659388e-02,30:7.566258e-03):1.895978e-01):2.194825e-01):5.323478e-02):2.576664e-01):3.064118e-01):1.794483e-01,(2:4.518408e-01,3:4.985317e-01):1.060364e-01,1:4.293134e-01);
	tree mcmc.tree_6 = ((((50:1.916646e-01,49:4.593972e-01):4.273643e-01,(48:2.682452e-03,47:4.484577e-03):1.392905e+00):3.059315e-01,(((((((((76:3.194646e-02,75:1.051330e-01):1.457636e-01,(74:9.750872e-04,45:3.385495e-02):1.912268e-01):4.142117e-02,((78:3.815046e-02,(44:1.364673e-03,43:9.627522e-04):4.643116e-02):1.018461e-01,42:1.793842e-01):4.899925e-02):1.067770e-01,77:7.340227e-03):1.221617e-02,46:1.721065e-01):8.902184e-02,(53:1.224282e-02,52:6.213745e-02):5.176287e-01):5.852106e-02,(((84:3.212344e-02,83:3.894611e-02):1.078733e-01,82:7.459092e-03):1.373889e-01,(85:1.805599e-01,(81:1.342512e-02,80:2.289348e-02):5.847615e-02):4.521152e-02):1.564191e-01):9.276960e-02,79:2.771612e-01):1.542878e-01,(((((14:2.004221e-01,(((((16:1.485207e-04,15:9.399980e-03):4.220076e-03,(51:2.131549e-03,17:1.937266e-02):2.925764e-03):1.599759e-01,13:9.795645e-02):7.411737e-02,(60:1.063213e-02,28:7.116882e-03):3.000332e-01):1.996302e-02,58:2.258188e-02):1.580824e-02):2.766277e-02,((((61:3.974467e-03,62:1.623089e-02):8.970123e-04,86:4.773365e-01):1.674097e-01,59:1.692911e-01):1.223925e-02,(11:4.977945e-03,(12:2.625502e-04,26:1.472563e-02):6.474132e-03):1.653492e-01):1.133296e-02):7.003300e-02,((((56:3.941791e-02,55:5.250921e-03):9.564725e-02,((57:8.753009e-03,9:5.033509e-02):9.711482e-02,(((8:7.343331e-04,6:3.258891e-04):3.297229e-03,7:1.353442e-01):3.739455e-03,66:7.495846e-02):6.513887e-02):1.322404e-01):5.174276e-02,(((((25:4.735329e-03,(5:7.433688e-04,24:1.398123e-03):5.417991e-03):3.625306e-03,23:3.196271e-03):2.053019e-01,18:2.549689e-01):5.344138e-02,((4:4.480184e-02,((65:1.041849e-02,(19:5.868843e-03,21:1.644013e-02):6.325734e-03):2.945696e-03,((22:8.608584e-02,54:1.238097e-02):8.921391e-03,20:5.755007e-05):5.144695e-03):1.648826e-02):7.129520e-04,36:9.635389e-03):1.979892e-01):7.666834e-02,29:1.711180e-01):4.603930e-02):6.029982e-02,(((33:2.475539e-03,35:1.239267e-02):5.661660e-04,(34:3.262706e-03,32:4.778740e-03):3.014094e-03):3.046580e-01,(27:1.848891e-01,(64:1.179919e-01,(63:3.021301e-03,10:2.074142e-02):8.640658e-02):8.954883e-02):8.796269e-02):4.334972e-02):5.169155e-02):7.661599e-02,((((73:3.298090e-01,(((72:1.114941e-01,71:1.301856e-01):1.120573e-01,41:7.812662e-03):2.352452e-01,(40:1.377950e-01,(39:2.741835e-03,38:1.112780e-03):5.752941e-01):2.750171e-01):6.003976e-02):4.502418e-01,((70:9.806955e-03,69:7.123104e-02):3.240456e-02,37:3.340974e-02):5.539967e-01):1.000043e-01,68:4.748315e-01):6.662544e-02,(31:2.276472e-01,(67:3.554296e-04,30:2.268466e-02):1.474115e-01):2.205474e-01):9.082152e-02):4.053998e-02,(90:4.934764e-01,(((94:1.604742e-01,((88:3.162059e-02,(89:5.439008e-03,87:1.120856e-01):3.367034e-02):2.325692e-01,((91:3.354815e-03,92:2.338764e-03):5.526984e-03,93:9.282436e-04):1.007073e-01):1.790557e-01):1.307253e-02,95:1.264596e-01):6.964516e-02,(((98:2.458344e-02,(100:1.770064e-02,99:8.065075e-04):7.781453e-02):1.756741e-02,101:2.753169e-02):1.203816e-01,(97:3.834231e-02,96:6.005465e-04):8.622185e-02):5.172395e-02):1.531290e-01):8.831509e-02):2.960643e-01):2.318620e-01):2.512014e-01,(2:4.529990e-01,3:4.931350e-01):9.946806e-02,1:3.923779e-01);
	tree mcmc.tree_7 = ((((50:1.556695e-01,49:4.475522e-01):3.743240e-01,(48:4.719393e-03,47:6.708890e-03):1.355982e+00):2.941851e-01,((((((84:4.853175e-02,83:3.635083e-02):1.173528e-01,82:1.467303e-02):1.017315e-01,((81:3.186584e-02,80:4.686787e-02):2.887651e-02,85:2.088887e-01):1.901640e-02):2.800086e-01,(((77:8.408222e-05,(((78:4.984216e-02,(44:3.361562e-03,43:3.368812e-04):3.299974e-02):1.425948e-01,42:1.265479e-01):5.956346e-02,((76:1.682199e-02,75:1.836539e-01):6.673943e-02,(74:1.085556e-03,45:3.206609e-02):1.670548e-01):3.720240e-02):9.594768e-02):3.060243e-02,46:1.504322e-01):1.039915e-01,(53:6.965199e-02,52:1.372887e-01):4.864207e-01):1.145188e-01):6.852007e-02,79:4.002385e-01):1.952828e-01,(((((((12:2.517168e-03,26:6.256568e-03):2.451227e-03,11:6.360116e-03):1.493552e-01,(((61:1.718241e-03,62:1.753787e-02):1.145070e-02,86:3.335827e-01):1.179344e-01,59:1.319204e-01):2.549312e-02):8.055141e-02,(14:2.060019e-01,(((((16:4.549961e-04,15:6.391707e-03):2.234196e-03,(51:4.835663e-03,17:1.090299e-02):6.064526e-03):1.382331e-01,13:1.064047e-01):6.601260e-02,(60:4.780802e-02,28:1.268837e-01):1.736803e-01):3.655384e-02,58:5.234026e-02):3.995999e-02):6.000917e-02):6.076424e-02,(((32:2.204750e-03,(33:3.492683e-03,(35:1.932493e-03,34:2.045835e-03):7.826887e-03):2.513137e-04):2.958849e-01,(27:1.668139e-01,(64:6.620088e-02,(63:3.299893e-02,10:4.608426e-03):9.090758e-02):1.213428e-01):1.811027e-01):3.992854e-02,((((66:7.023802e-02,(7:1.167927e-01,(8:6.661759e-04,6:2.300220e-03):2.038241e-02):1.635698e-02):5.254524e-02,(57:8.862934e-03,9:2.440491e-02):1.839249e-01):1.234175e-01,(56:8.702240e-03,55:4.090331e-03):7.987971e-02):5.135129e-02,(29:1.670627e-01,(((((22:7.051705e-02,20:1.859519e-03):4.597674e-04,((54:1.720875e-02,19:6.302898e-03):2.832640e-03,(65:1.059663e-03,21:1.622833e-02):1.633443e-02):1.420234e-02):1.270644e-02,4:3.694277e-02):6.242512e-03,36:2.928652e-02):1.351097e-01,(18:2.659977e-01,(24:1.158973e-03,(23:1.402118e-03,(25:2.117762e-03,5:2.923372e-05):1.583765e-03):4.685843e-04):1.271933e-01):1.026223e-01):4.815646e-02):8.595070e-02):7.492879e-02):5.838451e-02):6.150661e-02,((((73:3.007563e-01,(((72:2.281476e-01,71:1.609844e-01):1.118812e-01,41:3.441845e-02):2.002639e-01,(40:7.817971e-02,(39:4.245238e-03,38:4.648009e-03):5.989228e-01):2.702545e-01):1.038699e-01):3.429527e-01,(37:3.749792e-02,(70:5.058027e-02,69:9.988616e-03):7.340094e-03):5.773745e-01):1.177725e-01,68:3.788509e-01):4.936749e-02,(31:1.957524e-01,(67:9.057567e-05,30:5.355046e-03):1.207199e-01):1.950279e-01):8.982991e-02):4.046772e-02,((((97:1.722063e-02,96:1.795379e-02):1.144741e-01,(98:3.972788e-02,(99:3.559553e-03,(101:2.064401e-02,100:9.645055e-02):1.735204e-02):4.077125e-02):6.662410e-02):9.813189e-02,(((((91:1.307312e-03,92:4.503075e-03):5.750711e-03,93:1.659642e-02):7.614922e-02,(88:6.518466e-02,(87:1.208494e-01,89:7.061241e-03):3.584729e-02):2.001684e-01):6.062868e-02,94:1.574399e-01):1.102043e-02,95:1.426385e-01):7.325538e-02):7.692090e-02,90:4.807917e-01):1.060955e-01):2.296374e-01):3.186645e-01):1.879539e-01,(2:3.777120e-01,3:6.275311e-01):1.055685e-01,1:3.874929e-01);
	tree mcmc.tree_8 = ((((50:1.766441e-01,49:4.196469e-01):3.390185e-01,(48:4.698779e-03,47:5.434186e-03):1.465729e+00):2.972609e-01,((79:3.094093e-01,((((81:7.396395e-03,80:9.030789e-02):3.561519e-02,85:1.946240e-01):5.079539e-02,((84:5.283293e-02,83:3.712796e-02):9.969219e-02,82:1.188207e-02):1.372025e-01):1.836113e-01,(((46:1.833671e-01,77:2.720842e-02):3.718736e-02,(((78:5.900368e-02,(44:4.053117e-06,43:9.340717e-04):8.318656e-02):1.952837e-01,42:7.764499e-02):9.753185e-02,((74:2.084356e-02,45:4.766463e-02):1.171333e-01,(76:8.319728e-02,75:1.783524e-01):1.459085e-01):5.095285e-02):1.216647e-01):1.255211e-01,(53:2.088983e-02,52:6.267845e-02):5.747084e-01):1.037669e-01):8.452905e-02):1.576961e-01,(((((95:8.911585e-02,94:1.768955e-01):3.749666e-02,(((92:6.780832e-03,93:1.495060e-02):3.064411e-03,91:2.548516e-03):1.120185e-01,(88:3.340924e-02,(89:3.116463e-02,87:1.478544e-01):2.060439e-02):2.057423e-01):1.284015e-01):8.695778e-02,((97:4.907780e-02,96:5.474519e-03):6.356598e-02,(98:3.817935e-02,((101:6.851745e-03,100:7.492909e-05):7.899835e-02,99:1.990099e-02):4.050214e-02):1.172136e-01):9.853311e-02):9.080742e-02,90:6.915662e-01):9.670724e-02,((((14:1.727688e-01,(((((17:7.272859e-03,51:3.896043e-03):7.639030e-03,(16:1.076732e-03,15:8.137754e-03):1.908276e-03):1.947331e-01,13:9.782613e-02):4.805806e-02,(60:1.602532e-02,28:6.537366e-02):2.411999e-01):3.413641e-02,58:3.475165e-02):2.430814e-02):3.515618e-02,((26:8.566968e-03,(11:2.972734e-03,12:1.868667e-03):1.086514e-03):1.619758e-01,(59:2.049690e-01,((62:1.719157e-03,61:1.300974e-02):1.835982e-02,86:4.422122e-01):1.738195e-01):2.918139e-02):6.149807e-02):5.071000e-02,((((((((54:1.757368e-02,(19:9.102470e-03,((21:6.806568e-03,22:5.756129e-02):2.051812e-03,65:1.882333e-02):1.305415e-02):1.578767e-02):1.000703e-03,20:3.471158e-03):5.975680e-03,36:1.049708e-02):1.736165e-03,4:3.849010e-02):2.204493e-01,((((24:8.265455e-04,23:9.227513e-04):2.893359e-05,25:4.856192e-03):4.504509e-04,5:4.278915e-04):1.224271e-01,(64:7.027656e-02,(63:3.127667e-02,18:1.725383e-01):6.211139e-02):7.227619e-02):5.605103e-02):8.766485e-02,29:1.977889e-01):4.607233e-02,((56:9.801246e-03,55:1.392705e-03):1.296496e-01,((66:6.889298e-02,(7:1.228044e-01,(8:1.126499e-03,6:2.632494e-03):4.134906e-03):4.799185e-02):6.736456e-02,(57:1.242200e-02,9:2.692394e-02):1.545866e-01):1.105401e-01):4.552742e-02):3.486214e-02,((33:1.130476e-04,((34:1.909598e-03,35:3.889266e-03):8.348723e-03,32:3.775024e-04):1.324724e-04):2.539248e-01,(27:1.762845e-01,10:1.151656e-01):1.118012e-01):1.179132e-01):3.930623e-02):7.313218e-02,((31:1.683282e-01,(67:2.145416e-03,30:1.525042e-02):1.597346e-01):2.483979e-01,(((73:3.917886e-01,(((72:2.091277e-01,71:1.290108e-01):8.940636e-02,41:4.134601e-02):3.628948e-01,(40:8.068325e-02,(39:4.003325e-03,38:5.596574e-03):5.959549e-01):2.086691e-01):1.182110e-01):3.190761e-01,(69:5.422601e-02,(70:3.145063e-02,37:4.393490e-02):2.872798e-02):6.022575e-01):1.261406e-01,68:3.135981e-01):3.181000e-02):1.057967e-01):6.257406e-02):3.264176e-01):3.111148e-01):2.744008e-01,(2:4.189434e-01,3:4.600583e-01):1.593545e-01,1:3.449239e-01);
end;

begin mrbayes;
	startvals
		Tau{all}(1,3)=mcmc.tree_1
		Tau{all}(1,2)=mcmc.tree_2
		Tau{all}(1,1)=mcmc.tree_3
		Tau{all}(1,4)=mcmc.tree_4
		Tau{all}(2,1)=mcmc.tree_5
		Tau{all}(2,2)=mcmc.tree_6
		Tau{all}(2,3)=mcmc.tree_7
		Tau{all}(2,4)=mcmc.tree_8
		V{all}(1,3)=mcmc.tree_1
		V{all}(1,2)=mcmc.tree_2
		V{all}(1,1)=mcmc.tree_3
		V{all}(1,4)=mcmc.tree_4
		V{all}(2,1)=mcmc.tree_5
		V{all}(2,2)=mcmc.tree_6
		V{all}(2,3)=mcmc.tree_7
		V{all}(2,4)=mcmc.tree_8
		Revmat{1}(1,3)=(1.088004486993275e-01,3.342267254263266e-01,1.696859642378455e-01,1.088004486993275e-01,1.696859642378455e-01,1.088004486993275e-01,0,1,2,0,2,0)
		Revmat{1}(1,2)=(9.986029172819164e-02,3.496331095737525e-01,1.360584201458673e-01,1.145265611185697e-01,1.853950563150493e-01,1.145265611185697e-01,0,1,2,3,4,3)
		Revmat{1}(1,1)=(1.240625812489442e-01,3.312218972218990e-01,1.310045696755949e-01,1.310045696755949e-01,1.659730455409585e-01,1.167333366370087e-01,0,1,2,2,3,4)
		Revmat{1}(1,4)=(1.203421010108867e-01,3.163843901208948e-01,1.203421010108867e-01,1.203421010108867e-01,2.022472058355582e-01,1.203421010108867e-01,0,1,0,0,2,0)
		Revmat{1}(2,1)=(1.242168965185974e-01,3.425068957823149e-01,1.242168965185974e-01,1.242168965185974e-01,1.946030490922940e-01,9.023936556959904e-02,0,1,0,0,2,3)
		Revmat{1}(2,2)=(1.144059351089822e-01,3.163130524879875e-01,1.702345710925329e-01,1.144059351089822e-01,1.702345710925329e-01,1.144059351089822e-01,0,1,2,0,2,0)
		Revmat{1}(2,3)=(1.025733180117669e-01,3.198157486256948e-01,1.296497981582441e-01,1.296497981582441e-01,1.886615388878059e-01,1.296497981582441e-01,0,1,2,2,3,2)
		Revmat{1}(2,4)=(9.489629621348927e-02,3.057385454233989e-01,1.442131406230111e-01,1.801278607633057e-01,1.801278607633057e-01,9.489629621348927e-02,0,1,2,3,3,0)
		Omega{1}(1,3)=(5.727824114702175e-03,7.300362804479187e-02,2.747140643590564e-01,3.669423398610774e-01,4.324936598187314e-01,2.005640003201913e-01)
		Omega{1}(1,2)=(8.291865180983984e-03,7.704899787549470e-02,3.020383996060258e-01,4.575700015081664e-01,4.013040071102329e-01,1.411259913816009e-01)
		Omega{1}(1,1)=(5.609722907695802e-03,6.605341047720330e-02,2.903319077277080e-01,3.786578127265614e-01,4.553327197800038e-01,1.660094674934348e-01)
		Omega{1}(1,4)=(4.457829756868425e-03,7.630680049612923e-02,2.792905661694289e-01,3.688432986013223e-01,4.678170788408407e-01,1.633396225578371e-01)
		Omega{1}(2,1)=(2.773886718464618e-03,5.611739075302086e-02,2.582290587765629e-01,3.881698618709500e-01,4.191789285433953e-01,1.926512095856549e-01)
		Omega{1}(2,2)=(2.179049908947264e-03,5.173196912932309e-02,2.234656289007745e-01,2.408001563687344e-01,5.371658238325006e-01,2.220340197987651e-01)
		Omega{1}(2,3)=(6.458321077284193e-03,6.401133762573774e-02,2.328444400607811e-01,4.224064566856415e-01,3.744050025328983e-01,2.031885407814603e-01)
		Omega{1}(2,4)=(6.089730115542754e-03,7.287232712654296e-02,3.045383557427297e-01,4.050075942370204e-01,4.448132812625490e-01,1.501791245004307e-01)
		Pi{1}(1,3)=(4.587611774278002e-03,8.527136137685860e-03,2.222442510743477e-03,2.067154937723732e-02,2.253664569950535e-02,8.637191437322089e-03,7.640178599263118e-03,2.121571821589414e-02,3.721499954966155e-02,9.028834580089311e-03,2.547665196241895e-02,1.398725043630297e-02,3.086900587840535e-02,7.709473856752819e-03,1.348088850968228e-02,4.501679635948186e-02,9.245890117219192e-03,8.781471518687666e-03,8.208609859838562e-03,1.796717871007773e-02,8.726305874826900e-03,1.356356495834745e-02,3.829015935800077e-03,1.219842880185916e-02,6.584772931627270e-03,3.561362837740053e-03,8.148497702929901e-03,9.032158754309240e-03,2.816482749826748e-02,1.814248986800257e-02,8.330922539245122e-03,3.925829033575641e-02,4.704614071526909e-03,5.878391456483510e-03,7.150858666304634e-03,1.184100079878985e-02,2.756407229993160e-02,2.221494938186980e-02,1.193756395716183e-02,2.575171912150837e-02,1.630467346582007e-02,8.002811844809171e-03,2.844270771746865e-02,1.523090991308767e-02,3.140981372056786e-02,1.109438672299895e-02,1.300768849461408e-02,3.727946259874206e-02,1.219816500699510e-02,1.719963294017615e-02,2.219265325933786e-02,1.755214057752955e-02,5.118535043297218e-03,3.620569283407562e-02,6.350209903917363e-03,2.127207088587620e-03,9.783164103466347e-03,2.071581219510960e-03,5.177924527458531e-02,5.719083392414719e-03,1.798980068802903e-02,3.333110130713252e-02)
		Pi{1}(1,2)=(2.791694600757354e-03,6.276987686496796e-03,1.074083614170653e-03,2.501446219795385e-02,1.933023378606199e-02,1.177043753007139e-02,6.382232321055506e-03,1.676471779645429e-02,1.889619335219708e-02,6.866962979374273e-03,1.326455248303474e-02,1.018935863851774e-02,3.403775303634324e-02,7.959276915209507e-03,1.198024314847303e-02,3.415663920658284e-02,1.183385096836005e-02,1.157159797338951e-02,1.221583878396846e-02,2.568674223088385e-02,8.808984629194976e-03,1.214712929723363e-02,6.332390467528711e-03,1.305639225153347e-02,9.964418200074198e-03,1.027599991349822e-02,6.852438880327653e-03,6.784832963368542e-03,3.072809732776093e-02,1.399494763493932e-02,7.225008436793123e-03,4.532793316167982e-02,4.057549981879460e-03,8.405363571422672e-03,1.209212460519315e-02,1.320603175320884e-02,3.091795904701122e-02,1.857816416119950e-02,1.359548461728424e-02,3.827821931084085e-02,1.941593664461790e-02,1.154003557175773e-02,2.894081143909801e-02,1.720032591257862e-02,2.534107001327111e-02,1.034923069032328e-02,1.205505085250603e-02,2.861007630879454e-02,7.744651673739931e-03,1.931987770072270e-02,1.863110638763754e-02,1.414049853701508e-02,9.267587505319664e-03,3.733861921947641e-02,1.010295467718811e-02,6.622339260737010e-03,9.327414165310032e-03,4.470052496639618e-03,5.477524448537226e-02,4.925676784520928e-03,1.975207910883650e-02,3.143603110320834e-02)
		Pi{1}(1,1)=(7.382314458489975e-03,8.882272692559456e-03,1.770984026072521e-04,2.960462953821490e-02,2.474578909839092e-02,1.437046245978609e-02,9.320486478900960e-03,2.153290911608193e-02,2.420080644686005e-02,8.511727569327655e-03,2.124106010629161e-02,1.383043500161011e-02,3.334023254783886e-02,9.998937776236023e-03,1.443775592597498e-02,3.950760774951668e-02,4.196714889038832e-03,9.528212299747376e-03,4.119418622587038e-03,2.164463487092337e-02,8.771063188008910e-03,1.418717662306449e-02,6.806638255766892e-03,1.012682265140750e-02,8.869395326402057e-03,5.549446312184055e-03,5.057636178788482e-03,6.840424142064783e-03,2.837760948175090e-02,1.791567761647653e-02,8.544748087403771e-03,3.575722561252333e-02,5.506426907385922e-03,1.068989923487018e-02,9.542356549112828e-03,1.786182608126093e-02,2.789487042575909e-02,1.683142064547586e-02,1.003019945150679e-02,2.848586427423213e-02,1.413889795736297e-02,7.996671591107901e-03,2.379677705563588e-02,1.394122139482954e-02,2.678581758733609e-02,1.035156782094390e-02,1.107271774330944e-02,3.186931758591383e-02,9.185687925141526e-03,1.928925754100310e-02,2.523990849485232e-02,1.722088079435934e-02,4.679329191509187e-03,3.948209748595592e-02,8.911953822702091e-03,1.521944812553818e-03,7.601157240553522e-03,7.881079728111941e-03,5.798687893417315e-02,6.218060615300769e-03,1.663069441131241e-02,3.397784716960169e-02)
		Pi{1}(1,4)=(5.349529310689815e-03,9.204490386988019e-03,8.826127829080312e-04,2.690834684085050e-02,2.276793690290547e-02,1.163835167297978e-02,6.891181808084649e-03,1.816505008747139e-02,2.027483817534851e-02,1.059076919661670e-02,1.693830159109802e-02,1.214010001912699e-02,3.863800652070139e-02,8.153681099180538e-03,1.493416921693839e-02,3.771713450480137e-02,5.489229793837041e-03,7.400907266826059e-03,4.401335652032856e-03,2.018599955071234e-02,9.418858661544556e-03,1.119174819167263e-02,7.040741824367561e-03,8.872826397148778e-03,6.048733213272861e-03,6.148095960036042e-03,5.415378197676048e-03,1.025825663382636e-02,2.846698554831902e-02,1.653682489691847e-02,8.151172207553172e-03,3.915925473328612e-02,8.259333972855908e-03,6.631395858308227e-03,9.821189617561437e-03,1.202671566680025e-02,3.112770072255984e-02,2.240442277727626e-02,1.284188327440399e-02,3.284417413497897e-02,1.573705430039217e-02,9.624040598831542e-03,2.434854789408341e-02,1.278901365648583e-02,2.411726547623997e-02,1.141401732851652e-02,1.539453348398060e-02,3.451851279979736e-02,1.128974953215273e-02,1.842013380968686e-02,2.203184513554401e-02,2.319849781645323e-02,6.739678906779302e-03,3.939406064973148e-02,6.398136917303818e-03,5.402063318182236e-03,8.396758850089484e-03,5.459592380200373e-03,5.975093233798283e-02,5.623834387558107e-03,1.574890412244986e-02,3.286516142709379e-02)
		Pi{1}(2,1)=(6.751497301160915e-03,9.198920239202917e-03,8.442123454825012e-04,2.433181467439031e-02,1.910377161733979e-02,1.000135919691609e-02,6.827010258954266e-03,1.565293739550105e-02,1.970710494059812e-02,7.420253899581769e-03,1.867945438139916e-02,1.348991935608466e-02,3.835926091556275e-02,7.899058530353865e-03,1.738033525140380e-02,4.271199476889772e-02,1.247962233196758e-02,8.573912186753029e-03,5.960060917476547e-03,1.861016584839825e-02,1.043032391263171e-02,1.343971974303744e-02,6.676611594536434e-03,1.394133146877164e-02,1.088388184647240e-02,5.985462937968265e-03,7.192605475000434e-03,1.099410832345493e-02,2.931014782513651e-02,1.643928971970616e-02,9.312690186414176e-03,4.421395651643851e-02,4.332975242865205e-03,6.362175821052493e-03,6.858722721570717e-03,1.349505335538680e-02,3.100954646199546e-02,2.379065472987627e-02,1.606355309646381e-02,2.787325715113776e-02,1.838404225693048e-02,9.939324281512571e-03,2.783208286741278e-02,1.505124175895559e-02,2.565034695312952e-02,8.159505046966001e-03,1.437574352489896e-02,3.045975078656068e-02,6.372736157628540e-03,1.472377070298062e-02,1.722272453787042e-02,1.680375683608446e-02,5.129243698571496e-03,2.948295520711919e-02,1.255954427409713e-02,2.061842073581725e-03,1.156654201812438e-02,9.843265280503735e-03,5.498282838279903e-02,5.976559145398673e-03,1.643849197700552e-02,3.439496774452591e-02)
		Pi{1}(2,2)=(4.538301632087093e-03,7.506890257648370e-03,6.695622795090772e-04,2.058963394578328e-02,2.318550466682906e-02,1.008878012995794e-02,4.608669894805805e-03,1.538813698557388e-02,2.548052082288697e-02,8.432686710550244e-03,2.215746017408351e-02,1.055782522803693e-02,3.962924525578337e-02,9.551040725634105e-03,1.361236158945848e-02,4.600485199870889e-02,1.189116724119177e-02,1.045100665868283e-02,8.559820770933892e-03,2.295828043888024e-02,8.959555829501389e-03,1.284287879900335e-02,5.271819341941044e-03,1.021091936632256e-02,6.474132319172785e-03,5.873349944562106e-03,4.876031001597646e-03,6.346470086121155e-03,2.826432707938879e-02,1.631313802568062e-02,1.026963774300287e-02,3.946009676693542e-02,4.206192665198272e-03,9.691299562868336e-03,6.845126287430415e-03,1.585450126310273e-02,2.936074084671800e-02,2.408595092332746e-02,1.332407053445720e-02,2.628697379598514e-02,2.001302701178561e-02,9.405803950072280e-03,2.645731875127040e-02,1.305188538531259e-02,2.956341586561528e-02,1.035362047960040e-02,1.197354256028099e-02,3.488460895957712e-02,1.048587266410905e-02,2.201040514781526e-02,1.770971806480535e-02,2.134583107727064e-02,4.941515497825736e-03,4.274014160950764e-02,6.661983462324332e-03,5.303020291173161e-03,7.472106186693409e-03,5.222470347409860e-03,5.550019054966737e-02,5.654800359904077e-03,1.571595363073086e-02,2.285380855790589e-02)
		Pi{1}(2,3)=(4.823418069975288e-03,8.714230387992600e-03,8.942446311240151e-04,2.452560094830248e-02,2.275159863493026e-02,1.069698881306983e-02,7.030204734395981e-03,1.695621286261845e-02,2.379222522296666e-02,7.705550611146541e-03,2.322540947955530e-02,1.119601479569170e-02,4.177468305650422e-02,7.482779785778109e-03,1.461302287177296e-02,4.384293338829146e-02,8.957361640016186e-03,1.093361392116623e-02,4.932114801846722e-03,2.379829644245056e-02,1.179323453620950e-02,1.974534437681085e-02,7.775537342639188e-03,1.323254526289867e-02,9.751556012447222e-03,5.300351770437138e-03,3.436839831120960e-03,7.818343229976439e-03,2.765919734120925e-02,2.073561363615218e-02,1.024269149884111e-02,4.113162040669326e-02,5.834091074350947e-03,4.735086993712057e-03,6.212535443114780e-03,1.223988008858202e-02,3.112993965276288e-02,2.053391851658901e-02,1.257362247466758e-02,3.260851350019970e-02,1.735950245755301e-02,7.584445072734735e-03,2.473604408369703e-02,1.293029311417445e-02,2.553377103182893e-02,1.012793176922810e-02,1.010031419137408e-02,3.281350202579728e-02,5.616420421182266e-03,1.860676051361845e-02,1.737213110236157e-02,1.475329496089445e-02,3.847853441492524e-03,3.197162822755651e-02,9.515061672869441e-03,1.005513799635047e-03,1.334268183886683e-02,1.017719361442458e-02,5.688314141671297e-02,5.013125542457658e-03,1.809353933569159e-02,2.947888227683825e-02)
		Pi{1}(2,4)=(5.437368047704746e-03,6.378621079023740e-03,1.262663873884340e-03,1.881659024452212e-02,1.774368146522904e-02,7.111290832852369e-03,6.025118720630176e-03,2.376836179294349e-02,2.101698301013644e-02,6.051406976807549e-03,1.824289020012032e-02,1.004818386262040e-02,3.303064531788755e-02,7.446612906861408e-03,1.284885806850731e-02,3.668745650262629e-02,1.164403314750089e-02,8.910598138773006e-03,6.575058440039973e-03,2.149537570900422e-02,9.282662859391010e-03,1.078383357017192e-02,5.156972212878350e-03,1.126714232444329e-02,8.980646052213980e-03,2.990149954178804e-03,4.774358707171338e-03,8.561436366735368e-03,2.897353531886323e-02,1.420519020586765e-02,7.484050951311723e-03,4.070445216369036e-02,6.347690313020534e-03,6.492061368809281e-03,5.619598628410600e-03,1.736590387055607e-02,2.646590836267553e-02,1.610924755321591e-02,1.249969249165890e-02,3.246114766408822e-02,1.574758081257640e-02,7.337496813950224e-03,2.600962406144861e-02,1.615943403531248e-02,2.830773299829708e-02,1.261953748946799e-02,1.741466528665049e-02,4.245858385285944e-02,1.099957882540073e-02,1.875903553401476e-02,1.968882286599936e-02,2.841372961784773e-02,9.054720639203116e-03,4.729207959404281e-02,9.884144972285375e-03,6.266393980059298e-04,8.561489218503649e-03,7.813370521129553e-03,5.505459264596142e-02,6.252393049484835e-03,1.666009287745768e-02,3.781717561307284e-02)
		Pi{2}(1,3)=(2.112402363199115e-01,2.672243589274243e-01,2.543067482237036e-01,2.672286565289606e-01)
		Pi{2}(1,2)=(2.213095958290166e-01,2.489383090314883e-01,2.432697727837728e-01,2.864823223557224e-01)
		Pi{2}(1,1)=(2.144915488062226e-01,2.586561534235763e-01,2.456468098129489e-01,2.812054879572523e-01)
		Pi{2}(1,4)=(2.287305849350582e-01,2.518366900337802e-01,2.582562670547710e-01,2.611764579763907e-01)
		Pi{2}(2,1)=(2.285546496740729e-01,2.568325413551873e-01,2.429843894659081e-01,2.716284195048317e-01)
		Pi{2}(2,2)=(2.175247439429295e-01,2.446127359631178e-01,2.556912148912485e-01,2.821713052027043e-01)
		Pi{2}(2,3)=(2.238010137372095e-01,2.530947347986873e-01,2.491654785673836e-01,2.739387728967195e-01)
		Pi{2}(2,4)=(2.240274552141291e-01,2.462611284658773e-01,2.536038872870397e-01,2.761075290329537e-01)
		Ratemultiplier{all}(1,3)=(2.149845964292219e+00,5.574156681878186e-02)
		Ratemultiplier{all}(1,2)=(2.149119140577597e+00,5.633843756779212e-02)
		Ratemultiplier{all}(1,1)=(2.151405955054314e+00,5.446049572007625e-02)
		Ratemultiplier{all}(1,4)=(2.148508442075747e+00,5.683994579447282e-02)
		Ratemultiplier{all}(2,1)=(2.151332491027832e+00,5.452082469340891e-02)
		Ratemultiplier{all}(2,2)=(2.147451269650381e+00,5.770810032036722e-02)
		Ratemultiplier{all}(2,3)=(2.149302385559901e+00,5.618795600305512e-02)
		Ratemultiplier{all}(2,4)=(2.152125942839964e+00,5.386923866523653e-02)
	;
	propset
		Dirichlet(Revmat{1})$alpha(1,3)=7.633794943368579e+01
		Dirichlet(Revmat{1})$alpha(1,2)=1.010050167084168e+02
		Dirichlet(Revmat{1})$alpha(1,1)=1.116278070458869e+02
		Dirichlet(Revmat{1})$alpha(1,4)=8.025187979624826e+01
		Dirichlet(Revmat{1})$alpha(2,1)=1.030454533953517e+02
		Dirichlet(Revmat{1})$alpha(2,2)=8.780954309205642e+01
		Dirichlet(Revmat{1})$alpha(2,3)=8.607079764250609e+01
		Dirichlet(Revmat{1})$alpha(2,4)=7.117703227626151e+01
		Splitmerge1(Revmat{1})$alpha(1,3)=9.974182454814233e+01
		Splitmerge1(Revmat{1})$alpha(1,2)=9.974182454814233e+01
		Splitmerge1(Revmat{1})$alpha(1,1)=9.974182454814233e+01
		Splitmerge1(Revmat{1})$alpha(1,4)=9.974182454814233e+01
		Splitmerge1(Revmat{1})$alpha(2,1)=9.974182454814233e+01
		Splitmerge1(Revmat{1})$alpha(2,2)=9.974182454814233e+01
		Splitmerge1(Revmat{1})$alpha(2,3)=9.974182454814233e+01
		Splitmerge1(Revmat{1})$alpha(2,4)=9.974182454814233e+01
		Splitmerge2(Revmat{1})$alpha(1,3)=9.974182454814233e+01
		Splitmerge2(Revmat{1})$alpha(1,2)=9.974182454814233e+01
		Splitmerge2(Revmat{1})$alpha(1,1)=9.974182454814233e+01
		Splitmerge2(Revmat{1})$alpha(1,4)=9.874937681172703e+01
		Splitmerge2(Revmat{1})$alpha(2,1)=9.974182454814233e+01
		Splitmerge2(Revmat{1})$alpha(2,2)=9.974182454814233e+01
		Splitmerge2(Revmat{1})$alpha(2,3)=9.974182454814233e+01
		Splitmerge2(Revmat{1})$alpha(2,4)=9.974182454814233e+01
		Dirichlet(Omega_pi{1})$alpha(1,3)=3.494524733205067e+01
		Dirichlet(Omega_pi{1})$alpha(1,2)=3.565118815572450e+01
		Dirichlet(Omega_pi{1})$alpha(1,1)=4.442411597864054e+01
		Dirichlet(Omega_pi{1})$alpha(1,4)=3.161976736856081e+01
		Dirichlet(Omega_pi{1})$alpha(2,1)=3.979663952403823e+01
		Dirichlet(Omega_pi{1})$alpha(2,2)=3.862047107634294e+01
		Dirichlet(Omega_pi{1})$alpha(2,3)=3.747906365957637e+01
		Dirichlet(Omega_pi{1})$alpha(2,4)=3.291019455465496e+01
		Slider(Omega{1})$delta(1,3)=1.116278070458869e-01
		Slider(Omega{1})$delta(1,2)=1.030454533953516e-01
		Slider(Omega{1})$delta(1,1)=9.139311852712302e-02
		Slider(Omega{1})$delta(1,4)=1.161834242728280e-01
		Slider(Omega{1})$delta(2,1)=9.139311852712302e-02
		Slider(Omega{1})$delta(2,2)=9.801986733067559e-02
		Slider(Omega{1})$delta(2,3)=1.020201340026756e-01
		Slider(Omega{1})$delta(2,4)=1.051271096376023e-01
		Dirichlet(Pi{1})$alpha(1,3)=6.110447432230377e+02
		Dirichlet(Pi{1})$alpha(1,2)=7.028687580589004e+02
		Dirichlet(Pi{1})$alpha(1,1)=7.242742985160710e+02
		Dirichlet(Pi{1})$alpha(1,4)=5.584528464275852e+02
		Dirichlet(Pi{1})$alpha(2,1)=7.315533762309259e+02
		Dirichlet(Pi{1})$alpha(2,2)=6.685894442279001e+02
		Dirichlet(Pi{1})$alpha(2,3)=6.359819522601583e+02
		Dirichlet(Pi{1})$alpha(2,4)=5.812437394402373e+02
		Slider(Pi{1})$delta(1,3)=6.842459072579355e-01
		Slider(Pi{1})$delta(1,2)=6.640233845473104e-01
		Slider(Pi{1})$delta(1,1)=6.068716788871359e-01
		Slider(Pi{1})$delta(1,4)=7.265573111505629e-01
		Slider(Pi{1})$delta(2,1)=6.068716788871359e-01
		Slider(Pi{1})$delta(2,2)=6.706969305098056e-01
		Slider(Pi{1})$delta(2,3)=6.980685914923692e-01
		Slider(Pi{1})$delta(2,4)=7.562086775137572e-01
		Dirichlet(Pi{2})$alpha(1,3)=4.055199966844555e+02
		Dirichlet(Pi{2})$alpha(1,2)=4.572225195142013e+02
		Dirichlet(Pi{2})$alpha(1,1)=4.806648193775019e+02
		Dirichlet(Pi{2})$alpha(1,4)=4.095955404071055e+02
		Dirichlet(Pi{2})$alpha(2,1)=4.953032424394948e+02
		Dirichlet(Pi{2})$alpha(2,2)=4.572225195142013e+02
		Dirichlet(Pi{2})$alpha(2,3)=4.481689070337923e+02
		Dirichlet(Pi{2})$alpha(2,4)=4.178699191923121e+02
		Slider(Pi{2})$delta(1,3)=1.327300500272639e-01
		Slider(Pi{2})$delta(1,2)=1.275256303243547e-01
		Slider(Pi{2})$delta(1,1)=1.213061319425270e-01
		Slider(Pi{2})$delta(1,4)=1.395352652142063e-01
		Slider(Pi{2})$delta(2,1)=1.225252788368834e-01
		Slider(Pi{2})$delta(2,2)=1.288072842166284e-01
		Slider(Pi{2})$delta(2,3)=1.354113748996329e-01
		Slider(Pi{2})$delta(2,4)=1.395352652142062e-01
		Dirichlet(Ratemultiplier{all})$alpha(1,3)=6.262679310537431e-01
		Dirichlet(Ratemultiplier{all})$alpha(1,2)=7.423184169043699e-01
		Dirichlet(Ratemultiplier{all})$alpha(1,1)=7.803778959991715e-01
		Dirichlet(Ratemultiplier{all})$alpha(1,4)=6.518264101719116e-01
		Dirichlet(Ratemultiplier{all})$alpha(2,1)=6.716774797122911e-01
		Dirichlet(Ratemultiplier{all})$alpha(2,2)=7.061151205082249e-01
		Dirichlet(Ratemultiplier{all})$alpha(2,3)=6.649941771222140e-01
		Dirichlet(Ratemultiplier{all})$alpha(2,4)=6.389193824768127e-01
		Slider(Ratemultiplier{all})$delta(1,3)=7.706183090756876e-03
		Slider(Ratemultiplier{all})$delta(1,2)=7.629505287844496e-03
		Slider(Ratemultiplier{all})$delta(1,1)=7.478430961132054e-03
		Slider(Ratemultiplier{all})$delta(1,4)=8.020678388758948e-03
		Slider(Ratemultiplier{all})$delta(2,1)=7.330348106517805e-03
		Slider(Ratemultiplier{all})$delta(2,2)=7.404019329773422e-03
		Slider(Ratemultiplier{all})$delta(2,3)=7.404019329773422e-03
		Slider(Ratemultiplier{all})$delta(2,4)=7.861858315681688e-03
		Multiplier(V{all})$lambda(1,3)=6.321014605183723e+00
		Multiplier(V{all})$lambda(1,2)=6.069883607486441e+00
		Multiplier(V{all})$lambda(1,1)=5.756481739147420e+00
		Multiplier(V{all})$lambda(1,4)=5.998459644992466e+00
		Multiplier(V{all})$lambda(2,1)=5.943985122069383e+00
		Multiplier(V{all})$lambda(2,2)=6.223488984534836e+00
		Multiplier(V{all})$lambda(2,3)=6.089936413200745e+00
		Multiplier(V{all})$lambda(2,4)=5.980663553615888e+00
		TLMultiplier(V{all})$lambda(1,3)=2.136607632894653e-01
		TLMultiplier(V{all})$lambda(1,2)=2.073461334288267e-01
		TLMultiplier(V{all})$lambda(1,1)=1.933282533904323e-01
		TLMultiplier(V{all})$lambda(1,4)=2.223804244538451e-01
		TLMultiplier(V{all})$lambda(2,1)=1.914046051282144e-01
		TLMultiplier(V{all})$lambda(2,2)=2.158080896598554e-01
		TLMultiplier(V{all})$lambda(2,3)=2.136607632894654e-01
		TLMultiplier(V{all})$lambda(2,4)=2.179769970190521e-01
	;
end;
