# Supplementary material for: Genus level molecular phylogeny of Aegisthidae Gisbrecht, 1893 (Copepoda: Harpacticoida) reveals morphological adaptations to deep-sea and plagic habitats
Source: BMC Evol Biol. 2020 Mar 14;20:36. doi: 10.1186/s12862-020-1594-x (PMC7071595; doi:10.1186/s12862-020-1594-x)
Supplement: Supplementary file 2 — Additional file 2. MrBayes Job1. [file 12862_2020_1594_MOESM2_ESM.zip › Job1_supplementary_info/18S_28S_COI_codon_renamed_modified.nex.con.tre]

#NEXUS
begin taxa;
	dimensions ntax=101;
	taxlabels
	561_Misophriopsis
	D21_Pontostratiotes_sp
	518_Pontostratiotes_sp
	300_Pontostratiotes_sp
	520_Pontostratiotes_sp
	299_Pontostratiotes_sp
	K30_Pontostratiotes_sp
	D46_Pontostratiotes_sp
	D24_Pontostratiotes_sp
	D15_Pontostratiotes_sp
	D37_Pontostratiotes_sp
	D25_Pontostratiotes_sp
	D47_Pontostratiotes_sp
	K93_Pontostratiotes_sp
	521_Pontostratiotes_sp
	304_Pontostratiotes_sp
	303_Pontostratiotes_sp
	499_Pontostratiotes_sp
	D11_Pontostratiotes_sp
	K127_Pontostratiotes_sp
	K128_Pontostratiotes_sp
	30_Pontostratiotes_fontani
	31_Pontostratiotes_fontani
	K29_Pontostratiotes_sp
	K31_Pontostratiotes_gladius
	517_Pontostratiotes_sp
	313_Pontostratiotes_sp
	519_Pontostratiotes_sp
	320_Pontostratiotes_sp
	D35_Pontostratiotes_sp
	D23_Pontostratiotes_sp
	576_Andromastax_sp
	619_Andromastax_sp
	616_Andromastax_sp
	K159_Jamstecia_sp
	373_Aegisthus_sp
	371_Aegisthus_sp
	D34_Aegisthus_sp
	K34_Nudivorax_sp
	411_Andromastax_sp
	365_Andromastax_sp
	301_Andromastax_sp
	367_Andromastax_sp
	D18_Jamstecia_sp
	K125_Jamstecia_sp
	K163_Nudivorax_sp
	368_Aegisthus_sp
	D30_Expansicervinia_sp
	D22_Expansicervinia
	K158_Expansicervinia_sp
	358_Expansicervinia_sp
	558_Expansicervinia_sp
	432_Expansicervinia_sp
	D31_Expansicervinia_sp
	634_Expansicervinia_sp
	K80_Cervinia_sp
	K149_Cervinia_sp
	601_Cervinia_sp
	575_Cervinia_sp
	K123_Cervinia_sp
	K109_Cervinia_sp
	501_Neocervinia_sp
	K132_Stratiopontotes_sp
	K137_Stratiopontotes_sp
	K33_Stratiopontotes_sp
	612_Siphonis_aureus
	298_Siphonis_ruehlemanni
	523_Siphonis_ruehlemanni
	562_Cerviniopsis_sp
	507_Cerviniopsis_sp
	396_Cerviniopsis_longicaudata
	510_Cerviniopsis_sp
	505_Cerviniopsis_sp
	K162_Cerviniopsis_sp
	512_Cerviniopsis_sp
	K36_Aegisthidae_gen_nov2
	428_Cerviniella_sp
	K155_Cerviniella_sp
	K148_Cerviniella_sp
	K28_Cerviniella_lagarderei
	K43_Cerviniella_brodskayae
	K154_Cerviniella_brodskayae
	K130_Cerviniella_sp
	K129_Cerviniella_sp
	K124_Cerviniella_sp
	K83_Cerviniella_sp
	K141_Cerviniella_sp
	K134_Cerviniella_sp
	564_Hase_sp
	D10_Hase_sp
	479_Hase_sp
	K152_Hase_sp
	K44_Hase_sp
	K46_Hase_sp
	331_Aegisthidae_gen_nov1
	105_Canuella
	106_Canuella
	184_longipedia
	183_longipedia
	290_Benthomisophria
	435_Misophriella
;
end;
begin trees;
	tree con_50_majrule = [&U] (561_Misophriopsis[&length_mean=0.3773531379739166,prob=1.0,prob_range={1.0,1.0},prob+-sd="100+-0",length_95%HPD={0.2815294,0.4759517},length_median=0.375173,prob_stddev=0.0,prob(percent)="100"]:0.375173,((((((((((D21_Pontostratiotes_sp[&length_mean=0.03814004988626027,prob=1.0,prob_range={1.0,1.0},prob+-sd="100+-0",length_95%HPD={0.02388106,0.05402966},length_median=0.…
end;
begin figtree;
	set appearance.backgroundColorAttribute="Default";
	set appearance.backgroundColour=#-1;
	set appearance.branchColorAttribute="User selection";
	set appearance.branchLineWidth=2.0;
	set appearance.branchMinLineWidth=0.0;
	set appearance.branchWidthAttribute="Fixed";
	set appearance.foregroundColour=#-16777216;
	set appearance.selectionColour=#-2144520576;
	set branchLabels.colorAttribute="User selection";
	set branchLabels.displayAttribute="prob";
	set branchLabels.fontName="sansserif";
	set branchLabels.fontSize=17;
	set branchLabels.fontStyle=0;
	set branchLabels.isShown=true;
	set branchLabels.significantDigits=4;
	set layout.expansion=289;
	set layout.layoutType="RECTILINEAR";
	set layout.zoom=0;
	set legend.attribute=null;
	set legend.fontSize=10.0;
	set legend.isShown=false;
	set legend.significantDigits=4;
	set nodeBars.barWidth=4.0;
	set nodeBars.displayAttribute=null;
	set nodeBars.isShown=false;
	set nodeLabels.colorAttribute="User selection";
	set nodeLabels.displayAttribute="Node ages";
	set nodeLabels.fontName="sansserif";
	set nodeLabels.fontSize=8;
	set nodeLabels.fontStyle=0;
	set nodeLabels.isShown=false;
	set nodeLabels.significantDigits=4;
	set nodeShape.colourAttribute=null;
	set nodeShape.isShown=false;
	set nodeShape.minSize=10.0;
	set nodeShape.scaleType=Width;
	set nodeShape.shapeType=Circle;
	set nodeShape.size=4.0;
	set nodeShape.sizeAttribute=null;
	set polarLayout.alignTipLabels=false;
	set polarLayout.angularRange=0;
	set polarLayout.rootAngle=0;
	set polarLayout.rootLength=100;
	set polarLayout.showRoot=true;
	set radialLayout.spread=0.0;
	set rectilinearLayout.alignTipLabels=false;
	set rectilinearLayout.curvature=0;
	set rectilinearLayout.rootLength=100;
	set scale.offsetAge=0.0;
	set scale.rootAge=1.0;
	set scale.scaleFactor=1.0;
	set scale.scaleRoot=false;
	set scaleAxis.automaticScale=true;
	set scaleAxis.fontSize=8.0;
	set scaleAxis.isShown=false;
	set scaleAxis.lineWidth=1.0;
	set scaleAxis.majorTicks=1.0;
	set scaleAxis.origin=0.0;
	set scaleAxis.reverseAxis=false;
	set scaleAxis.showGrid=true;
	set scaleBar.automaticScale=true;
	set scaleBar.fontSize=10.0;
	set scaleBar.isShown=true;
	set scaleBar.lineWidth=1.0;
	set scaleBar.scaleRange=0.0;
	set tipLabels.colorAttribute="User selection";
	set tipLabels.displayAttribute="Names";
	set tipLabels.fontName="sansserif";
	set tipLabels.fontSize=18;
	set tipLabels.fontStyle=0;
	set tipLabels.isShown=true;
	set tipLabels.significantDigits=4;
	set trees.order=true;
	set trees.orderType="increasing";
	set trees.rooting=true;
	set trees.rootingType="User Selection";
	set trees.transform=false;
	set trees.transformType="cladogram";
end;
