# Supplementary material for: Genus level molecular phylogeny of Aegisthidae Gisbrecht, 1893 (Copepoda: Harpacticoida) reveals morphological adaptations to deep-sea and plagic habitats
Source: BMC Evol Biol. 2020 Mar 14;20:36. doi: 10.1186/s12862-020-1594-x (PMC7071595; doi:10.1186/s12862-020-1594-x)
Supplement: Supplementary file 2 — Additional file 2. MrBayes Job1. [file 12862_2020_1594_MOESM2_ESM.zip › Job1_supplementary_info/18S_28S_COI_codon_renamed_modified.nex.lstat]

[ID: 9531750753]
run	arithmetic_mean	harmonic_mean	values_discarded
1	-3.477835e+04	-3.485566e+04	no
2	-3.477185e+04	-3.485817e+04	no
all	-3.477254e+04	-3.485756e+04	no
