# Supplementary material for: Genus level molecular phylogeny of Aegisthidae Gisbrecht, 1893 (Copepoda: Harpacticoida) reveals morphological adaptations to deep-sea and plagic habitats
Source: BMC Evol Biol. 2020 Mar 14;20:36. doi: 10.1186/s12862-020-1594-x (PMC7071595; doi:10.1186/s12862-020-1594-x)
Supplement: Supplementary file 2 — Additional file 2. MrBayes Job1. [file 12862_2020_1594_MOESM2_ESM.zip › Job1_supplementary_info/18S_28S_COI_codon_renamed_modified.nex.mcmc]

[LEGEND:]
[ID: 9531750753]
[   Gen                --  Generation]
[   <name1>(<name2>)$acc_run2      --  Acceptance rate of move <name1> changing parameter 1 in run 2]
[   Swap(1<>2)$acc_run3            --  Acceptance rate of swaps between chains 1 and 2 in run 3]
[   StdDev(s)                      --  Average standard deviation of split frequencies]
Gen	Dirichlet(Revmat{1})$acc_run1	Dirichlet(Revmat{1})$alpha_run1	Splitmerge1(Revmat{1})$acc_run1	Splitmerge1(Revmat{1})$alpha_run1	Splitmerge2(Revmat{1})$acc_run1	Splitmerge2(Revmat{1})$alpha_run1	Dirichlet(Omega{1})$acc_run1	Dirichlet(Omega{1})$alpha_run1	Slider(Omega{1})$acc_run1	Slider(Omega{1})$delta_run1	Dirichlet(Pi{1})$acc_run1	Dirichlet(Pi{1})$alpha_run1	Slider(Pi{1})$acc_run1	Slider(Pi{1})$delta_run1	Dirichlet(Pi{2})$acc_run1	Dirichlet(Pi{2})$alpha_run1	Slider(Pi{2})$acc_run1	Slider(Pi{2})$delta_run1	Dirichlet(Ratemultiplier{all})$acc_run1	Dirichlet(Ratemultiplier{all})$alpha_run1	Slider(Ratemultiplier{all})$acc_run1	Slider(Ratemultiplier{all})$delta_run1	ExtSPR(Tau{all})$acc_run1	ExtTBR(Tau{all})$acc_run1	NNI(Tau{all})$acc_run1	ParsSPR(Tau{all})$acc_run1	Multiplier(V{all})$acc_run1	Multiplier(V{all})$lambda_run1	Nodeslider(V{all})$acc_run1	TLMultiplier(V{all})$acc_run1	TLMultiplier(V{all})$lambda_run1	Swap(1<>2)$acc(1)	Swap(1<>3)$acc(1)	Swap(1<>4)$acc(1)	Swap(2<>3)$acc(1)	Swap(2<>4)$acc(1)	Swap(3<>4)$acc(1)	Dirichlet(Revmat{1})$acc_run2	Dirichlet(Revmat{1})$alpha_run2	Splitmerge1(Revmat{1})$acc_run2	Splitmerge1(Revmat{1})$alpha_run2	Splitmerge2(Revmat{1})$acc_run2	Splitmerge2(Revmat{1})$alpha_run2	Dirichlet(Omega{1})$acc_run2	Dirichlet(Omega{1})$alpha_run2	Slider(Omega{1})$acc_run2	Slider(Omega{1})$delta_run2	Dirichlet(Pi{1})$acc_run2	Dirichlet(Pi{1})$alpha_run2	Slider(Pi{1})$acc_run2	Slider(Pi{1})$delta_run2	Dirichlet(Pi{2})$acc_run2	Dirichlet(Pi{2})$alpha_run2	Slider(Pi{2})$acc_run2	Slider(Pi{2})$delta_run2	Dirichlet(Ratemultiplier{all})$acc_run2	Dirichlet(Ratemultiplier{all})$alpha_run2	Slider(Ratemultiplier{all})$acc_run2	Slider(Ratemultiplier{all})$delta_run2	ExtSPR(Tau{all})$acc_run2	ExtTBR(Tau{all})$acc_run2	NNI(Tau{all})$acc_run2	ParsSPR(Tau{all})$acc_run2	Multiplier(V{all})$acc_run2	Multiplier(V{all})$lambda_run2	Nodeslider(V{all})$acc_run2	TLMultiplier(V{all})$acc_run2	TLMultiplier(V{all})$lambda_run2	Swap(1<>2)$acc(2)	Swap(1<>3)$acc(2)	Swap(1<>4)$acc(2)	Swap(2<>3)$acc(2)	Swap(2<>4)$acc(2)	Swap(3<>4)$acc(2)	AvgStdDev(s)
1000	NA	1.000000e+02	NA	1.000000e+01	NA	1.000000e+01	NA	3.000000e+02	NA	1.000000e-01	NA	1.000000e+02	NA	2.000000e-01	NA	1.000000e+02	NA	2.000000e-01	NA	5.000000e+01	NA	5.000000e-02	0.380000	0.110000	0.340000	NA	0.460000	1.428513e+00	0.330000	NA	1.386294e+00	0.052941	0.026846	0.000000	0.127907	0.023256	0.064327	NA	1.000000e+02	NA	1.000000e+01	NA	1.000000e+01	NA	3.000000e+02	NA	1.000000e-01	NA	1.000000e+02	NA	2.000000e-01	NA	1.000000e+02	NA	2.000000e-01	NA	5.000000e+01	NA	5.000000e-02	NA	0.140000	0.400000	NA	0.550000	1.428513e+00	NA	NA	1.386294e+00	0.028736	0.005814	0.000000	0.090909	0.012422	0.017751	0.348962
2000	NA	1.000000e+02	NA	1.000000e+01	NA	1.000000e+01	NA	3.000000e+02	NA	1.000000e-01	NA	1.000000e+02	NA	2.000000e-01	NA	1.000000e+02	NA	2.000000e-01	NA	5.000000e+01	NA	5.000000e-02	0.240000	0.090000	0.250000	0.490000	0.630000	1.472018e+00	0.330000	NA	1.386294e+00	0.026946	0.013115	0.000000	0.064897	0.012048	0.035608	NA	1.000000e+02	NA	1.000000e+01	NA	1.000000e+01	NA	3.000000e+02	NA	1.000000e-01	NA	1.000000e+02	NA	2.000000e-01	NA	1.000000e+02	NA	2.000000e-01	NA	5.000000e+01	NA	5.000000e-02	0.380000	0.080000	0.280000	0.240000	0.480000	1.457371e+00	0.350000	NA	1.386294e+00	0.023460	0.002967	0.000000	0.064327	0.005900	0.012618	0.243861
3000	NA	1.000000e+02	NA	1.000000e+01	NA	1.000000e+01	NA	3.000000e+02	NA	1.000000e-01	NA	1.000000e+02	NA	2.000000e-01	NA	1.000000e+02	NA	2.000000e-01	NA	5.000000e+01	NA	5.000000e-02	0.160000	0.090000	0.210000	0.200000	0.440000	1.516848e+00	0.410000	0.120000	1.372501e+00	0.025532	0.008547	0.000000	0.050584	0.007859	0.029297	NA	1.000000e+02	NA	1.000000e+01	NA	1.000000e+01	NA	3.000000e+02	NA	1.000000e-01	NA	1.000000e+02	NA	2.000000e-01	NA	1.000000e+02	NA	2.000000e-01	NA	5.000000e+01	NA	5.000000e-02	0.270000	0.080000	0.210000	0.240000	0.510000	1.501755e+00	0.440000	0.090000	1.372501e+00	0.038685	0.001984	0.000000	0.044534	0.004098	0.023904	0.255254
4000	NA	1.000000e+02	NA	1.000000e+01	NA	1.000000e+01	NA	3.000000e+02	NA	1.000000e-01	NA	1.000000e+02	NA	2.000000e-01	NA	1.000000e+02	NA	2.000000e-01	NA	5.000000e+01	NA	5.000000e-02	0.150000	0.070000	0.180000	0.120000	0.580000	1.563043e+00	0.350000	0.120000	1.372501e+00	0.022901	0.006431	0.000000	0.047896	0.009091	0.030792	NA	1.000000e+02	NA	1.000000e+01	NA	1.000000e+01	NA	3.000000e+02	NA	1.000000e-01	NA	1.000000e+02	NA	2.000000e-01	NA	1.000000e+02	NA	2.000000e-01	NA	5.000000e+01	NA	5.000000e-02	0.150000	0.060000	0.280000	0.210000	0.540000	1.547490e+00	0.340000	0.090000	1.372501e+00	0.042151	0.001479	0.000000	0.033639	0.003091	0.017751	0.190577
5000	0.190000	1.010050e+02	0.080000	1.010050e+01	0.080000	1.010050e+01	NA	3.000000e+02	0.600000	1.010050e-01	NA	1.000000e+02	NA	2.000000e-01	NA	1.000000e+02	NA	2.000000e-01	NA	5.000000e+01	NA	5.000000e-02	0.190000	0.050000	0.250000	0.070000	0.590000	1.610644e+00	0.320000	0.120000	1.372501e+00	0.024764	0.004975	0.000000	0.040097	0.007453	0.026713	0.270000	9.900498e+01	0.130000	1.010050e+01	0.070000	1.010050e+01	0.370000	2.970150e+02	0.460000	1.010050e-01	NA	1.000000e+02	NA	2.000000e-01	NA	1.000000e+02	NA	2.000000e-01	NA	5.000000e+01	NA	5.000000e-02	0.240000	0.100000	0.200000	0.100000	0.600000	1.594618e+00	0.330000	0.050000	1.358844e+00	0.033918	0.001211	0.000000	0.026667	0.002466	0.014168	0.163251
6000	0.190000	1.010050e+02	0.080000	1.010050e+01	0.080000	1.010050e+01	0.510000	2.970150e+02	0.600000	1.010050e-01	NA	1.000000e+02	NA	2.000000e-01	NA	1.000000e+02	NA	2.000000e-01	NA	5.000000e+01	NA	5.000000e-02	0.090000	0.080000	0.090000	0.130000	0.560000	1.659696e+00	0.360000	0.070000	1.358844e+00	0.027532	0.004211	0.000000	0.033777	0.006030	0.025440	0.270000	9.900498e+01	0.130000	1.010050e+01	0.070000	1.010050e+01	0.370000	2.970150e+02	0.460000	1.010050e-01	NA	1.000000e+02	NA	2.000000e-01	NA	1.000000e+02	NA	2.000000e-01	NA	5.000000e+01	NA	5.000000e-02	0.200000	0.120000	0.160000	0.130000	0.530000	1.643181e+00	0.330000	0.050000	1.358844e+00	0.028656	0.000991	0.000000	0.021934	0.002081	0.044118	0.143263
7000	0.190000	1.010050e+02	0.080000	1.010050e+01	0.080000	1.010050e+01	0.510000	2.970150e+02	0.600000	1.010050e-01	NA	1.000000e+02	NA	2.000000e-01	NA	1.000000e+02	NA	2.000000e-01	NA	5.000000e+01	NA	5.000000e-02	0.100000	0.030000	0.120000	0.110000	0.560000	1.710241e+00	0.270000	0.070000	1.358844e+00	0.024159	0.003623	0.000000	0.028947	0.005076	0.021667	0.270000	9.900498e+01	0.130000	1.010050e+01	0.070000	1.010050e+01	0.370000	2.970150e+02	0.460000	1.010050e-01	NA	1.000000e+02	NA	2.000000e-01	NA	1.000000e+02	NA	2.000000e-01	NA	5.000000e+01	NA	5.000000e-02	0.080000	0.030000	0.120000	0.100000	0.530000	1.693224e+00	0.310000	0.050000	1.358844e+00	0.025043	0.000839	0.000000	0.018534	0.001776	0.052764	0.156686
8000	0.190000	1.010050e+02	0.080000	1.010050e+01	0.080000	1.010050e+01	0.510000	2.970150e+02	0.600000	1.010050e-01	NA	1.000000e+02	NA	2.000000e-01	NA	1.000000e+02	NA	2.000000e-01	NA	5.000000e+01	NA	5.000000e-02	0.080000	0.040000	0.120000	0.070000	0.530000	1.762326e+00	0.310000	0.110000	1.345323e+00	0.021021	0.003162	0.000000	0.025191	0.004464	0.018854	0.270000	9.900498e+01	0.130000	1.010050e+01	0.070000	1.010050e+01	0.370000	2.970150e+02	0.460000	1.010050e-01	NA	1.000000e+02	NA	2.000000e-01	NA	1.000000e+02	NA	2.000000e-01	NA	5.000000e+01	NA	5.000000e-02	0.090000	0.050000	0.110000	0.100000	0.490000	1.744790e+00	0.420000	0.070000	1.345323e+00	0.021837	0.000741	0.000000	0.029455	0.001543	0.046563	0.147448
9000	0.190000	1.010050e+02	0.080000	1.010050e+01	0.080000	1.010050e+01	0.510000	2.970150e+02	0.600000	1.010050e-01	NA	1.000000e+02	NA	2.000000e-01	NA	1.000000e+02	0.140000	1.980100e-01	NA	5.000000e+01	NA	5.000000e-02	0.060000	0.030000	0.120000	0.110000	0.610000	1.815996e+00	0.360000	0.110000	1.345323e+00	0.018843	0.002757	0.000000	0.022480	0.003937	0.016927	0.270000	9.900498e+01	0.130000	1.010050e+01	0.070000	1.010050e+01	0.370000	2.970150e+02	0.460000	1.010050e-01	0.240000	1.010050e+02	NA	2.000000e-01	NA	1.000000e+02	NA	2.000000e-01	NA	5.000000e+01	NA	5.000000e-02	0.070000	0.040000	0.080000	0.050000	0.500000	1.797927e+00	0.300000	0.070000	1.345323e+00	0.022803	0.000660	0.000000	0.027778	0.001366	0.041311	0.132740
10000	0.200000	1.020201e+02	0.080000	1.020201e+01	0.040000	1.020201e+01	0.510000	2.970150e+02	0.560000	1.020201e-01	NA	1.000000e+02	0.530000	2.020100e-01	NA	1.000000e+02	0.140000	1.980100e-01	NA	5.000000e+01	NA	5.000000e-02	0.090000	0.080000	0.080000	0.060000	0.550000	1.871302e+00	0.330000	0.070000	1.331937e+00	0.025347	0.002448	0.000000	0.020370	0.003552	0.015376	0.150000	1.000000e+02	0.040000	1.020201e+01	0.050000	1.020201e+01	0.370000	2.970150e+02	0.560000	1.020201e-01	0.240000	1.010050e+02	0.610000	2.020100e-01	0.080000	1.010050e+02	NA	2.000000e-01	0.700000	4.950249e+01	0.370000	5.050251e-02	0.060000	0.020000	0.080000	0.090000	0.560000	1.852682e+00	0.300000	0.080000	1.331937e+00	0.020445	0.000590	0.000000	0.032993	0.001238	0.036799	0.125763
11000	0.200000	1.020201e+02	0.080000	1.020201e+01	0.040000	1.020201e+01	0.380000	2.940596e+02	0.560000	1.020201e-01	0.170000	1.010050e+02	0.530000	2.020100e-01	0.040000	1.010050e+02	0.140000	1.980100e-01	NA	5.000000e+01	0.340000	5.050251e-02	0.060000	0.020000	0.100000	0.090000	0.500000	1.928291e+00	0.330000	0.070000	1.331937e+00	0.033206	0.002215	0.000000	0.018303	0.003259	0.013978	0.150000	1.000000e+02	0.040000	1.020201e+01	0.050000	1.020201e+01	0.480000	2.940596e+02	0.560000	1.020201e-01	0.240000	1.010050e+02	0.610000	2.020100e-01	0.080000	1.010050e+02	0.170000	1.980100e-01	0.700000	4.950249e+01	0.370000	5.050251e-02	0.140000	0.060000	0.120000	0.080000	0.470000	1.909104e+00	0.390000	0.080000	1.331937e+00	0.019846	0.000533	0.000000	0.046918	0.001145	0.033333	0.135496
12000	0.200000	1.020201e+02	0.080000	1.020201e+01	0.040000	1.020201e+01	0.380000	2.940596e+02	0.560000	1.020201e-01	0.170000	1.010050e+02	0.530000	2.020100e-01	0.040000	1.010050e+02	0.140000	1.980100e-01	NA	5.000000e+01	0.340000	5.050251e-02	0.060000	0.040000	0.130000	0.060000	0.560000	1.987016e+00	0.300000	0.070000	1.331937e+00	0.036500	0.002039	0.000000	0.016616	0.002984	0.012833	0.150000	1.000000e+02	0.040000	1.020201e+01	0.050000	1.020201e+01	0.480000	2.940596e+02	0.560000	1.020201e-01	0.240000	1.010050e+02	0.610000	2.020100e-01	0.080000	1.010050e+02	0.170000	1.980100e-01	0.700000	4.950249e+01	0.370000	5.050251e-02	0.060000	0.000000	0.100000	0.060000	0.520000	1.967245e+00	0.290000	0.050000	1.318684e+00	0.053138	0.000487	0.000000	0.042765	0.001047	0.030747	0.127020
13000	0.200000	1.020201e+02	0.080000	1.020201e+01	0.040000	1.020201e+01	0.380000	2.940596e+02	0.560000	1.020201e-01	0.170000	1.010050e+02	0.530000	2.020100e-01	0.040000	1.010050e+02	0.140000	1.980100e-01	0.710000	4.950249e+01	0.340000	5.050251e-02	0.050000	0.060000	0.070000	0.100000	0.520000	2.047530e+00	0.240000	0.030000	1.318684e+00	0.049218	0.001879	0.000000	0.015179	0.002756	0.011998	0.150000	1.000000e+02	0.040000	1.020201e+01	0.050000	1.020201e+01	0.480000	2.940596e+02	0.560000	1.020201e-01	0.240000	1.010050e+02	0.610000	2.020100e-01	0.080000	1.010050e+02	0.170000	1.980100e-01	0.700000	4.950249e+01	0.370000	5.050251e-02	0.030000	0.030000	0.150000	0.070000	0.500000	2.027157e+00	0.290000	0.050000	1.318684e+00	0.060337	0.000451	0.000000	0.050662	0.000967	0.028494	0.176297
14000	0.200000	1.020201e+02	0.080000	1.020201e+01	0.040000	1.020201e+01	0.380000	2.940596e+02	0.560000	1.020201e-01	0.170000	1.010050e+02	0.530000	2.020100e-01	0.040000	1.010050e+02	0.140000	1.980100e-01	0.710000	4.950249e+01	0.340000	5.050251e-02	0.090000	0.020000	0.120000	0.070000	0.460000	2.109887e+00	0.320000	0.030000	1.318684e+00	0.073536	0.001734	0.000000	0.014163	0.002574	0.011097	0.150000	1.000000e+02	0.090000	1.030455e+01	0.050000	1.020201e+01	0.480000	2.940596e+02	0.560000	1.020201e-01	0.240000	1.010050e+02	0.610000	2.020100e-01	0.080000	1.010050e+02	0.170000	1.980100e-01	0.700000	4.950249e+01	0.370000	5.050251e-02	0.100000	0.020000	0.130000	0.140000	0.470000	2.088893e+00	0.390000	0.050000	1.318684e+00	0.056185	0.000421	0.000000	0.085179	0.007579	0.041228	0.174367
15000	0.230000	1.030455e+02	0.070000	1.030455e+01	0.080000	1.030455e+01	0.380000	2.940596e+02	0.560000	1.020201e-01	0.170000	1.010050e+02	0.530000	2.020100e-01	0.040000	1.010050e+02	0.140000	1.980100e-01	0.710000	4.950249e+01	0.340000	5.050251e-02	0.080000	0.040000	0.120000	0.070000	0.400000	2.174142e+00	0.220000	0.030000	1.305563e+00	0.076648	0.001619	0.000000	0.013237	0.002401	0.010388	0.150000	1.000000e+02	0.090000	1.030455e+01	0.050000	1.020201e+01	0.470000	2.911337e+02	0.470000	1.030455e-01	0.240000	1.010050e+02	0.610000	2.020100e-01	0.080000	1.010050e+02	0.170000	1.980100e-01	0.700000	4.950249e+01	0.370000	5.050251e-02	0.100000	0.030000	0.130000	0.090000	0.600000	2.152509e+00	0.290000	0.040000	1.305563e+00	0.063034	0.001177	0.000000	0.095409	0.007463	0.041306	0.182213
16000	0.230000	1.030455e+02	0.070000	1.030455e+01	0.080000	1.030455e+01	0.520000	2.911337e+02	0.540000	1.030455e-01	0.170000	1.010050e+02	0.530000	2.020100e-01	0.040000	1.010050e+02	0.140000	1.980100e-01	0.710000	4.950249e+01	0.340000	5.050251e-02	0.070000	0.010000	0.140000	0.080000	0.460000	2.240355e+00	0.230000	0.030000	1.305563e+00	0.071376	0.001531	0.000000	0.014695	0.002232	0.009716	0.240000	1.010050e+02	0.090000	1.030455e+01	0.040000	1.030455e+01	0.470000	2.911337e+02	0.470000	1.030455e-01	0.240000	1.010050e+02	0.610000	2.020100e-01	0.080000	1.010050e+02	0.170000	1.980100e-01	0.700000	4.950249e+01	0.370000	5.050251e-02	0.100000	0.040000	0.130000	0.070000	0.490000	2.218063e+00	0.260000	0.040000	1.305563e+00	0.092649	0.016135	0.000000	0.118284	0.007004	0.038788	0.171952
17000	0.230000	1.030455e+02	0.070000	1.030455e+01	0.080000	1.030455e+01	0.520000	2.911337e+02	0.540000	1.030455e-01	0.170000	1.010050e+02	0.530000	2.020100e-01	0.040000	1.010050e+02	0.140000	1.980100e-01	0.710000	4.950249e+01	0.340000	5.050251e-02	0.040000	0.070000	0.100000	0.120000	0.430000	2.308584e+00	0.280000	0.030000	1.305563e+00	0.067318	0.001437	0.000000	0.013830	0.002109	0.009129	0.240000	1.010050e+02	0.090000	1.030455e+01	0.040000	1.030455e+01	0.470000	2.911337e+02	0.470000	1.030455e-01	0.240000	1.010050e+02	0.610000	2.020100e-01	0.080000	1.010050e+02	0.170000	1.980100e-01	0.700000	4.950249e+01	0.370000	5.050251e-02	0.050000	0.020000	0.080000	0.030000	0.460000	2.285613e+00	0.260000	0.040000	1.305563e+00	0.117583	0.015146	0.000000	0.110956	0.006519	0.036713	0.166995
18000	0.230000	1.030455e+02	0.070000	1.030455e+01	0.080000	1.030455e+01	0.520000	2.911337e+02	0.540000	1.030455e-01	0.170000	1.010050e+02	0.530000	2.020100e-01	0.040000	1.010050e+02	0.140000	1.980100e-01	0.710000	4.950249e+01	0.340000	5.050251e-02	0.060000	0.030000	0.180000	0.110000	0.420000	2.378891e+00	0.240000	0.070000	1.292572e+00	0.068249	0.001360	0.000000	0.013118	0.001987	0.008589	0.240000	1.010050e+02	0.090000	1.030455e+01	0.040000	1.030455e+01	0.470000	2.911337e+02	0.470000	1.030455e-01	0.190000	1.020201e+02	0.610000	2.020100e-01	0.080000	1.010050e+02	0.170000	1.980100e-01	0.700000	4.950249e+01	0.370000	5.050251e-02	0.130000	0.010000	0.060000	0.070000	0.450000	2.355220e+00	0.240000	0.040000	1.292572e+00	0.116032	0.014351	0.000000	0.104967	0.006152	0.034562	0.159958
19000	0.230000	1.030455e+02	0.070000	1.030455e+01	0.080000	1.030455e+01	0.520000	2.911337e+02	0.540000	1.030455e-01	0.170000	1.010050e+02	0.570000	2.040403e-01	0.040000	1.010050e+02	0.150000	1.960397e-01	0.710000	4.950249e+01	0.340000	5.050251e-02	0.100000	0.020000	0.090000	0.070000	0.450000	2.451339e+00	0.240000	0.070000	1.292572e+00	0.064667	0.001287	0.000000	0.021324	0.001885	0.008122	0.240000	1.010050e+02	0.070000	1.040811e+01	0.040000	1.030455e+01	0.470000	2.911337e+02	0.470000	1.030455e-01	0.190000	1.020201e+02	0.610000	2.020100e-01	0.080000	1.010050e+02	0.170000	1.980100e-01	0.700000	4.950249e+01	0.370000	5.050251e-02	0.060000	0.030000	0.120000	0.070000	0.510000	2.426947e+00	0.300000	0.030000	1.279711e+00	0.109633	0.013505	0.000000	0.099874	0.005818	0.032741	0.163267
20000	0.210000	1.040811e+02	0.140000	1.040811e+01	0.090000	1.040811e+01	0.520000	2.911337e+02	0.540000	1.030455e-01	0.170000	1.010050e+02	0.570000	2.040403e-01	0.020000	1.020201e+02	0.150000	1.960397e-01	0.710000	4.950249e+01	0.340000	5.050251e-02	0.010000	0.020000	0.120000	0.110000	0.500000	2.525993e+00	0.290000	0.070000	1.292572e+00	0.061570	0.001218	0.000000	0.053981	0.001799	0.007717	0.240000	1.010050e+02	0.070000	1.040811e+01	0.070000	1.040811e+01	0.450000	2.882368e+02	0.470000	1.040811e-01	0.190000	1.020201e+02	0.650000	2.040403e-01	0.080000	1.010050e+02	0.170000	1.980100e-01	0.700000	4.950249e+01	0.370000	5.050251e-02	0.070000	0.030000	0.120000	0.050000	0.450000	2.500859e+00	0.320000	0.030000	1.279711e+00	0.126181	0.012937	0.000000	0.094514	0.005549	0.031157	0.158738
21000	0.210000	1.040811e+02	0.140000	1.040811e+01	0.090000	1.040811e+01	0.520000	2.911337e+02	0.510000	1.040811e-01	0.170000	1.010050e+02	0.570000	2.040403e-01	0.020000	1.020201e+02	0.150000	1.960397e-01	0.710000	4.950249e+01	0.340000	5.050251e-02	0.100000	0.060000	0.070000	0.110000	0.470000	2.602921e+00	0.330000	0.070000	1.279711e+00	0.058773	0.001157	0.000000	0.082687	0.001709	0.007361	0.270000	1.000000e+02	0.070000	1.040811e+01	0.070000	1.040811e+01	0.450000	2.882368e+02	0.470000	1.040811e-01	0.190000	1.020201e+02	0.650000	2.040403e-01	0.040000	1.020201e+02	0.170000	1.980100e-01	0.800000	4.900993e+01	0.040000	5.000000e-02	0.040000	0.040000	0.080000	0.120000	0.440000	2.577021e+00	0.290000	0.030000	1.279711e+00	0.150960	0.012273	0.000000	0.090832	0.005265	0.029753	0.153206
22000	0.210000	1.040811e+02	0.140000	1.040811e+01	0.090000	1.040811e+01	0.510000	2.882368e+02	0.510000	1.040811e-01	0.090000	1.020201e+02	0.570000	2.040403e-01	0.020000	1.020201e+02	0.150000	1.960397e-01	0.710000	4.950249e+01	0.340000	5.050251e-02	0.040000	0.020000	0.090000	0.100000	0.430000	2.682192e+00	0.320000	0.070000	1.279711e+00	0.056465	0.001102	0.000000	0.103439	0.001633	0.007040	0.270000	1.000000e+02	0.070000	1.040811e+01	0.070000	1.040811e+01	0.450000	2.882368e+02	0.470000	1.040811e-01	0.190000	1.020201e+02	0.650000	2.040403e-01	0.040000	1.020201e+02	0.140000	1.960397e-01	0.800000	4.900993e+01	0.040000	5.000000e-02	0.050000	0.030000	0.070000	0.060000	0.450000	2.655503e+00	0.370000	0.010000	1.266978e+00	0.151305	0.011687	0.000000	0.088267	0.004996	0.028556	0.151061
23000	0.210000	1.040811e+02	0.140000	1.040811e+01	0.090000	1.040811e+01	0.510000	2.882368e+02	0.510000	1.040811e-01	0.090000	1.020201e+02	0.570000	2.040403e-01	0.020000	1.020201e+02	0.150000	1.960397e-01	0.710000	4.950249e+01	0.070000	5.000000e-02	0.040000	0.040000	0.090000	0.060000	0.460000	2.763877e+00	0.290000	0.090000	1.266978e+00	0.053991	0.001056	0.000000	0.103981	0.001564	0.006734	0.270000	1.000000e+02	0.070000	1.040811e+01	0.070000	1.040811e+01	0.450000	2.882368e+02	0.470000	1.040811e-01	0.190000	1.020201e+02	0.650000	2.040403e-01	0.040000	1.020201e+02	0.140000	1.960397e-01	0.800000	4.900993e+01	0.040000	5.000000e-02	0.090000	0.020000	0.060000	0.080000	0.430000	2.736376e+00	0.300000	0.010000	1.266978e+00	0.154683	0.011173	0.000000	0.092020	0.004763	0.027437	0.155531
24000	0.210000	1.040811e+02	0.140000	1.040811e+01	0.090000	1.040811e+01	0.510000	2.882368e+02	0.510000	1.040811e-01	0.090000	1.020201e+02	0.570000	2.040403e-01	0.020000	1.020201e+02	0.150000	1.960397e-01	0.820000	4.900993e+01	0.070000	5.000000e-02	0.030000	0.030000	0.050000	0.060000	0.310000	2.848049e+00	0.310000	0.090000	1.266978e+00	0.051621	0.001018	0.000000	0.100251	0.001493	0.006436	0.270000	1.000000e+02	0.080000	1.051271e+01	0.070000	1.040811e+01	0.450000	2.882368e+02	0.470000	1.040811e-01	0.190000	1.020201e+02	0.650000	2.040403e-01	0.040000	1.020201e+02	0.140000	1.960397e-01	0.800000	4.900993e+01	0.040000	5.000000e-02	0.080000	0.020000	0.160000	0.050000	0.490000	2.819711e+00	0.250000	0.010000	1.266978e+00	0.172695	0.011247	0.000000	0.092190	0.004565	0.026283	0.153139
25000	0.230000	1.051271e+02	0.080000	1.051271e+01	0.090000	1.040811e+01	0.510000	2.882368e+02	0.510000	1.040811e-01	0.090000	1.020201e+02	0.570000	2.040403e-01	0.020000	1.020201e+02	0.150000	1.960397e-01	0.820000	4.900993e+01	0.070000	5.000000e-02	0.070000	0.030000	0.130000	0.110000	0.450000	2.934785e+00	0.370000	0.020000	1.254371e+00	0.050024	0.000980	0.000000	0.096214	0.001436	0.006182	0.220000	1.010050e+02	0.080000	1.051271e+01	0.060000	1.051271e+01	0.470000	2.853688e+02	0.420000	1.051271e-01	0.190000	1.020201e+02	0.650000	2.040403e-01	0.040000	1.020201e+02	0.140000	1.960397e-01	0.800000	4.900993e+01	0.040000	5.000000e-02	0.060000	0.020000	0.100000	0.100000	0.420000	2.905584e+00	0.330000	0.040000	1.254371e+00	0.169351	0.010893	0.000000	0.097521	0.004385	0.025222	0.151302
26000	0.230000	1.051271e+02	0.080000	1.051271e+01	0.030000	1.051271e+01	0.510000	2.882368e+02	0.440000	1.051271e-01	0.090000	1.020201e+02	0.570000	2.040403e-01	0.020000	1.020201e+02	0.150000	1.960397e-01	0.820000	4.900993e+01	0.070000	5.000000e-02	0.050000	0.050000	0.100000	0.070000	0.380000	3.024163e+00	0.300000	0.020000	1.254371e+00	0.048212	0.000944	0.000000	0.092447	0.001379	0.005923	0.220000	1.010050e+02	0.080000	1.051271e+01	0.060000	1.051271e+01	0.470000	2.853688e+02	0.420000	1.051271e-01	0.190000	1.020201e+02	0.650000	2.040403e-01	0.040000	1.020201e+02	0.140000	1.960397e-01	0.800000	4.900993e+01	0.040000	5.000000e-02	0.110000	0.060000	0.170000	0.070000	0.380000	2.994072e+00	0.330000	0.040000	1.254371e+00	0.181435	0.015536	0.000000	0.106924	0.004217	0.024244	0.164200
27000	0.230000	1.051271e+02	0.080000	1.051271e+01	0.030000	1.051271e+01	0.500000	2.853688e+02	0.440000	1.051271e-01	0.090000	1.020201e+02	0.570000	2.040403e-01	0.020000	1.020201e+02	0.150000	1.960397e-01	0.820000	4.900993e+01	0.070000	5.000000e-02	0.040000	0.050000	0.150000	0.140000	0.400000	3.116262e+00	0.360000	0.020000	1.254371e+00	0.046517	0.000909	0.000000	0.088825	0.001329	0.005689	0.220000	1.010050e+02	0.080000	1.051271e+01	0.060000	1.051271e+01	0.470000	2.853688e+02	0.420000	1.051271e-01	0.190000	1.020201e+02	0.650000	2.040403e-01	0.040000	1.020201e+02	0.140000	1.960397e-01	0.800000	4.900993e+01	0.040000	5.000000e-02	0.060000	0.020000	0.180000	0.090000	0.290000	3.085255e+00	0.300000	0.050000	1.241890e+00	0.198423	0.017724	0.000000	0.110428	0.004059	0.023380	0.168929
28000	0.230000	1.051271e+02	0.080000	1.051271e+01	0.030000	1.051271e+01	0.500000	2.853688e+02	0.440000	1.051271e-01	0.090000	1.020201e+02	0.570000	2.040403e-01	0.020000	1.020201e+02	0.150000	1.960397e-01	0.820000	4.900993e+01	0.070000	5.000000e-02	0.060000	0.000000	0.080000	0.110000	0.400000	3.211166e+00	0.340000	0.040000	1.241890e+00	0.044811	0.000878	0.000000	0.085392	0.001282	0.005512	0.220000	1.010050e+02	0.080000	1.051271e+01	0.060000	1.051271e+01	0.470000	2.853688e+02	0.420000	1.051271e-01	0.090000	1.030455e+02	0.650000	2.040403e-01	0.040000	1.020201e+02	0.140000	1.960397e-01	0.800000	4.900993e+01	0.040000	5.000000e-02	0.140000	0.040000	0.140000	0.040000	0.370000	3.179215e+00	0.340000	0.050000	1.241890e+00	0.217561	0.019015	0.000000	0.113555	0.003915	0.022441	0.166290
29000	0.240000	1.061837e+02	0.110000	1.061837e+01	0.030000	1.051271e+01	0.500000	2.853688e+02	0.440000	1.051271e-01	0.090000	1.020201e+02	0.590000	2.060909e-01	0.020000	1.020201e+02	0.190000	1.940891e-01	0.820000	4.900993e+01	0.070000	5.000000e-02	0.050000	0.030000	0.060000	0.100000	0.380000	3.308961e+00	0.330000	0.040000	1.241890e+00	0.043307	0.000847	0.000000	0.083966	0.001233	0.005330	0.220000	1.010050e+02	0.020000	1.061837e+01	0.020000	1.061837e+01	0.470000	2.853688e+02	0.450000	1.061837e-01	0.090000	1.030455e+02	0.650000	2.040403e-01	0.040000	1.020201e+02	0.140000	1.960397e-01	0.800000	4.900993e+01	0.040000	5.000000e-02	0.130000	0.040000	0.090000	0.110000	0.430000	3.276036e+00	0.350000	0.050000	1.241890e+00	0.231334	0.019372	0.000000	0.112719	0.003778	0.021717	0.162981
30000	0.240000	1.061837e+02	0.110000	1.061837e+01	0.030000	1.051271e+01	0.500000	2.853688e+02	0.440000	1.051271e-01	0.090000	1.020201e+02	0.590000	2.060909e-01	0.100000	1.030455e+02	0.190000	1.940891e-01	0.820000	4.900993e+01	0.070000	5.000000e-02	0.110000	0.010000	0.080000	0.120000	0.350000	3.409734e+00	0.380000	0.030000	1.229533e+00	0.041692	0.000819	0.000000	0.083633	0.001192	0.005139	0.350000	1.000000e+02	0.020000	1.061837e+01	0.020000	1.061837e+01	0.470000	2.853688e+02	0.450000	1.061837e-01	0.090000	1.030455e+02	0.650000	2.040403e-01	0.040000	1.020201e+02	0.190000	1.940891e-01	0.840000	4.852228e+01	0.050000	4.950249e-02	0.050000	0.070000	0.110000	0.070000	0.440000	3.375807e+00	0.330000	0.030000	1.229533e+00	0.232327	0.018719	0.000000	0.110609	0.003650	0.021025	0.160517
31000	0.240000	1.061837e+02	0.110000	1.061837e+01	0.080000	1.061837e+01	0.500000	2.853688e+02	0.410000	1.061837e-01	0.090000	1.020201e+02	0.590000	2.060909e-01	0.100000	1.030455e+02	0.190000	1.940891e-01	0.820000	4.900993e+01	0.070000	5.000000e-02	0.080000	0.020000	0.040000	0.110000	0.310000	3.513576e+00	0.330000	0.030000	1.229533e+00	0.040355	0.000794	0.000000	0.081629	0.001155	0.004966	0.350000	1.000000e+02	0.020000	1.061837e+01	0.020000	1.061837e+01	0.470000	2.825294e+02	0.450000	1.061837e-01	0.090000	1.030455e+02	0.610000	2.060909e-01	0.010000	1.030455e+02	0.190000	1.940891e-01	0.840000	4.852228e+01	0.050000	4.950249e-02	0.040000	0.020000	0.060000	0.110000	0.310000	3.478615e+00	0.250000	0.030000	1.229533e+00	0.225939	0.018119	0.000000	0.115495	0.003523	0.020369	0.160150
32000	0.240000	1.061837e+02	0.110000	1.061837e+01	0.080000	1.061837e+01	0.490000	2.825294e+02	0.410000	1.061837e-01	0.090000	1.020201e+02	0.590000	2.060909e-01	0.100000	1.030455e+02	0.190000	1.940891e-01	0.820000	4.900993e+01	0.070000	5.000000e-02	0.060000	0.040000	0.060000	0.090000	0.390000	3.620580e+00	0.250000	0.030000	1.229533e+00	0.039124	0.000769	0.000000	0.080606	0.001119	0.004810	0.350000	1.000000e+02	0.020000	1.061837e+01	0.020000	1.061837e+01	0.470000	2.825294e+02	0.450000	1.061837e-01	0.090000	1.030455e+02	0.610000	2.060909e-01	0.010000	1.030455e+02	0.190000	1.940891e-01	0.840000	4.852228e+01	0.050000	4.950249e-02	0.070000	0.020000	0.130000	0.080000	0.390000	3.584555e+00	0.280000	0.060000	1.217299e+00	0.219716	0.017589	0.000000	0.117278	0.003410	0.019674	0.157302
33000	0.240000	1.061837e+02	0.110000	1.061837e+01	0.080000	1.061837e+01	0.490000	2.825294e+02	0.410000	1.061837e-01	0.110000	1.030455e+02	0.590000	2.060909e-01	0.100000	1.030455e+02	0.190000	1.940891e-01	0.820000	4.900993e+01	0.050000	4.950249e-02	0.080000	0.020000	0.010000	0.070000	0.320000	3.730843e+00	0.270000	0.040000	1.217299e+00	0.037890	0.000746	0.000000	0.078094	0.001084	0.004657	0.350000	1.000000e+02	0.010000	1.072508e+01	0.020000	1.061837e+01	0.470000	2.825294e+02	0.450000	1.061837e-01	0.090000	1.030455e+02	0.610000	2.060909e-01	0.010000	1.030455e+02	0.190000	1.940891e-01	0.840000	4.852228e+01	0.050000	4.950249e-02	0.030000	0.040000	0.220000	0.060000	0.360000	3.693721e+00	0.290000	0.060000	1.217299e+00	0.214364	0.017043	0.000000	0.132569	0.003316	0.019046	0.154810
34000	0.150000	1.072508e+02	0.110000	1.061837e+01	0.080000	1.061837e+01	0.490000	2.825294e+02	0.410000	1.061837e-01	0.110000	1.030455e+02	0.590000	2.060909e-01	0.100000	1.030455e+02	0.190000	1.940891e-01	0.820000	4.900993e+01	0.050000	4.950249e-02	0.090000	0.010000	0.090000	0.080000	0.270000	3.844464e+00	0.280000	0.040000	1.217299e+00	0.036686	0.000724	0.000000	0.075667	0.001053	0.004540	0.350000	1.000000e+02	0.010000	1.072508e+01	0.050000	1.072508e+01	0.470000	2.825294e+02	0.450000	1.061837e-01	0.090000	1.030455e+02	0.610000	2.060909e-01	0.010000	1.030455e+02	0.190000	1.940891e-01	0.840000	4.852228e+01	0.050000	4.950249e-02	0.070000	0.030000	0.130000	0.080000	0.460000	3.806211e+00	0.270000	0.030000	1.205186e+00	0.208787	0.016597	0.000000	0.152072	0.003219	0.018447	0.152594
35000	0.150000	1.072508e+02	0.060000	1.072508e+01	0.030000	1.072508e+01	0.490000	2.825294e+02	0.420000	1.072508e-01	0.110000	1.030455e+02	0.590000	2.060909e-01	0.100000	1.030455e+02	0.190000	1.940891e-01	0.800000	4.852228e+01	0.050000	4.950249e-02	0.030000	0.040000	0.080000	0.120000	0.340000	3.961546e+00	0.230000	0.060000	1.205186e+00	0.035599	0.000705	0.000000	0.073537	0.001022	0.004411	0.350000	1.000000e+02	0.010000	1.072508e+01	0.050000	1.072508e+01	0.470000	2.825294e+02	0.480000	1.072508e-01	0.090000	1.030455e+02	0.610000	2.060909e-01	0.010000	1.030455e+02	0.190000	1.940891e-01	0.840000	4.852228e+01	0.050000	4.950249e-02	0.130000	0.030000	0.080000	0.070000	0.260000	3.922128e+00	0.360000	0.030000	1.205186e+00	0.203688	0.016080	0.000000	0.167004	0.003134	0.017830	0.151386
36000	0.150000	1.072508e+02	0.060000	1.072508e+01	0.030000	1.072508e+01	0.490000	2.825294e+02	0.420000	1.072508e-01	0.110000	1.030455e+02	0.590000	2.060909e-01	0.100000	1.030455e+02	0.190000	1.940891e-01	0.800000	4.852228e+01	0.050000	4.950249e-02	0.040000	0.020000	0.110000	0.090000	0.410000	4.082193e+00	0.230000	0.060000	1.205186e+00	0.035070	0.000687	0.000000	0.071440	0.000994	0.004271	0.180000	1.010050e+02	0.010000	1.072508e+01	0.050000	1.072508e+01	0.490000	2.797181e+02	0.480000	1.072508e-01	0.090000	1.030455e+02	0.610000	2.060909e-01	0.010000	1.030455e+02	0.190000	1.940891e-01	0.840000	4.852228e+01	0.050000	4.950249e-02	0.020000	0.030000	0.070000	0.130000	0.380000	4.041574e+00	0.290000	0.030000	1.205186e+00	0.206424	0.017749	0.000000	0.177042	0.003051	0.017307	0.146126
37000	0.150000	1.072508e+02	0.060000	1.072508e+01	0.030000	1.072508e+01	0.380000	2.797181e+02	0.420000	1.072508e-01	0.110000	1.030455e+02	0.590000	2.060909e-01	0.100000	1.030455e+02	0.190000	1.940891e-01	0.800000	4.852228e+01	0.050000	4.950249e-02	0.020000	0.020000	0.100000	0.090000	0.380000	4.206514e+00	0.350000	0.040000	1.193195e+00	0.035186	0.000667	0.000000	0.069550	0.000968	0.004156	0.180000	1.010050e+02	0.010000	1.072508e+01	0.050000	1.072508e+01	0.490000	2.797181e+02	0.480000	1.072508e-01	0.090000	1.030455e+02	0.610000	2.060909e-01	0.010000	1.030455e+02	0.190000	1.940891e-01	0.840000	4.852228e+01	0.050000	4.950249e-02	0.070000	0.010000	0.080000	0.090000	0.400000	4.164658e+00	0.310000	0.030000	1.193195e+00	0.207033	0.017272	0.000000	0.179849	0.002972	0.016838	0.143643
38000	0.150000	1.072508e+02	0.060000	1.072508e+01	0.030000	1.072508e+01	0.380000	2.797181e+02	0.420000	1.072508e-01	0.110000	1.030455e+02	0.590000	2.060909e-01	0.100000	1.030455e+02	0.190000	1.940891e-01	0.800000	4.852228e+01	0.050000	4.950249e-02	0.160000	0.030000	0.110000	0.110000	0.350000	4.334621e+00	0.270000	0.040000	1.193195e+00	0.035463	0.000650	0.000000	0.067746	0.000946	0.004034	0.180000	1.010050e+02	0.010000	1.072508e+01	0.050000	1.072508e+01	0.490000	2.797181e+02	0.480000	1.072508e-01	0.000000	1.040811e+02	0.610000	2.060909e-01	0.010000	1.030455e+02	0.190000	1.940891e-01	0.840000	4.852228e+01	0.050000	4.950249e-02	0.070000	0.030000	0.080000	0.060000	0.390000	4.291491e+00	0.350000	0.030000	1.193195e+00	0.218013	0.016925	0.000000	0.175819	0.002886	0.016447	0.141516
39000	0.250000	1.083287e+02	0.060000	1.072508e+01	0.010000	1.083287e+01	0.380000	2.797181e+02	0.420000	1.072508e-01	0.110000	1.030455e+02	0.640000	2.081622e-01	0.100000	1.030455e+02	0.190000	1.940891e-01	0.800000	4.852228e+01	0.050000	4.950249e-02	0.100000	0.010000	0.100000	0.060000	0.330000	4.466630e+00	0.260000	0.040000	1.193195e+00	0.035845	0.000633	0.000000	0.066330	0.000922	0.003919	0.180000	1.010050e+02	0.010000	1.072508e+01	0.020000	1.083287e+01	0.490000	2.797181e+02	0.480000	1.072508e-01	0.000000	1.040811e+02	0.610000	2.060909e-01	0.010000	1.030455e+02	0.190000	1.940891e-01	0.780000	4.803947e+01	0.050000	4.950249e-02	0.050000	0.010000	0.080000	0.050000	0.360000	4.334621e+00	0.270000	0.000000	1.181322e+00	0.219268	0.016515	0.000000	0.173867	0.002803	0.016072	0.152028
40000	0.250000	1.083287e+02	0.080000	1.083287e+01	0.010000	1.083287e+01	0.380000	2.797181e+02	0.420000	1.083287e-01	0.110000	1.030455e+02	0.640000	2.081622e-01	0.100000	1.030455e+02	0.120000	1.921579e-01	0.800000	4.852228e+01	0.050000	4.950249e-02	0.070000	0.000000	0.100000	0.160000	0.320000	4.602659e+00	0.350000	0.010000	1.181322e+00	0.035460	0.000617	0.000000	0.064675	0.000900	0.003818	0.180000	1.020201e+02	0.010000	1.083287e+01	0.020000	1.083287e+01	0.490000	2.797181e+02	0.490000	1.083287e-01	0.000000	1.040811e+02	0.610000	2.060909e-01	0.010000	1.030455e+02	0.190000	1.940891e-01	0.780000	4.803947e+01	0.050000	4.950249e-02	0.080000	0.020000	0.040000	0.050000	0.320000	4.511521e+00	0.360000	0.000000	1.181322e+00	0.225168	0.016449	0.000000	0.171517	0.002744	0.015672	0.163569
41000	0.250000	1.083287e+02	0.080000	1.083287e+01	0.010000	1.083287e+01	0.380000	2.797181e+02	0.420000	1.083287e-01	0.110000	1.030455e+02	0.640000	2.081622e-01	0.100000	1.030455e+02	0.120000	1.921579e-01	0.800000	4.852228e+01	0.050000	4.950249e-02	0.070000	0.020000	0.060000	0.100000	0.330000	4.742831e+00	0.260000	0.010000	1.181322e+00	0.034608	0.000602	0.000000	0.063028	0.000878	0.003729	0.180000	1.020201e+02	0.010000	1.083287e+01	0.020000	1.083287e+01	0.460000	2.769349e+02	0.490000	1.083287e-01	0.000000	1.040811e+02	0.610000	2.060909e-01	0.010000	1.030455e+02	0.190000	1.940891e-01	0.780000	4.803947e+01	0.050000	4.950249e-02	0.040000	0.040000	0.130000	0.080000	0.360000	4.602659e+00	0.330000	0.020000	1.169568e+00	0.230495	0.016022	0.000000	0.168492	0.002674	0.015326	0.161514
42000	0.250000	1.083287e+02	0.080000	1.083287e+01	0.010000	1.083287e+01	0.480000	2.769349e+02	0.420000	1.083287e-01	0.110000	1.030455e+02	0.640000	2.081622e-01	0.070000	1.040811e+02	0.120000	1.921579e-01	0.800000	4.852228e+01	0.050000	4.950249e-02	0.050000	0.030000	0.120000	0.160000	0.240000	4.742831e+00	0.270000	0.060000	1.169568e+00	0.035040	0.000587	0.000000	0.061619	0.000856	0.003634	0.180000	1.020201e+02	0.010000	1.083287e+01	0.020000	1.083287e+01	0.460000	2.769349e+02	0.490000	1.083287e-01	0.000000	1.040811e+02	0.600000	2.081622e-01	0.010000	1.030455e+02	0.170000	1.921579e-01	0.780000	4.803947e+01	0.040000	4.900993e-02	0.070000	0.050000	0.090000	0.110000	0.310000	4.742831e+00	0.300000	0.020000	1.169568e+00	0.229420	0.015632	0.000000	0.166409	0.002614	0.017556	0.157784
43000	0.250000	1.083287e+02	0.080000	1.083287e+01	0.010000	1.083287e+01	0.480000	2.769349e+02	0.420000	1.083287e-01	0.110000	1.030455e+02	0.640000	2.081622e-01	0.070000	1.040811e+02	0.120000	1.921579e-01	0.800000	4.852228e+01	0.050000	4.950249e-02	0.110000	0.060000	0.070000	0.100000	0.350000	4.838643e+00	0.230000	0.060000	1.169568e+00	0.035358	0.000572	0.000000	0.060290	0.000836	0.003554	0.180000	1.020201e+02	0.010000	1.083287e+01	0.030000	1.094174e+01	0.460000	2.769349e+02	0.490000	1.083287e-01	0.000000	1.040811e+02	0.600000	2.081622e-01	0.090000	1.040811e+02	0.170000	1.921579e-01	0.780000	4.803947e+01	0.040000	4.900993e-02	0.080000	0.050000	0.150000	0.150000	0.230000	4.790497e+00	0.310000	0.020000	1.157930e+00	0.239729	0.015262	0.000000	0.163316	0.002552	0.017715	0.162718
44000	0.250000	1.083287e+02	0.030000	1.094174e+01	0.020000	1.094174e+01	0.480000	2.769349e+02	0.420000	1.083287e-01	0.000000	1.040811e+02	0.640000	2.081622e-01	0.070000	1.040811e+02	0.120000	1.921579e-01	0.800000	4.852228e+01	0.070000	4.900993e-02	0.050000	0.020000	0.080000	0.040000	0.410000	4.986001e+00	0.300000	0.050000	1.157930e+00	0.036686	0.000560	0.000000	0.058864	0.000818	0.003470	0.180000	1.020201e+02	0.010000	1.083287e+01	0.030000	1.094174e+01	0.460000	2.769349e+02	0.490000	1.083287e-01	0.000000	1.040811e+02	0.600000	2.081622e-01	0.090000	1.040811e+02	0.170000	1.921579e-01	0.780000	4.803947e+01	0.040000	4.900993e-02	0.090000	0.030000	0.100000	0.100000	0.390000	4.936390e+00	0.260000	0.020000	1.157930e+00	0.249173	0.016555	0.000000	0.164538	0.002491	0.017582	0.158862
45000	0.240000	1.094174e+02	0.030000	1.094174e+01	0.020000	1.094174e+01	0.480000	2.769349e+02	0.450000	1.094174e-01	0.000000	1.040811e+02	0.640000	2.081622e-01	0.070000	1.040811e+02	0.120000	1.921579e-01	0.800000	4.852228e+01	0.070000	4.900993e-02	0.140000	0.010000	0.040000	0.120000	0.340000	5.137848e+00	0.370000	0.050000	1.157930e+00	0.036414	0.000547	0.000000	0.057695	0.000799	0.003392	0.180000	1.030455e+02	0.040000	1.094174e+01	0.030000	1.094174e+01	0.460000	2.769349e+02	0.360000	1.094174e-01	0.000000	1.040811e+02	0.600000	2.081622e-01	0.090000	1.040811e+02	0.170000	1.921579e-01	0.780000	4.803947e+01	0.040000	4.900993e-02	0.030000	0.000000	0.080000	0.050000	0.340000	5.086725e+00	0.320000	0.020000	1.157930e+00	0.250574	0.017625	0.000000	0.167719	0.002432	0.017177	0.156947
46000	0.240000	1.094174e+02	0.030000	1.094174e+01	0.020000	1.094174e+01	0.500000	2.741794e+02	0.450000	1.094174e-01	0.000000	1.040811e+02	0.640000	2.081622e-01	0.070000	1.040811e+02	0.120000	1.921579e-01	0.830000	4.803947e+01	0.070000	4.900993e-02	0.080000	0.080000	0.120000	0.070000	0.290000	5.189484e+00	0.300000	0.050000	1.157930e+00	0.036196	0.000535	0.000000	0.056351	0.000783	0.003323	0.180000	1.030455e+02	0.040000	1.094174e+01	0.030000	1.094174e+01	0.480000	2.741794e+02	0.360000	1.094174e-01	0.000000	1.040811e+02	0.600000	2.081622e-01	0.090000	1.040811e+02	0.170000	1.921579e-01	0.780000	4.803947e+01	0.040000	4.900993e-02	0.050000	0.030000	0.110000	0.070000	0.290000	5.137848e+00	0.290000	0.050000	1.146409e+00	0.258534	0.017612	0.000000	0.166988	0.002375	0.016836	0.156268
47000	0.240000	1.094174e+02	0.030000	1.094174e+01	0.020000	1.094174e+01	0.500000	2.741794e+02	0.450000	1.094174e-01	0.000000	1.040811e+02	0.640000	2.081622e-01	0.070000	1.040811e+02	0.120000	1.921579e-01	0.830000	4.803947e+01	0.070000	4.900993e-02	0.060000	0.060000	0.060000	0.070000	0.270000	5.241639e+00	0.340000	0.040000	1.146409e+00	0.035569	0.000523	0.000000	0.055117	0.000766	0.003253	0.180000	1.030455e+02	0.040000	1.094174e+01	0.030000	1.094174e+01	0.480000	2.741794e+02	0.360000	1.094174e-01	0.000000	1.051271e+02	0.600000	2.081622e-01	0.090000	1.040811e+02	0.170000	1.921579e-01	0.780000	4.803947e+01	0.040000	4.900993e-02	0.080000	0.040000	0.090000	0.060000	0.320000	5.189484e+00	0.370000	0.050000	1.146409e+00	0.257261	0.017621	0.000000	0.170167	0.002326	0.016733	0.159492
48000	0.240000	1.094174e+02	0.030000	1.094174e+01	0.020000	1.094174e+01	0.500000	2.741794e+02	0.450000	1.094174e-01	0.000000	1.040811e+02	0.640000	2.081622e-01	0.070000	1.040811e+02	0.120000	1.921579e-01	0.830000	4.803947e+01	0.070000	4.900993e-02	0.070000	0.020000	0.080000	0.110000	0.220000	5.294318e+00	0.330000	0.040000	1.146409e+00	0.035011	0.000512	0.000000	0.053956	0.000750	0.003193	0.180000	1.030455e+02	0.040000	1.094174e+01	0.030000	1.094174e+01	0.480000	2.741794e+02	0.360000	1.094174e-01	0.000000	1.051271e+02	0.600000	2.081622e-01	0.090000	1.040811e+02	0.170000	1.921579e-01	0.850000	4.756147e+01	0.040000	4.900993e-02	0.060000	0.030000	0.130000	0.090000	0.200000	5.294318e+00	0.260000	0.050000	1.146409e+00	0.260870	0.018505	0.000000	0.174874	0.002288	0.016621	0.158973
49000	0.240000	1.094174e+02	0.100000	1.105171e+01	0.020000	1.094174e+01	0.500000	2.741794e+02	0.450000	1.094174e-01	0.000000	1.040811e+02	0.640000	2.081622e-01	0.070000	1.040811e+02	0.120000	1.921579e-01	0.830000	4.803947e+01	0.070000	4.900993e-02	0.070000	0.050000	0.120000	0.110000	0.340000	5.455554e+00	0.340000	0.030000	1.135002e+00	0.034597	0.000501	0.000000	0.053010	0.000735	0.003129	0.180000	1.030455e+02	0.040000	1.094174e+01	0.070000	1.105171e+01	0.480000	2.741794e+02	0.460000	1.105171e-01	0.000000	1.051271e+02	0.600000	2.081622e-01	0.090000	1.040811e+02	0.170000	1.921579e-01	0.850000	4.756147e+01	0.040000	4.900993e-02	0.060000	0.000000	0.090000	0.070000	0.270000	5.455554e+00	0.320000	0.050000	1.135002e+00	0.261242	0.019477	0.000000	0.182692	0.002238	0.016265	0.157752
50000	0.260000	1.083287e+02	0.100000	1.105171e+01	0.080000	1.105171e+01	0.500000	2.741794e+02	0.450000	1.094174e-01	0.000000	1.040811e+02	0.560000	2.102542e-01	0.070000	1.040811e+02	0.130000	1.902459e-01	0.830000	4.803947e+01	0.070000	4.900993e-02	0.050000	0.050000	0.070000	0.050000	0.350000	5.565764e+00	0.270000	0.030000	1.135002e+00	0.034644	0.000491	0.000000	0.051878	0.000720	0.003071	0.230000	1.040811e+02	0.040000	1.094174e+01	0.070000	1.105171e+01	0.480000	2.741794e+02	0.460000	1.105171e-01	0.000000	1.051271e+02	0.600000	2.081622e-01	0.090000	1.040811e+02	0.170000	1.921579e-01	0.850000	4.756147e+01	0.060000	4.852228e-02	0.060000	0.030000	0.140000	0.080000	0.260000	5.565764e+00	0.200000	0.050000	1.135002e+00	0.259336	0.019898	0.000000	0.189988	0.002186	0.015982	0.156954
51000	0.260000	1.083287e+02	0.100000	1.105171e+01	0.080000	1.105171e+01	0.440000	2.714512e+02	0.490000	1.105171e-01	0.000000	1.040811e+02	0.560000	2.102542e-01	0.070000	1.040811e+02	0.130000	1.902459e-01	0.830000	4.803947e+01	0.070000	4.900993e-02	0.060000	0.030000	0.140000	0.080000	0.230000	5.401271e+00	0.300000	0.060000	1.123708e+00	0.034418	0.000481	0.000000	0.050812	0.000705	0.003013	0.230000	1.040811e+02	0.030000	1.105171e+01	0.070000	1.105171e+01	0.470000	2.714512e+02	0.460000	1.105171e-01	0.000000	1.051271e+02	0.600000	2.081622e-01	0.090000	1.040811e+02	0.170000	1.921579e-01	0.850000	4.756147e+01	0.060000	4.852228e-02	0.070000	0.020000	0.160000	0.100000	0.330000	5.678200e+00	0.290000	0.070000	1.123708e+00	0.258099	0.021047	0.000000	0.196253	0.002136	0.015658	0.160521
52000	0.260000	1.083287e+02	0.100000	1.105171e+01	0.080000	1.105171e+01	0.440000	2.714512e+02	0.490000	1.105171e-01	0.000000	1.040811e+02	0.560000	2.102542e-01	0.070000	1.040811e+02	0.130000	1.902459e-01	0.830000	4.803947e+01	0.070000	4.900993e-02	0.060000	0.030000	0.150000	0.060000	0.260000	5.455554e+00	0.260000	0.060000	1.123708e+00	0.033826	0.000472	0.000000	0.049754	0.000691	0.002950	0.230000	1.040811e+02	0.030000	1.105171e+01	0.070000	1.105171e+01	0.470000	2.714512e+02	0.460000	1.105171e-01	0.000000	1.051271e+02	0.640000	2.102542e-01	0.020000	1.051271e+02	0.160000	1.902459e-01	0.850000	4.756147e+01	0.060000	4.852228e-02	0.100000	0.050000	0.080000	0.060000	0.220000	5.621701e+00	0.330000	0.070000	1.123708e+00	0.266511	0.020741	0.000000	0.195635	0.002098	0.015323	0.159654
53000	0.260000	1.083287e+02	0.020000	1.116278e+01	0.080000	1.105171e+01	0.440000	2.714512e+02	0.490000	1.105171e-01	0.000000	1.040811e+02	0.560000	2.102542e-01	0.040000	1.051271e+02	0.130000	1.902459e-01	0.830000	4.803947e+01	0.040000	4.852228e-02	0.090000	0.030000	0.080000	0.100000	0.300000	5.510384e+00	0.330000	0.020000	1.112527e+00	0.033269	0.000463	0.000000	0.048789	0.000678	0.002896	0.230000	1.040811e+02	0.030000	1.105171e+01	0.070000	1.105171e+01	0.470000	2.714512e+02	0.460000	1.105171e-01	0.000000	1.051271e+02	0.640000	2.102542e-01	0.020000	1.051271e+02	0.160000	1.902459e-01	0.850000	4.756147e+01	0.060000	4.852228e-02	0.090000	0.040000	0.120000	0.100000	0.250000	5.565764e+00	0.270000	0.070000	1.123708e+00	0.272686	0.020497	0.000000	0.193379	0.002059	0.015717	0.166424
54000	0.260000	1.083287e+02	0.020000	1.116278e+01	0.080000	1.105171e+01	0.440000	2.714512e+02	0.490000	1.105171e-01	0.000000	1.040811e+02	0.560000	2.102542e-01	0.040000	1.051271e+02	0.130000	1.902459e-01	0.830000	4.803947e+01	0.040000	4.852228e-02	0.060000	0.010000	0.070000	0.050000	0.370000	5.565764e+00	0.330000	0.020000	1.112527e+00	0.032800	0.000455	0.000000	0.047834	0.000665	0.002846	0.230000	1.040811e+02	0.030000	1.105171e+01	0.020000	1.116278e+01	0.470000	2.714512e+02	0.460000	1.105171e-01	0.000000	1.051271e+02	0.640000	2.102542e-01	0.020000	1.051271e+02	0.160000	1.902459e-01	0.850000	4.756147e+01	0.060000	4.852228e-02	0.090000	0.020000	0.130000	0.070000	0.190000	5.621701e+00	0.210000	0.070000	1.112527e+00	0.277665	0.020244	0.000000	0.192409	0.002018	0.015431	0.166266
55000	0.260000	1.083287e+02	0.020000	1.116278e+01	0.060000	1.116278e+01	0.440000	2.714512e+02	0.420000	1.116278e-01	0.020000	1.051271e+02	0.560000	2.102542e-01	0.040000	1.051271e+02	0.130000	1.902459e-01	0.830000	4.803947e+01	0.040000	4.852228e-02	0.040000	0.050000	0.050000	0.100000	0.240000	5.510384e+00	0.350000	0.020000	1.112527e+00	0.032202	0.000447	0.000000	0.046986	0.000652	0.002799	0.190000	1.051271e+02	0.030000	1.105171e+01	0.020000	1.116278e+01	0.470000	2.714512e+02	0.420000	1.116278e-01	0.010000	1.061837e+02	0.640000	2.102542e-01	0.020000	1.051271e+02	0.160000	1.902459e-01	0.850000	4.756147e+01	0.060000	4.852228e-02	0.070000	0.030000	0.100000	0.070000	0.260000	5.678200e+00	0.350000	0.070000	1.112527e+00	0.280314	0.020194	0.000000	0.195809	0.001982	0.015147	0.164481
56000	0.190000	1.094174e+02	0.020000	1.116278e+01	0.060000	1.116278e+01	0.460000	2.687502e+02	0.420000	1.116278e-01	0.020000	1.051271e+02	0.560000	2.102542e-01	0.040000	1.051271e+02	0.130000	1.902459e-01	0.830000	4.803947e+01	0.040000	4.852228e-02	0.070000	0.020000	0.050000	0.070000	0.230000	5.455554e+00	0.210000	0.070000	1.101457e+00	0.032006	0.000439	0.000000	0.046188	0.000640	0.002749	0.190000	1.051271e+02	0.000000	1.116278e+01	0.020000	1.116278e+01	0.500000	2.687502e+02	0.420000	1.116278e-01	0.010000	1.061837e+02	0.640000	2.102542e-01	0.020000	1.051271e+02	0.160000	1.902459e-01	0.850000	4.756147e+01	0.060000	4.852228e-02	0.060000	0.030000	0.090000	0.070000	0.230000	5.621701e+00	0.290000	0.020000	1.101457e+00	0.286830	0.021338	0.000000	0.194617	0.001947	0.014882	0.163621
57000	0.190000	1.094174e+02	0.020000	1.116278e+01	0.060000	1.116278e+01	0.460000	2.687502e+02	0.420000	1.116278e-01	0.020000	1.051271e+02	0.560000	2.102542e-01	0.040000	1.051271e+02	0.130000	1.902459e-01	0.830000	4.803947e+01	0.040000	4.852228e-02	0.030000	0.020000	0.110000	0.090000	0.280000	5.510384e+00	0.330000	0.070000	1.101457e+00	0.031513	0.000431	0.000000	0.045388	0.000628	0.002702	0.190000	1.051271e+02	0.000000	1.116278e+01	0.020000	1.116278e+01	0.500000	2.687502e+02	0.420000	1.116278e-01	0.010000	1.061837e+02	0.640000	2.102542e-01	0.020000	1.051271e+02	0.160000	1.902459e-01	0.850000	4.756147e+01	0.060000	4.852228e-02	0.050000	0.070000	0.110000	0.110000	0.340000	5.678200e+00	0.230000	0.020000	1.101457e+00	0.292771	0.023135	0.000000	0.196820	0.001911	0.014642	0.162760
58000	0.190000	1.094174e+02	0.020000	1.116278e+01	0.060000	1.116278e+01	0.460000	2.687502e+02	0.420000	1.116278e-01	0.020000	1.051271e+02	0.560000	2.102542e-01	0.040000	1.051271e+02	0.130000	1.902459e-01	0.860000	4.756147e+01	0.040000	4.852228e-02	0.130000	0.030000	0.070000	0.100000	0.250000	5.565764e+00	0.310000	0.060000	1.090498e+00	0.030994	0.000422	0.000000	0.044615	0.000618	0.002655	0.190000	1.051271e+02	0.000000	1.116278e+01	0.020000	1.116278e+01	0.500000	2.687502e+02	0.420000	1.116278e-01	0.010000	1.061837e+02	0.640000	2.102542e-01	0.020000	1.051271e+02	0.160000	1.902459e-01	0.850000	4.756147e+01	0.060000	4.852228e-02	0.060000	0.050000	0.120000	0.090000	0.280000	5.735267e+00	0.320000	0.020000	1.101457e+00	0.291080	0.022748	0.000000	0.198000	0.001885	0.014371	0.161674
59000	0.190000	1.094174e+02	0.060000	1.127497e+01	0.060000	1.116278e+01	0.460000	2.687502e+02	0.400000	1.127497e-01	0.020000	1.051271e+02	0.580000	2.123673e-01	0.040000	1.051271e+02	0.130000	1.902459e-01	0.860000	4.756147e+01	0.040000	4.852228e-02	0.070000	0.040000	0.100000	0.100000	0.160000	5.621701e+00	0.310000	0.060000	1.090498e+00	0.030470	0.000415	0.000000	0.043995	0.000607	0.002612	0.270000	1.040811e+02	0.000000	1.116278e+01	0.000000	1.127497e+01	0.500000	2.687502e+02	0.360000	1.127497e-01	0.010000	1.061837e+02	0.640000	2.102542e-01	0.020000	1.051271e+02	0.160000	1.902459e-01	0.880000	4.708823e+01	0.060000	4.852228e-02	0.040000	0.050000	0.130000	0.050000	0.270000	5.792907e+00	0.310000	0.030000	1.090498e+00	0.286242	0.022359	0.000000	0.202428	0.001858	0.015717	0.163280
60000	0.190000	1.094174e+02	0.060000	1.127497e+01	0.050000	1.127497e+01	0.570000	2.660761e+02	0.400000	1.127497e-01	0.020000	1.051271e+02	0.580000	2.123673e-01	0.040000	1.051271e+02	0.130000	1.883529e-01	0.860000	4.756147e+01	0.040000	4.852228e-02	0.070000	0.050000	0.060000	0.020000	0.270000	5.678200e+00	0.290000	0.090000	1.079647e+00	0.029975	0.000409	0.000000	0.043199	0.000598	0.002571	0.270000	1.040811e+02	0.000000	1.116278e+01	0.000000	1.127497e+01	0.500000	2.687502e+02	0.360000	1.127497e-01	0.010000	1.061837e+02	0.640000	2.102542e-01	0.020000	1.051271e+02	0.160000	1.902459e-01	0.880000	4.708823e+01	0.030000	4.803947e-02	0.090000	0.000000	0.120000	0.080000	0.280000	5.735267e+00	0.240000	0.030000	1.090498e+00	0.281679	0.021982	0.000000	0.209700	0.001827	0.015438	0.163198
61000	0.220000	1.105171e+02	0.060000	1.127497e+01	0.050000	1.127497e+01	0.570000	2.660761e+02	0.400000	1.127497e-01	0.020000	1.051271e+02	0.580000	2.123673e-01	0.040000	1.051271e+02	0.130000	1.883529e-01	0.860000	4.756147e+01	0.040000	4.852228e-02	0.060000	0.040000	0.090000	0.080000	0.220000	5.621701e+00	0.390000	0.090000	1.079647e+00	0.029655	0.000402	0.000000	0.042431	0.000589	0.002530	0.270000	1.040811e+02	0.000000	1.116278e+01	0.000000	1.127497e+01	0.550000	2.660761e+02	0.360000	1.127497e-01	0.010000	1.061837e+02	0.640000	2.102542e-01	0.020000	1.051271e+02	0.160000	1.902459e-01	0.880000	4.708823e+01	0.030000	4.803947e-02	0.070000	0.050000	0.120000	0.120000	0.220000	5.678200e+00	0.300000	0.000000	1.079647e+00	0.277287	0.021640	0.000000	0.214376	0.001796	0.016143	0.161054
62000	0.220000	1.105171e+02	0.060000	1.127497e+01	0.050000	1.127497e+01	0.570000	2.660761e+02	0.400000	1.127497e-01	0.020000	1.051271e+02	0.580000	2.123673e-01	0.040000	1.051271e+02	0.130000	1.883529e-01	0.860000	4.756147e+01	0.040000	4.852228e-02	0.040000	0.040000	0.070000	0.050000	0.240000	5.510384e+00	0.280000	0.090000	1.079647e+00	0.030609	0.000396	0.000000	0.041651	0.000579	0.002492	0.270000	1.040811e+02	0.070000	1.127497e+01	0.000000	1.127497e+01	0.550000	2.660761e+02	0.360000	1.127497e-01	0.010000	1.061837e+02	0.640000	2.102542e-01	0.020000	1.051271e+02	0.180000	1.883529e-01	0.880000	4.708823e+01	0.030000	4.803947e-02	0.140000	0.010000	0.060000	0.130000	0.320000	5.735267e+00	0.340000	0.000000	1.079647e+00	0.272843	0.021305	0.000000	0.223995	0.001864	0.016283	0.160677
63000	0.220000	1.105171e+02	0.060000	1.127497e+01	0.050000	1.127497e+01	0.570000	2.660761e+02	0.400000	1.127497e-01	0.020000	1.051271e+02	0.580000	2.123673e-01	0.020000	1.061837e+02	0.130000	1.883529e-01	0.860000	4.756147e+01	0.050000	4.803947e-02	0.100000	0.020000	0.060000	0.030000	0.290000	5.565764e+00	0.350000	0.070000	1.068904e+00	0.030407	0.000389	0.000000	0.041095	0.000570	0.002454	0.270000	1.040811e+02	0.070000	1.127497e+01	0.000000	1.127497e+01	0.550000	2.660761e+02	0.360000	1.127497e-01	0.010000	1.061837e+02	0.590000	2.123673e-01	0.060000	1.061837e+02	0.180000	1.883529e-01	0.880000	4.708823e+01	0.030000	4.803947e-02	0.080000	0.030000	0.040000	0.070000	0.220000	5.792907e+00	0.300000	0.000000	1.079647e+00	0.268513	0.020947	0.000000	0.232582	0.001834	0.015995	0.161964
64000	0.220000	1.105171e+02	0.070000	1.138828e+01	0.050000	1.127497e+01	0.570000	2.660761e+02	0.480000	1.138828e-01	0.000000	1.061837e+02	0.580000	2.123673e-01	0.020000	1.061837e+02	0.130000	1.883529e-01	0.860000	4.756147e+01	0.050000	4.803947e-02	0.070000	0.060000	0.110000	0.070000	0.280000	5.621701e+00	0.350000	0.070000	1.068904e+00	0.030320	0.000383	0.000000	0.040455	0.000562	0.002414	0.270000	1.040811e+02	0.070000	1.127497e+01	0.030000	1.138828e+01	0.550000	2.660761e+02	0.260000	1.138828e-01	0.010000	1.061837e+02	0.590000	2.123673e-01	0.060000	1.061837e+02	0.180000	1.883529e-01	0.880000	4.708823e+01	0.030000	4.803947e-02	0.080000	0.060000	0.070000	0.050000	0.210000	5.621701e+00	0.260000	0.060000	1.068904e+00	0.263670	0.020619	0.000000	0.238193	0.001805	0.015941	0.161768
65000	0.220000	1.105171e+02	0.070000	1.138828e+01	0.070000	1.138828e+01	0.570000	2.660761e+02	0.480000	1.138828e-01	0.000000	1.061837e+02	0.580000	2.123673e-01	0.020000	1.061837e+02	0.130000	1.883529e-01	0.860000	4.756147e+01	0.050000	4.803947e-02	0.060000	0.030000	0.110000	0.090000	0.320000	5.565764e+00	0.220000	0.070000	1.068904e+00	0.030199	0.000377	0.000000	0.039832	0.000554	0.002380	0.170000	1.051271e+02	0.070000	1.127497e+01	0.030000	1.138828e+01	0.550000	2.660761e+02	0.260000	1.138828e-01	0.010000	1.061837e+02	0.590000	2.123673e-01	0.060000	1.061837e+02	0.180000	1.883529e-01	0.880000	4.708823e+01	0.030000	4.803947e-02	0.090000	0.030000	0.040000	0.090000	0.270000	5.792907e+00	0.340000	0.060000	1.068904e+00	0.259866	0.020319	0.000000	0.236998	0.001967	0.020730	0.161080
66000	0.200000	1.116278e+02	0.070000	1.138828e+01	0.070000	1.138828e+01	0.500000	2.634286e+02	0.480000	1.138828e-01	0.000000	1.061837e+02	0.580000	2.123673e-01	0.020000	1.061837e+02	0.130000	1.883529e-01	0.860000	4.756147e+01	0.050000	4.803947e-02	0.050000	0.040000	0.130000	0.060000	0.290000	5.735267e+00	0.330000	0.040000	1.058269e+00	0.029909	0.000371	0.000000	0.039306	0.000545	0.002343	0.170000	1.051271e+02	0.070000	1.127497e+01	0.030000	1.138828e+01	0.660000	2.634286e+02	0.260000	1.138828e-01	0.010000	1.072508e+02	0.590000	2.123673e-01	0.060000	1.061837e+02	0.180000	1.883529e-01	0.880000	4.708823e+01	0.030000	4.803947e-02	0.050000	0.050000	0.040000	0.120000	0.160000	5.621701e+00	0.290000	0.030000	1.058269e+00	0.256123	0.019980	0.000000	0.235754	0.001939	0.021686	0.166218
67000	0.200000	1.116278e+02	0.070000	1.138828e+01	0.070000	1.138828e+01	0.500000	2.634286e+02	0.480000	1.138828e-01	0.000000	1.061837e+02	0.580000	2.123673e-01	0.020000	1.061837e+02	0.130000	1.883529e-01	0.860000	4.756147e+01	0.050000	4.803947e-02	0.090000	0.030000	0.110000	0.140000	0.240000	5.678200e+00	0.260000	0.040000	1.058269e+00	0.029441	0.000366	0.000000	0.038755	0.000538	0.002305	0.170000	1.051271e+02	0.040000	1.138828e+01	0.030000	1.138828e+01	0.660000	2.634286e+02	0.260000	1.138828e-01	0.010000	1.072508e+02	0.590000	2.123673e-01	0.060000	1.061837e+02	0.180000	1.883529e-01	0.880000	4.708823e+01	0.030000	4.803947e-02	0.080000	0.050000	0.070000	0.170000	0.280000	5.678200e+00	0.340000	0.030000	1.058269e+00	0.253500	0.019648	0.000000	0.232791	0.001915	0.021747	0.167351
68000	0.200000	1.116278e+02	0.070000	1.138828e+01	0.070000	1.138828e+01	0.500000	2.634286e+02	0.480000	1.138828e-01	0.000000	1.061837e+02	0.580000	2.123673e-01	0.020000	1.061837e+02	0.130000	1.883529e-01	0.860000	4.756147e+01	0.050000	4.803947e-02	0.060000	0.040000	0.100000	0.140000	0.260000	5.851127e+00	0.320000	0.010000	1.047739e+00	0.029028	0.000360	0.000000	0.038744	0.000530	0.002270	0.170000	1.051271e+02	0.040000	1.138828e+01	0.010000	1.150274e+01	0.660000	2.634286e+02	0.260000	1.138828e-01	0.010000	1.072508e+02	0.590000	2.123673e-01	0.060000	1.061837e+02	0.180000	1.883529e-01	0.880000	4.708823e+01	0.030000	4.803947e-02	0.040000	0.050000	0.070000	0.100000	0.190000	5.621701e+00	0.380000	0.030000	1.058269e+00	0.254804	0.019351	0.000000	0.229161	0.001889	0.021607	0.167632
69000	0.200000	1.116278e+02	0.020000	1.150274e+01	0.070000	1.138828e+01	0.500000	2.634286e+02	0.480000	1.138828e-01	0.000000	1.061837e+02	0.580000	2.123673e-01	0.020000	1.061837e+02	0.130000	1.883529e-01	0.820000	4.708823e+01	0.050000	4.803947e-02	0.050000	0.010000	0.140000	0.110000	0.230000	5.792907e+00	0.440000	0.010000	1.047739e+00	0.028921	0.000355	0.000000	0.038346	0.000522	0.002238	0.170000	1.051271e+02	0.040000	1.138828e+01	0.010000	1.150274e+01	0.660000	2.634286e+02	0.260000	1.138828e-01	0.010000	1.072508e+02	0.590000	2.123673e-01	0.060000	1.061837e+02	0.180000	1.883529e-01	0.780000	4.661969e+01	0.080000	4.756147e-02	0.090000	0.020000	0.140000	0.130000	0.280000	5.621701e+00	0.340000	0.060000	1.047739e+00	0.255873	0.019062	0.000000	0.225914	0.001863	0.023568	0.166848
70000	0.200000	1.116278e+02	0.020000	1.150274e+01	0.050000	1.150274e+01	0.500000	2.634286e+02	0.500000	1.150274e-01	0.000000	1.061837e+02	0.580000	2.123673e-01	0.020000	1.061837e+02	0.170000	1.864788e-01	0.820000	4.708823e+01	0.050000	4.803947e-02	0.070000	0.050000	0.140000	0.110000	0.280000	5.851127e+00	0.300000	0.010000	1.047739e+00	0.028513	0.000350	0.000000	0.037920	0.000515	0.002205	0.170000	1.051271e+02	0.040000	1.138828e+01	0.010000	1.150274e+01	0.660000	2.634286e+02	0.390000	1.150274e-01	0.010000	1.072508e+02	0.590000	2.123673e-01	0.060000	1.061837e+02	0.180000	1.883529e-01	0.780000	4.661969e+01	0.080000	4.756147e-02	0.100000	0.020000	0.110000	0.130000	0.260000	5.735267e+00	0.350000	0.060000	1.047739e+00	0.258636	0.018794	0.000000	0.223004	0.001834	0.024767	0.165413
71000	0.230000	1.127497e+02	0.020000	1.150274e+01	0.050000	1.150274e+01	0.500000	2.634286e+02	0.500000	1.150274e-01	0.000000	1.061837e+02	0.620000	2.145016e-01	0.020000	1.061837e+02	0.170000	1.864788e-01	0.820000	4.708823e+01	0.050000	4.803947e-02	0.090000	0.020000	0.130000	0.160000	0.210000	5.792907e+00	0.370000	0.070000	1.037314e+00	0.028101	0.000344	0.000000	0.037431	0.000508	0.002177	0.140000	1.061837e+02	0.040000	1.138828e+01	0.010000	1.150274e+01	0.610000	2.608075e+02	0.390000	1.150274e-01	0.010000	1.072508e+02	0.590000	2.123673e-01	0.060000	1.061837e+02	0.180000	1.864788e-01	0.780000	4.661969e+01	0.080000	4.756147e-02	0.110000	0.020000	0.060000	0.100000	0.280000	5.678200e+00	0.340000	0.060000	1.047739e+00	0.260929	0.018554	0.000000	0.219855	0.001806	0.025244	0.164435
72000	0.230000	1.127497e+02	0.020000	1.150274e+01	0.050000	1.150274e+01	0.450000	2.608075e+02	0.500000	1.150274e-01	0.000000	1.061837e+02	0.620000	2.145016e-01	0.070000	1.072508e+02	0.170000	1.864788e-01	0.820000	4.708823e+01	0.050000	4.756147e-02	0.060000	0.000000	0.130000	0.100000	0.310000	5.969327e+00	0.280000	0.070000	1.037314e+00	0.027896	0.000340	0.000000	0.036890	0.000501	0.002146	0.140000	1.061837e+02	0.000000	1.150274e+01	0.010000	1.150274e+01	0.610000	2.608075e+02	0.390000	1.150274e-01	0.010000	1.072508e+02	0.610000	2.145016e-01	0.030000	1.072508e+02	0.180000	1.864788e-01	0.780000	4.661969e+01	0.080000	4.756147e-02	0.040000	0.010000	0.110000	0.090000	0.240000	5.735267e+00	0.290000	0.050000	1.037314e+00	0.259499	0.018276	0.000000	0.217169	0.001779	0.025927	0.164918
73000	0.230000	1.127497e+02	0.010000	1.161834e+01	0.050000	1.150274e+01	0.450000	2.608075e+02	0.500000	1.150274e-01	0.000000	1.061837e+02	0.620000	2.145016e-01	0.070000	1.072508e+02	0.170000	1.864788e-01	0.820000	4.708823e+01	0.050000	4.756147e-02	0.050000	0.000000	0.110000	0.040000	0.240000	5.909932e+00	0.290000	0.070000	1.037314e+00	0.027675	0.000335	0.000000	0.036401	0.000494	0.002115	0.140000	1.061837e+02	0.000000	1.150274e+01	0.030000	1.161834e+01	0.610000	2.608075e+02	0.390000	1.150274e-01	0.010000	1.072508e+02	0.610000	2.145016e-01	0.030000	1.072508e+02	0.180000	1.864788e-01	0.780000	4.661969e+01	0.080000	4.756147e-02	0.030000	0.020000	0.110000	0.040000	0.300000	5.792907e+00	0.240000	0.050000	1.037314e+00	0.259032	0.018034	0.000000	0.213955	0.001755	0.026529	0.164875
74000	0.230000	1.127497e+02	0.010000	1.161834e+01	0.050000	1.150274e+01	0.450000	2.608075e+02	0.500000	1.150274e-01	0.010000	1.072508e+02	0.620000	2.145016e-01	0.070000	1.072508e+02	0.170000	1.864788e-01	0.820000	4.708823e+01	0.050000	4.756147e-02	0.050000	0.040000	0.110000	0.090000	0.240000	5.851127e+00	0.310000	0.060000	1.026992e+00	0.027498	0.000331	0.000000	0.036202	0.000487	0.002086	0.140000	1.061837e+02	0.000000	1.150274e+01	0.030000	1.161834e+01	0.610000	2.608075e+02	0.160000	1.138828e-01	0.010000	1.072508e+02	0.610000	2.145016e-01	0.030000	1.072508e+02	0.180000	1.864788e-01	0.780000	4.661969e+01	0.080000	4.756147e-02	0.050000	0.020000	0.060000	0.090000	0.210000	5.851127e+00	0.260000	0.020000	1.026992e+00	0.265663	0.017773	0.000000	0.211122	0.001732	0.027326	0.164906
75000	0.230000	1.127497e+02	0.010000	1.161834e+01	0.060000	1.161834e+01	0.450000	2.608075e+02	0.490000	1.161834e-01	0.010000	1.072508e+02	0.620000	2.145016e-01	0.070000	1.072508e+02	0.170000	1.864788e-01	0.820000	4.708823e+01	0.050000	4.756147e-02	0.070000	0.040000	0.090000	0.040000	0.170000	5.621701e+00	0.290000	0.060000	1.026992e+00	0.028555	0.000327	0.000000	0.035709	0.000480	0.002057	0.140000	1.061837e+02	0.000000	1.150274e+01	0.030000	1.161834e+01	0.610000	2.608075e+02	0.160000	1.138828e-01	0.020000	1.083287e+02	0.610000	2.145016e-01	0.030000	1.072508e+02	0.180000	1.864788e-01	0.780000	4.661969e+01	0.080000	4.756147e-02	0.120000	0.030000	0.090000	0.110000	0.260000	5.792907e+00	0.340000	0.020000	1.026992e+00	0.270800	0.017640	0.000000	0.208654	0.001709	0.029201	0.166102
76000	0.230000	1.127497e+02	0.010000	1.161834e+01	0.060000	1.161834e+01	0.450000	2.608075e+02	0.490000	1.161834e-01	0.010000	1.072508e+02	0.620000	2.145016e-01	0.070000	1.072508e+02	0.170000	1.864788e-01	0.820000	4.708823e+01	0.050000	4.756147e-02	0.100000	0.030000	0.150000	0.110000	0.230000	5.678200e+00	0.250000	0.060000	1.016773e+00	0.029206	0.000322	0.000000	0.035270	0.000473	0.002032	0.160000	1.072508e+02	0.000000	1.150274e+01	0.030000	1.161834e+01	0.650000	2.582124e+02	0.160000	1.138828e-01	0.020000	1.083287e+02	0.610000	2.145016e-01	0.030000	1.072508e+02	0.180000	1.864788e-01	0.780000	4.661969e+01	0.080000	4.756147e-02	0.050000	0.050000	0.110000	0.040000	0.290000	5.851127e+00	0.320000	0.050000	1.016773e+00	0.274223	0.017431	0.000000	0.205951	0.001686	0.029458	0.165507
77000	0.200000	1.138828e+02	0.010000	1.161834e+01	0.060000	1.161834e+01	0.540000	2.582124e+02	0.490000	1.161834e-01	0.010000	1.072508e+02	0.620000	2.145016e-01	0.070000	1.072508e+02	0.170000	1.864788e-01	0.820000	4.708823e+01	0.050000	4.756147e-02	0.080000	0.060000	0.140000	0.100000	0.290000	5.792907e+00	0.300000	0.060000	1.016773e+00	0.028831	0.000318	0.000000	0.034867	0.000467	0.002003	0.160000	1.072508e+02	0.030000	1.161834e+01	0.030000	1.161834e+01	0.650000	2.582124e+02	0.160000	1.138828e-01	0.020000	1.083287e+02	0.610000	2.145016e-01	0.030000	1.072508e+02	0.180000	1.864788e-01	0.780000	4.661969e+01	0.080000	4.756147e-02	0.070000	0.020000	0.040000	0.070000	0.210000	5.792907e+00	0.370000	0.050000	1.016773e+00	0.278824	0.017188	0.000000	0.203595	0.001665	0.029841	0.164792
78000	0.200000	1.138828e+02	0.040000	1.173511e+01	0.060000	1.161834e+01	0.540000	2.582124e+02	0.490000	1.161834e-01	0.010000	1.072508e+02	0.620000	2.145016e-01	0.070000	1.072508e+02	0.170000	1.864788e-01	0.820000	4.708823e+01	0.050000	4.756147e-02	0.020000	0.000000	0.070000	0.040000	0.230000	5.735267e+00	0.240000	0.060000	1.016773e+00	0.028733	0.000314	0.000000	0.034396	0.000461	0.001977	0.160000	1.072508e+02	0.030000	1.161834e+01	0.050000	1.173511e+01	0.650000	2.582124e+02	0.160000	1.138828e-01	0.020000	1.083287e+02	0.610000	2.145016e-01	0.030000	1.072508e+02	0.180000	1.864788e-01	0.780000	4.661969e+01	0.080000	4.756147e-02	0.080000	0.030000	0.090000	0.090000	0.250000	5.735267e+00	0.330000	0.050000	1.016773e+00	0.283243	0.017176	0.000000	0.201234	0.001644	0.029486	0.164443
79000	0.200000	1.138828e+02	0.040000	1.173511e+01	0.060000	1.173511e+01	0.540000	2.582124e+02	0.450000	1.173511e-01	0.010000	1.072508e+02	0.620000	2.145016e-01	0.070000	1.072508e+02	0.170000	1.864788e-01	0.840000	4.661969e+01	0.050000	4.756147e-02	0.080000	0.060000	0.080000	0.090000	0.230000	5.792907e+00	0.220000	0.080000	1.006656e+00	0.035247	0.000310	0.000000	0.033969	0.000455	0.001953	0.160000	1.072508e+02	0.030000	1.161834e+01	0.050000	1.173511e+01	0.650000	2.582124e+02	0.220000	1.127497e-01	0.020000	1.083287e+02	0.610000	2.145016e-01	0.030000	1.072508e+02	0.180000	1.864788e-01	0.840000	4.615582e+01	0.080000	4.756147e-02	0.080000	0.020000	0.120000	0.080000	0.380000	5.792907e+00	0.270000	0.080000	1.006656e+00	0.288916	0.016919	0.000000	0.198766	0.001621	0.030947	0.162525
80000	0.200000	1.138828e+02	0.040000	1.173511e+01	0.060000	1.173511e+01	0.540000	2.582124e+02	0.450000	1.173511e-01	0.010000	1.072508e+02	0.620000	2.145016e-01	0.070000	1.072508e+02	0.170000	1.864788e-01	0.840000	4.661969e+01	0.050000	4.756147e-02	0.080000	0.030000	0.090000	0.070000	0.260000	5.851127e+00	0.250000	0.080000	1.006656e+00	0.044699	0.000306	0.000000	0.033597	0.000450	0.001929	0.160000	1.072508e+02	0.030000	1.161834e+01	0.050000	1.173511e+01	0.650000	2.582124e+02	0.220000	1.127497e-01	0.020000	1.083287e+02	0.610000	2.145016e-01	0.030000	1.072508e+02	0.180000	1.864788e-01	0.840000	4.615582e+01	0.070000	4.708823e-02	0.050000	0.010000	0.030000	0.090000	0.260000	5.969327e+00	0.300000	0.080000	1.006656e+00	0.292788	0.016694	0.000000	0.196491	0.001600	0.035915	0.167478
81000	0.120000	1.150274e+02	0.040000	1.173511e+01	0.060000	1.173511e+01	0.540000	2.582124e+02	0.450000	1.173511e-01	0.010000	1.072508e+02	0.500000	2.166574e-01	0.070000	1.072508e+02	0.160000	1.846233e-01	0.840000	4.661969e+01	0.040000	4.708823e-02	0.050000	0.030000	0.060000	0.050000	0.290000	5.792907e+00	0.270000	0.040000	9.966399e-01	0.049875	0.000302	0.000000	0.033152	0.000445	0.001906	0.160000	1.072508e+02	0.030000	1.173511e+01	0.050000	1.173511e+01	0.560000	2.556431e+02	0.220000	1.127497e-01	0.020000	1.083287e+02	0.610000	2.145016e-01	0.030000	1.072508e+02	0.180000	1.864788e-01	0.840000	4.615582e+01	0.070000	4.708823e-02	0.040000	0.030000	0.090000	0.070000	0.230000	5.851127e+00	0.350000	0.050000	9.966399e-01	0.298697	0.016496	0.000000	0.194081	0.001580	0.044997	0.165650
82000	0.120000	1.150274e+02	0.040000	1.173511e+01	0.060000	1.173511e+01	0.540000	2.582124e+02	0.450000	1.173511e-01	0.010000	1.072508e+02	0.500000	2.166574e-01	0.070000	1.072508e+02	0.160000	1.846233e-01	0.840000	4.661969e+01	0.040000	4.708823e-02	0.080000	0.020000	0.090000	0.050000	0.300000	5.735267e+00	0.270000	0.040000	9.966399e-01	0.055051	0.000298	0.000000	0.032776	0.000439	0.001882	0.180000	1.083287e+02	0.030000	1.173511e+01	0.050000	1.173511e+01	0.560000	2.556431e+02	0.220000	1.127497e-01	0.020000	1.083287e+02	0.530000	2.166574e-01	0.050000	1.083287e+02	0.180000	1.864788e-01	0.840000	4.615582e+01	0.070000	4.708823e-02	0.080000	0.020000	0.080000	0.090000	0.250000	5.621701e+00	0.270000	0.050000	9.966399e-01	0.303850	0.016297	0.000000	0.191883	0.001560	0.049763	0.164073
83000	0.120000	1.150274e+02	0.020000	1.185305e+01	0.060000	1.185305e+01	0.560000	2.556431e+02	0.450000	1.173511e-01	0.010000	1.072508e+02	0.500000	2.166574e-01	0.070000	1.072508e+02	0.160000	1.846233e-01	0.840000	4.661969e+01	0.040000	4.708823e-02	0.070000	0.020000	0.090000	0.070000	0.260000	5.678200e+00	0.310000	0.040000	9.966399e-01	0.057442	0.000294	0.000000	0.032367	0.000434	0.001859	0.180000	1.083287e+02	0.030000	1.173511e+01	0.030000	1.185305e+01	0.560000	2.556431e+02	0.260000	1.138828e-01	0.020000	1.083287e+02	0.530000	2.166574e-01	0.050000	1.083287e+02	0.130000	1.846233e-01	0.840000	4.615582e+01	0.070000	4.708823e-02	0.060000	0.020000	0.140000	0.120000	0.240000	5.678200e+00	0.250000	0.050000	9.966399e-01	0.304103	0.016099	0.000000	0.189530	0.001540	0.054044	0.162612
84000	0.120000	1.150274e+02	0.020000	1.185305e+01	0.060000	1.185305e+01	0.560000	2.556431e+02	0.370000	1.185305e-01	0.010000	1.083287e+02	0.500000	2.166574e-01	0.070000	1.083287e+02	0.160000	1.846233e-01	0.840000	4.661969e+01	0.040000	4.708823e-02	0.080000	0.010000	0.110000	0.050000	0.290000	5.735267e+00	0.330000	0.050000	9.867232e-01	0.061329	0.000364	0.000000	0.032123	0.000429	0.001835	0.180000	1.083287e+02	0.030000	1.173511e+01	0.030000	1.185305e+01	0.560000	2.556431e+02	0.260000	1.138828e-01	0.010000	1.094174e+02	0.530000	2.166574e-01	0.050000	1.083287e+02	0.130000	1.846233e-01	0.840000	4.615582e+01	0.070000	4.708823e-02	0.060000	0.020000	0.070000	0.120000	0.270000	5.735267e+00	0.320000	0.050000	9.867232e-01	0.301298	0.015913	0.000000	0.187323	0.001522	0.053736	0.162201
85000	0.120000	1.150274e+02	0.020000	1.185305e+01	0.060000	1.185305e+01	0.560000	2.556431e+02	0.370000	1.185305e-01	0.010000	1.083287e+02	0.500000	2.166574e-01	0.070000	1.083287e+02	0.160000	1.846233e-01	0.840000	4.661969e+01	0.040000	4.708823e-02	0.060000	0.020000	0.120000	0.070000	0.200000	5.792907e+00	0.260000	0.050000	9.867232e-01	0.064435	0.000360	0.000000	0.032287	0.000424	0.001813	0.180000	1.083287e+02	0.030000	1.173511e+01	0.030000	1.185305e+01	0.560000	2.556431e+02	0.260000	1.138828e-01	0.010000	1.094174e+02	0.530000	2.166574e-01	0.050000	1.083287e+02	0.130000	1.846233e-01	0.840000	4.615582e+01	0.070000	4.708823e-02	0.060000	0.020000	0.070000	0.080000	0.240000	5.792907e+00	0.280000	0.050000	9.867232e-01	0.302117	0.015747	0.000000	0.185501	0.001502	0.053170	0.160703
86000	0.120000	1.150274e+02	0.020000	1.185305e+01	0.060000	1.185305e+01	0.560000	2.556431e+02	0.370000	1.185305e-01	0.010000	1.083287e+02	0.500000	2.166574e-01	0.070000	1.083287e+02	0.160000	1.846233e-01	0.840000	4.661969e+01	0.040000	4.708823e-02	0.060000	0.040000	0.110000	0.090000	0.220000	5.735267e+00	0.280000	0.050000	9.867232e-01	0.065997	0.000355	0.000000	0.033919	0.000419	0.001793	0.180000	1.083287e+02	0.070000	1.185305e+01	0.030000	1.185305e+01	0.680000	2.530994e+02	0.260000	1.138828e-01	0.010000	1.094174e+02	0.530000	2.166574e-01	0.050000	1.083287e+02	0.130000	1.846233e-01	0.840000	4.615582e+01	0.070000	4.708823e-02	0.070000	0.030000	0.100000	0.060000	0.280000	5.969327e+00	0.260000	0.040000	9.769051e-01	0.303641	0.015560	0.000000	0.183484	0.001484	0.052738	0.160706
87000	0.200000	1.161834e+02	0.120000	1.197217e+01	0.060000	1.185305e+01	0.530000	2.530994e+02	0.370000	1.185305e-01	0.010000	1.083287e+02	0.500000	2.166574e-01	0.070000	1.083287e+02	0.160000	1.846233e-01	0.840000	4.661969e+01	0.040000	4.708823e-02	0.060000	0.050000	0.110000	0.100000	0.290000	5.678200e+00	0.280000	0.070000	9.769051e-01	0.065423	0.000421	0.000000	0.042587	0.000414	0.001774	0.190000	1.094174e+02	0.070000	1.185305e+01	0.030000	1.185305e+01	0.680000	2.530994e+02	0.260000	1.138828e-01	0.010000	1.094174e+02	0.530000	2.166574e-01	0.050000	1.083287e+02	0.130000	1.846233e-01	0.840000	4.615582e+01	0.070000	4.708823e-02	0.040000	0.030000	0.070000	0.060000	0.210000	5.909932e+00	0.330000	0.040000	9.769051e-01	0.305975	0.015397	0.000000	0.181414	0.001467	0.052406	0.158984
88000	0.200000	1.161834e+02	0.120000	1.197217e+01	0.060000	1.185305e+01	0.530000	2.530994e+02	0.380000	1.197217e-01	0.010000	1.083287e+02	0.500000	2.166574e-01	0.070000	1.083287e+02	0.160000	1.846233e-01	0.840000	4.661969e+01	0.040000	4.708823e-02	0.070000	0.020000	0.110000	0.080000	0.260000	5.621701e+00	0.240000	0.070000	9.769051e-01	0.065049	0.000556	0.000000	0.045983	0.000409	0.001753	0.190000	1.094174e+02	0.070000	1.185305e+01	0.010000	1.197217e+01	0.680000	2.530994e+02	0.260000	1.138828e-01	0.010000	1.094174e+02	0.530000	2.166574e-01	0.050000	1.083287e+02	0.130000	1.846233e-01	0.840000	4.615582e+01	0.070000	4.708823e-02	0.100000	0.010000	0.090000	0.080000	0.180000	5.851127e+00	0.380000	0.040000	9.769051e-01	0.307719	0.015379	0.000000	0.179650	0.001449	0.054332	0.158182
89000	0.200000	1.161834e+02	0.120000	1.197217e+01	0.040000	1.197217e+01	0.530000	2.530994e+02	0.380000	1.197217e-01	0.010000	1.083287e+02	0.500000	2.166574e-01	0.070000	1.083287e+02	0.160000	1.846233e-01	0.840000	4.615582e+01	0.080000	4.661969e-02	0.070000	0.010000	0.080000	0.160000	0.330000	5.565764e+00	0.270000	0.030000	9.671848e-01	0.064827	0.000687	0.000000	0.051231	0.000405	0.001736	0.190000	1.094174e+02	0.070000	1.185305e+01	0.010000	1.197217e+01	0.680000	2.530994e+02	0.240000	1.127497e-01	0.010000	1.094174e+02	0.530000	2.166574e-01	0.050000	1.083287e+02	0.130000	1.846233e-01	0.850000	4.569656e+01	0.070000	4.708823e-02	0.050000	0.020000	0.110000	0.090000	0.260000	5.909932e+00	0.330000	0.040000	9.671848e-01	0.310354	0.015217	0.000000	0.177491	0.001434	0.055327	0.156902
90000	0.200000	1.161834e+02	0.120000	1.197217e+01	0.040000	1.197217e+01	0.530000	2.530994e+02	0.380000	1.197217e-01	0.010000	1.083287e+02	0.500000	2.166574e-01	0.070000	1.083287e+02	0.160000	1.846233e-01	0.840000	4.615582e+01	0.080000	4.661969e-02	0.110000	0.040000	0.060000	0.070000	0.230000	5.510384e+00	0.250000	0.030000	9.671848e-01	0.065370	0.000679	0.000000	0.052590	0.000400	0.001715	0.190000	1.094174e+02	0.070000	1.185305e+01	0.010000	1.197217e+01	0.680000	2.530994e+02	0.240000	1.127497e-01	0.010000	1.094174e+02	0.530000	2.166574e-01	0.050000	1.083287e+02	0.130000	1.846233e-01	0.850000	4.569656e+01	0.050000	4.661969e-02	0.080000	0.030000	0.110000	0.100000	0.250000	5.735267e+00	0.270000	0.040000	9.671848e-01	0.314962	0.015032	0.000000	0.175725	0.001417	0.056193	0.154798
91000	0.250000	1.173511e+02	0.120000	1.197217e+01	0.040000	1.197217e+01	0.530000	2.530994e+02	0.380000	1.197217e-01	0.010000	1.083287e+02	0.510000	2.188349e-01	0.070000	1.083287e+02	0.160000	1.846233e-01	0.840000	4.615582e+01	0.080000	4.661969e-02	0.090000	0.040000	0.060000	0.030000	0.300000	5.455554e+00	0.360000	0.030000	9.671848e-01	0.064761	0.000672	0.000000	0.056126	0.000396	0.001699	0.230000	1.105171e+02	0.030000	1.197217e+01	0.010000	1.197217e+01	0.600000	2.505811e+02	0.240000	1.127497e-01	0.010000	1.094174e+02	0.530000	2.166574e-01	0.050000	1.083287e+02	0.130000	1.846233e-01	0.850000	4.569656e+01	0.050000	4.661969e-02	0.050000	0.030000	0.110000	0.070000	0.300000	5.792907e+00	0.280000	0.040000	9.671848e-01	0.317138	0.014865	0.000000	0.174251	0.001400	0.057559	0.153359
92000	0.250000	1.173511e+02	0.070000	1.209250e+01	0.040000	1.197217e+01	0.480000	2.505811e+02	0.380000	1.197217e-01	0.010000	1.083287e+02	0.510000	2.188349e-01	0.070000	1.083287e+02	0.220000	1.827862e-01	0.840000	4.615582e+01	0.080000	4.661969e-02	0.070000	0.020000	0.130000	0.090000	0.300000	5.510384e+00	0.310000	0.120000	9.575611e-01	0.064094	0.000664	0.000000	0.061136	0.000392	0.001679	0.230000	1.105171e+02	0.030000	1.197217e+01	0.010000	1.197217e+01	0.600000	2.505811e+02	0.240000	1.127497e-01	0.010000	1.094174e+02	0.520000	2.188349e-01	0.050000	1.083287e+02	0.130000	1.846233e-01	0.850000	4.569656e+01	0.050000	4.661969e-02	0.050000	0.010000	0.130000	0.060000	0.240000	5.735267e+00	0.310000	0.050000	9.575611e-01	0.316683	0.014704	0.000000	0.172543	0.001384	0.057980	0.151177
93000	0.250000	1.173511e+02	0.070000	1.209250e+01	0.040000	1.197217e+01	0.480000	2.505811e+02	0.380000	1.197217e-01	0.010000	1.083287e+02	0.510000	2.188349e-01	0.080000	1.094174e+02	0.220000	1.827862e-01	0.840000	4.615582e+01	0.080000	4.661969e-02	0.070000	0.050000	0.130000	0.080000	0.230000	5.455554e+00	0.350000	0.120000	9.575611e-01	0.064090	0.000657	0.000000	0.064908	0.000387	0.001661	0.230000	1.105171e+02	0.030000	1.197217e+01	0.030000	1.209250e+01	0.600000	2.505811e+02	0.240000	1.127497e-01	0.010000	1.094174e+02	0.520000	2.188349e-01	0.050000	1.083287e+02	0.130000	1.846233e-01	0.850000	4.569656e+01	0.050000	4.661969e-02	0.050000	0.020000	0.080000	0.090000	0.280000	5.792907e+00	0.320000	0.050000	9.575611e-01	0.318540	0.014566	0.000000	0.171489	0.001367	0.057340	0.155020
94000	0.250000	1.173511e+02	0.070000	1.209250e+01	0.060000	1.209250e+01	0.480000	2.505811e+02	0.460000	1.209250e-01	0.010000	1.094174e+02	0.510000	2.188349e-01	0.080000	1.094174e+02	0.220000	1.827862e-01	0.840000	4.615582e+01	0.080000	4.661969e-02	0.100000	0.030000	0.090000	0.050000	0.270000	5.621701e+00	0.310000	0.120000	9.575611e-01	0.064086	0.000651	0.000000	0.065055	0.000383	0.001643	0.230000	1.105171e+02	0.030000	1.197217e+01	0.030000	1.209250e+01	0.600000	2.505811e+02	0.240000	1.127497e-01	0.010000	1.094174e+02	0.520000	2.188349e-01	0.030000	1.094174e+02	0.290000	1.864788e-01	0.850000	4.569656e+01	0.050000	4.661969e-02	0.080000	0.050000	0.120000	0.120000	0.210000	5.735267e+00	0.380000	0.050000	9.575611e-01	0.319182	0.014612	0.000000	0.170692	0.001352	0.056718	0.153669
95000	0.250000	1.173511e+02	0.070000	1.209250e+01	0.060000	1.209250e+01	0.480000	2.505811e+02	0.460000	1.209250e-01	0.010000	1.094174e+02	0.510000	2.188349e-01	0.080000	1.094174e+02	0.220000	1.827862e-01	0.840000	4.615582e+01	0.080000	4.661969e-02	0.080000	0.010000	0.070000	0.100000	0.210000	5.565764e+00	0.300000	0.050000	9.480332e-01	0.065788	0.000643	0.000000	0.064577	0.000379	0.001627	0.230000	1.105171e+02	0.030000	1.197217e+01	0.030000	1.209250e+01	0.600000	2.505811e+02	0.260000	1.138828e-01	0.010000	1.094174e+02	0.520000	2.188349e-01	0.030000	1.094174e+02	0.290000	1.864788e-01	0.850000	4.569656e+01	0.050000	4.661969e-02	0.100000	0.010000	0.140000	0.070000	0.270000	5.678200e+00	0.250000	0.060000	9.480332e-01	0.319123	0.014451	0.000000	0.169548	0.001336	0.056124	0.152802
96000	0.220000	1.185305e+02	0.070000	1.209250e+01	0.060000	1.209250e+01	0.480000	2.505811e+02	0.460000	1.209250e-01	0.010000	1.094174e+02	0.510000	2.188349e-01	0.080000	1.094174e+02	0.220000	1.827862e-01	0.840000	4.615582e+01	0.080000	4.661969e-02	0.090000	0.030000	0.130000	0.110000	0.250000	5.621701e+00	0.240000	0.050000	9.480332e-01	0.065325	0.000636	0.000000	0.064088	0.000375	0.001609	0.230000	1.105171e+02	0.030000	1.197217e+01	0.030000	1.209250e+01	0.600000	2.505811e+02	0.260000	1.138828e-01	0.010000	1.094174e+02	0.520000	2.188349e-01	0.030000	1.094174e+02	0.290000	1.864788e-01	0.850000	4.569656e+01	0.050000	4.661969e-02	0.100000	0.020000	0.080000	0.150000	0.330000	5.792907e+00	0.330000	0.060000	9.480332e-01	0.316567	0.014308	0.000000	0.169864	0.001322	0.055528	0.151697
97000	0.220000	1.185305e+02	0.080000	1.221403e+01	0.060000	1.209250e+01	0.480000	2.505811e+02	0.460000	1.209250e-01	0.010000	1.094174e+02	0.510000	2.188349e-01	0.080000	1.094174e+02	0.220000	1.827862e-01	0.840000	4.615582e+01	0.080000	4.661969e-02	0.050000	0.030000	0.130000	0.090000	0.240000	5.678200e+00	0.310000	0.070000	9.386001e-01	0.065175	0.000630	0.000000	0.066008	0.000371	0.001593	0.270000	1.094174e+02	0.020000	1.209250e+01	0.030000	1.209250e+01	0.660000	2.480877e+02	0.260000	1.138828e-01	0.000000	1.105171e+02	0.520000	2.188349e-01	0.030000	1.094174e+02	0.290000	1.864788e-01	0.850000	4.569656e+01	0.050000	4.661969e-02	0.090000	0.020000	0.090000	0.160000	0.210000	5.735267e+00	0.280000	0.040000	9.386001e-01	0.318173	0.014294	0.000000	0.170336	0.001309	0.054917	0.150932
98000	0.220000	1.185305e+02	0.080000	1.221403e+01	0.060000	1.209250e+01	0.480000	2.505811e+02	0.460000	1.209250e-01	0.010000	1.094174e+02	0.510000	2.188349e-01	0.080000	1.094174e+02	0.220000	1.827862e-01	0.870000	4.569656e+01	0.080000	4.661969e-02	0.050000	0.040000	0.150000	0.120000	0.260000	5.735267e+00	0.280000	0.070000	9.386001e-01	0.064893	0.000623	0.000000	0.066853	0.000367	0.001578	0.270000	1.094174e+02	0.020000	1.209250e+01	0.030000	1.221403e+01	0.660000	2.480877e+02	0.260000	1.138828e-01	0.000000	1.105171e+02	0.520000	2.188349e-01	0.030000	1.094174e+02	0.290000	1.864788e-01	0.840000	4.524187e+01	0.050000	4.661969e-02	0.090000	0.030000	0.140000	0.120000	0.250000	5.792907e+00	0.290000	0.040000	9.386001e-01	0.323515	0.014402	0.000000	0.169708	0.001296	0.054376	0.150574
99000	0.220000	1.185305e+02	0.080000	1.221403e+01	0.030000	1.221403e+01	0.350000	2.480877e+02	0.380000	1.221403e-01	0.010000	1.094174e+02	0.510000	2.188349e-01	0.080000	1.094174e+02	0.220000	1.827862e-01	0.870000	4.569656e+01	0.080000	4.661969e-02	0.060000	0.040000	0.060000	0.060000	0.290000	5.909932e+00	0.340000	0.070000	9.386001e-01	0.064648	0.000616	0.000000	0.067324	0.000364	0.001562	0.270000	1.094174e+02	0.020000	1.209250e+01	0.030000	1.221403e+01	0.660000	2.480877e+02	0.290000	1.150274e-01	0.000000	1.105171e+02	0.520000	2.188349e-01	0.030000	1.094174e+02	0.290000	1.864788e-01	0.840000	4.524187e+01	0.050000	4.661969e-02	0.080000	0.010000	0.110000	0.070000	0.200000	5.735267e+00	0.240000	0.040000	9.386001e-01	0.325135	0.014275	0.000000	0.168528	0.001281	0.054003	0.150243
100000	0.220000	1.185305e+02	0.080000	1.221403e+01	0.030000	1.221403e+01	0.350000	2.480877e+02	0.380000	1.221403e-01	0.010000	1.094174e+02	0.510000	2.188349e-01	0.080000	1.094174e+02	0.220000	1.827862e-01	0.870000	4.569656e+01	0.050000	4.615582e-02	0.070000	0.020000	0.120000	0.110000	0.290000	5.969327e+00	0.290000	0.090000	9.292609e-01	0.064601	0.000792	0.000000	0.067083	0.000361	0.004105	0.270000	1.094174e+02	0.020000	1.209250e+01	0.030000	1.221403e+01	0.660000	2.480877e+02	0.290000	1.150274e-01	0.000000	1.105171e+02	0.520000	2.188349e-01	0.030000	1.094174e+02	0.290000	1.864788e-01	0.840000	4.524187e+01	0.070000	4.615582e-02	0.070000	0.010000	0.060000	0.060000	0.370000	5.792907e+00	0.240000	0.040000	9.292609e-01	0.327851	0.014603	0.000000	0.169919	0.001269	0.053612	0.148756
101000	0.220000	1.185305e+02	0.080000	1.221403e+01	0.030000	1.221403e+01	0.350000	2.480877e+02	0.380000	1.221403e-01	0.010000	1.094174e+02	0.630000	2.210342e-01	0.080000	1.094174e+02	0.220000	1.827862e-01	0.870000	4.569656e+01	0.050000	4.615582e-02	0.080000	0.030000	0.070000	0.070000	0.240000	5.792907e+00	0.330000	0.090000	9.292609e-01	0.067510	0.000845	0.000000	0.066635	0.000357	0.005836	0.270000	1.094174e+02	0.020000	1.209250e+01	0.030000	1.221403e+01	0.660000	2.480877e+02	0.290000	1.150274e-01	0.000000	1.105171e+02	0.520000	2.188349e-01	0.030000	1.094174e+02	0.290000	1.864788e-01	0.840000	4.524187e+01	0.070000	4.615582e-02	0.110000	0.030000	0.120000	0.100000	0.360000	5.735267e+00	0.310000	0.040000	9.292609e-01	0.329703	0.015449	0.000000	0.171215	0.001258	0.053131	0.148650
102000	0.220000	1.185305e+02	0.000000	1.233678e+01	0.030000	1.221403e+01	0.350000	2.480877e+02	0.380000	1.221403e-01	0.010000	1.094174e+02	0.630000	2.210342e-01	0.080000	1.094174e+02	0.220000	1.827862e-01	0.870000	4.569656e+01	0.050000	4.615582e-02	0.050000	0.050000	0.140000	0.110000	0.300000	5.851127e+00	0.320000	0.050000	9.200146e-01	0.069008	0.000837	0.000000	0.066632	0.000354	0.008938	0.220000	1.105171e+02	0.020000	1.209250e+01	0.060000	1.233678e+01	0.640000	2.456192e+02	0.290000	1.150274e-01	0.000000	1.105171e+02	0.530000	2.210342e-01	0.030000	1.094174e+02	0.290000	1.864788e-01	0.840000	4.524187e+01	0.070000	4.615582e-02	0.110000	0.010000	0.060000	0.060000	0.230000	5.792907e+00	0.340000	0.020000	9.200146e-01	0.329283	0.016274	0.000000	0.176694	0.001246	0.052585	0.146903
103000	0.100000	1.197217e+02	0.000000	1.233678e+01	0.030000	1.221403e+01	0.350000	2.480877e+02	0.380000	1.221403e-01	0.010000	1.094174e+02	0.630000	2.210342e-01	0.030000	1.105171e+02	0.180000	1.809675e-01	0.870000	4.569656e+01	0.050000	4.615582e-02	0.060000	0.080000	0.140000	0.080000	0.330000	5.909932e+00	0.370000	0.050000	9.200146e-01	0.068760	0.000828	0.000000	0.066389	0.000350	0.012336	0.220000	1.105171e+02	0.070000	1.221403e+01	0.060000	1.233678e+01	0.640000	2.456192e+02	0.250000	1.138828e-01	0.000000	1.105171e+02	0.530000	2.210342e-01	0.030000	1.094174e+02	0.130000	1.846233e-01	0.840000	4.524187e+01	0.070000	4.615582e-02	0.120000	0.030000	0.140000	0.080000	0.340000	5.735267e+00	0.450000	0.020000	9.200146e-01	0.329071	0.016648	0.000000	0.178239	0.001234	0.052399	0.144520
104000	0.100000	1.197217e+02	0.000000	1.233678e+01	0.030000	1.221403e+01	0.590000	2.456192e+02	0.380000	1.221403e-01	0.010000	1.094174e+02	0.630000	2.210342e-01	0.030000	1.105171e+02	0.180000	1.809675e-01	0.870000	4.569656e+01	0.050000	4.615582e-02	0.080000	0.080000	0.100000	0.060000	0.240000	5.735267e+00	0.300000	0.080000	9.108603e-01	0.068140	0.000821	0.000000	0.065747	0.000346	0.016582	0.220000	1.105171e+02	0.070000	1.221403e+01	0.060000	1.233678e+01	0.640000	2.456192e+02	0.250000	1.138828e-01	0.000000	1.105171e+02	0.530000	2.210342e-01	0.040000	1.105171e+02	0.130000	1.846233e-01	0.840000	4.524187e+01	0.070000	4.615582e-02	0.110000	0.060000	0.070000	0.050000	0.240000	5.678200e+00	0.280000	0.020000	9.200146e-01	0.327730	0.016486	0.000000	0.177357	0.001221	0.052140	0.143159
105000	0.100000	1.197217e+02	0.000000	1.233678e+01	0.010000	1.233678e+01	0.590000	2.456192e+02	0.420000	1.233678e-01	0.000000	1.105171e+02	0.630000	2.210342e-01	0.030000	1.105171e+02	0.180000	1.809675e-01	0.870000	4.569656e+01	0.050000	4.615582e-02	0.030000	0.010000	0.050000	0.130000	0.280000	5.678200e+00	0.300000	0.080000	9.108603e-01	0.067497	0.000812	0.000000	0.065203	0.000343	0.018811	0.220000	1.105171e+02	0.070000	1.221403e+01	0.060000	1.233678e+01	0.640000	2.456192e+02	0.250000	1.138828e-01	0.000000	1.105171e+02	0.530000	2.210342e-01	0.040000	1.105171e+02	0.130000	1.846233e-01	0.840000	4.524187e+01	0.070000	4.615582e-02	0.080000	0.020000	0.100000	0.070000	0.250000	5.621701e+00	0.270000	0.090000	9.108603e-01	0.327959	0.016455	0.000000	0.176437	0.001210	0.051950	0.141370
106000	0.100000	1.197217e+02	0.000000	1.233678e+01	0.010000	1.233678e+01	0.590000	2.456192e+02	0.420000	1.233678e-01	0.000000	1.105171e+02	0.630000	2.210342e-01	0.030000	1.105171e+02	0.180000	1.809675e-01	0.870000	4.569656e+01	0.050000	4.615582e-02	0.060000	0.030000	0.150000	0.070000	0.200000	5.621701e+00	0.290000	0.080000	9.108603e-01	0.066922	0.000804	0.000000	0.064536	0.000339	0.022708	0.220000	1.105171e+02	0.070000	1.221403e+01	0.060000	1.233678e+01	0.570000	2.431753e+02	0.250000	1.138828e-01	0.000000	1.116278e+02	0.530000	2.210342e-01	0.040000	1.105171e+02	0.130000	1.846233e-01	0.840000	4.524187e+01	0.070000	4.615582e-02	0.060000	0.040000	0.120000	0.090000	0.230000	5.565764e+00	0.380000	0.090000	9.108603e-01	0.331183	0.016700	0.000000	0.176130	0.001197	0.051460	0.143625
107000	0.200000	1.209250e+02	0.020000	1.246077e+01	0.010000	1.233678e+01	0.590000	2.456192e+02	0.420000	1.233678e-01	0.000000	1.105171e+02	0.630000	2.210342e-01	0.030000	1.105171e+02	0.180000	1.809675e-01	0.870000	4.569656e+01	0.050000	4.615582e-02	0.080000	0.030000	0.080000	0.050000	0.290000	5.792907e+00	0.270000	0.010000	9.017971e-01	0.066254	0.000797	0.000000	0.064421	0.000336	0.026545	0.280000	1.094174e+02	0.070000	1.221403e+01	0.060000	1.233678e+01	0.570000	2.431753e+02	0.250000	1.138828e-01	0.000000	1.116278e+02	0.530000	2.210342e-01	0.040000	1.105171e+02	0.130000	1.846233e-01	0.840000	4.524187e+01	0.070000	4.615582e-02	0.070000	0.020000	0.130000	0.130000	0.270000	5.621701e+00	0.250000	0.070000	9.017971e-01	0.334125	0.016817	0.000000	0.175805	0.001185	0.051367	0.140959
108000	0.200000	1.209250e+02	0.020000	1.246077e+01	0.010000	1.233678e+01	0.590000	2.456192e+02	0.420000	1.233678e-01	0.000000	1.105171e+02	0.630000	2.210342e-01	0.030000	1.105171e+02	0.180000	1.809675e-01	0.840000	4.524187e+01	0.050000	4.615582e-02	0.130000	0.060000	0.100000	0.090000	0.220000	5.735267e+00	0.370000	0.010000	9.017971e-01	0.065660	0.000790	0.000000	0.065510	0.000389	0.028424	0.280000	1.094174e+02	0.060000	1.233678e+01	0.060000	1.233678e+01	0.570000	2.431753e+02	0.310000	1.150274e-01	0.000000	1.116278e+02	0.530000	2.210342e-01	0.040000	1.105171e+02	0.130000	1.846233e-01	0.770000	4.479171e+01	0.030000	4.569656e-02	0.070000	0.070000	0.070000	0.080000	0.300000	5.792907e+00	0.310000	0.070000	9.017971e-01	0.335966	0.017042	0.000000	0.176305	0.001174	0.050993	0.140204
109000	0.200000	1.209250e+02	0.020000	1.246077e+01	0.010000	1.233678e+01	0.420000	2.431753e+02	0.420000	1.233678e-01	0.000000	1.105171e+02	0.630000	2.210342e-01	0.030000	1.105171e+02	0.180000	1.809675e-01	0.840000	4.524187e+01	0.050000	4.615582e-02	0.070000	0.050000	0.160000	0.080000	0.230000	5.792907e+00	0.280000	0.030000	8.928241e-01	0.065048	0.000783	0.000000	0.068512	0.000495	0.028600	0.280000	1.094174e+02	0.060000	1.233678e+01	0.090000	1.246077e+01	0.570000	2.431753e+02	0.310000	1.150274e-01	0.000000	1.116278e+02	0.530000	2.210342e-01	0.040000	1.105171e+02	0.130000	1.846233e-01	0.770000	4.479171e+01	0.030000	4.569656e-02	0.100000	0.020000	0.080000	0.130000	0.210000	5.735267e+00	0.280000	0.040000	8.928241e-01	0.337311	0.017230	0.000000	0.175190	0.001164	0.050810	0.137548
110000	0.200000	1.209250e+02	0.020000	1.246077e+01	0.010000	1.246077e+01	0.420000	2.431753e+02	0.460000	1.246077e-01	0.000000	1.105171e+02	0.630000	2.210342e-01	0.030000	1.105171e+02	0.180000	1.809675e-01	0.840000	4.524187e+01	0.020000	4.569656e-02	0.060000	0.050000	0.120000	0.140000	0.240000	5.851127e+00	0.330000	0.030000	8.928241e-01	0.064497	0.000776	0.000000	0.069359	0.000491	0.029552	0.280000	1.094174e+02	0.060000	1.233678e+01	0.090000	1.246077e+01	0.570000	2.431753e+02	0.310000	1.150274e-01	0.000000	1.116278e+02	0.530000	2.210342e-01	0.040000	1.105171e+02	0.130000	1.846233e-01	0.770000	4.479171e+01	0.030000	4.569656e-02	0.080000	0.050000	0.080000	0.050000	0.310000	5.792907e+00	0.390000	0.040000	8.928241e-01	0.336778	0.017066	0.000000	0.176145	0.001154	0.050387	0.135848
111000	0.200000	1.209250e+02	0.020000	1.246077e+01	0.010000	1.246077e+01	0.420000	2.431753e+02	0.460000	1.246077e-01	0.000000	1.105171e+02	0.630000	2.210342e-01	0.030000	1.105171e+02	0.180000	1.809675e-01	0.840000	4.524187e+01	0.020000	4.569656e-02	0.080000	0.040000	0.120000	0.120000	0.270000	5.909932e+00	0.300000	0.030000	8.928241e-01	0.063886	0.000768	0.000000	0.070265	0.000486	0.029729	0.280000	1.094174e+02	0.060000	1.233678e+01	0.090000	1.246077e+01	0.570000	2.431753e+02	0.310000	1.150274e-01	0.000000	1.116278e+02	0.530000	2.210342e-01	0.040000	1.105171e+02	0.130000	1.846233e-01	0.770000	4.479171e+01	0.030000	4.569656e-02	0.040000	0.030000	0.080000	0.070000	0.290000	5.735267e+00	0.250000	0.040000	8.928241e-01	0.338468	0.019959	0.000000	0.180676	0.001307	0.050281	0.133719
112000	0.230000	1.221403e+02	0.020000	1.246077e+01	0.010000	1.246077e+01	0.420000	2.431753e+02	0.460000	1.246077e-01	0.000000	1.105171e+02	0.560000	2.232556e-01	0.030000	1.105171e+02	0.180000	1.809675e-01	0.840000	4.524187e+01	0.020000	4.569656e-02	0.130000	0.030000	0.110000	0.100000	0.250000	5.851127e+00	0.290000	0.060000	8.839403e-01	0.063256	0.000761	0.000000	0.070335	0.000482	0.030324	0.260000	1.083287e+02	0.060000	1.233678e+01	0.090000	1.246077e+01	0.620000	2.407556e+02	0.310000	1.150274e-01	0.000000	1.116278e+02	0.530000	2.232556e-01	0.040000	1.105171e+02	0.150000	1.827862e-01	0.770000	4.479171e+01	0.030000	4.569656e-02	0.050000	0.030000	0.050000	0.040000	0.220000	5.792907e+00	0.250000	0.040000	8.928241e-01	0.338343	0.020575	0.000000	0.184147	0.001296	0.049869	0.131859
113000	0.230000	1.221403e+02	0.000000	1.258600e+01	0.010000	1.246077e+01	0.420000	2.431753e+02	0.460000	1.246077e-01	0.000000	1.105171e+02	0.560000	2.232556e-01	0.100000	1.116278e+02	0.180000	1.809675e-01	0.840000	4.524187e+01	0.020000	4.569656e-02	0.090000	0.040000	0.090000	0.130000	0.230000	5.792907e+00	0.350000	0.060000	8.839403e-01	0.062754	0.000754	0.000000	0.069742	0.000477	0.034590	0.260000	1.083287e+02	0.040000	1.246077e+01	0.090000	1.246077e+01	0.620000	2.407556e+02	0.250000	1.138828e-01	0.000000	1.116278e+02	0.530000	2.232556e-01	0.040000	1.105171e+02	0.150000	1.827862e-01	0.770000	4.479171e+01	0.030000	4.569656e-02	0.050000	0.020000	0.120000	0.100000	0.180000	5.851127e+00	0.330000	0.060000	8.839403e-01	0.340961	0.023629	0.000000	0.188150	0.001391	0.049525	0.130751
114000	0.230000	1.221403e+02	0.000000	1.258600e+01	0.040000	1.258600e+01	0.420000	2.431753e+02	0.460000	1.246077e-01	0.000000	1.105171e+02	0.560000	2.232556e-01	0.100000	1.116278e+02	0.140000	1.791668e-01	0.840000	4.524187e+01	0.020000	4.569656e-02	0.100000	0.050000	0.070000	0.050000	0.260000	5.851127e+00	0.400000	0.000000	8.751450e-01	0.062264	0.000746	0.000000	0.069176	0.000473	0.037911	0.260000	1.083287e+02	0.040000	1.246077e+01	0.120000	1.258600e+01	0.620000	2.407556e+02	0.250000	1.138828e-01	0.000000	1.116278e+02	0.530000	2.232556e-01	0.080000	1.116278e+02	0.150000	1.827862e-01	0.770000	4.479171e+01	0.030000	4.569656e-02	0.080000	0.020000	0.090000	0.080000	0.190000	5.792907e+00	0.210000	0.060000	8.839403e-01	0.342272	0.025487	0.000000	0.192799	0.001380	0.049038	0.130183
115000	0.230000	1.221403e+02	0.000000	1.258600e+01	0.040000	1.258600e+01	0.340000	2.407556e+02	0.320000	1.258600e-01	0.010000	1.116278e+02	0.560000	2.232556e-01	0.100000	1.116278e+02	0.140000	1.791668e-01	0.840000	4.524187e+01	0.020000	4.569656e-02	0.090000	0.010000	0.150000	0.110000	0.250000	5.678200e+00	0.330000	0.000000	8.751450e-01	0.061752	0.000739	0.000000	0.068603	0.000469	0.044136	0.260000	1.083287e+02	0.040000	1.246077e+01	0.120000	1.258600e+01	0.620000	2.407556e+02	0.250000	1.138828e-01	0.020000	1.127497e+02	0.530000	2.232556e-01	0.080000	1.116278e+02	0.150000	1.827862e-01	0.770000	4.479171e+01	0.030000	4.569656e-02	0.100000	0.030000	0.110000	0.050000	0.190000	5.735267e+00	0.290000	0.040000	8.751450e-01	0.340593	0.026174	0.000000	0.197228	0.001368	0.048622	0.128603
116000	0.230000	1.221403e+02	0.000000	1.258600e+01	0.040000	1.258600e+01	0.340000	2.407556e+02	0.320000	1.258600e-01	0.010000	1.116278e+02	0.560000	2.232556e-01	0.100000	1.116278e+02	0.140000	1.791668e-01	0.880000	4.479171e+01	0.020000	4.569656e-02	0.080000	0.040000	0.050000	0.070000	0.270000	5.851127e+00	0.420000	0.050000	8.664371e-01	0.061236	0.000733	0.000000	0.068113	0.000465	0.048579	0.260000	1.083287e+02	0.040000	1.246077e+01	0.120000	1.258600e+01	0.690000	2.383601e+02	0.250000	1.138828e-01	0.020000	1.127497e+02	0.530000	2.232556e-01	0.080000	1.116278e+02	0.150000	1.827862e-01	0.770000	4.479171e+01	0.030000	4.569656e-02	0.070000	0.060000	0.110000	0.130000	0.230000	5.565764e+00	0.200000	0.040000	8.751450e-01	0.339792	0.026340	0.000000	0.198909	0.001356	0.048185	0.127371
117000	0.290000	1.209250e+02	0.000000	1.258600e+01	0.040000	1.258600e+01	0.340000	2.407556e+02	0.320000	1.258600e-01	0.010000	1.116278e+02	0.560000	2.232556e-01	0.100000	1.116278e+02	0.140000	1.791668e-01	0.880000	4.479171e+01	0.020000	4.569656e-02	0.080000	0.050000	0.100000	0.080000	0.240000	5.792907e+00	0.310000	0.050000	8.664371e-01	0.060679	0.000727	0.000000	0.067680	0.000461	0.049234	0.260000	1.083287e+02	0.040000	1.246077e+01	0.120000	1.258600e+01	0.690000	2.383601e+02	0.250000	1.138828e-01	0.020000	1.127497e+02	0.530000	2.232556e-01	0.080000	1.116278e+02	0.150000	1.827862e-01	0.830000	4.434602e+01	0.030000	4.569656e-02	0.070000	0.020000	0.090000	0.110000	0.250000	5.510384e+00	0.360000	0.040000	8.751450e-01	0.339342	0.026464	0.000000	0.201429	0.001345	0.047753	0.126303
118000	0.290000	1.209250e+02	0.000000	1.258600e+01	0.040000	1.258600e+01	0.340000	2.407556e+02	0.320000	1.258600e-01	0.010000	1.116278e+02	0.560000	2.232556e-01	0.100000	1.116278e+02	0.140000	1.791668e-01	0.880000	4.479171e+01	0.020000	4.569656e-02	0.090000	0.010000	0.040000	0.070000	0.280000	5.851127e+00	0.260000	0.050000	8.664371e-01	0.060174	0.000720	0.000000	0.067557	0.000457	0.049808	0.250000	1.094174e+02	0.040000	1.246077e+01	0.120000	1.258600e+01	0.690000	2.383601e+02	0.250000	1.138828e-01	0.020000	1.127497e+02	0.530000	2.232556e-01	0.080000	1.116278e+02	0.150000	1.827862e-01	0.830000	4.434602e+01	0.020000	4.524187e-02	0.080000	0.020000	0.080000	0.060000	0.280000	5.565764e+00	0.290000	0.030000	8.664371e-01	0.341781	0.026835	0.000000	0.201812	0.001333	0.047431	0.124726
119000	0.290000	1.209250e+02	0.080000	1.271249e+01	0.040000	1.258600e+01	0.340000	2.407556e+02	0.320000	1.258600e-01	0.010000	1.116278e+02	0.560000	2.232556e-01	0.100000	1.116278e+02	0.140000	1.791668e-01	0.880000	4.479171e+01	0.020000	4.569656e-02	0.050000	0.030000	0.050000	0.080000	0.240000	5.792907e+00	0.300000	0.080000	8.578159e-01	0.059678	0.000715	0.000000	0.067556	0.000454	0.049549	0.250000	1.094174e+02	0.040000	1.258600e+01	0.120000	1.258600e+01	0.690000	2.383601e+02	0.280000	1.150274e-01	0.020000	1.127497e+02	0.530000	2.232556e-01	0.080000	1.116278e+02	0.150000	1.827862e-01	0.830000	4.434602e+01	0.020000	4.524187e-02	0.060000	0.050000	0.110000	0.090000	0.310000	5.678200e+00	0.260000	0.030000	8.664371e-01	0.344669	0.026682	0.000000	0.200140	0.001321	0.047552	0.123912
120000	0.290000	1.209250e+02	0.080000	1.271249e+01	0.060000	1.271249e+01	0.510000	2.383601e+02	0.410000	1.271249e-01	0.010000	1.116278e+02	0.560000	2.232556e-01	0.100000	1.116278e+02	0.140000	1.791668e-01	0.880000	4.479171e+01	0.020000	4.569656e-02	0.080000	0.010000	0.140000	0.130000	0.280000	5.851127e+00	0.290000	0.080000	8.578159e-01	0.059217	0.000708	0.000000	0.067330	0.000450	0.049195	0.250000	1.094174e+02	0.040000	1.258600e+01	0.080000	1.271249e+01	0.690000	2.383601e+02	0.280000	1.150274e-01	0.020000	1.127497e+02	0.530000	2.232556e-01	0.080000	1.116278e+02	0.150000	1.827862e-01	0.830000	4.434602e+01	0.020000	4.524187e-02	0.080000	0.050000	0.110000	0.120000	0.250000	5.510384e+00	0.220000	0.060000	8.578159e-01	0.343341	0.026475	0.000000	0.198707	0.001311	0.047750	0.124872
121000	0.280000	1.197217e+02	0.080000	1.271249e+01	0.060000	1.271249e+01	0.510000	2.383601e+02	0.410000	1.271249e-01	0.010000	1.116278e+02	0.560000	2.232556e-01	0.100000	1.116278e+02	0.140000	1.791668e-01	0.880000	4.479171e+01	0.020000	4.524187e-02	0.070000	0.020000	0.100000	0.060000	0.210000	5.792907e+00	0.280000	0.030000	8.492805e-01	0.058736	0.000702	0.000000	0.068450	0.000446	0.048841	0.250000	1.094174e+02	0.040000	1.258600e+01	0.080000	1.271249e+01	0.550000	2.359884e+02	0.280000	1.150274e-01	0.020000	1.127497e+02	0.540000	2.254994e-01	0.080000	1.116278e+02	0.150000	1.827862e-01	0.830000	4.434602e+01	0.020000	4.524187e-02	0.110000	0.020000	0.070000	0.130000	0.310000	5.565764e+00	0.300000	0.060000	8.578159e-01	0.341962	0.026250	0.000000	0.197566	0.001300	0.048323	0.123829
122000	0.280000	1.197217e+02	0.080000	1.271249e+01	0.060000	1.271249e+01	0.510000	2.383601e+02	0.410000	1.271249e-01	0.010000	1.116278e+02	0.490000	2.254994e-01	0.100000	1.116278e+02	0.140000	1.791668e-01	0.880000	4.479171e+01	0.020000	4.524187e-02	0.070000	0.060000	0.110000	0.090000	0.220000	5.851127e+00	0.220000	0.030000	8.492805e-01	0.058181	0.000697	0.000000	0.069068	0.000443	0.049386	0.250000	1.094174e+02	0.040000	1.258600e+01	0.080000	1.271249e+01	0.550000	2.359884e+02	0.280000	1.150274e-01	0.020000	1.127497e+02	0.540000	2.254994e-01	0.080000	1.116278e+02	0.150000	1.827862e-01	0.830000	4.434602e+01	0.020000	4.524187e-02	0.050000	0.040000	0.130000	0.100000	0.330000	5.621701e+00	0.260000	0.060000	8.578159e-01	0.339489	0.026036	0.000000	0.196170	0.001290	0.049509	0.123076
123000	0.280000	1.197217e+02	0.080000	1.271249e+01	0.060000	1.271249e+01	0.510000	2.383601e+02	0.410000	1.271249e-01	0.010000	1.116278e+02	0.490000	2.254994e-01	0.050000	1.127497e+02	0.140000	1.791668e-01	0.880000	4.479171e+01	0.020000	4.524187e-02	0.080000	0.020000	0.030000	0.080000	0.220000	5.678200e+00	0.310000	0.030000	8.492805e-01	0.057689	0.000691	0.000000	0.070461	0.000439	0.049964	0.230000	1.105171e+02	0.030000	1.271249e+01	0.080000	1.271249e+01	0.550000	2.359884e+02	0.280000	1.150274e-01	0.020000	1.127497e+02	0.540000	2.254994e-01	0.080000	1.116278e+02	0.220000	1.809675e-01	0.830000	4.434602e+01	0.020000	4.524187e-02	0.120000	0.020000	0.130000	0.130000	0.250000	5.565764e+00	0.260000	0.020000	8.492805e-01	0.338332	0.025851	0.000000	0.194789	0.001280	0.052501	0.121384
124000	0.280000	1.197217e+02	0.060000	1.284025e+01	0.050000	1.284025e+01	0.510000	2.383601e+02	0.410000	1.284025e-01	0.010000	1.116278e+02	0.490000	2.254994e-01	0.050000	1.127497e+02	0.120000	1.773841e-01	0.880000	4.479171e+01	0.020000	4.524187e-02	0.130000	0.070000	0.110000	0.160000	0.250000	5.565764e+00	0.340000	0.050000	8.408300e-01	0.057246	0.000685	0.000000	0.071583	0.000435	0.049896	0.230000	1.105171e+02	0.030000	1.271249e+01	0.080000	1.271249e+01	0.550000	2.359884e+02	0.190000	1.138828e-01	0.020000	1.127497e+02	0.540000	2.254994e-01	0.070000	1.127497e+02	0.220000	1.809675e-01	0.830000	4.434602e+01	0.020000	4.524187e-02	0.080000	0.020000	0.120000	0.140000	0.280000	5.510384e+00	0.250000	0.020000	8.492805e-01	0.340337	0.025632	0.000000	0.193248	0.001318	0.056406	0.120536
125000	0.280000	1.197217e+02	0.060000	1.284025e+01	0.050000	1.284025e+01	0.510000	2.383601e+02	0.410000	1.284025e-01	0.010000	1.127497e+02	0.490000	2.254994e-01	0.050000	1.127497e+02	0.120000	1.773841e-01	0.820000	4.434602e+01	0.020000	4.524187e-02	0.130000	0.010000	0.120000	0.090000	0.340000	5.565764e+00	0.290000	0.050000	8.408300e-01	0.056821	0.000680	0.000000	0.073246	0.000432	0.049938	0.230000	1.105171e+02	0.030000	1.271249e+01	0.040000	1.284025e+01	0.550000	2.359884e+02	0.190000	1.138828e-01	0.000000	1.138828e+02	0.540000	2.254994e-01	0.070000	1.127497e+02	0.220000	1.809675e-01	0.830000	4.434602e+01	0.020000	4.524187e-02	0.060000	0.040000	0.070000	0.140000	0.290000	5.565764e+00	0.170000	0.070000	8.408300e-01	0.342944	0.025443	0.000000	0.191884	0.001307	0.058204	0.119048
126000	0.290000	1.185305e+02	0.060000	1.284025e+01	0.050000	1.284025e+01	0.520000	2.359884e+02	0.410000	1.284025e-01	0.010000	1.127497e+02	0.490000	2.254994e-01	0.050000	1.127497e+02	0.120000	1.773841e-01	0.820000	4.434602e+01	0.020000	4.524187e-02	0.050000	0.070000	0.160000	0.080000	0.240000	5.565764e+00	0.250000	0.050000	8.324636e-01	0.056432	0.000674	0.000000	0.076366	0.000476	0.049735	0.230000	1.105171e+02	0.030000	1.271249e+01	0.040000	1.284025e+01	0.500000	2.336402e+02	0.190000	1.138828e-01	0.000000	1.138828e+02	0.540000	2.254994e-01	0.070000	1.127497e+02	0.220000	1.809675e-01	0.820000	4.390477e+01	0.020000	4.524187e-02	0.050000	0.010000	0.070000	0.130000	0.230000	5.621701e+00	0.270000	0.070000	8.408300e-01	0.344643	0.025258	0.000000	0.190188	0.001297	0.063423	0.118368
127000	0.290000	1.185305e+02	0.060000	1.284025e+01	0.050000	1.284025e+01	0.520000	2.359884e+02	0.410000	1.284025e-01	0.010000	1.127497e+02	0.490000	2.254994e-01	0.050000	1.127497e+02	0.120000	1.773841e-01	0.820000	4.434602e+01	0.020000	4.524187e-02	0.060000	0.000000	0.110000	0.090000	0.260000	5.735267e+00	0.280000	0.050000	8.324636e-01	0.055988	0.000668	0.000000	0.078030	0.000472	0.050578	0.230000	1.105171e+02	0.030000	1.271249e+01	0.040000	1.284025e+01	0.500000	2.336402e+02	0.190000	1.138828e-01	0.000000	1.138828e+02	0.540000	2.254994e-01	0.070000	1.127497e+02	0.220000	1.809675e-01	0.820000	4.390477e+01	0.020000	4.524187e-02	0.050000	0.020000	0.090000	0.090000	0.310000	5.792907e+00	0.300000	0.070000	8.408300e-01	0.346433	0.025030	0.000000	0.188672	0.001288	0.069716	0.116481
128000	0.290000	1.185305e+02	0.060000	1.284025e+01	0.050000	1.284025e+01	0.520000	2.359884e+02	0.410000	1.284025e-01	0.010000	1.127497e+02	0.490000	2.254994e-01	0.050000	1.127497e+02	0.120000	1.773841e-01	0.820000	4.434602e+01	0.020000	4.524187e-02	0.080000	0.040000	0.140000	0.060000	0.260000	5.678200e+00	0.340000	0.070000	8.241805e-01	0.055587	0.000663	0.000000	0.081470	0.000609	0.050837	0.230000	1.105171e+02	0.020000	1.284025e+01	0.040000	1.284025e+01	0.500000	2.336402e+02	0.190000	1.138828e-01	0.000000	1.138828e+02	0.540000	2.254994e-01	0.070000	1.127497e+02	0.220000	1.809675e-01	0.820000	4.390477e+01	0.020000	4.524187e-02	0.050000	0.020000	0.110000	0.060000	0.280000	5.851127e+00	0.260000	0.130000	8.324636e-01	0.347130	0.024811	0.000000	0.187375	0.001278	0.070319	0.114951
129000	0.290000	1.185305e+02	0.030000	1.296930e+01	0.040000	1.296930e+01	0.520000	2.359884e+02	0.410000	1.284025e-01	0.010000	1.127497e+02	0.490000	2.254994e-01	0.050000	1.127497e+02	0.120000	1.773841e-01	0.820000	4.434602e+01	0.020000	4.524187e-02	0.060000	0.030000	0.110000	0.090000	0.240000	5.621701e+00	0.270000	0.070000	8.241805e-01	0.055222	0.000657	0.000000	0.086812	0.000651	0.050869	0.220000	1.116278e+02	0.020000	1.284025e+01	0.050000	1.296930e+01	0.500000	2.336402e+02	0.300000	1.150274e-01	0.000000	1.138828e+02	0.540000	2.254994e-01	0.070000	1.127497e+02	0.220000	1.809675e-01	0.820000	4.390477e+01	0.030000	4.479171e-02	0.090000	0.030000	0.100000	0.090000	0.210000	5.851127e+00	0.260000	0.130000	8.324636e-01	0.345699	0.024607	0.000000	0.185886	0.001268	0.071482	0.114445
130000	0.290000	1.185305e+02	0.030000	1.296930e+01	0.040000	1.296930e+01	0.300000	2.336402e+02	0.380000	1.296930e-01	0.010000	1.127497e+02	0.490000	2.254994e-01	0.050000	1.127497e+02	0.120000	1.773841e-01	0.820000	4.434602e+01	0.020000	4.524187e-02	0.100000	0.060000	0.100000	0.050000	0.240000	5.565764e+00	0.370000	0.070000	8.241805e-01	0.054758	0.000652	0.000000	0.091478	0.000646	0.050656	0.220000	1.116278e+02	0.020000	1.284025e+01	0.050000	1.296930e+01	0.500000	2.336402e+02	0.300000	1.150274e-01	0.000000	1.138828e+02	0.580000	2.277657e-01	0.070000	1.127497e+02	0.220000	1.809675e-01	0.820000	4.390477e+01	0.030000	4.479171e-02	0.090000	0.040000	0.060000	0.070000	0.250000	5.735267e+00	0.240000	0.080000	8.241805e-01	0.348092	0.024446	0.000000	0.184631	0.001258	0.071087	0.113500
131000	0.250000	1.197217e+02	0.030000	1.296930e+01	0.040000	1.296930e+01	0.300000	2.336402e+02	0.380000	1.296930e-01	0.010000	1.127497e+02	0.490000	2.254994e-01	0.050000	1.127497e+02	0.120000	1.773841e-01	0.820000	4.434602e+01	0.040000	4.479171e-02	0.060000	0.020000	0.050000	0.060000	0.270000	5.621701e+00	0.270000	0.070000	8.241805e-01	0.054325	0.000648	0.000000	0.093535	0.000641	0.050626	0.220000	1.116278e+02	0.020000	1.284025e+01	0.050000	1.296930e+01	0.580000	2.313155e+02	0.300000	1.150274e-01	0.000000	1.138828e+02	0.580000	2.277657e-01	0.070000	1.127497e+02	0.220000	1.809675e-01	0.820000	4.390477e+01	0.030000	4.479171e-02	0.110000	0.050000	0.070000	0.030000	0.310000	5.792907e+00	0.360000	0.080000	8.241805e-01	0.351812	0.024256	0.000000	0.183189	0.001248	0.070844	0.112959
132000	0.250000	1.197217e+02	0.030000	1.296930e+01	0.040000	1.296930e+01	0.300000	2.336402e+02	0.380000	1.296930e-01	0.010000	1.127497e+02	0.490000	2.254994e-01	0.050000	1.127497e+02	0.120000	1.773841e-01	0.820000	4.434602e+01	0.040000	4.479171e-02	0.020000	0.040000	0.100000	0.140000	0.300000	5.735267e+00	0.280000	0.070000	8.159798e-01	0.053903	0.000643	0.000000	0.098420	0.000636	0.050287	0.220000	1.116278e+02	0.020000	1.284025e+01	0.050000	1.296930e+01	0.580000	2.313155e+02	0.300000	1.150274e-01	0.000000	1.138828e+02	0.580000	2.277657e-01	0.070000	1.127497e+02	0.130000	1.791668e-01	0.820000	4.390477e+01	0.030000	4.479171e-02	0.050000	0.030000	0.070000	0.070000	0.230000	5.851127e+00	0.260000	0.080000	8.241805e-01	0.352541	0.024079	0.000000	0.181843	0.001238	0.070330	0.112360
133000	0.250000	1.197217e+02	0.000000	1.309964e+01	0.040000	1.296930e+01	0.300000	2.336402e+02	0.380000	1.296930e-01	0.010000	1.127497e+02	0.490000	2.254994e-01	0.050000	1.127497e+02	0.120000	1.773841e-01	0.820000	4.434602e+01	0.040000	4.479171e-02	0.070000	0.040000	0.030000	0.140000	0.230000	5.678200e+00	0.310000	0.070000	8.159798e-01	0.053534	0.000638	0.000000	0.103521	0.000631	0.050229	0.220000	1.116278e+02	0.030000	1.296930e+01	0.050000	1.296930e+01	0.580000	2.313155e+02	0.300000	1.150274e-01	0.000000	1.138828e+02	0.580000	2.277657e-01	0.070000	1.127497e+02	0.130000	1.791668e-01	0.820000	4.390477e+01	0.030000	4.479171e-02	0.080000	0.030000	0.170000	0.100000	0.270000	5.792907e+00	0.260000	0.060000	8.159798e-01	0.354464	0.023897	0.000000	0.180428	0.001228	0.070038	0.112344
134000	0.250000	1.197217e+02	0.000000	1.309964e+01	0.000000	1.309964e+01	0.300000	2.336402e+02	0.380000	1.296930e-01	0.000000	1.138828e+02	0.490000	2.254994e-01	0.070000	1.138828e+02	0.190000	1.756191e-01	0.820000	4.434602e+01	0.040000	4.479171e-02	0.120000	0.010000	0.090000	0.120000	0.300000	5.735267e+00	0.230000	0.070000	8.078606e-01	0.053162	0.000633	0.000000	0.104885	0.000626	0.051159	0.260000	1.105171e+02	0.030000	1.296930e+01	0.050000	1.309964e+01	0.580000	2.313155e+02	0.260000	1.161834e-01	0.000000	1.138828e+02	0.580000	2.277657e-01	0.050000	1.138828e+02	0.130000	1.791668e-01	0.820000	4.390477e+01	0.030000	4.479171e-02	0.100000	0.010000	0.170000	0.100000	0.290000	5.909932e+00	0.320000	0.060000	8.159798e-01	0.354852	0.023715	0.000000	0.179419	0.001217	0.072243	0.111527
135000	0.210000	1.209250e+02	0.000000	1.309964e+01	0.000000	1.309964e+01	0.270000	2.313155e+02	0.560000	1.309964e-01	0.000000	1.138828e+02	0.640000	2.277657e-01	0.070000	1.138828e+02	0.190000	1.756191e-01	0.820000	4.434602e+01	0.040000	4.479171e-02	0.110000	0.070000	0.050000	0.120000	0.220000	5.621701e+00	0.340000	0.070000	8.078606e-01	0.052744	0.000628	0.000000	0.107200	0.000622	0.051089	0.260000	1.105171e+02	0.030000	1.296930e+01	0.050000	1.309964e+01	0.580000	2.313155e+02	0.260000	1.161834e-01	0.000000	1.150274e+02	0.580000	2.277657e-01	0.050000	1.138828e+02	0.130000	1.791668e-01	0.820000	4.390477e+01	0.030000	4.479171e-02	0.090000	0.020000	0.140000	0.070000	0.320000	5.851127e+00	0.240000	0.050000	8.078606e-01	0.353703	0.023546	0.000000	0.178146	0.001208	0.076230	0.110234
136000	0.210000	1.209250e+02	0.000000	1.309964e+01	0.000000	1.309964e+01	0.270000	2.313155e+02	0.560000	1.309964e-01	0.000000	1.138828e+02	0.640000	2.277657e-01	0.070000	1.138828e+02	0.190000	1.756191e-01	0.830000	4.390477e+01	0.040000	4.479171e-02	0.090000	0.050000	0.110000	0.100000	0.290000	5.621701e+00	0.230000	0.070000	8.078606e-01	0.052351	0.000624	0.000000	0.109726	0.000618	0.050784	0.260000	1.105171e+02	0.030000	1.296930e+01	0.050000	1.309964e+01	0.550000	2.290138e+02	0.260000	1.161834e-01	0.000000	1.150274e+02	0.580000	2.277657e-01	0.050000	1.138828e+02	0.130000	1.791668e-01	0.820000	4.390477e+01	0.030000	4.479171e-02	0.050000	0.080000	0.080000	0.070000	0.270000	5.792907e+00	0.310000	0.050000	8.078606e-01	0.354507	0.023370	0.000000	0.176976	0.001199	0.078623	0.109483
137000	0.210000	1.209250e+02	0.000000	1.309964e+01	0.000000	1.309964e+01	0.270000	2.313155e+02	0.560000	1.309964e-01	0.000000	1.138828e+02	0.640000	2.277657e-01	0.070000	1.138828e+02	0.190000	1.756191e-01	0.830000	4.390477e+01	0.040000	4.479171e-02	0.110000	0.040000	0.100000	0.050000	0.320000	5.792907e+00	0.370000	0.110000	7.998223e-01	0.051943	0.000619	0.000000	0.114429	0.000613	0.050559	0.260000	1.105171e+02	0.060000	1.309964e+01	0.050000	1.309964e+01	0.550000	2.290138e+02	0.260000	1.161834e-01	0.000000	1.150274e+02	0.580000	2.277657e-01	0.050000	1.138828e+02	0.130000	1.791668e-01	0.850000	4.346791e+01	0.030000	4.479171e-02	0.080000	0.030000	0.070000	0.080000	0.210000	5.851127e+00	0.310000	0.050000	8.078606e-01	0.355071	0.023195	0.000000	0.175808	0.001190	0.078620	0.108588
138000	0.210000	1.209250e+02	0.040000	1.323130e+01	0.000000	1.309964e+01	0.270000	2.313155e+02	0.560000	1.309964e-01	0.000000	1.138828e+02	0.640000	2.277657e-01	0.070000	1.138828e+02	0.190000	1.756191e-01	0.830000	4.390477e+01	0.040000	4.479171e-02	0.080000	0.030000	0.160000	0.120000	0.270000	5.851127e+00	0.240000	0.110000	7.998223e-01	0.051597	0.000614	0.000000	0.117505	0.000609	0.050422	0.260000	1.105171e+02	0.060000	1.309964e+01	0.050000	1.309964e+01	0.550000	2.290138e+02	0.240000	1.150274e-01	0.000000	1.150274e+02	0.580000	2.277657e-01	0.050000	1.138828e+02	0.130000	1.791668e-01	0.850000	4.346791e+01	0.030000	4.479171e-02	0.040000	0.030000	0.070000	0.080000	0.350000	5.909932e+00	0.410000	0.050000	7.998223e-01	0.356632	0.023281	0.000000	0.175439	0.001182	0.078204	0.107985
139000	0.210000	1.209250e+02	0.040000	1.323130e+01	0.070000	1.323130e+01	0.270000	2.313155e+02	0.420000	1.323130e-01	0.000000	1.138828e+02	0.640000	2.277657e-01	0.070000	1.138828e+02	0.190000	1.756191e-01	0.830000	4.390477e+01	0.040000	4.479171e-02	0.040000	0.030000	0.110000	0.150000	0.240000	5.735267e+00	0.280000	0.110000	7.998223e-01	0.051186	0.000610	0.000000	0.117076	0.000605	0.052016	0.260000	1.105171e+02	0.060000	1.309964e+01	0.040000	1.323130e+01	0.550000	2.290138e+02	0.240000	1.150274e-01	0.000000	1.150274e+02	0.580000	2.277657e-01	0.050000	1.138828e+02	0.130000	1.791668e-01	0.850000	4.346791e+01	0.020000	4.434602e-02	0.060000	0.010000	0.100000	0.090000	0.220000	5.969327e+00	0.310000	0.050000	7.998223e-01	0.358493	0.023172	0.000000	0.174545	0.001173	0.078185	0.107671
140000	0.200000	1.221403e+02	0.040000	1.323130e+01	0.070000	1.323130e+01	0.350000	2.290138e+02	0.420000	1.323130e-01	0.000000	1.138828e+02	0.640000	2.277657e-01	0.070000	1.138828e+02	0.190000	1.756191e-01	0.830000	4.390477e+01	0.040000	4.479171e-02	0.090000	0.030000	0.130000	0.060000	0.280000	5.735267e+00	0.250000	0.100000	7.918639e-01	0.050800	0.000605	0.000000	0.116854	0.000600	0.053116	0.230000	1.116278e+02	0.060000	1.309964e+01	0.040000	1.323130e+01	0.550000	2.290138e+02	0.240000	1.150274e-01	0.000000	1.150274e+02	0.580000	2.277657e-01	0.050000	1.138828e+02	0.150000	1.773841e-01	0.850000	4.346791e+01	0.020000	4.434602e-02	0.040000	0.020000	0.120000	0.110000	0.250000	5.792907e+00	0.280000	0.060000	7.918639e-01	0.360625	0.023048	0.000000	0.173996	0.001164	0.078061	0.107237
141000	0.200000	1.221403e+02	0.040000	1.323130e+01	0.070000	1.323130e+01	0.350000	2.290138e+02	0.420000	1.323130e-01	0.000000	1.138828e+02	0.640000	2.277657e-01	0.070000	1.138828e+02	0.190000	1.756191e-01	0.830000	4.390477e+01	0.040000	4.479171e-02	0.060000	0.020000	0.080000	0.090000	0.260000	5.851127e+00	0.320000	0.100000	7.918639e-01	0.050461	0.000601	0.000000	0.117049	0.000595	0.052828	0.230000	1.116278e+02	0.060000	1.309964e+01	0.040000	1.323130e+01	0.550000	2.290138e+02	0.240000	1.150274e-01	0.000000	1.150274e+02	0.510000	2.300548e-01	0.050000	1.138828e+02	0.150000	1.773841e-01	0.850000	4.346791e+01	0.020000	4.434602e-02	0.120000	0.010000	0.090000	0.100000	0.250000	5.735267e+00	0.210000	0.060000	7.918639e-01	0.362853	0.022886	0.000000	0.173143	0.001156	0.078180	0.106504
142000	0.200000	1.221403e+02	0.100000	1.336427e+01	0.070000	1.323130e+01	0.350000	2.290138e+02	0.420000	1.323130e-01	0.000000	1.150274e+02	0.640000	2.277657e-01	0.070000	1.138828e+02	0.190000	1.756191e-01	0.830000	4.390477e+01	0.040000	4.479171e-02	0.090000	0.020000	0.070000	0.050000	0.260000	5.909932e+00	0.300000	0.100000	7.918639e-01	0.050125	0.000596	0.000000	0.117721	0.000591	0.052474	0.230000	1.116278e+02	0.030000	1.323130e+01	0.040000	1.323130e+01	0.490000	2.267351e+02	0.240000	1.150274e-01	0.000000	1.150274e+02	0.510000	2.300548e-01	0.050000	1.138828e+02	0.150000	1.773841e-01	0.850000	4.346791e+01	0.020000	4.434602e-02	0.130000	0.030000	0.090000	0.110000	0.270000	5.909932e+00	0.240000	0.060000	7.918639e-01	0.365093	0.022706	0.000000	0.172015	0.001147	0.077906	0.106013
143000	0.200000	1.221403e+02	0.100000	1.336427e+01	0.070000	1.323130e+01	0.350000	2.290138e+02	0.420000	1.323130e-01	0.000000	1.150274e+02	0.640000	2.277657e-01	0.070000	1.138828e+02	0.140000	1.738716e-01	0.830000	4.390477e+01	0.080000	4.434602e-02	0.100000	0.030000	0.080000	0.100000	0.250000	5.678200e+00	0.360000	0.050000	7.839847e-01	0.049774	0.000592	0.000000	0.117770	0.000587	0.052133	0.230000	1.116278e+02	0.030000	1.323130e+01	0.070000	1.336427e+01	0.490000	2.267351e+02	0.240000	1.150274e-01	0.000000	1.150274e+02	0.510000	2.300548e-01	0.050000	1.138828e+02	0.150000	1.773841e-01	0.850000	4.346791e+01	0.020000	4.434602e-02	0.030000	0.060000	0.090000	0.110000	0.230000	5.851127e+00	0.340000	0.110000	7.839847e-01	0.365590	0.022618	0.000000	0.171206	0.001139	0.077335	0.105135
144000	0.200000	1.221403e+02	0.100000	1.336427e+01	0.020000	1.336427e+01	0.510000	2.267351e+02	0.470000	1.336427e-01	0.000000	1.150274e+02	0.640000	2.277657e-01	0.040000	1.150274e+02	0.140000	1.738716e-01	0.830000	4.390477e+01	0.080000	4.434602e-02	0.110000	0.030000	0.080000	0.120000	0.270000	5.621701e+00	0.250000	0.050000	7.839847e-01	0.049450	0.000588	0.000000	0.118819	0.000583	0.051798	0.230000	1.116278e+02	0.030000	1.323130e+01	0.070000	1.336427e+01	0.490000	2.267351e+02	0.240000	1.150274e-01	0.000000	1.161834e+02	0.510000	2.300548e-01	0.030000	1.150274e+02	0.150000	1.773841e-01	0.850000	4.346791e+01	0.020000	4.434602e-02	0.070000	0.020000	0.130000	0.120000	0.280000	5.792907e+00	0.220000	0.110000	7.839847e-01	0.368604	0.022503	0.000000	0.170533	0.001131	0.077339	0.104695
145000	0.200000	1.233678e+02	0.100000	1.336427e+01	0.020000	1.336427e+01	0.510000	2.267351e+02	0.470000	1.336427e-01	0.000000	1.150274e+02	0.580000	2.300548e-01	0.040000	1.150274e+02	0.140000	1.738716e-01	0.830000	4.390477e+01	0.080000	4.434602e-02	0.080000	0.030000	0.070000	0.070000	0.250000	5.565764e+00	0.290000	0.080000	7.761839e-01	0.049121	0.000584	0.000000	0.118584	0.000579	0.051494	0.180000	1.127497e+02	0.030000	1.323130e+01	0.070000	1.336427e+01	0.490000	2.267351e+02	0.240000	1.138828e-01	0.000000	1.161834e+02	0.510000	2.300548e-01	0.030000	1.150274e+02	0.150000	1.773841e-01	0.850000	4.346791e+01	0.020000	4.434602e-02	0.070000	0.040000	0.110000	0.050000	0.210000	5.735267e+00	0.310000	0.060000	7.761839e-01	0.370635	0.022650	0.000000	0.170537	0.001165	0.077558	0.104413
146000	0.200000	1.233678e+02	0.100000	1.336427e+01	0.020000	1.336427e+01	0.510000	2.267351e+02	0.470000	1.336427e-01	0.000000	1.150274e+02	0.580000	2.300548e-01	0.040000	1.150274e+02	0.140000	1.738716e-01	0.720000	4.346791e+01	0.080000	4.434602e-02	0.020000	0.010000	0.100000	0.100000	0.250000	5.510384e+00	0.290000	0.080000	7.761839e-01	0.048747	0.000580	0.000000	0.117869	0.000575	0.051410	0.180000	1.127497e+02	0.030000	1.323130e+01	0.070000	1.336427e+01	0.670000	2.244791e+02	0.240000	1.138828e-01	0.000000	1.161834e+02	0.510000	2.300548e-01	0.030000	1.150274e+02	0.150000	1.773841e-01	0.890000	4.303540e+01	0.020000	4.434602e-02	0.110000	0.000000	0.110000	0.090000	0.240000	5.678200e+00	0.360000	0.060000	7.761839e-01	0.372923	0.022578	0.000000	0.169740	0.001158	0.078028	0.104794
147000	0.200000	1.233678e+02	0.100000	1.336427e+01	0.020000	1.336427e+01	0.510000	2.267351e+02	0.470000	1.336427e-01	0.000000	1.150274e+02	0.580000	2.300548e-01	0.040000	1.150274e+02	0.140000	1.738716e-01	0.720000	4.346791e+01	0.080000	4.434602e-02	0.070000	0.010000	0.090000	0.120000	0.290000	5.678200e+00	0.260000	0.040000	7.684608e-01	0.048419	0.000576	0.000000	0.117106	0.000571	0.051315	0.180000	1.127497e+02	0.030000	1.323130e+01	0.070000	1.336427e+01	0.670000	2.244791e+02	0.240000	1.138828e-01	0.000000	1.161834e+02	0.510000	2.300548e-01	0.030000	1.150274e+02	0.150000	1.773841e-01	0.890000	4.303540e+01	0.020000	4.434602e-02	0.110000	0.040000	0.110000	0.060000	0.310000	5.735267e+00	0.330000	0.030000	7.684608e-01	0.372906	0.022436	0.000000	0.169897	0.001150	0.077740	0.104906
148000	0.200000	1.233678e+02	0.010000	1.349859e+01	0.020000	1.336427e+01	0.510000	2.267351e+02	0.470000	1.336427e-01	0.000000	1.150274e+02	0.580000	2.300548e-01	0.040000	1.150274e+02	0.140000	1.738716e-01	0.720000	4.346791e+01	0.080000	4.434602e-02	0.070000	0.040000	0.080000	0.080000	0.250000	5.621701e+00	0.290000	0.040000	7.684608e-01	0.048165	0.000572	0.000000	0.116320	0.000567	0.051247	0.180000	1.127497e+02	0.010000	1.336427e+01	0.070000	1.336427e+01	0.670000	2.244791e+02	0.240000	1.138828e-01	0.000000	1.161834e+02	0.510000	2.300548e-01	0.030000	1.150274e+02	0.150000	1.773841e-01	0.890000	4.303540e+01	0.020000	4.434602e-02	0.120000	0.020000	0.120000	0.110000	0.270000	5.792907e+00	0.330000	0.030000	7.684608e-01	0.370587	0.022292	0.000000	0.170710	0.001142	0.077290	0.104375
149000	0.200000	1.233678e+02	0.010000	1.349859e+01	0.020000	1.336427e+01	0.410000	2.244791e+02	0.470000	1.349859e-01	0.000000	1.150274e+02	0.580000	2.300548e-01	0.040000	1.150274e+02	0.140000	1.738716e-01	0.720000	4.346791e+01	0.080000	4.434602e-02	0.050000	0.010000	0.110000	0.110000	0.300000	5.678200e+00	0.340000	0.040000	7.684608e-01	0.048108	0.000569	0.000000	0.115530	0.000563	0.051002	0.180000	1.127497e+02	0.010000	1.336427e+01	0.060000	1.349859e+01	0.670000	2.244791e+02	0.240000	1.138828e-01	0.000000	1.161834e+02	0.510000	2.300548e-01	0.030000	1.150274e+02	0.150000	1.773841e-01	0.890000	4.303540e+01	0.010000	4.390477e-02	0.090000	0.060000	0.180000	0.070000	0.290000	5.909932e+00	0.220000	0.030000	7.684608e-01	0.371401	0.022521	0.000000	0.172335	0.001134	0.076775	0.104000
150000	0.160000	1.246077e+02	0.010000	1.349859e+01	0.020000	1.349859e+01	0.410000	2.244791e+02	0.470000	1.349859e-01	0.000000	1.150274e+02	0.580000	2.300548e-01	0.040000	1.150274e+02	0.140000	1.738716e-01	0.720000	4.346791e+01	0.080000	4.434602e-02	0.060000	0.040000	0.130000	0.080000	0.280000	5.735267e+00	0.330000	0.040000	7.684608e-01	0.047870	0.000565	0.000000	0.114797	0.000559	0.051059	0.260000	1.116278e+02	0.010000	1.336427e+01	0.060000	1.349859e+01	0.670000	2.244791e+02	0.140000	1.127497e-01	0.000000	1.161834e+02	0.530000	2.323668e-01	0.030000	1.150274e+02	0.150000	1.773841e-01	0.890000	4.303540e+01	0.010000	4.390477e-02	0.080000	0.020000	0.080000	0.040000	0.240000	5.851127e+00	0.300000	0.110000	7.608145e-01	0.371652	0.022486	0.000000	0.172017	0.001126	0.076362	0.103523
151000	0.160000	1.246077e+02	0.010000	1.349859e+01	0.020000	1.349859e+01	0.410000	2.244791e+02	0.470000	1.349859e-01	0.000000	1.161834e+02	0.580000	2.300548e-01	0.040000	1.150274e+02	0.140000	1.738716e-01	0.720000	4.346791e+01	0.080000	4.434602e-02	0.070000	0.030000	0.090000	0.120000	0.280000	5.909932e+00	0.320000	0.040000	7.608145e-01	0.048762	0.000561	0.000000	0.114118	0.000555	0.050924	0.260000	1.116278e+02	0.010000	1.336427e+01	0.060000	1.349859e+01	0.630000	2.222455e+02	0.140000	1.127497e-01	0.000000	1.161834e+02	0.530000	2.323668e-01	0.030000	1.150274e+02	0.150000	1.773841e-01	0.890000	4.303540e+01	0.010000	4.390477e-02	0.070000	0.010000	0.080000	0.130000	0.320000	6.029320e+00	0.260000	0.110000	7.608145e-01	0.373161	0.022755	0.000000	0.172658	0.001118	0.075956	0.102544
152000	0.160000	1.246077e+02	0.030000	1.363425e+01	0.020000	1.349859e+01	0.410000	2.244791e+02	0.470000	1.349859e-01	0.000000	1.161834e+02	0.580000	2.300548e-01	0.040000	1.150274e+02	0.140000	1.738716e-01	0.720000	4.346791e+01	0.080000	4.434602e-02	0.080000	0.020000	0.110000	0.100000	0.310000	5.969327e+00	0.380000	0.040000	7.608145e-01	0.049698	0.000557	0.000000	0.113398	0.000551	0.050628	0.260000	1.116278e+02	0.030000	1.349859e+01	0.060000	1.349859e+01	0.630000	2.222455e+02	0.140000	1.127497e-01	0.000000	1.161834e+02	0.530000	2.323668e-01	0.030000	1.150274e+02	0.140000	1.756191e-01	0.890000	4.303540e+01	0.010000	4.390477e-02	0.120000	0.040000	0.110000	0.120000	0.290000	6.029320e+00	0.260000	0.020000	7.532442e-01	0.371161	0.022855	0.000000	0.175740	0.001110	0.075457	0.101724
153000	0.160000	1.246077e+02	0.030000	1.363425e+01	0.020000	1.349859e+01	0.410000	2.244791e+02	0.430000	1.363425e-01	0.000000	1.161834e+02	0.580000	2.300548e-01	0.040000	1.150274e+02	0.140000	1.738716e-01	0.720000	4.346791e+01	0.030000	4.390477e-02	0.090000	0.030000	0.070000	0.100000	0.290000	5.969327e+00	0.240000	0.070000	7.532442e-01	0.049841	0.000553	0.000000	0.112625	0.000547	0.050310	0.260000	1.116278e+02	0.030000	1.349859e+01	0.010000	1.363425e+01	0.630000	2.222455e+02	0.140000	1.127497e-01	0.000000	1.161834e+02	0.530000	2.323668e-01	0.030000	1.150274e+02	0.140000	1.756191e-01	0.890000	4.303540e+01	0.010000	4.390477e-02	0.110000	0.040000	0.070000	0.080000	0.280000	5.909932e+00	0.350000	0.020000	7.532442e-01	0.369515	0.022826	0.000000	0.176864	0.001103	0.075157	0.101596
154000	0.160000	1.246077e+02	0.030000	1.363425e+01	0.070000	1.363425e+01	0.410000	2.244791e+02	0.430000	1.363425e-01	0.000000	1.161834e+02	0.560000	2.323668e-01	0.060000	1.161834e+02	0.130000	1.721416e-01	0.720000	4.346791e+01	0.030000	4.390477e-02	0.050000	0.030000	0.060000	0.070000	0.230000	6.029320e+00	0.200000	0.070000	7.532442e-01	0.049897	0.000549	0.000000	0.111976	0.000543	0.050189	0.230000	1.127497e+02	0.030000	1.349859e+01	0.010000	1.363425e+01	0.630000	2.222455e+02	0.140000	1.127497e-01	0.000000	1.161834e+02	0.530000	2.323668e-01	0.040000	1.161834e+02	0.140000	1.756191e-01	0.890000	4.303540e+01	0.010000	4.390477e-02	0.080000	0.020000	0.110000	0.090000	0.290000	5.909932e+00	0.350000	0.020000	7.532442e-01	0.369441	0.022689	0.000000	0.175957	0.001096	0.075545	0.101152
155000	0.280000	1.233678e+02	0.030000	1.363425e+01	0.070000	1.363425e+01	0.300000	2.222455e+02	0.430000	1.363425e-01	0.000000	1.161834e+02	0.560000	2.323668e-01	0.060000	1.161834e+02	0.130000	1.721416e-01	0.720000	4.346791e+01	0.030000	4.390477e-02	0.070000	0.000000	0.030000	0.060000	0.240000	5.969327e+00	0.370000	0.070000	7.532442e-01	0.050265	0.000546	0.000000	0.111236	0.000539	0.049921	0.230000	1.127497e+02	0.030000	1.349859e+01	0.010000	1.363425e+01	0.630000	2.222455e+02	0.200000	1.116278e-01	0.020000	1.173511e+02	0.530000	2.323668e-01	0.040000	1.161834e+02	0.140000	1.756191e-01	0.820000	4.260719e+01	0.010000	4.390477e-02	0.080000	0.020000	0.080000	0.090000	0.250000	5.969327e+00	0.310000	0.060000	7.457493e-01	0.369628	0.022645	0.000000	0.175652	0.001167	0.075292	0.100668
156000	0.280000	1.233678e+02	0.030000	1.363425e+01	0.070000	1.363425e+01	0.300000	2.222455e+02	0.430000	1.363425e-01	0.000000	1.161834e+02	0.560000	2.323668e-01	0.060000	1.161834e+02	0.130000	1.721416e-01	0.720000	4.346791e+01	0.030000	4.390477e-02	0.050000	0.030000	0.170000	0.090000	0.220000	6.029320e+00	0.300000	0.090000	7.457493e-01	0.053514	0.000543	0.000000	0.110509	0.000536	0.049562	0.230000	1.127497e+02	0.030000	1.349859e+01	0.010000	1.363425e+01	0.550000	2.200341e+02	0.200000	1.116278e-01	0.020000	1.173511e+02	0.530000	2.323668e-01	0.040000	1.161834e+02	0.140000	1.756191e-01	0.820000	4.260719e+01	0.010000	4.390477e-02	0.060000	0.020000	0.150000	0.070000	0.190000	5.909932e+00	0.250000	0.060000	7.457493e-01	0.367804	0.022537	0.000000	0.175402	0.001199	0.075937	0.100666
157000	0.280000	1.233678e+02	0.030000	1.363425e+01	0.070000	1.363425e+01	0.300000	2.222455e+02	0.430000	1.363425e-01	0.000000	1.161834e+02	0.560000	2.323668e-01	0.060000	1.161834e+02	0.130000	1.721416e-01	0.790000	4.303540e+01	0.030000	4.390477e-02	0.080000	0.070000	0.040000	0.090000	0.280000	6.089916e+00	0.390000	0.090000	7.457493e-01	0.057221	0.000540	0.000000	0.109809	0.000533	0.049248	0.230000	1.127497e+02	0.070000	1.363425e+01	0.010000	1.363425e+01	0.550000	2.200341e+02	0.200000	1.116278e-01	0.020000	1.173511e+02	0.530000	2.323668e-01	0.040000	1.161834e+02	0.140000	1.756191e-01	0.820000	4.260719e+01	0.010000	4.390477e-02	0.070000	0.040000	0.070000	0.080000	0.190000	5.969327e+00	0.210000	0.060000	7.457493e-01	0.369145	0.022427	0.000000	0.174986	0.001190	0.077410	0.100523
158000	0.280000	1.233678e+02	0.100000	1.377128e+01	0.070000	1.363425e+01	0.300000	2.222455e+02	0.410000	1.377128e-01	0.000000	1.161834e+02	0.560000	2.323668e-01	0.060000	1.161834e+02	0.130000	1.721416e-01	0.790000	4.303540e+01	0.030000	4.390477e-02	0.050000	0.050000	0.090000	0.040000	0.300000	6.029320e+00	0.280000	0.060000	7.383290e-01	0.058739	0.000537	0.000000	0.109179	0.000529	0.049008	0.230000	1.127497e+02	0.070000	1.363425e+01	0.070000	1.377128e+01	0.550000	2.200341e+02	0.300000	1.127497e-01	0.020000	1.173511e+02	0.530000	2.323668e-01	0.040000	1.161834e+02	0.140000	1.756191e-01	0.820000	4.260719e+01	0.010000	4.390477e-02	0.060000	0.040000	0.140000	0.090000	0.260000	5.909932e+00	0.290000	0.030000	7.383290e-01	0.370107	0.022283	0.000000	0.174043	0.001182	0.080050	0.100941
159000	0.280000	1.233678e+02	0.100000	1.377128e+01	0.060000	1.377128e+01	0.300000	2.222455e+02	0.410000	1.377128e-01	0.000000	1.161834e+02	0.560000	2.323668e-01	0.060000	1.161834e+02	0.130000	1.721416e-01	0.790000	4.303540e+01	0.030000	4.390477e-02	0.080000	0.020000	0.130000	0.080000	0.250000	5.969327e+00	0.260000	0.060000	7.383290e-01	0.061397	0.000533	0.000000	0.108459	0.000526	0.048723	0.270000	1.116278e+02	0.070000	1.363425e+01	0.070000	1.377128e+01	0.550000	2.200341e+02	0.300000	1.127497e-01	0.020000	1.173511e+02	0.570000	2.347022e-01	0.040000	1.161834e+02	0.140000	1.756191e-01	0.820000	4.260719e+01	0.040000	4.346791e-02	0.080000	0.030000	0.060000	0.080000	0.260000	5.969327e+00	0.310000	0.030000	7.383290e-01	0.371465	0.022410	0.000000	0.173658	0.001441	0.083880	0.101045
160000	0.280000	1.233678e+02	0.100000	1.377128e+01	0.060000	1.377128e+01	0.300000	2.222455e+02	0.410000	1.377128e-01	0.000000	1.161834e+02	0.560000	2.323668e-01	0.060000	1.161834e+02	0.130000	1.721416e-01	0.790000	4.303540e+01	0.030000	4.390477e-02	0.050000	0.020000	0.100000	0.040000	0.250000	5.792907e+00	0.290000	0.060000	7.383290e-01	0.063983	0.000530	0.000000	0.107857	0.000522	0.048464	0.270000	1.116278e+02	0.070000	1.363425e+01	0.070000	1.377128e+01	0.550000	2.200341e+02	0.300000	1.127497e-01	0.020000	1.173511e+02	0.570000	2.347022e-01	0.040000	1.161834e+02	0.140000	1.756191e-01	0.820000	4.260719e+01	0.040000	4.346791e-02	0.050000	0.050000	0.140000	0.100000	0.240000	5.909932e+00	0.330000	0.030000	7.383290e-01	0.372466	0.022451	0.000000	0.173560	0.001659	0.086204	0.100850
161000	0.190000	1.246077e+02	0.100000	1.377128e+01	0.060000	1.377128e+01	0.440000	2.200341e+02	0.410000	1.377128e-01	0.000000	1.161834e+02	0.560000	2.323668e-01	0.060000	1.161834e+02	0.130000	1.721416e-01	0.790000	4.303540e+01	0.030000	4.390477e-02	0.110000	0.020000	0.070000	0.110000	0.270000	5.735267e+00	0.280000	0.100000	7.309825e-01	0.064030	0.000527	0.000000	0.107173	0.000519	0.048136	0.270000	1.116278e+02	0.070000	1.363425e+01	0.070000	1.377128e+01	0.600000	2.178447e+02	0.300000	1.127497e-01	0.020000	1.173511e+02	0.570000	2.347022e-01	0.040000	1.161834e+02	0.180000	1.738716e-01	0.820000	4.260719e+01	0.040000	4.346791e-02	0.060000	0.020000	0.080000	0.070000	0.260000	5.851127e+00	0.350000	0.060000	7.309825e-01	0.374757	0.022835	0.000000	0.174823	0.001722	0.086179	0.099635
162000	0.190000	1.246077e+02	0.100000	1.377128e+01	0.060000	1.377128e+01	0.440000	2.200341e+02	0.410000	1.377128e-01	0.010000	1.173511e+02	0.560000	2.323668e-01	0.060000	1.161834e+02	0.130000	1.721416e-01	0.790000	4.303540e+01	0.030000	4.390477e-02	0.110000	0.030000	0.110000	0.130000	0.250000	5.678200e+00	0.280000	0.100000	7.309825e-01	0.064969	0.000523	0.000000	0.106487	0.000516	0.047846	0.270000	1.116278e+02	0.050000	1.377128e+01	0.070000	1.377128e+01	0.600000	2.178447e+02	0.300000	1.127497e-01	0.020000	1.173511e+02	0.570000	2.347022e-01	0.040000	1.161834e+02	0.180000	1.738716e-01	0.820000	4.260719e+01	0.040000	4.346791e-02	0.060000	0.040000	0.060000	0.110000	0.220000	5.792907e+00	0.300000	0.060000	7.309825e-01	0.377027	0.023241	0.000000	0.175070	0.001712	0.086406	0.099065
163000	0.190000	1.246077e+02	0.080000	1.390968e+01	0.030000	1.390968e+01	0.440000	2.200341e+02	0.410000	1.377128e-01	0.010000	1.173511e+02	0.560000	2.323668e-01	0.060000	1.161834e+02	0.200000	1.704288e-01	0.790000	4.303540e+01	0.060000	4.346791e-02	0.060000	0.050000	0.120000	0.090000	0.230000	5.735267e+00	0.410000	0.040000	7.237091e-01	0.068460	0.000557	0.000000	0.105902	0.000513	0.047518	0.270000	1.116278e+02	0.050000	1.377128e+01	0.030000	1.390968e+01	0.600000	2.178447e+02	0.150000	1.116278e-01	0.020000	1.173511e+02	0.570000	2.347022e-01	0.040000	1.161834e+02	0.180000	1.738716e-01	0.820000	4.260719e+01	0.040000	4.346791e-02	0.060000	0.030000	0.130000	0.040000	0.320000	5.851127e+00	0.280000	0.070000	7.237091e-01	0.379393	0.024821	0.000000	0.176712	0.001702	0.086697	0.097663
164000	0.190000	1.246077e+02	0.080000	1.390968e+01	0.030000	1.390968e+01	0.440000	2.200341e+02	0.490000	1.390968e-01	0.010000	1.173511e+02	0.560000	2.323668e-01	0.060000	1.161834e+02	0.200000	1.704288e-01	0.790000	4.303540e+01	0.060000	4.346791e-02	0.030000	0.060000	0.120000	0.080000	0.260000	5.792907e+00	0.270000	0.040000	7.237091e-01	0.072733	0.000554	0.000000	0.105390	0.000510	0.047204	0.270000	1.116278e+02	0.050000	1.377128e+01	0.030000	1.390968e+01	0.600000	2.178447e+02	0.150000	1.116278e-01	0.020000	1.173511e+02	0.570000	2.347022e-01	0.050000	1.173511e+02	0.180000	1.738716e-01	0.710000	4.218324e+01	0.040000	4.346791e-02	0.080000	0.030000	0.120000	0.090000	0.250000	5.678200e+00	0.360000	0.070000	7.237091e-01	0.381136	0.026757	0.000000	0.180299	0.001803	0.086524	0.096742
165000	0.190000	1.246077e+02	0.080000	1.390968e+01	0.030000	1.390968e+01	0.380000	2.178447e+02	0.490000	1.390968e-01	0.010000	1.173511e+02	0.560000	2.323668e-01	0.060000	1.161834e+02	0.200000	1.704288e-01	0.790000	4.303540e+01	0.060000	4.346791e-02	0.070000	0.000000	0.110000	0.060000	0.290000	5.735267e+00	0.360000	0.040000	7.165081e-01	0.076168	0.000550	0.000000	0.104780	0.000507	0.046916	0.240000	1.127497e+02	0.050000	1.377128e+01	0.030000	1.390968e+01	0.600000	2.178447e+02	0.150000	1.116278e-01	0.020000	1.173511e+02	0.570000	2.347022e-01	0.050000	1.173511e+02	0.180000	1.738716e-01	0.710000	4.218324e+01	0.040000	4.346791e-02	0.090000	0.030000	0.090000	0.090000	0.270000	5.735267e+00	0.290000	0.070000	7.165081e-01	0.382886	0.027528	0.000037	0.181624	0.001829	0.086517	0.096034
166000	0.150000	1.258600e+02	0.080000	1.390968e+01	0.030000	1.390968e+01	0.380000	2.178447e+02	0.490000	1.390968e-01	0.010000	1.173511e+02	0.530000	2.347022e-01	0.040000	1.173511e+02	0.200000	1.704288e-01	0.860000	4.260719e+01	0.060000	4.346791e-02	0.120000	0.010000	0.140000	0.080000	0.270000	5.678200e+00	0.360000	0.040000	7.165081e-01	0.078955	0.000547	0.000000	0.104231	0.000504	0.046619	0.240000	1.127497e+02	0.050000	1.377128e+01	0.030000	1.390968e+01	0.600000	2.178447e+02	0.150000	1.116278e-01	0.010000	1.185305e+02	0.570000	2.347022e-01	0.050000	1.173511e+02	0.180000	1.738716e-01	0.710000	4.218324e+01	0.040000	4.346791e-02	0.090000	0.080000	0.120000	0.140000	0.300000	5.792907e+00	0.320000	0.070000	7.165081e-01	0.383357	0.029057	0.000036	0.185434	0.001855	0.086064	0.095175
167000	0.150000	1.258600e+02	0.080000	1.390968e+01	0.030000	1.390968e+01	0.380000	2.178447e+02	0.490000	1.390968e-01	0.010000	1.173511e+02	0.530000	2.347022e-01	0.040000	1.173511e+02	0.200000	1.704288e-01	0.860000	4.260719e+01	0.060000	4.346791e-02	0.100000	0.050000	0.070000	0.100000	0.330000	5.678200e+00	0.410000	0.040000	7.165081e-01	0.082980	0.000652	0.000000	0.103695	0.000501	0.046335	0.240000	1.127497e+02	0.030000	1.390968e+01	0.030000	1.390968e+01	0.570000	2.156771e+02	0.150000	1.116278e-01	0.010000	1.185305e+02	0.530000	2.370610e-01	0.050000	1.173511e+02	0.180000	1.738716e-01	0.710000	4.218324e+01	0.040000	4.346791e-02	0.030000	0.080000	0.110000	0.060000	0.300000	5.851127e+00	0.340000	0.070000	7.165081e-01	0.382816	0.029245	0.000036	0.186250	0.001843	0.085698	0.095238
168000	0.150000	1.258600e+02	0.080000	1.390968e+01	0.080000	1.404948e+01	0.380000	2.178447e+02	0.490000	1.390968e-01	0.010000	1.173511e+02	0.530000	2.347022e-01	0.040000	1.173511e+02	0.200000	1.704288e-01	0.860000	4.260719e+01	0.060000	4.346791e-02	0.090000	0.040000	0.100000	0.040000	0.280000	5.735267e+00	0.330000	0.070000	7.093787e-01	0.085493	0.000648	0.000000	0.103046	0.000498	0.046065	0.240000	1.127497e+02	0.030000	1.390968e+01	0.010000	1.404948e+01	0.570000	2.156771e+02	0.150000	1.116278e-01	0.010000	1.185305e+02	0.530000	2.370610e-01	0.050000	1.173511e+02	0.180000	1.738716e-01	0.710000	4.218324e+01	0.040000	4.346791e-02	0.090000	0.020000	0.110000	0.070000	0.340000	5.909932e+00	0.340000	0.030000	7.093787e-01	0.383686	0.030237	0.000072	0.188534	0.001833	0.085503	0.095536
169000	0.150000	1.258600e+02	0.080000	1.404948e+01	0.080000	1.404948e+01	0.380000	2.178447e+02	0.410000	1.404948e-01	0.010000	1.173511e+02	0.530000	2.347022e-01	0.040000	1.173511e+02	0.200000	1.704288e-01	0.860000	4.260719e+01	0.060000	4.346791e-02	0.080000	0.050000	0.100000	0.130000	0.280000	5.678200e+00	0.340000	0.070000	7.093787e-01	0.086045	0.000645	0.000000	0.102457	0.000495	0.045752	0.240000	1.127497e+02	0.030000	1.390968e+01	0.010000	1.404948e+01	0.570000	2.156771e+02	0.290000	1.127497e-01	0.010000	1.185305e+02	0.530000	2.370610e-01	0.050000	1.173511e+02	0.180000	1.738716e-01	0.710000	4.218324e+01	0.040000	4.346791e-02	0.100000	0.020000	0.120000	0.130000	0.220000	5.851127e+00	0.280000	0.030000	7.093787e-01	0.385028	0.032084	0.000071	0.191020	0.001858	0.085394	0.095180
170000	0.150000	1.258600e+02	0.080000	1.404948e+01	0.080000	1.404948e+01	0.420000	2.156771e+02	0.410000	1.404948e-01	0.010000	1.173511e+02	0.530000	2.347022e-01	0.040000	1.173511e+02	0.200000	1.704288e-01	0.860000	4.260719e+01	0.060000	4.346791e-02	0.040000	0.030000	0.080000	0.070000	0.310000	5.621701e+00	0.340000	0.070000	7.093787e-01	0.085851	0.000641	0.000000	0.101951	0.000492	0.045496	0.240000	1.138828e+02	0.030000	1.390968e+01	0.010000	1.404948e+01	0.570000	2.156771e+02	0.290000	1.127497e-01	0.010000	1.185305e+02	0.530000	2.370610e-01	0.050000	1.173511e+02	0.180000	1.738716e-01	0.710000	4.218324e+01	0.040000	4.303540e-02	0.060000	0.010000	0.100000	0.080000	0.310000	5.909932e+00	0.260000	0.130000	7.023203e-01	0.385731	0.032590	0.000071	0.192645	0.001846	0.085239	0.095119
171000	0.220000	1.271249e+02	0.080000	1.404948e+01	0.080000	1.404948e+01	0.420000	2.156771e+02	0.410000	1.404948e-01	0.000000	1.185305e+02	0.530000	2.347022e-01	0.040000	1.173511e+02	0.200000	1.704288e-01	0.860000	4.260719e+01	0.060000	4.346791e-02	0.040000	0.000000	0.070000	0.060000	0.280000	5.565764e+00	0.310000	0.080000	7.023203e-01	0.085438	0.000637	0.000000	0.101571	0.000489	0.045216	0.240000	1.138828e+02	0.030000	1.390968e+01	0.010000	1.404948e+01	0.630000	2.135311e+02	0.290000	1.127497e-01	0.010000	1.185305e+02	0.530000	2.370610e-01	0.050000	1.173511e+02	0.180000	1.738716e-01	0.710000	4.218324e+01	0.040000	4.303540e-02	0.040000	0.060000	0.100000	0.080000	0.250000	5.969327e+00	0.370000	0.130000	7.023203e-01	0.386552	0.032644	0.000070	0.192102	0.001836	0.085118	0.094507
172000	0.220000	1.271249e+02	0.080000	1.404948e+01	0.080000	1.404948e+01	0.420000	2.156771e+02	0.410000	1.404948e-01	0.000000	1.185305e+02	0.530000	2.347022e-01	0.040000	1.173511e+02	0.200000	1.704288e-01	0.860000	4.260719e+01	0.030000	4.303540e-02	0.090000	0.030000	0.070000	0.130000	0.240000	5.565764e+00	0.290000	0.080000	7.023203e-01	0.085206	0.000634	0.000000	0.101226	0.000486	0.044917	0.240000	1.138828e+02	0.040000	1.404948e+01	0.010000	1.404948e+01	0.630000	2.135311e+02	0.290000	1.127497e-01	0.010000	1.185305e+02	0.530000	2.370610e-01	0.050000	1.173511e+02	0.140000	1.721416e-01	0.710000	4.218324e+01	0.040000	4.303540e-02	0.040000	0.040000	0.110000	0.060000	0.230000	6.029320e+00	0.370000	0.130000	7.023203e-01	0.389147	0.032753	0.000070	0.191730	0.001824	0.084753	0.094356
173000	0.220000	1.271249e+02	0.080000	1.404948e+01	0.050000	1.419068e+01	0.420000	2.156771e+02	0.410000	1.404948e-01	0.000000	1.185305e+02	0.530000	2.347022e-01	0.040000	1.173511e+02	0.130000	1.687330e-01	0.860000	4.260719e+01	0.030000	4.303540e-02	0.130000	0.030000	0.040000	0.080000	0.270000	5.678200e+00	0.290000	0.120000	6.953321e-01	0.087695	0.000630	0.000000	0.100684	0.000483	0.044664	0.240000	1.138828e+02	0.040000	1.404948e+01	0.030000	1.419068e+01	0.630000	2.135311e+02	0.290000	1.127497e-01	0.010000	1.185305e+02	0.530000	2.370610e-01	0.050000	1.173511e+02	0.140000	1.721416e-01	0.710000	4.218324e+01	0.040000	4.303540e-02	0.090000	0.020000	0.130000	0.030000	0.270000	6.089916e+00	0.360000	0.050000	6.953321e-01	0.390973	0.032878	0.000069	0.191613	0.001814	0.084681	0.094461
174000	0.220000	1.271249e+02	0.070000	1.419068e+01	0.050000	1.419068e+01	0.420000	2.156771e+02	0.400000	1.419068e-01	0.000000	1.185305e+02	0.530000	2.347022e-01	0.050000	1.185305e+02	0.130000	1.687330e-01	0.860000	4.260719e+01	0.030000	4.303540e-02	0.100000	0.030000	0.150000	0.080000	0.280000	5.792907e+00	0.240000	0.120000	6.953321e-01	0.089076	0.000626	0.000000	0.100235	0.000480	0.044409	0.240000	1.138828e+02	0.040000	1.404948e+01	0.030000	1.419068e+01	0.630000	2.135311e+02	0.280000	1.138828e-01	0.010000	1.185305e+02	0.530000	2.370610e-01	0.040000	1.185305e+02	0.140000	1.721416e-01	0.710000	4.218324e+01	0.040000	4.303540e-02	0.110000	0.030000	0.110000	0.060000	0.250000	6.151120e+00	0.290000	0.050000	6.953321e-01	0.391354	0.032721	0.000069	0.191269	0.001803	0.084489	0.094096
175000	0.220000	1.271249e+02	0.070000	1.419068e+01	0.050000	1.419068e+01	0.420000	2.156771e+02	0.400000	1.419068e-01	0.000000	1.185305e+02	0.530000	2.347022e-01	0.050000	1.185305e+02	0.130000	1.687330e-01	0.760000	4.218324e+01	0.030000	4.303540e-02	0.110000	0.010000	0.140000	0.100000	0.310000	5.969327e+00	0.310000	0.120000	6.953321e-01	0.091427	0.000657	0.000000	0.099715	0.000478	0.044110	0.190000	1.150274e+02	0.040000	1.404948e+01	0.030000	1.419068e+01	0.550000	2.114064e+02	0.280000	1.138828e-01	0.010000	1.185305e+02	0.530000	2.370610e-01	0.040000	1.185305e+02	0.140000	1.721416e-01	0.840000	4.176351e+01	0.040000	4.303540e-02	0.070000	0.050000	0.120000	0.070000	0.270000	6.089916e+00	0.280000	0.030000	6.884134e-01	0.392630	0.032941	0.000069	0.190848	0.001792	0.084592	0.092980
176000	0.220000	1.284025e+02	0.070000	1.419068e+01	0.050000	1.419068e+01	0.470000	2.135311e+02	0.400000	1.419068e-01	0.000000	1.185305e+02	0.490000	2.370610e-01	0.050000	1.185305e+02	0.130000	1.687330e-01	0.760000	4.218324e+01	0.030000	4.303540e-02	0.130000	0.040000	0.110000	0.090000	0.230000	5.909932e+00	0.330000	0.080000	6.884134e-01	0.093684	0.000654	0.000000	0.099276	0.000475	0.043870	0.190000	1.150274e+02	0.040000	1.404948e+01	0.030000	1.419068e+01	0.550000	2.114064e+02	0.280000	1.138828e-01	0.000000	1.197217e+02	0.470000	2.394435e-01	0.040000	1.185305e+02	0.140000	1.721416e-01	0.840000	4.176351e+01	0.040000	4.303540e-02	0.100000	0.030000	0.100000	0.090000	0.180000	5.909932e+00	0.370000	0.030000	6.884134e-01	0.392196	0.032844	0.000068	0.191521	0.001849	0.084460	0.091996
177000	0.220000	1.284025e+02	0.070000	1.419068e+01	0.050000	1.419068e+01	0.470000	2.135311e+02	0.400000	1.419068e-01	0.000000	1.185305e+02	0.490000	2.370610e-01	0.050000	1.185305e+02	0.130000	1.687330e-01	0.760000	4.218324e+01	0.030000	4.303540e-02	0.050000	0.010000	0.070000	0.080000	0.240000	5.851127e+00	0.280000	0.080000	6.884134e-01	0.094079	0.000753	0.000000	0.101362	0.000472	0.043598	0.190000	1.150274e+02	0.030000	1.419068e+01	0.030000	1.419068e+01	0.550000	2.114064e+02	0.280000	1.138828e-01	0.000000	1.197217e+02	0.470000	2.394435e-01	0.040000	1.185305e+02	0.140000	1.721416e-01	0.840000	4.176351e+01	0.040000	4.303540e-02	0.080000	0.010000	0.090000	0.120000	0.320000	6.089916e+00	0.320000	0.030000	6.884134e-01	0.391454	0.032763	0.000068	0.192331	0.001839	0.084238	0.091184
178000	0.220000	1.284025e+02	0.070000	1.419068e+01	0.060000	1.433329e+01	0.470000	2.135311e+02	0.400000	1.419068e-01	0.000000	1.185305e+02	0.490000	2.370610e-01	0.050000	1.185305e+02	0.130000	1.687330e-01	0.760000	4.218324e+01	0.030000	4.303540e-02	0.040000	0.030000	0.080000	0.100000	0.250000	5.678200e+00	0.290000	0.080000	6.884134e-01	0.093978	0.000782	0.000000	0.104654	0.000470	0.043344	0.190000	1.150274e+02	0.030000	1.419068e+01	0.040000	1.433329e+01	0.550000	2.114064e+02	0.280000	1.150274e-01	0.000000	1.197217e+02	0.470000	2.394435e-01	0.040000	1.185305e+02	0.140000	1.721416e-01	0.840000	4.176351e+01	0.040000	4.303540e-02	0.060000	0.040000	0.130000	0.060000	0.160000	6.029320e+00	0.290000	0.040000	6.815636e-01	0.391275	0.032755	0.000101	0.194046	0.001896	0.083939	0.090415
179000	0.220000	1.284025e+02	0.050000	1.433329e+01	0.060000	1.433329e+01	0.470000	2.135311e+02	0.450000	1.433329e-01	0.000000	1.185305e+02	0.490000	2.370610e-01	0.050000	1.185305e+02	0.130000	1.687330e-01	0.760000	4.218324e+01	0.030000	4.303540e-02	0.040000	0.030000	0.060000	0.110000	0.270000	5.735267e+00	0.360000	0.080000	6.815636e-01	0.093974	0.000879	0.000000	0.107841	0.000467	0.043107	0.190000	1.150274e+02	0.030000	1.419068e+01	0.040000	1.433329e+01	0.550000	2.114064e+02	0.280000	1.150274e-01	0.000000	1.197217e+02	0.470000	2.394435e-01	0.040000	1.185305e+02	0.140000	1.721416e-01	0.840000	4.176351e+01	0.050000	4.260719e-02	0.100000	0.000000	0.080000	0.120000	0.270000	6.151120e+00	0.280000	0.040000	6.815636e-01	0.392092	0.034830	0.000101	0.197074	0.001920	0.083538	0.089168
180000	0.220000	1.284025e+02	0.050000	1.433329e+01	0.060000	1.433329e+01	0.500000	2.114064e+02	0.450000	1.433329e-01	0.000000	1.185305e+02	0.490000	2.370610e-01	0.050000	1.185305e+02	0.130000	1.687330e-01	0.760000	4.218324e+01	0.030000	4.303540e-02	0.030000	0.010000	0.080000	0.090000	0.280000	5.792907e+00	0.260000	0.080000	6.815636e-01	0.094430	0.000874	0.000000	0.108525	0.000464	0.042879	0.190000	1.150274e+02	0.030000	1.419068e+01	0.040000	1.433329e+01	0.550000	2.114064e+02	0.280000	1.150274e-01	0.000000	1.197217e+02	0.470000	2.394435e-01	0.040000	1.185305e+02	0.140000	1.721416e-01	0.840000	4.176351e+01	0.050000	4.260719e-02	0.060000	0.010000	0.140000	0.060000	0.110000	6.089916e+00	0.320000	0.050000	6.747819e-01	0.390513	0.034698	0.000100	0.198390	0.001910	0.083225	0.087471
181000	0.240000	1.296930e+02	0.050000	1.433329e+01	0.060000	1.433329e+01	0.500000	2.114064e+02	0.450000	1.433329e-01	0.000000	1.185305e+02	0.490000	2.370610e-01	0.050000	1.185305e+02	0.130000	1.687330e-01	0.760000	4.218324e+01	0.030000	4.303540e-02	0.100000	0.020000	0.110000	0.060000	0.280000	5.851127e+00	0.280000	0.080000	6.815636e-01	0.095436	0.000869	0.000000	0.109143	0.000461	0.042674	0.310000	1.138828e+02	0.060000	1.433329e+01	0.040000	1.433329e+01	0.510000	2.093029e+02	0.280000	1.150274e-01	0.000000	1.197217e+02	0.470000	2.394435e-01	0.040000	1.185305e+02	0.140000	1.704288e-01	0.840000	4.176351e+01	0.050000	4.260719e-02	0.030000	0.010000	0.130000	0.070000	0.230000	6.029320e+00	0.290000	0.050000	6.747819e-01	0.389446	0.034632	0.000100	0.200514	0.002032	0.083383	0.087348
182000	0.240000	1.296930e+02	0.050000	1.433329e+01	0.060000	1.433329e+01	0.500000	2.114064e+02	0.450000	1.433329e-01	0.000000	1.197217e+02	0.490000	2.370610e-01	0.050000	1.185305e+02	0.220000	1.670540e-01	0.760000	4.218324e+01	0.030000	4.303540e-02	0.060000	0.020000	0.130000	0.070000	0.300000	5.909932e+00	0.310000	0.120000	6.747819e-01	0.098092	0.000931	0.000000	0.108922	0.000458	0.042437	0.310000	1.138828e+02	0.060000	1.433329e+01	0.040000	1.433329e+01	0.510000	2.093029e+02	0.280000	1.150274e-01	0.000000	1.197217e+02	0.470000	2.394435e-01	0.040000	1.185305e+02	0.140000	1.704288e-01	0.840000	4.176351e+01	0.050000	4.260719e-02	0.120000	0.040000	0.110000	0.110000	0.240000	5.909932e+00	0.320000	0.050000	6.747819e-01	0.388000	0.034449	0.000099	0.200229	0.002022	0.083430	0.087228
183000	0.240000	1.296930e+02	0.040000	1.447735e+01	0.070000	1.447735e+01	0.500000	2.114064e+02	0.450000	1.433329e-01	0.000000	1.197217e+02	0.490000	2.370610e-01	0.050000	1.185305e+02	0.220000	1.670540e-01	0.760000	4.218324e+01	0.010000	4.260719e-02	0.080000	0.010000	0.070000	0.060000	0.270000	5.851127e+00	0.310000	0.120000	6.747819e-01	0.099356	0.000925	0.000000	0.108774	0.000456	0.042225	0.310000	1.138828e+02	0.060000	1.433329e+01	0.040000	1.433329e+01	0.510000	2.093029e+02	0.220000	1.138828e-01	0.000000	1.197217e+02	0.470000	2.394435e-01	0.040000	1.185305e+02	0.140000	1.704288e-01	0.840000	4.134796e+01	0.050000	4.260719e-02	0.020000	0.050000	0.160000	0.070000	0.240000	5.851127e+00	0.360000	0.070000	6.680677e-01	0.386534	0.034254	0.000098	0.199713	0.002010	0.084797	0.086535
184000	0.240000	1.296930e+02	0.040000	1.447735e+01	0.070000	1.447735e+01	0.500000	2.114064e+02	0.450000	1.433329e-01	0.000000	1.197217e+02	0.490000	2.370610e-01	0.040000	1.197217e+02	0.220000	1.670540e-01	0.760000	4.218324e+01	0.010000	4.260719e-02	0.080000	0.030000	0.070000	0.110000	0.340000	5.969327e+00	0.350000	0.030000	6.680677e-01	0.099193	0.000920	0.000000	0.109080	0.000454	0.042003	0.310000	1.138828e+02	0.060000	1.433329e+01	0.050000	1.447735e+01	0.510000	2.093029e+02	0.220000	1.138828e-01	0.000000	1.197217e+02	0.510000	2.418499e-01	0.040000	1.185305e+02	0.140000	1.704288e-01	0.840000	4.134796e+01	0.050000	4.260719e-02	0.090000	0.030000	0.110000	0.090000	0.280000	6.029320e+00	0.330000	0.070000	6.680677e-01	0.387085	0.034068	0.000098	0.198697	0.001999	0.087590	0.085912
185000	0.240000	1.296930e+02	0.040000	1.447735e+01	0.070000	1.447735e+01	0.260000	2.093029e+02	0.420000	1.447735e-01	0.000000	1.197217e+02	0.490000	2.370610e-01	0.040000	1.197217e+02	0.220000	1.670540e-01	0.760000	4.218324e+01	0.010000	4.260719e-02	0.040000	0.040000	0.160000	0.050000	0.270000	5.969327e+00	0.360000	0.030000	6.680677e-01	0.098892	0.000948	0.000000	0.110101	0.000451	0.041801	0.310000	1.138828e+02	0.060000	1.433329e+01	0.050000	1.447735e+01	0.510000	2.072203e+02	0.220000	1.138828e-01	0.000000	1.197217e+02	0.510000	2.418499e-01	0.080000	1.197217e+02	0.140000	1.704288e-01	0.840000	4.134796e+01	0.050000	4.260719e-02	0.090000	0.030000	0.170000	0.130000	0.330000	6.029320e+00	0.330000	0.090000	6.614203e-01	0.386492	0.033878	0.000098	0.197724	0.001988	0.089618	0.085298
186000	0.240000	1.296930e+02	0.040000	1.447735e+01	0.070000	1.447735e+01	0.260000	2.093029e+02	0.420000	1.447735e-01	0.000000	1.197217e+02	0.540000	2.394435e-01	0.040000	1.197217e+02	0.220000	1.670540e-01	0.770000	4.176351e+01	0.010000	4.260719e-02	0.080000	0.020000	0.110000	0.160000	0.230000	5.909932e+00	0.210000	0.070000	6.614203e-01	0.098597	0.000943	0.000000	0.112273	0.000449	0.041578	0.210000	1.150274e+02	0.060000	1.433329e+01	0.050000	1.447735e+01	0.510000	2.072203e+02	0.220000	1.138828e-01	0.010000	1.209250e+02	0.510000	2.418499e-01	0.080000	1.197217e+02	0.140000	1.704288e-01	0.840000	4.134796e+01	0.050000	4.260719e-02	0.100000	0.050000	0.090000	0.150000	0.200000	5.969327e+00	0.240000	0.090000	6.614203e-01	0.387251	0.033691	0.000097	0.196706	0.001977	0.092265	0.085554
187000	0.230000	1.309964e+02	0.040000	1.447735e+01	0.070000	1.447735e+01	0.260000	2.093029e+02	0.420000	1.447735e-01	0.000000	1.197217e+02	0.540000	2.394435e-01	0.040000	1.197217e+02	0.220000	1.670540e-01	0.770000	4.176351e+01	0.010000	4.260719e-02	0.020000	0.040000	0.110000	0.150000	0.190000	5.969327e+00	0.260000	0.070000	6.614203e-01	0.101861	0.001002	0.000000	0.111953	0.000446	0.041391	0.210000	1.150274e+02	0.010000	1.447735e+01	0.050000	1.447735e+01	0.510000	2.072203e+02	0.220000	1.138828e-01	0.010000	1.209250e+02	0.510000	2.418499e-01	0.080000	1.197217e+02	0.140000	1.704288e-01	0.840000	4.134796e+01	0.050000	4.260719e-02	0.090000	0.040000	0.140000	0.090000	0.230000	5.909932e+00	0.220000	0.060000	6.548391e-01	0.387240	0.033621	0.000097	0.196807	0.002031	0.094006	0.084683
188000	0.230000	1.309964e+02	0.040000	1.447735e+01	0.040000	1.462285e+01	0.260000	2.093029e+02	0.420000	1.447735e-01	0.000000	1.197217e+02	0.540000	2.394435e-01	0.040000	1.197217e+02	0.220000	1.670540e-01	0.770000	4.176351e+01	0.010000	4.260719e-02	0.130000	0.050000	0.060000	0.150000	0.230000	5.792907e+00	0.300000	0.070000	6.614203e-01	0.104940	0.000997	0.000000	0.111821	0.000444	0.041159	0.210000	1.150274e+02	0.010000	1.447735e+01	0.020000	1.462285e+01	0.510000	2.072203e+02	0.220000	1.138828e-01	0.010000	1.209250e+02	0.510000	2.418499e-01	0.080000	1.197217e+02	0.140000	1.704288e-01	0.840000	4.134796e+01	0.050000	4.260719e-02	0.040000	0.050000	0.090000	0.150000	0.210000	5.851127e+00	0.330000	0.060000	6.548391e-01	0.386992	0.033664	0.000096	0.197426	0.002181	0.095378	0.084057
189000	0.230000	1.309964e+02	0.020000	1.462285e+01	0.040000	1.462285e+01	0.260000	2.093029e+02	0.420000	1.447735e-01	0.000000	1.197217e+02	0.540000	2.394435e-01	0.040000	1.197217e+02	0.220000	1.670540e-01	0.770000	4.176351e+01	0.010000	4.260719e-02	0.110000	0.040000	0.140000	0.100000	0.260000	5.969327e+00	0.250000	0.110000	6.548391e-01	0.106766	0.001055	0.000000	0.111605	0.000442	0.040943	0.210000	1.150274e+02	0.010000	1.447735e+01	0.020000	1.462285e+01	0.510000	2.072203e+02	0.170000	1.127497e-01	0.010000	1.209250e+02	0.510000	2.418499e-01	0.080000	1.197217e+02	0.140000	1.704288e-01	0.840000	4.134796e+01	0.040000	4.218324e-02	0.090000	0.060000	0.100000	0.050000	0.180000	5.792907e+00	0.330000	0.090000	6.483233e-01	0.388345	0.033581	0.000095	0.196935	0.002266	0.098930	0.083943
190000	0.230000	1.309964e+02	0.020000	1.462285e+01	0.040000	1.462285e+01	0.260000	2.093029e+02	0.420000	1.447735e-01	0.000000	1.197217e+02	0.540000	2.394435e-01	0.040000	1.197217e+02	0.220000	1.670540e-01	0.770000	4.176351e+01	0.010000	4.260719e-02	0.090000	0.070000	0.120000	0.050000	0.350000	6.029320e+00	0.260000	0.110000	6.548391e-01	0.109670	0.001145	0.000000	0.111438	0.000439	0.040732	0.210000	1.150274e+02	0.010000	1.447735e+01	0.020000	1.462285e+01	0.560000	2.051584e+02	0.170000	1.127497e-01	0.010000	1.209250e+02	0.510000	2.418499e-01	0.080000	1.197217e+02	0.140000	1.704288e-01	0.840000	4.134796e+01	0.040000	4.218324e-02	0.050000	0.020000	0.060000	0.100000	0.270000	5.851127e+00	0.310000	0.090000	6.483233e-01	0.389520	0.033580	0.000127	0.196863	0.002540	0.101896	0.083712
191000	0.230000	1.309964e+02	0.020000	1.462285e+01	0.040000	1.462285e+01	0.470000	2.072203e+02	0.340000	1.462285e-01	0.000000	1.197217e+02	0.540000	2.394435e-01	0.040000	1.197217e+02	0.220000	1.670540e-01	0.770000	4.176351e+01	0.010000	4.260719e-02	0.020000	0.030000	0.110000	0.080000	0.280000	6.029320e+00	0.330000	0.030000	6.483233e-01	0.112272	0.001203	0.000000	0.110905	0.000437	0.040534	0.290000	1.138828e+02	0.010000	1.447735e+01	0.020000	1.462285e+01	0.560000	2.051584e+02	0.170000	1.127497e-01	0.010000	1.209250e+02	0.510000	2.418499e-01	0.080000	1.197217e+02	0.140000	1.704288e-01	0.840000	4.134796e+01	0.040000	4.218324e-02	0.040000	0.030000	0.130000	0.090000	0.350000	5.851127e+00	0.310000	0.090000	6.483233e-01	0.389107	0.033516	0.000126	0.198065	0.002717	0.102843	0.083127
192000	0.230000	1.309964e+02	0.020000	1.462285e+01	0.020000	1.476981e+01	0.470000	2.072203e+02	0.340000	1.462285e-01	0.000000	1.197217e+02	0.540000	2.394435e-01	0.040000	1.197217e+02	0.240000	1.653918e-01	0.770000	4.176351e+01	0.010000	4.260719e-02	0.100000	0.030000	0.050000	0.080000	0.280000	6.089916e+00	0.280000	0.030000	6.483233e-01	0.114288	0.001197	0.000000	0.110503	0.000434	0.040313	0.290000	1.138828e+02	0.030000	1.462285e+01	0.020000	1.462285e+01	0.560000	2.051584e+02	0.170000	1.127497e-01	0.010000	1.209250e+02	0.510000	2.418499e-01	0.080000	1.197217e+02	0.190000	1.687330e-01	0.840000	4.134796e+01	0.040000	4.218324e-02	0.110000	0.020000	0.070000	0.040000	0.260000	5.969327e+00	0.300000	0.060000	6.418724e-01	0.387833	0.033431	0.000156	0.198764	0.003300	0.105976	0.083105
193000	0.280000	1.296930e+02	0.020000	1.462285e+01	0.020000	1.476981e+01	0.470000	2.072203e+02	0.340000	1.462285e-01	0.010000	1.209250e+02	0.540000	2.394435e-01	0.040000	1.197217e+02	0.240000	1.653918e-01	0.770000	4.176351e+01	0.010000	4.218324e-02	0.130000	0.020000	0.070000	0.100000	0.270000	6.151120e+00	0.340000	0.030000	6.483233e-01	0.116280	0.001190	0.000000	0.110008	0.000432	0.040095	0.290000	1.138828e+02	0.030000	1.462285e+01	0.020000	1.462285e+01	0.560000	2.051584e+02	0.210000	1.116278e-01	0.010000	1.209250e+02	0.510000	2.418499e-01	0.080000	1.197217e+02	0.190000	1.687330e-01	0.840000	4.134796e+01	0.040000	4.218324e-02	0.090000	0.030000	0.080000	0.070000	0.240000	5.909932e+00	0.330000	0.060000	6.418724e-01	0.388142	0.034158	0.000187	0.200297	0.003565	0.106749	0.082936
194000	0.280000	1.296930e+02	0.030000	1.476981e+01	0.020000	1.476981e+01	0.470000	2.072203e+02	0.340000	1.462285e-01	0.010000	1.209250e+02	0.540000	2.394435e-01	0.040000	1.197217e+02	0.240000	1.653918e-01	0.770000	4.176351e+01	0.010000	4.218324e-02	0.070000	0.020000	0.120000	0.160000	0.250000	6.089916e+00	0.250000	0.060000	6.418724e-01	0.117875	0.001184	0.000000	0.109464	0.000430	0.039893	0.290000	1.138828e+02	0.030000	1.462285e+01	0.060000	1.476981e+01	0.460000	2.031171e+02	0.210000	1.116278e-01	0.010000	1.209250e+02	0.510000	2.418499e-01	0.080000	1.197217e+02	0.190000	1.687330e-01	0.840000	4.134796e+01	0.040000	4.218324e-02	0.090000	0.010000	0.080000	0.080000	0.260000	5.851127e+00	0.310000	0.060000	6.418724e-01	0.389483	0.035548	0.000186	0.202341	0.003733	0.106719	0.082372
195000	0.280000	1.296930e+02	0.030000	1.476981e+01	0.020000	1.476981e+01	0.370000	2.051584e+02	0.340000	1.462285e-01	0.010000	1.209250e+02	0.540000	2.394435e-01	0.030000	1.209250e+02	0.240000	1.653918e-01	0.800000	4.134796e+01	0.010000	4.218324e-02	0.080000	0.060000	0.110000	0.080000	0.220000	5.909932e+00	0.350000	0.060000	6.418724e-01	0.118052	0.001178	0.000000	0.108962	0.000428	0.039666	0.290000	1.138828e+02	0.030000	1.462285e+01	0.060000	1.476981e+01	0.460000	2.031171e+02	0.210000	1.116278e-01	0.000000	1.221403e+02	0.510000	2.418499e-01	0.080000	1.197217e+02	0.190000	1.687330e-01	0.820000	4.093654e+01	0.040000	4.218324e-02	0.060000	0.040000	0.050000	0.080000	0.320000	5.909932e+00	0.310000	0.150000	6.354857e-01	0.390389	0.035845	0.000185	0.203228	0.003744	0.106661	0.081603
196000	0.280000	1.296930e+02	0.030000	1.476981e+01	0.020000	1.476981e+01	0.370000	2.051584e+02	0.340000	1.462285e-01	0.010000	1.209250e+02	0.540000	2.394435e-01	0.030000	1.209250e+02	0.240000	1.653918e-01	0.800000	4.134796e+01	0.010000	4.218324e-02	0.060000	0.030000	0.120000	0.060000	0.150000	5.851127e+00	0.270000	0.060000	6.418724e-01	0.119140	0.001172	0.000000	0.108446	0.000426	0.039479	0.280000	1.127497e+02	0.020000	1.476981e+01	0.060000	1.476981e+01	0.460000	2.031171e+02	0.210000	1.116278e-01	0.000000	1.221403e+02	0.450000	2.442806e-01	0.060000	1.209250e+02	0.190000	1.687330e-01	0.820000	4.093654e+01	0.040000	4.218324e-02	0.060000	0.020000	0.080000	0.060000	0.210000	5.735267e+00	0.320000	0.150000	6.354857e-01	0.391782	0.035975	0.000184	0.203392	0.003725	0.106519	0.081533
197000	0.280000	1.296930e+02	0.030000	1.476981e+01	0.030000	1.491825e+01	0.370000	2.051584e+02	0.460000	1.476981e-01	0.010000	1.209250e+02	0.540000	2.394435e-01	0.030000	1.209250e+02	0.240000	1.653918e-01	0.800000	4.134796e+01	0.010000	4.218324e-02	0.050000	0.050000	0.120000	0.040000	0.260000	5.909932e+00	0.330000	0.130000	6.354857e-01	0.122107	0.001165	0.000000	0.107943	0.000424	0.039312	0.280000	1.127497e+02	0.020000	1.476981e+01	0.060000	1.476981e+01	0.460000	2.031171e+02	0.210000	1.116278e-01	0.000000	1.221403e+02	0.450000	2.442806e-01	0.060000	1.209250e+02	0.190000	1.687330e-01	0.820000	4.093654e+01	0.040000	4.218324e-02	0.090000	0.010000	0.130000	0.040000	0.230000	5.678200e+00	0.220000	0.150000	6.354857e-01	0.391670	0.036382	0.000214	0.204973	0.004042	0.106717	0.081435
198000	0.130000	1.309964e+02	0.030000	1.476981e+01	0.030000	1.491825e+01	0.370000	2.051584e+02	0.460000	1.476981e-01	0.010000	1.209250e+02	0.520000	2.418499e-01	0.030000	1.209250e+02	0.240000	1.653918e-01	0.800000	4.134796e+01	0.010000	4.218324e-02	0.040000	0.030000	0.120000	0.150000	0.200000	5.792907e+00	0.330000	0.130000	6.354857e-01	0.124602	0.001159	0.000000	0.107424	0.000422	0.039110	0.280000	1.127497e+02	0.020000	1.476981e+01	0.060000	1.476981e+01	0.460000	2.031171e+02	0.210000	1.116278e-01	0.000000	1.221403e+02	0.450000	2.442806e-01	0.060000	1.209250e+02	0.190000	1.687330e-01	0.820000	4.093654e+01	0.060000	4.176351e-02	0.120000	0.070000	0.080000	0.080000	0.290000	5.851127e+00	0.270000	0.080000	6.291625e-01	0.389811	0.036277	0.000213	0.206534	0.005756	0.109303	0.081227
199000	0.130000	1.309964e+02	0.020000	1.491825e+01	0.030000	1.491825e+01	0.370000	2.051584e+02	0.460000	1.476981e-01	0.010000	1.209250e+02	0.520000	2.418499e-01	0.030000	1.209250e+02	0.240000	1.653918e-01	0.800000	4.134796e+01	0.010000	4.218324e-02	0.050000	0.030000	0.080000	0.070000	0.190000	5.851127e+00	0.310000	0.140000	6.291625e-01	0.125438	0.001154	0.000000	0.106841	0.000420	0.038904	0.280000	1.127497e+02	0.020000	1.476981e+01	0.070000	1.491825e+01	0.460000	2.031171e+02	0.300000	1.127497e-01	0.000000	1.221403e+02	0.450000	2.442806e-01	0.060000	1.209250e+02	0.190000	1.687330e-01	0.820000	4.093654e+01	0.060000	4.176351e-02	0.090000	0.030000	0.070000	0.100000	0.250000	5.792907e+00	0.270000	0.080000	6.291625e-01	0.388948	0.036264	0.000242	0.207215	0.006518	0.112816	0.081282
200000	0.130000	1.309964e+02	0.020000	1.491825e+01	0.030000	1.491825e+01	0.340000	2.031171e+02	0.460000	1.476981e-01	0.010000	1.209250e+02	0.520000	2.418499e-01	0.030000	1.209250e+02	0.240000	1.653918e-01	0.800000	4.134796e+01	0.010000	4.218324e-02	0.070000	0.000000	0.090000	0.110000	0.240000	5.735267e+00	0.350000	0.140000	6.291625e-01	0.129340	0.001148	0.000000	0.106338	0.000418	0.038712	0.280000	1.127497e+02	0.020000	1.476981e+01	0.070000	1.491825e+01	0.520000	2.010960e+02	0.300000	1.127497e-01	0.000000	1.221403e+02	0.450000	2.442806e-01	0.060000	1.209250e+02	0.150000	1.670540e-01	0.820000	4.093654e+01	0.060000	4.176351e-02	0.040000	0.030000	0.130000	0.100000	0.290000	5.969327e+00	0.270000	0.100000	6.229022e-01	0.389437	0.036188	0.000241	0.207376	0.007004	0.115418	0.081907
201000	0.130000	1.309964e+02	0.020000	1.491825e+01	0.030000	1.491825e+01	0.340000	2.031171e+02	0.460000	1.476981e-01	0.010000	1.209250e+02	0.520000	2.418499e-01	0.030000	1.209250e+02	0.240000	1.653918e-01	0.800000	4.134796e+01	0.010000	4.218324e-02	0.050000	0.000000	0.130000	0.150000	0.310000	5.792907e+00	0.280000	0.140000	6.291625e-01	0.131028	0.001142	0.000000	0.105810	0.000416	0.038519	0.130000	1.138828e+02	0.080000	1.491825e+01	0.070000	1.491825e+01	0.520000	2.010960e+02	0.300000	1.127497e-01	0.000000	1.221403e+02	0.450000	2.442806e-01	0.060000	1.209250e+02	0.150000	1.670540e-01	0.820000	4.093654e+01	0.060000	4.176351e-02	0.070000	0.060000	0.090000	0.110000	0.210000	6.029320e+00	0.320000	0.100000	6.229022e-01	0.389827	0.036684	0.000299	0.208555	0.007241	0.116178	0.081870
202000	0.130000	1.309964e+02	0.020000	1.491825e+01	0.040000	1.506818e+01	0.340000	2.031171e+02	0.480000	1.491825e-01	0.010000	1.209250e+02	0.520000	2.418499e-01	0.030000	1.209250e+02	0.240000	1.653918e-01	0.800000	4.134796e+01	0.010000	4.218324e-02	0.050000	0.050000	0.080000	0.090000	0.220000	5.792907e+00	0.330000	0.080000	6.229022e-01	0.133731	0.001137	0.000000	0.105219	0.000413	0.038336	0.130000	1.138828e+02	0.080000	1.491825e+01	0.070000	1.491825e+01	0.520000	2.010960e+02	0.300000	1.127497e-01	0.000000	1.221403e+02	0.450000	2.442806e-01	0.060000	1.209250e+02	0.150000	1.670540e-01	0.820000	4.093654e+01	0.060000	4.176351e-02	0.010000	0.010000	0.120000	0.090000	0.230000	5.851127e+00	0.240000	0.100000	6.229022e-01	0.390708	0.037624	0.000357	0.210079	0.007414	0.116109	0.081113
203000	0.260000	1.296930e+02	0.010000	1.506818e+01	0.040000	1.506818e+01	0.340000	2.031171e+02	0.480000	1.491825e-01	0.010000	1.209250e+02	0.520000	2.418499e-01	0.030000	1.209250e+02	0.150000	1.637462e-01	0.800000	4.134796e+01	0.060000	4.176351e-02	0.050000	0.030000	0.060000	0.060000	0.330000	5.969327e+00	0.350000	0.080000	6.229022e-01	0.134431	0.001131	0.000000	0.104986	0.000411	0.038158	0.130000	1.138828e+02	0.080000	1.491825e+01	0.070000	1.491825e+01	0.520000	2.010960e+02	0.300000	1.127497e-01	0.000000	1.221403e+02	0.450000	2.442806e-01	0.060000	1.209250e+02	0.150000	1.670540e-01	0.820000	4.093654e+01	0.060000	4.176351e-02	0.100000	0.020000	0.130000	0.080000	0.260000	5.909932e+00	0.300000	0.090000	6.167042e-01	0.391136	0.038378	0.000385	0.211593	0.007437	0.116209	0.081003
204000	0.260000	1.296930e+02	0.010000	1.506818e+01	0.040000	1.506818e+01	0.340000	2.031171e+02	0.480000	1.491825e-01	0.010000	1.209250e+02	0.520000	2.418499e-01	0.030000	1.209250e+02	0.150000	1.637462e-01	0.800000	4.134796e+01	0.060000	4.176351e-02	0.070000	0.030000	0.140000	0.060000	0.270000	6.151120e+00	0.380000	0.040000	6.167042e-01	0.135767	0.001333	0.000000	0.105564	0.000409	0.037978	0.130000	1.138828e+02	0.080000	1.491825e+01	0.040000	1.506818e+01	0.520000	2.010960e+02	0.300000	1.127497e-01	0.000000	1.221403e+02	0.450000	2.442806e-01	0.060000	1.209250e+02	0.150000	1.670540e-01	0.770000	4.052921e+01	0.060000	4.176351e-02	0.070000	0.010000	0.080000	0.110000	0.260000	6.089916e+00	0.300000	0.090000	6.167042e-01	0.391972	0.038876	0.000442	0.212786	0.007463	0.116459	0.081384
205000	0.260000	1.296930e+02	0.010000	1.506818e+01	0.040000	1.506818e+01	0.340000	2.031171e+02	0.480000	1.491825e-01	0.020000	1.221403e+02	0.520000	2.418499e-01	0.030000	1.209250e+02	0.150000	1.637462e-01	0.810000	4.093654e+01	0.060000	4.176351e-02	0.070000	0.050000	0.100000	0.070000	0.190000	6.151120e+00	0.320000	0.040000	6.167042e-01	0.135581	0.001326	0.000000	0.107590	0.000408	0.037777	0.130000	1.138828e+02	0.080000	1.491825e+01	0.040000	1.506818e+01	0.500000	1.990951e+02	0.260000	1.138828e-01	0.010000	1.233678e+02	0.450000	2.442806e-01	0.060000	1.209250e+02	0.150000	1.670540e-01	0.770000	4.052921e+01	0.060000	4.176351e-02	0.110000	0.060000	0.110000	0.090000	0.180000	5.909932e+00	0.280000	0.020000	6.105679e-01	0.392716	0.039433	0.000440	0.213800	0.007428	0.116110	0.081187
206000	0.260000	1.296930e+02	0.010000	1.506818e+01	0.040000	1.506818e+01	0.550000	2.010960e+02	0.480000	1.491825e-01	0.020000	1.221403e+02	0.520000	2.418499e-01	0.030000	1.209250e+02	0.150000	1.637462e-01	0.810000	4.093654e+01	0.060000	4.176351e-02	0.060000	0.010000	0.050000	0.090000	0.200000	6.029320e+00	0.330000	0.040000	6.167042e-01	0.135134	0.001350	0.000000	0.108718	0.000406	0.037615	0.300000	1.127497e+02	0.020000	1.506818e+01	0.040000	1.506818e+01	0.500000	1.990951e+02	0.260000	1.138828e-01	0.010000	1.233678e+02	0.520000	2.467356e-01	0.060000	1.209250e+02	0.150000	1.670540e-01	0.770000	4.052921e+01	0.060000	4.176351e-02	0.060000	0.070000	0.080000	0.050000	0.260000	6.089916e+00	0.260000	0.020000	6.105679e-01	0.392842	0.039263	0.000438	0.212953	0.007386	0.117309	0.081101
207000	0.160000	1.309964e+02	0.010000	1.506818e+01	0.040000	1.521962e+01	0.550000	2.010960e+02	0.500000	1.506818e-01	0.020000	1.221403e+02	0.470000	2.442806e-01	0.030000	1.209250e+02	0.150000	1.637462e-01	0.810000	4.093654e+01	0.060000	4.176351e-02	0.060000	0.060000	0.100000	0.110000	0.260000	5.969327e+00	0.240000	0.080000	6.105679e-01	0.134616	0.001344	0.000000	0.109562	0.000404	0.037425	0.300000	1.127497e+02	0.020000	1.506818e+01	0.040000	1.506818e+01	0.500000	1.990951e+02	0.260000	1.138828e-01	0.010000	1.233678e+02	0.520000	2.467356e-01	0.050000	1.221403e+02	0.150000	1.670540e-01	0.770000	4.052921e+01	0.060000	4.176351e-02	0.080000	0.040000	0.100000	0.120000	0.270000	6.089916e+00	0.270000	0.090000	6.044927e-01	0.392918	0.039397	0.000465	0.213827	0.007384	0.117427	0.080531
208000	0.160000	1.309964e+02	0.010000	1.521962e+01	0.040000	1.521962e+01	0.550000	2.010960e+02	0.500000	1.506818e-01	0.020000	1.221403e+02	0.470000	2.442806e-01	0.080000	1.221403e+02	0.150000	1.637462e-01	0.810000	4.093654e+01	0.060000	4.176351e-02	0.050000	0.050000	0.090000	0.070000	0.230000	5.792907e+00	0.330000	0.080000	6.105679e-01	0.134002	0.001337	0.000000	0.110964	0.000402	0.037257	0.300000	1.127497e+02	0.020000	1.506818e+01	0.040000	1.506818e+01	0.500000	1.990951e+02	0.260000	1.138828e-01	0.010000	1.233678e+02	0.520000	2.467356e-01	0.050000	1.221403e+02	0.150000	1.670540e-01	0.770000	4.052921e+01	0.060000	4.176351e-02	0.060000	0.040000	0.040000	0.080000	0.330000	6.275381e+00	0.260000	0.090000	6.044927e-01	0.391533	0.039245	0.000492	0.216050	0.008186	0.118680	0.079622
209000	0.160000	1.309964e+02	0.010000	1.521962e+01	0.040000	1.521962e+01	0.550000	2.010960e+02	0.500000	1.506818e-01	0.020000	1.221403e+02	0.470000	2.442806e-01	0.080000	1.221403e+02	0.150000	1.637462e-01	0.810000	4.093654e+01	0.060000	4.176351e-02	0.090000	0.030000	0.060000	0.040000	0.340000	5.735267e+00	0.330000	0.080000	6.105679e-01	0.133345	0.001330	0.000000	0.111695	0.000400	0.037091	0.300000	1.127497e+02	0.020000	1.506818e+01	0.040000	1.506818e+01	0.500000	1.990951e+02	0.260000	1.138828e-01	0.010000	1.233678e+02	0.520000	2.467356e-01	0.050000	1.221403e+02	0.150000	1.670540e-01	0.770000	4.052921e+01	0.030000	4.134796e-02	0.050000	0.030000	0.090000	0.120000	0.260000	6.212940e+00	0.360000	0.090000	6.044927e-01	0.390240	0.039061	0.000518	0.217718	0.008345	0.119247	0.078941
210000	0.160000	1.309964e+02	0.010000	1.521962e+01	0.040000	1.521962e+01	0.550000	2.010960e+02	0.500000	1.506818e-01	0.020000	1.221403e+02	0.470000	2.442806e-01	0.080000	1.221403e+02	0.150000	1.637462e-01	0.810000	4.093654e+01	0.060000	4.176351e-02	0.080000	0.010000	0.130000	0.090000	0.310000	5.792907e+00	0.300000	0.100000	6.044927e-01	0.132751	0.001323	0.000000	0.111902	0.000398	0.036928	0.300000	1.127497e+02	0.020000	1.506818e+01	0.060000	1.521962e+01	0.580000	1.971140e+02	0.210000	1.127497e-01	0.010000	1.233678e+02	0.520000	2.467356e-01	0.050000	1.221403e+02	0.180000	1.653918e-01	0.770000	4.052921e+01	0.030000	4.134796e-02	0.050000	0.030000	0.090000	0.070000	0.210000	6.151120e+00	0.360000	0.080000	5.984779e-01	0.389074	0.038982	0.000516	0.220352	0.008505	0.119246	0.078445
211000	0.160000	1.309964e+02	0.010000	1.521962e+01	0.040000	1.521962e+01	0.400000	1.990951e+02	0.500000	1.506818e-01	0.020000	1.221403e+02	0.470000	2.442806e-01	0.080000	1.221403e+02	0.150000	1.637462e-01	0.810000	4.093654e+01	0.060000	4.176351e-02	0.060000	0.040000	0.160000	0.070000	0.200000	5.735267e+00	0.420000	0.100000	6.044927e-01	0.132371	0.001316	0.000000	0.113213	0.000396	0.036753	0.260000	1.116278e+02	0.020000	1.506818e+01	0.060000	1.521962e+01	0.580000	1.971140e+02	0.210000	1.127497e-01	0.010000	1.233678e+02	0.520000	2.467356e-01	0.050000	1.221403e+02	0.180000	1.653918e-01	0.770000	4.052921e+01	0.030000	4.134796e-02	0.080000	0.030000	0.100000	0.090000	0.260000	6.338450e+00	0.360000	0.080000	5.984779e-01	0.389572	0.039832	0.000542	0.222194	0.008490	0.119018	0.078313
212000	0.160000	1.309964e+02	0.010000	1.521962e+01	0.080000	1.537258e+01	0.400000	1.990951e+02	0.350000	1.521962e-01	0.020000	1.221403e+02	0.470000	2.442806e-01	0.080000	1.221403e+02	0.150000	1.637462e-01	0.810000	4.093654e+01	0.060000	4.176351e-02	0.100000	0.020000	0.080000	0.060000	0.220000	5.792907e+00	0.420000	0.120000	5.984779e-01	0.133809	0.002107	0.000000	0.114624	0.000394	0.036587	0.260000	1.116278e+02	0.100000	1.521962e+01	0.060000	1.521962e+01	0.580000	1.971140e+02	0.210000	1.127497e-01	0.010000	1.233678e+02	0.520000	2.467356e-01	0.050000	1.221403e+02	0.180000	1.653918e-01	0.770000	4.052921e+01	0.030000	4.134796e-02	0.050000	0.050000	0.080000	0.050000	0.260000	6.275381e+00	0.360000	0.070000	5.925229e-01	0.390116	0.040240	0.000795	0.223029	0.008616	0.119223	0.077771
213000	0.280000	1.296930e+02	0.040000	1.537258e+01	0.080000	1.537258e+01	0.400000	1.990951e+02	0.350000	1.521962e-01	0.020000	1.221403e+02	0.470000	2.442806e-01	0.080000	1.221403e+02	0.210000	1.621168e-01	0.810000	4.093654e+01	0.050000	4.134796e-02	0.100000	0.010000	0.090000	0.110000	0.260000	5.851127e+00	0.360000	0.120000	5.984779e-01	0.135402	0.003259	0.000000	0.117708	0.000393	0.036401	0.260000	1.116278e+02	0.100000	1.521962e+01	0.060000	1.521962e+01	0.580000	1.971140e+02	0.210000	1.127497e-01	0.010000	1.233678e+02	0.520000	2.467356e-01	0.050000	1.221403e+02	0.180000	1.653918e-01	0.840000	4.012594e+01	0.030000	4.134796e-02	0.070000	0.030000	0.140000	0.110000	0.230000	6.089916e+00	0.340000	0.070000	5.925229e-01	0.389190	0.040418	0.000791	0.224952	0.008947	0.119689	0.078230
214000	0.280000	1.296930e+02	0.040000	1.537258e+01	0.080000	1.537258e+01	0.400000	1.990951e+02	0.350000	1.521962e-01	0.010000	1.233678e+02	0.470000	2.442806e-01	0.080000	1.221403e+02	0.210000	1.621168e-01	0.810000	4.052921e+01	0.050000	4.134796e-02	0.050000	0.030000	0.110000	0.100000	0.260000	5.909932e+00	0.280000	0.120000	5.984779e-01	0.138535	0.004938	0.000000	0.120155	0.000391	0.036221	0.260000	1.116278e+02	0.100000	1.521962e+01	0.150000	1.537258e+01	0.580000	1.971140e+02	0.210000	1.127497e-01	0.010000	1.246077e+02	0.520000	2.467356e-01	0.050000	1.221403e+02	0.180000	1.653918e-01	0.840000	4.012594e+01	0.030000	4.134796e-02	0.080000	0.020000	0.150000	0.050000	0.210000	6.029320e+00	0.340000	0.060000	5.866272e-01	0.390060	0.041025	0.000844	0.225897	0.009216	0.120355	0.078118
215000	0.280000	1.296930e+02	0.040000	1.537258e+01	0.080000	1.537258e+01	0.400000	1.990951e+02	0.350000	1.521962e-01	0.010000	1.233678e+02	0.470000	2.442806e-01	0.080000	1.221403e+02	0.210000	1.621168e-01	0.810000	4.052921e+01	0.050000	4.134796e-02	0.090000	0.010000	0.100000	0.030000	0.300000	5.969327e+00	0.280000	0.100000	5.925229e-01	0.139517	0.004944	0.000000	0.121059	0.000389	0.036045	0.260000	1.116278e+02	0.100000	1.521962e+01	0.150000	1.537258e+01	0.600000	1.951527e+02	0.130000	1.116278e-01	0.010000	1.246077e+02	0.520000	2.467356e-01	0.050000	1.221403e+02	0.180000	1.653918e-01	0.840000	4.012594e+01	0.030000	4.134796e-02	0.080000	0.070000	0.070000	0.050000	0.310000	6.089916e+00	0.320000	0.060000	5.866272e-01	0.391559	0.041019	0.000840	0.225393	0.009199	0.120503	0.078038
216000	0.280000	1.296930e+02	0.040000	1.537258e+01	0.080000	1.537258e+01	0.450000	1.971140e+02	0.350000	1.521962e-01	0.010000	1.233678e+02	0.660000	2.467356e-01	0.080000	1.221403e+02	0.210000	1.621168e-01	0.810000	4.052921e+01	0.050000	4.134796e-02	0.080000	0.040000	0.070000	0.050000	0.210000	5.969327e+00	0.270000	0.100000	5.925229e-01	0.139886	0.005087	0.000000	0.122631	0.000387	0.035869	0.260000	1.116278e+02	0.100000	1.521962e+01	0.150000	1.537258e+01	0.600000	1.951527e+02	0.130000	1.116278e-01	0.010000	1.246077e+02	0.520000	2.492153e-01	0.050000	1.221403e+02	0.180000	1.653918e-01	0.840000	4.012594e+01	0.030000	4.134796e-02	0.090000	0.060000	0.100000	0.050000	0.240000	6.029320e+00	0.280000	0.060000	5.866272e-01	0.393390	0.040913	0.000836	0.224811	0.009216	0.122108	0.077954
217000	0.280000	1.296930e+02	0.040000	1.537258e+01	0.040000	1.552707e+01	0.450000	1.971140e+02	0.320000	1.537258e-01	0.010000	1.233678e+02	0.660000	2.467356e-01	0.080000	1.221403e+02	0.210000	1.621168e-01	0.810000	4.052921e+01	0.050000	4.134796e-02	0.050000	0.020000	0.070000	0.080000	0.210000	6.029320e+00	0.330000	0.080000	5.866272e-01	0.140664	0.005565	0.000000	0.124886	0.000385	0.035700	0.300000	1.105171e+02	0.010000	1.537258e+01	0.150000	1.537258e+01	0.600000	1.951527e+02	0.130000	1.116278e-01	0.010000	1.246077e+02	0.520000	2.492153e-01	0.070000	1.233678e+02	0.180000	1.653918e-01	0.840000	4.012594e+01	0.030000	4.134796e-02	0.070000	0.030000	0.070000	0.060000	0.260000	6.089916e+00	0.300000	0.100000	5.807902e-01	0.394600	0.040722	0.000831	0.224159	0.009234	0.123360	0.077740
218000	0.280000	1.284025e+02	0.060000	1.552707e+01	0.040000	1.552707e+01	0.450000	1.971140e+02	0.320000	1.537258e-01	0.010000	1.233678e+02	0.660000	2.467356e-01	0.080000	1.221403e+02	0.210000	1.621168e-01	0.810000	4.052921e+01	0.050000	4.134796e-02	0.080000	0.020000	0.080000	0.110000	0.220000	5.969327e+00	0.360000	0.080000	5.866272e-01	0.140938	0.005817	0.000000	0.127363	0.000384	0.035532	0.300000	1.105171e+02	0.010000	1.537258e+01	0.150000	1.537258e+01	0.600000	1.951527e+02	0.130000	1.116278e-01	0.010000	1.246077e+02	0.520000	2.492153e-01	0.070000	1.233678e+02	0.090000	1.637462e-01	0.840000	4.012594e+01	0.030000	4.134796e-02	0.060000	0.020000	0.150000	0.060000	0.260000	6.151120e+00	0.240000	0.100000	5.807902e-01	0.394010	0.040761	0.000827	0.224083	0.009361	0.124735	0.077268
219000	0.280000	1.284025e+02	0.060000	1.552707e+01	0.040000	1.552707e+01	0.450000	1.971140e+02	0.320000	1.537258e-01	0.010000	1.233678e+02	0.660000	2.467356e-01	0.040000	1.233678e+02	0.210000	1.621168e-01	0.810000	4.052921e+01	0.050000	4.134796e-02	0.060000	0.060000	0.080000	0.050000	0.190000	5.792907e+00	0.270000	0.100000	5.807902e-01	0.143644	0.006673	0.000000	0.128292	0.000382	0.035376	0.300000	1.105171e+02	0.010000	1.537258e+01	0.030000	1.552707e+01	0.600000	1.951527e+02	0.200000	1.105171e-01	0.010000	1.246077e+02	0.520000	2.492153e-01	0.070000	1.233678e+02	0.090000	1.637462e-01	0.840000	4.012594e+01	0.020000	4.093654e-02	0.060000	0.010000	0.080000	0.110000	0.300000	6.212940e+00	0.300000	0.080000	5.750112e-01	0.395014	0.040576	0.000823	0.223213	0.009319	0.125178	0.077216
220000	0.280000	1.284025e+02	0.060000	1.552707e+01	0.040000	1.552707e+01	0.450000	1.971140e+02	0.320000	1.537258e-01	0.010000	1.233678e+02	0.660000	2.467356e-01	0.040000	1.233678e+02	0.210000	1.621168e-01	0.810000	4.052921e+01	0.050000	4.134796e-02	0.030000	0.020000	0.050000	0.060000	0.270000	5.735267e+00	0.360000	0.100000	5.807902e-01	0.145741	0.006945	0.000000	0.129322	0.000380	0.035225	0.300000	1.105171e+02	0.010000	1.537258e+01	0.030000	1.552707e+01	0.570000	1.932109e+02	0.200000	1.105171e-01	0.010000	1.246077e+02	0.520000	2.492153e-01	0.070000	1.233678e+02	0.090000	1.637462e-01	0.840000	4.012594e+01	0.020000	4.093654e-02	0.060000	0.030000	0.130000	0.050000	0.250000	6.151120e+00	0.270000	0.080000	5.750112e-01	0.395531	0.040408	0.000820	0.222237	0.009273	0.127055	0.076803
221000	0.280000	1.284025e+02	0.060000	1.552707e+01	0.040000	1.552707e+01	0.400000	1.951527e+02	0.290000	1.552707e-01	0.010000	1.233678e+02	0.660000	2.467356e-01	0.040000	1.233678e+02	0.210000	1.621168e-01	0.810000	4.052921e+01	0.060000	4.093654e-02	0.040000	0.020000	0.080000	0.030000	0.300000	5.792907e+00	0.340000	0.100000	5.807902e-01	0.147296	0.007321	0.000000	0.130181	0.000378	0.035063	0.300000	1.105171e+02	0.010000	1.537258e+01	0.030000	1.552707e+01	0.570000	1.932109e+02	0.200000	1.105171e-01	0.010000	1.246077e+02	0.520000	2.492153e-01	0.070000	1.233678e+02	0.090000	1.637462e-01	0.840000	4.012594e+01	0.020000	4.093654e-02	0.050000	0.050000	0.100000	0.050000	0.240000	6.029320e+00	0.320000	0.080000	5.750112e-01	0.395040	0.040223	0.000817	0.221427	0.009232	0.129409	0.076621
222000	0.280000	1.284025e+02	0.060000	1.552707e+01	0.000000	1.568312e+01	0.400000	1.951527e+02	0.290000	1.552707e-01	0.010000	1.233678e+02	0.660000	2.467356e-01	0.040000	1.233678e+02	0.210000	1.621168e-01	0.810000	4.052921e+01	0.060000	4.093654e-02	0.050000	0.000000	0.100000	0.060000	0.300000	5.969327e+00	0.360000	0.080000	5.750112e-01	0.146752	0.007285	0.000000	0.131388	0.000377	0.034911	0.300000	1.105171e+02	0.050000	1.552707e+01	0.030000	1.552707e+01	0.570000	1.932109e+02	0.200000	1.105171e-01	0.010000	1.246077e+02	0.520000	2.492153e-01	0.070000	1.233678e+02	0.090000	1.637462e-01	0.840000	4.012594e+01	0.020000	4.093654e-02	0.020000	0.030000	0.120000	0.160000	0.250000	5.969327e+00	0.420000	0.140000	5.692898e-01	0.395012	0.040090	0.000813	0.220546	0.009195	0.131759	0.076593
223000	0.280000	1.284025e+02	0.060000	1.552707e+01	0.000000	1.568312e+01	0.400000	1.951527e+02	0.290000	1.552707e-01	0.010000	1.233678e+02	0.660000	2.467356e-01	0.040000	1.233678e+02	0.200000	1.605038e-01	0.810000	4.052921e+01	0.060000	4.093654e-02	0.090000	0.000000	0.140000	0.100000	0.250000	5.909932e+00	0.320000	0.080000	5.750112e-01	0.146596	0.007444	0.000000	0.134064	0.000375	0.034743	0.240000	1.116278e+02	0.050000	1.552707e+01	0.030000	1.552707e+01	0.570000	1.932109e+02	0.200000	1.105171e-01	0.010000	1.246077e+02	0.520000	2.492153e-01	0.070000	1.233678e+02	0.090000	1.637462e-01	0.840000	4.012594e+01	0.020000	4.093654e-02	0.040000	0.010000	0.100000	0.090000	0.230000	6.029320e+00	0.290000	0.140000	5.692898e-01	0.395685	0.039903	0.000809	0.219649	0.009153	0.131947	0.076669
224000	0.240000	1.296930e+02	0.010000	1.568312e+01	0.000000	1.568312e+01	0.400000	1.951527e+02	0.290000	1.552707e-01	0.020000	1.246077e+02	0.660000	2.467356e-01	0.040000	1.233678e+02	0.200000	1.605038e-01	0.790000	4.012594e+01	0.060000	4.093654e-02	0.090000	0.030000	0.080000	0.100000	0.230000	5.969327e+00	0.280000	0.080000	5.750112e-01	0.148470	0.008698	0.000000	0.135710	0.000373	0.034581	0.240000	1.116278e+02	0.050000	1.552707e+01	0.030000	1.552707e+01	0.490000	1.912884e+02	0.200000	1.094174e-01	0.010000	1.246077e+02	0.520000	2.492153e-01	0.070000	1.233678e+02	0.090000	1.637462e-01	0.800000	3.972668e+01	0.020000	4.093654e-02	0.110000	0.030000	0.140000	0.150000	0.260000	6.212940e+00	0.290000	0.110000	5.636252e-01	0.396877	0.039713	0.000806	0.218665	0.009115	0.133639	0.076566
225000	0.240000	1.296930e+02	0.010000	1.568312e+01	0.000000	1.568312e+01	0.430000	1.932109e+02	0.290000	1.552707e-01	0.020000	1.246077e+02	0.660000	2.467356e-01	0.040000	1.233678e+02	0.200000	1.605038e-01	0.790000	4.012594e+01	0.060000	4.093654e-02	0.090000	0.040000	0.120000	0.130000	0.230000	5.909932e+00	0.270000	0.110000	5.692898e-01	0.148784	0.009061	0.000000	0.136944	0.000372	0.034439	0.240000	1.116278e+02	0.050000	1.552707e+01	0.060000	1.568312e+01	0.490000	1.912884e+02	0.200000	1.094174e-01	0.000000	1.258600e+02	0.520000	2.492153e-01	0.070000	1.233678e+02	0.090000	1.637462e-01	0.800000	3.972668e+01	0.020000	4.093654e-02	0.060000	0.050000	0.120000	0.090000	0.270000	6.151120e+00	0.330000	0.110000	5.636252e-01	0.397533	0.039530	0.000802	0.217771	0.009068	0.133335	0.076091
226000	0.240000	1.296930e+02	0.010000	1.568312e+01	0.000000	1.568312e+01	0.430000	1.932109e+02	0.360000	1.568312e-01	0.020000	1.246077e+02	0.660000	2.467356e-01	0.040000	1.233678e+02	0.200000	1.605038e-01	0.790000	4.012594e+01	0.060000	4.093654e-02	0.080000	0.010000	0.070000	0.040000	0.200000	5.851127e+00	0.290000	0.110000	5.692898e-01	0.149816	0.009153	0.000000	0.137034	0.000370	0.034299	0.240000	1.116278e+02	0.050000	1.552707e+01	0.060000	1.568312e+01	0.490000	1.912884e+02	0.200000	1.094174e-01	0.000000	1.258600e+02	0.540000	2.517200e-01	0.070000	1.233678e+02	0.090000	1.637462e-01	0.800000	3.972668e+01	0.020000	4.093654e-02	0.050000	0.030000	0.110000	0.090000	0.290000	6.212940e+00	0.310000	0.060000	5.580171e-01	0.396786	0.039364	0.000798	0.216793	0.009026	0.133654	0.076116
227000	0.240000	1.296930e+02	0.010000	1.568312e+01	0.060000	1.584074e+01	0.430000	1.932109e+02	0.360000	1.568312e-01	0.020000	1.246077e+02	0.660000	2.467356e-01	0.040000	1.233678e+02	0.200000	1.605038e-01	0.790000	4.012594e+01	0.060000	4.093654e-02	0.070000	0.010000	0.060000	0.030000	0.250000	5.792907e+00	0.280000	0.080000	5.636252e-01	0.151045	0.009109	0.000000	0.136768	0.000369	0.034143	0.240000	1.116278e+02	0.040000	1.568312e+01	0.060000	1.568312e+01	0.490000	1.912884e+02	0.200000	1.094174e-01	0.000000	1.258600e+02	0.540000	2.517200e-01	0.050000	1.246077e+02	0.110000	1.621168e-01	0.800000	3.972668e+01	0.020000	4.093654e-02	0.070000	0.030000	0.100000	0.100000	0.260000	6.151120e+00	0.250000	0.060000	5.580171e-01	0.395628	0.039194	0.000795	0.215887	0.008984	0.133374	0.075967
228000	0.240000	1.296930e+02	0.070000	1.584074e+01	0.060000	1.584074e+01	0.430000	1.932109e+02	0.360000	1.568312e-01	0.020000	1.246077e+02	0.510000	2.492153e-01	0.050000	1.246077e+02	0.200000	1.605038e-01	0.790000	4.012594e+01	0.060000	4.093654e-02	0.040000	0.020000	0.050000	0.120000	0.260000	5.851127e+00	0.330000	0.080000	5.636252e-01	0.151289	0.009070	0.000000	0.136276	0.000367	0.033990	0.220000	1.127497e+02	0.040000	1.568312e+01	0.060000	1.568312e+01	0.500000	1.893851e+02	0.200000	1.094174e-01	0.000000	1.258600e+02	0.540000	2.517200e-01	0.050000	1.246077e+02	0.110000	1.621168e-01	0.800000	3.972668e+01	0.020000	4.093654e-02	0.030000	0.030000	0.050000	0.100000	0.220000	6.089916e+00	0.360000	0.060000	5.580171e-01	0.396451	0.039020	0.000792	0.214942	0.008948	0.133326	0.075248
229000	0.260000	1.284025e+02	0.070000	1.584074e+01	0.060000	1.584074e+01	0.430000	1.932109e+02	0.360000	1.568312e-01	0.020000	1.246077e+02	0.510000	2.492153e-01	0.050000	1.246077e+02	0.200000	1.605038e-01	0.790000	4.012594e+01	0.060000	4.093654e-02	0.100000	0.020000	0.140000	0.120000	0.270000	5.909932e+00	0.350000	0.080000	5.580171e-01	0.151248	0.009029	0.000000	0.135700	0.000365	0.033834	0.220000	1.127497e+02	0.040000	1.568312e+01	0.060000	1.568312e+01	0.500000	1.893851e+02	0.160000	1.083287e-01	0.000000	1.258600e+02	0.540000	2.517200e-01	0.050000	1.246077e+02	0.110000	1.621168e-01	0.800000	3.972668e+01	0.020000	4.093654e-02	0.040000	0.030000	0.040000	0.110000	0.340000	6.029320e+00	0.370000	0.190000	5.524647e-01	0.395429	0.038861	0.000788	0.214200	0.008909	0.134035	0.074846
230000	0.260000	1.284025e+02	0.070000	1.584074e+01	0.060000	1.584074e+01	0.340000	1.912884e+02	0.360000	1.568312e-01	0.020000	1.246077e+02	0.510000	2.492153e-01	0.050000	1.246077e+02	0.200000	1.605038e-01	0.790000	4.012594e+01	0.070000	4.052921e-02	0.100000	0.010000	0.180000	0.090000	0.230000	5.851127e+00	0.290000	0.080000	5.580171e-01	0.151865	0.008984	0.000000	0.135214	0.000364	0.033701	0.220000	1.127497e+02	0.040000	1.568312e+01	0.060000	1.584074e+01	0.500000	1.893851e+02	0.160000	1.083287e-01	0.000000	1.258600e+02	0.540000	2.517200e-01	0.050000	1.246077e+02	0.110000	1.621168e-01	0.800000	3.972668e+01	0.030000	4.052921e-02	0.090000	0.030000	0.090000	0.090000	0.170000	5.969327e+00	0.290000	0.190000	5.524647e-01	0.393710	0.038695	0.000784	0.214033	0.008901	0.134220	0.074368
231000	0.260000	1.284025e+02	0.070000	1.584074e+01	0.060000	1.584074e+01	0.340000	1.912884e+02	0.380000	1.584074e-01	0.020000	1.246077e+02	0.510000	2.492153e-01	0.050000	1.246077e+02	0.200000	1.605038e-01	0.790000	4.012594e+01	0.070000	4.052921e-02	0.100000	0.030000	0.130000	0.090000	0.270000	6.029320e+00	0.350000	0.080000	5.580171e-01	0.151450	0.008947	0.000000	0.134717	0.000362	0.033560	0.220000	1.127497e+02	0.040000	1.568312e+01	0.060000	1.584074e+01	0.500000	1.893851e+02	0.160000	1.083287e-01	0.000000	1.258600e+02	0.540000	2.517200e-01	0.050000	1.246077e+02	0.110000	1.621168e-01	0.800000	3.972668e+01	0.030000	4.052921e-02	0.050000	0.040000	0.080000	0.090000	0.220000	5.909932e+00	0.320000	0.020000	5.469676e-01	0.392169	0.038518	0.000780	0.213478	0.008940	0.136880	0.073678
232000	0.260000	1.284025e+02	0.050000	1.599994e+01	0.120000	1.599994e+01	0.340000	1.912884e+02	0.380000	1.584074e-01	0.020000	1.246077e+02	0.510000	2.492153e-01	0.050000	1.246077e+02	0.200000	1.605038e-01	0.790000	4.012594e+01	0.070000	4.052921e-02	0.110000	0.050000	0.050000	0.110000	0.340000	5.969327e+00	0.350000	0.130000	5.524647e-01	0.150888	0.008909	0.000000	0.134251	0.000360	0.033406	0.210000	1.138828e+02	0.030000	1.584074e+01	0.060000	1.584074e+01	0.500000	1.893851e+02	0.160000	1.083287e-01	0.000000	1.258600e+02	0.540000	2.517200e-01	0.050000	1.246077e+02	0.110000	1.621168e-01	0.800000	3.972668e+01	0.030000	4.052921e-02	0.060000	0.030000	0.080000	0.090000	0.190000	5.735267e+00	0.240000	0.020000	5.469676e-01	0.390685	0.038349	0.000777	0.212717	0.008931	0.138875	0.073042
233000	0.260000	1.284025e+02	0.050000	1.599994e+01	0.120000	1.599994e+01	0.340000	1.912884e+02	0.380000	1.584074e-01	0.020000	1.246077e+02	0.510000	2.492153e-01	0.050000	1.246077e+02	0.200000	1.605038e-01	0.790000	4.012594e+01	0.070000	4.052921e-02	0.120000	0.010000	0.160000	0.090000	0.310000	5.909932e+00	0.270000	0.130000	5.524647e-01	0.150457	0.008870	0.000000	0.133693	0.000359	0.033269	0.210000	1.138828e+02	0.030000	1.584074e+01	0.060000	1.584074e+01	0.510000	1.875007e+02	0.160000	1.083287e-01	0.000000	1.258600e+02	0.540000	2.517200e-01	0.050000	1.246077e+02	0.110000	1.621168e-01	0.790000	3.933139e+01	0.030000	4.052921e-02	0.080000	0.000000	0.030000	0.070000	0.330000	5.678200e+00	0.300000	0.020000	5.469676e-01	0.389268	0.038204	0.000774	0.212020	0.008968	0.141184	0.072651
234000	0.370000	1.271249e+02	0.050000	1.599994e+01	0.120000	1.599994e+01	0.340000	1.912884e+02	0.380000	1.584074e-01	0.020000	1.246077e+02	0.510000	2.492153e-01	0.050000	1.246077e+02	0.200000	1.605038e-01	0.850000	3.972668e+01	0.070000	4.052921e-02	0.080000	0.060000	0.160000	0.110000	0.210000	5.969327e+00	0.250000	0.090000	5.469676e-01	0.150522	0.008833	0.000000	0.133267	0.000357	0.033122	0.210000	1.138828e+02	0.030000	1.584074e+01	0.060000	1.584074e+01	0.510000	1.875007e+02	0.240000	1.072508e-01	0.000000	1.271249e+02	0.540000	2.517200e-01	0.050000	1.246077e+02	0.110000	1.621168e-01	0.790000	3.933139e+01	0.030000	4.052921e-02	0.050000	0.030000	0.100000	0.080000	0.240000	5.735267e+00	0.430000	0.130000	5.415252e-01	0.387873	0.038032	0.000770	0.211337	0.008979	0.144221	0.072358
235000	0.370000	1.271249e+02	0.050000	1.599994e+01	0.120000	1.599994e+01	0.280000	1.893851e+02	0.380000	1.584074e-01	0.000000	1.258600e+02	0.510000	2.492153e-01	0.050000	1.246077e+02	0.200000	1.605038e-01	0.850000	3.972668e+01	0.070000	4.052921e-02	0.080000	0.020000	0.130000	0.080000	0.320000	6.029320e+00	0.230000	0.090000	5.469676e-01	0.150651	0.008796	0.000000	0.132782	0.000356	0.032977	0.210000	1.138828e+02	0.030000	1.584074e+01	0.030000	1.599994e+01	0.510000	1.875007e+02	0.240000	1.072508e-01	0.000000	1.271249e+02	0.540000	2.517200e-01	0.050000	1.246077e+02	0.110000	1.621168e-01	0.790000	3.933139e+01	0.030000	4.052921e-02	0.100000	0.020000	0.080000	0.060000	0.310000	5.792907e+00	0.290000	0.130000	5.415252e-01	0.386424	0.037846	0.000767	0.210857	0.008964	0.146148	0.071909
236000	0.370000	1.271249e+02	0.050000	1.599994e+01	0.120000	1.599994e+01	0.280000	1.893851e+02	0.460000	1.599994e-01	0.000000	1.258600e+02	0.510000	2.492153e-01	0.050000	1.246077e+02	0.210000	1.589067e-01	0.850000	3.972668e+01	0.070000	4.052921e-02	0.060000	0.050000	0.100000	0.100000	0.260000	6.089916e+00	0.310000	0.090000	5.469676e-01	0.153093	0.008782	0.000000	0.132299	0.000354	0.032848	0.210000	1.138828e+02	0.030000	1.584074e+01	0.030000	1.599994e+01	0.510000	1.875007e+02	0.240000	1.072508e-01	0.000000	1.271249e+02	0.490000	2.542498e-01	0.050000	1.246077e+02	0.110000	1.621168e-01	0.790000	3.933139e+01	0.030000	4.052921e-02	0.140000	0.020000	0.180000	0.090000	0.310000	5.735267e+00	0.330000	0.090000	5.361369e-01	0.384926	0.037674	0.000764	0.211965	0.008927	0.146353	0.071928
237000	0.370000	1.271249e+02	0.150000	1.616074e+01	0.140000	1.616074e+01	0.280000	1.893851e+02	0.460000	1.599994e-01	0.000000	1.258600e+02	0.510000	2.492153e-01	0.040000	1.258600e+02	0.210000	1.589067e-01	0.850000	3.972668e+01	0.070000	4.052921e-02	0.060000	0.060000	0.140000	0.110000	0.280000	6.029320e+00	0.330000	0.070000	5.415252e-01	0.152582	0.008744	0.000000	0.132066	0.000353	0.032711	0.180000	1.150274e+02	0.000000	1.599994e+01	0.030000	1.599994e+01	0.510000	1.875007e+02	0.240000	1.072508e-01	0.000000	1.271249e+02	0.490000	2.542498e-01	0.050000	1.246077e+02	0.110000	1.621168e-01	0.790000	3.933139e+01	0.030000	4.052921e-02	0.080000	0.010000	0.130000	0.070000	0.290000	5.678200e+00	0.270000	0.090000	5.361369e-01	0.383350	0.037496	0.000761	0.214039	0.008988	0.146236	0.071643
238000	0.370000	1.271249e+02	0.150000	1.616074e+01	0.140000	1.616074e+01	0.280000	1.893851e+02	0.460000	1.599994e-01	0.000000	1.258600e+02	0.510000	2.492153e-01	0.040000	1.258600e+02	0.210000	1.589067e-01	0.850000	3.972668e+01	0.070000	4.052921e-02	0.040000	0.030000	0.090000	0.130000	0.280000	6.089916e+00	0.300000	0.070000	5.415252e-01	0.152017	0.008712	0.000000	0.131967	0.000351	0.032558	0.180000	1.150274e+02	0.000000	1.599994e+01	0.030000	1.599994e+01	0.570000	1.856350e+02	0.210000	1.061837e-01	0.000000	1.271249e+02	0.490000	2.542498e-01	0.060000	1.258600e+02	0.110000	1.621168e-01	0.790000	3.933139e+01	0.030000	4.052921e-02	0.130000	0.070000	0.140000	0.070000	0.290000	5.735267e+00	0.360000	0.090000	5.361369e-01	0.381907	0.037358	0.000758	0.213850	0.009053	0.147932	0.071594
239000	0.130000	1.284025e+02	0.150000	1.616074e+01	0.140000	1.616074e+01	0.280000	1.893851e+02	0.460000	1.599994e-01	0.000000	1.258600e+02	0.520000	2.517200e-01	0.040000	1.258600e+02	0.210000	1.589067e-01	0.850000	3.972668e+01	0.050000	4.012594e-02	0.080000	0.020000	0.120000	0.090000	0.250000	5.909932e+00	0.310000	0.100000	5.361369e-01	0.151632	0.008672	0.000000	0.131402	0.000350	0.032418	0.180000	1.150274e+02	0.000000	1.599994e+01	0.030000	1.599994e+01	0.570000	1.856350e+02	0.210000	1.061837e-01	0.000000	1.271249e+02	0.490000	2.542498e-01	0.060000	1.258600e+02	0.220000	1.605038e-01	0.790000	3.933139e+01	0.030000	4.052921e-02	0.100000	0.020000	0.150000	0.110000	0.220000	5.678200e+00	0.220000	0.070000	5.308022e-01	0.382064	0.037407	0.000755	0.213397	0.009039	0.149852	0.071292
240000	0.130000	1.284025e+02	0.150000	1.616074e+01	0.140000	1.616074e+01	0.480000	1.875007e+02	0.460000	1.599994e-01	0.000000	1.258600e+02	0.520000	2.517200e-01	0.040000	1.258600e+02	0.210000	1.589067e-01	0.850000	3.972668e+01	0.050000	4.012594e-02	0.110000	0.020000	0.050000	0.080000	0.230000	5.851127e+00	0.320000	0.100000	5.361369e-01	0.151010	0.008641	0.000000	0.130909	0.000348	0.032272	0.180000	1.150274e+02	0.000000	1.599994e+01	0.030000	1.616074e+01	0.570000	1.856350e+02	0.210000	1.061837e-01	0.000000	1.271249e+02	0.490000	2.542498e-01	0.060000	1.258600e+02	0.220000	1.605038e-01	0.790000	3.933139e+01	0.030000	4.052921e-02	0.070000	0.020000	0.110000	0.050000	0.320000	5.678200e+00	0.330000	0.070000	5.308022e-01	0.382769	0.037516	0.000777	0.213397	0.009078	0.151204	0.071513
241000	0.130000	1.284025e+02	0.150000	1.616074e+01	0.140000	1.616074e+01	0.480000	1.875007e+02	0.460000	1.599994e-01	0.000000	1.258600e+02	0.520000	2.517200e-01	0.040000	1.258600e+02	0.210000	1.589067e-01	0.850000	3.972668e+01	0.050000	4.012594e-02	0.120000	0.010000	0.050000	0.100000	0.300000	5.909932e+00	0.260000	0.100000	5.308022e-01	0.150441	0.008603	0.000000	0.130588	0.000347	0.032124	0.180000	1.150274e+02	0.000000	1.599994e+01	0.030000	1.616074e+01	0.570000	1.856350e+02	0.210000	1.061837e-01	0.000000	1.271249e+02	0.490000	2.542498e-01	0.060000	1.258600e+02	0.220000	1.605038e-01	0.790000	3.933139e+01	0.000000	4.012594e-02	0.110000	0.010000	0.120000	0.140000	0.260000	5.851127e+00	0.330000	0.080000	5.255207e-01	0.382464	0.037424	0.000798	0.213713	0.009093	0.151671	0.071562
242000	0.130000	1.284025e+02	0.150000	1.616074e+01	0.140000	1.616074e+01	0.480000	1.875007e+02	0.460000	1.599994e-01	0.000000	1.258600e+02	0.520000	2.517200e-01	0.040000	1.258600e+02	0.210000	1.589067e-01	0.830000	3.933139e+01	0.050000	4.012594e-02	0.080000	0.020000	0.070000	0.080000	0.250000	5.851127e+00	0.330000	0.100000	5.308022e-01	0.149825	0.008566	0.000000	0.130894	0.000345	0.031995	0.180000	1.161834e+02	0.050000	1.616074e+01	0.030000	1.616074e+01	0.580000	1.837879e+02	0.210000	1.061837e-01	0.000000	1.271249e+02	0.490000	2.542498e-01	0.060000	1.258600e+02	0.220000	1.605038e-01	0.790000	3.933139e+01	0.000000	4.012594e-02	0.100000	0.040000	0.060000	0.110000	0.240000	5.909932e+00	0.370000	0.080000	5.255207e-01	0.383049	0.037342	0.000795	0.213166	0.009054	0.152203	0.071230
243000	0.130000	1.284025e+02	0.050000	1.632316e+01	0.050000	1.632316e+01	0.480000	1.875007e+02	0.300000	1.616074e-01	0.000000	1.258600e+02	0.520000	2.517200e-01	0.040000	1.258600e+02	0.210000	1.589067e-01	0.830000	3.933139e+01	0.050000	4.012594e-02	0.070000	0.010000	0.120000	0.060000	0.280000	5.909932e+00	0.330000	0.100000	5.308022e-01	0.149295	0.008528	0.000000	0.130478	0.000344	0.031866	0.180000	1.161834e+02	0.050000	1.616074e+01	0.030000	1.616074e+01	0.580000	1.837879e+02	0.210000	1.061837e-01	0.000000	1.271249e+02	0.490000	2.542498e-01	0.060000	1.258600e+02	0.220000	1.605038e-01	0.790000	3.894004e+01	0.000000	4.012594e-02	0.100000	0.030000	0.070000	0.120000	0.240000	5.851127e+00	0.290000	0.080000	5.255207e-01	0.383464	0.037227	0.000791	0.212379	0.009015	0.153637	0.070931
244000	0.250000	1.296930e+02	0.050000	1.632316e+01	0.050000	1.632316e+01	0.480000	1.875007e+02	0.300000	1.616074e-01	0.000000	1.271249e+02	0.520000	2.517200e-01	0.040000	1.258600e+02	0.210000	1.589067e-01	0.830000	3.933139e+01	0.050000	4.012594e-02	0.110000	0.060000	0.090000	0.060000	0.270000	6.151120e+00	0.330000	0.090000	5.255207e-01	0.148640	0.008493	0.000000	0.130147	0.000342	0.031744	0.180000	1.161834e+02	0.050000	1.616074e+01	0.030000	1.616074e+01	0.580000	1.837879e+02	0.250000	1.051271e-01	0.000000	1.271249e+02	0.520000	2.568051e-01	0.060000	1.258600e+02	0.220000	1.605038e-01	0.790000	3.894004e+01	0.000000	4.012594e-02	0.040000	0.040000	0.110000	0.080000	0.200000	5.792907e+00	0.280000	0.020000	5.202917e-01	0.383701	0.037113	0.000788	0.211874	0.009178	0.155759	0.070820
245000	0.250000	1.296930e+02	0.050000	1.632316e+01	0.050000	1.632316e+01	0.460000	1.856350e+02	0.300000	1.616074e-01	0.000000	1.271249e+02	0.520000	2.517200e-01	0.040000	1.258600e+02	0.210000	1.589067e-01	0.830000	3.933139e+01	0.050000	4.012594e-02	0.040000	0.040000	0.130000	0.170000	0.230000	6.089916e+00	0.300000	0.090000	5.255207e-01	0.148075	0.008460	0.000000	0.130017	0.000341	0.031596	0.180000	1.161834e+02	0.050000	1.616074e+01	0.040000	1.632316e+01	0.580000	1.837879e+02	0.250000	1.051271e-01	0.000000	1.284025e+02	0.520000	2.568051e-01	0.060000	1.258600e+02	0.220000	1.605038e-01	0.790000	3.894004e+01	0.000000	4.012594e-02	0.100000	0.040000	0.080000	0.080000	0.250000	5.735267e+00	0.280000	0.020000	5.202917e-01	0.384858	0.036963	0.000785	0.211166	0.009188	0.157736	0.070779
246000	0.250000	1.296930e+02	0.050000	1.632316e+01	0.050000	1.632316e+01	0.460000	1.856350e+02	0.300000	1.616074e-01	0.000000	1.271249e+02	0.520000	2.517200e-01	0.040000	1.258600e+02	0.210000	1.589067e-01	0.830000	3.933139e+01	0.050000	4.012594e-02	0.030000	0.010000	0.100000	0.060000	0.200000	6.089916e+00	0.270000	0.090000	5.255207e-01	0.147604	0.008422	0.000000	0.129706	0.000339	0.031469	0.180000	1.161834e+02	0.020000	1.632316e+01	0.040000	1.632316e+01	0.580000	1.837879e+02	0.250000	1.051271e-01	0.000000	1.284025e+02	0.520000	2.568051e-01	0.060000	1.258600e+02	0.220000	1.605038e-01	0.790000	3.894004e+01	0.000000	4.012594e-02	0.070000	0.050000	0.080000	0.080000	0.290000	5.792907e+00	0.290000	0.020000	5.202917e-01	0.385572	0.036832	0.000781	0.210526	0.009173	0.159411	0.070522
247000	0.250000	1.296930e+02	0.050000	1.632316e+01	0.050000	1.632316e+01	0.460000	1.856350e+02	0.300000	1.616074e-01	0.000000	1.271249e+02	0.520000	2.517200e-01	0.040000	1.258600e+02	0.190000	1.573256e-01	0.830000	3.933139e+01	0.050000	4.012594e-02	0.080000	0.020000	0.090000	0.090000	0.300000	6.029320e+00	0.300000	0.130000	5.202917e-01	0.147151	0.008391	0.000000	0.129291	0.000338	0.031334	0.240000	1.173511e+02	0.020000	1.632316e+01	0.040000	1.632316e+01	0.510000	1.819592e+02	0.250000	1.051271e-01	0.000000	1.284025e+02	0.520000	2.568051e-01	0.060000	1.258600e+02	0.220000	1.605038e-01	0.790000	3.894004e+01	0.000000	4.012594e-02	0.090000	0.020000	0.130000	0.150000	0.270000	5.851127e+00	0.380000	0.120000	5.151147e-01	0.385453	0.036676	0.000778	0.210111	0.009133	0.160238	0.070207
248000	0.250000	1.296930e+02	0.050000	1.632316e+01	0.060000	1.648721e+01	0.460000	1.856350e+02	0.150000	1.599994e-01	0.000000	1.271249e+02	0.550000	2.542498e-01	0.030000	1.271249e+02	0.190000	1.573256e-01	0.830000	3.933139e+01	0.030000	3.972668e-02	0.090000	0.020000	0.070000	0.080000	0.270000	6.212940e+00	0.240000	0.130000	5.202917e-01	0.146584	0.008359	0.000000	0.128992	0.000337	0.031209	0.240000	1.173511e+02	0.020000	1.632316e+01	0.040000	1.632316e+01	0.510000	1.819592e+02	0.280000	1.061837e-01	0.000000	1.284025e+02	0.520000	2.568051e-01	0.060000	1.258600e+02	0.220000	1.605038e-01	0.790000	3.894004e+01	0.000000	4.012594e-02	0.080000	0.060000	0.120000	0.090000	0.240000	5.909932e+00	0.260000	0.120000	5.151147e-01	0.384333	0.036571	0.000775	0.212134	0.009289	0.160217	0.070324
249000	0.250000	1.309964e+02	0.110000	1.648721e+01	0.060000	1.648721e+01	0.460000	1.856350e+02	0.150000	1.599994e-01	0.000000	1.271249e+02	0.550000	2.542498e-01	0.030000	1.271249e+02	0.190000	1.573256e-01	0.830000	3.933139e+01	0.030000	3.972668e-02	0.050000	0.020000	0.070000	0.050000	0.220000	6.151120e+00	0.290000	0.090000	5.151147e-01	0.146066	0.008328	0.000000	0.128509	0.000336	0.031072	0.240000	1.173511e+02	0.020000	1.632316e+01	0.040000	1.632316e+01	0.510000	1.819592e+02	0.280000	1.061837e-01	0.000000	1.284025e+02	0.520000	2.568051e-01	0.060000	1.258600e+02	0.220000	1.605038e-01	0.790000	3.894004e+01	0.000000	4.012594e-02	0.040000	0.060000	0.100000	0.120000	0.240000	5.969327e+00	0.360000	0.130000	5.099892e-01	0.383069	0.036428	0.000772	0.213177	0.009394	0.160535	0.070439
250000	0.250000	1.309964e+02	0.110000	1.648721e+01	0.060000	1.648721e+01	0.580000	1.837879e+02	0.150000	1.599994e-01	0.000000	1.271249e+02	0.550000	2.542498e-01	0.030000	1.271249e+02	0.190000	1.573256e-01	0.830000	3.933139e+01	0.030000	3.972668e-02	0.090000	0.010000	0.040000	0.070000	0.260000	6.089916e+00	0.360000	0.090000	5.151147e-01	0.145437	0.008295	0.000000	0.128173	0.000334	0.030955	0.240000	1.173511e+02	0.020000	1.632316e+01	0.040000	1.648721e+01	0.510000	1.819592e+02	0.280000	1.061837e-01	0.000000	1.284025e+02	0.520000	2.568051e-01	0.060000	1.271249e+02	0.210000	1.589067e-01	0.790000	3.894004e+01	0.040000	3.972668e-02	0.050000	0.060000	0.100000	0.090000	0.310000	6.029320e+00	0.280000	0.130000	5.099892e-01	0.382077	0.036466	0.000769	0.214193	0.009386	0.160652	0.070399
251000	0.250000	1.309964e+02	0.110000	1.648721e+01	0.060000	1.648721e+01	0.580000	1.837879e+02	0.150000	1.599994e-01	0.000000	1.271249e+02	0.550000	2.542498e-01	0.030000	1.271249e+02	0.190000	1.573256e-01	0.830000	3.933139e+01	0.030000	3.972668e-02	0.100000	0.010000	0.130000	0.080000	0.200000	5.909932e+00	0.270000	0.100000	5.099892e-01	0.144906	0.008260	0.000000	0.127675	0.000333	0.030834	0.240000	1.173511e+02	0.070000	1.648721e+01	0.040000	1.648721e+01	0.510000	1.819592e+02	0.280000	1.061837e-01	0.000000	1.284025e+02	0.520000	2.568051e-01	0.060000	1.271249e+02	0.210000	1.589067e-01	0.790000	3.894004e+01	0.040000	3.972668e-02	0.090000	0.000000	0.100000	0.050000	0.270000	5.969327e+00	0.410000	0.130000	5.099892e-01	0.381767	0.036627	0.000765	0.215554	0.009683	0.161010	0.070044
252000	0.250000	1.309964e+02	0.110000	1.648721e+01	0.060000	1.648721e+01	0.580000	1.837879e+02	0.150000	1.599994e-01	0.000000	1.271249e+02	0.550000	2.542498e-01	0.030000	1.271249e+02	0.190000	1.573256e-01	0.830000	3.894004e+01	0.030000	3.972668e-02	0.060000	0.030000	0.110000	0.080000	0.240000	5.851127e+00	0.290000	0.100000	5.099892e-01	0.144359	0.008230	0.000000	0.127193	0.000331	0.030722	0.270000	1.161834e+02	0.070000	1.648721e+01	0.040000	1.648721e+01	0.540000	1.801487e+02	0.280000	1.061837e-01	0.000000	1.284025e+02	0.520000	2.568051e-01	0.060000	1.271249e+02	0.210000	1.589067e-01	0.790000	3.894004e+01	0.040000	3.972668e-02	0.100000	0.000000	0.100000	0.080000	0.300000	6.151120e+00	0.250000	0.170000	5.049147e-01	0.382717	0.037674	0.000762	0.216903	0.009648	0.160354	0.070094
253000	0.250000	1.309964e+02	0.110000	1.648721e+01	0.060000	1.648721e+01	0.580000	1.837879e+02	0.260000	1.616074e-01	0.000000	1.284025e+02	0.550000	2.542498e-01	0.030000	1.271249e+02	0.190000	1.573256e-01	0.830000	3.894004e+01	0.030000	3.972668e-02	0.060000	0.020000	0.050000	0.090000	0.270000	5.792907e+00	0.300000	0.100000	5.099892e-01	0.143857	0.008198	0.000000	0.126691	0.000330	0.030601	0.270000	1.161834e+02	0.070000	1.648721e+01	0.040000	1.648721e+01	0.540000	1.801487e+02	0.200000	1.051271e-01	0.000000	1.284025e+02	0.520000	2.568051e-01	0.060000	1.271249e+02	0.210000	1.589067e-01	0.850000	3.855258e+01	0.040000	3.972668e-02	0.100000	0.030000	0.070000	0.120000	0.240000	5.969327e+00	0.360000	0.170000	5.049147e-01	0.383108	0.038337	0.000759	0.218301	0.009683	0.160123	0.070739
254000	0.280000	1.296930e+02	0.060000	1.665291e+01	0.070000	1.665291e+01	0.410000	1.819592e+02	0.260000	1.616074e-01	0.000000	1.284025e+02	0.550000	2.542498e-01	0.030000	1.271249e+02	0.190000	1.573256e-01	0.830000	3.894004e+01	0.030000	3.972668e-02	0.050000	0.010000	0.050000	0.120000	0.290000	5.909932e+00	0.280000	0.090000	5.049147e-01	0.143301	0.008168	0.000000	0.126169	0.000329	0.030479	0.270000	1.161834e+02	0.070000	1.648721e+01	0.040000	1.648721e+01	0.540000	1.801487e+02	0.200000	1.051271e-01	0.000000	1.284025e+02	0.520000	2.568051e-01	0.060000	1.271249e+02	0.210000	1.589067e-01	0.850000	3.855258e+01	0.040000	3.972668e-02	0.060000	0.020000	0.090000	0.080000	0.180000	5.792907e+00	0.360000	0.140000	4.998907e-01	0.383713	0.038233	0.000756	0.217908	0.009837	0.161581	0.070478
255000	0.280000	1.296930e+02	0.060000	1.665291e+01	0.070000	1.665291e+01	0.410000	1.819592e+02	0.260000	1.616074e-01	0.000000	1.284025e+02	0.550000	2.542498e-01	0.030000	1.271249e+02	0.190000	1.573256e-01	0.830000	3.894004e+01	0.030000	3.972668e-02	0.010000	0.060000	0.070000	0.060000	0.280000	5.851127e+00	0.260000	0.090000	5.049147e-01	0.142715	0.008138	0.000000	0.125666	0.000328	0.030371	0.270000	1.161834e+02	0.070000	1.648721e+01	0.070000	1.665291e+01	0.540000	1.801487e+02	0.200000	1.051271e-01	0.010000	1.296930e+02	0.560000	2.593860e-01	0.060000	1.271249e+02	0.210000	1.589067e-01	0.850000	3.855258e+01	0.040000	3.972668e-02	0.110000	0.020000	0.100000	0.070000	0.250000	5.621701e+00	0.270000	0.140000	4.998907e-01	0.385418	0.038217	0.000753	0.217533	0.009839	0.163106	0.070525
256000	0.280000	1.296930e+02	0.060000	1.665291e+01	0.070000	1.665291e+01	0.410000	1.819592e+02	0.260000	1.616074e-01	0.000000	1.284025e+02	0.550000	2.542498e-01	0.030000	1.271249e+02	0.190000	1.573256e-01	0.830000	3.894004e+01	0.030000	3.972668e-02	0.020000	0.040000	0.090000	0.140000	0.230000	5.792907e+00	0.280000	0.090000	5.049147e-01	0.142151	0.008112	0.000000	0.125208	0.000326	0.030253	0.270000	1.161834e+02	0.070000	1.665291e+01	0.070000	1.665291e+01	0.550000	1.783562e+02	0.200000	1.051271e-01	0.010000	1.296930e+02	0.560000	2.593860e-01	0.060000	1.271249e+02	0.210000	1.589067e-01	0.850000	3.855258e+01	0.040000	3.972668e-02	0.070000	0.020000	0.050000	0.050000	0.320000	5.678200e+00	0.370000	0.140000	4.998907e-01	0.386380	0.038288	0.000751	0.217801	0.009797	0.162763	0.070599
257000	0.280000	1.296930e+02	0.060000	1.665291e+01	0.070000	1.665291e+01	0.410000	1.819592e+02	0.260000	1.616074e-01	0.000000	1.284025e+02	0.550000	2.542498e-01	0.030000	1.271249e+02	0.210000	1.557602e-01	0.830000	3.894004e+01	0.030000	3.972668e-02	0.080000	0.030000	0.100000	0.080000	0.290000	5.969327e+00	0.270000	0.110000	4.998907e-01	0.141589	0.008083	0.000000	0.124842	0.000325	0.030141	0.230000	1.173511e+02	0.070000	1.665291e+01	0.070000	1.665291e+01	0.550000	1.783562e+02	0.200000	1.051271e-01	0.010000	1.296930e+02	0.560000	2.593860e-01	0.060000	1.271249e+02	0.210000	1.589067e-01	0.850000	3.855258e+01	0.040000	3.972668e-02	0.060000	0.020000	0.090000	0.100000	0.220000	5.735267e+00	0.300000	0.100000	4.949167e-01	0.386703	0.038239	0.000748	0.217619	0.009761	0.162405	0.070519
258000	0.280000	1.296930e+02	0.060000	1.665291e+01	0.070000	1.665291e+01	0.410000	1.819592e+02	0.260000	1.616074e-01	0.000000	1.284025e+02	0.500000	2.568051e-01	0.050000	1.284025e+02	0.210000	1.557602e-01	0.830000	3.894004e+01	0.080000	3.933139e-02	0.060000	0.040000	0.050000	0.100000	0.310000	5.909932e+00	0.300000	0.110000	4.998907e-01	0.141110	0.008050	0.000000	0.124485	0.000324	0.030022	0.230000	1.173511e+02	0.070000	1.665291e+01	0.070000	1.665291e+01	0.550000	1.783562e+02	0.200000	1.051271e-01	0.010000	1.296930e+02	0.560000	2.593860e-01	0.060000	1.271249e+02	0.210000	1.589067e-01	0.850000	3.855258e+01	0.040000	3.972668e-02	0.090000	0.020000	0.150000	0.030000	0.340000	5.909932e+00	0.280000	0.100000	4.949167e-01	0.386199	0.038398	0.000745	0.219175	0.009723	0.161832	0.070461
259000	0.180000	1.309964e+02	0.060000	1.665291e+01	0.080000	1.682028e+01	0.410000	1.819592e+02	0.150000	1.599994e-01	0.000000	1.284025e+02	0.500000	2.568051e-01	0.050000	1.284025e+02	0.210000	1.557602e-01	0.830000	3.894004e+01	0.080000	3.933139e-02	0.090000	0.000000	0.070000	0.060000	0.240000	5.735267e+00	0.310000	0.110000	4.998907e-01	0.140661	0.008017	0.000000	0.124060	0.000322	0.029895	0.230000	1.173511e+02	0.070000	1.665291e+01	0.070000	1.665291e+01	0.550000	1.783562e+02	0.350000	1.061837e-01	0.010000	1.296930e+02	0.560000	2.593860e-01	0.060000	1.271249e+02	0.210000	1.589067e-01	0.850000	3.855258e+01	0.040000	3.972668e-02	0.070000	0.020000	0.080000	0.130000	0.250000	5.969327e+00	0.370000	0.080000	4.899922e-01	0.386844	0.039110	0.000742	0.220918	0.009687	0.161217	0.069810
260000	0.180000	1.309964e+02	0.070000	1.682028e+01	0.080000	1.682028e+01	0.540000	1.801487e+02	0.150000	1.599994e-01	0.000000	1.284025e+02	0.500000	2.568051e-01	0.050000	1.284025e+02	0.210000	1.557602e-01	0.830000	3.894004e+01	0.080000	3.933139e-02	0.070000	0.000000	0.060000	0.100000	0.170000	5.678200e+00	0.370000	0.090000	4.949167e-01	0.140087	0.007986	0.000000	0.123586	0.000321	0.029784	0.230000	1.173511e+02	0.070000	1.665291e+01	0.090000	1.682028e+01	0.550000	1.783562e+02	0.350000	1.061837e-01	0.010000	1.296930e+02	0.560000	2.593860e-01	0.040000	1.284025e+02	0.260000	1.605038e-01	0.850000	3.855258e+01	0.010000	3.933139e-02	0.100000	0.010000	0.100000	0.130000	0.220000	5.909932e+00	0.230000	0.080000	4.899922e-01	0.387529	0.040368	0.000739	0.222399	0.009648	0.160678	0.069864
261000	0.180000	1.309964e+02	0.070000	1.682028e+01	0.080000	1.682028e+01	0.540000	1.801487e+02	0.150000	1.599994e-01	0.000000	1.284025e+02	0.500000	2.568051e-01	0.050000	1.284025e+02	0.210000	1.557602e-01	0.830000	3.894004e+01	0.080000	3.933139e-02	0.060000	0.010000	0.060000	0.050000	0.180000	5.621701e+00	0.240000	0.090000	4.949167e-01	0.139570	0.007955	0.000000	0.123148	0.000320	0.029674	0.230000	1.173511e+02	0.080000	1.682028e+01	0.090000	1.682028e+01	0.580000	1.765815e+02	0.350000	1.061837e-01	0.010000	1.296930e+02	0.560000	2.593860e-01	0.040000	1.284025e+02	0.260000	1.605038e-01	0.850000	3.855258e+01	0.010000	3.933139e-02	0.090000	0.040000	0.080000	0.050000	0.310000	5.851127e+00	0.280000	0.080000	4.899922e-01	0.386289	0.040246	0.000736	0.224474	0.009614	0.160175	0.069875
262000	0.180000	1.309964e+02	0.070000	1.682028e+01	0.080000	1.682028e+01	0.540000	1.801487e+02	0.150000	1.599994e-01	0.000000	1.284025e+02	0.500000	2.568051e-01	0.050000	1.284025e+02	0.210000	1.557602e-01	0.760000	3.855258e+01	0.080000	3.933139e-02	0.030000	0.030000	0.090000	0.110000	0.240000	5.565764e+00	0.370000	0.090000	4.899922e-01	0.139043	0.007922	0.000000	0.122706	0.000319	0.029560	0.180000	1.185305e+02	0.080000	1.682028e+01	0.090000	1.682028e+01	0.580000	1.765815e+02	0.350000	1.061837e-01	0.010000	1.296930e+02	0.560000	2.593860e-01	0.040000	1.284025e+02	0.260000	1.605038e-01	0.850000	3.855258e+01	0.010000	3.933139e-02	0.120000	0.010000	0.130000	0.080000	0.250000	5.909932e+00	0.280000	0.090000	4.851167e-01	0.385225	0.040142	0.000733	0.225114	0.009670	0.160266	0.069928
263000	0.180000	1.309964e+02	0.070000	1.682028e+01	0.080000	1.682028e+01	0.540000	1.801487e+02	0.150000	1.599994e-01	0.030000	1.296930e+02	0.500000	2.568051e-01	0.050000	1.284025e+02	0.210000	1.557602e-01	0.760000	3.855258e+01	0.080000	3.933139e-02	0.070000	0.040000	0.070000	0.080000	0.340000	5.621701e+00	0.310000	0.090000	4.899922e-01	0.138664	0.007891	0.000000	0.122277	0.000317	0.029443	0.180000	1.185305e+02	0.080000	1.682028e+01	0.090000	1.682028e+01	0.580000	1.765815e+02	0.350000	1.061837e-01	0.020000	1.309964e+02	0.560000	2.593860e-01	0.040000	1.284025e+02	0.260000	1.605038e-01	0.700000	3.816897e+01	0.010000	3.933139e-02	0.050000	0.010000	0.070000	0.080000	0.330000	6.089916e+00	0.310000	0.090000	4.851167e-01	0.383851	0.039993	0.000731	0.225562	0.009838	0.160990	0.069629
264000	0.180000	1.309964e+02	0.070000	1.682028e+01	0.080000	1.682028e+01	0.540000	1.801487e+02	0.200000	1.584074e-01	0.030000	1.296930e+02	0.500000	2.568051e-01	0.050000	1.284025e+02	0.210000	1.557602e-01	0.760000	3.855258e+01	0.080000	3.933139e-02	0.070000	0.030000	0.070000	0.050000	0.260000	5.735267e+00	0.410000	0.080000	4.851167e-01	0.138203	0.007859	0.000000	0.121960	0.000316	0.029326	0.180000	1.185305e+02	0.080000	1.682028e+01	0.090000	1.682028e+01	0.580000	1.765815e+02	0.230000	1.051271e-01	0.020000	1.309964e+02	0.560000	2.593860e-01	0.040000	1.284025e+02	0.260000	1.605038e-01	0.700000	3.816897e+01	0.010000	3.933139e-02	0.100000	0.000000	0.100000	0.070000	0.220000	5.909932e+00	0.270000	0.110000	4.802897e-01	0.383991	0.040464	0.000819	0.226875	0.009867	0.160759	0.069747
265000	0.220000	1.323130e+02	0.040000	1.698932e+01	0.030000	1.698932e+01	0.510000	1.783562e+02	0.200000	1.584074e-01	0.030000	1.296930e+02	0.500000	2.568051e-01	0.050000	1.284025e+02	0.210000	1.557602e-01	0.760000	3.855258e+01	0.080000	3.933139e-02	0.050000	0.030000	0.070000	0.080000	0.230000	5.735267e+00	0.300000	0.080000	4.851167e-01	0.137650	0.007829	0.000000	0.121552	0.000315	0.029224	0.180000	1.185305e+02	0.080000	1.682028e+01	0.050000	1.698932e+01	0.580000	1.765815e+02	0.230000	1.051271e-01	0.020000	1.309964e+02	0.560000	2.593860e-01	0.040000	1.284025e+02	0.260000	1.605038e-01	0.700000	3.816897e+01	0.010000	3.933139e-02	0.070000	0.000000	0.120000	0.050000	0.150000	5.969327e+00	0.310000	0.110000	4.802897e-01	0.384615	0.040790	0.000816	0.227716	0.009900	0.160292	0.069906
266000	0.220000	1.323130e+02	0.040000	1.698932e+01	0.030000	1.698932e+01	0.510000	1.783562e+02	0.200000	1.584074e-01	0.030000	1.296930e+02	0.500000	2.568051e-01	0.050000	1.284025e+02	0.210000	1.557602e-01	0.760000	3.855258e+01	0.080000	3.933139e-02	0.070000	0.020000	0.100000	0.080000	0.210000	5.621701e+00	0.320000	0.150000	4.802897e-01	0.137154	0.007798	0.000000	0.121318	0.000314	0.029119	0.180000	1.185305e+02	0.070000	1.698932e+01	0.050000	1.698932e+01	0.580000	1.765815e+02	0.230000	1.051271e-01	0.020000	1.309964e+02	0.420000	2.619929e-01	0.040000	1.284025e+02	0.260000	1.605038e-01	0.700000	3.816897e+01	0.010000	3.933139e-02	0.100000	0.010000	0.100000	0.060000	0.200000	5.909932e+00	0.330000	0.150000	4.755108e-01	0.384992	0.040830	0.000812	0.227569	0.009883	0.160874	0.070466
267000	0.220000	1.323130e+02	0.040000	1.698932e+01	0.030000	1.698932e+01	0.510000	1.783562e+02	0.200000	1.584074e-01	0.030000	1.296930e+02	0.500000	2.568051e-01	0.050000	1.284025e+02	0.250000	1.542103e-01	0.760000	3.855258e+01	0.040000	3.894004e-02	0.050000	0.030000	0.080000	0.090000	0.250000	5.621701e+00	0.350000	0.150000	4.802897e-01	0.136653	0.007768	0.000000	0.120902	0.000313	0.029021	0.190000	1.197217e+02	0.070000	1.698932e+01	0.050000	1.698932e+01	0.580000	1.748245e+02	0.230000	1.051271e-01	0.020000	1.309964e+02	0.420000	2.619929e-01	0.040000	1.284025e+02	0.260000	1.605038e-01	0.700000	3.816897e+01	0.010000	3.933139e-02	0.050000	0.030000	0.090000	0.100000	0.220000	5.735267e+00	0.230000	0.150000	4.755108e-01	0.383770	0.040685	0.000809	0.227696	0.010076	0.162403	0.069866
268000	0.220000	1.323130e+02	0.040000	1.698932e+01	0.030000	1.698932e+01	0.510000	1.783562e+02	0.200000	1.584074e-01	0.030000	1.296930e+02	0.470000	2.593860e-01	0.050000	1.284025e+02	0.250000	1.542103e-01	0.760000	3.855258e+01	0.040000	3.894004e-02	0.100000	0.020000	0.090000	0.080000	0.320000	5.792907e+00	0.310000	0.150000	4.802897e-01	0.136205	0.007738	0.000000	0.120515	0.000312	0.028941	0.190000	1.197217e+02	0.070000	1.698932e+01	0.050000	1.698932e+01	0.580000	1.748245e+02	0.230000	1.051271e-01	0.020000	1.309964e+02	0.420000	2.619929e-01	0.040000	1.284025e+02	0.260000	1.605038e-01	0.700000	3.816897e+01	0.010000	3.933139e-02	0.050000	0.070000	0.110000	0.080000	0.300000	5.909932e+00	0.280000	0.150000	4.755108e-01	0.383413	0.040816	0.000806	0.228564	0.010245	0.162853	0.069989
269000	0.240000	1.336427e+02	0.040000	1.698932e+01	0.030000	1.698932e+01	0.510000	1.783562e+02	0.260000	1.599994e-01	0.030000	1.296930e+02	0.470000	2.593860e-01	0.100000	1.296930e+02	0.250000	1.542103e-01	0.760000	3.855258e+01	0.040000	3.894004e-02	0.090000	0.030000	0.090000	0.090000	0.230000	5.851127e+00	0.290000	0.100000	4.755108e-01	0.135771	0.007709	0.000000	0.120063	0.000311	0.028834	0.190000	1.197217e+02	0.070000	1.698932e+01	0.050000	1.698932e+01	0.580000	1.748245e+02	0.230000	1.051271e-01	0.020000	1.309964e+02	0.420000	2.619929e-01	0.040000	1.284025e+02	0.160000	1.589067e-01	0.700000	3.816897e+01	0.010000	3.933139e-02	0.080000	0.010000	0.120000	0.020000	0.150000	5.969327e+00	0.330000	0.130000	4.707794e-01	0.384512	0.040721	0.000803	0.228117	0.010205	0.162994	0.070112
270000	0.240000	1.336427e+02	0.050000	1.716007e+01	0.030000	1.716007e+01	0.450000	1.765815e+02	0.260000	1.599994e-01	0.030000	1.296930e+02	0.470000	2.593860e-01	0.100000	1.296930e+02	0.250000	1.542103e-01	0.760000	3.855258e+01	0.040000	3.894004e-02	0.060000	0.030000	0.110000	0.020000	0.310000	6.029320e+00	0.270000	0.100000	4.755108e-01	0.135274	0.007683	0.000000	0.119634	0.000310	0.028732	0.190000	1.197217e+02	0.070000	1.698932e+01	0.100000	1.716007e+01	0.580000	1.748245e+02	0.160000	1.040811e-01	0.020000	1.309964e+02	0.420000	2.619929e-01	0.040000	1.296930e+02	0.160000	1.589067e-01	0.700000	3.816897e+01	0.020000	3.894004e-02	0.040000	0.030000	0.130000	0.050000	0.240000	6.029320e+00	0.320000	0.130000	4.707794e-01	0.385559	0.040640	0.000800	0.227434	0.010163	0.162958	0.070043
271000	0.240000	1.336427e+02	0.050000	1.716007e+01	0.030000	1.716007e+01	0.450000	1.765815e+02	0.260000	1.599994e-01	0.030000	1.296930e+02	0.470000	2.593860e-01	0.100000	1.296930e+02	0.250000	1.542103e-01	0.760000	3.855258e+01	0.040000	3.894004e-02	0.040000	0.010000	0.060000	0.060000	0.330000	5.969327e+00	0.310000	0.130000	4.707794e-01	0.134808	0.007654	0.000000	0.119172	0.000308	0.028623	0.190000	1.197217e+02	0.050000	1.716007e+01	0.100000	1.716007e+01	0.580000	1.748245e+02	0.160000	1.040811e-01	0.020000	1.309964e+02	0.420000	2.619929e-01	0.040000	1.296930e+02	0.160000	1.589067e-01	0.700000	3.816897e+01	0.020000	3.894004e-02	0.050000	0.030000	0.080000	0.080000	0.200000	5.969327e+00	0.300000	0.090000	4.660950e-01	0.385252	0.040530	0.000798	0.227569	0.010195	0.162939	0.069662
272000	0.240000	1.336427e+02	0.050000	1.716007e+01	0.030000	1.716007e+01	0.450000	1.765815e+02	0.260000	1.599994e-01	0.030000	1.296930e+02	0.470000	2.593860e-01	0.100000	1.296930e+02	0.250000	1.542103e-01	0.760000	3.855258e+01	0.040000	3.894004e-02	0.020000	0.010000	0.090000	0.100000	0.220000	5.909932e+00	0.330000	0.130000	4.707794e-01	0.134303	0.007622	0.000000	0.118829	0.000307	0.028513	0.280000	1.185305e+02	0.050000	1.716007e+01	0.100000	1.716007e+01	0.530000	1.730849e+02	0.160000	1.040811e-01	0.020000	1.309964e+02	0.420000	2.619929e-01	0.040000	1.296930e+02	0.160000	1.589067e-01	0.700000	3.816897e+01	0.020000	3.894004e-02	0.060000	0.040000	0.090000	0.110000	0.210000	6.029320e+00	0.240000	0.090000	4.660950e-01	0.384861	0.040993	0.000795	0.228704	0.010203	0.162528	0.069659
273000	0.240000	1.336427e+02	0.050000	1.716007e+01	0.030000	1.716007e+01	0.450000	1.765815e+02	0.260000	1.599994e-01	0.010000	1.309964e+02	0.470000	2.593860e-01	0.100000	1.296930e+02	0.250000	1.542103e-01	0.850000	3.816897e+01	0.040000	3.894004e-02	0.020000	0.020000	0.020000	0.100000	0.230000	5.969327e+00	0.290000	0.130000	4.707794e-01	0.133761	0.007594	0.000000	0.118480	0.000306	0.028413	0.280000	1.185305e+02	0.050000	1.716007e+01	0.100000	1.716007e+01	0.530000	1.730849e+02	0.160000	1.040811e-01	0.020000	1.309964e+02	0.420000	2.619929e-01	0.040000	1.296930e+02	0.160000	1.589067e-01	0.720000	3.778919e+01	0.020000	3.894004e-02	0.070000	0.010000	0.090000	0.040000	0.270000	5.969327e+00	0.330000	0.090000	4.660950e-01	0.385245	0.040900	0.000792	0.228185	0.010189	0.162584	0.069719
274000	0.230000	1.349859e+02	0.050000	1.716007e+01	0.030000	1.716007e+01	0.450000	1.765815e+02	0.260000	1.599994e-01	0.010000	1.309964e+02	0.470000	2.593860e-01	0.100000	1.296930e+02	0.250000	1.542103e-01	0.850000	3.816897e+01	0.040000	3.894004e-02	0.090000	0.030000	0.070000	0.060000	0.300000	5.909932e+00	0.310000	0.080000	4.660950e-01	0.133162	0.007569	0.000000	0.118114	0.000305	0.028314	0.280000	1.185305e+02	0.050000	1.716007e+01	0.100000	1.716007e+01	0.530000	1.730849e+02	0.190000	1.030455e-01	0.010000	1.323130e+02	0.420000	2.619929e-01	0.040000	1.296930e+02	0.160000	1.589067e-01	0.720000	3.778919e+01	0.020000	3.894004e-02	0.020000	0.020000	0.110000	0.130000	0.210000	5.909932e+00	0.290000	0.100000	4.614573e-01	0.383888	0.040758	0.000789	0.227816	0.010233	0.163451	0.069736
275000	0.230000	1.349859e+02	0.080000	1.733253e+01	0.070000	1.733253e+01	0.460000	1.748245e+02	0.140000	1.584074e-01	0.010000	1.309964e+02	0.470000	2.593860e-01	0.100000	1.296930e+02	0.250000	1.542103e-01	0.850000	3.816897e+01	0.040000	3.894004e-02	0.080000	0.020000	0.110000	0.070000	0.240000	5.735267e+00	0.270000	0.080000	4.660950e-01	0.132635	0.007543	0.000000	0.117646	0.000304	0.028221	0.280000	1.185305e+02	0.050000	1.716007e+01	0.040000	1.733253e+01	0.530000	1.730849e+02	0.190000	1.030455e-01	0.010000	1.323130e+02	0.470000	2.646260e-01	0.040000	1.296930e+02	0.160000	1.589067e-01	0.720000	3.778919e+01	0.020000	3.894004e-02	0.050000	0.040000	0.120000	0.040000	0.290000	5.909932e+00	0.270000	0.100000	4.614573e-01	0.382620	0.040628	0.000786	0.228613	0.010198	0.162914	0.069423
276000	0.230000	1.349859e+02	0.080000	1.733253e+01	0.070000	1.733253e+01	0.460000	1.748245e+02	0.140000	1.584074e-01	0.010000	1.309964e+02	0.470000	2.593860e-01	0.100000	1.296930e+02	0.170000	1.526759e-01	0.850000	3.816897e+01	0.040000	3.894004e-02	0.060000	0.030000	0.170000	0.090000	0.180000	5.792907e+00	0.230000	0.130000	4.614573e-01	0.132245	0.007517	0.000000	0.117205	0.000303	0.028119	0.280000	1.185305e+02	0.070000	1.733253e+01	0.040000	1.733253e+01	0.530000	1.730849e+02	0.190000	1.030455e-01	0.010000	1.323130e+02	0.470000	2.646260e-01	0.040000	1.296930e+02	0.160000	1.589067e-01	0.720000	3.778919e+01	0.020000	3.894004e-02	0.070000	0.020000	0.130000	0.080000	0.210000	5.735267e+00	0.350000	0.130000	4.568657e-01	0.381332	0.040632	0.000783	0.230574	0.010160	0.162439	0.069516
277000	0.230000	1.349859e+02	0.080000	1.733253e+01	0.070000	1.733253e+01	0.460000	1.748245e+02	0.140000	1.584074e-01	0.010000	1.309964e+02	0.470000	2.593860e-01	0.050000	1.309964e+02	0.170000	1.526759e-01	0.850000	3.816897e+01	0.090000	3.855258e-02	0.020000	0.030000	0.170000	0.110000	0.220000	5.735267e+00	0.260000	0.130000	4.614573e-01	0.131765	0.007487	0.000000	0.116787	0.000302	0.028016	0.260000	1.173511e+02	0.070000	1.733253e+01	0.040000	1.733253e+01	0.530000	1.713627e+02	0.190000	1.030455e-01	0.010000	1.323130e+02	0.470000	2.646260e-01	0.040000	1.296930e+02	0.160000	1.589067e-01	0.720000	3.778919e+01	0.020000	3.894004e-02	0.050000	0.020000	0.110000	0.080000	0.250000	5.565764e+00	0.300000	0.130000	4.568657e-01	0.379956	0.040497	0.000780	0.231790	0.010124	0.162072	0.069757
278000	0.230000	1.349859e+02	0.080000	1.733253e+01	0.070000	1.733253e+01	0.460000	1.748245e+02	0.140000	1.584074e-01	0.010000	1.309964e+02	0.470000	2.619929e-01	0.050000	1.309964e+02	0.170000	1.526759e-01	0.850000	3.816897e+01	0.090000	3.855258e-02	0.050000	0.020000	0.080000	0.060000	0.250000	5.565764e+00	0.280000	0.130000	4.614573e-01	0.131304	0.007461	0.000000	0.116398	0.000301	0.027915	0.260000	1.173511e+02	0.070000	1.733253e+01	0.040000	1.733253e+01	0.530000	1.713627e+02	0.190000	1.030455e-01	0.010000	1.323130e+02	0.470000	2.646260e-01	0.040000	1.296930e+02	0.140000	1.573256e-01	0.720000	3.778919e+01	0.020000	3.894004e-02	0.060000	0.000000	0.100000	0.100000	0.340000	5.510384e+00	0.350000	0.130000	4.568657e-01	0.378823	0.040373	0.000777	0.231539	0.010090	0.161988	0.069935
279000	0.230000	1.363425e+02	0.080000	1.733253e+01	0.070000	1.733253e+01	0.460000	1.748245e+02	0.210000	1.568312e-01	0.010000	1.309964e+02	0.470000	2.619929e-01	0.050000	1.309964e+02	0.170000	1.526759e-01	0.850000	3.816897e+01	0.090000	3.855258e-02	0.090000	0.030000	0.080000	0.120000	0.260000	5.621701e+00	0.220000	0.110000	4.568657e-01	0.130837	0.007436	0.000000	0.116067	0.000299	0.027814	0.260000	1.173511e+02	0.070000	1.733253e+01	0.020000	1.750673e+01	0.530000	1.713627e+02	0.350000	1.040811e-01	0.010000	1.323130e+02	0.470000	2.646260e-01	0.040000	1.296930e+02	0.140000	1.573256e-01	0.720000	3.778919e+01	0.020000	3.894004e-02	0.060000	0.010000	0.110000	0.050000	0.310000	5.565764e+00	0.270000	0.230000	4.523198e-01	0.378167	0.040231	0.000775	0.231726	0.010052	0.161508	0.069828
280000	0.230000	1.363425e+02	0.060000	1.750673e+01	0.060000	1.750673e+01	0.550000	1.730849e+02	0.210000	1.568312e-01	0.010000	1.309964e+02	0.470000	2.619929e-01	0.050000	1.309964e+02	0.170000	1.526759e-01	0.850000	3.816897e+01	0.090000	3.855258e-02	0.050000	0.030000	0.070000	0.080000	0.220000	5.678200e+00	0.290000	0.110000	4.568657e-01	0.130323	0.007407	0.000000	0.115881	0.000298	0.027718	0.260000	1.173511e+02	0.070000	1.733253e+01	0.020000	1.750673e+01	0.530000	1.713627e+02	0.350000	1.040811e-01	0.010000	1.323130e+02	0.470000	2.646260e-01	0.060000	1.309964e+02	0.140000	1.573256e-01	0.720000	3.778919e+01	0.050000	3.855258e-02	0.070000	0.040000	0.110000	0.050000	0.270000	5.621701e+00	0.360000	0.230000	4.523198e-01	0.378947	0.040330	0.000772	0.231693	0.010017	0.160975	0.070127
281000	0.230000	1.363425e+02	0.060000	1.750673e+01	0.060000	1.750673e+01	0.550000	1.730849e+02	0.210000	1.568312e-01	0.010000	1.309964e+02	0.470000	2.619929e-01	0.050000	1.309964e+02	0.170000	1.526759e-01	0.850000	3.816897e+01	0.090000	3.855258e-02	0.110000	0.020000	0.140000	0.070000	0.290000	5.851127e+00	0.290000	0.110000	4.568657e-01	0.129865	0.007379	0.000000	0.115572	0.000297	0.027623	0.260000	1.173511e+02	0.030000	1.750673e+01	0.020000	1.750673e+01	0.530000	1.713627e+02	0.350000	1.040811e-01	0.010000	1.323130e+02	0.470000	2.646260e-01	0.060000	1.309964e+02	0.140000	1.573256e-01	0.720000	3.778919e+01	0.050000	3.855258e-02	0.130000	0.040000	0.120000	0.090000	0.230000	5.455554e+00	0.250000	0.110000	4.478192e-01	0.377723	0.040201	0.000769	0.232719	0.009982	0.160499	0.070188
282000	0.230000	1.363425e+02	0.060000	1.750673e+01	0.060000	1.750673e+01	0.550000	1.730849e+02	0.210000	1.568312e-01	0.030000	1.323130e+02	0.470000	2.619929e-01	0.050000	1.309964e+02	0.170000	1.526759e-01	0.850000	3.816897e+01	0.090000	3.855258e-02	0.050000	0.020000	0.100000	0.110000	0.290000	6.029320e+00	0.300000	0.080000	4.523198e-01	0.129478	0.007351	0.000000	0.115193	0.000296	0.027517	0.240000	1.185305e+02	0.030000	1.750673e+01	0.020000	1.750673e+01	0.570000	1.696576e+02	0.350000	1.040811e-01	0.010000	1.323130e+02	0.470000	2.646260e-01	0.060000	1.309964e+02	0.140000	1.573256e-01	0.720000	3.778919e+01	0.050000	3.855258e-02	0.050000	0.010000	0.110000	0.060000	0.240000	5.401271e+00	0.260000	0.110000	4.478192e-01	0.376376	0.040053	0.000767	0.232827	0.009942	0.160223	0.070186
283000	0.230000	1.363425e+02	0.060000	1.750673e+01	0.060000	1.750673e+01	0.550000	1.730849e+02	0.210000	1.568312e-01	0.030000	1.323130e+02	0.470000	2.619929e-01	0.050000	1.309964e+02	0.170000	1.526759e-01	0.820000	3.778919e+01	0.090000	3.855258e-02	0.050000	0.010000	0.050000	0.080000	0.330000	6.089916e+00	0.340000	0.080000	4.523198e-01	0.128955	0.007329	0.000000	0.114786	0.000295	0.027421	0.240000	1.185305e+02	0.030000	1.750673e+01	0.020000	1.750673e+01	0.570000	1.696576e+02	0.350000	1.040811e-01	0.010000	1.323130e+02	0.470000	2.646260e-01	0.060000	1.309964e+02	0.140000	1.573256e-01	0.720000	3.778919e+01	0.050000	3.855258e-02	0.060000	0.050000	0.070000	0.080000	0.330000	5.455554e+00	0.240000	0.110000	4.478192e-01	0.375306	0.039976	0.000764	0.233810	0.010056	0.160391	0.070022
284000	0.230000	1.363425e+02	0.060000	1.750673e+01	0.060000	1.750673e+01	0.570000	1.713627e+02	0.260000	1.584074e-01	0.030000	1.323130e+02	0.470000	2.619929e-01	0.050000	1.309964e+02	0.170000	1.526759e-01	0.820000	3.778919e+01	0.090000	3.855258e-02	0.050000	0.040000	0.110000	0.130000	0.200000	6.151120e+00	0.290000	0.150000	4.478192e-01	0.128523	0.007303	0.000000	0.114403	0.000294	0.027325	0.240000	1.185305e+02	0.030000	1.750673e+01	0.090000	1.768267e+01	0.570000	1.696576e+02	0.140000	1.030455e-01	0.010000	1.336427e+02	0.470000	2.646260e-01	0.060000	1.309964e+02	0.140000	1.573256e-01	0.850000	3.741318e+01	0.050000	3.855258e-02	0.120000	0.050000	0.090000	0.070000	0.300000	5.621701e+00	0.320000	0.090000	4.433633e-01	0.375954	0.039855	0.000761	0.233444	0.010152	0.162076	0.070205
285000	0.250000	1.377128e+02	0.060000	1.768267e+01	0.060000	1.768267e+01	0.570000	1.713627e+02	0.260000	1.584074e-01	0.030000	1.323130e+02	0.470000	2.619929e-01	0.050000	1.309964e+02	0.170000	1.526759e-01	0.820000	3.778919e+01	0.090000	3.855258e-02	0.130000	0.010000	0.100000	0.090000	0.250000	6.089916e+00	0.220000	0.150000	4.478192e-01	0.128110	0.007278	0.000000	0.114010	0.000293	0.027240	0.240000	1.185305e+02	0.160000	1.768267e+01	0.090000	1.768267e+01	0.570000	1.696576e+02	0.140000	1.030455e-01	0.010000	1.336427e+02	0.470000	2.672855e-01	0.060000	1.309964e+02	0.140000	1.573256e-01	0.850000	3.741318e+01	0.050000	3.855258e-02	0.100000	0.040000	0.180000	0.110000	0.200000	5.678200e+00	0.340000	0.090000	4.433633e-01	0.376901	0.039719	0.000758	0.232827	0.010113	0.162537	0.069668
286000	0.250000	1.377128e+02	0.060000	1.768267e+01	0.060000	1.768267e+01	0.570000	1.713627e+02	0.260000	1.584074e-01	0.030000	1.323130e+02	0.470000	2.619929e-01	0.020000	1.323130e+02	0.170000	1.526759e-01	0.820000	3.778919e+01	0.110000	3.816897e-02	0.090000	0.010000	0.080000	0.060000	0.200000	6.029320e+00	0.310000	0.160000	4.433633e-01	0.127695	0.007253	0.000000	0.113628	0.000292	0.027144	0.240000	1.185305e+02	0.160000	1.768267e+01	0.090000	1.768267e+01	0.510000	1.679695e+02	0.140000	1.030455e-01	0.010000	1.336427e+02	0.470000	2.672855e-01	0.060000	1.309964e+02	0.140000	1.573256e-01	0.850000	3.741318e+01	0.050000	3.855258e-02	0.060000	0.010000	0.090000	0.080000	0.280000	5.851127e+00	0.330000	0.070000	4.389518e-01	0.377771	0.039570	0.000756	0.232116	0.010098	0.164082	0.069784
287000	0.250000	1.377128e+02	0.060000	1.768267e+01	0.060000	1.768267e+01	0.570000	1.713627e+02	0.260000	1.584074e-01	0.030000	1.323130e+02	0.470000	2.619929e-01	0.020000	1.323130e+02	0.210000	1.511567e-01	0.820000	3.778919e+01	0.110000	3.816897e-02	0.050000	0.020000	0.110000	0.090000	0.210000	5.969327e+00	0.250000	0.160000	4.433633e-01	0.127232	0.007229	0.000000	0.113244	0.000291	0.027046	0.230000	1.197217e+02	0.160000	1.768267e+01	0.090000	1.768267e+01	0.510000	1.679695e+02	0.140000	1.030455e-01	0.010000	1.336427e+02	0.470000	2.672855e-01	0.060000	1.309964e+02	0.140000	1.573256e-01	0.850000	3.741318e+01	0.050000	3.855258e-02	0.110000	0.030000	0.100000	0.070000	0.250000	5.792907e+00	0.350000	0.070000	4.389518e-01	0.378912	0.039457	0.000753	0.231581	0.010060	0.164828	0.069405
288000	0.250000	1.377128e+02	0.060000	1.768267e+01	0.060000	1.768267e+01	0.570000	1.713627e+02	0.260000	1.584074e-01	0.030000	1.323130e+02	0.420000	2.646260e-01	0.020000	1.323130e+02	0.210000	1.511567e-01	0.820000	3.778919e+01	0.110000	3.816897e-02	0.090000	0.030000	0.120000	0.110000	0.320000	5.909932e+00	0.330000	0.160000	4.433633e-01	0.126822	0.007205	0.000000	0.112860	0.000290	0.026957	0.230000	1.197217e+02	0.160000	1.768267e+01	0.090000	1.768267e+01	0.510000	1.679695e+02	0.140000	1.030455e-01	0.010000	1.336427e+02	0.470000	2.672855e-01	0.060000	1.309964e+02	0.140000	1.573256e-01	0.850000	3.741318e+01	0.050000	3.855258e-02	0.080000	0.020000	0.130000	0.120000	0.270000	5.735267e+00	0.320000	0.070000	4.389518e-01	0.378429	0.039408	0.000750	0.231389	0.010111	0.165537	0.069443
289000	0.330000	1.363425e+02	0.060000	1.768267e+01	0.060000	1.768267e+01	0.580000	1.696576e+02	0.110000	1.568312e-01	0.030000	1.323130e+02	0.420000	2.646260e-01	0.020000	1.323130e+02	0.210000	1.511567e-01	0.820000	3.778919e+01	0.110000	3.816897e-02	0.040000	0.030000	0.110000	0.080000	0.220000	5.851127e+00	0.310000	0.140000	4.389518e-01	0.126408	0.007181	0.000000	0.112421	0.000289	0.026863	0.230000	1.197217e+02	0.160000	1.768267e+01	0.060000	1.786038e+01	0.510000	1.679695e+02	0.200000	1.020201e-01	0.010000	1.336427e+02	0.470000	2.672855e-01	0.060000	1.309964e+02	0.240000	1.557602e-01	0.850000	3.741318e+01	0.050000	3.855258e-02	0.070000	0.010000	0.130000	0.110000	0.300000	5.909932e+00	0.280000	0.140000	4.345841e-01	0.377947	0.039258	0.000748	0.231357	0.010135	0.166258	0.069658
290000	0.330000	1.363425e+02	0.040000	1.786038e+01	0.050000	1.786038e+01	0.580000	1.696576e+02	0.110000	1.568312e-01	0.030000	1.323130e+02	0.420000	2.646260e-01	0.020000	1.323130e+02	0.210000	1.511567e-01	0.820000	3.778919e+01	0.110000	3.816897e-02	0.070000	0.040000	0.140000	0.080000	0.210000	5.909932e+00	0.310000	0.140000	4.389518e-01	0.125951	0.007156	0.000000	0.112023	0.000288	0.026766	0.230000	1.197217e+02	0.160000	1.768267e+01	0.060000	1.786038e+01	0.490000	1.662982e+02	0.200000	1.020201e-01	0.010000	1.336427e+02	0.470000	2.672855e-01	0.040000	1.323130e+02	0.240000	1.557602e-01	0.850000	3.741318e+01	0.030000	3.816897e-02	0.090000	0.050000	0.110000	0.120000	0.310000	5.969327e+00	0.350000	0.140000	4.345841e-01	0.377369	0.039181	0.000745	0.231840	0.010122	0.166449	0.069585
291000	0.330000	1.363425e+02	0.040000	1.786038e+01	0.050000	1.786038e+01	0.580000	1.696576e+02	0.110000	1.568312e-01	0.030000	1.336427e+02	0.420000	2.646260e-01	0.020000	1.323130e+02	0.210000	1.511567e-01	0.820000	3.778919e+01	0.110000	3.816897e-02	0.070000	0.040000	0.050000	0.070000	0.250000	5.969327e+00	0.240000	0.140000	4.389518e-01	0.125512	0.007131	0.000000	0.111644	0.000287	0.026678	0.230000	1.197217e+02	0.100000	1.786038e+01	0.060000	1.786038e+01	0.490000	1.662982e+02	0.200000	1.020201e-01	0.010000	1.336427e+02	0.470000	2.672855e-01	0.040000	1.323130e+02	0.240000	1.557602e-01	0.850000	3.741318e+01	0.030000	3.816897e-02	0.110000	0.030000	0.070000	0.130000	0.280000	6.029320e+00	0.310000	0.100000	4.302599e-01	0.376699	0.039248	0.000742	0.233337	0.010143	0.166095	0.069233
292000	0.330000	1.363425e+02	0.040000	1.786038e+01	0.050000	1.786038e+01	0.580000	1.696576e+02	0.110000	1.568312e-01	0.030000	1.336427e+02	0.420000	2.646260e-01	0.020000	1.323130e+02	0.210000	1.511567e-01	0.820000	3.778919e+01	0.110000	3.816897e-02	0.040000	0.020000	0.060000	0.120000	0.200000	5.792907e+00	0.260000	0.100000	4.345841e-01	0.125067	0.007108	0.000000	0.111525	0.000286	0.026582	0.390000	1.185305e+02	0.100000	1.786038e+01	0.060000	1.786038e+01	0.490000	1.662982e+02	0.200000	1.020201e-01	0.010000	1.336427e+02	0.470000	2.672855e-01	0.040000	1.323130e+02	0.240000	1.557602e-01	0.850000	3.741318e+01	0.030000	3.816897e-02	0.100000	0.020000	0.190000	0.120000	0.230000	5.969327e+00	0.300000	0.100000	4.302599e-01	0.376309	0.039200	0.000740	0.234454	0.010130	0.165645	0.069211
293000	0.330000	1.363425e+02	0.040000	1.786038e+01	0.050000	1.786038e+01	0.580000	1.696576e+02	0.110000	1.568312e-01	0.030000	1.336427e+02	0.420000	2.646260e-01	0.020000	1.323130e+02	0.210000	1.511567e-01	0.780000	3.741318e+01	0.110000	3.816897e-02	0.130000	0.000000	0.160000	0.140000	0.190000	5.735267e+00	0.250000	0.100000	4.345841e-01	0.124856	0.007082	0.000000	0.111141	0.000285	0.026481	0.390000	1.185305e+02	0.100000	1.786038e+01	0.060000	1.786038e+01	0.490000	1.662982e+02	0.200000	1.020201e-01	0.010000	1.336427e+02	0.470000	2.672855e-01	0.040000	1.323130e+02	0.240000	1.557602e-01	0.740000	3.704091e+01	0.030000	3.816897e-02	0.110000	0.040000	0.090000	0.110000	0.250000	6.029320e+00	0.340000	0.140000	4.259788e-01	0.375465	0.039082	0.000737	0.235234	0.010177	0.165255	0.069507
294000	0.350000	1.349859e+02	0.040000	1.786038e+01	0.050000	1.786038e+01	0.540000	1.679695e+02	0.130000	1.552707e-01	0.030000	1.336427e+02	0.420000	2.646260e-01	0.020000	1.323130e+02	0.210000	1.511567e-01	0.780000	3.741318e+01	0.110000	3.816897e-02	0.060000	0.060000	0.070000	0.070000	0.330000	5.909932e+00	0.250000	0.140000	4.302599e-01	0.124644	0.007055	0.000000	0.110734	0.000284	0.026402	0.390000	1.185305e+02	0.100000	1.786038e+01	0.040000	1.803988e+01	0.490000	1.662982e+02	0.260000	1.030455e-01	0.000000	1.349859e+02	0.480000	2.699718e-01	0.040000	1.323130e+02	0.240000	1.557602e-01	0.740000	3.704091e+01	0.030000	3.816897e-02	0.080000	0.030000	0.140000	0.120000	0.220000	6.029320e+00	0.380000	0.140000	4.259788e-01	0.375791	0.039162	0.000735	0.235261	0.010139	0.164736	0.069233
295000	0.350000	1.349859e+02	0.050000	1.803988e+01	0.040000	1.803988e+01	0.540000	1.679695e+02	0.130000	1.552707e-01	0.030000	1.336427e+02	0.420000	2.646260e-01	0.020000	1.323130e+02	0.210000	1.511567e-01	0.780000	3.741318e+01	0.110000	3.816897e-02	0.120000	0.060000	0.090000	0.060000	0.180000	5.851127e+00	0.210000	0.140000	4.302599e-01	0.124388	0.007032	0.000000	0.110342	0.000283	0.026316	0.390000	1.185305e+02	0.100000	1.786038e+01	0.040000	1.803988e+01	0.490000	1.662982e+02	0.260000	1.030455e-01	0.000000	1.349859e+02	0.480000	2.699718e-01	0.040000	1.323130e+02	0.240000	1.557602e-01	0.740000	3.704091e+01	0.030000	3.816897e-02	0.020000	0.030000	0.120000	0.050000	0.210000	5.969327e+00	0.330000	0.140000	4.259788e-01	0.376214	0.039062	0.000732	0.234964	0.010103	0.164165	0.068843
296000	0.350000	1.349859e+02	0.050000	1.803988e+01	0.040000	1.803988e+01	0.540000	1.679695e+02	0.130000	1.552707e-01	0.030000	1.336427e+02	0.420000	2.646260e-01	0.020000	1.323130e+02	0.210000	1.511567e-01	0.780000	3.741318e+01	0.020000	3.778919e-02	0.080000	0.040000	0.120000	0.100000	0.270000	5.792907e+00	0.360000	0.140000	4.302599e-01	0.123989	0.007006	0.000000	0.110060	0.000282	0.026217	0.390000	1.185305e+02	0.010000	1.803988e+01	0.040000	1.803988e+01	0.450000	1.646435e+02	0.260000	1.030455e-01	0.000000	1.349859e+02	0.480000	2.699718e-01	0.040000	1.323130e+02	0.240000	1.557602e-01	0.740000	3.704091e+01	0.030000	3.816897e-02	0.040000	0.050000	0.120000	0.050000	0.260000	6.151120e+00	0.240000	0.070000	4.217402e-01	0.376450	0.039250	0.000730	0.235342	0.010070	0.163666	0.068942
297000	0.350000	1.349859e+02	0.050000	1.803988e+01	0.040000	1.803988e+01	0.540000	1.679695e+02	0.130000	1.552707e-01	0.030000	1.336427e+02	0.420000	2.646260e-01	0.120000	1.336427e+02	0.210000	1.511567e-01	0.780000	3.741318e+01	0.020000	3.778919e-02	0.030000	0.000000	0.120000	0.100000	0.230000	5.851127e+00	0.290000	0.090000	4.259788e-01	0.123592	0.006981	0.000000	0.109701	0.000281	0.026132	0.310000	1.173511e+02	0.010000	1.803988e+01	0.040000	1.803988e+01	0.450000	1.646435e+02	0.260000	1.030455e-01	0.000000	1.349859e+02	0.480000	2.699718e-01	0.040000	1.323130e+02	0.240000	1.557602e-01	0.740000	3.704091e+01	0.030000	3.816897e-02	0.060000	0.030000	0.060000	0.020000	0.280000	6.089916e+00	0.290000	0.070000	4.217402e-01	0.376710	0.039381	0.000727	0.235637	0.010038	0.163236	0.069099
298000	0.350000	1.349859e+02	0.050000	1.803988e+01	0.040000	1.803988e+01	0.540000	1.679695e+02	0.130000	1.552707e-01	0.030000	1.336427e+02	0.420000	2.646260e-01	0.120000	1.336427e+02	0.150000	1.496527e-01	0.780000	3.741318e+01	0.020000	3.778919e-02	0.100000	0.030000	0.140000	0.120000	0.190000	5.909932e+00	0.300000	0.090000	4.259788e-01	0.123215	0.006955	0.000000	0.109398	0.000280	0.026043	0.310000	1.173511e+02	0.010000	1.803988e+01	0.040000	1.803988e+01	0.450000	1.646435e+02	0.260000	1.030455e-01	0.000000	1.349859e+02	0.480000	2.699718e-01	0.040000	1.323130e+02	0.240000	1.557602e-01	0.740000	3.704091e+01	0.030000	3.816897e-02	0.060000	0.020000	0.110000	0.140000	0.280000	6.029320e+00	0.350000	0.050000	4.175438e-01	0.376714	0.039240	0.000725	0.235085	0.010027	0.163643	0.069120
299000	0.350000	1.349859e+02	0.050000	1.803988e+01	0.040000	1.803988e+01	0.540000	1.662982e+02	0.250000	1.537258e-01	0.030000	1.336427e+02	0.520000	2.672855e-01	0.120000	1.336427e+02	0.150000	1.496527e-01	0.780000	3.741318e+01	0.020000	3.778919e-02	0.090000	0.030000	0.040000	0.020000	0.290000	6.029320e+00	0.340000	0.150000	4.217402e-01	0.122769	0.006932	0.000000	0.109078	0.000279	0.025956	0.310000	1.173511e+02	0.010000	1.803988e+01	0.040000	1.803988e+01	0.450000	1.646435e+02	0.170000	1.020201e-01	0.000000	1.349859e+02	0.480000	2.699718e-01	0.040000	1.323130e+02	0.240000	1.557602e-01	0.740000	3.704091e+01	0.030000	3.816897e-02	0.060000	0.030000	0.100000	0.080000	0.220000	5.851127e+00	0.260000	0.050000	4.175438e-01	0.377682	0.039126	0.000722	0.234484	0.009993	0.163235	0.068764
300000	0.340000	1.336427e+02	0.050000	1.822119e+01	0.040000	1.803988e+01	0.540000	1.662982e+02	0.250000	1.537258e-01	0.030000	1.336427e+02	0.520000	2.672855e-01	0.120000	1.336427e+02	0.150000	1.496527e-01	0.780000	3.741318e+01	0.020000	3.778919e-02	0.060000	0.070000	0.090000	0.120000	0.320000	5.969327e+00	0.320000	0.150000	4.217402e-01	0.122426	0.006907	0.000000	0.108722	0.000278	0.025862	0.310000	1.173511e+02	0.080000	1.822119e+01	0.060000	1.822119e+01	0.450000	1.646435e+02	0.170000	1.020201e-01	0.000000	1.349859e+02	0.480000	2.699718e-01	0.120000	1.336427e+02	0.220000	1.542103e-01	0.740000	3.704091e+01	0.030000	3.816897e-02	0.040000	0.030000	0.110000	0.100000	0.230000	5.792907e+00	0.270000	0.190000	4.133892e-01	0.377197	0.039143	0.000720	0.234315	0.009957	0.162766	0.068814
301000	0.340000	1.336427e+02	0.050000	1.822119e+01	0.040000	1.822119e+01	0.540000	1.662982e+02	0.250000	1.537258e-01	0.000000	1.349859e+02	0.520000	2.672855e-01	0.120000	1.336427e+02	0.150000	1.496527e-01	0.780000	3.741318e+01	0.020000	3.778919e-02	0.080000	0.030000	0.070000	0.080000	0.210000	5.909932e+00	0.250000	0.130000	4.175438e-01	0.122071	0.006881	0.000000	0.108395	0.000278	0.025774	0.310000	1.173511e+02	0.080000	1.822119e+01	0.060000	1.822119e+01	0.440000	1.630053e+02	0.170000	1.020201e-01	0.000000	1.349859e+02	0.480000	2.699718e-01	0.120000	1.336427e+02	0.220000	1.542103e-01	0.740000	3.704091e+01	0.030000	3.816897e-02	0.070000	0.030000	0.150000	0.080000	0.250000	5.792907e+00	0.230000	0.190000	4.133892e-01	0.376042	0.039031	0.000718	0.236125	0.009924	0.162403	0.068981
302000	0.340000	1.336427e+02	0.050000	1.822119e+01	0.040000	1.822119e+01	0.540000	1.662982e+02	0.250000	1.537258e-01	0.000000	1.349859e+02	0.520000	2.672855e-01	0.120000	1.336427e+02	0.150000	1.496527e-01	0.780000	3.741318e+01	0.020000	3.778919e-02	0.050000	0.030000	0.090000	0.080000	0.180000	5.851127e+00	0.250000	0.130000	4.175438e-01	0.121727	0.006857	0.000000	0.108071	0.000277	0.025684	0.260000	1.161834e+02	0.080000	1.822119e+01	0.060000	1.822119e+01	0.440000	1.630053e+02	0.170000	1.020201e-01	0.000000	1.349859e+02	0.480000	2.699718e-01	0.120000	1.336427e+02	0.220000	1.542103e-01	0.740000	3.704091e+01	0.030000	3.816897e-02	0.190000	0.010000	0.110000	0.060000	0.340000	5.851127e+00	0.300000	0.080000	4.092759e-01	0.375837	0.039138	0.000715	0.237704	0.009891	0.161974	0.068971
303000	0.340000	1.336427e+02	0.050000	1.822119e+01	0.040000	1.822119e+01	0.540000	1.662982e+02	0.250000	1.537258e-01	0.000000	1.349859e+02	0.520000	2.672855e-01	0.120000	1.336427e+02	0.150000	1.496527e-01	0.820000	3.704091e+01	0.020000	3.778919e-02	0.090000	0.000000	0.070000	0.050000	0.220000	5.792907e+00	0.260000	0.130000	4.175438e-01	0.121321	0.006836	0.000000	0.107862	0.000276	0.025590	0.260000	1.161834e+02	0.080000	1.822119e+01	0.060000	1.822119e+01	0.440000	1.630053e+02	0.170000	1.020201e-01	0.030000	1.363425e+02	0.520000	2.726850e-01	0.120000	1.336427e+02	0.220000	1.542103e-01	0.810000	3.667235e+01	0.090000	3.778919e-02	0.040000	0.030000	0.110000	0.100000	0.250000	5.909932e+00	0.300000	0.080000	4.092759e-01	0.376465	0.039550	0.000713	0.238621	0.009897	0.161672	0.068951
304000	0.340000	1.323130e+02	0.080000	1.840431e+01	0.040000	1.822119e+01	0.550000	1.646435e+02	0.250000	1.537258e-01	0.000000	1.349859e+02	0.520000	2.672855e-01	0.120000	1.336427e+02	0.150000	1.496527e-01	0.820000	3.704091e+01	0.020000	3.778919e-02	0.090000	0.050000	0.080000	0.080000	0.170000	5.735267e+00	0.220000	0.070000	4.133892e-01	0.121004	0.006813	0.000000	0.107517	0.000275	0.025512	0.260000	1.161834e+02	0.080000	1.822119e+01	0.060000	1.822119e+01	0.440000	1.630053e+02	0.170000	1.020201e-01	0.030000	1.363425e+02	0.520000	2.726850e-01	0.120000	1.336427e+02	0.220000	1.542103e-01	0.810000	3.667235e+01	0.090000	3.778919e-02	0.060000	0.030000	0.100000	0.130000	0.310000	5.969327e+00	0.260000	0.080000	4.092759e-01	0.375849	0.039706	0.000711	0.240328	0.009925	0.161655	0.069058
305000	0.340000	1.323130e+02	0.080000	1.840431e+01	0.040000	1.822119e+01	0.550000	1.646435e+02	0.260000	1.552707e-01	0.000000	1.349859e+02	0.520000	2.672855e-01	0.120000	1.336427e+02	0.150000	1.496527e-01	0.820000	3.704091e+01	0.020000	3.778919e-02	0.090000	0.030000	0.050000	0.110000	0.230000	5.678200e+00	0.300000	0.070000	4.133892e-01	0.120661	0.006789	0.000000	0.107180	0.000274	0.025433	0.260000	1.161834e+02	0.100000	1.840431e+01	0.060000	1.840431e+01	0.440000	1.630053e+02	0.320000	1.030455e-01	0.030000	1.363425e+02	0.520000	2.726850e-01	0.120000	1.336427e+02	0.220000	1.542103e-01	0.810000	3.667235e+01	0.090000	3.778919e-02	0.070000	0.070000	0.080000	0.040000	0.250000	5.909932e+00	0.220000	0.070000	4.052036e-01	0.374948	0.039716	0.000709	0.241031	0.009952	0.162128	0.068751
306000	0.340000	1.323130e+02	0.080000	1.840431e+01	0.100000	1.840431e+01	0.550000	1.646435e+02	0.260000	1.552707e-01	0.000000	1.349859e+02	0.520000	2.672855e-01	0.120000	1.336427e+02	0.150000	1.496527e-01	0.820000	3.704091e+01	0.020000	3.778919e-02	0.100000	0.050000	0.110000	0.050000	0.240000	5.735267e+00	0.230000	0.070000	4.133892e-01	0.120227	0.006764	0.000000	0.106897	0.000273	0.025357	0.260000	1.161834e+02	0.100000	1.840431e+01	0.060000	1.840431e+01	0.600000	1.613833e+02	0.320000	1.030455e-01	0.030000	1.363425e+02	0.520000	2.726850e-01	0.120000	1.336427e+02	0.220000	1.542103e-01	0.810000	3.667235e+01	0.090000	3.778919e-02	0.080000	0.050000	0.110000	0.140000	0.240000	5.969327e+00	0.280000	0.070000	4.052036e-01	0.374466	0.039604	0.000706	0.240352	0.009917	0.163367	0.069076
307000	0.340000	1.323130e+02	0.080000	1.840431e+01	0.100000	1.840431e+01	0.550000	1.646435e+02	0.260000	1.552707e-01	0.000000	1.349859e+02	0.520000	2.672855e-01	0.020000	1.349859e+02	0.150000	1.496527e-01	0.820000	3.704091e+01	0.020000	3.778919e-02	0.050000	0.040000	0.100000	0.080000	0.160000	5.678200e+00	0.210000	0.100000	4.092759e-01	0.119773	0.006740	0.000000	0.106653	0.000272	0.025280	0.260000	1.161834e+02	0.100000	1.840431e+01	0.060000	1.840431e+01	0.600000	1.613833e+02	0.320000	1.030455e-01	0.030000	1.363425e+02	0.520000	2.726850e-01	0.120000	1.336427e+02	0.220000	1.542103e-01	0.810000	3.667235e+01	0.090000	3.778919e-02	0.040000	0.010000	0.100000	0.080000	0.290000	6.029320e+00	0.290000	0.070000	4.011717e-01	0.373561	0.039451	0.000704	0.239906	0.009886	0.164944	0.068941
308000	0.340000	1.323130e+02	0.080000	1.840431e+01	0.100000	1.840431e+01	0.510000	1.630053e+02	0.260000	1.552707e-01	0.000000	1.349859e+02	0.520000	2.672855e-01	0.020000	1.349859e+02	0.160000	1.481636e-01	0.820000	3.704091e+01	0.020000	3.741318e-02	0.050000	0.070000	0.110000	0.090000	0.250000	5.510384e+00	0.260000	0.100000	4.092759e-01	0.119315	0.006718	0.000000	0.106288	0.000272	0.025199	0.240000	1.173511e+02	0.100000	1.840431e+01	0.060000	1.840431e+01	0.600000	1.613833e+02	0.320000	1.030455e-01	0.030000	1.363425e+02	0.520000	2.726850e-01	0.120000	1.336427e+02	0.170000	1.526759e-01	0.810000	3.667235e+01	0.090000	3.778919e-02	0.070000	0.020000	0.070000	0.060000	0.200000	5.969327e+00	0.340000	0.070000	4.011717e-01	0.372598	0.039326	0.000702	0.239734	0.009852	0.165522	0.068759
309000	0.340000	1.323130e+02	0.080000	1.858928e+01	0.100000	1.840431e+01	0.510000	1.630053e+02	0.260000	1.552707e-01	0.000000	1.349859e+02	0.520000	2.672855e-01	0.020000	1.349859e+02	0.160000	1.481636e-01	0.820000	3.704091e+01	0.020000	3.741318e-02	0.100000	0.050000	0.050000	0.080000	0.250000	5.347527e+00	0.300000	0.100000	4.052036e-01	0.118904	0.006696	0.000000	0.106111	0.000271	0.025115	0.240000	1.173511e+02	0.100000	1.840431e+01	0.060000	1.840431e+01	0.600000	1.613833e+02	0.320000	1.030455e-01	0.030000	1.363425e+02	0.520000	2.726850e-01	0.120000	1.336427e+02	0.170000	1.526759e-01	0.810000	3.667235e+01	0.090000	3.778919e-02	0.080000	0.030000	0.070000	0.020000	0.170000	6.029320e+00	0.350000	0.070000	4.011717e-01	0.371517	0.039233	0.000699	0.241258	0.009857	0.165207	0.068674
310000	0.260000	1.309964e+02	0.080000	1.858928e+01	0.100000	1.840431e+01	0.510000	1.630053e+02	0.140000	1.537258e-01	0.010000	1.363425e+02	0.500000	2.699718e-01	0.020000	1.349859e+02	0.160000	1.481636e-01	0.820000	3.704091e+01	0.020000	3.741318e-02	0.070000	0.050000	0.110000	0.080000	0.290000	5.401271e+00	0.260000	0.100000	4.052036e-01	0.118507	0.006673	0.000000	0.105789	0.000270	0.025039	0.240000	1.173511e+02	0.100000	1.840431e+01	0.070000	1.858928e+01	0.600000	1.613833e+02	0.230000	1.020201e-01	0.030000	1.363425e+02	0.520000	2.726850e-01	0.120000	1.336427e+02	0.170000	1.526759e-01	0.810000	3.667235e+01	0.090000	3.778919e-02	0.070000	0.020000	0.050000	0.090000	0.280000	5.969327e+00	0.300000	0.170000	3.971800e-01	0.370403	0.039155	0.000697	0.241902	0.009903	0.164844	0.068647
311000	0.260000	1.309964e+02	0.080000	1.858928e+01	0.040000	1.858928e+01	0.510000	1.630053e+02	0.140000	1.537258e-01	0.010000	1.363425e+02	0.500000	2.699718e-01	0.020000	1.349859e+02	0.160000	1.481636e-01	0.820000	3.704091e+01	0.020000	3.741318e-02	0.030000	0.010000	0.040000	0.080000	0.240000	5.510384e+00	0.270000	0.100000	4.052036e-01	0.118118	0.006651	0.000000	0.105474	0.000269	0.024956	0.240000	1.173511e+02	0.040000	1.858928e+01	0.070000	1.858928e+01	0.650000	1.597775e+02	0.230000	1.020201e-01	0.030000	1.363425e+02	0.520000	2.726850e-01	0.090000	1.349859e+02	0.170000	1.526759e-01	0.810000	3.667235e+01	0.090000	3.778919e-02	0.070000	0.010000	0.070000	0.090000	0.190000	5.909932e+00	0.280000	0.170000	3.971800e-01	0.369170	0.039022	0.000695	0.243445	0.009912	0.164583	0.068362
312000	0.260000	1.309964e+02	0.080000	1.858928e+01	0.040000	1.858928e+01	0.510000	1.630053e+02	0.140000	1.537258e-01	0.010000	1.363425e+02	0.500000	2.699718e-01	0.020000	1.349859e+02	0.160000	1.481636e-01	0.830000	3.667235e+01	0.020000	3.741318e-02	0.080000	0.020000	0.050000	0.080000	0.310000	5.510384e+00	0.260000	0.120000	4.011717e-01	0.117727	0.006630	0.000000	0.105118	0.000268	0.024885	0.240000	1.173511e+02	0.040000	1.858928e+01	0.070000	1.858928e+01	0.650000	1.597775e+02	0.230000	1.020201e-01	0.030000	1.363425e+02	0.520000	2.726850e-01	0.090000	1.349859e+02	0.170000	1.526759e-01	0.810000	3.667235e+01	0.090000	3.778919e-02	0.010000	0.020000	0.100000	0.090000	0.220000	5.851127e+00	0.400000	0.120000	3.932280e-01	0.368031	0.038978	0.000693	0.244856	0.010112	0.164243	0.068374
313000	0.260000	1.309964e+02	0.060000	1.877611e+01	0.040000	1.858928e+01	0.480000	1.613833e+02	0.110000	1.521962e-01	0.010000	1.363425e+02	0.500000	2.699718e-01	0.020000	1.349859e+02	0.160000	1.481636e-01	0.830000	3.667235e+01	0.020000	3.741318e-02	0.070000	0.030000	0.050000	0.120000	0.220000	5.401271e+00	0.260000	0.120000	4.011717e-01	0.117328	0.006608	0.000000	0.104767	0.000268	0.024809	0.290000	1.161834e+02	0.040000	1.858928e+01	0.070000	1.858928e+01	0.650000	1.597775e+02	0.230000	1.020201e-01	0.010000	1.377128e+02	0.570000	2.754256e-01	0.090000	1.349859e+02	0.170000	1.526759e-01	0.820000	3.630745e+01	0.030000	3.741318e-02	0.040000	0.030000	0.090000	0.070000	0.220000	5.909932e+00	0.280000	0.120000	3.932280e-01	0.366958	0.038864	0.000691	0.245885	0.010082	0.163870	0.068480
314000	0.240000	1.323130e+02	0.060000	1.877611e+01	0.040000	1.858928e+01	0.480000	1.613833e+02	0.110000	1.521962e-01	0.010000	1.363425e+02	0.500000	2.699718e-01	0.020000	1.349859e+02	0.160000	1.481636e-01	0.830000	3.667235e+01	0.020000	3.741318e-02	0.080000	0.040000	0.100000	0.110000	0.340000	5.455554e+00	0.320000	0.180000	3.971800e-01	0.116944	0.006589	0.000000	0.104545	0.000267	0.024727	0.290000	1.161834e+02	0.040000	1.858928e+01	0.070000	1.858928e+01	0.650000	1.597775e+02	0.230000	1.020201e-01	0.010000	1.377128e+02	0.570000	2.754256e-01	0.090000	1.349859e+02	0.170000	1.526759e-01	0.820000	3.630745e+01	0.030000	3.741318e-02	0.110000	0.040000	0.070000	0.160000	0.370000	5.851127e+00	0.310000	0.120000	3.932280e-01	0.367381	0.039179	0.000689	0.246065	0.010068	0.163896	0.068641
315000	0.240000	1.323130e+02	0.060000	1.877611e+01	0.040000	1.858928e+01	0.480000	1.613833e+02	0.110000	1.521962e-01	0.010000	1.363425e+02	0.500000	2.699718e-01	0.020000	1.349859e+02	0.160000	1.481636e-01	0.830000	3.667235e+01	0.020000	3.741318e-02	0.080000	0.020000	0.060000	0.040000	0.200000	5.455554e+00	0.330000	0.180000	3.971800e-01	0.116548	0.006571	0.000000	0.104344	0.000266	0.024655	0.290000	1.161834e+02	0.040000	1.858928e+01	0.070000	1.877611e+01	0.500000	1.581877e+02	0.230000	1.020201e-01	0.010000	1.377128e+02	0.570000	2.754256e-01	0.090000	1.349859e+02	0.170000	1.526759e-01	0.820000	3.630745e+01	0.030000	3.741318e-02	0.110000	0.050000	0.120000	0.050000	0.270000	5.792907e+00	0.280000	0.080000	3.893153e-01	0.366684	0.039226	0.000687	0.247224	0.010128	0.163637	0.068453
316000	0.240000	1.323130e+02	0.060000	1.877611e+01	0.040000	1.858928e+01	0.480000	1.613833e+02	0.110000	1.521962e-01	0.010000	1.363425e+02	0.500000	2.699718e-01	0.020000	1.349859e+02	0.160000	1.481636e-01	0.830000	3.667235e+01	0.020000	3.741318e-02	0.090000	0.010000	0.040000	0.060000	0.310000	5.678200e+00	0.290000	0.180000	3.971800e-01	0.116198	0.006550	0.000000	0.104067	0.000265	0.024607	0.290000	1.161834e+02	0.090000	1.877611e+01	0.070000	1.877611e+01	0.500000	1.581877e+02	0.310000	1.030455e-01	0.010000	1.377128e+02	0.570000	2.754256e-01	0.090000	1.349859e+02	0.170000	1.526759e-01	0.820000	3.630745e+01	0.030000	3.741318e-02	0.090000	0.000000	0.140000	0.080000	0.300000	5.851127e+00	0.370000	0.080000	3.893153e-01	0.366663	0.039350	0.000684	0.247900	0.010098	0.163355	0.068558
317000	0.240000	1.323130e+02	0.060000	1.877611e+01	0.020000	1.877611e+01	0.480000	1.613833e+02	0.170000	1.506818e-01	0.010000	1.363425e+02	0.500000	2.699718e-01	0.020000	1.349859e+02	0.180000	1.466894e-01	0.830000	3.667235e+01	0.020000	3.741318e-02	0.090000	0.010000	0.080000	0.090000	0.280000	5.735267e+00	0.240000	0.150000	3.932280e-01	0.115826	0.006529	0.000000	0.103769	0.000264	0.024518	0.290000	1.161834e+02	0.090000	1.877611e+01	0.070000	1.877611e+01	0.500000	1.581877e+02	0.310000	1.030455e-01	0.010000	1.377128e+02	0.570000	2.754256e-01	0.090000	1.349859e+02	0.170000	1.526759e-01	0.820000	3.630745e+01	0.030000	3.741318e-02	0.080000	0.000000	0.080000	0.120000	0.260000	5.909932e+00	0.320000	0.100000	3.854415e-01	0.365667	0.039261	0.000682	0.248034	0.010119	0.163628	0.068736
318000	0.240000	1.323130e+02	0.060000	1.877611e+01	0.020000	1.877611e+01	0.570000	1.597775e+02	0.170000	1.506818e-01	0.010000	1.363425e+02	0.500000	2.699718e-01	0.060000	1.363425e+02	0.180000	1.466894e-01	0.830000	3.667235e+01	0.060000	3.704091e-02	0.080000	0.040000	0.090000	0.150000	0.260000	5.851127e+00	0.320000	0.150000	3.932280e-01	0.115507	0.006507	0.000000	0.103447	0.000263	0.024439	0.250000	1.173511e+02	0.090000	1.877611e+01	0.070000	1.877611e+01	0.500000	1.581877e+02	0.310000	1.030455e-01	0.010000	1.377128e+02	0.570000	2.754256e-01	0.090000	1.349859e+02	0.170000	1.526759e-01	0.820000	3.630745e+01	0.030000	3.741318e-02	0.080000	0.020000	0.100000	0.060000	0.220000	5.969327e+00	0.340000	0.100000	3.854415e-01	0.365270	0.039210	0.000680	0.248611	0.010088	0.163165	0.068802
319000	0.360000	1.309964e+02	0.080000	1.896481e+01	0.020000	1.877611e+01	0.570000	1.597775e+02	0.170000	1.506818e-01	0.010000	1.363425e+02	0.540000	2.726850e-01	0.060000	1.363425e+02	0.180000	1.466894e-01	0.830000	3.667235e+01	0.060000	3.704091e-02	0.050000	0.030000	0.060000	0.060000	0.340000	5.792907e+00	0.330000	0.150000	3.932280e-01	0.115183	0.006486	0.000000	0.103201	0.000263	0.024371	0.250000	1.173511e+02	0.090000	1.877611e+01	0.070000	1.877611e+01	0.500000	1.581877e+02	0.310000	1.030455e-01	0.010000	1.377128e+02	0.570000	2.754256e-01	0.090000	1.349859e+02	0.170000	1.526759e-01	0.820000	3.630745e+01	0.030000	3.741318e-02	0.030000	0.040000	0.080000	0.100000	0.300000	5.909932e+00	0.280000	0.100000	3.854415e-01	0.366202	0.039124	0.000678	0.248160	0.010056	0.162832	0.068684
320000	0.360000	1.309964e+02	0.080000	1.896481e+01	0.020000	1.877611e+01	0.570000	1.597775e+02	0.170000	1.506818e-01	0.010000	1.363425e+02	0.540000	2.726850e-01	0.060000	1.363425e+02	0.180000	1.466894e-01	0.830000	3.667235e+01	0.060000	3.704091e-02	0.060000	0.010000	0.090000	0.070000	0.270000	5.792907e+00	0.300000	0.150000	3.893153e-01	0.114861	0.006465	0.000000	0.102905	0.000262	0.024288	0.250000	1.173511e+02	0.090000	1.877611e+01	0.070000	1.877611e+01	0.480000	1.566137e+02	0.310000	1.030455e-01	0.010000	1.377128e+02	0.570000	2.754256e-01	0.090000	1.349859e+02	0.140000	1.511567e-01	0.820000	3.630745e+01	0.030000	3.741318e-02	0.090000	0.000000	0.080000	0.080000	0.190000	5.851127e+00	0.320000	0.120000	3.816063e-01	0.367258	0.039060	0.000676	0.247516	0.010022	0.162583	0.068649
321000	0.360000	1.309964e+02	0.080000	1.896481e+01	0.070000	1.896481e+01	0.570000	1.597775e+02	0.170000	1.506818e-01	0.000000	1.377128e+02	0.540000	2.726850e-01	0.060000	1.363425e+02	0.180000	1.466894e-01	0.830000	3.667235e+01	0.060000	3.704091e-02	0.060000	0.080000	0.110000	0.070000	0.220000	5.735267e+00	0.330000	0.150000	3.893153e-01	0.114498	0.006447	0.000000	0.102626	0.000261	0.024210	0.250000	1.173511e+02	0.090000	1.877611e+01	0.100000	1.896481e+01	0.480000	1.566137e+02	0.250000	1.020201e-01	0.010000	1.377128e+02	0.570000	2.754256e-01	0.090000	1.349859e+02	0.140000	1.511567e-01	0.820000	3.630745e+01	0.030000	3.741318e-02	0.040000	0.030000	0.100000	0.030000	0.280000	5.909932e+00	0.260000	0.120000	3.816063e-01	0.367855	0.038960	0.000674	0.247080	0.009989	0.162175	0.068684
322000	0.360000	1.309964e+02	0.080000	1.896481e+01	0.070000	1.896481e+01	0.430000	1.581877e+02	0.170000	1.506818e-01	0.000000	1.377128e+02	0.540000	2.726850e-01	0.060000	1.363425e+02	0.180000	1.466894e-01	0.720000	3.630745e+01	0.060000	3.704091e-02	0.120000	0.020000	0.050000	0.110000	0.270000	5.678200e+00	0.320000	0.160000	3.854415e-01	0.114171	0.006427	0.000000	0.102383	0.000260	0.024128	0.250000	1.173511e+02	0.090000	1.877611e+01	0.100000	1.896481e+01	0.480000	1.566137e+02	0.250000	1.020201e-01	0.010000	1.377128e+02	0.570000	2.754256e-01	0.080000	1.363425e+02	0.140000	1.511567e-01	0.820000	3.630745e+01	0.030000	3.741318e-02	0.040000	0.030000	0.100000	0.070000	0.270000	5.969327e+00	0.290000	0.080000	3.778093e-01	0.367184	0.038836	0.000671	0.246898	0.009960	0.161966	0.068830
323000	0.360000	1.309964e+02	0.000000	1.915541e+01	0.070000	1.896481e+01	0.430000	1.581877e+02	0.230000	1.491825e-01	0.000000	1.377128e+02	0.540000	2.726850e-01	0.060000	1.363425e+02	0.180000	1.466894e-01	0.720000	3.630745e+01	0.060000	3.704091e-02	0.070000	0.010000	0.060000	0.060000	0.360000	5.851127e+00	0.340000	0.160000	3.854415e-01	0.113852	0.006408	0.000000	0.102096	0.000259	0.024051	0.290000	1.161834e+02	0.030000	1.896481e+01	0.100000	1.896481e+01	0.480000	1.566137e+02	0.250000	1.020201e-01	0.010000	1.390968e+02	0.460000	2.781936e-01	0.080000	1.363425e+02	0.140000	1.511567e-01	0.820000	3.630745e+01	0.060000	3.704091e-02	0.030000	0.030000	0.060000	0.100000	0.320000	6.029320e+00	0.330000	0.080000	3.778093e-01	0.366699	0.038720	0.000669	0.246472	0.009926	0.161613	0.068905
324000	0.360000	1.309964e+02	0.000000	1.915541e+01	0.070000	1.896481e+01	0.430000	1.581877e+02	0.230000	1.491825e-01	0.000000	1.377128e+02	0.540000	2.726850e-01	0.060000	1.363425e+02	0.180000	1.466894e-01	0.720000	3.630745e+01	0.060000	3.704091e-02	0.070000	0.030000	0.040000	0.050000	0.180000	5.909932e+00	0.280000	0.160000	3.854415e-01	0.113493	0.006387	0.000000	0.102486	0.000258	0.023968	0.290000	1.161834e+02	0.030000	1.896481e+01	0.100000	1.896481e+01	0.480000	1.566137e+02	0.250000	1.020201e-01	0.010000	1.390968e+02	0.460000	2.781936e-01	0.080000	1.363425e+02	0.140000	1.511567e-01	0.780000	3.594619e+01	0.060000	3.704091e-02	0.090000	0.010000	0.090000	0.100000	0.340000	5.969327e+00	0.270000	0.080000	3.778093e-01	0.365778	0.038607	0.000667	0.245994	0.009898	0.161523	0.069031
325000	0.220000	1.323130e+02	0.000000	1.915541e+01	0.070000	1.896481e+01	0.430000	1.581877e+02	0.230000	1.491825e-01	0.000000	1.377128e+02	0.540000	2.726850e-01	0.060000	1.363425e+02	0.180000	1.466894e-01	0.720000	3.630745e+01	0.060000	3.704091e-02	0.060000	0.050000	0.070000	0.110000	0.250000	5.735267e+00	0.280000	0.110000	3.816063e-01	0.113112	0.006367	0.000000	0.104185	0.000258	0.023893	0.290000	1.161834e+02	0.030000	1.896481e+01	0.100000	1.896481e+01	0.500000	1.550554e+02	0.250000	1.020201e-01	0.010000	1.390968e+02	0.460000	2.781936e-01	0.080000	1.363425e+02	0.140000	1.511567e-01	0.780000	3.594619e+01	0.060000	3.704091e-02	0.030000	0.040000	0.080000	0.090000	0.170000	5.851127e+00	0.310000	0.150000	3.740500e-01	0.365882	0.038500	0.000665	0.245512	0.009868	0.161924	0.068972
326000	0.220000	1.323130e+02	0.000000	1.915541e+01	0.050000	1.915541e+01	0.430000	1.581877e+02	0.230000	1.491825e-01	0.000000	1.377128e+02	0.540000	2.726850e-01	0.060000	1.363425e+02	0.180000	1.466894e-01	0.720000	3.630745e+01	0.060000	3.704091e-02	0.100000	0.040000	0.100000	0.070000	0.240000	5.678200e+00	0.330000	0.110000	3.816063e-01	0.112811	0.006348	0.000000	0.104493	0.000257	0.023820	0.290000	1.161834e+02	0.030000	1.896481e+01	0.060000	1.915541e+01	0.500000	1.550554e+02	0.250000	1.020201e-01	0.010000	1.390968e+02	0.460000	2.781936e-01	0.080000	1.363425e+02	0.140000	1.511567e-01	0.780000	3.594619e+01	0.060000	3.704091e-02	0.070000	0.020000	0.110000	0.100000	0.240000	5.792907e+00	0.340000	0.150000	3.740500e-01	0.366296	0.038421	0.000663	0.244838	0.009836	0.161888	0.069078
327000	0.220000	1.323130e+02	0.000000	1.915541e+01	0.050000	1.915541e+01	0.520000	1.566137e+02	0.210000	1.476981e-01	0.000000	1.377128e+02	0.540000	2.726850e-01	0.060000	1.363425e+02	0.180000	1.466894e-01	0.720000	3.630745e+01	0.070000	3.667235e-02	0.020000	0.030000	0.100000	0.070000	0.210000	5.621701e+00	0.280000	0.040000	3.778093e-01	0.112453	0.006329	0.000000	0.104753	0.000256	0.023751	0.290000	1.161834e+02	0.090000	1.915541e+01	0.060000	1.915541e+01	0.500000	1.550554e+02	0.290000	1.030455e-01	0.010000	1.390968e+02	0.460000	2.781936e-01	0.080000	1.363425e+02	0.140000	1.511567e-01	0.780000	3.594619e+01	0.060000	3.704091e-02	0.060000	0.020000	0.090000	0.110000	0.260000	5.969327e+00	0.330000	0.120000	3.703282e-01	0.366631	0.038400	0.000661	0.244327	0.009805	0.161871	0.069078
328000	0.220000	1.323130e+02	0.050000	1.934792e+01	0.050000	1.915541e+01	0.520000	1.566137e+02	0.210000	1.476981e-01	0.000000	1.377128e+02	0.540000	2.726850e-01	0.060000	1.363425e+02	0.180000	1.466894e-01	0.720000	3.630745e+01	0.070000	3.667235e-02	0.080000	0.030000	0.090000	0.060000	0.220000	5.678200e+00	0.330000	0.040000	3.778093e-01	0.112150	0.006310	0.000000	0.106112	0.000255	0.023681	0.110000	1.173511e+02	0.090000	1.915541e+01	0.060000	1.915541e+01	0.500000	1.550554e+02	0.290000	1.030455e-01	0.010000	1.390968e+02	0.460000	2.781936e-01	0.080000	1.363425e+02	0.140000	1.511567e-01	0.780000	3.594619e+01	0.060000	3.704091e-02	0.060000	0.050000	0.070000	0.080000	0.200000	5.792907e+00	0.290000	0.120000	3.703282e-01	0.367890	0.038476	0.000659	0.244156	0.009776	0.162053	0.069221
329000	0.200000	1.336427e+02	0.050000	1.934792e+01	0.050000	1.915541e+01	0.520000	1.566137e+02	0.210000	1.476981e-01	0.000000	1.377128e+02	0.540000	2.726850e-01	0.050000	1.377128e+02	0.130000	1.452298e-01	0.720000	3.630745e+01	0.070000	3.667235e-02	0.070000	0.010000	0.070000	0.090000	0.290000	5.735267e+00	0.230000	0.120000	3.740500e-01	0.111785	0.006290	0.000000	0.107177	0.000254	0.023618	0.110000	1.173511e+02	0.090000	1.915541e+01	0.060000	1.915541e+01	0.500000	1.550554e+02	0.290000	1.030455e-01	0.010000	1.390968e+02	0.460000	2.781936e-01	0.080000	1.363425e+02	0.190000	1.496527e-01	0.780000	3.594619e+01	0.060000	3.704091e-02	0.090000	0.020000	0.100000	0.110000	0.230000	5.851127e+00	0.380000	0.120000	3.703282e-01	0.367762	0.038563	0.000675	0.244521	0.009930	0.162473	0.069011
330000	0.200000	1.336427e+02	0.050000	1.934792e+01	0.050000	1.915541e+01	0.520000	1.566137e+02	0.210000	1.476981e-01	0.010000	1.390968e+02	0.490000	2.754256e-01	0.050000	1.377128e+02	0.130000	1.452298e-01	0.720000	3.630745e+01	0.070000	3.667235e-02	0.040000	0.020000	0.110000	0.080000	0.220000	5.510384e+00	0.380000	0.120000	3.740500e-01	0.111439	0.006271	0.000000	0.107277	0.000254	0.023544	0.110000	1.173511e+02	0.090000	1.915541e+01	0.060000	1.915541e+01	0.500000	1.550554e+02	0.290000	1.030455e-01	0.010000	1.390968e+02	0.460000	2.781936e-01	0.080000	1.363425e+02	0.190000	1.496527e-01	0.780000	3.594619e+01	0.060000	3.704091e-02	0.080000	0.010000	0.090000	0.090000	0.280000	5.909932e+00	0.380000	0.170000	3.666433e-01	0.366918	0.038456	0.000673	0.244678	0.010268	0.163923	0.069150
331000	0.200000	1.336427e+02	0.050000	1.934792e+01	0.050000	1.934792e+01	0.520000	1.566137e+02	0.210000	1.476981e-01	0.010000	1.390968e+02	0.490000	2.754256e-01	0.050000	1.377128e+02	0.130000	1.452298e-01	0.720000	3.630745e+01	0.070000	3.667235e-02	0.130000	0.040000	0.130000	0.080000	0.180000	5.510384e+00	0.370000	0.120000	3.740500e-01	0.111105	0.006251	0.000000	0.107150	0.000253	0.023478	0.110000	1.173511e+02	0.090000	1.915541e+01	0.150000	1.934792e+01	0.420000	1.535126e+02	0.240000	1.020201e-01	0.010000	1.390968e+02	0.460000	2.781936e-01	0.080000	1.363425e+02	0.190000	1.496527e-01	0.780000	3.594619e+01	0.060000	3.704091e-02	0.060000	0.020000	0.060000	0.090000	0.270000	5.969327e+00	0.340000	0.170000	3.666433e-01	0.366564	0.038380	0.000671	0.244474	0.010491	0.165546	0.068860
332000	0.200000	1.336427e+02	0.050000	1.934792e+01	0.050000	1.934792e+01	0.520000	1.566137e+02	0.210000	1.462285e-01	0.010000	1.390968e+02	0.490000	2.754256e-01	0.050000	1.377128e+02	0.130000	1.452298e-01	0.840000	3.594619e+01	0.070000	3.667235e-02	0.100000	0.030000	0.130000	0.080000	0.230000	5.565764e+00	0.370000	0.140000	3.703282e-01	0.110777	0.006232	0.000000	0.107014	0.000252	0.023408	0.110000	1.173511e+02	0.090000	1.915541e+01	0.150000	1.934792e+01	0.420000	1.535126e+02	0.240000	1.020201e-01	0.020000	1.404948e+02	0.480000	2.809895e-01	0.080000	1.377128e+02	0.190000	1.496527e-01	0.780000	3.594619e+01	0.060000	3.704091e-02	0.070000	0.030000	0.100000	0.090000	0.240000	6.089916e+00	0.310000	0.160000	3.629952e-01	0.366257	0.038268	0.000669	0.243977	0.010513	0.166546	0.068963
333000	0.190000	1.349859e+02	0.050000	1.934792e+01	0.050000	1.934792e+01	0.510000	1.550554e+02	0.210000	1.462285e-01	0.010000	1.390968e+02	0.490000	2.754256e-01	0.050000	1.377128e+02	0.130000	1.452298e-01	0.840000	3.594619e+01	0.070000	3.667235e-02	0.090000	0.020000	0.060000	0.170000	0.260000	5.678200e+00	0.280000	0.140000	3.703282e-01	0.110431	0.006213	0.000000	0.106947	0.000251	0.023328	0.270000	1.161834e+02	0.050000	1.934792e+01	0.150000	1.934792e+01	0.420000	1.535126e+02	0.240000	1.020201e-01	0.020000	1.404948e+02	0.480000	2.809895e-01	0.080000	1.377128e+02	0.190000	1.496527e-01	0.800000	3.558852e+01	0.020000	3.667235e-02	0.100000	0.040000	0.140000	0.060000	0.250000	5.909932e+00	0.270000	0.160000	3.629952e-01	0.366064	0.038205	0.000667	0.243653	0.010558	0.167871	0.069327
334000	0.190000	1.349859e+02	0.070000	1.954237e+01	0.050000	1.934792e+01	0.510000	1.550554e+02	0.210000	1.462285e-01	0.010000	1.390968e+02	0.490000	2.754256e-01	0.050000	1.377128e+02	0.130000	1.452298e-01	0.840000	3.594619e+01	0.070000	3.667235e-02	0.120000	0.030000	0.060000	0.120000	0.250000	5.621701e+00	0.410000	0.140000	3.703282e-01	0.110090	0.006195	0.000000	0.106889	0.000251	0.023262	0.270000	1.161834e+02	0.050000	1.934792e+01	0.150000	1.934792e+01	0.420000	1.535126e+02	0.240000	1.020201e-01	0.020000	1.404948e+02	0.480000	2.809895e-01	0.080000	1.377128e+02	0.190000	1.496527e-01	0.800000	3.558852e+01	0.020000	3.667235e-02	0.110000	0.030000	0.140000	0.080000	0.220000	5.851127e+00	0.350000	0.160000	3.629952e-01	0.365697	0.038090	0.000665	0.243378	0.010561	0.168062	0.069466
335000	0.190000	1.349859e+02	0.070000	1.954237e+01	0.050000	1.934792e+01	0.510000	1.550554e+02	0.210000	1.462285e-01	0.010000	1.390968e+02	0.490000	2.754256e-01	0.050000	1.377128e+02	0.130000	1.452298e-01	0.840000	3.594619e+01	0.060000	3.630745e-02	0.100000	0.010000	0.060000	0.090000	0.320000	5.678200e+00	0.330000	0.140000	3.666433e-01	0.109803	0.006176	0.000000	0.106979	0.000250	0.023190	0.270000	1.161834e+02	0.050000	1.934792e+01	0.150000	1.934792e+01	0.420000	1.535126e+02	0.240000	1.020201e-01	0.020000	1.404948e+02	0.480000	2.809895e-01	0.080000	1.377128e+02	0.190000	1.496527e-01	0.800000	3.558852e+01	0.020000	3.667235e-02	0.060000	0.040000	0.100000	0.080000	0.180000	5.792907e+00	0.320000	0.160000	3.593833e-01	0.364719	0.037960	0.000663	0.243545	0.010674	0.169159	0.069466
336000	0.190000	1.349859e+02	0.070000	1.954237e+01	0.050000	1.934792e+01	0.510000	1.550554e+02	0.210000	1.462285e-01	0.010000	1.390968e+02	0.490000	2.754256e-01	0.050000	1.377128e+02	0.130000	1.452298e-01	0.840000	3.594619e+01	0.060000	3.630745e-02	0.100000	0.070000	0.130000	0.100000	0.340000	5.735267e+00	0.440000	0.140000	3.666433e-01	0.109452	0.006156	0.000000	0.107499	0.000249	0.023120	0.270000	1.161834e+02	0.050000	1.934792e+01	0.090000	1.954237e+01	0.520000	1.519851e+02	0.240000	1.010050e-01	0.020000	1.404948e+02	0.480000	2.809895e-01	0.080000	1.377128e+02	0.190000	1.496527e-01	0.800000	3.558852e+01	0.020000	3.667235e-02	0.040000	0.020000	0.080000	0.110000	0.290000	5.851127e+00	0.260000	0.160000	3.593833e-01	0.364555	0.037854	0.000661	0.242867	0.010641	0.169809	0.069586
337000	0.190000	1.349859e+02	0.070000	1.954237e+01	0.070000	1.954237e+01	0.510000	1.550554e+02	0.210000	1.462285e-01	0.010000	1.390968e+02	0.490000	2.754256e-01	0.050000	1.377128e+02	0.130000	1.452298e-01	0.840000	3.594619e+01	0.060000	3.630745e-02	0.100000	0.020000	0.070000	0.070000	0.240000	5.792907e+00	0.340000	0.170000	3.629952e-01	0.109139	0.006138	0.000000	0.107411	0.000249	0.023057	0.270000	1.161834e+02	0.080000	1.954237e+01	0.090000	1.954237e+01	0.520000	1.519851e+02	0.240000	1.010050e-01	0.020000	1.404948e+02	0.480000	2.809895e-01	0.080000	1.377128e+02	0.190000	1.496527e-01	0.800000	3.558852e+01	0.020000	3.667235e-02	0.080000	0.040000	0.050000	0.040000	0.330000	5.909932e+00	0.300000	0.160000	3.593833e-01	0.364620	0.037740	0.000659	0.242313	0.010608	0.169832	0.069597
338000	0.270000	1.336427e+02	0.070000	1.954237e+01	0.070000	1.954237e+01	0.540000	1.535126e+02	0.260000	1.476981e-01	0.010000	1.390968e+02	0.490000	2.754256e-01	0.050000	1.377128e+02	0.130000	1.452298e-01	0.840000	3.594619e+01	0.060000	3.630745e-02	0.090000	0.030000	0.110000	0.080000	0.240000	5.851127e+00	0.290000	0.170000	3.629952e-01	0.108800	0.006120	0.000000	0.107635	0.000248	0.022992	0.180000	1.173511e+02	0.080000	1.954237e+01	0.090000	1.954237e+01	0.520000	1.519851e+02	0.240000	1.010050e-01	0.020000	1.404948e+02	0.480000	2.809895e-01	0.080000	1.377128e+02	0.220000	1.481636e-01	0.800000	3.558852e+01	0.020000	3.667235e-02	0.050000	0.030000	0.070000	0.060000	0.290000	5.969327e+00	0.260000	0.180000	3.558074e-01	0.364008	0.037658	0.000657	0.242557	0.010595	0.169329	0.069662
339000	0.270000	1.336427e+02	0.070000	1.954237e+01	0.070000	1.954237e+01	0.540000	1.535126e+02	0.260000	1.476981e-01	0.020000	1.404948e+02	0.490000	2.754256e-01	0.050000	1.377128e+02	0.130000	1.452298e-01	0.840000	3.594619e+01	0.060000	3.630745e-02	0.090000	0.050000	0.080000	0.110000	0.320000	5.792907e+00	0.280000	0.170000	3.629952e-01	0.108491	0.006103	0.000000	0.107325	0.000247	0.022928	0.180000	1.173511e+02	0.080000	1.954237e+01	0.090000	1.954237e+01	0.520000	1.519851e+02	0.240000	1.010050e-01	0.020000	1.404948e+02	0.480000	2.809895e-01	0.080000	1.377128e+02	0.220000	1.481636e-01	0.800000	3.558852e+01	0.020000	3.667235e-02	0.060000	0.030000	0.090000	0.070000	0.260000	6.151120e+00	0.280000	0.180000	3.558074e-01	0.363240	0.037541	0.000655	0.243824	0.010583	0.168898	0.069520
340000	0.270000	1.336427e+02	0.100000	1.973878e+01	0.070000	1.954237e+01	0.540000	1.535126e+02	0.260000	1.476981e-01	0.020000	1.404948e+02	0.460000	2.781936e-01	0.040000	1.390968e+02	0.240000	1.437847e-01	0.840000	3.594619e+01	0.060000	3.630745e-02	0.050000	0.030000	0.040000	0.070000	0.320000	5.735267e+00	0.320000	0.160000	3.593833e-01	0.108201	0.006085	0.000000	0.107174	0.000246	0.022848	0.180000	1.173511e+02	0.080000	1.954237e+01	0.090000	1.973878e+01	0.520000	1.519851e+02	0.240000	1.010050e-01	0.020000	1.404948e+02	0.410000	2.838135e-01	0.080000	1.377128e+02	0.220000	1.481636e-01	0.800000	3.558852e+01	0.020000	3.667235e-02	0.080000	0.000000	0.040000	0.060000	0.240000	5.969327e+00	0.350000	0.130000	3.522670e-01	0.362510	0.037467	0.000653	0.244529	0.010570	0.168485	0.069443
341000	0.270000	1.336427e+02	0.100000	1.973878e+01	0.090000	1.973878e+01	0.540000	1.535126e+02	0.260000	1.476981e-01	0.020000	1.404948e+02	0.460000	2.781936e-01	0.040000	1.390968e+02	0.240000	1.437847e-01	0.840000	3.594619e+01	0.060000	3.630745e-02	0.030000	0.010000	0.080000	0.010000	0.210000	5.792907e+00	0.300000	0.160000	3.593833e-01	0.107915	0.006067	0.000000	0.107154	0.000246	0.022780	0.180000	1.173511e+02	0.080000	1.954237e+01	0.090000	1.973878e+01	0.460000	1.504728e+02	0.240000	1.010050e-01	0.000000	1.419068e+02	0.410000	2.838135e-01	0.080000	1.377128e+02	0.220000	1.481636e-01	0.800000	3.558852e+01	0.020000	3.667235e-02	0.050000	0.060000	0.070000	0.080000	0.280000	5.909932e+00	0.350000	0.130000	3.522670e-01	0.363160	0.037357	0.000651	0.243947	0.010538	0.168201	0.069398
342000	0.280000	1.323130e+02	0.100000	1.973878e+01	0.090000	1.973878e+01	0.490000	1.519851e+02	0.260000	1.476981e-01	0.020000	1.404948e+02	0.460000	2.781936e-01	0.040000	1.390968e+02	0.240000	1.437847e-01	0.840000	3.594619e+01	0.060000	3.630745e-02	0.040000	0.030000	0.080000	0.130000	0.200000	5.851127e+00	0.280000	0.110000	3.558074e-01	0.107602	0.006049	0.000000	0.107323	0.000245	0.022712	0.180000	1.173511e+02	0.050000	1.973878e+01	0.090000	1.973878e+01	0.460000	1.504728e+02	0.180000	1.000000e-01	0.000000	1.419068e+02	0.410000	2.838135e-01	0.080000	1.377128e+02	0.220000	1.481636e-01	0.780000	3.523440e+01	0.050000	3.630745e-02	0.050000	0.020000	0.080000	0.060000	0.250000	5.851127e+00	0.280000	0.130000	3.522670e-01	0.362989	0.037239	0.000649	0.243490	0.010506	0.168179	0.069004
343000	0.280000	1.323130e+02	0.100000	1.973878e+01	0.090000	1.973878e+01	0.490000	1.519851e+02	0.150000	1.462285e-01	0.020000	1.404948e+02	0.460000	2.781936e-01	0.040000	1.390968e+02	0.240000	1.437847e-01	0.780000	3.558852e+01	0.060000	3.630745e-02	0.080000	0.000000	0.090000	0.120000	0.260000	5.792907e+00	0.320000	0.110000	3.558074e-01	0.107289	0.006029	0.000000	0.107427	0.000244	0.022644	0.180000	1.173511e+02	0.050000	1.973878e+01	0.090000	1.973878e+01	0.460000	1.504728e+02	0.180000	1.000000e-01	0.000000	1.419068e+02	0.410000	2.838135e-01	0.090000	1.390968e+02	0.220000	1.481636e-01	0.780000	3.523440e+01	0.050000	3.630745e-02	0.060000	0.000000	0.150000	0.090000	0.300000	5.909932e+00	0.320000	0.150000	3.487619e-01	0.362783	0.037136	0.000648	0.242854	0.010472	0.168726	0.069443
344000	0.280000	1.323130e+02	0.100000	1.973878e+01	0.090000	1.973878e+01	0.490000	1.519851e+02	0.150000	1.462285e-01	0.020000	1.404948e+02	0.460000	2.781936e-01	0.040000	1.390968e+02	0.240000	1.437847e-01	0.780000	3.558852e+01	0.060000	3.630745e-02	0.090000	0.040000	0.070000	0.070000	0.310000	5.735267e+00	0.330000	0.190000	3.522670e-01	0.106957	0.006012	0.000000	0.107231	0.000243	0.022580	0.310000	1.161834e+02	0.050000	1.973878e+01	0.090000	1.973878e+01	0.460000	1.504728e+02	0.180000	1.000000e-01	0.000000	1.419068e+02	0.410000	2.838135e-01	0.090000	1.390968e+02	0.220000	1.481636e-01	0.780000	3.523440e+01	0.050000	3.630745e-02	0.090000	0.030000	0.100000	0.080000	0.290000	5.851127e+00	0.230000	0.150000	3.487619e-01	0.363493	0.037013	0.000646	0.242273	0.010443	0.170407	0.069349
345000	0.280000	1.323130e+02	0.100000	1.973878e+01	0.070000	1.993716e+01	0.490000	1.519851e+02	0.150000	1.462285e-01	0.020000	1.404948e+02	0.460000	2.781936e-01	0.040000	1.390968e+02	0.240000	1.437847e-01	0.780000	3.558852e+01	0.060000	3.630745e-02	0.110000	0.040000	0.090000	0.110000	0.290000	5.792907e+00	0.290000	0.190000	3.522670e-01	0.106640	0.005992	0.000000	0.106998	0.000243	0.022512	0.310000	1.161834e+02	0.050000	1.973878e+01	0.060000	1.993716e+01	0.540000	1.489756e+02	0.180000	1.000000e-01	0.000000	1.419068e+02	0.410000	2.838135e-01	0.090000	1.390968e+02	0.220000	1.481636e-01	0.780000	3.523440e+01	0.050000	3.630745e-02	0.070000	0.020000	0.140000	0.100000	0.330000	5.909932e+00	0.280000	0.180000	3.452917e-01	0.363069	0.036954	0.000644	0.242228	0.010519	0.171354	0.069342
346000	0.280000	1.323130e+02	0.010000	1.993716e+01	0.070000	1.993716e+01	0.490000	1.519851e+02	0.150000	1.462285e-01	0.020000	1.404948e+02	0.460000	2.781936e-01	0.040000	1.390968e+02	0.240000	1.437847e-01	0.780000	3.558852e+01	0.060000	3.630745e-02	0.030000	0.000000	0.120000	0.050000	0.250000	5.735267e+00	0.240000	0.190000	3.522670e-01	0.106329	0.005974	0.000000	0.106751	0.000242	0.022452	0.310000	1.161834e+02	0.050000	1.973878e+01	0.060000	1.993716e+01	0.540000	1.489756e+02	0.220000	9.900498e-02	0.000000	1.419068e+02	0.410000	2.838135e-01	0.090000	1.390968e+02	0.220000	1.481636e-01	0.780000	3.523440e+01	0.050000	3.630745e-02	0.070000	0.050000	0.090000	0.070000	0.220000	5.851127e+00	0.280000	0.180000	3.452917e-01	0.363755	0.036856	0.000642	0.241681	0.010488	0.172538	0.069560
347000	0.280000	1.323130e+02	0.010000	1.993716e+01	0.070000	1.993716e+01	0.510000	1.504728e+02	0.150000	1.462285e-01	0.020000	1.404948e+02	0.460000	2.781936e-01	0.040000	1.390968e+02	0.240000	1.437847e-01	0.780000	3.558852e+01	0.040000	3.594619e-02	0.050000	0.020000	0.070000	0.100000	0.310000	5.678200e+00	0.330000	0.180000	3.487619e-01	0.106068	0.005956	0.000000	0.106469	0.000241	0.022385	0.310000	1.161834e+02	0.060000	1.993716e+01	0.060000	1.993716e+01	0.540000	1.489756e+02	0.220000	9.900498e-02	0.000000	1.419068e+02	0.410000	2.838135e-01	0.090000	1.390968e+02	0.220000	1.481636e-01	0.780000	3.523440e+01	0.050000	3.630745e-02	0.080000	0.040000	0.140000	0.090000	0.230000	5.735267e+00	0.320000	0.140000	3.418560e-01	0.364313	0.036840	0.000640	0.241116	0.010510	0.172844	0.069335
348000	0.270000	1.309964e+02	0.010000	1.993716e+01	0.070000	1.993716e+01	0.510000	1.504728e+02	0.130000	1.447735e-01	0.020000	1.404948e+02	0.460000	2.781936e-01	0.040000	1.390968e+02	0.240000	1.437847e-01	0.780000	3.558852e+01	0.040000	3.594619e-02	0.080000	0.020000	0.080000	0.090000	0.250000	5.510384e+00	0.310000	0.180000	3.487619e-01	0.105777	0.005935	0.000000	0.106154	0.000241	0.022330	0.260000	1.150274e+02	0.060000	1.993716e+01	0.060000	1.993716e+01	0.540000	1.489756e+02	0.220000	9.900498e-02	0.000000	1.419068e+02	0.410000	2.838135e-01	0.090000	1.390968e+02	0.220000	1.481636e-01	0.780000	3.523440e+01	0.050000	3.630745e-02	0.080000	0.000000	0.070000	0.080000	0.250000	5.735267e+00	0.280000	0.140000	3.418560e-01	0.365090	0.036745	0.000638	0.240718	0.010477	0.172844	0.069311
349000	0.270000	1.309964e+02	0.010000	1.993716e+01	0.070000	1.993716e+01	0.510000	1.504728e+02	0.130000	1.447735e-01	0.020000	1.404948e+02	0.560000	2.809895e-01	0.040000	1.390968e+02	0.240000	1.437847e-01	0.780000	3.558852e+01	0.040000	3.594619e-02	0.100000	0.050000	0.060000	0.130000	0.310000	5.455554e+00	0.270000	0.120000	3.452917e-01	0.105418	0.005915	0.000000	0.106221	0.000240	0.022270	0.260000	1.150274e+02	0.060000	1.993716e+01	0.060000	1.993716e+01	0.420000	1.474933e+02	0.220000	9.900498e-02	0.000000	1.419068e+02	0.590000	2.866659e-01	0.090000	1.390968e+02	0.190000	1.466894e-01	0.780000	3.523440e+01	0.050000	3.630745e-02	0.080000	0.040000	0.050000	0.100000	0.240000	5.792907e+00	0.350000	0.140000	3.418560e-01	0.364224	0.036636	0.000637	0.240347	0.010447	0.173023	0.069356
350000	0.270000	1.309964e+02	0.010000	1.993716e+01	0.080000	2.013753e+01	0.510000	1.504728e+02	0.130000	1.447735e-01	0.020000	1.404948e+02	0.560000	2.809895e-01	0.040000	1.390968e+02	0.300000	1.452298e-01	0.780000	3.558852e+01	0.040000	3.594619e-02	0.050000	0.050000	0.100000	0.080000	0.320000	5.510384e+00	0.330000	0.120000	3.452917e-01	0.105112	0.005900	0.000000	0.106180	0.000239	0.022207	0.260000	1.150274e+02	0.060000	1.993716e+01	0.050000	2.013753e+01	0.420000	1.474933e+02	0.220000	9.900498e-02	0.000000	1.419068e+02	0.590000	2.866659e-01	0.090000	1.390968e+02	0.190000	1.466894e-01	0.780000	3.523440e+01	0.050000	3.630745e-02	0.120000	0.030000	0.090000	0.080000	0.210000	5.851127e+00	0.310000	0.190000	3.384545e-01	0.363375	0.036527	0.000635	0.240207	0.010416	0.172849	0.069571
351000	0.270000	1.309964e+02	0.050000	2.013753e+01	0.080000	2.013753e+01	0.510000	1.504728e+02	0.130000	1.447735e-01	0.020000	1.404948e+02	0.560000	2.809895e-01	0.040000	1.390968e+02	0.300000	1.452298e-01	0.780000	3.558852e+01	0.040000	3.594619e-02	0.060000	0.030000	0.120000	0.170000	0.200000	5.455554e+00	0.320000	0.120000	3.452917e-01	0.104837	0.005881	0.000000	0.106535	0.000239	0.022135	0.260000	1.150274e+02	0.020000	2.013753e+01	0.050000	2.013753e+01	0.420000	1.474933e+02	0.310000	1.000000e-01	0.020000	1.433329e+02	0.590000	2.866659e-01	0.090000	1.390968e+02	0.190000	1.466894e-01	0.780000	3.523440e+01	0.080000	3.594619e-02	0.090000	0.030000	0.060000	0.040000	0.240000	5.735267e+00	0.280000	0.190000	3.384545e-01	0.362360	0.036437	0.000633	0.241096	0.010418	0.172435	0.069571
352000	0.360000	1.296930e+02	0.050000	2.013753e+01	0.080000	2.013753e+01	0.510000	1.504728e+02	0.140000	1.433329e-01	0.020000	1.419068e+02	0.560000	2.809895e-01	0.060000	1.404948e+02	0.300000	1.452298e-01	0.780000	3.558852e+01	0.040000	3.594619e-02	0.060000	0.040000	0.040000	0.130000	0.270000	5.510384e+00	0.280000	0.180000	3.418560e-01	0.104533	0.005866	0.000000	0.106775	0.000238	0.022065	0.260000	1.150274e+02	0.020000	2.013753e+01	0.050000	2.013753e+01	0.420000	1.474933e+02	0.310000	1.000000e-01	0.020000	1.433329e+02	0.590000	2.866659e-01	0.090000	1.390968e+02	0.190000	1.466894e-01	0.810000	3.488382e+01	0.080000	3.594619e-02	0.090000	0.030000	0.190000	0.020000	0.230000	5.792907e+00	0.380000	0.130000	3.350868e-01	0.361305	0.036335	0.000631	0.242972	0.010406	0.172049	0.069563
353000	0.360000	1.296930e+02	0.050000	2.013753e+01	0.080000	2.013753e+01	0.430000	1.489756e+02	0.140000	1.433329e-01	0.020000	1.419068e+02	0.560000	2.809895e-01	0.060000	1.404948e+02	0.300000	1.452298e-01	0.780000	3.558852e+01	0.040000	3.594619e-02	0.040000	0.050000	0.070000	0.110000	0.270000	5.565764e+00	0.290000	0.120000	3.384545e-01	0.104237	0.005847	0.000000	0.106999	0.000238	0.022001	0.230000	1.161834e+02	0.020000	2.013753e+01	0.050000	2.013753e+01	0.420000	1.474933e+02	0.310000	1.000000e-01	0.020000	1.433329e+02	0.590000	2.866659e-01	0.090000	1.390968e+02	0.190000	1.466894e-01	0.810000	3.488382e+01	0.080000	3.594619e-02	0.120000	0.060000	0.160000	0.110000	0.200000	5.621701e+00	0.280000	0.130000	3.350868e-01	0.360449	0.036261	0.000630	0.244202	0.010461	0.171702	0.069725
354000	0.360000	1.296930e+02	0.050000	2.013753e+01	0.170000	2.033991e+01	0.430000	1.489756e+02	0.140000	1.433329e-01	0.020000	1.419068e+02	0.560000	2.809895e-01	0.060000	1.404948e+02	0.300000	1.452298e-01	0.680000	3.523440e+01	0.040000	3.594619e-02	0.070000	0.020000	0.070000	0.080000	0.310000	5.621701e+00	0.310000	0.120000	3.384545e-01	0.103919	0.005830	0.000000	0.107248	0.000237	0.021942	0.230000	1.161834e+02	0.020000	2.013753e+01	0.050000	2.013753e+01	0.490000	1.460257e+02	0.310000	1.000000e-01	0.020000	1.433329e+02	0.590000	2.866659e-01	0.080000	1.404948e+02	0.190000	1.466894e-01	0.810000	3.488382e+01	0.080000	3.594619e-02	0.040000	0.010000	0.160000	0.080000	0.210000	5.678200e+00	0.310000	0.120000	3.317526e-01	0.359776	0.036192	0.000628	0.245285	0.010504	0.171318	0.069852
355000	0.360000	1.296930e+02	0.050000	2.013753e+01	0.170000	2.033991e+01	0.430000	1.489756e+02	0.140000	1.433329e-01	0.020000	1.419068e+02	0.560000	2.809895e-01	0.060000	1.404948e+02	0.300000	1.452298e-01	0.680000	3.523440e+01	0.040000	3.594619e-02	0.050000	0.030000	0.040000	0.090000	0.300000	5.678200e+00	0.280000	0.100000	3.350868e-01	0.103601	0.005817	0.000000	0.107089	0.000236	0.021881	0.230000	1.161834e+02	0.020000	2.013753e+01	0.090000	2.033991e+01	0.490000	1.460257e+02	0.310000	1.000000e-01	0.020000	1.433329e+02	0.590000	2.866659e-01	0.080000	1.404948e+02	0.190000	1.466894e-01	0.810000	3.488382e+01	0.080000	3.594619e-02	0.060000	0.030000	0.110000	0.100000	0.330000	5.909932e+00	0.360000	0.120000	3.317526e-01	0.359197	0.036402	0.000627	0.246477	0.010525	0.171105	0.069936
356000	0.360000	1.296930e+02	0.070000	2.033991e+01	0.170000	2.033991e+01	0.430000	1.489756e+02	0.140000	1.433329e-01	0.020000	1.419068e+02	0.560000	2.809895e-01	0.060000	1.404948e+02	0.300000	1.452298e-01	0.680000	3.523440e+01	0.040000	3.558852e-02	0.080000	0.080000	0.070000	0.070000	0.210000	5.735267e+00	0.310000	0.100000	3.350868e-01	0.103270	0.005800	0.000000	0.106772	0.000236	0.021820	0.230000	1.161834e+02	0.050000	2.033991e+01	0.090000	2.033991e+01	0.490000	1.460257e+02	0.250000	9.900498e-02	0.020000	1.433329e+02	0.590000	2.866659e-01	0.080000	1.404948e+02	0.190000	1.466894e-01	0.810000	3.488382e+01	0.080000	3.594619e-02	0.140000	0.010000	0.150000	0.080000	0.260000	6.089916e+00	0.360000	0.120000	3.317526e-01	0.359923	0.036694	0.000625	0.246765	0.010514	0.171123	0.069860
357000	0.270000	1.284025e+02	0.070000	2.033991e+01	0.170000	2.033991e+01	0.430000	1.489756e+02	0.230000	1.419068e-01	0.020000	1.419068e+02	0.560000	2.809895e-01	0.060000	1.404948e+02	0.300000	1.452298e-01	0.680000	3.523440e+01	0.040000	3.558852e-02	0.040000	0.020000	0.070000	0.040000	0.280000	5.678200e+00	0.300000	0.100000	3.350868e-01	0.103042	0.005785	0.000000	0.106478	0.000235	0.021764	0.230000	1.161834e+02	0.050000	2.033991e+01	0.090000	2.033991e+01	0.490000	1.460257e+02	0.250000	9.900498e-02	0.020000	1.433329e+02	0.590000	2.866659e-01	0.080000	1.404948e+02	0.190000	1.466894e-01	0.810000	3.488382e+01	0.080000	3.594619e-02	0.060000	0.010000	0.110000	0.080000	0.260000	6.029320e+00	0.260000	0.150000	3.284516e-01	0.360572	0.036704	0.000623	0.246451	0.010484	0.171025	0.069919
358000	0.270000	1.284025e+02	0.070000	2.033991e+01	0.170000	2.033991e+01	0.530000	1.474933e+02	0.230000	1.419068e-01	0.020000	1.419068e+02	0.560000	2.809895e-01	0.060000	1.404948e+02	0.300000	1.452298e-01	0.680000	3.523440e+01	0.040000	3.558852e-02	0.050000	0.070000	0.100000	0.090000	0.270000	5.735267e+00	0.240000	0.190000	3.317526e-01	0.102731	0.005769	0.000000	0.106225	0.000234	0.021701	0.240000	1.173511e+02	0.050000	2.033991e+01	0.090000	2.033991e+01	0.490000	1.460257e+02	0.250000	9.900498e-02	0.020000	1.433329e+02	0.590000	2.866659e-01	0.080000	1.404948e+02	0.190000	1.466894e-01	0.810000	3.488382e+01	0.080000	3.594619e-02	0.130000	0.040000	0.170000	0.080000	0.150000	5.969327e+00	0.260000	0.150000	3.284516e-01	0.359911	0.036648	0.000638	0.247180	0.010468	0.170821	0.069943
359000	0.270000	1.284025e+02	0.070000	2.033991e+01	0.170000	2.033991e+01	0.530000	1.474933e+02	0.230000	1.419068e-01	0.020000	1.419068e+02	0.560000	2.809895e-01	0.060000	1.404948e+02	0.300000	1.452298e-01	0.680000	3.523440e+01	0.040000	3.558852e-02	0.050000	0.000000	0.050000	0.040000	0.220000	5.678200e+00	0.340000	0.190000	3.317526e-01	0.102455	0.005751	0.000000	0.106095	0.000234	0.021641	0.240000	1.173511e+02	0.050000	2.033991e+01	0.090000	2.033991e+01	0.510000	1.445727e+02	0.250000	9.900498e-02	0.020000	1.433329e+02	0.470000	2.895469e-01	0.080000	1.404948e+02	0.200000	1.452298e-01	0.810000	3.488382e+01	0.080000	3.594619e-02	0.120000	0.030000	0.060000	0.090000	0.280000	6.029320e+00	0.320000	0.120000	3.251835e-01	0.359764	0.036723	0.000636	0.247934	0.010440	0.170413	0.069460
360000	0.270000	1.284025e+02	0.060000	2.054433e+01	0.030000	2.054433e+01	0.530000	1.474933e+02	0.230000	1.419068e-01	0.020000	1.419068e+02	0.440000	2.838135e-01	0.060000	1.404948e+02	0.180000	1.437847e-01	0.680000	3.523440e+01	0.040000	3.558852e-02	0.100000	0.060000	0.040000	0.130000	0.260000	5.735267e+00	0.340000	0.150000	3.284516e-01	0.102161	0.005736	0.000000	0.105892	0.000233	0.021574	0.240000	1.173511e+02	0.050000	2.033991e+01	0.090000	2.033991e+01	0.510000	1.445727e+02	0.250000	9.900498e-02	0.020000	1.433329e+02	0.470000	2.895469e-01	0.080000	1.404948e+02	0.200000	1.452298e-01	0.810000	3.488382e+01	0.080000	3.594619e-02	0.040000	0.040000	0.120000	0.110000	0.300000	6.212940e+00	0.370000	0.120000	3.251835e-01	0.359646	0.036828	0.000634	0.248883	0.010412	0.169975	0.070046
361000	0.270000	1.284025e+02	0.060000	2.054433e+01	0.030000	2.054433e+01	0.530000	1.474933e+02	0.230000	1.419068e-01	0.020000	1.419068e+02	0.440000	2.838135e-01	0.080000	1.419068e+02	0.180000	1.437847e-01	0.680000	3.523440e+01	0.040000	3.558852e-02	0.040000	0.020000	0.090000	0.110000	0.230000	5.565764e+00	0.380000	0.150000	3.284516e-01	0.101896	0.005718	0.000000	0.105746	0.000232	0.021513	0.240000	1.173511e+02	0.090000	2.054433e+01	0.050000	2.054433e+01	0.510000	1.445727e+02	0.280000	1.000000e-01	0.000000	1.447735e+02	0.470000	2.895469e-01	0.080000	1.404948e+02	0.200000	1.452298e-01	0.810000	3.488382e+01	0.090000	3.558852e-02	0.100000	0.000000	0.090000	0.080000	0.240000	6.089916e+00	0.300000	0.120000	3.219478e-01	0.359177	0.036795	0.000632	0.249511	0.010382	0.169485	0.070308
362000	0.210000	1.296930e+02	0.060000	2.054433e+01	0.030000	2.054433e+01	0.490000	1.460257e+02	0.130000	1.404948e-01	0.020000	1.419068e+02	0.440000	2.838135e-01	0.080000	1.419068e+02	0.180000	1.437847e-01	0.680000	3.523440e+01	0.040000	3.558852e-02	0.080000	0.040000	0.120000	0.060000	0.260000	5.735267e+00	0.350000	0.150000	3.284516e-01	0.101595	0.005704	0.000000	0.105567	0.000232	0.021485	0.240000	1.173511e+02	0.090000	2.054433e+01	0.050000	2.054433e+01	0.510000	1.445727e+02	0.280000	1.000000e-01	0.000000	1.447735e+02	0.470000	2.895469e-01	0.080000	1.404948e+02	0.200000	1.452298e-01	0.810000	3.488382e+01	0.090000	3.558852e-02	0.110000	0.030000	0.120000	0.090000	0.220000	5.909932e+00	0.340000	0.120000	3.219478e-01	0.358509	0.036690	0.000631	0.250525	0.010353	0.168995	0.070166
363000	0.210000	1.296930e+02	0.060000	2.054433e+01	0.030000	2.054433e+01	0.490000	1.460257e+02	0.130000	1.404948e-01	0.030000	1.433329e+02	0.440000	2.838135e-01	0.080000	1.419068e+02	0.180000	1.437847e-01	0.680000	3.523440e+01	0.040000	3.558852e-02	0.070000	0.050000	0.120000	0.060000	0.230000	5.565764e+00	0.300000	0.160000	3.251835e-01	0.101335	0.005687	0.000000	0.105626	0.000231	0.021425	0.230000	1.185305e+02	0.090000	2.054433e+01	0.050000	2.054433e+01	0.510000	1.431342e+02	0.280000	1.000000e-01	0.000000	1.447735e+02	0.470000	2.895469e-01	0.040000	1.419068e+02	0.200000	1.452298e-01	0.750000	3.453672e+01	0.090000	3.558852e-02	0.030000	0.030000	0.110000	0.130000	0.270000	5.909932e+00	0.300000	0.120000	3.219478e-01	0.358332	0.036651	0.000629	0.250721	0.010360	0.168661	0.069917
364000	0.210000	1.296930e+02	0.060000	2.054433e+01	0.030000	2.054433e+01	0.490000	1.460257e+02	0.130000	1.404948e-01	0.030000	1.433329e+02	0.440000	2.838135e-01	0.080000	1.419068e+02	0.180000	1.437847e-01	0.780000	3.488382e+01	0.040000	3.558852e-02	0.090000	0.020000	0.150000	0.090000	0.310000	5.735267e+00	0.400000	0.160000	3.251835e-01	0.101040	0.005674	0.000000	0.105451	0.000230	0.021370	0.230000	1.185305e+02	0.090000	2.054433e+01	0.050000	2.054433e+01	0.510000	1.431342e+02	0.280000	1.000000e-01	0.000000	1.447735e+02	0.470000	2.895469e-01	0.040000	1.419068e+02	0.200000	1.452298e-01	0.750000	3.453672e+01	0.090000	3.558852e-02	0.090000	0.030000	0.110000	0.060000	0.310000	5.969327e+00	0.320000	0.140000	3.187444e-01	0.358215	0.036826	0.000627	0.251446	0.010331	0.168250	0.069927
365000	0.210000	1.296930e+02	0.060000	2.054433e+01	0.050000	2.075081e+01	0.490000	1.460257e+02	0.130000	1.404948e-01	0.030000	1.433329e+02	0.440000	2.838135e-01	0.080000	1.419068e+02	0.180000	1.437847e-01	0.780000	3.488382e+01	0.040000	3.558852e-02	0.090000	0.020000	0.110000	0.070000	0.380000	5.792907e+00	0.400000	0.210000	3.219478e-01	0.100774	0.005659	0.000000	0.105327	0.000230	0.021310	0.230000	1.185305e+02	0.090000	2.054433e+01	0.120000	2.075081e+01	0.510000	1.431342e+02	0.280000	1.000000e-01	0.000000	1.447735e+02	0.470000	2.895469e-01	0.040000	1.419068e+02	0.200000	1.452298e-01	0.750000	3.453672e+01	0.090000	3.558852e-02	0.090000	0.030000	0.060000	0.080000	0.220000	5.909932e+00	0.270000	0.140000	3.187444e-01	0.358916	0.036797	0.000625	0.250992	0.010303	0.167873	0.070233
366000	0.210000	1.296930e+02	0.030000	2.075081e+01	0.050000	2.075081e+01	0.490000	1.460257e+02	0.130000	1.404948e-01	0.030000	1.433329e+02	0.440000	2.838135e-01	0.080000	1.419068e+02	0.180000	1.437847e-01	0.780000	3.488382e+01	0.020000	3.523440e-02	0.150000	0.030000	0.060000	0.110000	0.280000	5.851127e+00	0.310000	0.210000	3.219478e-01	0.100508	0.005644	0.000000	0.105101	0.000229	0.021240	0.230000	1.185305e+02	0.070000	2.075081e+01	0.120000	2.075081e+01	0.510000	1.431342e+02	0.280000	1.000000e-01	0.000000	1.447735e+02	0.470000	2.895469e-01	0.040000	1.419068e+02	0.200000	1.452298e-01	0.750000	3.453672e+01	0.090000	3.558852e-02	0.060000	0.000000	0.150000	0.130000	0.200000	5.792907e+00	0.330000	0.190000	3.155728e-01	0.358085	0.036741	0.000624	0.251753	0.010279	0.167416	0.070553
367000	0.210000	1.296930e+02	0.030000	2.075081e+01	0.050000	2.075081e+01	0.490000	1.460257e+02	0.130000	1.404948e-01	0.030000	1.433329e+02	0.440000	2.838135e-01	0.080000	1.419068e+02	0.180000	1.437847e-01	0.780000	3.488382e+01	0.020000	3.523440e-02	0.080000	0.040000	0.120000	0.100000	0.200000	5.909932e+00	0.300000	0.130000	3.187444e-01	0.100222	0.005629	0.000000	0.104885	0.000228	0.021183	0.230000	1.185305e+02	0.070000	2.075081e+01	0.120000	2.075081e+01	0.510000	1.431342e+02	0.290000	1.010050e-01	0.000000	1.447735e+02	0.470000	2.895469e-01	0.040000	1.419068e+02	0.200000	1.452298e-01	0.750000	3.453672e+01	0.090000	3.558852e-02	0.070000	0.020000	0.110000	0.060000	0.190000	5.792907e+00	0.310000	0.190000	3.155728e-01	0.358668	0.037068	0.000654	0.252306	0.010316	0.167070	0.070964
368000	0.290000	1.284025e+02	0.030000	2.075081e+01	0.050000	2.075081e+01	0.550000	1.445727e+02	0.160000	1.390968e-01	0.030000	1.433329e+02	0.440000	2.838135e-01	0.080000	1.419068e+02	0.180000	1.437847e-01	0.780000	3.488382e+01	0.020000	3.523440e-02	0.050000	0.020000	0.120000	0.040000	0.260000	5.969327e+00	0.310000	0.130000	3.187444e-01	0.099914	0.005615	0.000000	0.104615	0.000228	0.021124	0.250000	1.197217e+02	0.070000	2.075081e+01	0.120000	2.075081e+01	0.430000	1.417100e+02	0.290000	1.010050e-01	0.000000	1.447735e+02	0.500000	2.924569e-01	0.040000	1.419068e+02	0.200000	1.452298e-01	0.750000	3.453672e+01	0.090000	3.558852e-02	0.030000	0.040000	0.120000	0.040000	0.260000	5.792907e+00	0.290000	0.190000	3.155728e-01	0.358209	0.037069	0.000653	0.252832	0.010290	0.166841	0.071002
369000	0.290000	1.284025e+02	0.030000	2.075081e+01	0.050000	2.075081e+01	0.550000	1.445727e+02	0.160000	1.390968e-01	0.030000	1.433329e+02	0.440000	2.838135e-01	0.080000	1.419068e+02	0.180000	1.437847e-01	0.780000	3.488382e+01	0.020000	3.523440e-02	0.060000	0.020000	0.080000	0.120000	0.270000	5.909932e+00	0.360000	0.130000	3.187444e-01	0.099628	0.005599	0.000000	0.104386	0.000227	0.021073	0.250000	1.197217e+02	0.070000	2.075081e+01	0.120000	2.075081e+01	0.430000	1.417100e+02	0.290000	1.010050e-01	0.000000	1.447735e+02	0.500000	2.924569e-01	0.040000	1.419068e+02	0.200000	1.452298e-01	0.750000	3.453672e+01	0.090000	3.558852e-02	0.040000	0.020000	0.070000	0.090000	0.380000	5.969327e+00	0.310000	0.170000	3.124328e-01	0.358844	0.037780	0.000651	0.253554	0.010260	0.166390	0.070652
370000	0.290000	1.284025e+02	0.030000	2.075081e+01	0.150000	2.095936e+01	0.550000	1.445727e+02	0.160000	1.390968e-01	0.030000	1.433329e+02	0.440000	2.838135e-01	0.080000	1.419068e+02	0.190000	1.423541e-01	0.780000	3.488382e+01	0.020000	3.523440e-02	0.030000	0.060000	0.080000	0.090000	0.270000	5.909932e+00	0.260000	0.190000	3.155728e-01	0.099373	0.005584	0.000000	0.104181	0.000226	0.021009	0.250000	1.197217e+02	0.070000	2.075081e+01	0.080000	2.095936e+01	0.430000	1.417100e+02	0.290000	1.010050e-01	0.010000	1.462285e+02	0.500000	2.924569e-01	0.040000	1.419068e+02	0.160000	1.437847e-01	0.750000	3.453672e+01	0.090000	3.523440e-02	0.090000	0.040000	0.090000	0.080000	0.200000	5.909932e+00	0.180000	0.170000	3.124328e-01	0.358496	0.037873	0.000649	0.254042	0.010235	0.165931	0.070531
371000	0.290000	1.284025e+02	0.080000	2.095936e+01	0.150000	2.095936e+01	0.550000	1.445727e+02	0.160000	1.390968e-01	0.030000	1.433329e+02	0.540000	2.866659e-01	0.040000	1.433329e+02	0.190000	1.423541e-01	0.780000	3.488382e+01	0.020000	3.523440e-02	0.050000	0.020000	0.070000	0.110000	0.280000	5.969327e+00	0.280000	0.190000	3.155728e-01	0.099129	0.005567	0.000000	0.103909	0.000226	0.020956	0.250000	1.197217e+02	0.070000	2.075081e+01	0.080000	2.095936e+01	0.430000	1.417100e+02	0.290000	1.010050e-01	0.010000	1.462285e+02	0.500000	2.924569e-01	0.040000	1.419068e+02	0.160000	1.437847e-01	0.750000	3.453672e+01	0.090000	3.523440e-02	0.070000	0.050000	0.070000	0.160000	0.180000	5.909932e+00	0.290000	0.110000	3.093241e-01	0.357958	0.037835	0.000647	0.254458	0.010207	0.165620	0.070306
372000	0.290000	1.284025e+02	0.080000	2.095936e+01	0.150000	2.095936e+01	0.540000	1.431342e+02	0.160000	1.390968e-01	0.030000	1.433329e+02	0.540000	2.866659e-01	0.040000	1.433329e+02	0.190000	1.423541e-01	0.780000	3.488382e+01	0.020000	3.523440e-02	0.050000	0.050000	0.120000	0.110000	0.240000	5.792907e+00	0.310000	0.140000	3.124328e-01	0.098849	0.005551	0.000000	0.103664	0.000225	0.020900	0.250000	1.197217e+02	0.090000	2.095936e+01	0.080000	2.095936e+01	0.430000	1.417100e+02	0.250000	1.000000e-01	0.010000	1.462285e+02	0.500000	2.924569e-01	0.040000	1.419068e+02	0.160000	1.437847e-01	0.750000	3.453672e+01	0.090000	3.523440e-02	0.110000	0.000000	0.070000	0.070000	0.240000	5.792907e+00	0.390000	0.110000	3.093241e-01	0.357374	0.037741	0.000645	0.254040	0.010180	0.165271	0.070423
373000	0.290000	1.284025e+02	0.080000	2.095936e+01	0.150000	2.095936e+01	0.540000	1.431342e+02	0.190000	1.377128e-01	0.030000	1.433329e+02	0.540000	2.866659e-01	0.040000	1.433329e+02	0.190000	1.423541e-01	0.780000	3.453672e+01	0.020000	3.523440e-02	0.060000	0.040000	0.090000	0.110000	0.310000	5.851127e+00	0.290000	0.140000	3.124328e-01	0.098585	0.005537	0.000000	0.103445	0.000225	0.020846	0.170000	1.209250e+02	0.090000	2.095936e+01	0.080000	2.095936e+01	0.550000	1.402999e+02	0.250000	1.000000e-01	0.010000	1.462285e+02	0.500000	2.924569e-01	0.080000	1.433329e+02	0.160000	1.437847e-01	0.750000	3.453672e+01	0.090000	3.523440e-02	0.080000	0.010000	0.070000	0.070000	0.230000	5.909932e+00	0.300000	0.110000	3.093241e-01	0.356657	0.037631	0.000644	0.254298	0.010188	0.164835	0.070603
374000	0.210000	1.296930e+02	0.080000	2.095936e+01	0.150000	2.095936e+01	0.540000	1.431342e+02	0.190000	1.377128e-01	0.030000	1.433329e+02	0.540000	2.866659e-01	0.040000	1.433329e+02	0.190000	1.423541e-01	0.780000	3.453672e+01	0.020000	3.523440e-02	0.090000	0.020000	0.140000	0.100000	0.210000	5.909932e+00	0.300000	0.240000	3.093241e-01	0.098326	0.005522	0.000000	0.103272	0.000224	0.020788	0.170000	1.209250e+02	0.090000	2.095936e+01	0.080000	2.095936e+01	0.550000	1.402999e+02	0.250000	1.000000e-01	0.010000	1.462285e+02	0.500000	2.924569e-01	0.080000	1.433329e+02	0.160000	1.437847e-01	0.750000	3.453672e+01	0.090000	3.523440e-02	0.070000	0.050000	0.110000	0.100000	0.210000	5.735267e+00	0.240000	0.140000	3.062463e-01	0.356140	0.037660	0.000642	0.255063	0.010160	0.164510	0.070624
375000	0.210000	1.296930e+02	0.080000	2.095936e+01	0.050000	2.117000e+01	0.540000	1.431342e+02	0.190000	1.377128e-01	0.030000	1.433329e+02	0.540000	2.866659e-01	0.040000	1.433329e+02	0.190000	1.423541e-01	0.780000	3.453672e+01	0.020000	3.523440e-02	0.080000	0.030000	0.170000	0.110000	0.240000	5.969327e+00	0.340000	0.240000	3.093241e-01	0.098071	0.005507	0.000000	0.103077	0.000223	0.020738	0.170000	1.209250e+02	0.090000	2.095936e+01	0.070000	2.117000e+01	0.550000	1.402999e+02	0.250000	1.000000e-01	0.010000	1.462285e+02	0.500000	2.924569e-01	0.080000	1.433329e+02	0.160000	1.437847e-01	0.810000	3.419307e+01	0.090000	3.523440e-02	0.090000	0.060000	0.110000	0.090000	0.250000	5.565764e+00	0.340000	0.140000	3.062463e-01	0.356979	0.038214	0.000640	0.255712	0.010133	0.164091	0.070497
376000	0.210000	1.296930e+02	0.040000	2.117000e+01	0.050000	2.117000e+01	0.540000	1.431342e+02	0.190000	1.377128e-01	0.040000	1.447735e+02	0.540000	2.866659e-01	0.040000	1.433329e+02	0.190000	1.423541e-01	0.780000	3.453672e+01	0.030000	3.488382e-02	0.060000	0.060000	0.090000	0.100000	0.220000	5.909932e+00	0.230000	0.240000	3.093241e-01	0.097821	0.005493	0.000000	0.103431	0.000223	0.020680	0.170000	1.209250e+02	0.090000	2.095936e+01	0.070000	2.117000e+01	0.550000	1.402999e+02	0.260000	1.010050e-01	0.010000	1.462285e+02	0.500000	2.924569e-01	0.080000	1.433329e+02	0.160000	1.437847e-01	0.810000	3.419307e+01	0.090000	3.523440e-02	0.030000	0.060000	0.110000	0.040000	0.240000	5.510384e+00	0.240000	0.140000	3.062463e-01	0.357371	0.038881	0.000638	0.256744	0.010100	0.163624	0.070661
377000	0.210000	1.296930e+02	0.040000	2.117000e+01	0.050000	2.117000e+01	0.550000	1.417100e+02	0.190000	1.377128e-01	0.040000	1.447735e+02	0.540000	2.866659e-01	0.040000	1.433329e+02	0.190000	1.423541e-01	0.780000	3.453672e+01	0.030000	3.488382e-02	0.070000	0.010000	0.090000	0.070000	0.300000	5.851127e+00	0.290000	0.180000	3.062463e-01	0.097567	0.005479	0.000000	0.104092	0.000222	0.020624	0.220000	1.221403e+02	0.080000	2.117000e+01	0.070000	2.117000e+01	0.550000	1.402999e+02	0.260000	1.010050e-01	0.010000	1.462285e+02	0.470000	2.953962e-01	0.080000	1.433329e+02	0.160000	1.437847e-01	0.810000	3.419307e+01	0.090000	3.523440e-02	0.040000	0.010000	0.110000	0.040000	0.250000	5.347527e+00	0.320000	0.130000	3.031991e-01	0.358800	0.040208	0.000652	0.258175	0.010075	0.163273	0.070676
378000	0.210000	1.296930e+02	0.040000	2.117000e+01	0.050000	2.117000e+01	0.550000	1.417100e+02	0.200000	1.363425e-01	0.040000	1.447735e+02	0.540000	2.866659e-01	0.040000	1.433329e+02	0.190000	1.423541e-01	0.780000	3.453672e+01	0.030000	3.488382e-02	0.070000	0.040000	0.080000	0.090000	0.250000	5.792907e+00	0.290000	0.180000	3.062463e-01	0.097293	0.005465	0.000000	0.104094	0.000222	0.020570	0.220000	1.221403e+02	0.080000	2.117000e+01	0.070000	2.117000e+01	0.560000	1.389039e+02	0.260000	1.010050e-01	0.010000	1.462285e+02	0.470000	2.953962e-01	0.080000	1.433329e+02	0.160000	1.437847e-01	0.810000	3.419307e+01	0.090000	3.523440e-02	0.060000	0.020000	0.050000	0.120000	0.270000	5.510384e+00	0.310000	0.130000	3.031991e-01	0.359696	0.040939	0.000651	0.259343	0.010046	0.162887	0.070868
379000	0.220000	1.309964e+02	0.040000	2.117000e+01	0.010000	2.138276e+01	0.550000	1.417100e+02	0.200000	1.363425e-01	0.040000	1.447735e+02	0.540000	2.866659e-01	0.040000	1.433329e+02	0.250000	1.409376e-01	0.780000	3.453672e+01	0.030000	3.488382e-02	0.130000	0.040000	0.120000	0.080000	0.180000	5.851127e+00	0.370000	0.130000	3.031991e-01	0.097036	0.005452	0.000000	0.103903	0.000221	0.020514	0.220000	1.221403e+02	0.080000	2.117000e+01	0.070000	2.117000e+01	0.560000	1.389039e+02	0.260000	1.010050e-01	0.010000	1.462285e+02	0.470000	2.953962e-01	0.080000	1.433329e+02	0.160000	1.437847e-01	0.810000	3.419307e+01	0.090000	3.523440e-02	0.050000	0.080000	0.090000	0.090000	0.310000	5.510384e+00	0.360000	0.210000	3.001822e-01	0.359831	0.041597	0.000649	0.260536	0.010020	0.162505	0.070836
380000	0.220000	1.309964e+02	0.090000	2.138276e+01	0.010000	2.138276e+01	0.550000	1.417100e+02	0.200000	1.363425e-01	0.040000	1.447735e+02	0.540000	2.866659e-01	0.040000	1.433329e+02	0.250000	1.409376e-01	0.780000	3.453672e+01	0.030000	3.488382e-02	0.080000	0.040000	0.170000	0.110000	0.330000	5.792907e+00	0.270000	0.130000	3.031991e-01	0.096798	0.005437	0.000000	0.103677	0.000221	0.020460	0.220000	1.221403e+02	0.080000	2.117000e+01	0.020000	2.138276e+01	0.560000	1.389039e+02	0.260000	1.010050e-01	0.010000	1.462285e+02	0.470000	2.953962e-01	0.080000	1.433329e+02	0.160000	1.437847e-01	0.810000	3.419307e+01	0.070000	3.488382e-02	0.070000	0.050000	0.100000	0.080000	0.260000	5.510384e+00	0.270000	0.210000	3.001822e-01	0.359757	0.041885	0.000647	0.261616	0.009991	0.162131	0.070995
381000	0.220000	1.309964e+02	0.090000	2.138276e+01	0.010000	2.138276e+01	0.550000	1.417100e+02	0.200000	1.363425e-01	0.040000	1.447735e+02	0.540000	2.866659e-01	0.040000	1.433329e+02	0.250000	1.409376e-01	0.780000	3.453672e+01	0.030000	3.488382e-02	0.110000	0.040000	0.090000	0.150000	0.240000	5.851127e+00	0.290000	0.130000	3.031991e-01	0.096580	0.005423	0.000000	0.103407	0.000220	0.020403	0.220000	1.221403e+02	0.080000	2.117000e+01	0.020000	2.138276e+01	0.560000	1.389039e+02	0.260000	1.010050e-01	0.010000	1.476981e+02	0.470000	2.953962e-01	0.080000	1.433329e+02	0.280000	1.452298e-01	0.810000	3.419307e+01	0.070000	3.488382e-02	0.040000	0.020000	0.100000	0.090000	0.290000	5.678200e+00	0.330000	0.100000	2.971953e-01	0.359332	0.041879	0.000645	0.261892	0.009967	0.161748	0.071076
382000	0.220000	1.309964e+02	0.090000	2.138276e+01	0.010000	2.138276e+01	0.470000	1.402999e+02	0.200000	1.363425e-01	0.040000	1.447735e+02	0.430000	2.895469e-01	0.100000	1.447735e+02	0.250000	1.409376e-01	0.780000	3.453672e+01	0.030000	3.488382e-02	0.020000	0.010000	0.100000	0.080000	0.210000	5.792907e+00	0.300000	0.190000	3.001822e-01	0.096348	0.005408	0.000000	0.103159	0.000220	0.020345	0.220000	1.221403e+02	0.090000	2.138276e+01	0.020000	2.138276e+01	0.560000	1.389039e+02	0.280000	1.020201e-01	0.010000	1.476981e+02	0.470000	2.953962e-01	0.080000	1.433329e+02	0.280000	1.452298e-01	0.810000	3.419307e+01	0.070000	3.488382e-02	0.030000	0.000000	0.110000	0.060000	0.320000	5.621701e+00	0.360000	0.100000	2.971953e-01	0.359549	0.042179	0.000644	0.262324	0.009938	0.161392	0.071093
383000	0.220000	1.309964e+02	0.090000	2.138276e+01	0.010000	2.138276e+01	0.470000	1.402999e+02	0.180000	1.349859e-01	0.040000	1.447735e+02	0.430000	2.895469e-01	0.100000	1.447735e+02	0.250000	1.409376e-01	0.850000	3.419307e+01	0.030000	3.488382e-02	0.070000	0.020000	0.070000	0.100000	0.190000	5.735267e+00	0.310000	0.190000	3.001822e-01	0.096099	0.005392	0.000000	0.102951	0.000219	0.020292	0.310000	1.209250e+02	0.090000	2.138276e+01	0.020000	2.138276e+01	0.410000	1.375218e+02	0.280000	1.020201e-01	0.010000	1.476981e+02	0.470000	2.953962e-01	0.080000	1.433329e+02	0.280000	1.452298e-01	0.810000	3.419307e+01	0.070000	3.488382e-02	0.130000	0.090000	0.070000	0.110000	0.290000	5.678200e+00	0.240000	0.100000	2.971953e-01	0.360395	0.042493	0.000642	0.262624	0.009912	0.160939	0.071359
384000	0.230000	1.323130e+02	0.090000	2.138276e+01	0.010000	2.138276e+01	0.470000	1.402999e+02	0.180000	1.349859e-01	0.040000	1.447735e+02	0.430000	2.895469e-01	0.100000	1.447735e+02	0.250000	1.409376e-01	0.850000	3.419307e+01	0.030000	3.488382e-02	0.070000	0.020000	0.060000	0.060000	0.360000	5.909932e+00	0.410000	0.150000	2.971953e-01	0.095997	0.005379	0.000000	0.102701	0.000218	0.020242	0.310000	1.209250e+02	0.090000	2.138276e+01	0.020000	2.138276e+01	0.410000	1.375218e+02	0.280000	1.020201e-01	0.010000	1.476981e+02	0.470000	2.953962e-01	0.060000	1.447735e+02	0.280000	1.452298e-01	0.810000	3.419307e+01	0.070000	3.488382e-02	0.070000	0.040000	0.060000	0.110000	0.260000	5.735267e+00	0.320000	0.120000	2.942382e-01	0.361192	0.042400	0.000640	0.262285	0.009882	0.160679	0.071473
385000	0.230000	1.323130e+02	0.110000	2.159766e+01	0.090000	2.159766e+01	0.470000	1.402999e+02	0.180000	1.349859e-01	0.000000	1.462285e+02	0.430000	2.895469e-01	0.100000	1.447735e+02	0.250000	1.409376e-01	0.850000	3.419307e+01	0.030000	3.488382e-02	0.050000	0.020000	0.070000	0.070000	0.250000	5.969327e+00	0.370000	0.150000	2.971953e-01	0.096832	0.005367	0.000000	0.102462	0.000218	0.020185	0.310000	1.209250e+02	0.090000	2.138276e+01	0.040000	2.159766e+01	0.410000	1.375218e+02	0.280000	1.020201e-01	0.010000	1.476981e+02	0.470000	2.953962e-01	0.060000	1.447735e+02	0.280000	1.452298e-01	0.810000	3.419307e+01	0.070000	3.488382e-02	0.090000	0.020000	0.110000	0.090000	0.270000	5.909932e+00	0.340000	0.120000	2.942382e-01	0.361845	0.042297	0.000639	0.261703	0.009854	0.160333	0.071445
386000	0.230000	1.323130e+02	0.110000	2.159766e+01	0.090000	2.159766e+01	0.470000	1.402999e+02	0.180000	1.349859e-01	0.000000	1.462285e+02	0.430000	2.895469e-01	0.100000	1.447735e+02	0.250000	1.409376e-01	0.850000	3.419307e+01	0.110000	3.453672e-02	0.030000	0.010000	0.050000	0.150000	0.280000	5.909932e+00	0.300000	0.150000	2.971953e-01	0.096816	0.005353	0.000000	0.102202	0.000217	0.020164	0.310000	1.209250e+02	0.090000	2.138276e+01	0.040000	2.159766e+01	0.410000	1.375218e+02	0.280000	1.020201e-01	0.010000	1.476981e+02	0.520000	2.983649e-01	0.060000	1.447735e+02	0.280000	1.452298e-01	0.810000	3.419307e+01	0.070000	3.488382e-02	0.070000	0.020000	0.090000	0.050000	0.230000	5.909932e+00	0.270000	0.120000	2.942382e-01	0.362193	0.042192	0.000637	0.261000	0.009827	0.160425	0.071888
387000	0.230000	1.323130e+02	0.110000	2.159766e+01	0.090000	2.159766e+01	0.400000	1.389039e+02	0.180000	1.349859e-01	0.000000	1.462285e+02	0.430000	2.895469e-01	0.100000	1.447735e+02	0.250000	1.409376e-01	0.850000	3.419307e+01	0.110000	3.453672e-02	0.080000	0.020000	0.040000	0.070000	0.180000	5.969327e+00	0.340000	0.130000	2.942382e-01	0.097050	0.005339	0.000000	0.101972	0.000217	0.020105	0.310000	1.209250e+02	0.080000	2.159766e+01	0.040000	2.159766e+01	0.500000	1.361534e+02	0.250000	1.010050e-01	0.010000	1.476981e+02	0.520000	2.983649e-01	0.060000	1.447735e+02	0.280000	1.452298e-01	0.820000	3.385284e+01	0.070000	3.488382e-02	0.050000	0.030000	0.070000	0.060000	0.280000	5.969327e+00	0.290000	0.220000	2.913105e-01	0.361868	0.042085	0.000635	0.260380	0.009800	0.161398	0.071935
388000	0.230000	1.323130e+02	0.110000	2.159766e+01	0.090000	2.159766e+01	0.400000	1.389039e+02	0.200000	1.336427e-01	0.000000	1.462285e+02	0.430000	2.895469e-01	0.100000	1.447735e+02	0.250000	1.409376e-01	0.850000	3.419307e+01	0.110000	3.453672e-02	0.120000	0.030000	0.070000	0.120000	0.310000	5.909932e+00	0.300000	0.130000	2.942382e-01	0.097106	0.005325	0.000000	0.101735	0.000216	0.020051	0.190000	1.221403e+02	0.080000	2.159766e+01	0.040000	2.159766e+01	0.500000	1.361534e+02	0.250000	1.010050e-01	0.010000	1.476981e+02	0.520000	2.983649e-01	0.060000	1.447735e+02	0.280000	1.452298e-01	0.820000	3.385284e+01	0.070000	3.488382e-02	0.130000	0.030000	0.120000	0.070000	0.280000	6.029320e+00	0.290000	0.220000	2.913105e-01	0.361974	0.042003	0.000634	0.260212	0.009773	0.161208	0.072019
389000	0.340000	1.309964e+02	0.080000	2.181472e+01	0.080000	2.181472e+01	0.400000	1.389039e+02	0.200000	1.336427e-01	0.000000	1.462285e+02	0.430000	2.895469e-01	0.100000	1.447735e+02	0.250000	1.409376e-01	0.850000	3.419307e+01	0.110000	3.453672e-02	0.070000	0.040000	0.110000	0.090000	0.300000	6.089916e+00	0.240000	0.230000	2.913105e-01	0.097144	0.005311	0.000000	0.101451	0.000216	0.020060	0.190000	1.221403e+02	0.080000	2.159766e+01	0.040000	2.159766e+01	0.500000	1.361534e+02	0.250000	1.010050e-01	0.010000	1.476981e+02	0.520000	2.983649e-01	0.060000	1.447735e+02	0.280000	1.452298e-01	0.820000	3.385284e+01	0.040000	3.453672e-02	0.130000	0.020000	0.140000	0.070000	0.260000	5.969327e+00	0.360000	0.160000	2.884119e-01	0.362908	0.042435	0.000632	0.260758	0.009746	0.160887	0.071993
390000	0.340000	1.309964e+02	0.080000	2.181472e+01	0.080000	2.181472e+01	0.400000	1.389039e+02	0.200000	1.336427e-01	0.000000	1.462285e+02	0.430000	2.895469e-01	0.100000	1.447735e+02	0.250000	1.409376e-01	0.850000	3.419307e+01	0.110000	3.453672e-02	0.040000	0.020000	0.060000	0.110000	0.180000	6.029320e+00	0.280000	0.230000	2.913105e-01	0.096928	0.005297	0.000000	0.101194	0.000215	0.020036	0.190000	1.221403e+02	0.080000	2.159766e+01	0.070000	2.181472e+01	0.500000	1.361534e+02	0.250000	1.010050e-01	0.000000	1.491825e+02	0.520000	2.983649e-01	0.060000	1.447735e+02	0.280000	1.452298e-01	0.820000	3.385284e+01	0.040000	3.453672e-02	0.070000	0.010000	0.140000	0.110000	0.240000	5.909932e+00	0.290000	0.160000	2.884119e-01	0.363167	0.042944	0.000630	0.261742	0.009769	0.160608	0.072091
391000	0.340000	1.309964e+02	0.080000	2.181472e+01	0.080000	2.181472e+01	0.400000	1.389039e+02	0.200000	1.336427e-01	0.000000	1.462285e+02	0.430000	2.895469e-01	0.100000	1.447735e+02	0.180000	1.395353e-01	0.850000	3.419307e+01	0.110000	3.453672e-02	0.080000	0.040000	0.090000	0.060000	0.320000	6.089916e+00	0.410000	0.230000	2.913105e-01	0.096707	0.005281	0.000000	0.100941	0.000215	0.020014	0.190000	1.221403e+02	0.060000	2.181472e+01	0.070000	2.181472e+01	0.500000	1.361534e+02	0.250000	1.010050e-01	0.000000	1.491825e+02	0.520000	2.983649e-01	0.060000	1.447735e+02	0.280000	1.452298e-01	0.820000	3.385284e+01	0.040000	3.453672e-02	0.080000	0.010000	0.090000	0.070000	0.290000	6.089916e+00	0.340000	0.160000	2.884119e-01	0.362802	0.042920	0.000629	0.261567	0.009742	0.160200	0.071919
392000	0.340000	1.309964e+02	0.080000	2.181472e+01	0.080000	2.181472e+01	0.340000	1.375218e+02	0.200000	1.336427e-01	0.000000	1.462285e+02	0.430000	2.895469e-01	0.060000	1.462285e+02	0.180000	1.395353e-01	0.850000	3.419307e+01	0.110000	3.453672e-02	0.080000	0.050000	0.100000	0.060000	0.170000	5.909932e+00	0.280000	0.150000	2.884119e-01	0.096498	0.005267	0.000000	0.100763	0.000214	0.019967	0.190000	1.221403e+02	0.060000	2.181472e+01	0.070000	2.181472e+01	0.460000	1.347987e+02	0.210000	1.000000e-01	0.000000	1.491825e+02	0.520000	2.983649e-01	0.060000	1.447735e+02	0.300000	1.466894e-01	0.820000	3.385284e+01	0.040000	3.453672e-02	0.070000	0.020000	0.130000	0.140000	0.310000	6.275381e+00	0.230000	0.200000	2.855421e-01	0.361912	0.042829	0.000627	0.262439	0.009719	0.159792	0.071971
393000	0.340000	1.309964e+02	0.080000	2.181472e+01	0.080000	2.181472e+01	0.340000	1.375218e+02	0.200000	1.336427e-01	0.020000	1.476981e+02	0.430000	2.924569e-01	0.060000	1.462285e+02	0.180000	1.395353e-01	0.850000	3.419307e+01	0.110000	3.453672e-02	0.040000	0.030000	0.100000	0.100000	0.260000	5.851127e+00	0.290000	0.150000	2.884119e-01	0.096264	0.005252	0.000000	0.100640	0.000213	0.019923	0.280000	1.209250e+02	0.060000	2.181472e+01	0.070000	2.181472e+01	0.460000	1.347987e+02	0.210000	1.000000e-01	0.000000	1.491825e+02	0.520000	2.983649e-01	0.120000	1.462285e+02	0.300000	1.466894e-01	0.820000	3.385284e+01	0.040000	3.453672e-02	0.100000	0.010000	0.090000	0.070000	0.250000	6.212940e+00	0.310000	0.200000	2.855421e-01	0.360993	0.042733	0.000626	0.262972	0.009692	0.159417	0.072085
394000	0.240000	1.323130e+02	0.110000	2.203396e+01	0.080000	2.181472e+01	0.340000	1.375218e+02	0.150000	1.323130e-01	0.020000	1.476981e+02	0.430000	2.924569e-01	0.060000	1.462285e+02	0.180000	1.395353e-01	0.810000	3.385284e+01	0.110000	3.453672e-02	0.100000	0.030000	0.080000	0.060000	0.390000	5.909932e+00	0.300000	0.160000	2.855421e-01	0.096051	0.005239	0.000000	0.100384	0.000213	0.019868	0.280000	1.209250e+02	0.060000	2.181472e+01	0.050000	2.203396e+01	0.460000	1.347987e+02	0.210000	1.000000e-01	0.000000	1.491825e+02	0.520000	2.983649e-01	0.120000	1.462285e+02	0.300000	1.466894e-01	0.820000	3.385284e+01	0.040000	3.453672e-02	0.100000	0.010000	0.120000	0.080000	0.230000	6.029320e+00	0.280000	0.200000	2.855421e-01	0.361037	0.042931	0.000624	0.263683	0.009667	0.158985	0.072198
395000	0.240000	1.323130e+02	0.110000	2.203396e+01	0.090000	2.203396e+01	0.340000	1.375218e+02	0.150000	1.323130e-01	0.020000	1.476981e+02	0.430000	2.924569e-01	0.060000	1.462285e+02	0.180000	1.395353e-01	0.810000	3.385284e+01	0.110000	3.453672e-02	0.030000	0.020000	0.080000	0.050000	0.260000	5.851127e+00	0.350000	0.160000	2.855421e-01	0.095800	0.005225	0.000000	0.100310	0.000212	0.019824	0.280000	1.209250e+02	0.060000	2.181472e+01	0.050000	2.203396e+01	0.460000	1.347987e+02	0.210000	1.000000e-01	0.000000	1.491825e+02	0.520000	2.983649e-01	0.120000	1.462285e+02	0.300000	1.466894e-01	0.820000	3.385284e+01	0.040000	3.453672e-02	0.060000	0.020000	0.130000	0.100000	0.210000	5.969327e+00	0.330000	0.220000	2.827009e-01	0.360998	0.043091	0.000623	0.264116	0.009644	0.158661	0.072059
396000	0.240000	1.323130e+02	0.110000	2.203396e+01	0.090000	2.203396e+01	0.340000	1.375218e+02	0.150000	1.323130e-01	0.020000	1.476981e+02	0.430000	2.924569e-01	0.060000	1.462285e+02	0.180000	1.395353e-01	0.810000	3.385284e+01	0.120000	3.419307e-02	0.080000	0.000000	0.070000	0.110000	0.190000	5.792907e+00	0.260000	0.160000	2.855421e-01	0.095564	0.005212	0.000000	0.100298	0.000212	0.019771	0.280000	1.209250e+02	0.110000	2.203396e+01	0.050000	2.203396e+01	0.460000	1.347987e+02	0.210000	1.000000e-01	0.000000	1.491825e+02	0.530000	3.013636e-01	0.120000	1.462285e+02	0.300000	1.466894e-01	0.820000	3.385284e+01	0.040000	3.453672e-02	0.080000	0.020000	0.080000	0.110000	0.260000	6.151120e+00	0.300000	0.220000	2.827009e-01	0.361486	0.043570	0.000621	0.265150	0.009618	0.158266	0.071981
397000	0.240000	1.323130e+02	0.110000	2.203396e+01	0.090000	2.203396e+01	0.460000	1.361534e+02	0.150000	1.323130e-01	0.020000	1.476981e+02	0.430000	2.924569e-01	0.060000	1.462285e+02	0.180000	1.395353e-01	0.810000	3.385284e+01	0.120000	3.419307e-02	0.090000	0.040000	0.070000	0.080000	0.200000	5.851127e+00	0.290000	0.240000	2.827009e-01	0.095344	0.005199	0.000000	0.100029	0.000211	0.019720	0.280000	1.209250e+02	0.110000	2.203396e+01	0.050000	2.203396e+01	0.550000	1.334574e+02	0.190000	9.900498e-02	0.000000	1.491825e+02	0.530000	3.013636e-01	0.120000	1.462285e+02	0.300000	1.466894e-01	0.800000	3.351600e+01	0.040000	3.453672e-02	0.070000	0.030000	0.040000	0.080000	0.260000	6.212940e+00	0.300000	0.190000	2.798880e-01	0.362066	0.043797	0.000619	0.265786	0.009592	0.157927	0.071857
398000	0.340000	1.309964e+02	0.110000	2.203396e+01	0.080000	2.225541e+01	0.460000	1.361534e+02	0.170000	1.309964e-01	0.020000	1.476981e+02	0.430000	2.924569e-01	0.060000	1.462285e+02	0.180000	1.395353e-01	0.810000	3.385284e+01	0.120000	3.419307e-02	0.100000	0.020000	0.160000	0.070000	0.240000	5.792907e+00	0.310000	0.240000	2.827009e-01	0.095119	0.005186	0.000000	0.099879	0.000211	0.019673	0.200000	1.221403e+02	0.110000	2.203396e+01	0.050000	2.203396e+01	0.550000	1.334574e+02	0.190000	9.900498e-02	0.000000	1.491825e+02	0.530000	3.013636e-01	0.120000	1.462285e+02	0.300000	1.466894e-01	0.800000	3.351600e+01	0.040000	3.453672e-02	0.130000	0.010000	0.100000	0.070000	0.300000	6.275381e+00	0.310000	0.190000	2.798880e-01	0.362602	0.044143	0.000618	0.266299	0.009569	0.157515	0.072176
399000	0.340000	1.309964e+02	0.070000	2.225541e+01	0.080000	2.225541e+01	0.460000	1.361534e+02	0.170000	1.309964e-01	0.020000	1.476981e+02	0.430000	2.924569e-01	0.060000	1.462285e+02	0.200000	1.381469e-01	0.810000	3.385284e+01	0.120000	3.419307e-02	0.050000	0.010000	0.070000	0.070000	0.230000	5.851127e+00	0.280000	0.130000	2.798880e-01	0.094871	0.005175	0.000000	0.099601	0.000210	0.019654	0.200000	1.221403e+02	0.110000	2.203396e+01	0.100000	2.225541e+01	0.550000	1.334574e+02	0.190000	9.900498e-02	0.020000	1.506818e+02	0.530000	3.013636e-01	0.120000	1.462285e+02	0.300000	1.466894e-01	0.800000	3.351600e+01	0.040000	3.453672e-02	0.090000	0.020000	0.150000	0.080000	0.230000	6.338450e+00	0.310000	0.190000	2.798880e-01	0.362937	0.044628	0.000616	0.267204	0.009544	0.157164	0.072358
400000	0.340000	1.309964e+02	0.070000	2.225541e+01	0.080000	2.225541e+01	0.460000	1.361534e+02	0.170000	1.309964e-01	0.020000	1.476981e+02	0.430000	2.924569e-01	0.060000	1.462285e+02	0.200000	1.381469e-01	0.810000	3.385284e+01	0.120000	3.419307e-02	0.050000	0.020000	0.060000	0.030000	0.320000	5.909932e+00	0.280000	0.130000	2.798880e-01	0.094628	0.005164	0.000000	0.099438	0.000210	0.019603	0.200000	1.221403e+02	0.110000	2.203396e+01	0.100000	2.225541e+01	0.550000	1.334574e+02	0.190000	9.900498e-02	0.020000	1.506818e+02	0.530000	3.013636e-01	0.120000	1.462285e+02	0.300000	1.466894e-01	0.800000	3.351600e+01	0.050000	3.419307e-02	0.050000	0.030000	0.120000	0.100000	0.340000	6.402152e+00	0.300000	0.220000	2.771031e-01	0.362921	0.044813	0.000615	0.267958	0.009536	0.156782	0.072871
401000	0.340000	1.309964e+02	0.070000	2.225541e+01	0.080000	2.225541e+01	0.460000	1.361534e+02	0.170000	1.309964e-01	0.020000	1.476981e+02	0.430000	2.924569e-01	0.060000	1.462285e+02	0.200000	1.381469e-01	0.810000	3.385284e+01	0.120000	3.419307e-02	0.070000	0.010000	0.090000	0.030000	0.250000	5.851127e+00	0.310000	0.130000	2.798880e-01	0.094394	0.005151	0.000000	0.099183	0.000209	0.019583	0.200000	1.221403e+02	0.040000	2.225541e+01	0.100000	2.225541e+01	0.550000	1.334574e+02	0.190000	9.900498e-02	0.020000	1.506818e+02	0.530000	3.013636e-01	0.120000	1.462285e+02	0.300000	1.466894e-01	0.800000	3.351600e+01	0.050000	3.419307e-02	0.060000	0.040000	0.100000	0.170000	0.250000	6.466495e+00	0.300000	0.220000	2.771031e-01	0.362218	0.044773	0.000613	0.269007	0.009512	0.156462	0.072873
402000	0.340000	1.309964e+02	0.070000	2.225541e+01	0.080000	2.225541e+01	0.460000	1.361534e+02	0.170000	1.309964e-01	0.020000	1.476981e+02	0.430000	2.924569e-01	0.050000	1.476981e+02	0.200000	1.381469e-01	0.810000	3.385284e+01	0.120000	3.419307e-02	0.050000	0.030000	0.080000	0.120000	0.220000	5.792907e+00	0.280000	0.110000	2.771031e-01	0.094183	0.005137	0.000000	0.099076	0.000208	0.019565	0.200000	1.221403e+02	0.040000	2.225541e+01	0.100000	2.225541e+01	0.590000	1.321295e+02	0.280000	1.000000e-01	0.020000	1.506818e+02	0.530000	3.013636e-01	0.120000	1.462285e+02	0.300000	1.466894e-01	0.800000	3.351600e+01	0.050000	3.419307e-02	0.040000	0.010000	0.100000	0.080000	0.210000	6.402152e+00	0.290000	0.200000	2.743459e-01	0.362402	0.045104	0.000611	0.269987	0.009489	0.156089	0.073026
403000	0.340000	1.309964e+02	0.070000	2.225541e+01	0.080000	2.225541e+01	0.550000	1.347987e+02	0.170000	1.309964e-01	0.020000	1.476981e+02	0.480000	2.953962e-01	0.050000	1.476981e+02	0.200000	1.381469e-01	0.810000	3.385284e+01	0.120000	3.419307e-02	0.080000	0.020000	0.110000	0.070000	0.320000	5.851127e+00	0.250000	0.110000	2.771031e-01	0.093947	0.005127	0.000000	0.098833	0.000208	0.019508	0.260000	1.209250e+02	0.040000	2.225541e+01	0.100000	2.225541e+01	0.590000	1.321295e+02	0.280000	1.000000e-01	0.020000	1.506818e+02	0.530000	3.013636e-01	0.060000	1.476981e+02	0.190000	1.452298e-01	0.800000	3.351600e+01	0.050000	3.419307e-02	0.090000	0.030000	0.110000	0.100000	0.270000	6.338450e+00	0.320000	0.200000	2.743459e-01	0.363397	0.045430	0.000610	0.270251	0.009466	0.155758	0.072996
404000	0.230000	1.323130e+02	0.110000	2.247908e+01	0.080000	2.247908e+01	0.550000	1.347987e+02	0.240000	1.296930e-01	0.020000	1.476981e+02	0.480000	2.953962e-01	0.050000	1.476981e+02	0.200000	1.381469e-01	0.740000	3.351600e+01	0.120000	3.419307e-02	0.030000	0.030000	0.120000	0.110000	0.300000	5.792907e+00	0.280000	0.230000	2.743459e-01	0.093789	0.005113	0.000000	0.098619	0.000207	0.019466	0.260000	1.209250e+02	0.040000	2.225541e+01	0.100000	2.225541e+01	0.590000	1.321295e+02	0.280000	1.000000e-01	0.020000	1.506818e+02	0.530000	3.013636e-01	0.060000	1.476981e+02	0.190000	1.452298e-01	0.800000	3.351600e+01	0.050000	3.419307e-02	0.050000	0.020000	0.110000	0.040000	0.290000	6.402152e+00	0.210000	0.200000	2.743459e-01	0.364073	0.045539	0.000608	0.270425	0.009443	0.155429	0.073043
405000	0.230000	1.323130e+02	0.110000	2.247908e+01	0.080000	2.247908e+01	0.550000	1.347987e+02	0.240000	1.296930e-01	0.030000	1.491825e+02	0.480000	2.953962e-01	0.050000	1.476981e+02	0.200000	1.381469e-01	0.740000	3.351600e+01	0.020000	3.385284e-02	0.080000	0.040000	0.120000	0.040000	0.230000	5.735267e+00	0.300000	0.230000	2.743459e-01	0.093568	0.005103	0.000000	0.098368	0.000207	0.019415	0.260000	1.209250e+02	0.060000	2.247908e+01	0.050000	2.247908e+01	0.590000	1.321295e+02	0.280000	1.000000e-01	0.020000	1.506818e+02	0.530000	3.013636e-01	0.060000	1.476981e+02	0.190000	1.452298e-01	0.800000	3.351600e+01	0.050000	3.419307e-02	0.050000	0.020000	0.120000	0.080000	0.260000	6.466495e+00	0.280000	0.200000	2.716161e-01	0.364595	0.045619	0.000607	0.270670	0.009419	0.155172	0.073014
406000	0.230000	1.323130e+02	0.110000	2.247908e+01	0.080000	2.247908e+01	0.550000	1.347987e+02	0.240000	1.296930e-01	0.030000	1.491825e+02	0.480000	2.953962e-01	0.050000	1.476981e+02	0.200000	1.381469e-01	0.740000	3.351600e+01	0.020000	3.385284e-02	0.050000	0.020000	0.180000	0.040000	0.330000	5.678200e+00	0.310000	0.230000	2.743459e-01	0.093332	0.005090	0.000000	0.098132	0.000206	0.019395	0.260000	1.209250e+02	0.060000	2.247908e+01	0.050000	2.247908e+01	0.590000	1.321295e+02	0.200000	9.900498e-02	0.020000	1.506818e+02	0.530000	3.013636e-01	0.060000	1.476981e+02	0.190000	1.452298e-01	0.800000	3.351600e+01	0.050000	3.419307e-02	0.110000	0.040000	0.100000	0.120000	0.250000	6.402152e+00	0.380000	0.200000	2.716161e-01	0.364759	0.046132	0.000605	0.271649	0.009395	0.154841	0.073060
407000	0.230000	1.323130e+02	0.110000	2.247908e+01	0.080000	2.247908e+01	0.550000	1.334574e+02	0.240000	1.296930e-01	0.030000	1.491825e+02	0.480000	2.953962e-01	0.050000	1.476981e+02	0.200000	1.381469e-01	0.740000	3.351600e+01	0.020000	3.385284e-02	0.060000	0.060000	0.040000	0.050000	0.200000	5.735267e+00	0.230000	0.200000	2.716161e-01	0.093081	0.005077	0.000000	0.097908	0.000206	0.019467	0.260000	1.209250e+02	0.060000	2.247908e+01	0.050000	2.247908e+01	0.400000	1.308148e+02	0.200000	9.900498e-02	0.020000	1.506818e+02	0.390000	3.043923e-01	0.060000	1.476981e+02	0.190000	1.452298e-01	0.800000	3.351600e+01	0.050000	3.419307e-02	0.090000	0.010000	0.100000	0.090000	0.250000	6.212940e+00	0.300000	0.150000	2.689134e-01	0.364862	0.046431	0.000604	0.271753	0.009371	0.154725	0.073015
408000	0.230000	1.323130e+02	0.110000	2.247908e+01	0.060000	2.270500e+01	0.550000	1.334574e+02	0.240000	1.296930e-01	0.030000	1.491825e+02	0.480000	2.953962e-01	0.050000	1.476981e+02	0.200000	1.381469e-01	0.740000	3.351600e+01	0.020000	3.385284e-02	0.060000	0.050000	0.070000	0.090000	0.370000	5.678200e+00	0.280000	0.200000	2.716161e-01	0.092829	0.005064	0.000000	0.097694	0.000205	0.019419	0.260000	1.209250e+02	0.060000	2.247908e+01	0.050000	2.247908e+01	0.400000	1.308148e+02	0.200000	9.900498e-02	0.030000	1.521962e+02	0.390000	3.043923e-01	0.060000	1.476981e+02	0.190000	1.452298e-01	0.840000	3.318251e+01	0.050000	3.419307e-02	0.050000	0.040000	0.080000	0.130000	0.270000	6.338450e+00	0.250000	0.150000	2.689134e-01	0.364084	0.046410	0.000602	0.272771	0.009380	0.154414	0.073062
409000	0.270000	1.309964e+02	0.110000	2.270500e+01	0.060000	2.270500e+01	0.550000	1.334574e+02	0.240000	1.296930e-01	0.030000	1.491825e+02	0.480000	2.953962e-01	0.050000	1.476981e+02	0.200000	1.381469e-01	0.740000	3.351600e+01	0.020000	3.385284e-02	0.050000	0.040000	0.080000	0.040000	0.230000	5.621701e+00	0.300000	0.200000	2.689134e-01	0.092574	0.005051	0.000000	0.097485	0.000205	0.019428	0.250000	1.221403e+02	0.060000	2.247908e+01	0.100000	2.270500e+01	0.400000	1.308148e+02	0.200000	9.900498e-02	0.030000	1.521962e+02	0.390000	3.043923e-01	0.060000	1.476981e+02	0.190000	1.452298e-01	0.840000	3.318251e+01	0.050000	3.419307e-02	0.070000	0.030000	0.130000	0.070000	0.200000	6.402152e+00	0.330000	0.150000	2.689134e-01	0.364029	0.046308	0.000601	0.272451	0.009357	0.154692	0.072977
410000	0.270000	1.309964e+02	0.110000	2.270500e+01	0.060000	2.270500e+01	0.550000	1.334574e+02	0.250000	1.284025e-01	0.030000	1.491825e+02	0.480000	2.953962e-01	0.050000	1.476981e+02	0.210000	1.367723e-01	0.740000	3.351600e+01	0.020000	3.385284e-02	0.050000	0.050000	0.130000	0.130000	0.280000	5.792907e+00	0.320000	0.200000	2.689134e-01	0.092345	0.005040	0.000000	0.097286	0.000204	0.019496	0.250000	1.221403e+02	0.070000	2.270500e+01	0.100000	2.270500e+01	0.400000	1.308148e+02	0.200000	9.900498e-02	0.030000	1.521962e+02	0.390000	3.043923e-01	0.060000	1.476981e+02	0.190000	1.452298e-01	0.840000	3.318251e+01	0.050000	3.419307e-02	0.090000	0.000000	0.090000	0.100000	0.300000	6.466495e+00	0.400000	0.180000	2.662377e-01	0.364138	0.046185	0.000600	0.271980	0.009330	0.154864	0.073021
411000	0.270000	1.309964e+02	0.110000	2.270500e+01	0.060000	2.270500e+01	0.550000	1.334574e+02	0.250000	1.284025e-01	0.030000	1.491825e+02	0.480000	2.953962e-01	0.050000	1.476981e+02	0.210000	1.367723e-01	0.740000	3.351600e+01	0.020000	3.385284e-02	0.080000	0.020000	0.070000	0.040000	0.200000	5.735267e+00	0.240000	0.200000	2.689134e-01	0.092136	0.005025	0.000000	0.097070	0.000204	0.019447	0.250000	1.221403e+02	0.070000	2.270500e+01	0.100000	2.270500e+01	0.400000	1.308148e+02	0.250000	9.801987e-02	0.030000	1.521962e+02	0.390000	3.043923e-01	0.060000	1.491825e+02	0.190000	1.452298e-01	0.840000	3.318251e+01	0.070000	3.385284e-02	0.090000	0.060000	0.090000	0.080000	0.220000	6.402152e+00	0.310000	0.180000	2.662377e-01	0.364707	0.046095	0.000598	0.271455	0.009305	0.154729	0.073361
412000	0.270000	1.309964e+02	0.110000	2.270500e+01	0.110000	2.293319e+01	0.470000	1.321295e+02	0.250000	1.284025e-01	0.030000	1.491825e+02	0.480000	2.953962e-01	0.120000	1.491825e+02	0.210000	1.367723e-01	0.740000	3.351600e+01	0.020000	3.385284e-02	0.090000	0.000000	0.090000	0.090000	0.170000	5.678200e+00	0.340000	0.150000	2.662377e-01	0.091909	0.005014	0.000000	0.096871	0.000203	0.019429	0.250000	1.221403e+02	0.070000	2.270500e+01	0.100000	2.270500e+01	0.400000	1.308148e+02	0.250000	9.801987e-02	0.030000	1.521962e+02	0.390000	3.043923e-01	0.060000	1.491825e+02	0.190000	1.452298e-01	0.840000	3.318251e+01	0.070000	3.385284e-02	0.070000	0.010000	0.100000	0.140000	0.200000	6.212940e+00	0.310000	0.080000	2.635886e-01	0.364041	0.046008	0.000597	0.271040	0.009284	0.154724	0.073301
413000	0.250000	1.323130e+02	0.110000	2.270500e+01	0.110000	2.293319e+01	0.470000	1.321295e+02	0.250000	1.284025e-01	0.030000	1.491825e+02	0.480000	2.953962e-01	0.120000	1.491825e+02	0.210000	1.367723e-01	0.910000	3.318251e+01	0.020000	3.385284e-02	0.090000	0.040000	0.090000	0.060000	0.210000	5.735267e+00	0.300000	0.150000	2.662377e-01	0.091688	0.005001	0.000000	0.096695	0.000203	0.019384	0.250000	1.221403e+02	0.070000	2.270500e+01	0.100000	2.270500e+01	0.480000	1.295132e+02	0.250000	9.801987e-02	0.030000	1.521962e+02	0.390000	3.043923e-01	0.060000	1.491825e+02	0.190000	1.452298e-01	0.840000	3.318251e+01	0.070000	3.385284e-02	0.090000	0.010000	0.100000	0.080000	0.270000	6.275381e+00	0.270000	0.080000	2.635886e-01	0.363620	0.045895	0.000595	0.270914	0.009260	0.154476	0.073559
414000	0.250000	1.323130e+02	0.070000	2.293319e+01	0.110000	2.293319e+01	0.470000	1.321295e+02	0.190000	1.271249e-01	0.030000	1.506818e+02	0.450000	2.983649e-01	0.120000	1.491825e+02	0.210000	1.367723e-01	0.910000	3.318251e+01	0.020000	3.385284e-02	0.100000	0.000000	0.040000	0.070000	0.190000	5.678200e+00	0.310000	0.180000	2.635886e-01	0.091454	0.004988	0.000000	0.096671	0.000203	0.019338	0.250000	1.221403e+02	0.070000	2.270500e+01	0.080000	2.293319e+01	0.480000	1.295132e+02	0.250000	9.801987e-02	0.030000	1.521962e+02	0.390000	3.043923e-01	0.060000	1.491825e+02	0.160000	1.437847e-01	0.840000	3.318251e+01	0.070000	3.385284e-02	0.100000	0.030000	0.040000	0.060000	0.240000	6.212940e+00	0.190000	0.240000	2.609658e-01	0.362899	0.045866	0.000594	0.271295	0.009237	0.154189	0.073679
415000	0.250000	1.323130e+02	0.070000	2.293319e+01	0.110000	2.293319e+01	0.470000	1.321295e+02	0.190000	1.271249e-01	0.030000	1.506818e+02	0.450000	2.983649e-01	0.120000	1.491825e+02	0.210000	1.367723e-01	0.910000	3.318251e+01	0.060000	3.351600e-02	0.050000	0.000000	0.090000	0.070000	0.190000	5.621701e+00	0.290000	0.180000	2.635886e-01	0.091205	0.004976	0.000000	0.096725	0.000202	0.019297	0.220000	1.233678e+02	0.070000	2.270500e+01	0.080000	2.293319e+01	0.480000	1.295132e+02	0.190000	9.704455e-02	0.030000	1.521962e+02	0.390000	3.043923e-01	0.060000	1.491825e+02	0.160000	1.437847e-01	0.840000	3.318251e+01	0.070000	3.385284e-02	0.060000	0.010000	0.110000	0.100000	0.250000	6.029320e+00	0.290000	0.240000	2.609658e-01	0.362470	0.045825	0.000592	0.271534	0.009232	0.153941	0.073709
416000	0.250000	1.323130e+02	0.070000	2.293319e+01	0.110000	2.293319e+01	0.470000	1.321295e+02	0.190000	1.271249e-01	0.030000	1.506818e+02	0.450000	2.983649e-01	0.120000	1.491825e+02	0.210000	1.367723e-01	0.910000	3.318251e+01	0.060000	3.351600e-02	0.010000	0.050000	0.090000	0.140000	0.220000	5.565764e+00	0.310000	0.180000	2.635886e-01	0.090967	0.004964	0.000000	0.096524	0.000202	0.019253	0.220000	1.233678e+02	0.070000	2.293319e+01	0.080000	2.293319e+01	0.480000	1.295132e+02	0.190000	9.704455e-02	0.030000	1.521962e+02	0.390000	3.043923e-01	0.060000	1.491825e+02	0.160000	1.437847e-01	0.740000	3.285234e+01	0.070000	3.385284e-02	0.030000	0.040000	0.130000	0.040000	0.190000	5.969327e+00	0.270000	0.240000	2.609658e-01	0.361861	0.045730	0.000591	0.271801	0.009209	0.153736	0.073739
417000	0.250000	1.323130e+02	0.070000	2.293319e+01	0.130000	2.316367e+01	0.460000	1.308148e+02	0.190000	1.271249e-01	0.030000	1.506818e+02	0.450000	2.983649e-01	0.120000	1.491825e+02	0.210000	1.367723e-01	0.910000	3.318251e+01	0.060000	3.351600e-02	0.090000	0.020000	0.090000	0.090000	0.220000	5.510384e+00	0.260000	0.210000	2.609658e-01	0.090776	0.004951	0.000000	0.096338	0.000201	0.019209	0.220000	1.233678e+02	0.070000	2.293319e+01	0.080000	2.293319e+01	0.480000	1.295132e+02	0.190000	9.704455e-02	0.030000	1.521962e+02	0.390000	3.074515e-01	0.060000	1.491825e+02	0.160000	1.437847e-01	0.740000	3.285234e+01	0.070000	3.385284e-02	0.080000	0.010000	0.070000	0.130000	0.230000	5.909932e+00	0.310000	0.180000	2.583692e-01	0.361261	0.045623	0.000589	0.271707	0.009189	0.153499	0.073651
418000	0.230000	1.336427e+02	0.070000	2.293319e+01	0.130000	2.316367e+01	0.460000	1.308148e+02	0.190000	1.271249e-01	0.030000	1.506818e+02	0.450000	2.983649e-01	0.120000	1.491825e+02	0.210000	1.367723e-01	0.910000	3.318251e+01	0.060000	3.351600e-02	0.060000	0.020000	0.090000	0.080000	0.250000	5.347527e+00	0.330000	0.210000	2.609658e-01	0.090566	0.004938	0.000000	0.096110	0.000201	0.019167	0.220000	1.233678e+02	0.070000	2.293319e+01	0.080000	2.293319e+01	0.480000	1.295132e+02	0.190000	9.704455e-02	0.030000	1.521962e+02	0.390000	3.074515e-01	0.060000	1.491825e+02	0.160000	1.437847e-01	0.740000	3.285234e+01	0.070000	3.385284e-02	0.110000	0.040000	0.110000	0.130000	0.280000	5.969327e+00	0.300000	0.180000	2.583692e-01	0.360589	0.045523	0.000588	0.272365	0.009164	0.153150	0.073252
419000	0.230000	1.336427e+02	0.070000	2.293319e+01	0.130000	2.316367e+01	0.460000	1.308148e+02	0.170000	1.258600e-01	0.030000	1.506818e+02	0.450000	2.983649e-01	0.120000	1.491825e+02	0.210000	1.367723e-01	0.910000	3.318251e+01	0.060000	3.351600e-02	0.030000	0.020000	0.100000	0.080000	0.250000	5.401271e+00	0.290000	0.220000	2.583692e-01	0.090373	0.004925	0.000000	0.096082	0.000200	0.019121	0.220000	1.233678e+02	0.070000	2.293319e+01	0.080000	2.293319e+01	0.490000	1.282245e+02	0.190000	9.704455e-02	0.010000	1.537258e+02	0.390000	3.074515e-01	0.060000	1.491825e+02	0.160000	1.437847e-01	0.740000	3.285234e+01	0.070000	3.385284e-02	0.080000	0.030000	0.110000	0.070000	0.190000	5.792907e+00	0.320000	0.180000	2.583692e-01	0.360209	0.045425	0.000586	0.272249	0.009143	0.152818	0.073325
420000	0.230000	1.336427e+02	0.220000	2.316367e+01	0.130000	2.316367e+01	0.460000	1.308148e+02	0.170000	1.258600e-01	0.030000	1.506818e+02	0.450000	2.983649e-01	0.120000	1.491825e+02	0.150000	1.354114e-01	0.910000	3.318251e+01	0.060000	3.351600e-02	0.050000	0.050000	0.030000	0.070000	0.270000	5.455554e+00	0.310000	0.220000	2.583692e-01	0.090168	0.004913	0.000000	0.096256	0.000200	0.019072	0.260000	1.221403e+02	0.070000	2.293319e+01	0.100000	2.316367e+01	0.490000	1.282245e+02	0.190000	9.704455e-02	0.010000	1.537258e+02	0.390000	3.074515e-01	0.060000	1.491825e+02	0.160000	1.437847e-01	0.740000	3.285234e+01	0.070000	3.385284e-02	0.110000	0.010000	0.080000	0.130000	0.270000	5.909932e+00	0.320000	0.130000	2.557984e-01	0.359413	0.045318	0.000585	0.273119	0.009120	0.152469	0.073410
421000	0.230000	1.336427e+02	0.220000	2.316367e+01	0.130000	2.316367e+01	0.460000	1.308148e+02	0.170000	1.258600e-01	0.030000	1.506818e+02	0.450000	2.983649e-01	0.040000	1.506818e+02	0.150000	1.354114e-01	0.910000	3.318251e+01	0.060000	3.351600e-02	0.100000	0.050000	0.110000	0.080000	0.270000	5.678200e+00	0.230000	0.210000	2.557984e-01	0.089968	0.004902	0.000000	0.096189	0.000199	0.019025	0.260000	1.221403e+02	0.090000	2.316367e+01	0.100000	2.316367e+01	0.490000	1.282245e+02	0.290000	9.801987e-02	0.010000	1.537258e+02	0.390000	3.074515e-01	0.070000	1.506818e+02	0.160000	1.437847e-01	0.740000	3.285234e+01	0.070000	3.385284e-02	0.060000	0.020000	0.100000	0.100000	0.310000	6.089916e+00	0.300000	0.130000	2.557984e-01	0.358579	0.045217	0.000584	0.273223	0.009126	0.152138	0.073438
422000	0.230000	1.336427e+02	0.220000	2.316367e+01	0.130000	2.339647e+01	0.460000	1.295132e+02	0.170000	1.258600e-01	0.030000	1.506818e+02	0.450000	2.983649e-01	0.040000	1.506818e+02	0.150000	1.354114e-01	0.740000	3.285234e+01	0.060000	3.351600e-02	0.070000	0.010000	0.100000	0.100000	0.250000	5.678200e+00	0.230000	0.210000	2.557984e-01	0.089797	0.004889	0.000000	0.096028	0.000199	0.018973	0.260000	1.221403e+02	0.090000	2.316367e+01	0.100000	2.316367e+01	0.490000	1.282245e+02	0.290000	9.801987e-02	0.010000	1.537258e+02	0.390000	3.074515e-01	0.070000	1.506818e+02	0.160000	1.437847e-01	0.740000	3.285234e+01	0.070000	3.351600e-02	0.110000	0.070000	0.100000	0.140000	0.280000	6.089916e+00	0.290000	0.130000	2.557984e-01	0.357960	0.045125	0.000582	0.274399	0.009102	0.151785	0.073522
423000	0.330000	1.323130e+02	0.220000	2.316367e+01	0.130000	2.339647e+01	0.460000	1.295132e+02	0.170000	1.258600e-01	0.030000	1.506818e+02	0.450000	2.983649e-01	0.040000	1.506818e+02	0.150000	1.354114e-01	0.740000	3.285234e+01	0.060000	3.351600e-02	0.080000	0.020000	0.090000	0.080000	0.230000	5.510384e+00	0.300000	0.210000	2.557984e-01	0.089608	0.004878	0.000000	0.095784	0.000198	0.018927	0.260000	1.221403e+02	0.090000	2.316367e+01	0.100000	2.316367e+01	0.490000	1.282245e+02	0.290000	9.801987e-02	0.010000	1.537258e+02	0.390000	3.074515e-01	0.070000	1.506818e+02	0.160000	1.437847e-01	0.740000	3.285234e+01	0.070000	3.351600e-02	0.050000	0.010000	0.090000	0.130000	0.240000	6.029320e+00	0.370000	0.190000	2.532531e-01	0.357024	0.045026	0.000581	0.275236	0.009081	0.151392	0.073913
424000	0.330000	1.323130e+02	0.140000	2.339647e+01	0.130000	2.339647e+01	0.460000	1.295132e+02	0.180000	1.246077e-01	0.040000	1.521962e+02	0.450000	2.983649e-01	0.040000	1.506818e+02	0.150000	1.354114e-01	0.740000	3.285234e+01	0.020000	3.318251e-02	0.090000	0.010000	0.140000	0.090000	0.260000	5.565764e+00	0.280000	0.160000	2.532531e-01	0.089420	0.004867	0.000000	0.095656	0.000198	0.018876	0.260000	1.221403e+02	0.090000	2.316367e+01	0.100000	2.316367e+01	0.400000	1.269486e+02	0.290000	9.801987e-02	0.010000	1.537258e+02	0.390000	3.074515e-01	0.070000	1.506818e+02	0.160000	1.437847e-01	0.740000	3.285234e+01	0.070000	3.351600e-02	0.100000	0.030000	0.070000	0.080000	0.170000	5.969327e+00	0.320000	0.190000	2.532531e-01	0.356698	0.044919	0.000580	0.275368	0.009059	0.151045	0.073883
425000	0.330000	1.323130e+02	0.140000	2.339647e+01	0.130000	2.339647e+01	0.460000	1.295132e+02	0.180000	1.246077e-01	0.040000	1.521962e+02	0.380000	3.013636e-01	0.040000	1.506818e+02	0.150000	1.354114e-01	0.740000	3.285234e+01	0.020000	3.318251e-02	0.100000	0.040000	0.050000	0.020000	0.300000	5.510384e+00	0.280000	0.160000	2.532531e-01	0.089220	0.004856	0.000000	0.095414	0.000197	0.018831	0.230000	1.233678e+02	0.090000	2.316367e+01	0.150000	2.339647e+01	0.400000	1.269486e+02	0.290000	9.801987e-02	0.010000	1.537258e+02	0.390000	3.074515e-01	0.070000	1.506818e+02	0.220000	1.423541e-01	0.740000	3.285234e+01	0.070000	3.351600e-02	0.080000	0.040000	0.130000	0.090000	0.290000	5.909932e+00	0.320000	0.150000	2.507332e-01	0.356765	0.044850	0.000578	0.274944	0.009038	0.150715	0.073867
426000	0.330000	1.323130e+02	0.140000	2.339647e+01	0.090000	2.363161e+01	0.460000	1.295132e+02	0.180000	1.246077e-01	0.040000	1.521962e+02	0.380000	3.013636e-01	0.040000	1.506818e+02	0.150000	1.354114e-01	0.740000	3.285234e+01	0.020000	3.318251e-02	0.050000	0.040000	0.050000	0.050000	0.240000	5.455554e+00	0.320000	0.190000	2.507332e-01	0.089021	0.004844	0.000000	0.095256	0.000197	0.018786	0.230000	1.233678e+02	0.090000	2.339647e+01	0.150000	2.339647e+01	0.400000	1.269486e+02	0.290000	9.801987e-02	0.010000	1.537258e+02	0.390000	3.074515e-01	0.070000	1.506818e+02	0.220000	1.423541e-01	0.740000	3.285234e+01	0.070000	3.351600e-02	0.080000	0.060000	0.130000	0.100000	0.270000	6.089916e+00	0.320000	0.150000	2.507332e-01	0.357249	0.044754	0.000577	0.274384	0.009015	0.150617	0.073737
427000	0.330000	1.323130e+02	0.140000	2.339647e+01	0.090000	2.363161e+01	0.460000	1.295132e+02	0.180000	1.246077e-01	0.040000	1.521962e+02	0.380000	3.013636e-01	0.040000	1.506818e+02	0.150000	1.354114e-01	0.740000	3.285234e+01	0.020000	3.318251e-02	0.040000	0.010000	0.120000	0.070000	0.350000	5.621701e+00	0.270000	0.190000	2.507332e-01	0.088827	0.004833	0.000000	0.095119	0.000196	0.018742	0.230000	1.233678e+02	0.090000	2.339647e+01	0.150000	2.339647e+01	0.400000	1.269486e+02	0.250000	9.704455e-02	0.010000	1.537258e+02	0.390000	3.074515e-01	0.070000	1.506818e+02	0.220000	1.423541e-01	0.720000	3.252545e+01	0.070000	3.351600e-02	0.060000	0.020000	0.100000	0.130000	0.210000	5.909932e+00	0.350000	0.190000	2.482384e-01	0.356510	0.044646	0.000576	0.274401	0.009021	0.150466	0.073923
428000	0.200000	1.336427e+02	0.140000	2.339647e+01	0.090000	2.363161e+01	0.360000	1.282245e+02	0.180000	1.246077e-01	0.040000	1.521962e+02	0.380000	3.013636e-01	0.040000	1.506818e+02	0.150000	1.354114e-01	0.740000	3.285234e+01	0.020000	3.318251e-02	0.020000	0.030000	0.060000	0.120000	0.290000	5.565764e+00	0.310000	0.240000	2.482384e-01	0.088637	0.004822	0.000000	0.095027	0.000196	0.018693	0.230000	1.233678e+02	0.090000	2.339647e+01	0.150000	2.339647e+01	0.520000	1.256855e+02	0.250000	9.704455e-02	0.000000	1.552707e+02	0.380000	3.105414e-01	0.070000	1.506818e+02	0.220000	1.423541e-01	0.720000	3.252545e+01	0.070000	3.351600e-02	0.080000	0.030000	0.070000	0.060000	0.250000	5.735267e+00	0.290000	0.190000	2.482384e-01	0.356559	0.044595	0.000575	0.274379	0.009029	0.150770	0.073908
429000	0.200000	1.336427e+02	0.140000	2.339647e+01	0.090000	2.363161e+01	0.360000	1.282245e+02	0.230000	1.233678e-01	0.040000	1.521962e+02	0.380000	3.013636e-01	0.040000	1.506818e+02	0.150000	1.354114e-01	0.740000	3.285234e+01	0.020000	3.318251e-02	0.050000	0.020000	0.040000	0.100000	0.280000	5.735267e+00	0.330000	0.240000	2.482384e-01	0.088417	0.004811	0.000000	0.094981	0.000195	0.018652	0.270000	1.221403e+02	0.090000	2.339647e+01	0.080000	2.363161e+01	0.520000	1.256855e+02	0.250000	9.704455e-02	0.000000	1.552707e+02	0.380000	3.105414e-01	0.070000	1.506818e+02	0.220000	1.423541e-01	0.720000	3.252545e+01	0.070000	3.351600e-02	0.130000	0.010000	0.150000	0.130000	0.190000	5.678200e+00	0.260000	0.190000	2.482384e-01	0.355972	0.044489	0.000573	0.274859	0.009036	0.150755	0.073906
430000	0.200000	1.336427e+02	0.150000	2.363161e+01	0.090000	2.363161e+01	0.360000	1.282245e+02	0.230000	1.233678e-01	0.040000	1.521962e+02	0.380000	3.013636e-01	0.100000	1.521962e+02	0.240000	1.340640e-01	0.740000	3.285234e+01	0.020000	3.318251e-02	0.090000	0.020000	0.070000	0.080000	0.280000	5.792907e+00	0.380000	0.240000	2.482384e-01	0.088244	0.004800	0.000000	0.094804	0.000195	0.018609	0.270000	1.221403e+02	0.090000	2.339647e+01	0.080000	2.363161e+01	0.520000	1.256855e+02	0.250000	9.704455e-02	0.000000	1.552707e+02	0.380000	3.105414e-01	0.060000	1.521962e+02	0.220000	1.423541e-01	0.720000	3.252545e+01	0.070000	3.351600e-02	0.100000	0.020000	0.180000	0.080000	0.260000	5.621701e+00	0.310000	0.170000	2.457684e-01	0.355222	0.044391	0.000572	0.274546	0.009068	0.150935	0.074033
431000	0.200000	1.336427e+02	0.150000	2.363161e+01	0.170000	2.386911e+01	0.360000	1.282245e+02	0.230000	1.233678e-01	0.040000	1.521962e+02	0.380000	3.013636e-01	0.100000	1.521962e+02	0.240000	1.340640e-01	0.740000	3.285234e+01	0.020000	3.318251e-02	0.110000	0.020000	0.070000	0.080000	0.260000	5.851127e+00	0.280000	0.210000	2.457684e-01	0.088039	0.004789	0.000000	0.094678	0.000194	0.018564	0.270000	1.221403e+02	0.040000	2.363161e+01	0.080000	2.363161e+01	0.520000	1.256855e+02	0.250000	9.704455e-02	0.000000	1.552707e+02	0.380000	3.105414e-01	0.060000	1.521962e+02	0.220000	1.423541e-01	0.720000	3.252545e+01	0.070000	3.351600e-02	0.080000	0.030000	0.080000	0.090000	0.240000	5.455554e+00	0.190000	0.170000	2.457684e-01	0.354848	0.044371	0.000570	0.274444	0.009074	0.151327	0.073851
432000	0.200000	1.336427e+02	0.150000	2.363161e+01	0.170000	2.386911e+01	0.360000	1.282245e+02	0.230000	1.233678e-01	0.040000	1.521962e+02	0.380000	3.013636e-01	0.100000	1.521962e+02	0.240000	1.340640e-01	0.800000	3.252545e+01	0.020000	3.318251e-02	0.090000	0.080000	0.080000	0.120000	0.290000	5.909932e+00	0.200000	0.210000	2.457684e-01	0.087826	0.004779	0.000000	0.094508	0.000194	0.018523	0.270000	1.221403e+02	0.040000	2.363161e+01	0.080000	2.363161e+01	0.520000	1.256855e+02	0.290000	9.801987e-02	0.000000	1.552707e+02	0.380000	3.105414e-01	0.060000	1.521962e+02	0.220000	1.423541e-01	0.720000	3.252545e+01	0.040000	3.318251e-02	0.040000	0.040000	0.110000	0.080000	0.290000	5.565764e+00	0.340000	0.170000	2.457684e-01	0.354640	0.044283	0.000569	0.273835	0.009053	0.151816	0.073876
433000	0.320000	1.323130e+02	0.150000	2.363161e+01	0.170000	2.386911e+01	0.460000	1.269486e+02	0.230000	1.233678e-01	0.040000	1.521962e+02	0.380000	3.013636e-01	0.100000	1.521962e+02	0.240000	1.340640e-01	0.800000	3.252545e+01	0.020000	3.318251e-02	0.100000	0.020000	0.130000	0.060000	0.230000	5.969327e+00	0.310000	0.180000	2.433229e-01	0.087595	0.004767	0.000000	0.094308	0.000194	0.018482	0.270000	1.221403e+02	0.040000	2.363161e+01	0.080000	2.363161e+01	0.520000	1.256855e+02	0.290000	9.801987e-02	0.000000	1.552707e+02	0.380000	3.105414e-01	0.060000	1.521962e+02	0.220000	1.423541e-01	0.720000	3.252545e+01	0.040000	3.318251e-02	0.070000	0.040000	0.060000	0.080000	0.240000	5.621701e+00	0.290000	0.190000	2.433229e-01	0.354099	0.044209	0.000567	0.274172	0.009047	0.151605	0.073901
434000	0.320000	1.323130e+02	0.150000	2.363161e+01	0.170000	2.386911e+01	0.460000	1.269486e+02	0.290000	1.246077e-01	0.040000	1.521962e+02	0.380000	3.013636e-01	0.100000	1.521962e+02	0.240000	1.340640e-01	0.800000	3.252545e+01	0.060000	3.285234e-02	0.060000	0.020000	0.080000	0.070000	0.220000	6.029320e+00	0.340000	0.180000	2.433229e-01	0.087402	0.004755	0.000000	0.094105	0.000193	0.018437	0.270000	1.221403e+02	0.040000	2.363161e+01	0.070000	2.386911e+01	0.470000	1.244349e+02	0.290000	9.801987e-02	0.000000	1.552707e+02	0.380000	3.105414e-01	0.060000	1.521962e+02	0.220000	1.423541e-01	0.720000	3.252545e+01	0.040000	3.318251e-02	0.040000	0.040000	0.050000	0.110000	0.230000	5.565764e+00	0.220000	0.190000	2.433229e-01	0.354085	0.044193	0.000566	0.274071	0.009026	0.151301	0.073926
435000	0.320000	1.323130e+02	0.150000	2.363161e+01	0.070000	2.410900e+01	0.460000	1.269486e+02	0.290000	1.246077e-01	0.020000	1.537258e+02	0.380000	3.013636e-01	0.100000	1.521962e+02	0.240000	1.340640e-01	0.800000	3.252545e+01	0.060000	3.285234e-02	0.110000	0.030000	0.160000	0.140000	0.220000	5.969327e+00	0.330000	0.180000	2.433229e-01	0.087210	0.004744	0.000000	0.093914	0.000193	0.018400	0.250000	1.233678e+02	0.040000	2.363161e+01	0.070000	2.386911e+01	0.470000	1.244349e+02	0.290000	9.801987e-02	0.000000	1.552707e+02	0.380000	3.105414e-01	0.060000	1.521962e+02	0.220000	1.423541e-01	0.720000	3.252545e+01	0.040000	3.318251e-02	0.060000	0.040000	0.070000	0.100000	0.270000	5.621701e+00	0.350000	0.190000	2.409018e-01	0.354219	0.044118	0.000565	0.274365	0.009017	0.151043	0.073996
436000	0.320000	1.323130e+02	0.070000	2.386911e+01	0.070000	2.410900e+01	0.460000	1.269486e+02	0.290000	1.246077e-01	0.020000	1.537258e+02	0.380000	3.013636e-01	0.100000	1.521962e+02	0.240000	1.340640e-01	0.800000	3.252545e+01	0.060000	3.285234e-02	0.070000	0.060000	0.090000	0.070000	0.230000	5.792907e+00	0.340000	0.220000	2.409018e-01	0.087015	0.004734	0.000000	0.093943	0.000192	0.018357	0.250000	1.233678e+02	0.050000	2.386911e+01	0.070000	2.386911e+01	0.470000	1.244349e+02	0.290000	9.801987e-02	0.000000	1.552707e+02	0.380000	3.105414e-01	0.060000	1.521962e+02	0.190000	1.409376e-01	0.820000	3.220182e+01	0.040000	3.318251e-02	0.030000	0.010000	0.140000	0.100000	0.220000	5.678200e+00	0.340000	0.190000	2.409018e-01	0.354990	0.044684	0.000591	0.274940	0.009011	0.150791	0.073965
437000	0.320000	1.323130e+02	0.070000	2.386911e+01	0.070000	2.410900e+01	0.460000	1.269486e+02	0.290000	1.246077e-01	0.020000	1.537258e+02	0.400000	3.043923e-01	0.100000	1.521962e+02	0.240000	1.340640e-01	0.800000	3.252545e+01	0.060000	3.285234e-02	0.040000	0.060000	0.110000	0.100000	0.260000	5.851127e+00	0.350000	0.220000	2.409018e-01	0.086799	0.004724	0.000000	0.093987	0.000192	0.018311	0.250000	1.233678e+02	0.050000	2.386911e+01	0.070000	2.386911e+01	0.470000	1.244349e+02	0.180000	9.704455e-02	0.000000	1.552707e+02	0.590000	3.136624e-01	0.060000	1.521962e+02	0.190000	1.409376e-01	0.820000	3.220182e+01	0.040000	3.318251e-02	0.100000	0.020000	0.070000	0.070000	0.160000	5.735267e+00	0.310000	0.110000	2.385048e-01	0.355272	0.044692	0.000590	0.274649	0.008989	0.150893	0.074170
438000	0.210000	1.336427e+02	0.070000	2.386911e+01	0.070000	2.410900e+01	0.420000	1.256855e+02	0.290000	1.246077e-01	0.020000	1.537258e+02	0.400000	3.043923e-01	0.100000	1.521962e+02	0.240000	1.340640e-01	0.800000	3.252545e+01	0.060000	3.285234e-02	0.010000	0.070000	0.050000	0.100000	0.240000	5.792907e+00	0.430000	0.310000	2.433229e-01	0.086580	0.004714	0.000000	0.093834	0.000191	0.018270	0.250000	1.233678e+02	0.050000	2.386911e+01	0.070000	2.386911e+01	0.470000	1.244349e+02	0.180000	9.704455e-02	0.040000	1.568312e+02	0.590000	3.136624e-01	0.060000	1.521962e+02	0.190000	1.409376e-01	0.820000	3.220182e+01	0.040000	3.318251e-02	0.100000	0.030000	0.130000	0.020000	0.230000	5.678200e+00	0.310000	0.110000	2.385048e-01	0.356023	0.044601	0.000588	0.274102	0.008968	0.150674	0.074319
439000	0.210000	1.336427e+02	0.070000	2.386911e+01	0.070000	2.410900e+01	0.420000	1.256855e+02	0.230000	1.233678e-01	0.020000	1.537258e+02	0.400000	3.043923e-01	0.100000	1.521962e+02	0.310000	1.354114e-01	0.800000	3.252545e+01	0.060000	3.285234e-02	0.110000	0.020000	0.040000	0.100000	0.230000	5.851127e+00	0.280000	0.310000	2.433229e-01	0.086370	0.004704	0.000000	0.093646	0.000191	0.018227	0.250000	1.233678e+02	0.050000	2.386911e+01	0.070000	2.410900e+01	0.450000	1.231967e+02	0.180000	9.704455e-02	0.040000	1.568312e+02	0.590000	3.136624e-01	0.060000	1.521962e+02	0.190000	1.409376e-01	0.820000	3.220182e+01	0.040000	3.318251e-02	0.080000	0.010000	0.120000	0.120000	0.260000	5.735267e+00	0.310000	0.110000	2.385048e-01	0.355769	0.044551	0.000587	0.273834	0.008947	0.150694	0.073939
440000	0.210000	1.336427e+02	0.070000	2.386911e+01	0.110000	2.435130e+01	0.420000	1.256855e+02	0.230000	1.233678e-01	0.020000	1.537258e+02	0.400000	3.043923e-01	0.190000	1.537258e+02	0.310000	1.354114e-01	0.800000	3.252545e+01	0.060000	3.285234e-02	0.050000	0.030000	0.110000	0.090000	0.250000	5.678200e+00	0.350000	0.310000	2.433229e-01	0.086174	0.004694	0.000000	0.093492	0.000190	0.018185	0.300000	1.221403e+02	0.050000	2.386911e+01	0.070000	2.410900e+01	0.450000	1.231967e+02	0.180000	9.704455e-02	0.040000	1.568312e+02	0.590000	3.136624e-01	0.060000	1.521962e+02	0.190000	1.409376e-01	0.820000	3.220182e+01	0.040000	3.318251e-02	0.080000	0.050000	0.080000	0.130000	0.280000	5.678200e+00	0.340000	0.160000	2.361317e-01	0.355405	0.044511	0.000586	0.274112	0.008926	0.150483	0.074631
441000	0.210000	1.336427e+02	0.150000	2.410900e+01	0.110000	2.435130e+01	0.420000	1.256855e+02	0.230000	1.233678e-01	0.020000	1.537258e+02	0.400000	3.043923e-01	0.190000	1.537258e+02	0.310000	1.354114e-01	0.800000	3.252545e+01	0.060000	3.285234e-02	0.090000	0.050000	0.080000	0.090000	0.270000	5.792907e+00	0.220000	0.180000	2.409018e-01	0.085964	0.004683	0.000000	0.093308	0.000190	0.018145	0.300000	1.221403e+02	0.060000	2.410900e+01	0.070000	2.410900e+01	0.450000	1.231967e+02	0.180000	9.704455e-02	0.040000	1.568312e+02	0.590000	3.136624e-01	0.080000	1.537258e+02	0.190000	1.409376e-01	0.820000	3.220182e+01	0.040000	3.285234e-02	0.060000	0.040000	0.120000	0.070000	0.270000	5.792907e+00	0.340000	0.160000	2.361317e-01	0.355099	0.044588	0.000585	0.274685	0.008947	0.150419	0.074793
442000	0.210000	1.336427e+02	0.150000	2.410900e+01	0.110000	2.435130e+01	0.390000	1.244349e+02	0.230000	1.233678e-01	0.020000	1.537258e+02	0.400000	3.043923e-01	0.190000	1.537258e+02	0.310000	1.354114e-01	0.800000	3.252545e+01	0.060000	3.285234e-02	0.060000	0.060000	0.090000	0.120000	0.230000	5.792907e+00	0.280000	0.180000	2.409018e-01	0.085754	0.004673	0.000000	0.093097	0.000190	0.018103	0.300000	1.221403e+02	0.060000	2.410900e+01	0.070000	2.410900e+01	0.450000	1.231967e+02	0.210000	9.607894e-02	0.040000	1.568312e+02	0.590000	3.136624e-01	0.080000	1.537258e+02	0.190000	1.409376e-01	0.820000	3.220182e+01	0.040000	3.285234e-02	0.070000	0.040000	0.140000	0.080000	0.290000	5.735267e+00	0.260000	0.160000	2.361317e-01	0.354534	0.044551	0.000583	0.275412	0.008966	0.150171	0.074886
443000	0.240000	1.349859e+02	0.150000	2.410900e+01	0.110000	2.435130e+01	0.390000	1.244349e+02	0.230000	1.233678e-01	0.020000	1.537258e+02	0.400000	3.043923e-01	0.190000	1.537258e+02	0.310000	1.354114e-01	0.760000	3.220182e+01	0.060000	3.285234e-02	0.060000	0.010000	0.090000	0.070000	0.330000	5.851127e+00	0.290000	0.180000	2.385048e-01	0.085573	0.004662	0.000000	0.092919	0.000189	0.018060	0.300000	1.221403e+02	0.060000	2.410900e+01	0.070000	2.410900e+01	0.450000	1.231967e+02	0.210000	9.607894e-02	0.040000	1.568312e+02	0.590000	3.136624e-01	0.080000	1.537258e+02	0.190000	1.409376e-01	0.820000	3.220182e+01	0.040000	3.285234e-02	0.070000	0.020000	0.030000	0.060000	0.220000	5.792907e+00	0.260000	0.200000	2.337821e-01	0.354580	0.044512	0.000582	0.275071	0.008947	0.149979	0.074499
444000	0.240000	1.349859e+02	0.150000	2.410900e+01	0.110000	2.435130e+01	0.390000	1.244349e+02	0.230000	1.233678e-01	0.010000	1.552707e+02	0.400000	3.043923e-01	0.190000	1.537258e+02	0.310000	1.354114e-01	0.760000	3.220182e+01	0.060000	3.285234e-02	0.060000	0.040000	0.100000	0.100000	0.320000	5.909932e+00	0.320000	0.180000	2.385048e-01	0.085388	0.004651	0.000000	0.092707	0.000189	0.018016	0.300000	1.221403e+02	0.060000	2.410900e+01	0.130000	2.435130e+01	0.420000	1.219709e+02	0.210000	9.607894e-02	0.040000	1.568312e+02	0.590000	3.136624e-01	0.080000	1.537258e+02	0.190000	1.409376e-01	0.820000	3.220182e+01	0.040000	3.285234e-02	0.090000	0.030000	0.100000	0.080000	0.270000	5.851127e+00	0.310000	0.200000	2.337821e-01	0.355056	0.044435	0.000581	0.274561	0.008937	0.150618	0.074467
445000	0.240000	1.349859e+02	0.150000	2.410900e+01	0.110000	2.459603e+01	0.390000	1.244349e+02	0.230000	1.221403e-01	0.010000	1.552707e+02	0.400000	3.043923e-01	0.190000	1.537258e+02	0.310000	1.354114e-01	0.760000	3.220182e+01	0.040000	3.252545e-02	0.050000	0.020000	0.060000	0.120000	0.350000	5.851127e+00	0.410000	0.180000	2.385048e-01	0.085204	0.004640	0.000000	0.092505	0.000188	0.017977	0.300000	1.221403e+02	0.110000	2.435130e+01	0.130000	2.435130e+01	0.420000	1.219709e+02	0.210000	9.607894e-02	0.040000	1.568312e+02	0.590000	3.136624e-01	0.080000	1.537258e+02	0.190000	1.409376e-01	0.820000	3.220182e+01	0.040000	3.285234e-02	0.060000	0.040000	0.100000	0.080000	0.210000	5.792907e+00	0.310000	0.180000	2.314559e-01	0.355834	0.044399	0.000579	0.274092	0.008955	0.151152	0.074517
446000	0.240000	1.349859e+02	0.130000	2.435130e+01	0.110000	2.459603e+01	0.390000	1.244349e+02	0.230000	1.221403e-01	0.010000	1.552707e+02	0.400000	3.043923e-01	0.190000	1.537258e+02	0.310000	1.354114e-01	0.760000	3.220182e+01	0.040000	3.252545e-02	0.070000	0.050000	0.100000	0.130000	0.330000	5.909932e+00	0.310000	0.210000	2.361317e-01	0.085026	0.004629	0.000000	0.092280	0.000188	0.017937	0.230000	1.233678e+02	0.110000	2.435130e+01	0.130000	2.435130e+01	0.420000	1.219709e+02	0.210000	9.607894e-02	0.040000	1.568312e+02	0.590000	3.136624e-01	0.080000	1.537258e+02	0.180000	1.395353e-01	0.820000	3.220182e+01	0.040000	3.285234e-02	0.030000	0.040000	0.080000	0.070000	0.270000	5.851127e+00	0.300000	0.180000	2.314559e-01	0.356125	0.044301	0.000578	0.273439	0.008935	0.152262	0.074635
447000	0.240000	1.349859e+02	0.130000	2.435130e+01	0.110000	2.459603e+01	0.480000	1.231967e+02	0.230000	1.221403e-01	0.010000	1.552707e+02	0.340000	3.074515e-01	0.190000	1.537258e+02	0.310000	1.354114e-01	0.760000	3.220182e+01	0.040000	3.252545e-02	0.040000	0.010000	0.130000	0.050000	0.230000	5.969327e+00	0.230000	0.210000	2.361317e-01	0.084846	0.004618	0.000000	0.092045	0.000188	0.017900	0.230000	1.233678e+02	0.110000	2.435130e+01	0.130000	2.435130e+01	0.420000	1.219709e+02	0.180000	9.512294e-02	0.030000	1.584074e+02	0.590000	3.136624e-01	0.080000	1.537258e+02	0.180000	1.395353e-01	0.720000	3.188141e+01	0.040000	3.285234e-02	0.120000	0.020000	0.070000	0.090000	0.230000	5.792907e+00	0.310000	0.180000	2.314559e-01	0.355498	0.044204	0.000577	0.272990	0.008957	0.153320	0.074947
448000	0.280000	1.336427e+02	0.130000	2.435130e+01	0.110000	2.459603e+01	0.480000	1.231967e+02	0.230000	1.221403e-01	0.010000	1.552707e+02	0.340000	3.074515e-01	0.190000	1.537258e+02	0.210000	1.340640e-01	0.760000	3.220182e+01	0.040000	3.252545e-02	0.090000	0.010000	0.130000	0.120000	0.260000	5.909932e+00	0.340000	0.200000	2.337821e-01	0.084643	0.004609	0.000000	0.091872	0.000187	0.017865	0.230000	1.233678e+02	0.110000	2.435130e+01	0.130000	2.435130e+01	0.470000	1.207573e+02	0.180000	9.512294e-02	0.030000	1.584074e+02	0.410000	3.168148e-01	0.080000	1.537258e+02	0.180000	1.395353e-01	0.720000	3.188141e+01	0.040000	3.285234e-02	0.090000	0.020000	0.100000	0.070000	0.260000	5.735267e+00	0.380000	0.190000	2.291529e-01	0.354936	0.044103	0.000576	0.272502	0.008989	0.154616	0.074792
449000	0.280000	1.336427e+02	0.130000	2.435130e+01	0.110000	2.459603e+01	0.480000	1.231967e+02	0.230000	1.221403e-01	0.010000	1.552707e+02	0.340000	3.074515e-01	0.050000	1.552707e+02	0.210000	1.340640e-01	0.760000	3.220182e+01	0.040000	3.252545e-02	0.110000	0.000000	0.130000	0.110000	0.240000	5.851127e+00	0.250000	0.200000	2.337821e-01	0.084437	0.004599	0.000000	0.091710	0.000187	0.017826	0.230000	1.233678e+02	0.110000	2.435130e+01	0.100000	2.459603e+01	0.470000	1.207573e+02	0.180000	9.512294e-02	0.030000	1.584074e+02	0.410000	3.168148e-01	0.080000	1.537258e+02	0.180000	1.395353e-01	0.720000	3.188141e+01	0.040000	3.285234e-02	0.080000	0.020000	0.090000	0.080000	0.270000	5.735267e+00	0.360000	0.190000	2.291529e-01	0.354265	0.044000	0.000575	0.271983	0.008967	0.155688	0.074719
450000	0.280000	1.336427e+02	0.130000	2.435130e+01	0.080000	2.484323e+01	0.480000	1.231967e+02	0.140000	1.209250e-01	0.010000	1.552707e+02	0.340000	3.074515e-01	0.050000	1.552707e+02	0.210000	1.340640e-01	0.760000	3.220182e+01	0.040000	3.252545e-02	0.050000	0.030000	0.150000	0.060000	0.190000	5.792907e+00	0.350000	0.240000	2.314559e-01	0.084249	0.004588	0.000000	0.091499	0.000186	0.017785	0.230000	1.233678e+02	0.110000	2.459603e+01	0.100000	2.459603e+01	0.470000	1.207573e+02	0.180000	9.512294e-02	0.030000	1.584074e+02	0.410000	3.168148e-01	0.080000	1.537258e+02	0.180000	1.395353e-01	0.720000	3.188141e+01	0.060000	3.252545e-02	0.040000	0.020000	0.110000	0.080000	0.230000	5.565764e+00	0.300000	0.190000	2.291529e-01	0.353791	0.043918	0.000573	0.271430	0.008959	0.156275	0.074674
451000	0.280000	1.336427e+02	0.130000	2.435130e+01	0.080000	2.484323e+01	0.480000	1.231967e+02	0.140000	1.209250e-01	0.010000	1.552707e+02	0.340000	3.074515e-01	0.050000	1.552707e+02	0.210000	1.340640e-01	0.760000	3.220182e+01	0.040000	3.252545e-02	0.130000	0.050000	0.080000	0.180000	0.300000	5.969327e+00	0.330000	0.240000	2.314559e-01	0.084086	0.004578	0.000000	0.091320	0.000186	0.017751	0.360000	1.221403e+02	0.110000	2.459603e+01	0.100000	2.459603e+01	0.470000	1.207573e+02	0.180000	9.512294e-02	0.030000	1.584074e+02	0.410000	3.168148e-01	0.040000	1.552707e+02	0.180000	1.395353e-01	0.720000	3.188141e+01	0.060000	3.252545e-02	0.090000	0.050000	0.120000	0.080000	0.280000	5.621701e+00	0.280000	0.250000	2.268728e-01	0.353368	0.043829	0.000572	0.270801	0.008938	0.157207	0.074876
452000	0.280000	1.336427e+02	0.110000	2.459603e+01	0.080000	2.484323e+01	0.520000	1.219709e+02	0.140000	1.209250e-01	0.030000	1.568312e+02	0.340000	3.074515e-01	0.050000	1.552707e+02	0.210000	1.340640e-01	0.760000	3.220182e+01	0.040000	3.252545e-02	0.130000	0.040000	0.140000	0.050000	0.280000	5.909932e+00	0.300000	0.240000	2.314559e-01	0.083880	0.004568	0.000000	0.091161	0.000186	0.017713	0.360000	1.221403e+02	0.110000	2.459603e+01	0.100000	2.459603e+01	0.470000	1.207573e+02	0.340000	9.607894e-02	0.030000	1.584074e+02	0.410000	3.168148e-01	0.040000	1.552707e+02	0.180000	1.395353e-01	0.720000	3.188141e+01	0.060000	3.252545e-02	0.040000	0.040000	0.050000	0.070000	0.280000	5.678200e+00	0.300000	0.250000	2.268728e-01	0.353345	0.043719	0.000571	0.270467	0.008919	0.157400	0.074790
453000	0.280000	1.336427e+02	0.110000	2.459603e+01	0.080000	2.484323e+01	0.520000	1.219709e+02	0.140000	1.209250e-01	0.030000	1.568312e+02	0.340000	3.074515e-01	0.050000	1.552707e+02	0.210000	1.340640e-01	0.760000	3.220182e+01	0.040000	3.252545e-02	0.060000	0.010000	0.110000	0.060000	0.320000	5.851127e+00	0.350000	0.290000	2.337821e-01	0.083682	0.004558	0.000000	0.091047	0.000185	0.017676	0.360000	1.221403e+02	0.110000	2.459603e+01	0.120000	2.484323e+01	0.550000	1.195557e+02	0.340000	9.607894e-02	0.030000	1.584074e+02	0.410000	3.168148e-01	0.040000	1.552707e+02	0.180000	1.395353e-01	0.720000	3.188141e+01	0.060000	3.252545e-02	0.060000	0.060000	0.070000	0.080000	0.270000	5.851127e+00	0.310000	0.250000	2.268728e-01	0.352879	0.043621	0.000570	0.270187	0.008925	0.157625	0.074771
454000	0.280000	1.323130e+02	0.110000	2.459603e+01	0.080000	2.484323e+01	0.520000	1.219709e+02	0.140000	1.209250e-01	0.030000	1.568312e+02	0.340000	3.074515e-01	0.050000	1.552707e+02	0.210000	1.340640e-01	0.760000	3.220182e+01	0.040000	3.252545e-02	0.070000	0.050000	0.130000	0.040000	0.240000	5.792907e+00	0.360000	0.290000	2.337821e-01	0.083513	0.004549	0.000000	0.090866	0.000185	0.017639	0.360000	1.221403e+02	0.110000	2.459603e+01	0.120000	2.484323e+01	0.550000	1.195557e+02	0.340000	9.607894e-02	0.030000	1.584074e+02	0.410000	3.168148e-01	0.040000	1.552707e+02	0.180000	1.395353e-01	0.720000	3.188141e+01	0.060000	3.252545e-02	0.040000	0.030000	0.070000	0.040000	0.250000	5.678200e+00	0.320000	0.190000	2.246154e-01	0.352724	0.043520	0.000568	0.269674	0.008919	0.158358	0.074779
455000	0.280000	1.323130e+02	0.110000	2.459603e+01	0.060000	2.509290e+01	0.520000	1.219709e+02	0.230000	1.197217e-01	0.030000	1.568312e+02	0.340000	3.074515e-01	0.050000	1.552707e+02	0.210000	1.340640e-01	0.760000	3.220182e+01	0.040000	3.252545e-02	0.060000	0.030000	0.090000	0.090000	0.220000	5.621701e+00	0.240000	0.290000	2.337821e-01	0.083334	0.004539	0.000000	0.090670	0.000184	0.017596	0.250000	1.233678e+02	0.060000	2.484323e+01	0.120000	2.484323e+01	0.550000	1.195557e+02	0.340000	9.607894e-02	0.030000	1.584074e+02	0.410000	3.168148e-01	0.040000	1.552707e+02	0.210000	1.381469e-01	0.720000	3.188141e+01	0.060000	3.252545e-02	0.090000	0.050000	0.100000	0.070000	0.230000	5.510384e+00	0.340000	0.190000	2.246154e-01	0.352239	0.043480	0.000567	0.269865	0.009098	0.159069	0.074913
456000	0.280000	1.323130e+02	0.110000	2.459603e+01	0.060000	2.509290e+01	0.520000	1.219709e+02	0.230000	1.197217e-01	0.030000	1.568312e+02	0.340000	3.074515e-01	0.050000	1.552707e+02	0.210000	1.340640e-01	0.830000	3.188141e+01	0.040000	3.252545e-02	0.070000	0.050000	0.130000	0.090000	0.200000	5.678200e+00	0.230000	0.210000	2.314559e-01	0.083154	0.004530	0.000000	0.090651	0.000184	0.017560	0.250000	1.233678e+02	0.060000	2.484323e+01	0.120000	2.484323e+01	0.550000	1.195557e+02	0.340000	9.607894e-02	0.030000	1.584074e+02	0.410000	3.168148e-01	0.040000	1.552707e+02	0.210000	1.381469e-01	0.720000	3.188141e+01	0.060000	3.252545e-02	0.090000	0.060000	0.080000	0.040000	0.280000	5.678200e+00	0.360000	0.240000	2.223804e-01	0.351882	0.043398	0.000566	0.270157	0.009381	0.159703	0.074854
457000	0.280000	1.323130e+02	0.080000	2.484323e+01	0.060000	2.509290e+01	0.430000	1.207573e+02	0.230000	1.197217e-01	0.030000	1.568312e+02	0.430000	3.105414e-01	0.050000	1.552707e+02	0.210000	1.340640e-01	0.830000	3.188141e+01	0.050000	3.220182e-02	0.100000	0.040000	0.110000	0.070000	0.290000	5.735267e+00	0.300000	0.210000	2.314559e-01	0.082966	0.004519	0.000000	0.090634	0.000184	0.017526	0.250000	1.233678e+02	0.060000	2.484323e+01	0.120000	2.484323e+01	0.550000	1.195557e+02	0.310000	9.704455e-02	0.030000	1.584074e+02	0.410000	3.168148e-01	0.040000	1.552707e+02	0.210000	1.381469e-01	0.750000	3.156418e+01	0.060000	3.252545e-02	0.070000	0.050000	0.080000	0.080000	0.250000	5.621701e+00	0.230000	0.240000	2.223804e-01	0.351460	0.043335	0.000565	0.270225	0.009517	0.160343	0.074915
458000	0.280000	1.323130e+02	0.080000	2.484323e+01	0.060000	2.509290e+01	0.430000	1.207573e+02	0.230000	1.197217e-01	0.030000	1.568312e+02	0.430000	3.105414e-01	0.050000	1.568312e+02	0.210000	1.340640e-01	0.830000	3.188141e+01	0.050000	3.220182e-02	0.050000	0.010000	0.140000	0.100000	0.260000	5.792907e+00	0.390000	0.210000	2.314559e-01	0.082780	0.004510	0.000000	0.091558	0.000183	0.017488	0.250000	1.233678e+02	0.060000	2.484323e+01	0.060000	2.509290e+01	0.550000	1.195557e+02	0.310000	9.704455e-02	0.010000	1.599994e+02	0.410000	3.168148e-01	0.040000	1.552707e+02	0.210000	1.381469e-01	0.750000	3.156418e+01	0.060000	3.252545e-02	0.100000	0.040000	0.120000	0.130000	0.180000	5.678200e+00	0.320000	0.240000	2.223804e-01	0.351108	0.043286	0.000563	0.269939	0.009547	0.160972	0.074896
459000	0.280000	1.323130e+02	0.080000	2.484323e+01	0.050000	2.534509e+01	0.430000	1.207573e+02	0.130000	1.185305e-01	0.030000	1.568312e+02	0.430000	3.105414e-01	0.050000	1.568312e+02	0.180000	1.327301e-01	0.830000	3.188141e+01	0.050000	3.220182e-02	0.130000	0.030000	0.080000	0.070000	0.280000	5.851127e+00	0.330000	0.200000	2.291529e-01	0.082593	0.004501	0.000000	0.092452	0.000183	0.017446	0.250000	1.233678e+02	0.060000	2.484323e+01	0.060000	2.509290e+01	0.400000	1.183661e+02	0.310000	9.704455e-02	0.010000	1.599994e+02	0.460000	3.199988e-01	0.040000	1.552707e+02	0.210000	1.381469e-01	0.750000	3.156418e+01	0.060000	3.252545e-02	0.070000	0.030000	0.120000	0.090000	0.260000	5.621701e+00	0.300000	0.300000	2.246154e-01	0.351403	0.043864	0.000562	0.270733	0.009539	0.160781	0.074856
460000	0.230000	1.336427e+02	0.080000	2.484323e+01	0.050000	2.534509e+01	0.430000	1.207573e+02	0.130000	1.185305e-01	0.030000	1.568312e+02	0.430000	3.105414e-01	0.050000	1.568312e+02	0.180000	1.327301e-01	0.830000	3.188141e+01	0.050000	3.220182e-02	0.050000	0.030000	0.070000	0.120000	0.230000	5.792907e+00	0.290000	0.200000	2.291529e-01	0.082400	0.004492	0.000000	0.093833	0.000182	0.017407	0.210000	1.246077e+02	0.090000	2.509290e+01	0.060000	2.509290e+01	0.400000	1.183661e+02	0.310000	9.704455e-02	0.010000	1.599994e+02	0.460000	3.199988e-01	0.100000	1.568312e+02	0.210000	1.381469e-01	0.750000	3.156418e+01	0.070000	3.220182e-02	0.130000	0.020000	0.100000	0.090000	0.170000	5.621701e+00	0.350000	0.300000	2.246154e-01	0.351874	0.044025	0.000561	0.270839	0.009583	0.160922	0.074943
461000	0.230000	1.336427e+02	0.080000	2.484323e+01	0.050000	2.534509e+01	0.430000	1.207573e+02	0.130000	1.185305e-01	0.030000	1.568312e+02	0.430000	3.105414e-01	0.050000	1.568312e+02	0.180000	1.327301e-01	0.830000	3.188141e+01	0.050000	3.220182e-02	0.090000	0.010000	0.070000	0.080000	0.250000	5.851127e+00	0.320000	0.210000	2.268728e-01	0.082214	0.004482	0.000000	0.094093	0.000182	0.017373	0.210000	1.246077e+02	0.090000	2.509290e+01	0.060000	2.509290e+01	0.400000	1.183661e+02	0.310000	9.704455e-02	0.010000	1.599994e+02	0.460000	3.199988e-01	0.100000	1.568312e+02	0.210000	1.381469e-01	0.750000	3.156418e+01	0.070000	3.220182e-02	0.090000	0.030000	0.100000	0.100000	0.290000	5.792907e+00	0.250000	0.180000	2.223804e-01	0.352038	0.044234	0.000560	0.271085	0.009589	0.160817	0.074951
462000	0.230000	1.336427e+02	0.150000	2.509290e+01	0.050000	2.534509e+01	0.450000	1.195557e+02	0.130000	1.185305e-01	0.030000	1.568312e+02	0.430000	3.105414e-01	0.050000	1.568312e+02	0.180000	1.327301e-01	0.830000	3.188141e+01	0.050000	3.220182e-02	0.060000	0.000000	0.110000	0.120000	0.240000	5.792907e+00	0.210000	0.210000	2.268728e-01	0.082046	0.004472	0.000000	0.094370	0.000181	0.017337	0.210000	1.246077e+02	0.090000	2.509290e+01	0.060000	2.509290e+01	0.400000	1.183661e+02	0.160000	9.607894e-02	0.010000	1.599994e+02	0.460000	3.199988e-01	0.100000	1.568312e+02	0.210000	1.381469e-01	0.750000	3.156418e+01	0.070000	3.220182e-02	0.090000	0.040000	0.130000	0.130000	0.270000	5.969327e+00	0.290000	0.180000	2.223804e-01	0.352094	0.044361	0.000558	0.271489	0.009594	0.160537	0.075089
463000	0.230000	1.336427e+02	0.150000	2.509290e+01	0.050000	2.534509e+01	0.450000	1.195557e+02	0.130000	1.185305e-01	0.010000	1.584074e+02	0.430000	3.105414e-01	0.050000	1.568312e+02	0.180000	1.327301e-01	0.830000	3.188141e+01	0.050000	3.220182e-02	0.050000	0.050000	0.080000	0.080000	0.320000	5.851127e+00	0.210000	0.210000	2.268728e-01	0.081875	0.004462	0.000000	0.094248	0.000181	0.017298	0.210000	1.246077e+02	0.090000	2.509290e+01	0.190000	2.534509e+01	0.400000	1.171884e+02	0.160000	9.607894e-02	0.010000	1.599994e+02	0.460000	3.199988e-01	0.100000	1.568312e+02	0.210000	1.381469e-01	0.750000	3.156418e+01	0.070000	3.220182e-02	0.070000	0.030000	0.090000	0.100000	0.230000	5.792907e+00	0.430000	0.210000	2.201677e-01	0.353012	0.045380	0.000570	0.272592	0.009599	0.160281	0.075207
464000	0.290000	1.323130e+02	0.150000	2.509290e+01	0.050000	2.534509e+01	0.450000	1.195557e+02	0.320000	1.197217e-01	0.010000	1.584074e+02	0.430000	3.105414e-01	0.050000	1.568312e+02	0.180000	1.327301e-01	0.760000	3.156418e+01	0.050000	3.220182e-02	0.080000	0.040000	0.130000	0.130000	0.280000	5.909932e+00	0.410000	0.210000	2.246154e-01	0.081684	0.004453	0.000000	0.094080	0.000181	0.017259	0.210000	1.246077e+02	0.090000	2.509290e+01	0.190000	2.534509e+01	0.400000	1.171884e+02	0.160000	9.607894e-02	0.010000	1.599994e+02	0.460000	3.199988e-01	0.100000	1.568312e+02	0.210000	1.381469e-01	0.750000	3.156418e+01	0.070000	3.220182e-02	0.050000	0.010000	0.060000	0.080000	0.230000	5.851127e+00	0.320000	0.210000	2.201677e-01	0.353919	0.046604	0.000569	0.273708	0.009582	0.159993	0.075331
465000	0.290000	1.323130e+02	0.150000	2.509290e+01	0.100000	2.559981e+01	0.450000	1.195557e+02	0.320000	1.197217e-01	0.010000	1.584074e+02	0.430000	3.105414e-01	0.050000	1.568312e+02	0.180000	1.327301e-01	0.760000	3.156418e+01	0.050000	3.220182e-02	0.110000	0.080000	0.070000	0.080000	0.290000	6.089916e+00	0.270000	0.210000	2.246154e-01	0.081512	0.004444	0.000000	0.094299	0.000180	0.017221	0.210000	1.246077e+02	0.100000	2.534509e+01	0.190000	2.534509e+01	0.400000	1.171884e+02	0.160000	9.607894e-02	0.010000	1.599994e+02	0.460000	3.199988e-01	0.100000	1.568312e+02	0.250000	1.367723e-01	0.750000	3.156418e+01	0.070000	3.220182e-02	0.080000	0.030000	0.080000	0.090000	0.180000	5.909932e+00	0.330000	0.230000	2.179770e-01	0.354348	0.047432	0.000568	0.274770	0.009562	0.159625	0.075351
466000	0.290000	1.323130e+02	0.150000	2.509290e+01	0.100000	2.559981e+01	0.450000	1.195557e+02	0.320000	1.197217e-01	0.010000	1.584074e+02	0.570000	3.136624e-01	0.050000	1.568312e+02	0.180000	1.327301e-01	0.760000	3.156418e+01	0.050000	3.220182e-02	0.070000	0.080000	0.080000	0.100000	0.290000	6.029320e+00	0.300000	0.210000	2.223804e-01	0.081320	0.004435	0.000000	0.094160	0.000180	0.017185	0.200000	1.258600e+02	0.100000	2.534509e+01	0.190000	2.534509e+01	0.400000	1.171884e+02	0.160000	9.607894e-02	0.010000	1.599994e+02	0.460000	3.199988e-01	0.100000	1.568312e+02	0.250000	1.367723e-01	0.750000	3.156418e+01	0.070000	3.220182e-02	0.090000	0.050000	0.140000	0.130000	0.220000	5.909932e+00	0.300000	0.230000	2.179770e-01	0.354513	0.048005	0.000566	0.275758	0.009580	0.159587	0.075344
467000	0.290000	1.323130e+02	0.150000	2.509290e+01	0.100000	2.559981e+01	0.450000	1.183661e+02	0.320000	1.197217e-01	0.010000	1.584074e+02	0.570000	3.136624e-01	0.050000	1.568312e+02	0.180000	1.327301e-01	0.760000	3.156418e+01	0.060000	3.188141e-02	0.050000	0.040000	0.050000	0.080000	0.280000	6.089916e+00	0.370000	0.210000	2.223804e-01	0.081148	0.004426	0.000000	0.094535	0.000179	0.017154	0.200000	1.258600e+02	0.100000	2.534509e+01	0.190000	2.534509e+01	0.400000	1.171884e+02	0.260000	9.704455e-02	0.010000	1.599994e+02	0.460000	3.199988e-01	0.100000	1.568312e+02	0.250000	1.367723e-01	0.830000	3.125011e+01	0.070000	3.220182e-02	0.060000	0.030000	0.120000	0.060000	0.180000	5.792907e+00	0.310000	0.230000	2.179770e-01	0.353765	0.047901	0.000565	0.276442	0.009660	0.159810	0.075631
468000	0.290000	1.323130e+02	0.120000	2.534509e+01	0.100000	2.559981e+01	0.450000	1.183661e+02	0.320000	1.197217e-01	0.010000	1.584074e+02	0.570000	3.136624e-01	0.080000	1.584074e+02	0.240000	1.314094e-01	0.760000	3.156418e+01	0.060000	3.188141e-02	0.060000	0.030000	0.080000	0.080000	0.240000	6.089916e+00	0.300000	0.280000	2.246154e-01	0.080967	0.004416	0.000000	0.094392	0.000179	0.017121	0.200000	1.258600e+02	0.100000	2.534509e+01	0.150000	2.559981e+01	0.400000	1.171884e+02	0.260000	9.704455e-02	0.040000	1.616074e+02	0.460000	3.199988e-01	0.100000	1.568312e+02	0.250000	1.367723e-01	0.830000	3.125011e+01	0.070000	3.220182e-02	0.080000	0.040000	0.120000	0.100000	0.230000	5.621701e+00	0.360000	0.230000	2.158081e-01	0.353162	0.047789	0.000564	0.277285	0.009729	0.159664	0.075561
469000	0.330000	1.309964e+02	0.120000	2.534509e+01	0.100000	2.559981e+01	0.450000	1.183661e+02	0.230000	1.185305e-01	0.010000	1.584074e+02	0.570000	3.136624e-01	0.080000	1.584074e+02	0.240000	1.314094e-01	0.760000	3.156418e+01	0.060000	3.188141e-02	0.110000	0.030000	0.110000	0.140000	0.290000	6.029320e+00	0.310000	0.280000	2.246154e-01	0.080771	0.004407	0.000000	0.094189	0.000179	0.017091	0.200000	1.258600e+02	0.100000	2.534509e+01	0.150000	2.559981e+01	0.480000	1.160223e+02	0.260000	9.704455e-02	0.040000	1.616074e+02	0.460000	3.199988e-01	0.040000	1.584074e+02	0.250000	1.367723e-01	0.830000	3.125011e+01	0.030000	3.188141e-02	0.090000	0.010000	0.080000	0.090000	0.260000	5.792907e+00	0.320000	0.230000	2.158081e-01	0.352691	0.047719	0.000575	0.277528	0.009887	0.160555	0.075504
470000	0.330000	1.309964e+02	0.120000	2.534509e+01	0.090000	2.585710e+01	0.450000	1.183661e+02	0.230000	1.185305e-01	0.010000	1.584074e+02	0.570000	3.136624e-01	0.080000	1.584074e+02	0.240000	1.314094e-01	0.760000	3.156418e+01	0.060000	3.188141e-02	0.030000	0.030000	0.090000	0.130000	0.300000	6.212940e+00	0.380000	0.280000	2.246154e-01	0.080614	0.004398	0.000000	0.093955	0.000178	0.017055	0.200000	1.258600e+02	0.190000	2.559981e+01	0.150000	2.559981e+01	0.480000	1.160223e+02	0.260000	9.704455e-02	0.040000	1.616074e+02	0.520000	3.232149e-01	0.040000	1.584074e+02	0.250000	1.367723e-01	0.830000	3.125011e+01	0.030000	3.188141e-02	0.140000	0.030000	0.100000	0.090000	0.270000	5.851127e+00	0.340000	0.200000	2.136608e-01	0.353171	0.048155	0.000625	0.278035	0.009892	0.160526	0.075552
471000	0.330000	1.309964e+02	0.120000	2.534509e+01	0.090000	2.585710e+01	0.450000	1.183661e+02	0.230000	1.185305e-01	0.010000	1.584074e+02	0.570000	3.136624e-01	0.080000	1.584074e+02	0.240000	1.314094e-01	0.760000	3.156418e+01	0.060000	3.188141e-02	0.070000	0.050000	0.100000	0.060000	0.280000	6.275381e+00	0.390000	0.180000	2.223804e-01	0.080453	0.004388	0.000000	0.093758	0.000178	0.017020	0.300000	1.246077e+02	0.190000	2.559981e+01	0.150000	2.559981e+01	0.480000	1.160223e+02	0.240000	9.607894e-02	0.040000	1.616074e+02	0.520000	3.232149e-01	0.040000	1.584074e+02	0.250000	1.367723e-01	0.830000	3.125011e+01	0.030000	3.188141e-02	0.090000	0.030000	0.130000	0.090000	0.270000	6.029320e+00	0.310000	0.200000	2.136608e-01	0.352863	0.048168	0.000636	0.278805	0.009972	0.160554	0.075578
472000	0.330000	1.309964e+02	0.120000	2.534509e+01	0.090000	2.585710e+01	0.480000	1.171884e+02	0.230000	1.185305e-01	0.000000	1.599994e+02	0.570000	3.136624e-01	0.080000	1.584074e+02	0.240000	1.314094e-01	0.760000	3.156418e+01	0.060000	3.188141e-02	0.110000	0.010000	0.060000	0.150000	0.260000	6.212940e+00	0.360000	0.180000	2.223804e-01	0.080266	0.004379	0.000000	0.093537	0.000178	0.016987	0.300000	1.246077e+02	0.190000	2.559981e+01	0.150000	2.559981e+01	0.480000	1.160223e+02	0.240000	9.607894e-02	0.040000	1.616074e+02	0.520000	3.232149e-01	0.040000	1.584074e+02	0.250000	1.367723e-01	0.830000	3.125011e+01	0.030000	3.188141e-02	0.120000	0.060000	0.110000	0.130000	0.220000	5.851127e+00	0.280000	0.200000	2.136608e-01	0.352239	0.048062	0.000635	0.278971	0.010050	0.160937	0.075703
473000	0.330000	1.309964e+02	0.080000	2.559981e+01	0.090000	2.585710e+01	0.480000	1.171884e+02	0.230000	1.185305e-01	0.000000	1.599994e+02	0.570000	3.136624e-01	0.080000	1.584074e+02	0.240000	1.314094e-01	0.760000	3.156418e+01	0.060000	3.188141e-02	0.040000	0.050000	0.090000	0.070000	0.190000	6.151120e+00	0.330000	0.280000	2.246154e-01	0.080074	0.004369	0.000000	0.093335	0.000177	0.016952	0.300000	1.246077e+02	0.190000	2.559981e+01	0.110000	2.585710e+01	0.480000	1.160223e+02	0.240000	9.607894e-02	0.040000	1.616074e+02	0.520000	3.232149e-01	0.040000	1.584074e+02	0.250000	1.367723e-01	0.830000	3.125011e+01	0.030000	3.188141e-02	0.120000	0.040000	0.050000	0.070000	0.230000	5.909932e+00	0.350000	0.300000	2.158081e-01	0.353068	0.048130	0.000634	0.278833	0.010117	0.161355	0.075880
474000	0.330000	1.309964e+02	0.080000	2.559981e+01	0.110000	2.611696e+01	0.480000	1.171884e+02	0.230000	1.185305e-01	0.000000	1.599994e+02	0.570000	3.136624e-01	0.080000	1.584074e+02	0.240000	1.314094e-01	0.760000	3.156418e+01	0.060000	3.188141e-02	0.040000	0.020000	0.110000	0.080000	0.230000	5.969327e+00	0.240000	0.280000	2.246154e-01	0.079905	0.004360	0.000000	0.093144	0.000177	0.016918	0.300000	1.246077e+02	0.190000	2.559981e+01	0.110000	2.585710e+01	0.490000	1.148679e+02	0.240000	9.607894e-02	0.040000	1.616074e+02	0.520000	3.232149e-01	0.040000	1.584074e+02	0.240000	1.354114e-01	0.830000	3.125011e+01	0.030000	3.188141e-02	0.110000	0.030000	0.080000	0.030000	0.230000	5.969327e+00	0.270000	0.300000	2.158081e-01	0.353867	0.048431	0.000632	0.278898	0.010096	0.161455	0.075952
475000	0.180000	1.323130e+02	0.080000	2.559981e+01	0.110000	2.611696e+01	0.480000	1.171884e+02	0.180000	1.173511e-01	0.000000	1.599994e+02	0.570000	3.136624e-01	0.080000	1.584074e+02	0.240000	1.314094e-01	0.780000	3.125011e+01	0.060000	3.188141e-02	0.060000	0.010000	0.090000	0.070000	0.240000	5.909932e+00	0.310000	0.280000	2.246154e-01	0.079706	0.004351	0.000000	0.093043	0.000177	0.016883	0.300000	1.233678e+02	0.100000	2.585710e+01	0.110000	2.585710e+01	0.490000	1.148679e+02	0.240000	9.607894e-02	0.040000	1.616074e+02	0.520000	3.232149e-01	0.040000	1.584074e+02	0.240000	1.354114e-01	0.830000	3.125011e+01	0.030000	3.188141e-02	0.080000	0.030000	0.080000	0.120000	0.260000	6.151120e+00	0.310000	0.180000	2.136608e-01	0.354366	0.048553	0.000631	0.279110	0.010087	0.161428	0.076121
476000	0.180000	1.323130e+02	0.080000	2.559981e+01	0.110000	2.611696e+01	0.480000	1.171884e+02	0.180000	1.173511e-01	0.000000	1.599994e+02	0.570000	3.136624e-01	0.080000	1.584074e+02	0.240000	1.314094e-01	0.780000	3.125011e+01	0.060000	3.188141e-02	0.040000	0.010000	0.050000	0.100000	0.320000	5.969327e+00	0.310000	0.270000	2.268728e-01	0.079545	0.004342	0.000000	0.092875	0.000176	0.016848	0.300000	1.233678e+02	0.100000	2.585710e+01	0.110000	2.585710e+01	0.490000	1.148679e+02	0.290000	9.704455e-02	0.040000	1.616074e+02	0.520000	3.232149e-01	0.040000	1.584074e+02	0.240000	1.354114e-01	0.830000	3.125011e+01	0.030000	3.188141e-02	0.050000	0.020000	0.140000	0.060000	0.260000	6.089916e+00	0.370000	0.180000	2.136608e-01	0.354677	0.048500	0.000630	0.278775	0.010066	0.161720	0.076244
477000	0.180000	1.323130e+02	0.080000	2.559981e+01	0.110000	2.611696e+01	0.380000	1.160223e+02	0.180000	1.173511e-01	0.000000	1.599994e+02	0.410000	3.168148e-01	0.080000	1.584074e+02	0.260000	1.327301e-01	0.780000	3.125011e+01	0.060000	3.156418e-02	0.040000	0.040000	0.130000	0.100000	0.270000	6.029320e+00	0.290000	0.270000	2.268728e-01	0.079396	0.004333	0.000000	0.092743	0.000176	0.016816	0.300000	1.233678e+02	0.100000	2.585710e+01	0.110000	2.585710e+01	0.490000	1.148679e+02	0.290000	9.704455e-02	0.060000	1.632316e+02	0.520000	3.232149e-01	0.040000	1.584074e+02	0.240000	1.354114e-01	0.800000	3.093917e+01	0.030000	3.188141e-02	0.050000	0.010000	0.080000	0.090000	0.270000	6.029320e+00	0.350000	0.180000	2.136608e-01	0.354534	0.048414	0.000628	0.278221	0.010046	0.163067	0.076302
478000	0.180000	1.323130e+02	0.080000	2.585710e+01	0.110000	2.611696e+01	0.380000	1.160223e+02	0.180000	1.173511e-01	0.000000	1.599994e+02	0.410000	3.168148e-01	0.080000	1.584074e+02	0.260000	1.327301e-01	0.780000	3.125011e+01	0.060000	3.156418e-02	0.090000	0.030000	0.060000	0.090000	0.230000	6.089916e+00	0.330000	0.280000	2.291529e-01	0.079221	0.004324	0.000000	0.092582	0.000175	0.016783	0.300000	1.233678e+02	0.100000	2.585710e+01	0.100000	2.611696e+01	0.490000	1.148679e+02	0.290000	9.704455e-02	0.060000	1.632316e+02	0.520000	3.232149e-01	0.040000	1.584074e+02	0.240000	1.354114e-01	0.800000	3.093917e+01	0.090000	3.156418e-02	0.140000	0.040000	0.100000	0.090000	0.280000	5.969327e+00	0.300000	0.260000	2.158081e-01	0.353755	0.048338	0.000627	0.278157	0.010087	0.163287	0.076308
479000	0.240000	1.336427e+02	0.080000	2.585710e+01	0.110000	2.611696e+01	0.380000	1.160223e+02	0.180000	1.173511e-01	0.000000	1.599994e+02	0.410000	3.168148e-01	0.080000	1.584074e+02	0.260000	1.327301e-01	0.780000	3.125011e+01	0.060000	3.156418e-02	0.000000	0.040000	0.120000	0.050000	0.210000	6.151120e+00	0.330000	0.280000	2.291529e-01	0.079081	0.004315	0.000000	0.092393	0.000175	0.016745	0.300000	1.233678e+02	0.100000	2.585710e+01	0.100000	2.611696e+01	0.420000	1.137249e+02	0.290000	9.704455e-02	0.060000	1.632316e+02	0.520000	3.232149e-01	0.070000	1.599994e+02	0.240000	1.354114e-01	0.800000	3.093917e+01	0.090000	3.156418e-02	0.040000	0.010000	0.130000	0.110000	0.270000	6.029320e+00	0.310000	0.260000	2.158081e-01	0.353263	0.048244	0.000626	0.277911	0.010166	0.164226	0.076539
480000	0.240000	1.336427e+02	0.080000	2.585710e+01	0.040000	2.637944e+01	0.380000	1.160223e+02	0.160000	1.161834e-01	0.000000	1.599994e+02	0.410000	3.168148e-01	0.110000	1.599994e+02	0.260000	1.327301e-01	0.780000	3.125011e+01	0.060000	3.156418e-02	0.000000	0.030000	0.120000	0.140000	0.230000	5.969327e+00	0.290000	0.240000	2.268728e-01	0.078896	0.004305	0.000000	0.092229	0.000175	0.016712	0.250000	1.246077e+02	0.060000	2.611696e+01	0.100000	2.611696e+01	0.420000	1.137249e+02	0.290000	9.704455e-02	0.060000	1.632316e+02	0.440000	3.264632e-01	0.070000	1.599994e+02	0.240000	1.354114e-01	0.800000	3.093917e+01	0.090000	3.156418e-02	0.040000	0.010000	0.110000	0.090000	0.230000	5.969327e+00	0.240000	0.210000	2.136608e-01	0.353913	0.048147	0.000625	0.277525	0.010194	0.164843	0.076623
481000	0.240000	1.336427e+02	0.080000	2.585710e+01	0.040000	2.637944e+01	0.380000	1.160223e+02	0.160000	1.161834e-01	0.010000	1.616074e+02	0.410000	3.168148e-01	0.110000	1.599994e+02	0.260000	1.327301e-01	0.780000	3.125011e+01	0.060000	3.156418e-02	0.080000	0.030000	0.150000	0.080000	0.220000	5.909932e+00	0.340000	0.240000	2.268728e-01	0.078718	0.004296	0.000000	0.092046	0.000174	0.016678	0.250000	1.246077e+02	0.060000	2.611696e+01	0.100000	2.611696e+01	0.420000	1.137249e+02	0.270000	9.801987e-02	0.060000	1.632316e+02	0.440000	3.264632e-01	0.070000	1.599994e+02	0.240000	1.354114e-01	0.800000	3.093917e+01	0.090000	3.156418e-02	0.070000	0.040000	0.150000	0.140000	0.250000	5.851127e+00	0.290000	0.210000	2.136608e-01	0.354175	0.048064	0.000623	0.277033	0.010175	0.166110	0.076694
482000	0.240000	1.336427e+02	0.040000	2.611696e+01	0.040000	2.637944e+01	0.500000	1.148679e+02	0.160000	1.161834e-01	0.010000	1.616074e+02	0.410000	3.168148e-01	0.110000	1.599994e+02	0.260000	1.327301e-01	0.780000	3.125011e+01	0.060000	3.156418e-02	0.080000	0.020000	0.120000	0.060000	0.250000	5.792907e+00	0.260000	0.240000	2.268728e-01	0.078564	0.004288	0.000000	0.091874	0.000174	0.016646	0.250000	1.246077e+02	0.060000	2.611696e+01	0.100000	2.611696e+01	0.420000	1.137249e+02	0.270000	9.801987e-02	0.060000	1.632316e+02	0.440000	3.264632e-01	0.070000	1.599994e+02	0.240000	1.354114e-01	0.800000	3.093917e+01	0.090000	3.156418e-02	0.020000	0.040000	0.150000	0.080000	0.160000	5.678200e+00	0.360000	0.210000	2.136608e-01	0.354645	0.048021	0.000622	0.276581	0.010154	0.167033	0.076739
483000	0.240000	1.336427e+02	0.040000	2.611696e+01	0.040000	2.637944e+01	0.500000	1.148679e+02	0.160000	1.161834e-01	0.010000	1.616074e+02	0.410000	3.168148e-01	0.110000	1.599994e+02	0.260000	1.327301e-01	0.780000	3.125011e+01	0.060000	3.156418e-02	0.100000	0.020000	0.070000	0.080000	0.230000	5.735267e+00	0.350000	0.260000	2.291529e-01	0.078418	0.004277	0.000000	0.091692	0.000174	0.016610	0.250000	1.246077e+02	0.060000	2.611696e+01	0.100000	2.637944e+01	0.420000	1.137249e+02	0.270000	9.801987e-02	0.060000	1.632316e+02	0.440000	3.264632e-01	0.070000	1.599994e+02	0.240000	1.354114e-01	0.800000	3.093917e+01	0.090000	3.156418e-02	0.130000	0.030000	0.150000	0.150000	0.270000	5.735267e+00	0.250000	0.290000	2.158081e-01	0.354173	0.047926	0.000621	0.276558	0.010182	0.167553	0.076662
484000	0.300000	1.323130e+02	0.040000	2.611696e+01	0.040000	2.637944e+01	0.500000	1.148679e+02	0.160000	1.161834e-01	0.010000	1.616074e+02	0.410000	3.168148e-01	0.110000	1.599994e+02	0.260000	1.327301e-01	0.780000	3.125011e+01	0.060000	3.156418e-02	0.050000	0.030000	0.080000	0.060000	0.180000	5.792907e+00	0.400000	0.260000	2.291529e-01	0.078276	0.004268	0.000000	0.091710	0.000173	0.016575	0.250000	1.246077e+02	0.060000	2.611696e+01	0.100000	2.637944e+01	0.460000	1.125933e+02	0.270000	9.801987e-02	0.060000	1.632316e+02	0.440000	3.264632e-01	0.070000	1.599994e+02	0.180000	1.340640e-01	0.800000	3.093917e+01	0.090000	3.156418e-02	0.090000	0.060000	0.110000	0.120000	0.270000	5.792907e+00	0.320000	0.290000	2.158081e-01	0.353651	0.047832	0.000619	0.276384	0.010189	0.167967	0.076733
485000	0.300000	1.323130e+02	0.040000	2.611696e+01	0.080000	2.664456e+01	0.500000	1.148679e+02	0.160000	1.150274e-01	0.010000	1.616074e+02	0.430000	3.199988e-01	0.110000	1.599994e+02	0.260000	1.327301e-01	0.780000	3.125011e+01	0.090000	3.125011e-02	0.050000	0.030000	0.160000	0.080000	0.320000	5.851127e+00	0.420000	0.160000	2.268728e-01	0.078111	0.004260	0.000000	0.091541	0.000173	0.016545	0.250000	1.246077e+02	0.120000	2.637944e+01	0.100000	2.637944e+01	0.460000	1.125933e+02	0.270000	9.801987e-02	0.060000	1.632316e+02	0.440000	3.264632e-01	0.070000	1.599994e+02	0.180000	1.340640e-01	0.800000	3.093917e+01	0.090000	3.156418e-02	0.030000	0.020000	0.070000	0.130000	0.210000	5.735267e+00	0.270000	0.250000	2.136608e-01	0.352967	0.047748	0.000618	0.276297	0.010181	0.168032	0.076573
486000	0.300000	1.323130e+02	0.040000	2.611696e+01	0.080000	2.664456e+01	0.500000	1.148679e+02	0.160000	1.150274e-01	0.010000	1.616074e+02	0.430000	3.199988e-01	0.110000	1.599994e+02	0.260000	1.327301e-01	0.850000	3.093917e+01	0.090000	3.125011e-02	0.110000	0.060000	0.080000	0.080000	0.210000	5.792907e+00	0.300000	0.160000	2.268728e-01	0.077967	0.004251	0.000000	0.091378	0.000172	0.016508	0.300000	1.233678e+02	0.120000	2.637944e+01	0.100000	2.637944e+01	0.460000	1.125933e+02	0.270000	9.801987e-02	0.060000	1.632316e+02	0.440000	3.264632e-01	0.070000	1.599994e+02	0.180000	1.340640e-01	0.760000	3.063132e+01	0.090000	3.156418e-02	0.060000	0.040000	0.110000	0.110000	0.330000	5.792907e+00	0.360000	0.250000	2.136608e-01	0.352287	0.047638	0.000617	0.277103	0.010233	0.167924	0.076466
487000	0.300000	1.323130e+02	0.040000	2.611696e+01	0.080000	2.664456e+01	0.500000	1.148679e+02	0.160000	1.150274e-01	0.010000	1.616074e+02	0.430000	3.199988e-01	0.110000	1.599994e+02	0.260000	1.327301e-01	0.850000	3.093917e+01	0.090000	3.125011e-02	0.030000	0.040000	0.070000	0.100000	0.270000	5.678200e+00	0.340000	0.210000	2.246154e-01	0.077811	0.004242	0.000000	0.091211	0.000172	0.016476	0.300000	1.233678e+02	0.120000	2.637944e+01	0.100000	2.637944e+01	0.460000	1.125933e+02	0.170000	9.704455e-02	0.030000	1.648721e+02	0.440000	3.264632e-01	0.070000	1.599994e+02	0.180000	1.340640e-01	0.760000	3.063132e+01	0.090000	3.156418e-02	0.060000	0.020000	0.170000	0.120000	0.270000	5.851127e+00	0.360000	0.280000	2.158081e-01	0.351792	0.047551	0.000616	0.277282	0.010210	0.167755	0.076479
488000	0.180000	1.336427e+02	0.120000	2.637944e+01	0.080000	2.664456e+01	0.380000	1.137249e+02	0.160000	1.150274e-01	0.010000	1.616074e+02	0.430000	3.199988e-01	0.110000	1.599994e+02	0.270000	1.340640e-01	0.850000	3.093917e+01	0.090000	3.125011e-02	0.090000	0.030000	0.080000	0.120000	0.240000	5.621701e+00	0.310000	0.210000	2.246154e-01	0.077662	0.004233	0.000000	0.091045	0.000172	0.016439	0.300000	1.233678e+02	0.120000	2.637944e+01	0.170000	2.664456e+01	0.460000	1.125933e+02	0.170000	9.704455e-02	0.030000	1.648721e+02	0.440000	3.264632e-01	0.070000	1.599994e+02	0.180000	1.340640e-01	0.760000	3.063132e+01	0.060000	3.125011e-02	0.070000	0.040000	0.110000	0.100000	0.240000	5.735267e+00	0.340000	0.280000	2.158081e-01	0.351167	0.047452	0.000614	0.277779	0.010260	0.167696	0.076410
489000	0.180000	1.336427e+02	0.120000	2.637944e+01	0.080000	2.664456e+01	0.380000	1.137249e+02	0.160000	1.150274e-01	0.010000	1.616074e+02	0.430000	3.199988e-01	0.030000	1.616074e+02	0.270000	1.340640e-01	0.850000	3.093917e+01	0.090000	3.125011e-02	0.130000	0.000000	0.090000	0.050000	0.270000	5.678200e+00	0.310000	0.210000	2.246154e-01	0.077495	0.004225	0.000000	0.090863	0.000171	0.016401	0.300000	1.233678e+02	0.120000	2.637944e+01	0.170000	2.664456e+01	0.430000	1.114730e+02	0.170000	9.704455e-02	0.030000	1.648721e+02	0.510000	3.297443e-01	0.040000	1.616074e+02	0.180000	1.340640e-01	0.760000	3.063132e+01	0.060000	3.125011e-02	0.040000	0.060000	0.110000	0.110000	0.250000	5.678200e+00	0.350000	0.280000	2.158081e-01	0.350492	0.047347	0.000613	0.277766	0.010252	0.167839	0.076392
490000	0.180000	1.336427e+02	0.120000	2.637944e+01	0.080000	2.664456e+01	0.380000	1.137249e+02	0.230000	1.138828e-01	0.010000	1.616074e+02	0.430000	3.199988e-01	0.030000	1.616074e+02	0.270000	1.340640e-01	0.850000	3.093917e+01	0.090000	3.125011e-02	0.060000	0.060000	0.110000	0.140000	0.280000	5.621701e+00	0.310000	0.200000	2.223804e-01	0.077328	0.004216	0.000000	0.090803	0.000171	0.016367	0.300000	1.233678e+02	0.120000	2.637944e+01	0.170000	2.664456e+01	0.430000	1.114730e+02	0.170000	9.704455e-02	0.030000	1.648721e+02	0.510000	3.297443e-01	0.040000	1.616074e+02	0.180000	1.340640e-01	0.760000	3.063132e+01	0.060000	3.125011e-02	0.040000	0.060000	0.080000	0.060000	0.270000	5.621701e+00	0.280000	0.200000	2.136608e-01	0.349788	0.047249	0.000612	0.278380	0.010233	0.167606	0.076475
491000	0.180000	1.336427e+02	0.120000	2.637944e+01	0.080000	2.691234e+01	0.380000	1.137249e+02	0.230000	1.138828e-01	0.010000	1.616074e+02	0.430000	3.199988e-01	0.030000	1.616074e+02	0.270000	1.340640e-01	0.850000	3.093917e+01	0.090000	3.125011e-02	0.110000	0.020000	0.090000	0.050000	0.280000	5.565764e+00	0.260000	0.200000	2.223804e-01	0.077173	0.004207	0.000000	0.090736	0.000171	0.016338	0.300000	1.221403e+02	0.110000	2.664456e+01	0.170000	2.664456e+01	0.430000	1.114730e+02	0.170000	9.704455e-02	0.030000	1.648721e+02	0.510000	3.297443e-01	0.040000	1.616074e+02	0.180000	1.340640e-01	0.760000	3.063132e+01	0.060000	3.125011e-02	0.110000	0.060000	0.050000	0.070000	0.210000	5.455554e+00	0.310000	0.200000	2.136608e-01	0.349418	0.047149	0.000611	0.277956	0.010212	0.167753	0.076538
492000	0.180000	1.336427e+02	0.120000	2.637944e+01	0.080000	2.691234e+01	0.490000	1.125933e+02	0.230000	1.138828e-01	0.010000	1.632316e+02	0.430000	3.199988e-01	0.030000	1.616074e+02	0.270000	1.340640e-01	0.850000	3.093917e+01	0.090000	3.125011e-02	0.070000	0.050000	0.080000	0.070000	0.280000	5.510384e+00	0.280000	0.200000	2.223804e-01	0.077009	0.004198	0.000000	0.090617	0.000170	0.016306	0.300000	1.221403e+02	0.110000	2.664456e+01	0.090000	2.691234e+01	0.430000	1.114730e+02	0.170000	9.704455e-02	0.030000	1.648721e+02	0.510000	3.297443e-01	0.040000	1.616074e+02	0.180000	1.340640e-01	0.760000	3.063132e+01	0.060000	3.125011e-02	0.050000	0.030000	0.090000	0.060000	0.240000	5.401271e+00	0.310000	0.200000	2.136608e-01	0.349172	0.047051	0.000610	0.277729	0.010191	0.167447	0.076507
493000	0.180000	1.336427e+02	0.060000	2.664456e+01	0.080000	2.691234e+01	0.490000	1.125933e+02	0.230000	1.138828e-01	0.010000	1.632316e+02	0.430000	3.199988e-01	0.030000	1.616074e+02	0.270000	1.340640e-01	0.850000	3.093917e+01	0.090000	3.125011e-02	0.080000	0.030000	0.160000	0.110000	0.260000	5.565764e+00	0.280000	0.190000	2.201677e-01	0.076855	0.004189	0.000000	0.090444	0.000170	0.016272	0.300000	1.221403e+02	0.110000	2.664456e+01	0.090000	2.691234e+01	0.430000	1.114730e+02	0.180000	9.607894e-02	0.030000	1.648721e+02	0.510000	3.297443e-01	0.040000	1.616074e+02	0.180000	1.340640e-01	0.760000	3.063132e+01	0.060000	3.125011e-02	0.040000	0.010000	0.080000	0.130000	0.250000	5.455554e+00	0.340000	0.270000	2.158081e-01	0.348998	0.046969	0.000608	0.277754	0.010169	0.167273	0.076932
494000	0.260000	1.323130e+02	0.060000	2.664456e+01	0.080000	2.691234e+01	0.490000	1.125933e+02	0.230000	1.138828e-01	0.010000	1.632316e+02	0.430000	3.199988e-01	0.030000	1.616074e+02	0.270000	1.340640e-01	0.850000	3.093917e+01	0.090000	3.125011e-02	0.040000	0.060000	0.090000	0.070000	0.250000	5.621701e+00	0.470000	0.190000	2.201677e-01	0.076699	0.004181	0.000000	0.091352	0.000170	0.016239	0.300000	1.221403e+02	0.110000	2.664456e+01	0.090000	2.691234e+01	0.450000	1.103638e+02	0.180000	9.607894e-02	0.030000	1.648721e+02	0.510000	3.297443e-01	0.040000	1.616074e+02	0.180000	1.340640e-01	0.760000	3.063132e+01	0.060000	3.125011e-02	0.090000	0.030000	0.090000	0.020000	0.290000	5.510384e+00	0.380000	0.270000	2.158081e-01	0.349834	0.046937	0.000607	0.277347	0.010150	0.167361	0.077103
495000	0.260000	1.323130e+02	0.060000	2.664456e+01	0.080000	2.691234e+01	0.490000	1.125933e+02	0.210000	1.127497e-01	0.010000	1.632316e+02	0.430000	3.199988e-01	0.030000	1.616074e+02	0.270000	1.340640e-01	0.850000	3.093917e+01	0.070000	3.093917e-02	0.060000	0.040000	0.080000	0.050000	0.240000	5.510384e+00	0.290000	0.260000	2.223804e-01	0.076551	0.004173	0.000000	0.092649	0.000169	0.016210	0.300000	1.221403e+02	0.070000	2.691234e+01	0.090000	2.691234e+01	0.450000	1.103638e+02	0.180000	9.607894e-02	0.030000	1.648721e+02	0.510000	3.297443e-01	0.040000	1.616074e+02	0.230000	1.327301e-01	0.760000	3.063132e+01	0.060000	3.125011e-02	0.090000	0.020000	0.080000	0.090000	0.220000	5.455554e+00	0.340000	0.250000	2.136608e-01	0.349531	0.046849	0.000606	0.277142	0.010130	0.167116	0.076965
496000	0.260000	1.323130e+02	0.060000	2.664456e+01	0.110000	2.718282e+01	0.490000	1.125933e+02	0.210000	1.127497e-01	0.010000	1.632316e+02	0.430000	3.199988e-01	0.030000	1.616074e+02	0.270000	1.340640e-01	0.760000	3.063132e+01	0.070000	3.093917e-02	0.060000	0.020000	0.040000	0.060000	0.200000	5.510384e+00	0.290000	0.260000	2.223804e-01	0.076402	0.004165	0.000000	0.093133	0.000169	0.016176	0.300000	1.221403e+02	0.070000	2.691234e+01	0.110000	2.718282e+01	0.450000	1.103638e+02	0.180000	9.607894e-02	0.030000	1.648721e+02	0.510000	3.297443e-01	0.040000	1.616074e+02	0.230000	1.327301e-01	0.760000	3.063132e+01	0.060000	3.093917e-02	0.110000	0.020000	0.090000	0.090000	0.270000	5.621701e+00	0.310000	0.250000	2.136608e-01	0.349355	0.046772	0.000605	0.276933	0.010123	0.167022	0.077085
497000	0.260000	1.323130e+02	0.060000	2.664456e+01	0.110000	2.718282e+01	0.410000	1.114730e+02	0.210000	1.127497e-01	0.010000	1.632316e+02	0.410000	3.232149e-01	0.030000	1.616074e+02	0.270000	1.340640e-01	0.760000	3.063132e+01	0.070000	3.093917e-02	0.070000	0.020000	0.100000	0.070000	0.160000	5.510384e+00	0.280000	0.260000	2.223804e-01	0.076252	0.004157	0.000000	0.093888	0.000169	0.016143	0.310000	1.209250e+02	0.070000	2.691234e+01	0.110000	2.718282e+01	0.450000	1.103638e+02	0.180000	9.607894e-02	0.030000	1.648721e+02	0.510000	3.297443e-01	0.040000	1.616074e+02	0.230000	1.327301e-01	0.820000	3.032653e+01	0.060000	3.093917e-02	0.070000	0.010000	0.090000	0.070000	0.360000	5.565764e+00	0.420000	0.240000	2.115348e-01	0.349493	0.046766	0.000604	0.276853	0.010102	0.166753	0.076733
498000	0.260000	1.323130e+02	0.070000	2.691234e+01	0.110000	2.718282e+01	0.410000	1.114730e+02	0.210000	1.127497e-01	0.010000	1.632316e+02	0.410000	3.232149e-01	0.030000	1.616074e+02	0.300000	1.354114e-01	0.760000	3.063132e+01	0.070000	3.093917e-02	0.040000	0.030000	0.100000	0.080000	0.280000	5.565764e+00	0.360000	0.180000	2.201677e-01	0.076089	0.004147	0.000000	0.095313	0.000168	0.016115	0.310000	1.209250e+02	0.070000	2.691234e+01	0.110000	2.718282e+01	0.450000	1.103638e+02	0.250000	9.512294e-02	0.020000	1.665291e+02	0.510000	3.297443e-01	0.090000	1.632316e+02	0.230000	1.327301e-01	0.820000	3.032653e+01	0.060000	3.093917e-02	0.110000	0.020000	0.140000	0.060000	0.230000	5.621701e+00	0.420000	0.240000	2.115348e-01	0.348806	0.046662	0.000603	0.277389	0.010083	0.166522	0.076740
499000	0.310000	1.309964e+02	0.070000	2.691234e+01	0.110000	2.718282e+01	0.410000	1.114730e+02	0.210000	1.127497e-01	0.010000	1.632316e+02	0.410000	3.232149e-01	0.030000	1.616074e+02	0.300000	1.354114e-01	0.760000	3.063132e+01	0.070000	3.093917e-02	0.040000	0.020000	0.080000	0.080000	0.270000	5.455554e+00	0.290000	0.180000	2.201677e-01	0.075946	0.004138	0.000000	0.095974	0.000168	0.016085	0.310000	1.209250e+02	0.070000	2.691234e+01	0.110000	2.718282e+01	0.450000	1.103638e+02	0.250000	9.512294e-02	0.020000	1.665291e+02	0.510000	3.297443e-01	0.090000	1.632316e+02	0.230000	1.327301e-01	0.820000	3.032653e+01	0.060000	3.093917e-02	0.080000	0.030000	0.060000	0.110000	0.200000	5.455554e+00	0.320000	0.240000	2.115348e-01	0.348128	0.046574	0.000601	0.278113	0.010195	0.166385	0.076851
500000	0.310000	1.309964e+02	0.070000	2.691234e+01	0.110000	2.718282e+01	0.410000	1.114730e+02	0.260000	1.138828e-01	0.010000	1.632316e+02	0.410000	3.232149e-01	0.110000	1.632316e+02	0.300000	1.354114e-01	0.760000	3.063132e+01	0.070000	3.093917e-02	0.040000	0.010000	0.080000	0.080000	0.240000	5.455554e+00	0.330000	0.180000	2.201677e-01	0.075801	0.004130	0.000000	0.096329	0.000168	0.016053	0.310000	1.209250e+02	0.120000	2.718282e+01	0.110000	2.718282e+01	0.400000	1.092657e+02	0.250000	9.512294e-02	0.020000	1.665291e+02	0.400000	3.330582e-01	0.090000	1.632316e+02	0.230000	1.327301e-01	0.820000	3.032653e+01	0.060000	3.093917e-02	0.080000	0.040000	0.060000	0.070000	0.240000	5.510384e+00	0.250000	0.220000	2.094300e-01	0.347392	0.046487	0.000600	0.278574	0.010198	0.166300	0.076882
501000	0.310000	1.309964e+02	0.070000	2.691234e+01	0.030000	2.745601e+01	0.410000	1.114730e+02	0.260000	1.138828e-01	0.010000	1.632316e+02	0.410000	3.232149e-01	0.110000	1.632316e+02	0.300000	1.354114e-01	0.760000	3.063132e+01	0.070000	3.093917e-02	0.060000	0.010000	0.100000	0.110000	0.270000	5.621701e+00	0.250000	0.250000	2.179770e-01	0.075654	0.004121	0.000000	0.096965	0.000167	0.016019	0.310000	1.209250e+02	0.120000	2.718282e+01	0.160000	2.745601e+01	0.400000	1.092657e+02	0.250000	9.512294e-02	0.020000	1.665291e+02	0.400000	3.330582e-01	0.090000	1.632316e+02	0.230000	1.327301e-01	0.820000	3.032653e+01	0.060000	3.093917e-02	0.060000	0.030000	0.110000	0.120000	0.290000	5.565764e+00	0.370000	0.220000	2.094300e-01	0.346740	0.046397	0.000599	0.278662	0.010199	0.166318	0.076876
502000	0.310000	1.309964e+02	0.070000	2.691234e+01	0.030000	2.745601e+01	0.430000	1.103638e+02	0.260000	1.138828e-01	0.000000	1.648721e+02	0.410000	3.232149e-01	0.110000	1.632316e+02	0.300000	1.354114e-01	0.760000	3.063132e+01	0.070000	3.093917e-02	0.060000	0.030000	0.080000	0.060000	0.250000	5.455554e+00	0.280000	0.250000	2.179770e-01	0.075505	0.004113	0.000000	0.097526	0.000167	0.015987	0.220000	1.221403e+02	0.120000	2.718282e+01	0.160000	2.745601e+01	0.400000	1.092657e+02	0.250000	9.512294e-02	0.020000	1.665291e+02	0.400000	3.330582e-01	0.090000	1.632316e+02	0.230000	1.327301e-01	0.820000	3.032653e+01	0.060000	3.093917e-02	0.050000	0.030000	0.030000	0.100000	0.240000	5.510384e+00	0.320000	0.220000	2.073461e-01	0.346225	0.046316	0.000598	0.278249	0.010179	0.166451	0.076980
503000	0.310000	1.309964e+02	0.040000	2.718282e+01	0.030000	2.745601e+01	0.430000	1.103638e+02	0.260000	1.138828e-01	0.000000	1.648721e+02	0.410000	3.232149e-01	0.110000	1.632316e+02	0.300000	1.354114e-01	0.760000	3.063132e+01	0.070000	3.093917e-02	0.060000	0.020000	0.100000	0.140000	0.250000	5.510384e+00	0.280000	0.180000	2.158081e-01	0.075334	0.004105	0.000000	0.097974	0.000167	0.015959	0.220000	1.221403e+02	0.120000	2.718282e+01	0.160000	2.745601e+01	0.400000	1.092657e+02	0.250000	9.512294e-02	0.020000	1.665291e+02	0.400000	3.330582e-01	0.090000	1.632316e+02	0.230000	1.327301e-01	0.820000	3.032653e+01	0.060000	3.093917e-02	0.050000	0.030000	0.080000	0.060000	0.280000	5.565764e+00	0.300000	0.220000	2.073461e-01	0.345421	0.046233	0.000597	0.278409	0.010197	0.166527	0.077428
504000	0.190000	1.323130e+02	0.040000	2.718282e+01	0.030000	2.745601e+01	0.430000	1.103638e+02	0.260000	1.138828e-01	0.000000	1.648721e+02	0.410000	3.232149e-01	0.110000	1.632316e+02	0.300000	1.354114e-01	0.760000	3.063132e+01	0.070000	3.063132e-02	0.060000	0.030000	0.080000	0.070000	0.300000	5.565764e+00	0.270000	0.180000	2.158081e-01	0.075192	0.004097	0.000000	0.097827	0.000166	0.015928	0.220000	1.221403e+02	0.120000	2.718282e+01	0.160000	2.745601e+01	0.390000	1.081785e+02	0.320000	9.607894e-02	0.020000	1.665291e+02	0.400000	3.330582e-01	0.090000	1.632316e+02	0.230000	1.327301e-01	0.820000	3.032653e+01	0.060000	3.093917e-02	0.050000	0.020000	0.080000	0.110000	0.310000	5.735267e+00	0.290000	0.220000	2.073461e-01	0.344792	0.046145	0.000596	0.278764	0.010293	0.166778	0.077446
505000	0.190000	1.323130e+02	0.040000	2.718282e+01	0.030000	2.745601e+01	0.430000	1.103638e+02	0.230000	1.127497e-01	0.000000	1.648721e+02	0.410000	3.232149e-01	0.110000	1.632316e+02	0.300000	1.354114e-01	0.760000	3.032653e+01	0.070000	3.063132e-02	0.070000	0.030000	0.110000	0.110000	0.300000	5.735267e+00	0.290000	0.210000	2.136608e-01	0.075043	0.004089	0.000000	0.097687	0.000166	0.015889	0.220000	1.221403e+02	0.160000	2.745601e+01	0.160000	2.745601e+01	0.390000	1.081785e+02	0.320000	9.607894e-02	0.020000	1.665291e+02	0.400000	3.330582e-01	0.090000	1.632316e+02	0.210000	1.314094e-01	0.820000	3.032653e+01	0.040000	3.063132e-02	0.050000	0.000000	0.080000	0.050000	0.290000	5.909932e+00	0.380000	0.240000	2.052830e-01	0.344140	0.046055	0.000595	0.279526	0.010356	0.166923	0.077476
506000	0.190000	1.323130e+02	0.040000	2.718282e+01	0.060000	2.773195e+01	0.430000	1.103638e+02	0.230000	1.127497e-01	0.000000	1.648721e+02	0.410000	3.232149e-01	0.110000	1.632316e+02	0.260000	1.367723e-01	0.760000	3.032653e+01	0.070000	3.063132e-02	0.090000	0.070000	0.060000	0.070000	0.200000	5.565764e+00	0.280000	0.210000	2.136608e-01	0.074885	0.004082	0.000000	0.097577	0.000166	0.015853	0.220000	1.221403e+02	0.160000	2.745601e+01	0.180000	2.773195e+01	0.390000	1.081785e+02	0.320000	9.607894e-02	0.020000	1.665291e+02	0.400000	3.330582e-01	0.090000	1.632316e+02	0.210000	1.314094e-01	0.780000	3.002478e+01	0.040000	3.063132e-02	0.050000	0.030000	0.090000	0.090000	0.200000	5.851127e+00	0.260000	0.240000	2.052830e-01	0.343493	0.046040	0.000593	0.280198	0.010501	0.167132	0.077383
507000	0.190000	1.323130e+02	0.040000	2.718282e+01	0.060000	2.773195e+01	0.430000	1.092657e+02	0.230000	1.127497e-01	0.000000	1.648721e+02	0.400000	3.264632e-01	0.110000	1.632316e+02	0.260000	1.367723e-01	0.760000	3.032653e+01	0.070000	3.063132e-02	0.050000	0.020000	0.090000	0.110000	0.180000	5.621701e+00	0.310000	0.190000	2.115348e-01	0.074728	0.004073	0.000000	0.097503	0.000165	0.015821	0.150000	1.233678e+02	0.160000	2.745601e+01	0.180000	2.773195e+01	0.390000	1.081785e+02	0.320000	9.607894e-02	0.020000	1.665291e+02	0.400000	3.330582e-01	0.090000	1.632316e+02	0.210000	1.314094e-01	0.780000	3.002478e+01	0.040000	3.063132e-02	0.030000	0.020000	0.060000	0.060000	0.280000	6.029320e+00	0.340000	0.240000	2.052830e-01	0.342833	0.045970	0.000592	0.280813	0.010730	0.167406	0.077506
[truncated: 6,518,975 more chars]
