# Supplementary material for: Genus level molecular phylogeny of Aegisthidae Gisbrecht, 1893 (Copepoda: Harpacticoida) reveals morphological adaptations to deep-sea and plagic habitats
Source: BMC Evol Biol. 2020 Mar 14;20:36. doi: 10.1186/s12862-020-1594-x (PMC7071595; doi:10.1186/s12862-020-1594-x)
Supplement: Supplementary file 2 — Additional file 2. MrBayes Job1. [file 12862_2020_1594_MOESM2_ESM.zip › Job1_supplementary_info/18S_28S_COI_codon_renamed_modified.nex.mstat]

[ID: 9531750753]

Model	Probability	Std_dev	Min_prob	Max_prob
gtrsubmodel{1}[121131]	1.227445e-01	7.398085e-03	1.175133e-01	1.279757e-01
gtrsubmodel{1}[121134]	1.028810e-01	1.179405e-03	1.020470e-01	1.037149e-01
gtrsubmodel{1}[123341]	9.590599e-02	2.894903e-03	9.385898e-02	9.795299e-02
gtrsubmodel{1}[123141]	9.241850e-02	4.395963e-03	8.931008e-02	9.552691e-02
gtrsubmodel{1}[123451]	5.003791e-02	1.715498e-03	4.882487e-02	5.125095e-02
