# Supplementary material for: Genus level molecular phylogeny of Aegisthidae Gisbrecht, 1893 (Copepoda: Harpacticoida) reveals morphological adaptations to deep-sea and plagic habitats
Source: BMC Evol Biol. 2020 Mar 14;20:36. doi: 10.1186/s12862-020-1594-x (PMC7071595; doi:10.1186/s12862-020-1594-x)
Supplement: Supplementary file 2 — Additional file 2. MrBayes Job1. [file 12862_2020_1594_MOESM2_ESM.zip › Job1_supplementary_info/18S_28S_COI_codon_renamed_modified.nex.parts]

[ID: 9531750753]
ID	Partition
1	.****************************************************************************************************
2	.*...................................................................................................
3	..*..................................................................................................
4	...*.................................................................................................
5	....*................................................................................................
6	.....*...............................................................................................
7	......*..............................................................................................
8	.......*.............................................................................................
9	........*............................................................................................
10	.........*...........................................................................................
11	..........*..........................................................................................
12	...........*.........................................................................................
13	............*........................................................................................
14	.............*.......................................................................................
15	..............*......................................................................................
16	...............*.....................................................................................
17	................*....................................................................................
18	.................*...................................................................................
19	..................*..................................................................................
20	...................*.................................................................................
21	....................*................................................................................
22	.....................*...............................................................................
23	......................*..............................................................................
24	.......................*.............................................................................
25	........................*............................................................................
26	.........................*...........................................................................
27	..........................*..........................................................................
28	...........................*.........................................................................
29	............................*........................................................................
30	.............................*.......................................................................
31	..............................*......................................................................
32	...............................*.....................................................................
33	................................*....................................................................
34	.................................*...................................................................
35	..................................*..................................................................
36	...................................*.................................................................
37	....................................*................................................................
38	.....................................*...............................................................
39	......................................*..............................................................
40	.......................................*.............................................................
41	........................................*............................................................
42	.........................................*...........................................................
43	..........................................*..........................................................
44	...........................................*.........................................................
45	............................................*........................................................
46	.............................................*.......................................................
47	..............................................*......................................................
48	...............................................*.....................................................
49	................................................*....................................................
50	.................................................*...................................................
51	..................................................*..................................................
52	...................................................*.................................................
53	....................................................*................................................
54	.....................................................*...............................................
55	......................................................*..............................................
56	.......................................................*.............................................
57	........................................................*............................................
58	.........................................................*...........................................
59	..........................................................*..........................................
60	...........................................................*.........................................
61	............................................................*........................................
62	.............................................................*.......................................
63	..............................................................*......................................
64	...............................................................*.....................................
65	................................................................*....................................
66	.................................................................*...................................
67	..................................................................*..................................
68	...................................................................*.................................
69	....................................................................*................................
70	.....................................................................*...............................
71	......................................................................*..............................
72	.......................................................................*.............................
73	........................................................................*............................
74	.........................................................................*...........................
75	..........................................................................*..........................
76	...........................................................................*.........................
77	............................................................................*........................
78	.............................................................................*.......................
79	..............................................................................*......................
80	...............................................................................*.....................
81	................................................................................*....................
82	.................................................................................*...................
83	..................................................................................*..................
84	...................................................................................*.................
85	....................................................................................*................
86	.....................................................................................*...............
87	......................................................................................*..............
88	.......................................................................................*.............
89	........................................................................................*............
90	.........................................................................................*...........
91	..........................................................................................*..........
92	...........................................................................................*.........
93	............................................................................................*........
94	.............................................................................................*.......
95	..............................................................................................*......
96	...............................................................................................*.....
97	................................................................................................*....
98	.................................................................................................*...
99	..................................................................................................*..
100	...................................................................................................*.
101	....................................................................................................*
102	..............................................**.....................................................
103	...................................................**................................................
104	..........................................**.........................................................
105	.............................**...................................*..................................
106	............................................................**.......................*...............
107	.....................................**..............................................................
108	...............................****..................................................................
109	.............................*....................................*..................................
110	...**************************************************************************************************
111	.........................................***.................................*.......................
112	............*.***.................................*..................................................
113	..........*******........*.*......................*......*****.......................*...............
114	...........................*...............................*.........................................
115	.........................................****............................***.*.......................
116	...*..............****.............*.................*..........*....................................
117	...**************************..*****..............*..*************...................*...............
118	......................................................................................***************
119	.....*.*.............................................................................................
120	...*******************************************....***************************************************
121	...............................................................................**....................
122	....................................*...............................**...............................
123	...**************************************.........*..********************............****************
124	...............................................................................................******
125	...............................................................................................**....
126	..........**.............*...........................................................................
127	.........................................*****...........................*****.......................
128	............................................*............................*...........................
129	.....****...............................................*........*...................................
130	......................................................................................***............
131	..............................................****...................................................
132	........*...............................................*............................................
133	.....................................***.............................................................
134	.**..................................................................................................
135	......................................................................................***.***********
136	..................................................................................**.................
137	.................................................................................***.................
138	..........................................................................................***........
139	.........................................*****.....**....................************................
140	..........................................**.................................*.......................
141	.....................................****.............................***............................
142	................................................**...................................................
143	..........................................................................**.........................
144	...............................................................................******................
145	...*******.......********.*.*..*****.................****.....****...................................
146	......................................................**.............................................
147	....*.................***............................................................................
148	..............***.................................*..................................................
149	......................................................................................*.*............
150	......................................................................................***.*****......
151	.................................................................................................****
152	.........................................*****.....**....................*****.******................
153	............*.***..........*......................*........*.........................................
154	.........................................*****.....**....................*****.......................
155	............*.***..........*......................*......*.*.........................................
156	............................................*............................***.........................
157	.....***.............................................................................................
158	............*****..........*......................*......*.*.........................................
159	.............................**.....*****.........................*******............................
160	..............**.....................................................................................
161	....................................*****...........................*****............................
162	...............................................................................**...*................
163	......................................................................................***.***........
164	.....***.........................................................*...................................
165	.........*....................................................**.....................................
166	...**............********...*......*.................*..........*....................................
167	.........*....................................................*......................................
168	.........*................*...................................**.....................................
169	..........**.............*................................*.**.......................*...............
170	...**............********..........*.................*..........*....................................
171	..................****...............................*..........*....................................
172	..........................................................*.**.......................*...............
173	......................................................................**.............................
174	.....................................****.............................**.............................
175	........................................*.............................**.............................
176	.........*................*....****...........................**.....................................
177	....................................................................**...............................
178	....*............*....***............................................................................
179	..................................................................................................**.
180	.....****.............................................***........*...................................
181	.............................................*..............................*........................
182	....................................*****..........................******............................
183	...******........********...*......*.................****.......**...................................
184	......................................................................................***.****.......
185	...**************************..*****..............*..*************...................****************
186	............................................................**.......................................
187	.................................**..................................................................
188	..............**..................................*..................................................
189	..................****.............*.................*..........*....................................
190	..................*.*................................*..........*....................................
191	..................................................................................................***
192	..................*.**...............................*..........*....................................
193	...............................**....................................................................
194	...........*.............*...........................................................................
195	....................*...........................................*....................................
196	.................................................................................................***.
197	...........................................................................................**........
198	..........................................................................................**.........
199	..........................................................................................*.*........
200	..........*..............*...........................................................................
201	....................*................................*..........*....................................
202	..........**.........................................................................................
203	..................*.*...........................................*....................................
204	....*.................*.*............................................................................
205	....................*................................*...............................................
206	......................*.*............................................................................
207	....*...................*............................................................................
208	................*.................................*..................................................
209	...............................*.**..................................................................
210	...................*.*...............................................................................
211	...*...............................*.................................................................
212	................................***..................................................................
213	...*..............****...............................*..........*....................................
214	...**************************************.........*..********************............*...............
215	..................*.............................................*....................................
216	..............***....................................................................................
217	.........................................****............................*****.......................
218	......................***............................................................................
219	.............................**.....*****.........................*.*****............................
220	....*.................*..............................................................................
221	....*..................**............................................................................
222	....*..................*.............................................................................
223	......................**.............................................................................
224	.................................................................................................*..*
225	.......................**............................................................................
226	....*.................**.............................................................................
227	.............................................................................................**......
228	.....................*...............................*...............................................
229	....................................*................................*...............................
230	............................................................*........................*...............
231	...**.............*******..........*.................*..........*....................................
232	...................................................................................................**
233	.............................................................*.......................*...............
234	...............................***...................................................................
235	...............................**.*..................................................................
236	....................**...............................................................................
237	...******........********...*......*.................*..*.......**...................................
238	.....................................................*..........*....................................
239	....................**...............................*...............................................
240	................................*.*..................................................................
241	......................................................................***............................
242	........................................*.............................***............................
243	.......................................................................**............................
ID	Partition
1	.****************************************************************************************************
2	.*...................................................................................................
3	..*..................................................................................................
4	...*.................................................................................................
5	....*................................................................................................
6	.....*...............................................................................................
7	......*..............................................................................................
8	.......*.............................................................................................
9	........*............................................................................................
10	.........*...........................................................................................
11	..........*..........................................................................................
12	...........*.........................................................................................
13	............*........................................................................................
14	.............*.......................................................................................
15	..............*......................................................................................
16	...............*.....................................................................................
17	................*....................................................................................
18	.................*...................................................................................
19	..................*..................................................................................
20	...................*.................................................................................
21	....................*................................................................................
22	.....................*...............................................................................
23	......................*..............................................................................
24	.......................*.............................................................................
25	........................*............................................................................
26	.........................*...........................................................................
27	..........................*..........................................................................
28	...........................*.........................................................................
29	............................*........................................................................
30	.............................*.......................................................................
31	..............................*......................................................................
32	...............................*.....................................................................
33	................................*....................................................................
34	.................................*...................................................................
35	..................................*..................................................................
36	...................................*.................................................................
37	....................................*................................................................
38	.....................................*...............................................................
39	......................................*..............................................................
40	.......................................*.............................................................
41	........................................*............................................................
42	.........................................*...........................................................
43	..........................................*..........................................................
44	...........................................*.........................................................
45	............................................*........................................................
46	.............................................*.......................................................
47	..............................................*......................................................
48	...............................................*.....................................................
49	................................................*....................................................
50	.................................................*...................................................
51	..................................................*..................................................
52	...................................................*.................................................
53	....................................................*................................................
54	.....................................................*...............................................
55	......................................................*..............................................
56	.......................................................*.............................................
57	........................................................*............................................
58	.........................................................*...........................................
59	..........................................................*..........................................
60	...........................................................*.........................................
61	............................................................*........................................
62	.............................................................*.......................................
63	..............................................................*......................................
64	...............................................................*.....................................
65	................................................................*....................................
66	.................................................................*...................................
67	..................................................................*..................................
68	...................................................................*.................................
69	....................................................................*................................
70	.....................................................................*...............................
71	......................................................................*..............................
72	.......................................................................*.............................
73	........................................................................*............................
74	.........................................................................*...........................
75	..........................................................................*..........................
76	...........................................................................*.........................
77	............................................................................*........................
78	.............................................................................*.......................
79	..............................................................................*......................
80	...............................................................................*.....................
81	................................................................................*....................
82	.................................................................................*...................
83	..................................................................................*..................
84	...................................................................................*.................
85	....................................................................................*................
86	.....................................................................................*...............
87	......................................................................................*..............
88	.......................................................................................*.............
89	........................................................................................*............
90	.........................................................................................*...........
91	..........................................................................................*..........
92	...........................................................................................*.........
93	............................................................................................*........
94	.............................................................................................*.......
95	..............................................................................................*......
96	...............................................................................................*.....
97	................................................................................................*....
98	.................................................................................................*...
99	..................................................................................................*..
100	...................................................................................................*.
101	....................................................................................................*
102	..............................................**.....................................................
103	...................................................**................................................
104	..........................................**.........................................................
105	.............................**...................................*..................................
106	............................................................**.......................*...............
107	.....................................**..............................................................
108	...............................****..................................................................
109	.............................*....................................*..................................
110	...**************************************************************************************************
111	.........................................***.................................*.......................
112	............*.***.................................*..................................................
113	..........*******........*.*......................*......*****.......................*...............
114	...........................*...............................*.........................................
115	.........................................****............................***.*.......................
116	...*..............****.............*.................*..........*....................................
117	...**************************..*****..............*..*************...................*...............
118	......................................................................................***************
119	.....*.*.............................................................................................
120	...*******************************************....***************************************************
121	...............................................................................**....................
122	....................................*...............................**...............................
123	...**************************************.........*..********************............****************
124	...............................................................................................******
125	...............................................................................................**....
126	..........**.............*...........................................................................
127	.........................................*****...........................*****.......................
128	............................................*............................*...........................
129	.....****...............................................*........*...................................
130	......................................................................................***............
131	..............................................****...................................................
132	........*...............................................*............................................
133	.....................................***.............................................................
134	.**..................................................................................................
135	......................................................................................***.***********
136	..................................................................................**.................
137	.................................................................................***.................
138	..........................................................................................***........
139	.........................................*****.....**....................************................
140	..........................................**.................................*.......................
141	.....................................****.............................***............................
142	................................................**...................................................
143	..........................................................................**.........................
144	...............................................................................******................
145	...*******.......********.*.*..*****.................****.....****...................................
146	......................................................**.............................................
147	....*.................***............................................................................
148	..............***.................................*..................................................
149	......................................................................................*.*............
150	......................................................................................***.*****......
151	.................................................................................................****
152	.........................................*****.....**....................*****.******................
153	............*.***..........*......................*........*.........................................
154	.........................................*****.....**....................*****.......................
155	............*.***..........*......................*......*.*.........................................
156	............................................*............................***.........................
157	.....***.............................................................................................
158	............*****..........*......................*......*.*.........................................
159	.............................**.....*****.........................*******............................
160	..............**.....................................................................................
161	....................................*****...........................*****............................
162	...............................................................................**...*................
163	......................................................................................***.***........
164	.....***.........................................................*...................................
165	.........*....................................................**.....................................
166	...**............********...*......*.................*..........*....................................
167	.........*....................................................*......................................
168	.........*................*...................................**.....................................
169	..........**.............*................................*.**.......................*...............
170	...**............********..........*.................*..........*....................................
171	..................****...............................*..........*....................................
172	..........................................................*.**.......................*...............
173	......................................................................**.............................
174	.....................................****.............................**.............................
175	........................................*.............................**.............................
176	.........*................*....****...........................**.....................................
177	....................................................................**...............................
178	....*............*....***............................................................................
179	..................................................................................................**.
180	.....****.............................................***........*...................................
181	.............................................*..............................*........................
182	....................................*****..........................******............................
183	...******........********...*......*.................****.......**...................................
184	......................................................................................***.****.......
185	...**************************..*****..............*..*************...................****************
186	............................................................**.......................................
187	.................................**..................................................................
188	..............**..................................*..................................................
189	..................****.............*.................*..........*....................................
190	..................*.*................................*..........*....................................
191	..................................................................................................***
192	..................*.**...............................*..........*....................................
193	...............................**....................................................................
194	...........*.............*...........................................................................
195	....................*...........................................*....................................
196	.................................................................................................***.
197	...........................................................................................**........
198	..........................................................................................**.........
199	..........................................................................................*.*........
200	..........*..............*...........................................................................
201	....................*................................*..........*....................................
202	..........**.........................................................................................
203	..................*.*...........................................*....................................
204	....*.................*.*............................................................................
205	....................*................................*...............................................
206	......................*.*............................................................................
207	....*...................*............................................................................
208	................*.................................*..................................................
209	...............................*.**..................................................................
210	...................*.*...............................................................................
211	...*...............................*.................................................................
212	................................***..................................................................
213	...*..............****...............................*..........*....................................
214	...**************************************.........*..********************............*...............
215	..................*.............................................*....................................
216	..............***....................................................................................
217	.........................................****............................*****.......................
218	......................***............................................................................
219	.............................**.....*****.........................*.*****............................
220	....*.................*..............................................................................
221	....*..................**............................................................................
222	....*..................*.............................................................................
223	......................**.............................................................................
224	.................................................................................................*..*
225	.......................**............................................................................
226	....*.................**.............................................................................
227	.............................................................................................**......
228	.....................*...............................*...............................................
229	....................................*................................*...............................
230	............................................................*........................*...............
231	...**.............*******..........*.................*..........*....................................
232	...................................................................................................**
233	.............................................................*.......................*...............
234	...............................***...................................................................
235	...............................**.*..................................................................
236	....................**...............................................................................
237	...******........********...*......*.................*..*.......**...................................
238	.....................................................*..........*....................................
239	....................**...............................*...............................................
240	................................*.*..................................................................
241	......................................................................***............................
242	........................................*.............................***............................
243	.......................................................................**............................
