# Supplementary material for: Genus level molecular phylogeny of Aegisthidae Gisbrecht, 1893 (Copepoda: Harpacticoida) reveals morphological adaptations to deep-sea and plagic habitats
Source: BMC Evol Biol. 2020 Mar 14;20:36. doi: 10.1186/s12862-020-1594-x (PMC7071595; doi:10.1186/s12862-020-1594-x)
Supplement: Supplementary file 2 — Additional file 2. MrBayes Job1. [file 12862_2020_1594_MOESM2_ESM.zip › Job1_supplementary_info/18S_28S_COI_codon_renamed_modified.nex.pstat]

[ID: 9531750753]
Parameter	Mean	Variance	Lower	Upper	Median	minESS	avgESS	PSRF
TL{all}	2.002080e+01	7.191011e-01	1.833558e+01	2.165685e+01	1.999170e+01	9.412592e+02	9.644224e+02	1.000410e+00
r(A<->C){1}	1.153926e-01	2.397901e-04	8.417476e-02	1.451818e-01	1.170287e-01	3.547242e+03	3.701706e+03	1.000668e+00
r(A<->G){1}	3.290623e-01	3.107097e-04	2.940334e-01	3.627922e-01	3.286911e-01	1.530225e+03	1.579893e+03	1.000065e+00
r(A<->T){1}	1.370354e-01	2.377401e-04	1.128724e-01	1.681305e-01	1.340509e-01	3.406194e+03	3.517062e+03	1.000498e+00
r(C<->G){1}	1.335803e-01	2.871693e-04	1.058755e-01	1.683263e-01	1.298449e-01	3.623671e+03	3.675021e+03	1.000396e+00
r(C<->T){1}	1.756806e-01	2.162733e-04	1.449077e-01	2.018359e-01	1.767720e-01	1.842510e+03	2.054649e+03	9.999304e-01
r(G<->T){1}	1.092487e-01	2.184831e-04	7.943953e-02	1.332366e-01	1.108372e-01	2.477258e+03	3.381845e+03	1.000019e+00
k_revmat{1}	4.050190e+00	5.282261e-01	3.000000e+00	5.000000e+00	4.000000e+00	5.732584e+03	5.764170e+03	1.000001e+00
omega(1){1}	6.369421e-03	2.204944e-06	3.621783e-03	9.340068e-03	6.250572e-03	1.695401e+03	1.724706e+03	1.000226e+00
omega(2){1}	6.855212e-02	4.640424e-05	5.517141e-02	8.164089e-02	6.826958e-02	7.788164e+02	9.358051e+02	1.000147e+00
omega(3){1}	2.732489e-01	6.034537e-04	2.268195e-01	3.226212e-01	2.719711e-01	1.357441e+03	1.678797e+03	1.000084e+00
pi(1){1}	3.915517e-01	1.672623e-03	3.144603e-01	4.731602e-01	3.907594e-01	2.970381e+03	3.202810e+03	9.999705e-01
pi(2){1}	4.215689e-01	1.628182e-03	3.410161e-01	4.986919e-01	4.212393e-01	5.071067e+03	5.124265e+03	1.000066e+00
pi(3){1}	1.868794e-01	9.770027e-04	1.264425e-01	2.478620e-01	1.859282e-01	3.354226e+03	3.643055e+03	9.999656e-01
pi(AAA){1}	5.512590e-03	3.314870e-06	2.200945e-03	9.076735e-03	5.321890e-03	7.010779e+02	7.435792e+02	1.000672e+00
pi(AAC){1}	9.002320e-03	2.224139e-06	6.320406e-03	1.208450e-02	8.909669e-03	9.059382e+02	9.075150e+02	1.000396e+00
pi(AAG){1}	1.533715e-03	9.400044e-07	7.624132e-05	3.461051e-03	1.349304e-03	8.360715e+02	9.109910e+02	9.999916e-01
pi(AAT){1}	2.287897e-02	1.318008e-05	1.616920e-02	3.033138e-02	2.263888e-02	1.663497e+02	3.322724e+02	1.000568e+00
pi(ACA){1}	2.071298e-02	5.911541e-06	1.603184e-02	2.542863e-02	2.063431e-02	7.352643e+02	8.073061e+02	1.000707e+00
pi(ACC){1}	1.220832e-02	3.442344e-06	8.710278e-03	1.591269e-02	1.213759e-02	5.924821e+02	7.549660e+02	9.999309e-01
pi(ACG){1}	7.034062e-03	1.679665e-06	4.608242e-03	9.553669e-03	6.954398e-03	9.117644e+02	9.854052e+02	9.999625e-01
pi(ACT){1}	1.829091e-02	5.432560e-06	1.378929e-02	2.286840e-02	1.819646e-02	5.981317e+02	6.392702e+02	1.000949e+00
pi(AGA){1}	2.312607e-02	9.890123e-06	1.728722e-02	2.934526e-02	2.294609e-02	4.014671e+02	4.557428e+02	1.000908e+00
pi(AGC){1}	8.106661e-03	2.477797e-06	5.117263e-03	1.122328e-02	7.993810e-03	7.573148e+02	8.655934e+02	1.000435e+00
pi(AGG){1}	1.821460e-02	8.145876e-06	1.274985e-02	2.377524e-02	1.809706e-02	4.204323e+02	4.404512e+02	1.000408e+00
pi(AGT){1}	1.173059e-02	3.277135e-06	8.382315e-03	1.540635e-02	1.162051e-02	7.353862e+02	8.887620e+02	1.000024e+00
pi(ATA){1}	3.809117e-02	1.551613e-05	3.072151e-02	4.583269e-02	3.789500e-02	5.021459e+02	5.832062e+02	1.005058e+00
pi(ATC){1}	9.075572e-03	1.917351e-06	6.447657e-03	1.185135e-02	8.971750e-03	8.695551e+02	9.428181e+02	1.001693e+00
pi(ATG){1}	1.485821e-02	3.361878e-06	1.140535e-02	1.850723e-02	1.478378e-02	6.998971e+02	7.130551e+02	1.003500e+00
pi(ATT){1}	4.406123e-02	1.981471e-05	3.545140e-02	5.271250e-02	4.393586e-02	4.462496e+02	5.155859e+02	1.013072e+00
pi(CAA){1}	9.936937e-03	6.589001e-06	5.220218e-03	1.489943e-02	9.777052e-03	6.235998e+02	6.298086e+02	1.000843e+00
pi(CAC){1}	1.028153e-02	6.642776e-06	5.517443e-03	1.555941e-02	1.009040e-02	5.092382e+02	5.958181e+02	1.000601e+00
pi(CAG){1}	6.396162e-03	4.140085e-06	2.735423e-03	1.035467e-02	6.142358e-03	5.963026e+02	6.304937e+02	1.001528e+00
pi(CAT){1}	2.496063e-02	1.674091e-05	1.732665e-02	3.293937e-02	2.468761e-02	3.729724e+02	4.344410e+02	1.000200e+00
pi(CCA){1}	9.275640e-03	2.236371e-06	6.416242e-03	1.216819e-02	9.185009e-03	8.239346e+02	8.505025e+02	1.000168e+00
pi(CCC){1}	1.281619e-02	4.558395e-06	8.842140e-03	1.711374e-02	1.269452e-02	7.553863e+02	7.591356e+02	9.999319e-01
pi(CCG){1}	6.070388e-03	1.020481e-06	4.212619e-03	8.098115e-03	6.014043e-03	1.009377e+03	1.072424e+03	9.999855e-01
pi(CCT){1}	1.133637e-02	2.446060e-06	8.412515e-03	1.448292e-02	1.124071e-02	7.863912e+02	8.501603e+02	1.000419e+00
pi(CGA){1}	9.585029e-03	6.638048e-06	4.828899e-03	1.467279e-02	9.450448e-03	4.606701e+02	4.703567e+02	1.001518e+00
pi(CGC){1}	5.341220e-03	2.254311e-06	2.570927e-03	8.314854e-03	5.215663e-03	8.009051e+02	8.106496e+02	1.000575e+00
pi(CGG){1}	6.057233e-03	2.173438e-06	3.489747e-03	9.158475e-03	5.899429e-03	6.591935e+02	7.404904e+02	1.000065e+00
pi(CGT){1}	8.823539e-03	3.401312e-06	5.317106e-03	1.240760e-02	8.663702e-03	6.728811e+02	7.147471e+02	1.000365e+00
pi(CTA){1}	2.698098e-02	4.898025e-06	2.264557e-02	3.121681e-02	2.692489e-02	6.653729e+02	7.207321e+02	1.000205e+00
pi(CTC){1}	1.519689e-02	3.770646e-06	1.141907e-02	1.906375e-02	1.513021e-02	8.036025e+02	8.426367e+02	1.001421e+00
pi(CTG){1}	8.665902e-03	1.513055e-06	6.327493e-03	1.109354e-02	8.631764e-03	9.791530e+02	1.047455e+03	1.000108e+00
pi(CTT){1}	3.701264e-02	1.033154e-05	3.080421e-02	4.327751e-02	3.690931e-02	5.519710e+02	6.087854e+02	1.000409e+00
pi(GAA){1}	4.815852e-03	1.392039e-06	2.659184e-03	7.218756e-03	4.711259e-03	8.434953e+02	9.320358e+02	1.001924e+00
pi(GAC){1}	7.786116e-03	4.010500e-06	3.986499e-03	1.170693e-02	7.700695e-03	5.674030e+02	6.811975e+02	1.002147e+00
pi(GAG){1}	6.636501e-03	4.143306e-06	2.949202e-03	1.052743e-02	6.442026e-03	4.785327e+02	6.490366e+02	1.000387e+00
pi(GAT){1}	1.545149e-02	5.635370e-06	1.105562e-02	2.019583e-02	1.534344e-02	4.411679e+02	5.823460e+02	1.000172e+00
pi(GCA){1}	2.956769e-02	8.500777e-06	2.388638e-02	3.547280e-02	2.945514e-02	5.170697e+02	5.705400e+02	1.002135e+00
pi(GCC){1}	1.929113e-02	5.251617e-06	1.494333e-02	2.388780e-02	1.920895e-02	3.678586e+02	5.950709e+02	1.000423e+00
pi(GCG){1}	1.226051e-02	2.897189e-06	9.056561e-03	1.578148e-02	1.216908e-02	6.167480e+02	6.863149e+02	1.000397e+00
pi(GCT){1}	2.986023e-02	8.529420e-06	2.412350e-02	3.547078e-02	2.976409e-02	6.746279e+02	6.973370e+02	1.000046e+00
pi(GGA){1}	1.799160e-02	3.675087e-06	1.455659e-02	2.205099e-02	1.791493e-02	5.383806e+02	5.929713e+02	9.999249e-01
pi(GGC){1}	9.292823e-03	1.557624e-06	6.947371e-03	1.186578e-02	9.246778e-03	9.630812e+02	1.026120e+03	1.000049e+00
pi(GGG){1}	2.517589e-02	7.721864e-06	1.959119e-02	3.056559e-02	2.509782e-02	3.977857e+02	4.561151e+02	1.000159e+00
pi(GGT){1}	1.529038e-02	2.880788e-06	1.218173e-02	1.870022e-02	1.523083e-02	7.706453e+02	7.793320e+02	9.999571e-01
pi(GTA){1}	2.689694e-02	6.753513e-06	2.214236e-02	3.222899e-02	2.685613e-02	6.355089e+02	6.503224e+02	1.000028e+00
pi(GTC){1}	1.063141e-02	2.540100e-06	7.537463e-03	1.375109e-02	1.058128e-02	9.142062e+02	1.005428e+03	1.000420e+00
pi(GTG){1}	1.201454e-02	2.762322e-06	8.717918e-03	1.520562e-02	1.193611e-02	9.007882e+02	9.169921e+02	9.999416e-01
pi(GTT){1}	3.389273e-02	8.672797e-06	2.810865e-02	3.965103e-02	3.385598e-02	5.354793e+02	6.889526e+02	1.000870e+00
pi(TAC){1}	8.554526e-03	3.845013e-06	4.955849e-03	1.246673e-02	8.394452e-03	5.582719e+02	6.176053e+02	9.999350e-01
pi(TAT){1}	2.113312e-02	1.291606e-05	1.437491e-02	2.832259e-02	2.095422e-02	3.575909e+02	3.667662e+02	1.001375e+00
pi(TCA){1}	2.061815e-02	7.008565e-06	1.563704e-02	2.592655e-02	2.053021e-02	6.346707e+02	6.999275e+02	1.000097e+00
pi(TCC){1}	1.883993e-02	7.961279e-06	1.322050e-02	2.431964e-02	1.867636e-02	5.549216e+02	5.601477e+02	1.000122e+00
pi(TCG){1}	6.165395e-03	2.024119e-06	3.575655e-03	9.063349e-03	6.058526e-03	6.644876e+02	7.431382e+02	9.999305e-01
pi(TCT){1}	3.638048e-02	1.623893e-05	2.847577e-02	4.401724e-02	3.618163e-02	4.898384e+02	5.037156e+02	9.999996e-01
pi(TGA){1}	8.609293e-03	4.135317e-06	4.890058e-03	1.277866e-02	8.483328e-03	6.036064e+02	6.152299e+02	1.001807e+00
pi(TGC){1}	2.213523e-03	2.603771e-06	4.040623e-05	5.419672e-03	1.840338e-03	6.471364e+02	6.814024e+02	9.999472e-01
pi(TGG){1}	1.039925e-02	3.193370e-06	7.060542e-03	1.393290e-02	1.028354e-02	6.596854e+02	7.104051e+02	1.001834e+00
pi(TGT){1}	6.384860e-03	5.092978e-06	2.474963e-03	1.088800e-02	6.133014e-03	5.884379e+02	6.034414e+02	1.002199e+00
pi(TTA){1}	5.509111e-02	1.850576e-05	4.710705e-02	6.395778e-02	5.502870e-02	3.288572e+02	3.646949e+02	9.999263e-01
pi(TTC){1}	5.323597e-03	9.661770e-07	3.418350e-03	7.217656e-03	5.258782e-03	8.841693e+02	1.003123e+03	9.999910e-01
pi(TTG){1}	1.624465e-02	3.609597e-06	1.248156e-02	1.984402e-02	1.617750e-02	5.126566e+02	6.548420e+02	1.000027e+00
pi(TTT){1}	3.401102e-02	1.515931e-05	2.646253e-02	4.159684e-02	3.380070e-02	4.222596e+02	4.287273e+02	1.000175e+00
pi(A){2}	2.175557e-01	3.197898e-05	2.064541e-01	2.285293e-01	2.175503e-01	6.268766e+03	6.323099e+03	9.999598e-01
pi(C){2}	2.563365e-01	3.600127e-05	2.447565e-01	2.682947e-01	2.562979e-01	5.719854e+03	5.732134e+03	9.999324e-01
pi(G){2}	2.497221e-01	3.504059e-05	2.381873e-01	2.614007e-01	2.496704e-01	5.689979e+03	5.797989e+03	9.999645e-01
pi(T){2}	2.763857e-01	3.727851e-05	2.646847e-01	2.885334e-01	2.763931e-01	5.373212e+03	5.490970e+03	1.000003e+00
m{1}	2.147890e+00	1.052070e-05	2.141531e+00	2.154207e+00	2.147929e+00	1.059267e+03	1.084937e+03	1.000706e+00
m{2}	5.734801e-02	7.094914e-06	5.215356e-02	6.256924e-02	5.731552e-02	1.059267e+03	1.084936e+03	1.000706e+00
