# Supplementary material for: Genus level molecular phylogeny of Aegisthidae Gisbrecht, 1893 (Copepoda: Harpacticoida) reveals morphological adaptations to deep-sea and plagic habitats
Source: BMC Evol Biol. 2020 Mar 14;20:36. doi: 10.1186/s12862-020-1594-x (PMC7071595; doi:10.1186/s12862-020-1594-x)
Supplement: Supplementary file 2 — Additional file 2. MrBayes Job1. [file 12862_2020_1594_MOESM2_ESM.zip › Job1_supplementary_info/18S_28S_COI_codon_renamed_modified.nex.run1.p]

[ID: 9531750753]
Gen	LnL	TL{all}	r(A<->C){1}	r(A<->G){1}	r(A<->T){1}	r(C<->G){1}	r(C<->T){1}	r(G<->T){1}	gtrsubmodel{1}	k_revmat{1}	omega(1){1}	omega(2){1}	omega(3){1}	pi(1){1}	pi(2){1}	pi(3){1}	pi(AAA){1}	pi(AAC){1}	pi(AAG){1}	pi(AAT){1}	pi(ACA){1}	pi(ACC){1}	pi(ACG){1}	pi(ACT){1}	pi(AGA){1}	pi(AGC){1}	pi(AGG){1}	pi(AGT){1}	pi(ATA){1}	pi(ATC){1}	pi(ATG){1}	pi(ATT){1}	pi(CAA){1}	pi(CAC){1}	pi(CAG){1}	pi(CAT){1}	pi(CCA){1}	pi(CCC){1}	pi(CCG){1}	pi(CCT){1}	pi(CGA){1}	pi(CGC){1}	pi(CGG){1}	pi(CGT){1}	pi(CTA){1}	pi(CTC){1}	pi(CTG){1}	pi(CTT){1}	pi(GAA){1}
0	-9.989762e+04	1.990000e+01	1.666667e-01	1.666667e-01	1.666667e-01	1.666667e-01	1.666667e-01	1.666667e-01	0	1	1.000000e-01	1.000000e+00	3.000000e+00	3.984024e-01	5.355430e-01	6.605469e-02	1.612903e-02	1.612903e-02	1.612903e-02	1.612903e-02	1.612903e-02	1.612903e-02	1.612903e-02	1.612903e-02	1.612903e-02	1.612903e-02	1.612903e-02	1.612903e-02	1.612903e-02	1.612903e-02	1.612903e-02	1.612903e-02	1.612903e-02	1.612903e-02	1.612903e-02	1.612903e-02	1.612903e-02	1.612903e-02	1.612903e-02	1.612903e-02	1.612903e-02	1.612903e-02	1.612903e-02	1.612903e-02	1.612903e-02	1.612903e-02	1.612903e-02	1.612903e-02	1.612903e-02
1000	-5.428530e+04	3.360091e+00	1.007953e-01	2.506186e-01	1.963770e-01	1.007953e-01	2.506186e-01	1.007953e-01	130	3	5.349811e-02	9.686125e-01	2.846893e+00	6.852582e-01	2.281187e-01	8.662307e-02	1.899403e-02	2.086165e-02	1.553015e-02	1.857849e-02	1.820485e-02	1.109321e-02	1.442921e-02	1.545367e-02	1.229763e-02	1.354435e-02	1.965994e-02	1.740548e-02	2.107149e-02	1.592487e-02	1.620945e-02	1.338372e-02	1.769429e-02	1.717187e-02	1.124064e-02	2.033225e-02	1.020062e-02	1.340608e-02	1.316458e-02	1.164731e-02	1.833398e-02	1.734413e-02	1.723276e-02	1.313775e-02	2.409910e-02	1.744518e-02	1.133983e-02	1.919907e-02	9.792430e-03
2000	-4.694722e+04	3.102000e+00	1.046229e-01	2.368201e-01	2.368201e-01	8.246787e-02	2.368201e-01	1.024489e-01	116	4	1.985940e-02	8.503624e-01	2.635440e+00	8.400865e-01	1.408810e-01	1.903252e-02	1.858227e-02	1.977884e-02	1.496744e-02	1.783755e-02	1.496212e-02	8.729742e-03	1.201749e-02	1.596046e-02	1.060537e-02	1.334617e-02	1.796550e-02	2.063535e-02	2.070915e-02	1.856450e-02	1.759676e-02	1.321154e-02	1.759083e-02	1.462976e-02	1.205756e-02	2.089078e-02	1.018825e-02	1.215662e-02	1.115151e-02	1.285267e-02	1.693090e-02	1.529688e-02	1.795904e-02	1.272014e-02	2.256049e-02	2.191758e-02	1.099917e-02	1.869613e-02	6.259456e-03
3000	-4.284582e+04	3.435509e+00	1.086812e-01	2.331810e-01	2.331810e-01	8.309461e-02	2.331810e-01	1.086812e-01	113	3	2.820777e-02	8.101149e-01	3.107996e+00	9.145282e-01	8.537178e-02	9.999200e-05	8.733113e-03	1.315884e-02	3.461958e-03	1.082636e-02	9.831867e-03	1.456649e-02	1.445643e-02	1.216081e-02	2.332376e-02	1.847283e-02	1.818524e-02	1.773361e-02	2.001487e-02	1.197372e-02	2.468920e-02	2.047359e-02	1.351805e-02	2.026585e-02	1.608994e-02	2.016415e-02	1.636713e-02	1.083273e-02	1.811615e-02	1.029720e-02	8.053092e-03	2.154912e-02	1.649942e-02	9.394190e-03	1.495392e-02	1.811144e-02	1.223946e-02	2.685206e-02	1.557264e-02
4000	-4.066775e+04	4.247667e+00	1.077797e-01	2.627408e-01	2.485641e-01	6.249460e-02	2.106410e-01	1.077797e-01	197	5	2.845460e-02	7.342514e-01	2.551094e+00	7.931419e-01	1.998114e-01	7.046737e-03	7.375300e-03	1.506041e-02	1.454266e-02	1.244144e-02	1.630587e-02	1.990860e-02	1.868790e-02	1.428235e-02	1.432217e-02	1.552563e-02	1.036741e-02	1.385587e-02	1.751591e-02	2.167100e-02	1.204531e-02	1.683117e-02	8.541905e-03	1.225163e-02	2.790801e-02	1.205952e-02	1.306807e-02	1.086057e-02	1.570763e-02	1.229504e-02	2.118928e-02	2.398170e-02	1.668112e-02	1.282573e-02	1.745076e-02	1.444762e-02	1.448515e-02	1.469800e-02	9.097085e-03
5000	-3.870288e+04	4.486283e+00	9.427268e-02	2.519643e-01	2.519643e-01	7.793013e-02	2.295959e-01	9.427268e-02	121	4	3.135253e-02	7.117799e-01	2.536431e+00	8.814397e-01	1.184603e-01	9.999120e-05	5.907122e-03	1.288324e-02	1.249451e-02	1.089091e-02	1.784850e-02	2.151582e-02	2.174098e-02	1.416036e-02	1.563945e-02	1.744146e-02	1.065813e-02	1.166425e-02	1.449292e-02	1.839190e-02	1.400993e-02	1.939120e-02	7.992355e-03	1.033190e-02	3.121555e-02	1.550615e-02	1.381499e-02	1.584546e-02	1.054014e-02	9.631183e-03	2.058434e-02	2.407799e-02	1.708636e-02	1.133236e-02	1.573159e-02	1.549238e-02	1.180336e-02	1.631061e-02	1.037324e-02
6000	-3.736716e+04	4.866582e+00	1.024393e-01	2.448617e-01	2.300481e-01	9.016340e-02	2.300481e-01	1.024393e-01	187	4	4.551319e-02	7.127851e-01	2.665476e+00	9.421659e-01	5.664295e-02	1.191116e-03	1.047471e-02	1.754014e-02	1.772624e-02	2.486829e-02	2.000026e-02	1.070074e-02	6.320021e-03	2.091089e-02	1.302359e-02	1.048943e-02	2.094507e-02	2.059052e-02	2.165715e-02	1.975761e-02	2.525070e-02	1.769114e-02	1.655969e-02	1.256300e-02	1.274819e-02	2.424754e-02	8.655890e-03	1.542162e-02	1.469999e-02	1.083028e-02	1.141581e-02	1.442060e-02	1.386466e-02	1.458387e-02	1.477573e-02	2.370420e-02	7.965414e-03	2.100576e-02	6.082543e-03
7000	-3.663116e+04	6.393295e+00	1.064786e-01	2.469949e-01	2.469949e-01	1.064786e-01	1.865745e-01	1.064786e-01	95	3	4.232497e-02	5.218887e-01	2.589619e+00	9.084243e-01	9.147572e-02	9.999007e-05	9.119103e-03	1.978712e-02	1.784774e-02	2.595384e-02	1.937681e-02	1.046505e-02	3.975565e-03	2.210328e-02	1.182962e-02	1.258687e-02	1.852836e-02	1.733118e-02	2.210715e-02	1.947206e-02	1.881600e-02	1.790242e-02	1.252094e-02	1.403905e-02	1.060636e-02	1.921201e-02	7.721748e-03	1.492302e-02	1.230517e-02	1.233982e-02	9.981087e-03	1.000079e-02	1.818987e-02	1.390414e-02	1.790559e-02	2.662282e-02	7.999039e-03	2.362489e-02	5.413592e-03
8000	-3.621008e+04	7.958149e+00	1.075847e-01	2.647068e-01	2.094108e-01	1.135548e-01	1.971581e-01	1.075847e-01	197	5	5.251000e-02	5.057929e-01	2.753034e+00	8.675464e-01	1.323536e-01	9.999000e-05	9.973507e-03	1.893271e-02	1.711547e-02	2.595384e-02	1.937681e-02	1.046505e-02	3.975565e-03	2.210328e-02	1.182962e-02	1.258687e-02	1.852836e-02	1.733118e-02	2.326595e-02	1.947206e-02	1.881600e-02	1.801062e-02	1.241274e-02	1.403905e-02	1.060636e-02	1.921201e-02	1.092887e-02	1.492302e-02	1.230517e-02	1.233982e-02	9.981087e-03	1.000079e-02	1.818987e-02	1.150457e-02	1.790559e-02	2.524919e-02	8.731312e-03	2.362489e-02	5.413592e-03
9000	-3.594000e+04	8.635011e+00	1.125833e-01	2.546835e-01	2.214185e-01	1.125833e-01	1.972281e-01	1.015032e-01	142	5	5.251000e-02	3.547987e-01	2.826393e+00	8.373581e-01	1.625419e-01	9.999000e-05	8.430247e-03	1.896008e-02	2.125954e-02	2.250859e-02	1.951353e-02	7.195610e-03	2.809970e-03	2.273820e-02	1.158009e-02	1.051438e-02	1.733411e-02	1.818485e-02	2.333051e-02	1.530973e-02	1.799268e-02	2.405205e-02	1.309584e-02	1.112947e-02	7.587082e-03	2.203124e-02	9.516595e-03	1.349863e-02	1.320205e-02	1.372239e-02	8.830931e-03	1.098556e-02	2.080746e-02	9.448127e-03	2.192089e-02	2.373374e-02	9.453203e-03	3.021063e-02	5.712761e-03
10000	-3.576346e+04	9.841722e+00	1.097916e-01	2.703591e-01	2.001331e-01	1.097916e-01	2.001331e-01	1.097916e-01	134	3	3.468805e-02	3.415574e-01	2.680483e+00	7.425114e-01	2.573886e-01	9.999000e-05	5.992956e-03	1.693306e-02	2.030311e-02	2.038350e-02	1.759873e-02	6.857578e-03	2.003907e-03	2.104178e-02	1.121448e-02	1.000466e-02	1.745155e-02	1.875414e-02	2.086981e-02	1.320304e-02	1.809581e-02	2.656867e-02	1.554980e-02	1.115655e-02	7.630328e-03	2.406776e-02	9.520160e-03	1.366777e-02	1.279566e-02	1.156145e-02	6.652569e-03	1.048061e-02	1.878051e-02	8.585660e-03	2.539585e-02	2.374525e-02	9.170862e-03	3.265613e-02	4.105588e-03
11000	-3.559531e+04	1.354030e+01	9.834477e-02	2.728509e-01	2.083069e-01	9.834477e-02	2.083069e-01	1.138457e-01	137	4	3.511062e-02	3.017812e-01	2.699382e+00	6.674575e-01	3.322713e-01	2.711859e-04	3.722367e-03	8.098537e-03	3.269800e-03	1.133789e-02	2.021310e-02	2.272537e-02	9.064266e-03	1.335801e-02	2.089912e-02	1.546774e-02	1.262924e-02	1.436992e-02	2.704143e-02	1.394795e-02	1.368196e-02	2.594822e-02	5.297663e-03	7.730014e-03	2.098327e-02	1.781671e-02	1.850270e-02	1.824415e-02	1.217469e-02	1.731728e-02	1.816468e-02	1.716951e-02	1.719503e-02	7.632485e-03	2.068988e-02	1.132661e-02	9.315559e-03	2.233186e-02	1.147907e-02
12000	-3.554280e+04	1.366863e+01	8.090469e-02	2.780921e-01	2.381644e-01	1.058550e-01	1.911288e-01	1.058550e-01	200	5	3.511062e-02	2.749836e-01	2.662019e+00	6.538862e-01	3.450077e-01	1.106011e-03	4.701624e-03	1.223096e-02	1.851675e-03	9.651552e-03	1.990180e-02	2.235214e-02	7.430307e-03	1.365716e-02	2.133312e-02	1.391373e-02	1.323047e-02	1.604501e-02	2.783751e-02	1.268021e-02	1.523935e-02	2.347054e-02	5.491544e-03	8.089660e-03	1.716848e-02	1.702667e-02	1.795103e-02	1.891997e-02	1.163601e-02	2.022940e-02	1.832811e-02	1.790915e-02	1.699957e-02	9.754105e-03	2.128492e-02	9.515885e-03	8.154802e-03	2.445084e-02	1.241900e-02
13000	-3.546068e+04	1.405614e+01	1.102662e-01	2.692318e-01	1.999848e-01	1.102662e-01	1.999848e-01	1.102662e-01	134	3	2.720641e-02	2.587514e-01	2.725508e+00	6.269002e-01	3.729998e-01	9.999000e-05	4.701624e-03	1.113635e-02	1.851675e-03	1.358439e-02	1.990180e-02	1.906238e-02	6.341857e-03	1.365716e-02	2.133312e-02	1.541186e-02	1.322540e-02	1.831909e-02	2.783751e-02	1.268021e-02	1.523935e-02	2.455899e-02	5.491544e-03	8.089660e-03	1.716848e-02	1.702667e-02	1.795103e-02	1.891997e-02	1.163601e-02	1.827495e-02	1.993221e-02	1.790915e-02	1.550143e-02	9.754105e-03	2.128492e-02	9.515885e-03	8.159876e-03	2.445084e-02	1.241900e-02
14000	-3.544736e+04	1.308617e+01	1.150133e-01	2.691158e-01	1.775820e-01	1.150133e-01	2.082623e-01	1.150133e-01	138	4	2.813228e-02	2.312277e-01	2.683188e+00	6.005408e-01	3.964878e-01	2.971443e-03	4.731622e-03	1.721354e-02	2.544123e-02	1.378454e-02	1.701866e-02	9.069557e-03	5.517581e-03	1.806820e-02	1.140571e-02	1.471883e-02	1.831529e-02	1.421430e-02	2.640928e-02	9.266769e-03	2.433002e-02	2.446637e-02	1.394606e-02	1.026736e-02	6.869837e-03	2.803549e-02	8.543995e-03	2.099756e-02	6.199541e-03	9.018308e-03	8.439473e-03	6.459180e-03	2.292245e-02	7.760936e-03	1.963848e-02	2.203550e-02	6.143087e-03	3.471551e-02	3.934690e-03
15000	-3.537122e+04	1.432513e+01	1.014124e-01	2.951952e-01	2.002839e-01	1.014124e-01	2.002839e-01	1.014124e-01	134	3	2.720641e-02	2.478899e-01	2.788295e+00	5.415226e-01	4.583774e-01	9.999000e-05	3.724120e-03	1.493485e-02	1.959937e-03	1.601589e-02	2.268198e-02	2.173090e-02	8.004381e-03	1.343398e-02	1.927400e-02	1.371969e-02	1.460337e-02	1.893574e-02	2.897002e-02	1.035946e-02	1.428566e-02	2.435261e-02	6.287831e-03	7.492500e-03	1.535385e-02	1.496925e-02	1.916097e-02	2.213931e-02	1.341610e-02	1.699882e-02	1.771779e-02	1.620965e-02	1.380267e-02	1.028134e-02	2.125969e-02	8.519349e-03	8.830262e-03	2.509747e-02	1.243163e-02
16000	-3.531541e+04	1.487068e+01	9.754706e-02	3.002753e-01	1.989142e-01	1.068022e-01	1.989142e-01	9.754706e-02	187	4	2.720641e-02	2.243681e-01	2.771967e+00	6.001277e-01	3.997723e-01	9.999000e-05	2.791907e-03	1.446726e-02	1.334587e-03	1.259620e-02	2.277213e-02	2.056728e-02	8.947892e-03	1.151719e-02	1.756304e-02	9.577269e-03	1.577010e-02	1.887896e-02	2.992587e-02	1.204464e-02	1.386103e-02	2.801783e-02	7.148897e-03	4.568416e-03	1.320966e-02	1.701259e-02	1.769369e-02	2.033951e-02	1.387025e-02	1.630554e-02	2.003378e-02	1.388293e-02	1.420813e-02	1.246322e-02	2.148452e-02	1.215939e-02	1.034283e-02	2.659534e-02	1.035620e-02
17000	-3.530195e+04	1.500409e+01	1.033472e-01	2.895128e-01	2.002228e-01	1.033472e-01	2.002228e-01	1.033472e-01	134	3	2.427938e-02	2.402754e-01	2.818677e+00	5.859849e-01	4.139151e-01	9.999000e-05	3.444411e-03	1.446726e-02	1.334587e-03	1.259620e-02	2.277213e-02	2.056728e-02	8.947892e-03	1.151719e-02	1.756304e-02	8.579035e-03	1.577010e-02	1.887896e-02	2.992587e-02	1.204464e-02	1.386103e-02	2.801783e-02	5.986477e-03	4.568416e-03	1.320966e-02	1.701259e-02	1.769369e-02	2.033951e-02	1.387025e-02	1.630554e-02	2.003378e-02	1.388293e-02	1.420813e-02	1.287260e-02	2.148452e-02	1.215939e-02	1.034283e-02	2.659534e-02	1.035620e-02
18000	-3.526312e+04	1.561433e+01	9.949472e-02	2.866684e-01	1.966109e-01	1.035578e-01	2.101104e-01	1.035578e-01	200	5	3.453794e-02	2.407619e-01	2.928316e+00	6.984768e-01	3.014232e-01	9.999000e-05	3.444411e-03	1.446726e-02	1.334587e-03	1.259620e-02	2.438463e-02	2.056728e-02	8.947892e-03	1.151719e-02	1.756304e-02	1.095395e-02	1.577010e-02	1.887896e-02	2.992587e-02	1.204464e-02	1.272885e-02	2.801783e-02	5.986477e-03	4.568416e-03	1.418924e-02	1.701259e-02	1.769369e-02	1.774743e-02	1.151541e-02	1.622672e-02	1.877591e-02	1.388293e-02	1.420813e-02	1.287260e-02	2.104282e-02	1.339180e-02	1.034283e-02	2.659534e-02	1.079791e-02
19000	-3.524222e+04	1.581650e+01	1.024746e-01	2.932155e-01	1.996804e-01	1.024746e-01	1.996804e-01	1.024746e-01	134	3	3.117602e-02	2.306304e-01	2.887655e+00	6.413755e-01	3.585245e-01	9.999000e-05	5.163204e-03	9.728748e-03	7.879211e-04	1.272900e-02	2.002214e-02	2.099954e-02	1.002106e-02	1.197754e-02	1.798035e-02	1.001523e-02	1.351208e-02	2.251022e-02	3.330528e-02	9.988511e-03	1.834745e-02	2.816724e-02	5.921440e-03	5.188818e-03	1.573031e-02	1.786178e-02	1.701266e-02	1.650100e-02	1.268054e-02	1.558688e-02	1.521823e-02	1.185495e-02	1.320730e-02	1.364180e-02	2.250089e-02	1.337619e-02	6.797698e-03	3.127843e-02	1.343622e-02
20000	-3.523448e+04	1.591964e+01	1.023425e-01	3.128954e-01	1.900385e-01	1.023425e-01	1.900385e-01	1.023425e-01	134	3	2.629340e-02	2.306304e-01	2.867447e+00	5.920240e-01	4.069267e-01	1.049290e-03	5.163204e-03	9.728748e-03	7.879211e-04	1.272900e-02	2.002214e-02	2.099954e-02	8.060133e-03	1.197754e-02	1.798035e-02	1.150703e-02	1.351208e-02	2.251022e-02	3.330528e-02	9.088194e-03	1.834745e-02	2.816724e-02	5.921440e-03	5.188818e-03	1.573031e-02	1.786178e-02	1.701266e-02	1.650100e-02	1.268054e-02	1.558688e-02	1.521823e-02	1.275527e-02	1.076896e-02	1.364180e-02	2.250089e-02	1.337619e-02	8.647694e-03	3.127843e-02	1.343622e-02
21000	-3.523203e+04	1.634635e+01	1.031401e-01	2.871530e-01	1.902724e-01	1.031401e-01	2.131542e-01	1.031401e-01	138	4	2.629340e-02	2.209995e-01	2.918038e+00	6.315459e-01	3.668428e-01	1.611290e-03	5.163204e-03	9.543284e-03	7.879211e-04	1.272900e-02	2.002214e-02	2.099954e-02	8.055188e-03	1.197754e-02	1.535214e-02	1.049733e-02	1.351208e-02	2.251022e-02	3.330528e-02	9.088194e-03	1.613469e-02	2.816724e-02	5.921440e-03	5.188818e-03	1.543612e-02	1.786178e-02	1.701266e-02	1.720716e-02	1.268054e-02	1.558688e-02	1.521823e-02	1.275527e-02	1.076896e-02	1.364180e-02	2.250089e-02	1.337619e-02	7.927669e-03	3.127843e-02	1.343622e-02
22000	-3.520521e+04	1.648285e+01	9.392752e-02	3.232031e-01	1.910104e-01	1.069211e-01	1.910104e-01	9.392752e-02	187	4	2.629340e-02	2.224302e-01	2.860148e+00	5.958404e-01	4.033968e-01	7.628299e-04	5.128063e-03	9.997901e-03	1.128829e-03	1.242366e-02	2.048854e-02	2.695756e-02	9.314543e-03	1.522202e-02	1.351776e-02	7.829732e-03	1.723231e-02	1.798004e-02	2.949768e-02	1.128972e-02	1.166600e-02	2.758291e-02	6.586429e-03	5.640243e-03	1.261653e-02	1.701768e-02	1.740598e-02	1.442172e-02	1.233758e-02	1.343478e-02	1.258628e-02	8.678950e-03	1.010173e-02	1.304484e-02	2.471552e-02	1.371432e-02	7.957640e-03	3.218243e-02	6.506006e-03
23000	-3.518465e+04	1.741247e+01	1.050909e-01	3.050992e-01	1.911280e-01	1.050909e-01	1.911280e-01	1.024631e-01	137	4	2.629340e-02	2.236325e-01	2.885754e+00	6.308376e-01	3.571464e-01	1.201603e-02	4.874452e-03	1.236708e-02	9.556586e-04	1.481362e-02	1.753989e-02	2.461537e-02	9.610508e-03	1.808642e-02	1.428679e-02	1.275121e-02	1.911587e-02	1.731756e-02	2.912490e-02	1.075831e-02	1.150386e-02	2.804059e-02	7.297618e-03	7.879814e-03	1.008552e-02	1.522872e-02	1.660422e-02	1.473175e-02	1.242988e-02	1.352897e-02	9.709023e-03	6.484021e-03	1.128385e-02	1.039533e-02	2.606357e-02	1.474849e-02	9.027861e-03	2.826185e-02	6.192392e-03
24000	-3.518578e+04	1.684841e+01	1.062887e-01	3.065208e-01	1.873066e-01	1.062887e-01	1.873066e-01	1.062887e-01	134	3	2.329343e-02	2.236325e-01	2.825297e+00	6.163336e-01	3.672595e-01	1.640686e-02	4.836587e-03	1.186437e-02	8.604381e-04	1.733477e-02	1.622043e-02	2.456336e-02	9.455446e-03	1.963489e-02	1.548197e-02	1.292766e-02	1.584326e-02	1.722371e-02	2.744004e-02	1.018332e-02	1.064956e-02	2.958990e-02	6.485390e-03	7.884261e-03	1.133901e-02	1.686871e-02	1.353992e-02	1.394038e-02	1.147470e-02	1.169793e-02	9.000373e-03	6.329886e-03	1.084469e-02	1.137020e-02	2.551593e-02	1.612199e-02	1.022435e-02	2.895897e-02	7.433858e-03
25000	-3.515303e+04	1.711283e+01	9.949989e-02	3.147649e-01	1.842095e-01	1.178164e-01	1.842095e-01	9.949989e-02	187	4	2.913421e-02	2.264044e-01	2.931042e+00	6.291399e-01	3.689003e-01	1.959796e-03	3.633448e-03	9.689261e-03	1.090325e-03	1.787694e-02	1.966887e-02	2.143920e-02	1.101280e-02	1.557508e-02	1.832239e-02	1.200703e-02	1.771825e-02	1.929913e-02	3.142240e-02	7.439886e-03	1.322624e-02	2.981818e-02	4.691032e-03	1.123194e-02	7.285165e-03	1.962072e-02	9.851832e-03	1.755027e-02	1.026937e-02	1.307933e-02	8.423518e-03	6.795001e-03	1.189885e-02	7.911775e-03	2.245877e-02	1.044907e-02	1.144672e-02	3.599818e-02	6.059549e-03
26000	-3.514903e+04	1.713946e+01	1.090696e-01	2.896436e-01	1.915738e-01	1.090696e-01	1.915738e-01	1.090696e-01	134	3	2.913421e-02	2.321301e-01	2.983581e+00	6.781474e-01	3.189118e-01	2.940807e-03	3.633448e-03	9.689261e-03	1.090325e-03	1.787694e-02	1.966887e-02	2.143920e-02	1.101280e-02	1.557508e-02	1.832239e-02	1.200703e-02	1.745769e-02	1.929913e-02	3.142240e-02	7.439886e-03	1.322624e-02	2.981818e-02	7.355473e-03	1.123194e-02	6.353163e-03	1.962072e-02	9.851832e-03	1.755027e-02	1.026937e-02	1.307933e-02	7.450777e-03	6.795001e-03	1.189885e-02	7.911775e-03	2.245877e-02	1.044907e-02	1.144672e-02	3.333374e-02	6.059549e-03
27000	-3.514034e+04	1.719817e+01	1.076766e-01	3.514472e-01	1.627615e-01	1.076766e-01	1.627615e-01	1.076766e-01	134	3	2.913421e-02	2.321301e-01	2.894533e+00	7.153151e-01	2.795053e-01	5.179551e-03	5.435175e-03	7.584880e-03	4.877937e-04	1.822790e-02	2.022412e-02	2.056384e-02	1.161296e-02	2.038959e-02	1.861476e-02	1.115558e-02	1.739433e-02	1.989173e-02	3.229681e-02	9.900667e-03	1.277342e-02	3.205189e-02	7.054745e-03	1.407448e-02	6.885746e-03	2.023740e-02	8.383591e-03	1.704356e-02	1.120246e-02	1.182777e-02	8.015625e-03	4.782791e-03	1.339838e-02	1.008370e-02	2.369896e-02	1.366495e-02	8.596871e-03	3.875107e-02	5.753092e-03
28000	-3.512066e+04	1.699238e+01	9.522101e-02	3.203517e-01	1.658933e-01	1.245969e-01	1.987161e-01	9.522101e-02	197	5	2.913421e-02	2.285092e-01	2.815419e+00	6.829628e-01	3.130119e-01	4.025246e-03	3.960712e-03	6.884274e-03	7.986633e-04	1.697147e-02	2.181244e-02	1.747046e-02	1.285226e-02	1.884282e-02	1.764383e-02	1.077748e-02	1.744775e-02	2.043693e-02	3.057317e-02	7.956187e-03	1.278076e-02	3.490111e-02	7.241214e-03	1.023682e-02	6.882604e-03	1.864259e-02	7.966593e-03	1.735588e-02	8.840874e-03	1.473035e-02	7.617702e-03	4.978319e-03	1.247482e-02	1.009837e-02	2.256284e-02	1.260511e-02	9.107699e-03	4.079958e-02	6.869835e-03
29000	-3.511774e+04	1.769642e+01	9.755471e-02	3.099645e-01	1.849182e-01	1.250896e-01	1.849182e-01	9.755471e-02	187	4	2.913421e-02	2.134479e-01	2.802224e+00	6.109150e-01	3.889850e-01	9.999233e-05	3.960712e-03	6.884274e-03	7.986633e-04	1.697147e-02	2.457606e-02	1.747046e-02	1.285226e-02	1.884282e-02	1.764383e-02	1.077748e-02	1.768223e-02	2.104381e-02	3.071886e-02	7.956187e-03	1.278076e-02	3.490111e-02	7.241214e-03	1.023682e-02	6.882604e-03	1.643270e-02	7.966593e-03	1.735588e-02	8.840874e-03	1.449587e-02	7.617702e-03	4.978319e-03	1.247482e-02	1.009837e-02	2.256284e-02	1.260511e-02	9.107699e-03	4.079958e-02	6.869835e-03
30000	-3.512630e+04	1.735572e+01	1.085923e-01	3.178048e-01	1.674488e-01	1.085923e-01	1.889696e-01	1.085923e-01	138	4	2.329917e-02	2.088027e-01	2.822470e+00	7.020732e-01	2.978268e-01	9.999000e-05	3.960712e-03	6.865663e-03	7.986633e-04	1.697147e-02	2.293639e-02	1.747046e-02	1.285226e-02	1.884282e-02	1.697758e-02	1.077748e-02	1.768223e-02	2.104381e-02	3.071886e-02	7.956187e-03	1.278076e-02	3.490111e-02	7.241214e-03	1.023682e-02	6.901216e-03	1.926543e-02	7.966593e-03	1.735588e-02	8.840874e-03	1.449587e-02	7.617702e-03	4.978319e-03	1.247482e-02	1.009837e-02	2.256284e-02	1.260511e-02	8.797846e-03	4.079958e-02	6.869835e-03
31000	-3.510714e+04	1.756294e+01	1.103547e-01	3.254067e-01	1.493007e-01	1.100871e-01	1.944961e-01	1.103547e-01	197	5	2.329917e-02	2.196221e-01	2.804607e+00	6.491684e-01	3.501457e-01	6.858382e-04	4.533555e-03	5.524368e-03	9.941917e-04	1.881471e-02	2.257272e-02	1.801157e-02	1.333927e-02	1.690969e-02	1.631216e-02	1.079404e-02	1.742007e-02	2.145401e-02	3.591691e-02	9.122423e-03	1.154356e-02	3.735551e-02	8.432276e-03	9.552733e-03	5.445451e-03	1.901659e-02	9.928538e-03	1.493405e-02	7.585142e-03	1.457268e-02	6.582840e-03	4.473929e-03	1.289678e-02	1.027224e-02	2.522537e-02	1.328923e-02	8.966662e-03	3.863411e-02	5.718237e-03
32000	-3.509323e+04	1.716776e+01	1.176596e-01	3.202728e-01	1.451687e-01	1.054066e-01	1.938328e-01	1.176596e-01	197	5	2.069301e-02	1.998711e-01	2.901863e+00	6.115462e-01	3.851660e-01	3.287781e-03	7.174636e-03	7.183665e-03	4.452925e-04	1.795027e-02	2.230274e-02	2.135338e-02	1.377686e-02	1.768226e-02	1.613437e-02	1.211760e-02	1.660915e-02	1.627557e-02	3.263580e-02	9.459006e-03	9.772106e-03	3.895574e-02	8.774164e-03	1.051762e-02	4.896610e-03	1.999577e-02	1.081759e-02	1.624873e-02	7.136748e-03	1.575500e-02	6.682843e-03	4.604918e-03	1.306668e-02	8.644729e-03	2.523482e-02	1.166893e-02	9.528627e-03	3.821626e-02	6.345325e-03
33000	-3.508531e+04	1.803955e+01	9.855035e-02	3.278974e-01	1.394486e-01	1.394486e-01	1.961046e-01	9.855035e-02	172	4	2.791960e-02	1.998711e-01	2.909986e+00	6.710961e-01	3.284940e-01	4.098730e-04	7.174636e-03	7.183665e-03	4.452925e-04	1.795027e-02	2.031377e-02	2.135338e-02	1.377686e-02	1.768226e-02	1.812334e-02	1.211760e-02	1.660915e-02	1.627557e-02	3.263580e-02	9.459006e-03	1.093301e-02	3.895574e-02	8.774164e-03	1.051762e-02	4.896610e-03	1.999577e-02	9.616425e-03	1.624873e-02	5.712253e-03	1.575500e-02	7.884010e-03	4.604918e-03	1.306668e-02	8.644729e-03	2.523482e-02	1.166893e-02	9.362989e-03	3.479988e-02	6.345325e-03
34000	-3.506968e+04	1.832907e+01	1.158718e-01	3.122427e-01	1.513237e-01	1.158718e-01	1.888181e-01	1.158718e-01	138	4	2.322739e-02	1.971928e-01	2.941605e+00	6.879490e-01	3.118410e-01	2.100239e-04	7.174636e-03	7.183665e-03	4.452925e-04	1.795027e-02	2.031377e-02	2.135338e-02	1.377686e-02	1.768226e-02	1.812334e-02	1.211760e-02	1.660915e-02	1.627557e-02	3.239852e-02	9.696280e-03	1.093301e-02	3.895574e-02	9.148134e-03	1.051762e-02	4.604504e-03	1.999577e-02	9.616425e-03	1.624873e-02	5.712253e-03	1.575500e-02	7.510040e-03	4.604918e-03	1.306668e-02	8.644729e-03	2.523482e-02	1.166893e-02	9.362989e-03	3.479988e-02	6.345325e-03
35000	-3.508337e+04	1.853089e+01	1.077328e-01	3.233232e-01	1.423855e-01	1.367308e-01	1.820948e-01	1.077328e-01	197	5	2.266272e-02	1.800201e-01	3.014305e+00	6.720679e-01	3.239375e-01	3.994617e-03	7.174636e-03	7.183665e-03	4.452925e-04	1.795027e-02	2.031377e-02	2.135338e-02	1.272307e-02	1.768226e-02	1.812334e-02	1.211760e-02	1.660915e-02	1.627557e-02	3.239852e-02	9.696280e-03	1.093301e-02	3.895574e-02	9.148134e-03	1.051762e-02	4.604504e-03	1.999577e-02	1.054364e-02	1.532151e-02	5.712253e-03	1.507643e-02	7.510040e-03	4.604918e-03	1.306668e-02	8.644729e-03	2.523482e-02	1.166893e-02	9.362989e-03	3.479988e-02	6.345325e-03
36000	-3.513078e+04	1.960514e+01	8.120350e-02	3.457179e-01	1.814982e-01	1.288787e-01	1.814982e-01	8.120350e-02	187	4	2.236107e-02	1.902736e-01	2.894443e+00	6.924745e-01	3.027800e-01	4.745547e-03	2.426775e-03	1.015102e-02	8.340565e-03	1.404837e-02	2.446691e-02	1.506777e-02	4.141829e-03	2.005942e-02	1.334713e-02	5.014455e-03	9.598904e-03	1.079402e-02	3.451398e-02	6.814469e-03	1.365951e-02	2.173730e-02	1.809038e-02	1.178380e-02	1.173514e-02	3.168240e-02	9.685016e-03	1.483999e-02	6.916352e-03	1.162211e-02	1.561836e-02	9.745217e-03	4.850459e-03	1.239841e-02	2.771170e-02	1.685869e-02	6.804701e-03	3.931758e-02	3.370785e-03
37000	-3.509310e+04	1.882174e+01	1.062390e-01	2.974447e-01	1.596335e-01	1.395166e-01	1.909271e-01	1.062390e-01	197	5	1.953331e-02	1.957597e-01	3.031739e+00	6.543932e-01	3.425131e-01	3.093707e-03	7.174636e-03	7.183665e-03	1.698865e-03	1.795027e-02	2.031377e-02	2.067129e-02	1.272307e-02	2.210623e-02	1.812334e-02	1.211760e-02	1.660915e-02	1.266220e-02	2.948946e-02	9.696280e-03	1.093301e-02	3.895574e-02	9.148134e-03	1.051762e-02	7.513566e-03	1.999577e-02	1.054364e-02	1.532151e-02	5.712253e-03	1.386243e-02	8.192127e-03	4.604918e-03	1.553615e-02	8.644729e-03	2.469383e-02	1.166893e-02	1.050689e-02	3.066298e-02	6.345325e-03
38000	-3.510099e+04	1.878695e+01	1.196185e-01	2.961380e-01	1.725032e-01	1.196185e-01	1.725032e-01	1.196185e-01	134	3	1.953331e-02	1.835833e-01	3.065360e+00	6.150113e-01	3.801328e-01	4.855980e-03	7.174636e-03	7.183665e-03	1.698865e-03	1.795027e-02	2.031377e-02	2.067129e-02	1.272307e-02	2.210623e-02	1.812334e-02	1.234297e-02	1.660915e-02	9.831268e-03	2.956264e-02	9.696280e-03	1.123995e-02	3.895574e-02	9.148134e-03	1.051762e-02	7.513566e-03	1.999577e-02	1.054364e-02	1.244551e-02	5.712253e-03	1.386243e-02	9.366420e-03	4.604918e-03	1.553615e-02	8.644729e-03	2.752476e-02	1.166893e-02	1.050689e-02	3.081682e-02	6.345325e-03
39000	-3.509997e+04	1.926652e+01	1.078401e-01	3.374910e-01	1.694944e-01	1.078401e-01	1.694944e-01	1.078401e-01	134	3	1.953331e-02	1.668540e-01	3.059497e+00	6.870548e-01	3.127630e-01	1.821718e-04	7.174636e-03	8.729739e-03	1.698865e-03	1.853513e-02	2.031377e-02	2.079860e-02	1.272307e-02	2.210623e-02	1.812334e-02	9.793541e-03	1.660915e-02	9.831268e-03	2.956264e-02	9.696280e-03	9.627398e-03	3.895574e-02	9.148134e-03	1.051762e-02	7.513566e-03	1.999577e-02	1.054364e-02	1.310585e-02	6.664473e-03	1.386243e-02	9.366420e-03	4.604918e-03	1.553615e-02	8.644729e-03	2.752476e-02	1.166893e-02	1.050689e-02	3.081682e-02	6.345325e-03
40000	-3.507672e+04	1.938613e+01	1.018495e-01	3.093536e-01	1.593316e-01	1.593316e-01	1.682843e-01	1.018495e-01	172	4	1.953331e-02	1.794040e-01	3.009814e+00	5.919947e-01	4.052591e-01	2.746228e-03	7.174636e-03	8.729739e-03	1.698865e-03	1.814315e-02	2.031377e-02	2.079860e-02	1.272307e-02	2.210623e-02	1.849381e-02	1.018552e-02	1.685639e-02	1.140531e-02	2.956264e-02	9.696280e-03	9.627398e-03	4.007345e-02	9.148134e-03	1.051762e-02	7.513566e-03	1.999577e-02	1.054364e-02	1.310585e-02	6.664473e-03	1.386243e-02	9.366420e-03	4.604918e-03	1.553615e-02	8.644729e-03	2.752476e-02	1.166893e-02	1.050689e-02	3.081682e-02	6.345325e-03
41000	-3.508357e+04	1.861933e+01	1.055087e-01	3.275529e-01	1.443535e-01	1.443535e-01	1.727228e-01	1.055087e-01	172	4	2.123011e-02	1.878470e-01	2.988460e+00	6.642798e-01	3.344137e-01	1.306478e-03	7.174636e-03	8.729739e-03	6.336230e-04	1.814315e-02	2.031377e-02	2.079860e-02	1.272307e-02	2.317147e-02	1.849381e-02	1.018552e-02	1.896205e-02	1.004594e-02	2.956264e-02	9.696280e-03	9.627398e-03	4.007345e-02	9.148134e-03	8.411964e-03	7.513566e-03	1.999577e-02	1.054364e-02	1.310585e-02	7.719754e-03	1.386243e-02	9.366420e-03	4.604918e-03	1.553615e-02	8.644729e-03	2.752476e-02	1.166893e-02	1.050689e-02	3.081682e-02	6.345325e-03
42000	-3.508884e+04	1.894623e+01	1.069518e-01	3.137983e-01	1.479620e-01	1.479620e-01	1.763742e-01	1.069518e-01	172	4	2.123011e-02	1.920903e-01	2.988242e+00	6.037687e-01	3.946953e-01	1.536020e-03	7.174636e-03	8.729739e-03	6.336230e-04	1.546564e-02	2.147457e-02	2.079860e-02	1.153548e-02	2.317147e-02	1.849381e-02	1.018552e-02	1.896205e-02	1.004594e-02	2.956264e-02	9.358674e-03	9.627398e-03	4.007345e-02	8.497583e-03	8.411964e-03	7.513566e-03	1.999577e-02	1.054364e-02	1.310585e-02	7.719754e-03	1.386243e-02	9.366420e-03	4.604918e-03	1.553615e-02	8.337991e-03	2.752476e-02	1.166893e-02	1.050689e-02	3.146737e-02	6.345325e-03
43000	-3.508895e+04	1.880741e+01	1.235721e-01	2.988271e-01	1.442164e-01	1.235721e-01	1.862402e-01	1.235721e-01	138	4	2.123011e-02	1.704791e-01	2.861682e+00	5.852335e-01	4.139367e-01	8.297422e-04	7.174636e-03	8.729739e-03	6.336230e-04	1.546564e-02	2.147457e-02	2.079860e-02	1.153548e-02	2.317147e-02	1.849381e-02	8.229641e-03	1.896205e-02	1.004594e-02	2.956264e-02	9.358674e-03	9.627398e-03	4.007345e-02	1.202711e-02	8.411964e-03	6.639814e-03	1.999577e-02	1.054364e-02	1.310585e-02	7.719754e-03	1.386243e-02	9.366420e-03	4.604918e-03	1.553615e-02	8.337991e-03	2.752476e-02	1.166893e-02	1.050689e-02	3.146737e-02	6.697902e-03
44000	-3.508419e+04	1.833632e+01	1.108437e-01	3.006843e-01	1.833922e-01	1.108437e-01	1.833922e-01	1.108437e-01	134	3	2.123011e-02	1.704791e-01	2.831162e+00	6.126094e-01	3.863008e-01	1.089751e-03	7.174636e-03	8.729739e-03	6.336230e-04	1.546564e-02	2.147457e-02	2.079860e-02	1.153548e-02	2.317147e-02	1.849381e-02	8.229641e-03	1.670738e-02	1.004594e-02	3.148598e-02	9.358674e-03	9.627398e-03	4.007345e-02	1.202711e-02	8.411964e-03	6.639814e-03	2.085663e-02	8.620301e-03	1.310585e-02	7.719754e-03	1.386243e-02	9.366420e-03	4.604918e-03	1.553615e-02	8.337991e-03	2.752476e-02	1.392359e-02	1.050689e-02	3.146737e-02	6.697902e-03
45000	-3.507704e+04	1.848635e+01	1.072733e-01	3.170784e-01	1.805508e-01	1.072733e-01	1.805508e-01	1.072733e-01	134	3	1.875876e-02	1.654322e-01	2.819940e+00	6.112637e-01	3.886363e-01	9.999000e-05	7.174636e-03	8.729739e-03	6.336230e-04	1.546564e-02	2.147457e-02	2.079860e-02	1.153548e-02	2.317147e-02	1.849381e-02	8.229641e-03	1.670738e-02	9.446903e-03	3.148598e-02	9.358674e-03	9.627398e-03	4.007345e-02	1.202711e-02	8.411964e-03	6.639814e-03	2.085663e-02	8.620301e-03	1.310585e-02	7.719754e-03	1.386243e-02	9.965459e-03	4.604918e-03	1.553615e-02	8.337991e-03	2.752476e-02	1.392359e-02	1.050689e-02	3.146737e-02	5.767464e-03
46000	-3.506112e+04	1.885362e+01	1.112305e-01	3.311960e-01	1.449291e-01	1.266339e-01	1.747799e-01	1.112305e-01	197	5	1.875876e-02	1.654322e-01	2.801147e+00	5.666914e-01	4.207446e-01	1.256405e-02	7.656832e-03	9.098241e-03	6.023183e-04	1.539157e-02	2.292710e-02	2.090480e-02	1.155566e-02	2.354960e-02	1.511864e-02	7.805853e-03	1.339784e-02	1.058019e-02	2.898816e-02	9.904217e-03	1.047406e-02	3.776900e-02	1.178465e-02	1.089870e-02	5.793806e-03	1.856377e-02	9.717646e-03	1.329340e-02	8.148386e-03	1.425586e-02	1.241539e-02	4.286623e-03	1.017171e-02	7.659814e-03	2.814970e-02	1.361195e-02	1.040014e-02	3.091513e-02	4.137558e-03
47000	-3.504740e+04	1.874157e+01	1.075531e-01	3.486363e-01	1.643522e-01	1.075531e-01	1.643522e-01	1.075531e-01	134	3	2.055544e-02	1.654322e-01	2.767326e+00	6.234177e-01	3.752065e-01	1.375774e-03	9.563868e-03	8.691861e-03	6.023183e-04	1.539157e-02	2.306409e-02	2.090480e-02	1.155566e-02	2.330370e-02	1.511864e-02	6.439697e-03	1.339784e-02	1.058019e-02	2.898816e-02	9.904217e-03	1.047406e-02	3.776900e-02	1.178465e-02	1.089870e-02	5.793806e-03	1.856377e-02	1.108380e-02	1.329340e-02	8.188958e-03	1.425586e-02	1.241539e-02	4.286623e-03	1.017171e-02	7.619243e-03	2.814970e-02	1.361195e-02	1.040014e-02	3.091513e-02	4.137558e-03
48000	-3.504603e+04	1.921206e+01	1.124024e-01	3.279822e-01	1.674053e-01	1.124024e-01	1.674053e-01	1.124024e-01	134	3	2.300400e-02	1.948156e-01	2.722825e+00	6.212978e-01	3.720672e-01	6.634967e-03	9.563868e-03	8.691861e-03	6.023183e-04	1.570396e-02	2.306409e-02	2.090480e-02	1.155566e-02	2.330370e-02	1.511864e-02	7.847166e-03	1.339784e-02	1.058019e-02	2.898816e-02	9.904217e-03	1.047406e-02	3.776900e-02	1.178465e-02	1.089870e-02	5.793806e-03	1.856377e-02	1.108380e-02	1.329340e-02	6.781489e-03	1.425586e-02	1.241539e-02	4.286623e-03	1.017171e-02	7.619243e-03	2.814970e-02	1.361195e-02	1.040014e-02	3.091513e-02	4.137558e-03
49000	-3.505989e+04	1.942211e+01	1.087271e-01	3.258661e-01	1.375394e-01	1.375394e-01	1.816009e-01	1.087271e-01	172	4	2.300400e-02	2.137092e-01	2.661680e+00	6.237547e-01	3.652326e-01	1.101275e-02	9.563868e-03	8.842785e-03	6.689412e-04	1.570396e-02	2.306409e-02	2.090480e-02	1.155566e-02	2.330370e-02	1.511864e-02	7.847166e-03	1.339784e-02	1.058019e-02	2.898816e-02	9.904217e-03	1.047406e-02	3.776900e-02	1.178465e-02	1.089870e-02	5.793806e-03	1.856377e-02	1.108380e-02	1.489316e-02	6.781489e-03	1.425586e-02	1.241539e-02	4.286623e-03	1.017171e-02	7.619243e-03	2.814970e-02	1.361195e-02	1.040014e-02	3.091513e-02	4.070935e-03
50000	-3.506744e+04	1.968576e+01	9.957227e-02	3.193808e-01	1.493327e-01	1.493327e-01	1.828094e-01	9.957227e-02	172	4	2.300400e-02	1.867869e-01	2.704581e+00	6.331338e-01	3.595129e-01	7.353331e-03	1.003849e-02	8.842785e-03	6.689412e-04	1.570396e-02	2.306409e-02	2.014373e-02	1.155566e-02	2.330370e-02	1.511864e-02	7.847166e-03	1.458979e-02	1.058019e-02	2.898816e-02	9.904217e-03	1.047406e-02	3.776900e-02	1.246541e-02	9.981773e-03	5.793806e-03	1.856377e-02	1.108380e-02	1.489316e-02	6.781489e-03	1.425586e-02	1.241539e-02	4.286623e-03	1.017171e-02	8.536170e-03	2.802032e-02	1.361195e-02	1.040014e-02	3.091513e-02	4.070935e-03
51000	-3.506324e+04	1.971025e+01	1.000088e-01	3.462094e-01	1.337852e-01	1.337852e-01	1.862027e-01	1.000088e-01	172	4	2.300400e-02	2.058192e-01	2.638105e+00	6.406191e-01	3.533584e-01	6.022513e-03	7.183268e-03	8.842785e-03	6.689412e-04	1.570396e-02	2.306409e-02	2.014373e-02	1.155566e-02	2.330370e-02	1.511864e-02	7.847166e-03	1.645134e-02	1.058019e-02	2.898816e-02	9.904217e-03	1.047406e-02	3.776900e-02	1.246541e-02	9.981773e-03	5.793806e-03	1.856377e-02	1.108380e-02	1.726232e-02	6.781489e-03	1.425586e-02	1.192716e-02	4.286623e-03	7.802544e-03	8.536170e-03	2.802032e-02	1.361195e-02	1.040014e-02	3.091513e-02	4.070935e-03
52000	-3.504243e+04	1.983525e+01	1.149906e-01	3.419322e-01	1.266860e-01	1.266860e-01	1.747147e-01	1.149906e-01	172	4	1.921924e-02	1.763655e-01	2.562114e+00	6.082062e-01	3.881559e-01	3.637906e-03	7.183268e-03	8.842785e-03	6.689412e-04	1.570396e-02	2.306409e-02	1.766037e-02	1.121427e-02	2.330370e-02	1.582867e-02	7.847166e-03	1.645134e-02	9.657818e-03	2.898816e-02	9.904217e-03	1.261201e-02	3.776900e-02	1.246541e-02	9.981773e-03	5.793806e-03	1.856377e-02	1.108380e-02	1.726232e-02	6.781489e-03	1.425586e-02	1.192716e-02	4.286623e-03	7.802544e-03	8.536170e-03	2.802032e-02	1.240884e-02	1.040014e-02	3.091513e-02	5.334704e-03
53000	-3.502957e+04	1.953561e+01	1.312835e-01	3.220782e-01	1.312835e-01	1.312835e-01	1.674861e-01	1.165852e-01	61	4	1.921924e-02	1.584688e-01	2.408548e+00	5.667944e-01	4.300410e-01	3.164569e-03	6.490798e-03	8.094682e-03	3.940230e-04	1.499481e-02	2.480418e-02	1.642947e-02	1.061442e-02	2.507113e-02	1.802176e-02	7.026931e-03	1.745336e-02	9.467069e-03	3.354693e-02	9.571276e-03	1.486867e-02	3.867744e-02	1.305557e-02	1.080322e-02	6.152236e-03	1.978012e-02	9.957615e-03	1.887697e-02	5.722081e-03	1.421753e-02	1.114354e-02	4.223163e-03	7.649486e-03	1.007932e-02	2.630551e-02	1.087330e-02	9.482993e-03	3.053505e-02	4.602786e-03
54000	-3.504059e+04	1.990782e+01	1.243163e-01	3.072920e-01	1.243163e-01	1.243163e-01	1.954427e-01	1.243163e-01	58	3	2.056980e-02	1.919228e-01	2.535083e+00	5.699666e-01	4.152958e-01	1.473766e-02	6.490798e-03	8.094682e-03	3.940230e-04	1.499481e-02	2.480418e-02	1.642947e-02	1.061442e-02	2.507113e-02	1.802176e-02	7.026931e-03	1.745336e-02	9.467069e-03	3.354693e-02	9.571276e-03	1.486867e-02	3.867744e-02	1.305557e-02	1.080322e-02	6.152236e-03	1.978012e-02	9.957615e-03	1.887697e-02	6.968635e-03	1.421753e-02	1.114354e-02	4.223163e-03	7.649486e-03	1.007932e-02	2.630551e-02	1.070182e-02	9.482993e-03	3.053505e-02	4.602786e-03
55000	-3.503567e+04	2.026103e+01	9.191045e-02	3.378303e-01	1.455742e-01	1.455742e-01	1.872003e-01	9.191045e-02	172	4	2.363593e-02	1.929897e-01	2.483685e+00	6.159348e-01	3.736016e-01	1.046352e-02	6.490798e-03	8.094682e-03	3.940230e-04	1.499481e-02	2.480418e-02	1.642947e-02	1.006116e-02	2.507113e-02	1.802176e-02	7.026931e-03	1.745336e-02	9.497283e-03	3.354693e-02	9.571276e-03	1.486867e-02	4.257007e-02	1.305557e-02	1.089839e-02	6.152236e-03	1.978012e-02	9.957615e-03	1.556832e-02	7.521893e-03	1.421753e-02	7.250903e-03	4.223163e-03	7.649486e-03	1.007932e-02	2.618013e-02	1.070182e-02	9.482993e-03	3.053505e-02	4.602786e-03
56000	-3.504310e+04	2.021630e+01	1.174571e-01	2.893714e-01	1.490829e-01	1.427844e-01	1.838471e-01	1.174571e-01	197	5	2.147111e-02	1.900241e-01	2.584153e+00	6.229481e-01	3.616291e-01	1.542281e-02	6.490798e-03	8.094682e-03	3.940230e-04	1.499481e-02	2.588267e-02	1.642947e-02	1.006116e-02	2.507113e-02	1.802176e-02	7.026931e-03	1.745336e-02	9.497283e-03	3.354693e-02	9.571276e-03	1.486867e-02	4.257007e-02	1.219275e-02	1.089839e-02	6.152236e-03	1.978012e-02	9.957615e-03	1.556832e-02	7.521893e-03	1.421753e-02	7.250903e-03	4.223163e-03	6.570999e-03	1.007932e-02	2.618013e-02	1.070182e-02	9.482993e-03	3.053505e-02	6.601054e-03
57000	-3.503288e+04	2.012069e+01	1.080481e-01	2.962092e-01	1.396924e-01	1.396924e-01	2.083099e-01	1.080481e-01	172	4	2.248240e-02	2.046957e-01	2.510264e+00	6.040178e-01	3.700381e-01	2.594410e-02	6.439637e-03	8.094682e-03	3.940230e-04	1.962625e-02	2.588267e-02	1.642947e-02	1.006116e-02	2.507113e-02	1.930949e-02	7.026931e-03	1.745336e-02	9.497283e-03	3.354693e-02	9.571276e-03	1.486867e-02	4.257007e-02	1.219275e-02	9.812974e-03	6.152236e-03	1.978012e-02	1.000878e-02	1.428060e-02	7.521893e-03	1.421753e-02	7.250903e-03	4.223163e-03	6.660360e-03	1.007932e-02	2.253410e-02	1.070182e-02	9.482993e-03	3.053505e-02	6.601054e-03
58000	-3.502427e+04	2.035053e+01	9.697716e-02	3.138046e-01	1.548826e-01	1.523095e-01	1.850489e-01	9.697716e-02	197	5	2.248240e-02	1.879725e-01	2.498962e+00	6.360743e-01	3.521410e-01	1.178466e-02	6.214252e-03	8.094682e-03	3.940230e-04	1.962625e-02	2.588267e-02	1.642947e-02	1.006116e-02	2.507113e-02	1.930949e-02	7.155507e-03	1.745336e-02	9.497283e-03	3.354693e-02	1.050731e-02	1.486867e-02	4.257007e-02	1.053674e-02	9.812974e-03	5.726541e-03	1.978012e-02	1.000878e-02	1.428060e-02	7.521893e-03	1.421753e-02	7.250903e-03	4.223163e-03	6.152418e-03	1.007932e-02	2.253410e-02	1.070182e-02	9.990935e-03	3.040647e-02	6.601054e-03
59000	-3.501742e+04	1.852814e+01	9.697716e-02	3.138046e-01	1.583854e-01	1.488067e-01	1.850489e-01	9.697716e-02	197	5	2.214154e-02	2.016336e-01	2.620728e+00	6.373821e-01	3.605853e-01	2.032582e-03	6.214252e-03	8.094682e-03	3.940230e-04	1.962625e-02	2.683778e-02	1.642947e-02	1.006116e-02	2.507113e-02	1.930949e-02	7.155507e-03	1.745336e-02	9.497283e-03	3.354693e-02	1.050731e-02	1.486867e-02	4.257007e-02	1.053674e-02	9.812974e-03	5.726541e-03	1.978012e-02	9.335727e-03	1.428060e-02	7.521893e-03	1.421753e-02	7.250903e-03	4.896212e-03	6.152418e-03	1.007932e-02	2.253410e-02	1.070182e-02	9.990935e-03	3.040647e-02	6.601054e-03
60000	-3.502354e+04	1.887979e+01	1.007914e-01	3.126570e-01	1.388680e-01	1.734461e-01	1.734461e-01	1.007914e-01	192	4	2.076844e-02	1.738450e-01	2.707388e+00	6.789399e-01	3.205974e-01	4.627773e-04	6.214252e-03	8.094682e-03	3.940230e-04	1.962625e-02	2.683778e-02	1.642947e-02	1.006116e-02	2.507113e-02	1.930949e-02	7.155507e-03	1.745336e-02	9.497283e-03	3.354693e-02	1.050731e-02	1.486867e-02	4.257007e-02	1.053674e-02	9.812974e-03	5.726541e-03	1.978012e-02	9.335727e-03	1.428060e-02	7.521893e-03	1.421753e-02	6.081118e-03	4.896212e-03	6.152418e-03	1.007932e-02	2.253410e-02	1.187161e-02	9.990935e-03	3.040647e-02	6.601054e-03
61000	-3.502569e+04	1.949534e+01	1.143673e-01	3.379399e-01	1.428447e-01	1.143673e-01	1.761135e-01	1.143673e-01	138	4	2.498499e-02	1.858037e-01	2.587876e+00	6.936502e-01	3.053704e-01	9.793797e-04	6.214252e-03	8.094682e-03	3.940230e-04	1.962625e-02	2.683778e-02	1.642947e-02	1.006116e-02	2.507113e-02	1.930949e-02	7.155507e-03	1.745336e-02	9.994527e-03	3.354693e-02	1.050731e-02	1.486867e-02	4.428777e-02	1.053674e-02	7.452793e-03	5.726541e-03	1.978012e-02	9.335727e-03	1.428060e-02	7.521893e-03	1.421753e-02	6.081118e-03	4.896212e-03	6.152418e-03	8.537860e-03	2.253410e-02	1.187161e-02	9.613837e-03	3.040647e-02	6.601054e-03
62000	-3.503475e+04	1.990410e+01	1.207829e-01	3.245519e-01	1.207829e-01	1.207829e-01	1.923167e-01	1.207829e-01	58	3	2.498499e-02	2.006693e-01	2.614795e+00	6.452185e-01	3.497290e-01	5.052493e-03	6.214252e-03	8.094682e-03	3.940230e-04	1.962625e-02	2.683778e-02	1.642947e-02	1.044043e-02	2.169550e-02	2.108893e-02	7.155507e-03	1.745336e-02	9.994527e-03	3.692256e-02	8.727865e-03	1.486867e-02	4.437166e-02	1.053674e-02	7.452793e-03	5.726541e-03	1.978012e-02	9.335727e-03	1.428060e-02	7.521893e-03	1.421753e-02	6.081118e-03	4.344456e-03	6.152418e-03	1.030319e-02	2.253410e-02	1.187161e-02	9.613837e-03	3.040647e-02	6.601054e-03
63000	-3.503802e+04	1.994079e+01	9.894657e-02	3.247390e-01	1.345224e-01	1.345224e-01	1.875643e-01	1.197054e-01	176	5	2.498499e-02	1.991480e-01	2.615162e+00	6.943352e-01	2.965294e-01	9.135355e-03	6.214252e-03	8.094682e-03	3.940230e-04	1.795101e-02	2.683778e-02	1.642947e-02	1.044043e-02	2.169550e-02	2.108893e-02	7.155507e-03	1.745336e-02	9.994527e-03	4.061794e-02	8.727865e-03	1.486867e-02	4.437166e-02	1.187303e-02	7.452793e-03	5.726541e-03	2.063361e-02	9.335727e-03	1.428060e-02	7.521893e-03	1.421753e-02	6.081118e-03	4.344456e-03	6.152418e-03	6.607811e-03	2.253410e-02	1.053532e-02	9.613837e-03	2.955298e-02	6.601054e-03
64000	-3.504475e+04	1.999730e+01	1.059723e-01	3.375327e-01	1.386159e-01	1.386159e-01	1.732909e-01	1.059723e-01	172	4	2.498499e-02	1.915861e-01	2.548499e+00	6.638772e-01	3.315363e-01	4.586497e-03	6.214252e-03	8.094682e-03	3.940230e-04	1.717703e-02	2.683778e-02	1.642947e-02	9.654605e-03	2.169550e-02	2.108893e-02	7.155507e-03	1.745336e-02	9.994527e-03	4.061794e-02	9.501844e-03	1.486867e-02	4.437166e-02	1.197080e-02	7.452793e-03	5.726541e-03	2.063361e-02	9.335727e-03	1.428060e-02	7.521893e-03	1.421753e-02	6.081118e-03	4.344456e-03	6.152418e-03	6.365916e-03	2.253410e-02	1.053532e-02	9.613837e-03	2.955298e-02	7.628770e-03
65000	-3.504905e+04	1.972653e+01	1.134484e-01	2.965966e-01	1.445277e-01	1.445277e-01	1.874511e-01	1.134484e-01	172	4	2.281908e-02	1.915861e-01	2.376609e+00	6.045496e-01	3.927073e-01	2.743061e-03	4.152569e-03	8.094682e-03	3.940230e-04	2.238106e-02	2.704845e-02	1.642947e-02	8.642522e-03	2.169550e-02	2.108893e-02	7.155507e-03	1.745336e-02	9.994527e-03	4.061794e-02	9.501844e-03	1.486867e-02	4.437166e-02	1.197080e-02	7.452793e-03	5.726541e-03	2.138695e-02	9.335727e-03	1.428060e-02	7.521893e-03	1.421753e-02	6.081118e-03	4.133788e-03	6.152418e-03	8.752554e-03	2.253410e-02	1.154740e-02	9.613837e-03	2.955298e-02	7.628770e-03
66000	-3.501547e+04	2.010101e+01	1.007712e-01	3.168727e-01	1.400906e-01	1.400906e-01	2.014036e-01	1.007712e-01	172	4	1.830397e-02	1.825558e-01	2.460916e+00	6.405663e-01	3.570831e-01	2.350568e-03	4.138708e-03	8.094682e-03	3.940230e-04	2.238106e-02	2.704845e-02	1.642947e-02	8.642522e-03	2.169550e-02	2.108893e-02	7.155507e-03	1.911785e-02	9.994527e-03	4.061794e-02	9.501844e-03	1.703926e-02	4.437166e-02	1.140349e-02	7.452793e-03	5.726541e-03	2.140081e-02	9.335727e-03	1.428060e-02	7.521893e-03	1.421753e-02	6.081118e-03	5.010561e-03	6.152418e-03	8.752554e-03	2.253410e-02	1.154740e-02	7.443245e-03	2.955298e-02	5.964273e-03
67000	-3.501787e+04	2.055024e+01	1.075262e-01	3.170480e-01	1.324334e-01	1.324334e-01	2.030329e-01	1.075262e-01	172	4	1.830397e-02	1.546988e-01	2.520378e+00	5.642824e-01	4.352905e-01	4.271039e-04	4.138708e-03	8.094682e-03	3.940230e-04	2.238106e-02	2.704845e-02	1.642947e-02	8.642522e-03	2.169550e-02	2.006848e-02	7.155507e-03	1.911785e-02	9.994527e-03	4.061794e-02	9.501844e-03	1.703926e-02	4.437166e-02	1.140349e-02	7.452793e-03	5.726541e-03	2.140081e-02	1.039832e-02	1.321800e-02	7.521893e-03	1.421753e-02	6.909474e-03	5.010561e-03	6.203373e-03	8.893689e-03	2.253410e-02	1.154740e-02	7.443245e-03	2.954308e-02	5.964273e-03
68000	-3.503208e+04	2.013690e+01	1.237128e-01	3.146401e-01	1.398408e-01	1.398408e-01	1.776745e-01	1.042911e-01	176	5	1.830397e-02	1.546988e-01	2.673792e+00	6.325808e-01	3.661860e-01	1.233177e-03	2.801273e-03	8.094682e-03	3.940230e-04	2.238106e-02	2.704845e-02	1.642947e-02	8.642522e-03	2.169550e-02	2.006848e-02	7.155507e-03	1.911785e-02	9.994527e-03	4.061794e-02	9.501844e-03	1.703926e-02	4.437166e-02	1.140349e-02	7.452793e-03	5.726541e-03	2.140081e-02	1.039832e-02	1.455544e-02	7.521893e-03	1.421753e-02	6.909474e-03	5.010561e-03	6.203373e-03	8.893689e-03	2.253410e-02	1.154740e-02	7.443245e-03	2.954308e-02	5.964273e-03
69000	-3.504061e+04	2.044580e+01	1.168813e-01	2.868941e-01	1.463910e-01	1.463910e-01	1.865613e-01	1.168813e-01	172	4	2.015325e-02	1.569481e-01	2.642002e+00	5.589464e-01	4.328827e-01	8.170873e-03	3.586421e-03	9.957546e-03	5.351751e-04	1.928984e-02	2.503975e-02	1.638501e-02	7.088939e-03	2.145687e-02	2.216663e-02	5.567949e-03	1.950312e-02	1.037911e-02	3.352614e-02	1.003071e-02	1.653510e-02	4.858540e-02	1.386128e-02	9.524613e-03	5.922098e-03	2.374645e-02	9.621828e-03	1.682384e-02	7.988242e-03	1.391959e-02	5.827674e-03	4.344787e-03	5.718118e-03	9.377662e-03	2.449595e-02	1.100148e-02	8.387383e-03	3.030941e-02	6.341302e-03
70000	-3.504480e+04	1.932085e+01	9.169015e-02	3.179670e-01	1.519233e-01	1.519233e-01	1.870388e-01	9.945748e-02	176	5	2.015325e-02	1.747351e-01	2.714438e+00	6.506010e-01	3.454790e-01	3.919996e-03	5.139830e-03	9.957546e-03	5.351751e-04	2.160005e-02	2.503975e-02	1.726266e-02	8.447433e-03	2.145687e-02	2.216663e-02	5.567949e-03	1.950312e-02	1.037911e-02	3.352614e-02	1.003071e-02	1.653510e-02	4.957077e-02	9.904707e-03	6.883107e-03	5.922098e-03	2.374645e-02	8.744176e-03	1.806081e-02	7.988242e-03	1.391959e-02	5.827674e-03	4.344787e-03	4.359624e-03	6.485521e-03	2.449595e-02	1.100148e-02	8.387383e-03	3.030941e-02	6.341302e-03
71000	-3.505198e+04	1.896051e+01	9.358102e-02	3.162551e-01	1.568310e-01	1.568310e-01	1.829208e-01	9.358102e-02	172	4	2.015325e-02	1.917739e-01	2.718518e+00	6.130791e-01	3.795065e-01	7.414399e-03	5.139830e-03	9.957546e-03	5.351751e-04	2.160005e-02	2.503975e-02	1.500932e-02	8.447433e-03	2.131871e-02	2.216663e-02	5.567949e-03	1.950312e-02	1.037911e-02	3.352614e-02	1.003071e-02	1.653510e-02	4.957077e-02	9.904707e-03	9.918027e-03	5.922098e-03	2.374645e-02	8.744176e-03	1.806081e-02	7.988242e-03	1.391959e-02	5.827674e-03	4.728578e-03	4.359624e-03	6.485521e-03	2.449595e-02	1.100148e-02	8.387383e-03	3.030941e-02	6.341302e-03
72000	-3.504508e+04	2.008278e+01	1.080426e-01	3.087487e-01	1.445579e-01	1.445579e-01	1.860503e-01	1.080426e-01	172	4	2.293582e-02	1.780204e-01	2.653527e+00	6.635530e-01	3.338457e-01	2.601230e-03	5.139830e-03	9.957546e-03	5.351751e-04	2.160005e-02	2.503975e-02	1.351342e-02	8.447433e-03	2.131871e-02	2.216663e-02	5.567949e-03	1.950312e-02	1.067879e-02	3.352614e-02	1.025773e-02	1.653510e-02	4.957077e-02	9.904707e-03	9.918027e-03	5.622419e-03	2.374645e-02	8.744176e-03	1.626367e-02	7.988242e-03	1.391959e-02	5.827674e-03	4.728578e-03	4.132606e-03	6.485521e-03	2.449595e-02	1.100148e-02	8.387383e-03	3.030941e-02	6.341302e-03
73000	-3.503949e+04	2.008905e+01	1.270910e-01	2.912995e-01	1.270910e-01	1.270910e-01	2.003363e-01	1.270910e-01	58	3	2.293582e-02	1.810464e-01	2.705487e+00	6.518430e-01	3.418769e-01	6.280108e-03	5.139830e-03	9.957546e-03	5.351751e-04	2.160005e-02	2.668390e-02	1.351342e-02	8.447433e-03	2.131871e-02	2.216663e-02	5.567949e-03	1.637913e-02	1.067879e-02	3.352614e-02	7.464938e-03	1.800428e-02	4.957077e-02	9.904707e-03	9.918027e-03	5.622419e-03	2.374645e-02	8.744176e-03	1.626367e-02	6.344102e-03	1.379353e-02	5.827674e-03	4.728578e-03	4.132606e-03	6.485521e-03	2.449595e-02	1.100148e-02	8.387383e-03	3.343340e-02	6.341302e-03
74000	-3.504266e+04	1.958626e+01	1.095591e-01	3.210941e-01	1.340821e-01	1.340821e-01	1.916234e-01	1.095591e-01	172	4	2.540604e-02	2.043139e-01	2.689894e+00	6.615338e-01	3.346549e-01	3.811366e-03	5.139830e-03	9.957546e-03	5.351751e-04	2.160005e-02	2.668390e-02	1.351342e-02	8.447433e-03	2.131871e-02	2.216663e-02	5.567949e-03	1.637913e-02	1.067879e-02	3.352614e-02	7.464938e-03	1.800428e-02	4.957077e-02	1.055164e-02	9.918027e-03	5.622419e-03	2.374645e-02	8.744176e-03	1.626367e-02	6.344102e-03	1.417823e-02	5.827674e-03	4.728578e-03	4.132606e-03	6.485521e-03	2.449595e-02	1.100148e-02	8.387383e-03	3.343340e-02	6.341302e-03
75000	-3.504786e+04	1.922333e+01	1.183971e-01	3.248618e-01	1.248923e-01	1.248923e-01	1.885594e-01	1.183971e-01	172	4	2.540604e-02	2.020810e-01	2.555128e+00	6.096194e-01	3.842427e-01	6.137834e-03	5.139830e-03	8.338279e-03	5.351751e-04	2.160005e-02	2.668390e-02	1.351342e-02	8.447433e-03	2.131871e-02	2.321413e-02	5.567949e-03	1.637913e-02	1.067879e-02	3.352614e-02	7.464938e-03	1.800428e-02	4.957077e-02	1.055164e-02	9.918027e-03	5.622419e-03	2.374645e-02	8.744176e-03	1.626367e-02	6.344102e-03	1.417823e-02	5.827674e-03	4.728578e-03	4.132606e-03	8.104788e-03	2.449595e-02	1.100148e-02	8.387383e-03	3.343340e-02	6.341302e-03
76000	-3.503736e+04	1.932012e+01	1.107981e-01	2.945180e-01	1.480843e-01	1.434016e-01	1.923998e-01	1.107981e-01	197	5	2.220176e-02	2.020810e-01	2.555524e+00	6.820202e-01	3.077502e-01	1.022953e-02	5.139830e-03	8.338279e-03	6.919915e-04	1.821535e-02	2.864942e-02	1.351342e-02	8.447433e-03	2.131871e-02	2.321413e-02	5.567949e-03	1.637913e-02	1.067879e-02	3.352614e-02	7.464938e-03	1.731225e-02	4.957077e-02	1.055164e-02	9.918027e-03	5.622419e-03	2.374645e-02	8.744176e-03	1.626367e-02	6.344102e-03	1.417823e-02	6.519696e-03	4.798183e-03	4.132606e-03	8.104788e-03	2.449595e-02	1.084467e-02	8.387383e-03	3.343340e-02	6.341302e-03
77000	-3.504293e+04	1.934189e+01	9.928096e-02	3.193017e-01	1.457124e-01	1.457124e-01	1.886960e-01	1.012967e-01	176	5	2.220176e-02	1.954382e-01	2.513728e+00	6.624831e-01	3.226766e-01	1.484036e-02	5.139830e-03	8.338279e-03	6.919915e-04	1.821535e-02	2.825804e-02	1.351342e-02	8.447433e-03	2.131871e-02	2.321413e-02	6.472678e-03	1.637913e-02	1.067879e-02	3.352614e-02	7.464938e-03	1.731225e-02	4.957077e-02	1.055164e-02	9.918027e-03	5.622419e-03	2.374645e-02	8.744176e-03	1.626367e-02	6.344102e-03	1.417823e-02	6.519696e-03	4.798183e-03	3.227877e-03	1.059344e-02	2.449595e-02	1.084467e-02	8.387383e-03	3.343340e-02	6.341302e-03
78000	-3.503942e+04	1.930037e+01	1.078004e-01	3.276322e-01	1.429092e-01	1.429092e-01	1.709486e-01	1.078004e-01	172	4	2.601891e-02	2.083588e-01	2.491000e+00	6.520901e-01	3.404432e-01	7.466645e-03	5.139830e-03	9.034384e-03	6.919915e-04	2.086708e-02	2.825804e-02	1.086170e-02	8.447433e-03	2.131871e-02	2.321413e-02	6.472678e-03	1.637913e-02	1.067879e-02	3.352614e-02	7.464938e-03	1.731225e-02	4.957077e-02	1.282730e-02	9.169961e-03	5.805093e-03	2.374645e-02	8.744176e-03	1.626367e-02	6.344102e-03	1.417823e-02	5.640917e-03	4.798183e-03	3.975944e-03	1.059344e-02	2.922874e-02	1.084467e-02	8.387383e-03	3.343340e-02	6.341302e-03
79000	-3.506377e+04	1.805023e+01	1.026003e-01	2.924576e-01	1.468474e-01	1.468474e-01	2.086469e-01	1.026003e-01	172	4	2.123570e-02	1.906945e-01	2.949460e+00	6.226366e-01	3.766179e-01	7.455243e-04	5.564682e-03	6.721052e-03	1.173978e-02	1.666950e-02	2.464957e-02	1.058877e-02	8.221515e-03	1.497521e-02	2.545810e-02	7.667384e-03	1.992379e-02	1.319365e-02	3.477892e-02	5.868911e-03	1.629134e-02	3.245038e-02	1.379209e-02	9.668678e-03	1.351302e-02	2.943876e-02	1.116151e-02	1.468627e-02	6.115443e-03	8.736206e-03	9.380892e-03	7.574603e-03	5.640840e-03	9.600195e-03	2.647826e-02	1.382441e-02	6.833907e-03	3.436104e-02	3.490257e-03
80000	-3.506054e+04	1.779899e+01	1.005802e-01	2.926618e-01	1.490326e-01	1.490326e-01	2.081126e-01	1.005802e-01	172	4	2.123570e-02	1.950904e-01	2.955374e+00	6.441763e-01	3.545684e-01	1.255299e-03	5.564682e-03	6.721052e-03	1.173978e-02	1.666950e-02	2.464957e-02	1.058877e-02	8.221515e-03	1.497521e-02	2.201116e-02	7.667384e-03	1.992379e-02	1.319365e-02	3.477892e-02	5.868911e-03	1.629134e-02	3.589731e-02	1.379209e-02	9.668678e-03	1.351302e-02	2.943876e-02	1.116151e-02	1.468627e-02	6.115443e-03	8.736206e-03	9.380892e-03	7.574603e-03	5.640840e-03	9.600195e-03	2.734186e-02	1.382441e-02	6.833907e-03	3.436104e-02	3.490257e-03
81000	-3.508247e+04	1.758554e+01	1.093486e-01	3.072266e-01	1.315653e-01	1.315653e-01	2.109458e-01	1.093486e-01	172	4	2.123570e-02	1.964995e-01	2.959544e+00	5.999263e-01	3.944473e-01	5.626426e-03	6.851222e-03	7.894256e-03	1.173978e-02	1.666950e-02	2.464957e-02	1.058877e-02	8.221515e-03	1.497521e-02	2.201116e-02	7.667384e-03	1.992379e-02	1.319365e-02	3.477892e-02	5.868911e-03	1.629134e-02	3.589731e-02	1.379209e-02	9.668678e-03	1.351302e-02	2.943876e-02	1.116151e-02	1.468627e-02	6.115443e-03	8.736206e-03	9.380892e-03	7.574603e-03	5.640840e-03	9.600195e-03	2.734186e-02	1.382441e-02	6.833907e-03	3.436104e-02	3.490257e-03
82000	-3.503170e+04	1.947573e+01	1.035744e-01	3.102248e-01	1.451831e-01	1.451831e-01	1.922602e-01	1.035744e-01	172	4	2.648617e-02	1.890375e-01	2.756971e+00	6.233439e-01	3.704511e-01	6.204997e-03	5.128009e-03	7.220494e-03	6.015981e-04	2.152941e-02	2.492369e-02	9.687258e-03	9.688122e-03	2.109955e-02	2.209600e-02	6.141307e-03	1.481413e-02	1.018817e-02	3.465994e-02	9.540796e-03	1.738855e-02	4.996441e-02	1.416926e-02	7.071300e-03	7.030533e-03	2.353712e-02	1.075840e-02	1.546862e-02	7.362915e-03	1.133147e-02	5.785115e-03	4.050535e-03	3.276713e-03	1.003484e-02	2.756896e-02	1.102714e-02	8.502040e-03	3.315389e-02	6.734945e-03
83000	-3.507261e+04	1.737439e+01	1.057886e-01	2.739894e-01	1.538157e-01	1.538157e-01	2.068021e-01	1.057886e-01	172	4	2.157060e-02	1.854622e-01	3.009057e+00	5.745297e-01	4.218599e-01	3.610360e-03	6.284057e-03	7.554883e-03	1.033501e-02	1.375890e-02	2.628102e-02	1.005109e-02	9.882585e-03	1.680383e-02	2.281563e-02	7.412719e-03	2.143857e-02	1.100224e-02	3.498716e-02	6.090206e-03	1.575867e-02	3.638119e-02	1.641084e-02	9.974022e-03	1.410536e-02	3.178044e-02	1.018665e-02	1.340114e-02	7.934134e-03	8.147592e-03	1.057008e-02	4.685521e-03	6.565444e-03	1.000265e-02	2.638205e-02	1.429874e-02	7.353051e-03	3.206713e-02	6.903727e-03
84000	-3.503642e+04	1.955196e+01	9.887842e-02	3.326877e-01	1.356637e-01	1.356637e-01	1.982280e-01	9.887842e-02	172	4	2.648617e-02	1.894233e-01	2.811068e+00	6.624715e-01	3.359517e-01	1.576815e-03	5.128009e-03	7.220494e-03	6.015981e-04	2.152941e-02	2.492369e-02	9.687258e-03	9.688122e-03	2.109955e-02	2.209600e-02	7.023659e-03	1.642701e-02	1.018817e-02	3.465994e-02	9.540796e-03	1.738855e-02	4.908206e-02	1.416926e-02	7.071300e-03	7.030533e-03	2.609696e-02	1.075840e-02	1.385575e-02	7.362915e-03	1.175041e-02	5.785115e-03	4.050535e-03	3.276713e-03	1.003484e-02	2.756896e-02	1.102714e-02	8.270371e-03	3.315389e-02	6.734945e-03
85000	-3.504190e+04	1.959200e+01	1.020737e-01	3.273907e-01	1.736351e-01	1.211918e-01	1.736351e-01	1.020737e-01	187	4	2.311138e-02	2.012077e-01	2.764906e+00	6.293180e-01	3.613712e-01	9.310733e-03	5.128009e-03	8.955726e-03	6.015981e-04	2.152941e-02	2.699443e-02	9.687258e-03	8.729272e-03	2.109955e-02	2.209600e-02	9.670119e-03	1.642701e-02	1.018817e-02	3.465994e-02	9.569021e-03	1.738855e-02	4.908206e-02	1.416926e-02	7.099508e-03	7.030533e-03	2.609696e-02	1.036222e-02	1.385575e-02	7.362915e-03	1.177074e-02	5.785115e-03	5.418737e-03	3.276713e-03	1.001451e-02	2.756896e-02	1.102714e-02	8.270371e-03	3.325810e-02	6.734945e-03
86000	-3.504094e+04	1.953489e+01	1.225310e-01	3.290953e-01	1.225310e-01	1.225310e-01	1.807805e-01	1.225310e-01	58	3	2.311138e-02	1.975458e-01	2.819860e+00	6.180464e-01	3.672121e-01	1.474159e-02	5.128009e-03	8.955726e-03	6.015981e-04	2.396883e-02	2.432523e-02	9.687258e-03	8.729272e-03	1.866013e-02	2.209600e-02	9.670119e-03	1.642701e-02	1.018817e-02	3.465994e-02	9.569021e-03	1.738855e-02	4.908206e-02	1.416926e-02	7.099508e-03	7.030533e-03	2.609696e-02	1.036222e-02	1.385575e-02	7.362915e-03	1.177074e-02	5.785115e-03	5.418737e-03	3.276713e-03	9.121886e-03	2.756896e-02	1.102714e-02	8.270371e-03	3.325810e-02	6.734945e-03
87000	-3.501563e+04	1.965948e+01	1.188334e-01	3.177999e-01	1.467478e-01	1.188334e-01	1.918076e-01	1.059779e-01	142	5	2.311138e-02	1.966259e-01	2.697315e+00	6.622853e-01	3.249965e-01	1.271821e-02	5.128009e-03	8.955726e-03	6.015981e-04	2.396883e-02	2.432523e-02	9.687258e-03	8.729272e-03	1.866013e-02	2.209600e-02	9.670119e-03	1.642701e-02	1.018817e-02	3.465994e-02	9.569021e-03	1.776004e-02	4.908206e-02	1.376735e-02	7.099508e-03	7.030533e-03	2.649886e-02	1.036222e-02	1.385575e-02	7.362915e-03	1.177074e-02	5.785115e-03	5.418737e-03	3.276713e-03	9.121886e-03	2.756896e-02	1.102714e-02	8.270371e-03	3.325810e-02	7.281069e-03
88000	-3.502163e+04	1.942472e+01	1.085372e-01	3.130600e-01	1.495443e-01	1.495443e-01	1.707770e-01	1.085372e-01	172	4	2.400714e-02	1.966259e-01	2.649176e+00	6.775957e-01	3.190890e-01	3.315314e-03	5.128009e-03	8.955726e-03	6.015981e-04	2.396883e-02	2.432523e-02	9.687258e-03	7.074024e-03	1.866013e-02	2.209600e-02	9.670119e-03	1.642701e-02	1.018817e-02	3.465994e-02	9.569021e-03	1.776004e-02	4.908206e-02	1.376735e-02	7.099508e-03	7.030533e-03	2.649886e-02	1.108096e-02	1.385575e-02	7.362915e-03	1.177074e-02	5.785115e-03	5.418737e-03	3.276713e-03	9.121886e-03	2.756896e-02	1.102714e-02	9.206877e-03	3.325810e-02	7.281069e-03
89000	-3.504220e+04	1.985670e+01	1.115840e-01	3.220783e-01	1.383547e-01	1.383547e-01	1.780443e-01	1.115840e-01	172	4	2.400714e-02	2.174083e-01	2.591863e+00	6.224136e-01	3.736835e-01	3.902876e-03	5.128009e-03	7.622369e-03	6.015981e-04	2.346239e-02	2.432523e-02	9.687258e-03	7.074024e-03	1.866013e-02	2.342936e-02	9.670119e-03	1.642701e-02	1.320783e-02	3.465994e-02	8.537512e-03	1.826648e-02	4.908206e-02	1.376735e-02	7.099508e-03	7.030533e-03	2.649886e-02	1.108096e-02	1.385575e-02	7.362915e-03	1.177074e-02	5.785115e-03	5.418737e-03	3.276713e-03	9.121886e-03	2.756896e-02	1.102714e-02	9.809093e-03	3.325810e-02	7.281069e-03
90000	-3.503326e+04	1.916754e+01	9.211829e-02	3.319084e-01	1.532342e-01	1.370318e-01	1.895823e-01	9.612498e-02	202	6	2.400714e-02	2.174083e-01	2.666497e+00	6.911498e-01	2.994180e-01	9.432130e-03	5.128009e-03	7.622369e-03	7.317385e-04	2.356112e-02	2.432523e-02	9.687258e-03	7.074024e-03	1.866013e-02	2.342936e-02	9.670119e-03	1.642701e-02	1.320783e-02	3.465994e-02	8.537512e-03	1.826648e-02	4.908206e-02	1.376735e-02	7.099508e-03	7.030533e-03	2.649886e-02	1.108096e-02	1.385575e-02	7.362915e-03	1.177074e-02	6.998661e-03	5.418737e-03	3.276713e-03	9.121886e-03	2.747023e-02	1.102714e-02	9.809093e-03	3.451436e-02	7.281069e-03
91000	-3.503436e+04	1.908782e+01	9.933049e-02	3.316486e-01	1.431977e-01	1.431977e-01	1.832950e-01	9.933049e-02	172	4	2.588562e-02	2.090791e-01	2.690917e+00	6.481768e-01	3.481455e-01	3.677680e-03	5.128009e-03	7.622369e-03	7.317385e-04	2.356112e-02	2.365595e-02	9.687258e-03	7.074024e-03	1.866013e-02	2.342936e-02	9.670119e-03	1.642701e-02	1.320783e-02	3.465994e-02	8.537512e-03	1.826648e-02	4.908206e-02	1.376735e-02	7.099508e-03	7.030533e-03	2.649886e-02	1.108096e-02	1.385575e-02	7.362915e-03	1.177074e-02	6.998661e-03	5.790070e-03	3.276713e-03	9.121886e-03	2.747023e-02	1.068170e-02	9.809093e-03	3.389299e-02	7.811319e-03
92000	-3.502768e+04	1.904033e+01	8.808247e-02	3.176533e-01	1.520041e-01	1.520041e-01	2.021735e-01	8.808247e-02	172	4	2.377548e-02	1.874907e-01	2.790272e+00	6.241938e-01	3.663648e-01	9.441472e-03	5.197304e-03	9.505162e-03	1.449418e-03	2.313806e-02	2.329987e-02	1.037053e-02	9.464232e-03	1.807953e-02	2.222305e-02	9.885754e-03	1.871097e-02	1.354909e-02	3.373047e-02	7.242072e-03	1.818751e-02	4.781555e-02	1.605256e-02	7.976204e-03	8.890431e-03	2.566470e-02	9.191674e-03	1.356615e-02	7.361191e-03	1.301776e-02	7.685206e-03	6.905077e-03	5.449835e-03	8.061266e-03	2.713887e-02	1.304471e-02	7.677289e-03	3.242656e-02	8.576111e-03
93000	-3.505549e+04	1.892514e+01	1.226861e-01	3.039395e-01	1.226861e-01	1.226861e-01	2.053160e-01	1.226861e-01	58	3	2.103744e-02	1.874907e-01	2.675832e+00	5.606786e-01	4.375252e-01	1.796234e-03	5.197304e-03	9.505162e-03	1.449418e-03	2.313806e-02	2.329987e-02	1.037053e-02	9.464232e-03	1.807953e-02	2.222305e-02	9.885754e-03	1.755967e-02	1.354909e-02	3.373047e-02	7.242072e-03	1.818751e-02	4.915800e-02	1.605256e-02	7.976204e-03	7.547982e-03	2.566470e-02	9.191674e-03	1.356615e-02	8.076098e-03	1.301776e-02	7.685206e-03	6.905077e-03	5.449835e-03	8.061266e-03	2.713887e-02	1.304471e-02	7.677289e-03	3.242656e-02	8.576111e-03
94000	-3.503769e+04	1.929281e+01	9.600727e-02	3.002428e-01	1.692476e-01	1.692476e-01	1.692476e-01	9.600727e-02	168	3	2.103744e-02	1.874907e-01	2.793876e+00	5.845536e-01	4.099077e-01	5.538677e-03	5.197304e-03	9.505162e-03	1.449418e-03	2.313806e-02	2.329987e-02	1.037053e-02	9.464232e-03	1.807953e-02	2.222305e-02	9.885754e-03	1.755967e-02	1.354909e-02	3.373047e-02	9.173350e-03	1.746888e-02	4.915800e-02	1.605256e-02	7.410374e-03	7.508365e-03	2.566470e-02	9.191674e-03	1.376531e-02	8.076098e-03	1.301776e-02	8.816203e-03	6.905077e-03	6.880306e-03	8.061266e-03	2.713887e-02	1.304471e-02	7.677289e-03	3.242656e-02	8.576111e-03
95000	-3.503907e+04	1.885967e+01	1.002394e-01	3.021889e-01	1.690782e-01	1.452854e-01	1.829686e-01	1.002394e-01	197	5	2.260665e-02	1.771685e-01	2.686177e+00	6.470012e-01	3.500641e-01	2.934797e-03	5.197304e-03	9.505162e-03	1.799574e-03	2.313806e-02	2.329987e-02	1.037053e-02	9.464232e-03	1.807953e-02	2.222305e-02	9.885754e-03	1.755967e-02	1.354909e-02	3.373047e-02	9.173350e-03	1.746888e-02	4.915800e-02	1.477033e-02	7.410374e-03	7.798026e-03	2.566470e-02	9.191674e-03	1.513902e-02	8.076098e-03	1.301776e-02	8.816203e-03	6.905077e-03	6.880306e-03	6.687551e-03	2.713887e-02	1.304471e-02	7.677289e-03	3.242656e-02	8.576111e-03
96000	-3.503363e+04	1.875389e+01	1.018284e-01	3.129645e-01	1.504881e-01	1.504881e-01	1.824025e-01	1.018284e-01	172	4	2.512858e-02	1.956400e-01	2.777878e+00	6.143669e-01	3.822056e-01	3.427571e-03	5.197304e-03	9.505162e-03	1.799574e-03	2.313806e-02	2.329987e-02	1.063067e-02	8.259534e-03	1.807953e-02	2.222305e-02	1.006790e-02	1.755967e-02	1.354909e-02	3.373047e-02	9.173350e-03	1.746888e-02	4.915800e-02	1.477033e-02	7.410374e-03	7.798026e-03	2.566470e-02	9.191674e-03	1.513902e-02	7.372088e-03	1.301776e-02	8.816203e-03	6.905077e-03	6.880306e-03	6.687551e-03	2.713887e-02	1.304471e-02	7.677289e-03	3.242656e-02	8.576111e-03
97000	-3.501993e+04	1.905458e+01	1.095621e-01	3.195594e-01	1.410273e-01	1.410273e-01	1.792618e-01	1.095621e-01	172	4	2.211417e-02	1.956400e-01	2.833033e+00	6.151250e-01	3.837359e-01	1.139138e-03	5.197304e-03	9.505162e-03	1.799574e-03	2.479037e-02	2.329987e-02	1.063067e-02	8.259534e-03	1.807953e-02	2.222305e-02	1.006790e-02	1.755967e-02	1.354909e-02	3.373047e-02	9.173350e-03	1.746888e-02	4.915800e-02	1.477033e-02	7.410374e-03	7.798026e-03	2.566470e-02	9.648441e-03	1.513902e-02	7.372088e-03	1.301776e-02	8.816203e-03	5.252775e-03	6.880306e-03	6.687551e-03	2.713887e-02	1.304471e-02	7.677289e-03	3.242656e-02	8.576111e-03
98000	-3.502599e+04	1.864578e+01	1.095621e-01	3.195594e-01	1.410273e-01	1.410273e-01	1.792618e-01	1.095621e-01	172	4	2.211417e-02	1.870142e-01	2.829974e+00	5.973718e-01	3.986819e-01	3.946357e-03	5.197304e-03	9.505162e-03	7.441611e-04	2.479037e-02	2.329987e-02	1.063067e-02	8.259534e-03	1.807953e-02	2.222305e-02	1.006790e-02	1.600121e-02	1.354909e-02	3.373047e-02	9.173350e-03	1.746888e-02	4.915800e-02	1.477033e-02	7.410374e-03	7.798026e-03	2.566470e-02	1.120690e-02	1.513902e-02	7.372088e-03	1.301776e-02	8.816203e-03	5.252775e-03	6.880306e-03	6.687551e-03	2.713887e-02	1.304471e-02	8.352614e-03	3.242656e-02	8.576111e-03
99000	-3.502248e+04	1.858877e+01	1.095621e-01	3.195594e-01	1.410273e-01	1.410273e-01	1.792618e-01	1.095621e-01	172	4	2.208645e-02	1.870142e-01	2.727731e+00	6.262649e-01	3.719363e-01	1.798797e-03	5.197304e-03	9.505162e-03	7.441611e-04	2.264318e-02	2.329987e-02	1.069572e-02	6.010553e-03	1.807953e-02	2.222305e-02	1.006790e-02	1.563637e-02	1.354909e-02	3.373047e-02	9.673568e-03	1.746888e-02	4.915800e-02	1.477033e-02	7.410374e-03	7.798026e-03	2.771927e-02	1.120690e-02	1.513902e-02	7.372088e-03	1.301776e-02	8.816203e-03	5.071646e-03	6.880306e-03	6.622503e-03	2.713887e-02	1.304471e-02	8.352614e-03	3.242656e-02	8.576111e-03
100000	-3.498859e+04	2.106233e+01	9.899772e-02	3.343618e-01	1.521464e-01	1.521464e-01	1.633500e-01	9.899772e-02	172	4	2.158565e-02	1.785337e-01	2.876341e+00	6.485759e-01	3.434220e-01	8.002031e-03	8.165058e-03	6.610414e-03	7.975261e-04	1.913134e-02	2.023369e-02	1.413488e-02	6.717003e-03	1.583493e-02	3.105580e-02	8.850760e-03	2.426637e-02	1.401245e-02	3.054098e-02	6.724625e-03	1.058822e-02	3.986295e-02	5.618017e-03	9.307976e-03	7.600588e-03	2.564636e-02	9.891254e-03	1.398590e-02	8.588517e-03	1.089342e-02	5.482941e-03	4.574058e-03	5.482179e-03	6.135659e-03	2.795041e-02	1.547497e-02	7.842983e-03	3.714921e-02	4.383026e-03
101000	-3.500864e+04	1.874030e+01	1.023758e-01	3.072575e-01	1.512469e-01	1.512469e-01	1.854971e-01	1.023758e-01	172	4	2.260361e-02	1.812501e-01	2.590381e+00	6.778898e-01	3.220102e-01	9.999000e-05	4.081936e-03	9.505162e-03	7.441611e-04	1.794965e-02	2.329987e-02	1.069572e-02	6.010553e-03	1.807953e-02	2.358551e-02	1.006790e-02	1.563637e-02	1.354909e-02	3.633844e-02	9.673568e-03	1.746888e-02	4.915800e-02	1.477033e-02	7.410374e-03	7.798026e-03	2.771927e-02	1.120690e-02	1.513902e-02	7.372088e-03	1.165530e-02	8.816203e-03	5.071646e-03	6.880306e-03	6.622503e-03	2.713887e-02	1.484693e-02	8.352614e-03	3.242656e-02	8.576111e-03
102000	-3.498913e+04	2.026526e+01	8.977958e-02	3.300672e-01	1.510734e-01	1.302787e-01	2.090216e-01	8.977958e-02	197	5	2.158565e-02	1.834114e-01	2.864931e+00	6.754644e-01	3.244356e-01	9.999000e-05	1.231695e-02	7.262464e-03	6.420986e-04	1.913134e-02	2.023369e-02	1.413488e-02	5.893393e-03	1.585742e-02	3.105580e-02	8.876290e-03	2.426637e-02	1.274221e-02	3.054098e-02	6.724625e-03	1.058822e-02	3.986295e-02	6.441628e-03	9.169217e-03	7.600588e-03	2.564636e-02	8.967688e-03	1.398590e-02	8.059317e-03	1.089342e-02	5.482941e-03	4.574058e-03	5.482179e-03	6.935472e-03	2.795041e-02	1.547497e-02	7.842983e-03	3.714921e-02	4.383026e-03
103000	-3.495226e+04	2.035251e+01	8.871466e-02	3.590442e-01	1.435662e-01	1.435662e-01	1.763941e-01	8.871466e-02	172	4	1.806222e-02	1.572009e-01	2.981896e+00	6.457379e-01	3.540375e-01	2.246409e-04	1.231695e-02	7.262464e-03	6.420986e-04	1.913134e-02	2.023369e-02	1.413488e-02	5.893393e-03	1.585742e-02	3.105580e-02	8.876290e-03	2.426637e-02	1.274221e-02	3.054098e-02	6.724625e-03	1.058822e-02	3.986295e-02	7.473488e-03	1.182734e-02	7.600588e-03	2.564636e-02	8.967688e-03	1.678250e-02	7.709062e-03	1.089342e-02	5.482941e-03	4.574058e-03	5.482179e-03	6.935472e-03	2.795041e-02	1.672597e-02	7.842983e-03	3.714921e-02	4.383026e-03
104000	-3.493884e+04	2.071496e+01	9.917601e-02	3.250067e-01	1.433282e-01	1.433282e-01	1.899849e-01	9.917601e-02	172	4	1.833250e-02	1.572009e-01	3.081146e+00	5.970862e-01	4.028139e-01	9.999000e-05	1.231695e-02	7.262464e-03	6.420986e-04	1.913134e-02	2.023369e-02	1.413488e-02	5.893393e-03	1.585742e-02	3.105580e-02	8.876290e-03	2.426637e-02	1.221089e-02	3.054098e-02	7.763748e-03	1.058822e-02	3.986295e-02	7.222646e-03	1.182734e-02	7.600588e-03	2.564636e-02	8.967688e-03	1.678250e-02	7.959903e-03	1.089342e-02	5.482941e-03	4.574058e-03	5.482179e-03	6.935472e-03	2.795041e-02	1.725729e-02	7.842983e-03	3.714921e-02	4.383026e-03
105000	-3.494117e+04	2.094393e+01	9.372806e-02	3.440525e-01	1.256063e-01	1.455366e-01	1.973486e-01	9.372806e-02	197	5	1.833250e-02	1.539999e-01	3.069485e+00	6.379425e-01	3.615951e-01	4.623489e-04	1.231695e-02	7.262464e-03	6.420986e-04	1.913134e-02	1.928552e-02	1.413488e-02	7.287182e-03	1.727785e-02	3.105580e-02	8.876290e-03	2.397445e-02	1.221089e-02	3.054098e-02	7.340080e-03	1.058822e-02	3.986295e-02	7.222646e-03	1.182734e-02	7.600588e-03	2.564636e-02	8.967688e-03	1.678250e-02	8.251830e-03	1.089342e-02	5.482941e-03	4.997726e-03	5.482179e-03	6.935472e-03	2.795041e-02	1.725729e-02	7.764530e-03	3.714921e-02	4.383026e-03
106000	-3.491031e+04	1.997577e+01	9.812918e-02	3.191625e-01	1.424745e-01	1.424745e-01	1.996302e-01	9.812918e-02	172	4	1.833250e-02	1.740149e-01	3.022105e+00	6.220423e-01	3.725685e-01	5.389243e-03	1.231695e-02	7.262464e-03	6.420986e-04	1.913134e-02	1.928552e-02	1.413488e-02	7.287182e-03	1.727785e-02	3.105580e-02	8.876290e-03	2.397445e-02	1.221089e-02	3.054098e-02	7.340080e-03	1.058822e-02	3.986295e-02	7.222646e-03	1.182734e-02	7.600588e-03	2.564636e-02	8.967688e-03	1.678250e-02	8.251830e-03	1.089342e-02	5.482941e-03	5.843041e-03	5.482179e-03	7.199747e-03	2.795041e-02	1.725729e-02	7.764530e-03	3.714921e-02	4.383026e-03
107000	-3.489618e+04	1.959243e+01	1.016482e-01	3.251092e-01	1.437320e-01	1.437320e-01	1.841305e-01	1.016482e-01	172	4	1.833250e-02	1.740149e-01	3.129604e+00	6.470606e-01	3.520100e-01	9.294292e-04	1.231695e-02	7.262464e-03	6.420986e-04	1.913134e-02	1.928552e-02	1.413488e-02	7.287182e-03	1.727785e-02	3.105580e-02	8.876290e-03	2.397445e-02	1.221089e-02	3.271293e-02	7.340080e-03	1.058822e-02	3.986295e-02	7.222646e-03	1.182734e-02	7.600588e-03	2.564636e-02	8.967688e-03	1.678250e-02	7.646932e-03	1.089342e-02	5.482941e-03	5.843041e-03	5.482179e-03	7.199747e-03	2.795041e-02	1.797198e-02	7.764530e-03	3.714921e-02	4.383026e-03
108000	-3.490037e+04	1.916952e+01	1.070789e-01	2.901239e-01	1.555028e-01	1.555028e-01	1.847128e-01	1.070789e-01	172	4	1.833250e-02	1.764830e-01	3.137852e+00	6.505742e-01	3.474260e-01	1.999773e-03	1.231695e-02	7.262464e-03	6.420986e-04	1.879055e-02	1.928552e-02	1.413488e-02	7.287182e-03	1.727785e-02	3.105580e-02	8.876290e-03	2.397445e-02	1.221089e-02	3.271293e-02	7.340080e-03	1.058822e-02	3.986295e-02	7.222646e-03	1.182734e-02	7.600588e-03	2.564636e-02	8.967688e-03	1.678250e-02	7.646932e-03	1.089342e-02	5.482941e-03	4.529000e-03	6.387710e-03	7.199747e-03	2.795041e-02	1.797198e-02	7.764530e-03	3.714921e-02	4.723815e-03
109000	-3.488810e+04	1.926855e+01	1.000090e-01	3.154871e-01	1.493753e-01	1.493753e-01	1.857443e-01	1.000090e-01	172	4	1.833250e-02	1.703131e-01	3.210031e+00	5.789408e-01	4.195152e-01	1.543989e-03	9.844635e-03	7.240613e-03	5.389494e-04	1.793437e-02	1.716490e-02	1.374188e-02	6.139126e-03	1.618476e-02	3.089193e-02	1.039669e-02	2.430311e-02	1.319382e-02	3.161532e-02	8.126337e-03	1.253552e-02	4.543845e-02	8.148590e-03	1.008357e-02	9.360817e-03	2.981783e-02	7.272187e-03	1.331001e-02	6.752939e-03	1.178540e-02	6.524913e-03	6.265176e-03	4.802030e-03	8.608130e-03	2.645813e-02	1.780866e-02	8.409120e-03	3.860580e-02	4.992569e-03
110000	-3.488386e+04	1.879329e+01	9.804031e-02	3.226505e-01	1.518892e-01	1.518892e-01	1.774904e-01	9.804031e-02	172	4	1.833250e-02	1.893580e-01	3.424207e+00	5.952591e-01	4.042199e-01	5.209922e-04	9.844635e-03	7.240613e-03	5.389494e-04	1.793437e-02	1.716490e-02	1.374188e-02	6.139126e-03	1.618476e-02	3.089193e-02	1.039669e-02	2.430311e-02	1.319382e-02	3.161532e-02	8.126337e-03	1.253552e-02	4.543845e-02	8.148590e-03	1.281916e-02	9.360817e-03	2.981783e-02	7.272187e-03	1.331001e-02	6.752939e-03	1.178540e-02	6.524913e-03	6.265176e-03	4.840867e-03	8.608130e-03	2.645813e-02	1.780866e-02	8.409120e-03	3.860580e-02	4.992569e-03
111000	-3.488574e+04	1.985514e+01	9.835862e-02	3.138237e-01	1.549186e-01	1.549186e-01	1.796220e-01	9.835862e-02	172	4	1.833250e-02	1.561137e-01	3.359251e+00	5.670418e-01	4.282528e-01	4.705368e-03	9.844635e-03	7.240613e-03	2.425330e-03	1.793437e-02	1.716490e-02	1.374188e-02	6.139126e-03	1.618476e-02	3.089193e-02	1.039669e-02	2.430311e-02	1.319382e-02	3.118252e-02	8.126337e-03	1.253552e-02	4.543845e-02	8.148590e-03	1.248719e-02	9.360817e-03	2.981783e-02	7.272187e-03	1.331001e-02	6.752939e-03	1.178540e-02	6.957716e-03	6.265176e-03	4.565690e-03	8.608130e-03	2.645813e-02	1.780866e-02	8.409120e-03	3.860580e-02	4.992569e-03
112000	-3.487211e+04	1.984683e+01	9.072831e-02	3.204532e-01	1.550900e-01	1.550900e-01	1.879101e-01	9.072831e-02	172	4	1.833250e-02	1.746604e-01	3.301970e+00	5.918602e-01	4.049978e-01	3.142019e-03	7.999381e-03	7.240613e-03	2.425330e-03	1.793437e-02	1.901016e-02	1.374188e-02	6.139126e-03	1.618476e-02	3.089193e-02	1.039669e-02	2.430311e-02	1.319382e-02	3.118252e-02	8.126337e-03	1.253552e-02	4.543845e-02	8.148590e-03	1.155192e-02	9.360817e-03	2.981783e-02	7.272187e-03	1.331001e-02	6.752939e-03	9.705470e-03	6.957716e-03	6.265176e-03	4.565690e-03	8.608130e-03	2.645813e-02	1.780866e-02	8.409120e-03	3.860580e-02	4.992569e-03
113000	-3.488442e+04	1.952017e+01	1.021179e-01	3.221757e-01	1.396825e-01	1.396825e-01	1.848508e-01	1.114906e-01	176	5	1.635721e-02	1.633688e-01	3.277802e+00	5.969662e-01	4.009373e-01	2.096512e-03	7.999381e-03	7.240613e-03	2.425330e-03	1.793437e-02	1.901016e-02	1.374188e-02	6.884788e-03	1.618476e-02	3.081298e-02	1.039669e-02	2.382704e-02	1.319382e-02	3.118252e-02	8.126337e-03	1.253552e-02	4.543845e-02	8.148590e-03	1.155192e-02	9.360817e-03	2.981783e-02	7.272187e-03	1.331001e-02	6.752939e-03	9.705470e-03	6.957716e-03	6.265176e-03	4.565690e-03	8.608130e-03	2.645813e-02	1.780866e-02	8.409120e-03	3.860580e-02	4.992569e-03
114000	-3.487838e+04	2.005435e+01	1.032669e-01	2.941894e-01	1.545937e-01	1.476466e-01	1.970364e-01	1.032669e-01	197	5	1.635721e-02	1.569219e-01	3.419166e+00	6.189610e-01	3.797837e-01	1.255298e-03	7.999381e-03	7.574044e-03	1.360992e-03	1.793437e-02	1.928801e-02	1.374188e-02	6.884788e-03	1.618476e-02	3.081298e-02	1.039669e-02	2.382704e-02	1.319382e-02	3.118252e-02	8.126337e-03	1.253552e-02	4.543845e-02	1.196079e-02	1.155192e-02	9.360817e-03	2.981783e-02	7.272187e-03	1.297658e-02	6.752939e-03	9.705470e-03	6.957716e-03	6.265176e-03	4.565690e-03	9.672468e-03	2.645813e-02	1.780866e-02	8.409120e-03	3.860580e-02	4.992569e-03
115000	-3.489703e+04	2.045407e+01	9.626971e-02	3.273632e-01	1.481352e-01	1.481352e-01	1.838269e-01	9.626971e-02	172	4	1.665101e-02	1.569219e-01	3.405365e+00	6.332210e-01	3.661489e-01	6.300706e-04	7.999381e-03	7.574044e-03	1.360992e-03	1.867482e-02	1.928801e-02	1.179580e-02	6.884788e-03	1.618476e-02	3.081298e-02	1.153793e-02	2.382704e-02	1.319382e-02	3.118252e-02	8.126337e-03	1.253552e-02	4.355677e-02	1.210620e-02	9.704407e-03	9.360817e-03	2.981783e-02	7.272187e-03	1.297658e-02	6.752939e-03	9.705470e-03	6.957716e-03	8.112684e-03	4.565690e-03	9.672468e-03	2.645813e-02	1.766324e-02	8.409120e-03	3.860580e-02	4.992569e-03
116000	-3.488595e+04	2.037291e+01	8.574604e-02	3.371390e-01	1.553777e-01	1.679956e-01	1.679956e-01	8.574604e-02	192	4	1.665101e-02	1.684128e-01	3.423640e+00	6.755745e-01	3.243255e-01	9.999000e-05	7.999381e-03	9.211159e-03	1.360992e-03	1.867482e-02	1.928801e-02	1.179580e-02	6.884788e-03	1.469643e-02	3.081298e-02	1.153793e-02	2.382704e-02	1.319382e-02	3.118252e-02	8.126337e-03	1.253552e-02	4.355677e-02	1.210620e-02	9.704407e-03	9.360817e-03	2.981783e-02	9.773889e-03	1.297658e-02	6.752939e-03	9.705470e-03	1.068426e-02	5.575866e-03	4.565690e-03	9.672468e-03	2.645813e-02	1.766324e-02	8.409120e-03	3.860580e-02	4.992569e-03
117000	-3.491014e+04	2.005552e+01	9.482908e-02	3.431327e-01	1.557364e-01	1.557364e-01	1.557364e-01	9.482908e-02	168	3	1.665101e-02	1.672302e-01	3.264925e+00	6.957708e-01	3.041292e-01	9.999000e-05	7.999381e-03	9.211159e-03	1.360992e-03	1.868350e-02	1.928801e-02	1.179580e-02	6.884788e-03	1.469643e-02	3.081298e-02	1.153793e-02	2.382704e-02	1.319382e-02	3.118252e-02	8.126337e-03	1.253552e-02	4.355677e-02	1.210620e-02	9.704407e-03	9.945651e-03	2.981783e-02	9.773889e-03	1.297658e-02	6.752939e-03	9.705470e-03	1.068426e-02	5.575866e-03	4.565690e-03	9.672468e-03	2.645813e-02	1.841882e-02	8.409120e-03	3.860580e-02	4.992569e-03
118000	-3.489422e+04	1.939648e+01	9.320899e-02	3.165137e-01	1.388824e-01	1.741542e-01	1.840318e-01	9.320899e-02	197	5	1.665101e-02	1.681202e-01	3.328995e+00	6.316692e-01	3.653602e-01	2.970663e-03	7.999381e-03	9.211159e-03	1.360992e-03	1.868350e-02	1.928801e-02	1.179580e-02	8.305983e-03	1.410778e-02	3.081298e-02	1.153793e-02	2.382704e-02	1.319382e-02	3.118252e-02	8.126337e-03	1.253552e-02	4.355677e-02	1.210620e-02	8.280504e-03	9.945651e-03	2.981783e-02	9.773889e-03	1.297658e-02	6.752939e-03	9.705470e-03	1.068426e-02	4.841270e-03	4.565690e-03	7.904571e-03	2.719273e-02	1.841882e-02	8.409120e-03	3.860580e-02	4.992569e-03
119000	-3.489334e+04	2.024866e+01	1.033455e-01	3.241289e-01	1.367550e-01	1.367550e-01	1.956700e-01	1.033455e-01	172	4	1.665101e-02	1.681202e-01	3.272882e+00	5.651354e-01	4.319735e-01	2.891166e-03	7.999381e-03	9.211159e-03	1.360992e-03	1.908724e-02	1.928801e-02	1.179580e-02	8.305983e-03	1.410778e-02	3.081298e-02	1.153793e-02	2.382704e-02	1.319382e-02	3.118252e-02	7.627824e-03	1.253552e-02	4.355677e-02	1.210620e-02	8.604249e-03	9.945651e-03	2.981783e-02	9.773889e-03	1.297658e-02	6.752939e-03	9.705470e-03	1.068426e-02	5.339782e-03	4.565690e-03	7.904571e-03	2.719273e-02	1.841882e-02	8.409120e-03	3.860580e-02	4.992569e-03
120000	-3.488302e+04	1.971822e+01	9.876609e-02	3.027314e-01	1.576858e-01	1.576858e-01	1.843648e-01	9.876609e-02	172	4	1.665101e-02	1.571964e-01	3.398524e+00	5.892883e-01	4.106117e-01	9.999001e-05	7.999381e-03	9.211159e-03	1.360992e-03	1.908724e-02	1.928801e-02	1.179580e-02	8.305983e-03	1.548823e-02	3.081298e-02	1.153793e-02	2.382704e-02	1.319382e-02	3.058952e-02	8.204459e-03	1.253552e-02	4.355677e-02	1.210620e-02	8.604249e-03	9.945651e-03	2.981783e-02	9.773889e-03	1.297658e-02	6.752939e-03	9.705470e-03	1.068426e-02	5.339782e-03	4.565690e-03	7.327936e-03	2.719273e-02	1.841882e-02	8.409120e-03	3.860580e-02	4.992569e-03
121000	-3.488132e+04	1.940277e+01	1.052447e-01	3.190918e-01	1.382287e-01	1.382287e-01	1.939613e-01	1.052447e-01	172	4	1.665101e-02	1.764179e-01	3.234239e+00	6.531340e-01	3.467660e-01	9.999000e-05	7.901181e-03	9.211159e-03	1.360992e-03	1.908724e-02	1.928801e-02	1.179580e-02	8.305983e-03	1.548823e-02	3.081298e-02	1.153793e-02	2.382704e-02	1.319382e-02	3.058952e-02	8.204459e-03	1.253552e-02	4.355677e-02	1.210620e-02	8.604249e-03	9.945651e-03	2.981783e-02	9.773889e-03	1.297658e-02	6.752939e-03	9.705470e-03	1.068426e-02	5.339782e-03	4.565690e-03	7.327936e-03	2.719273e-02	1.841882e-02	8.409120e-03	3.860580e-02	4.992569e-03
122000	-3.489710e+04	1.929946e+01	9.461599e-02	2.991476e-01	1.705401e-01	1.705401e-01	1.705401e-01	9.461599e-02	168	3	1.665101e-02	1.619667e-01	3.440750e+00	6.280460e-01	3.718541e-01	9.999000e-05	8.406136e-03	6.438573e-03	1.757404e-03	1.922747e-02	2.353784e-02	1.271227e-02	7.929598e-03	1.609285e-02	3.017887e-02	1.163052e-02	2.561927e-02	1.278176e-02	3.262690e-02	7.832239e-03	1.442293e-02	4.671354e-02	1.231039e-02	5.551483e-03	8.022348e-03	2.950295e-02	1.002926e-02	1.025625e-02	5.119724e-03	1.101747e-02	1.014107e-02	6.052637e-03	4.757710e-03	7.681097e-03	2.625213e-02	1.803476e-02	8.763671e-03	4.055890e-02	3.858694e-03
123000	-3.489479e+04	2.002997e+01	1.004565e-01	3.236860e-01	1.411790e-01	1.411790e-01	1.930429e-01	1.004565e-01	172	4	1.665101e-02	1.520644e-01	3.488340e+00	5.597970e-01	4.390927e-01	1.110290e-03	9.466353e-03	6.438573e-03	1.757404e-03	1.922747e-02	2.353784e-02	1.271227e-02	7.929598e-03	1.609285e-02	3.272947e-02	1.163052e-02	2.306866e-02	1.278176e-02	3.262690e-02	7.832239e-03	1.442293e-02	4.671354e-02	1.231039e-02	5.551483e-03	8.022348e-03	2.950295e-02	1.002926e-02	1.025625e-02	5.119724e-03	1.101747e-02	1.014107e-02	6.052637e-03	4.757710e-03	7.681097e-03	2.625213e-02	1.803476e-02	8.763671e-03	4.055890e-02	3.858694e-03
124000	-3.488564e+04	1.970912e+01	1.005211e-01	3.093169e-01	1.561476e-01	1.561476e-01	1.773457e-01	1.005211e-01	172	4	1.665101e-02	1.515066e-01	3.404576e+00	6.293663e-01	3.705337e-01	9.999000e-05	9.466353e-03	6.438573e-03	1.757404e-03	1.922747e-02	2.353784e-02	1.271227e-02	7.929598e-03	1.609285e-02	3.272947e-02	1.144759e-02	2.306866e-02	1.278176e-02	3.262690e-02	7.832239e-03	1.442293e-02	4.671354e-02	1.231039e-02	5.551483e-03	8.022348e-03	2.950295e-02	9.891468e-03	1.025625e-02	5.129573e-03	1.101747e-02	1.014107e-02	6.052637e-03	4.930787e-03	8.547134e-03	2.625213e-02	1.803476e-02	8.763671e-03	4.055890e-02	3.858694e-03
125000	-3.490123e+04	1.958900e+01	1.153880e-01	3.222405e-01	1.363739e-01	1.153880e-01	1.952216e-01	1.153880e-01	138	4	1.891765e-02	1.580677e-01	3.399629e+00	6.488099e-01	3.501869e-01	1.003256e-03	9.466353e-03	6.438573e-03	1.757404e-03	1.922747e-02	2.353784e-02	1.271227e-02	7.929598e-03	1.609285e-02	3.272947e-02	1.144759e-02	2.306866e-02	1.278176e-02	3.683616e-02	7.832239e-03	1.442293e-02	4.671354e-02	1.231039e-02	5.551483e-03	8.022348e-03	2.950295e-02	9.891468e-03	1.025625e-02	5.129573e-03	1.101747e-02	1.014107e-02	6.052637e-03	4.930787e-03	8.547134e-03	2.625213e-02	1.803476e-02	7.957490e-03	4.055890e-02	3.858694e-03
126000	-3.487782e+04	2.020643e+01	8.926010e-02	3.312544e-01	1.425440e-01	1.738407e-01	1.738407e-01	8.926010e-02	192	4	1.891765e-02	1.877603e-01	3.319085e+00	6.368685e-01	3.580176e-01	5.113854e-03	9.466353e-03	6.438573e-03	1.757404e-03	2.165242e-02	2.353784e-02	1.271227e-02	7.929598e-03	1.609285e-02	3.272947e-02	1.112142e-02	2.306866e-02	1.278176e-02	3.683616e-02	7.832239e-03	1.442293e-02	4.671354e-02	1.438799e-02	5.551483e-03	8.022348e-03	2.950295e-02	9.891468e-03	1.025625e-02	5.129573e-03	1.101747e-02	7.751599e-03	6.052637e-03	4.930787e-03	8.547134e-03	2.625213e-02	1.803476e-02	7.957490e-03	4.055890e-02	4.391662e-03
127000	-3.489037e+04	2.017989e+01	8.200926e-02	3.231086e-01	1.429376e-01	1.849677e-01	1.849677e-01	8.200926e-02	192	4	1.891765e-02	1.830402e-01	3.126307e+00	6.027589e-01	3.955286e-01	1.712531e-03	9.466353e-03	6.438573e-03	1.757404e-03	1.878741e-02	2.353784e-02	1.254097e-02	7.929598e-03	1.609285e-02	3.272947e-02	1.112142e-02	2.306866e-02	1.278176e-02	3.683616e-02	8.003543e-03	1.432524e-02	4.671354e-02	1.227125e-02	5.551483e-03	8.022348e-03	2.950295e-02	9.891468e-03	1.025625e-02	5.129573e-03	1.101747e-02	7.751599e-03	6.052637e-03	4.930787e-03	8.547134e-03	2.625213e-02	1.803476e-02	7.957490e-03	4.055890e-02	4.391662e-03
128000	-3.487342e+04	2.083137e+01	9.525725e-02	3.296989e-01	1.288966e-01	1.754450e-01	1.754450e-01	9.525725e-02	192	4	1.891765e-02	1.701567e-01	3.162918e+00	6.187459e-01	3.805997e-01	6.544075e-04	9.466353e-03	6.438573e-03	1.757404e-03	1.878741e-02	2.353784e-02	1.254097e-02	7.929598e-03	1.609285e-02	3.272947e-02	1.112142e-02	2.172650e-02	1.278176e-02	3.683616e-02	8.003543e-03	1.432524e-02	4.671354e-02	1.227125e-02	7.823007e-03	8.022348e-03	2.851065e-02	1.039502e-02	1.025625e-02	5.129573e-03	1.101747e-02	7.751599e-03	6.052637e-03	4.930787e-03	8.547134e-03	2.625213e-02	1.576323e-02	7.957490e-03	4.055890e-02	4.391662e-03
129000	-3.487193e+04	2.048943e+01	9.743350e-02	3.360619e-01	1.352827e-01	1.352827e-01	1.985057e-01	9.743350e-02	172	4	1.891765e-02	1.701567e-01	3.148696e+00	6.163654e-01	3.830465e-01	5.880912e-04	9.466353e-03	6.438573e-03	1.757404e-03	1.702718e-02	2.353784e-02	1.254097e-02	7.929598e-03	1.609285e-02	3.272947e-02	1.112142e-02	2.172650e-02	1.539115e-02	3.683616e-02	8.003543e-03	1.608547e-02	4.677555e-02	1.227125e-02	7.823007e-03	8.022348e-03	2.851065e-02	1.039502e-02	1.025625e-02	5.129573e-03	1.101747e-02	1.079530e-02	6.052637e-03	4.930787e-03	8.547134e-03	2.625213e-02	1.628600e-02	7.957490e-03	4.055890e-02	4.391662e-03
130000	-3.487200e+04	2.105076e+01	1.106629e-01	3.277001e-01	1.289866e-01	1.289866e-01	1.930010e-01	1.106629e-01	172	4	1.891765e-02	1.708388e-01	3.200394e+00	6.138284e-01	3.806721e-01	5.499517e-03	9.466353e-03	6.438573e-03	1.757404e-03	1.702718e-02	2.282150e-02	1.254097e-02	7.929598e-03	1.609285e-02	3.272947e-02	1.112142e-02	2.075662e-02	1.539115e-02	3.639902e-02	8.003543e-03	1.608547e-02	4.677555e-02	1.227125e-02	8.539346e-03	8.022348e-03	2.851065e-02	1.039502e-02	1.025625e-02	5.129573e-03	1.101747e-02	9.896142e-03	6.489777e-03	4.930787e-03	8.547134e-03	2.625213e-02	1.628600e-02	7.957490e-03	4.101731e-02	4.391662e-03
131000	-3.486731e+04	2.041688e+01	1.031188e-01	3.161143e-01	1.474760e-01	1.474760e-01	1.826962e-01	1.031188e-01	172	4	1.891765e-02	1.708388e-01	3.066747e+00	6.349054e-01	3.612521e-01	3.842554e-03	9.466353e-03	6.438573e-03	1.757404e-03	1.702718e-02	2.282150e-02	1.254097e-02	7.929598e-03	1.609285e-02	3.328007e-02	1.112142e-02	2.075662e-02	1.539115e-02	3.639902e-02	8.003543e-03	1.608547e-02	4.677555e-02	1.227125e-02	8.539346e-03	8.022348e-03	2.851065e-02	1.039502e-02	1.025625e-02	5.360942e-03	1.101747e-02	9.896142e-03	6.489777e-03	4.518984e-03	8.547134e-03	2.625213e-02	1.628600e-02	8.915061e-03	4.101731e-02	4.391662e-03
132000	-3.488252e+04	2.000657e+01	9.050570e-02	3.411222e-01	1.407223e-01	1.407223e-01	1.964218e-01	9.050570e-02	172	4	1.701242e-02	1.751287e-01	3.131801e+00	6.191476e-01	3.807525e-01	9.999000e-05	9.466353e-03	6.927539e-03	8.762538e-04	1.702718e-02	2.282150e-02	1.192863e-02	7.929598e-03	1.609285e-02	3.328007e-02	1.048832e-02	2.075662e-02	1.539115e-02	3.639902e-02	8.003543e-03	1.608547e-02	4.677555e-02	1.227125e-02	8.198533e-03	8.022348e-03	2.851065e-02	1.039502e-02	1.059706e-02	5.360942e-03	1.101747e-02	1.138963e-02	6.489777e-03	4.518984e-03	8.547134e-03	2.625213e-02	1.628600e-02	8.915061e-03	3.686131e-02	4.391662e-03
133000	-3.487977e+04	2.059156e+01	1.041860e-01	3.235073e-01	1.420194e-01	1.420194e-01	1.840820e-01	1.041860e-01	172	4	1.701242e-02	1.715513e-01	3.282360e+00	6.375767e-01	3.610384e-01	1.384950e-03	9.466353e-03	6.927539e-03	8.762538e-04	1.702718e-02	2.282150e-02	1.192863e-02	7.929598e-03	1.609285e-02	3.328007e-02	1.048832e-02	2.010350e-02	1.660247e-02	3.639902e-02	8.003543e-03	1.608547e-02	4.677555e-02	9.853992e-03	8.198533e-03	8.022348e-03	2.851065e-02	1.039502e-02	1.059706e-02	5.360942e-03	1.101747e-02	1.138963e-02	6.489777e-03	4.518984e-03	8.547134e-03	2.774692e-02	1.628600e-02	8.915061e-03	3.686131e-02	4.391662e-03
134000	-3.489299e+04	2.101293e+01	8.745723e-02	3.425170e-01	1.484090e-01	1.484090e-01	1.857506e-01	8.745723e-02	172	4	1.701242e-02	1.615059e-01	3.264131e+00	6.121782e-01	3.872161e-01	6.056587e-04	1.040580e-02	6.927539e-03	8.762538e-04	1.702718e-02	2.282150e-02	1.192863e-02	7.929598e-03	1.609285e-02	3.328007e-02	1.048832e-02	2.010350e-02	1.660247e-02	3.639902e-02	8.003543e-03	1.525926e-02	4.677555e-02	9.853992e-03	8.198533e-03	8.022348e-03	2.602130e-02	1.122123e-02	1.059706e-02	5.360942e-03	1.101747e-02	1.138963e-02	6.055446e-03	4.518984e-03	8.547134e-03	2.774692e-02	1.628600e-02	8.915061e-03	3.686131e-02	4.391662e-03
135000	-3.486962e+04	2.136575e+01	1.002000e-01	3.309912e-01	1.430893e-01	1.430893e-01	1.824304e-01	1.002000e-01	172	4	1.712512e-02	1.739545e-01	3.298565e+00	5.973942e-01	3.988384e-01	3.767373e-03	1.040580e-02	6.927539e-03	8.762538e-04	1.702718e-02	2.253641e-02	1.192863e-02	7.929598e-03	1.609285e-02	3.328007e-02	1.017295e-02	2.010350e-02	1.660247e-02	3.639902e-02	8.318909e-03	1.525926e-02	4.677555e-02	9.853992e-03	8.198533e-03	8.022348e-03	2.602130e-02	1.122123e-02	1.059706e-02	5.360942e-03	1.101747e-02	1.138963e-02	6.055446e-03	4.518984e-03	8.547134e-03	2.774692e-02	1.628600e-02	8.915061e-03	3.686131e-02	4.391662e-03
136000	-3.484984e+04	2.107037e+01	9.235349e-02	3.248243e-01	1.495665e-01	1.495665e-01	1.913357e-01	9.235349e-02	172	4	1.870664e-02	1.739545e-01	3.252456e+00	6.702069e-01	3.265312e-01	3.261879e-03	1.040580e-02	6.927539e-03	8.762538e-04	1.695615e-02	2.253641e-02	1.192863e-02	7.929598e-03	1.430366e-02	3.328007e-02	1.017295e-02	2.010350e-02	1.660247e-02	3.639902e-02	8.318909e-03	1.525926e-02	4.677555e-02	9.853992e-03	8.198533e-03	8.022348e-03	2.602130e-02	1.122123e-02	1.059706e-02	5.360942e-03	1.101747e-02	1.146066e-02	6.055446e-03	4.518984e-03	8.547134e-03	2.774692e-02	1.628600e-02	8.915061e-03	3.686131e-02	6.550682e-03
137000	-3.487265e+04	1.992715e+01	1.029941e-01	3.066069e-01	1.496330e-01	1.464945e-01	1.912775e-01	1.029941e-01	197	5	1.870664e-02	1.687612e-01	3.387714e+00	6.208758e-01	3.787001e-01	4.241514e-04	1.040580e-02	6.927539e-03	8.762538e-04	1.863562e-02	2.253641e-02	1.192863e-02	7.929598e-03	1.845755e-02	2.912618e-02	8.392029e-03	2.010350e-02	1.660247e-02	3.639902e-02	8.318909e-03	1.525926e-02	4.677555e-02	9.024963e-03	8.198533e-03	8.022348e-03	2.602130e-02	9.541759e-03	1.059706e-02	5.360942e-03	1.101747e-02	1.146066e-02	6.055446e-03	4.518984e-03	8.547134e-03	2.774692e-02	1.628600e-02	8.915061e-03	3.686131e-02	6.550682e-03
138000	-3.488491e+04	1.989810e+01	1.152687e-01	3.015936e-01	1.370387e-01	1.256394e-01	1.834209e-01	1.370387e-01	199	5	2.361794e-02	1.887685e-01	3.468358e+00	6.256861e-01	3.674842e-01	6.829636e-03	1.040580e-02	6.927539e-03	8.762538e-04	1.863562e-02	2.010489e-02	1.192863e-02	7.929598e-03	1.845755e-02	2.912618e-02	5.030707e-03	2.010350e-02	1.660247e-02	3.639902e-02	8.318909e-03	1.555484e-02	4.677555e-02	9.024963e-03	8.198533e-03	8.022348e-03	2.602130e-02	9.541759e-03	1.059706e-02	5.360942e-03	1.101747e-02	1.146066e-02	6.055446e-03	4.518984e-03	1.083476e-02	2.774692e-02	1.628600e-02	8.915061e-03	3.686131e-02	6.255096e-03
139000	-3.487683e+04	2.112941e+01	1.034566e-01	3.257541e-01	1.412055e-01	1.412055e-01	1.849216e-01	1.034566e-01	172	4	2.311897e-02	1.887685e-01	3.447786e+00	6.208718e-01	3.673739e-01	1.175430e-02	1.040580e-02	6.927539e-03	8.762538e-04	1.863562e-02	2.010489e-02	1.192863e-02	7.986120e-03	1.845755e-02	2.912618e-02	5.030707e-03	2.010350e-02	1.660247e-02	3.639902e-02	9.360525e-03	1.555484e-02	4.677555e-02	9.024963e-03	9.985437e-03	8.022348e-03	2.602130e-02	9.541759e-03	1.059706e-02	5.360942e-03	9.230570e-03	1.146066e-02	6.055446e-03	4.518984e-03	1.077824e-02	2.774692e-02	1.628600e-02	8.915061e-03	3.686131e-02	5.213480e-03
140000	-3.488022e+04	2.056578e+01	1.232025e-01	3.161376e-01	1.232025e-01	1.349310e-01	1.793238e-01	1.232025e-01	84	4	2.311897e-02	1.765137e-01	3.303325e+00	6.732977e-01	3.266023e-01	9.999000e-05	1.040580e-02	6.927539e-03	8.762538e-04	1.863562e-02	2.010489e-02	1.157380e-02	8.340951e-03	1.845755e-02	2.912618e-02	5.030707e-03	2.496351e-02	1.660247e-02	3.639902e-02	9.782283e-03	1.555484e-02	4.677555e-02	9.024963e-03	9.985437e-03	7.493684e-03	2.602130e-02	9.541759e-03	1.324470e-02	5.360942e-03	9.230570e-03	1.122902e-02	6.055446e-03	3.715038e-03	1.100257e-02	2.774692e-02	1.363836e-02	8.915061e-03	3.686131e-02	5.213480e-03
141000	-3.487708e+04	2.119993e+01	1.031230e-01	3.262754e-01	1.402244e-01	1.402244e-01	1.898647e-01	1.002880e-01	176	5	1.706805e-02	1.624321e-01	3.262256e+00	5.863669e-01	4.099791e-01	3.654021e-03	1.040580e-02	6.927539e-03	8.762538e-04	1.863562e-02	2.010489e-02	1.157380e-02	7.750141e-03	1.552401e-02	2.912618e-02	5.030707e-03	2.496351e-02	1.660247e-02	3.639902e-02	9.782283e-03	1.555484e-02	4.898983e-02	9.024963e-03	9.985437e-03	7.051537e-03	2.602130e-02	9.541759e-03	1.324470e-02	4.948787e-03	9.230570e-03	1.122902e-02	6.055446e-03	3.715038e-03	1.212641e-02	2.774692e-02	1.363836e-02	8.915061e-03	3.686131e-02	5.213480e-03
142000	-3.487374e+04	2.091457e+01	9.391403e-02	3.116818e-01	1.523023e-01	1.523023e-01	1.958855e-01	9.391403e-02	172	4	1.706805e-02	1.591413e-01	3.271225e+00	6.742042e-01	3.230324e-01	2.763390e-03	1.040580e-02	6.927539e-03	8.762538e-04	1.863562e-02	2.010489e-02	1.157380e-02	9.028043e-03	1.552401e-02	2.912618e-02	5.030707e-03	2.496351e-02	1.660247e-02	3.639902e-02	9.782283e-03	1.555484e-02	4.898983e-02	9.024963e-03	9.985437e-03	7.051537e-03	2.535740e-02	8.037364e-03	1.196679e-02	4.948787e-03	9.230570e-03	1.122902e-02	6.055446e-03	5.219434e-03	1.212641e-02	2.774692e-02	1.363836e-02	8.915061e-03	3.686131e-02	5.213480e-03
143000	-3.488623e+04	2.057064e+01	8.473979e-02	3.402953e-01	1.445351e-01	1.445351e-01	1.843475e-01	1.015472e-01	176	5	1.706805e-02	1.511209e-01	3.370009e+00	6.480338e-01	3.518662e-01	9.999000e-05	1.040580e-02	6.927539e-03	8.762538e-04	1.863562e-02	2.010489e-02	1.157380e-02	9.028043e-03	1.552401e-02	2.912618e-02	5.030707e-03	2.496351e-02	1.660247e-02	3.639902e-02	9.782283e-03	1.555484e-02	4.898983e-02	9.024963e-03	9.985437e-03	7.051537e-03	2.535740e-02	8.037364e-03	1.121474e-02	4.948787e-03	9.230570e-03	1.082086e-02	6.055446e-03	5.627588e-03	1.119364e-02	2.774692e-02	1.363836e-02	9.937477e-03	3.686131e-02	5.213480e-03
144000	-3.489954e+04	2.009120e+01	1.030229e-01	3.176484e-01	1.411741e-01	1.411741e-01	1.939576e-01	1.030229e-01	172	4	1.706805e-02	1.532006e-01	3.370709e+00	5.714626e-01	4.252341e-01	3.303305e-03	8.942735e-03	6.927539e-03	8.762538e-04	1.863562e-02	2.010489e-02	1.157380e-02	9.028043e-03	1.552401e-02	2.912618e-02	5.030707e-03	2.496351e-02	1.660247e-02	3.867852e-02	9.782283e-03	1.555484e-02	4.898983e-02	9.024963e-03	9.985437e-03	7.051537e-03	2.535740e-02	8.037364e-03	1.121474e-02	6.764595e-03	9.230570e-03	8.541362e-03	6.055446e-03	5.627588e-03	1.119364e-02	2.774692e-02	1.363836e-02	9.937477e-03	3.686131e-02	5.213480e-03
145000	-3.488972e+04	1.973560e+01	9.784208e-02	3.354733e-01	1.416466e-01	1.416466e-01	1.855494e-01	9.784208e-02	172	4	1.706805e-02	1.564812e-01	3.511866e+00	6.068038e-01	3.922334e-01	9.627906e-04	8.348036e-03	6.927539e-03	8.762538e-04	1.863562e-02	2.010489e-02	1.247151e-02	9.028043e-03	1.552401e-02	2.912618e-02	5.030707e-03	2.248743e-02	1.263372e-02	3.867852e-02	9.782283e-03	1.555484e-02	4.898983e-02	9.828445e-03	9.947269e-03	7.051537e-03	3.067952e-02	8.037364e-03	1.121474e-02	6.764595e-03	9.230570e-03	8.541362e-03	6.055446e-03	5.627588e-03	1.119364e-02	2.301949e-02	1.274065e-02	9.937477e-03	4.083007e-02	5.213480e-03
146000	-3.489005e+04	1.969481e+01	9.515628e-02	3.102313e-01	1.496272e-01	1.496272e-01	2.002016e-01	9.515628e-02	172	4	1.706805e-02	1.624022e-01	3.369732e+00	6.221634e-01	3.772574e-01	5.792648e-04	8.348036e-03	7.288398e-03	8.762538e-04	1.863562e-02	2.010489e-02	1.247151e-02	7.112362e-03	1.552401e-02	2.912618e-02	5.030707e-03	2.248743e-02	1.263372e-02	3.867852e-02	9.782283e-03	1.555484e-02	4.898983e-02	9.828445e-03	9.947269e-03	7.051537e-03	3.067952e-02	8.037364e-03	1.358231e-02	6.764595e-03	9.230570e-03	8.541362e-03	6.055446e-03	5.627588e-03	1.119364e-02	2.301949e-02	1.274065e-02	9.937477e-03	4.083007e-02	5.213480e-03
147000	-3.489605e+04	2.032572e+01	9.151653e-02	3.248042e-01	1.394505e-01	1.763561e-01	1.763561e-01	9.151653e-02	192	4	2.269467e-02	1.685337e-01	3.368293e+00	6.239165e-01	3.759835e-01	9.999000e-05	8.348036e-03	7.288398e-03	8.762538e-04	1.863562e-02	2.010489e-02	1.247151e-02	7.112362e-03	1.552401e-02	2.544656e-02	8.710335e-03	2.484911e-02	1.263372e-02	3.867852e-02	9.782283e-03	1.555484e-02	4.898983e-02	9.828445e-03	9.947269e-03	7.051537e-03	3.067952e-02	8.037364e-03	1.358231e-02	5.684265e-03	9.230570e-03	8.541362e-03	3.693763e-03	5.627588e-03	1.119364e-02	2.301949e-02	1.274065e-02	9.937477e-03	4.083007e-02	5.213480e-03
148000	-3.488927e+04	2.048351e+01	9.418992e-02	3.076995e-01	1.432303e-01	1.731444e-01	1.875460e-01	9.418992e-02	197	5	2.269467e-02	1.850100e-01	3.380290e+00	5.964142e-01	4.001267e-01	3.459113e-03	8.348036e-03	7.288398e-03	1.078371e-03	1.863562e-02	2.010489e-02	1.247151e-02	7.112362e-03	1.552401e-02	2.544656e-02	8.710335e-03	2.484911e-02	1.263372e-02	3.867852e-02	9.782283e-03	1.555484e-02	4.898983e-02	9.828445e-03	9.947269e-03	7.051537e-03	3.067952e-02	8.037364e-03	1.358231e-02	5.423716e-03	9.230570e-03	8.541362e-03	4.871384e-03	5.627588e-03	1.119364e-02	2.301949e-02	1.274065e-02	9.937477e-03	4.083007e-02	5.213480e-03
149000	-3.488267e+04	2.000231e+01	9.429919e-02	3.060785e-01	1.429747e-01	1.811742e-01	1.811742e-01	9.429919e-02	192	4	2.115267e-02	1.752514e-01	3.590699e+00	6.388928e-01	3.605833e-01	5.238029e-04	8.455005e-03	7.288398e-03	1.232491e-03	1.863562e-02	2.010489e-02	1.247151e-02	7.112362e-03	1.626732e-02	2.529244e-02	8.710335e-03	2.484911e-02	1.263372e-02	3.867852e-02	9.782283e-03	1.555484e-02	4.898983e-02	9.828445e-03	9.947269e-03	7.051537e-03	3.056723e-02	8.037364e-03	1.358231e-02	5.423716e-03	9.230570e-03	7.798045e-03	4.871384e-03	5.627588e-03	7.597478e-03	2.301949e-02	1.274065e-02	9.937477e-03	4.083007e-02	5.106511e-03
150000	-3.489079e+04	2.006889e+01	9.386141e-02	3.093731e-01	1.347044e-01	1.840998e-01	1.840998e-01	9.386141e-02	192	4	2.115267e-02	1.847762e-01	3.511590e+00	6.466403e-01	3.529405e-01	4.192287e-04	8.455005e-03	7.288398e-03	1.232491e-03	1.834947e-02	2.010489e-02	1.247151e-02	7.112362e-03	1.626732e-02	2.529244e-02	8.710335e-03	2.484911e-02	1.263372e-02	3.867852e-02	9.782283e-03	1.555484e-02	4.898983e-02	9.828445e-03	9.947269e-03	8.321984e-03	3.056723e-02	8.037364e-03	1.358231e-02	5.423716e-03	9.230570e-03	7.798045e-03	4.871384e-03	5.627588e-03	7.597478e-03	2.301949e-02	1.274065e-02	8.667030e-03	4.083007e-02	5.106511e-03
151000	-3.490612e+04	1.938875e+01	9.157471e-02	3.070424e-01	1.601503e-01	1.601503e-01	1.895076e-01	9.157471e-02	172	4	2.115267e-02	1.762955e-01	3.479105e+00	6.647385e-01	3.348618e-01	3.997179e-04	8.455005e-03	7.288398e-03	1.232491e-03	1.834947e-02	2.010489e-02	1.247151e-02	7.112362e-03	1.626732e-02	2.529244e-02	1.013788e-02	1.945317e-02	1.263372e-02	3.867852e-02	9.782283e-03	1.555484e-02	4.898983e-02	9.828445e-03	9.947269e-03	8.321984e-03	3.056723e-02	8.037364e-03	1.215477e-02	5.423716e-03	9.230570e-03	7.798045e-03	4.871384e-03	5.627588e-03	7.597478e-03	2.301949e-02	1.274065e-02	8.667030e-03	4.083007e-02	5.106511e-03
152000	-3.489812e+04	2.023512e+01	1.249877e-01	3.172558e-01	1.249877e-01	1.249877e-01	1.827935e-01	1.249877e-01	58	3	2.009473e-02	1.665684e-01	3.516298e+00	6.292444e-01	3.700990e-01	6.565777e-04	6.800601e-03	7.288398e-03	8.629099e-04	1.834947e-02	2.044542e-02	1.247151e-02	7.734637e-03	1.751967e-02	2.387527e-02	1.013788e-02	1.872870e-02	1.383564e-02	3.867852e-02	9.782283e-03	1.697201e-02	4.898983e-02	9.206170e-03	9.947269e-03	8.321984e-03	3.222164e-02	8.037364e-03	1.215477e-02	5.951010e-03	9.230570e-03	7.798045e-03	3.669456e-03	5.627588e-03	7.597478e-03	2.530675e-02	1.274065e-02	7.094383e-03	4.083007e-02	4.765981e-03
153000	-3.492499e+04	2.059887e+01	1.045923e-01	3.165027e-01	1.367554e-01	1.367554e-01	2.008018e-01	1.045923e-01	172	4	2.288136e-02	1.914712e-01	2.677102e+00	6.344080e-01	3.590978e-01	6.494134e-03	5.602456e-03	9.122112e-03	6.794979e-04	1.623731e-02	2.413385e-02	1.577685e-02	6.174798e-03	1.602873e-02	2.621637e-02	8.073774e-03	2.349479e-02	9.485336e-03	4.120022e-02	8.740931e-03	1.710514e-02	4.805128e-02	1.300119e-02	6.680282e-03	6.326552e-03	2.581295e-02	6.976906e-03	1.235426e-02	5.479858e-03	1.063881e-02	1.006215e-02	4.663491e-03	1.116473e-02	9.898992e-03	2.489640e-02	1.330200e-02	8.603648e-03	3.354094e-02	5.794003e-03
154000	-3.487187e+04	2.000790e+01	9.895295e-02	3.272297e-01	1.275636e-01	1.571226e-01	1.901783e-01	9.895295e-02	197	5	2.009473e-02	1.795608e-01	3.294957e+00	6.426871e-01	3.524992e-01	4.813607e-03	6.800601e-03	8.106265e-03	8.629099e-04	1.834947e-02	2.034733e-02	1.305598e-02	7.150173e-03	1.702011e-02	2.380109e-02	1.013788e-02	1.872870e-02	1.383564e-02	3.867852e-02	8.977861e-03	1.697201e-02	4.898983e-02	9.302627e-03	8.908142e-03	7.704847e-03	3.222164e-02	1.090710e-02	1.215477e-02	5.951010e-03	9.230570e-03	8.063446e-03	4.907500e-03	5.627588e-03	8.242199e-03	2.530675e-02	1.185373e-02	7.192474e-03	3.937891e-02	4.765981e-03
155000	-3.488358e+04	2.101877e+01	9.545507e-02	3.035482e-01	1.332075e-01	1.861671e-01	1.861671e-01	9.545507e-02	192	4	2.009473e-02	1.680274e-01	3.342687e+00	6.454751e-01	3.465762e-01	7.948685e-03	6.800601e-03	8.106265e-03	8.629099e-04	1.834947e-02	2.034733e-02	1.029066e-02	7.150173e-03	1.702011e-02	2.380109e-02	8.730385e-03	1.872870e-02	1.383564e-02	3.867852e-02	8.977861e-03	1.697201e-02	4.898983e-02	9.302627e-03	8.908142e-03	7.704847e-03	3.222164e-02	1.090710e-02	1.215477e-02	5.951010e-03	9.230570e-03	8.063446e-03	4.474399e-03	5.627588e-03	8.242199e-03	2.530675e-02	1.185373e-02	7.192474e-03	3.937891e-02	4.765981e-03
156000	-3.493051e+04	1.945947e+01	1.296454e-01	2.965805e-01	1.296454e-01	1.296454e-01	2.101583e-01	1.043249e-01	61	4	1.876837e-02	1.854768e-01	2.999916e+00	6.540938e-01	3.322642e-01	1.364207e-02	5.602456e-03	6.617198e-03	8.288591e-04	1.634568e-02	2.413385e-02	1.577685e-02	6.581485e-03	1.732487e-02	2.621637e-02	8.073774e-03	2.575106e-02	9.485336e-03	4.120022e-02	8.740931e-03	1.710514e-02	4.651980e-02	1.300119e-02	6.680282e-03	6.990850e-03	2.581295e-02	1.002417e-02	1.228557e-02	7.011340e-03	1.063881e-02	9.190767e-03	4.663491e-03	1.116473e-02	9.898992e-03	2.319357e-02	1.330200e-02	8.607398e-03	3.354094e-02	5.794003e-03
157000	-3.492247e+04	1.951640e+01	1.073777e-01	3.042439e-01	1.348562e-01	1.348562e-01	2.112883e-01	1.073777e-01	172	4	1.876837e-02	1.854768e-01	3.178231e+00	5.508307e-01	4.443512e-01	4.818069e-03	5.602456e-03	6.617198e-03	8.288591e-04	1.634568e-02	2.413385e-02	1.577685e-02	6.581485e-03	1.732487e-02	2.621637e-02	8.103552e-03	2.392332e-02	9.406656e-03	3.958935e-02	8.740931e-03	1.710514e-02	4.651980e-02	1.300119e-02	6.497275e-03	7.039753e-03	2.581295e-02	1.002417e-02	1.228557e-02	6.016653e-03	1.063881e-02	1.101852e-02	5.658179e-03	1.116473e-02	9.898992e-03	2.319357e-02	1.330200e-02	8.607398e-03	3.354094e-02	5.794003e-03
158000	-3.491919e+04	1.874940e+01	1.075651e-01	2.672238e-01	1.564159e-01	1.564159e-01	2.048143e-01	1.075651e-01	172	4	1.876837e-02	1.905621e-01	3.043331e+00	6.797996e-01	3.161256e-01	4.074850e-03	5.602456e-03	6.617198e-03	7.261312e-04	1.634568e-02	2.413385e-02	1.301695e-02	6.581485e-03	1.732487e-02	2.621637e-02	8.103552e-03	2.392332e-02	9.406656e-03	3.958935e-02	8.740931e-03	1.710514e-02	4.172507e-02	1.300119e-02	6.497275e-03	7.039753e-03	2.581295e-02	1.002417e-02	1.228557e-02	6.016653e-03	1.063881e-02	1.101852e-02	5.658179e-03	1.116473e-02	9.817269e-03	2.319357e-02	1.330200e-02	8.607398e-03	3.354094e-02	5.794003e-03
159000	-3.490741e+04	1.882097e+01	1.056044e-01	2.940724e-01	1.427056e-01	1.427056e-01	2.093076e-01	1.056044e-01	172	4	2.539351e-02	1.806736e-01	3.092727e+00	6.742902e-01	3.256099e-01	9.999000e-05	4.833695e-03	6.617198e-03	7.261312e-04	1.634568e-02	2.413385e-02	1.301695e-02	6.581485e-03	1.732487e-02	2.621637e-02	8.103552e-03	2.392332e-02	9.406656e-03	3.958935e-02	8.740931e-03	1.710514e-02	4.172507e-02	1.300119e-02	9.761524e-03	7.039753e-03	2.581295e-02	1.002417e-02	1.228557e-02	6.016653e-03	1.063881e-02	1.101852e-02	5.658179e-03	1.116473e-02	9.817269e-03	2.396233e-02	1.330200e-02	8.607398e-03	3.354094e-02	5.794003e-03
160000	-3.488450e+04	2.073851e+01	1.008708e-01	3.228200e-01	1.312977e-01	1.720704e-01	1.720704e-01	1.008708e-01	192	4	1.998863e-02	1.707236e-01	3.614634e+00	7.347083e-01	2.598998e-01	5.391891e-03	6.800601e-03	8.376472e-03	1.237384e-03	1.834947e-02	2.034733e-02	1.122115e-02	5.650182e-03	1.702011e-02	2.165493e-02	8.730385e-03	1.596257e-02	1.383564e-02	4.363412e-02	8.551912e-03	1.697201e-02	4.898983e-02	9.302627e-03	8.637935e-03	7.704847e-03	3.278771e-02	6.885416e-03	1.215477e-02	5.020517e-03	9.230570e-03	8.063446e-03	4.359062e-03	5.627588e-03	8.242199e-03	2.684335e-02	1.185373e-02	7.192474e-03	3.937891e-02	4.765981e-03
161000	-3.489255e+04	2.025536e+01	9.568691e-02	3.187503e-01	1.301805e-01	1.798476e-01	1.798476e-01	9.568691e-02	192	4	1.998863e-02	1.686751e-01	3.505896e+00	6.411677e-01	3.551763e-01	3.655986e-03	7.314976e-03	9.750308e-03	1.018268e-03	1.602754e-02	2.022463e-02	1.112476e-02	6.602127e-03	1.368042e-02	2.034906e-02	7.763707e-03	1.720055e-02	1.228606e-02	4.338252e-02	8.234434e-03	1.742613e-02	4.739026e-02	1.014151e-02	9.556084e-03	7.855245e-03	3.543884e-02	8.163389e-03	1.328121e-02	5.570908e-03	8.886198e-03	6.092468e-03	4.662863e-03	6.007476e-03	6.960234e-03	2.546149e-02	1.307871e-02	8.007588e-03	4.280097e-02	6.091140e-03
162000	-3.487493e+04	2.079503e+01	1.073668e-01	3.326552e-01	1.250467e-01	1.637822e-01	1.637822e-01	1.073668e-01	192	4	1.998863e-02	1.610673e-01	3.450282e+00	6.812752e-01	3.163560e-01	2.368823e-03	7.314976e-03	9.750308e-03	1.018268e-03	1.602754e-02	2.342582e-02	1.207516e-02	6.602127e-03	1.368042e-02	2.034906e-02	7.763707e-03	1.753896e-02	1.228606e-02	4.193029e-02	8.234434e-03	1.742613e-02	4.739026e-02	9.523919e-03	9.556084e-03	8.314274e-03	3.543884e-02	8.780982e-03	1.328121e-02	5.111879e-03	8.886198e-03	6.092468e-03	3.712463e-03	6.007476e-03	6.960234e-03	2.546149e-02	1.307871e-02	8.007588e-03	4.021585e-02	6.091140e-03
163000	-3.488752e+04	1.932554e+01	1.111098e-01	3.007411e-01	1.147796e-01	1.792950e-01	1.792950e-01	1.147796e-01	194	4	1.998863e-02	1.607979e-01	3.489619e+00	6.341874e-01	3.643796e-01	1.433043e-03	7.314976e-03	9.750308e-03	1.018268e-03	1.602754e-02	2.342582e-02	1.207516e-02	6.602127e-03	1.368042e-02	2.034906e-02	7.763707e-03	1.753896e-02	1.228606e-02	4.193029e-02	8.234434e-03	1.742613e-02	4.739026e-02	1.240881e-02	9.556084e-03	8.314274e-03	3.255395e-02	8.780982e-03	1.328121e-02	5.111879e-03	1.074840e-02	6.092468e-03	3.712463e-03	6.007476e-03	6.960234e-03	2.546149e-02	1.307871e-02	8.007588e-03	4.021585e-02	6.091140e-03
164000	-3.488548e+04	1.931801e+01	1.096659e-01	3.151985e-01	1.271736e-01	1.271736e-01	1.936147e-01	1.271736e-01	174	4	1.998863e-02	2.052407e-01	3.463424e+00	6.335875e-01	3.663125e-01	9.999000e-05	7.314976e-03	9.750308e-03	1.018268e-03	1.555826e-02	2.600684e-02	1.207516e-02	6.602127e-03	1.493910e-02	2.034906e-02	7.763707e-03	1.753896e-02	1.216967e-02	4.193029e-02	8.234434e-03	1.742613e-02	4.739026e-02	1.240881e-02	9.556084e-03	8.314274e-03	3.255395e-02	8.780982e-03	1.328121e-02	5.111879e-03	1.074840e-02	6.092468e-03	3.712463e-03	6.007476e-03	6.960234e-03	2.546149e-02	1.307871e-02	8.007588e-03	4.021585e-02	6.091140e-03
165000	-3.489718e+04	1.984723e+01	1.188753e-01	3.151985e-01	1.188753e-01	1.640878e-01	1.640878e-01	1.188753e-01	80	3	1.998863e-02	1.703082e-01	3.410340e+00	6.758883e-01	3.208868e-01	3.224913e-03	7.314976e-03	9.750308e-03	1.943152e-03	1.555826e-02	2.600684e-02	1.207516e-02	6.602127e-03	1.493910e-02	1.942418e-02	7.763707e-03	1.436286e-02	1.216967e-02	4.193029e-02	8.234434e-03	1.742613e-02	4.739026e-02	1.271598e-02	9.556084e-03	8.314274e-03	3.255395e-02	8.780982e-03	1.328121e-02	7.764575e-03	1.074840e-02	6.092468e-03	4.841908e-03	6.007476e-03	6.960234e-03	2.546149e-02	1.307871e-02	7.700423e-03	3.756315e-02	4.961695e-03
166000	-3.489727e+04	1.989212e+01	1.121614e-01	2.904405e-01	1.449699e-01	1.449699e-01	1.952970e-01	1.121614e-01	172	4	1.961066e-02	1.811213e-01	2.630610e+00	5.997222e-01	3.931639e-01	7.113861e-03	7.076902e-03	6.617198e-03	1.776939e-03	1.702743e-02	2.413385e-02	1.301695e-02	6.581485e-03	1.732487e-02	2.475799e-02	8.103552e-03	2.370302e-02	1.234320e-02	3.958935e-02	7.726419e-03	1.710514e-02	4.284128e-02	1.054492e-02	9.761524e-03	5.385199e-03	2.581295e-02	7.662721e-03	1.228557e-02	6.016653e-03	1.063881e-02	1.017937e-02	4.693725e-03	1.116473e-02	9.932708e-03	2.498205e-02	1.346624e-02	7.850978e-03	3.354094e-02	6.136872e-03
167000	-3.489579e+04	1.897382e+01	1.198895e-01	3.280183e-01	1.198895e-01	1.198895e-01	1.924237e-01	1.198895e-01	58	3	2.351216e-02	1.799483e-01	3.505287e+00	6.643531e-01	3.343274e-01	1.319469e-03	5.677562e-03	9.750308e-03	1.567881e-03	1.555826e-02	2.600684e-02	1.382339e-02	6.602127e-03	1.493910e-02	1.942418e-02	6.015479e-03	1.436286e-02	1.216967e-02	4.108613e-02	8.234434e-03	1.742613e-02	4.776553e-02	1.271598e-02	1.040025e-02	8.636598e-03	3.255395e-02	8.158027e-03	1.107795e-02	7.306616e-03	1.074840e-02	6.092468e-03	4.841908e-03	6.007476e-03	6.960234e-03	2.546149e-02	1.452917e-02	7.700423e-03	3.756315e-02	4.961695e-03
168000	-3.490332e+04	1.891556e+01	1.399163e-01	3.024115e-01	1.399163e-01	1.399163e-01	1.795081e-01	9.833144e-02	61	4	2.023435e-02	1.790083e-01	2.438312e+00	5.786083e-01	4.202005e-01	1.191212e-03	7.076902e-03	8.619670e-03	1.776939e-03	1.702743e-02	2.413385e-02	1.301695e-02	6.581485e-03	1.732487e-02	2.475799e-02	8.103552e-03	2.370302e-02	1.234320e-02	3.958935e-02	7.970537e-03	1.710514e-02	4.432062e-02	1.054492e-02	9.761524e-03	5.385199e-03	2.581295e-02	7.662721e-03	1.228557e-02	6.016653e-03	1.063881e-02	1.017937e-02	3.159095e-03	1.082233e-02	9.948948e-03	2.498205e-02	1.500087e-02	7.850978e-03	3.354094e-02	6.136872e-03
169000	-3.489314e+04	1.887859e+01	1.371677e-01	2.855734e-01	1.371677e-01	1.371677e-01	1.929635e-01	1.099601e-01	61	4	2.023435e-02	1.740058e-01	2.413811e+00	5.851785e-01	4.147215e-01	9.999000e-05	7.076902e-03	8.619670e-03	1.776939e-03	1.702743e-02	2.413385e-02	1.336419e-02	6.581485e-03	1.732487e-02	2.475799e-02	8.103552e-03	2.370302e-02	1.234320e-02	3.958935e-02	7.970537e-03	1.710514e-02	4.453087e-02	1.054492e-02	9.761524e-03	5.385199e-03	2.625308e-02	7.662721e-03	1.228557e-02	6.016653e-03	1.063881e-02	1.017937e-02	4.550468e-03	1.082233e-02	8.167802e-03	2.676320e-02	1.500087e-02	7.850978e-03	3.354094e-02	6.136872e-03
170000	-3.487956e+04	1.807108e+01	1.155601e-01	2.837165e-01	1.455059e-01	1.455059e-01	1.941515e-01	1.155601e-01	172	4	2.023435e-02	1.740058e-01	2.455960e+00	6.323376e-01	3.675624e-01	9.999000e-05	7.076902e-03	1.018095e-02	1.776939e-03	1.702743e-02	2.413385e-02	1.336419e-02	6.581485e-03	1.732487e-02	2.475799e-02	8.103552e-03	2.214174e-02	1.234320e-02	3.958935e-02	7.970537e-03	1.710514e-02	4.453087e-02	1.054492e-02	8.855864e-03	6.646144e-03	2.625308e-02	8.568381e-03	1.228557e-02	6.016653e-03	1.063881e-02	1.017937e-02	4.550468e-03	9.561384e-03	8.167802e-03	2.676320e-02	1.500087e-02	7.850978e-03	3.354094e-02	6.136872e-03
171000	-3.487531e+04	1.827671e+01	1.133006e-01	2.998817e-01	1.335307e-01	1.410818e-01	1.989047e-01	1.133006e-01	197	5	1.782869e-02	1.740058e-01	2.367069e+00	6.014039e-01	3.984961e-01	9.999000e-05	7.076902e-03	1.018095e-02	1.542038e-03	1.702743e-02	2.518015e-02	1.336419e-02	6.581485e-03	1.732487e-02	2.475799e-02	9.566790e-03	2.214174e-02	1.087996e-02	3.958935e-02	7.970537e-03	1.710514e-02	4.453087e-02	1.054492e-02	8.855864e-03	6.646144e-03	2.625308e-02	8.568381e-03	1.228557e-02	6.016653e-03	1.063881e-02	1.017937e-02	4.550468e-03	9.561384e-03	8.167802e-03	2.571689e-02	1.535020e-02	7.850978e-03	3.377584e-02	6.136872e-03
172000	-3.488597e+04	1.864473e+01	1.081117e-01	2.835020e-01	1.602565e-01	1.602565e-01	1.797616e-01	1.081117e-01	172	4	1.782869e-02	1.740058e-01	2.239480e+00	6.141752e-01	3.842799e-01	1.544945e-03	7.076902e-03	1.018095e-02	1.542038e-03	1.702743e-02	2.518015e-02	1.336419e-02	6.581485e-03	1.732487e-02	2.475799e-02	8.580031e-03	2.234605e-02	1.087996e-02	3.958935e-02	7.970537e-03	1.710514e-02	4.453087e-02	1.054492e-02	8.651552e-03	6.646144e-03	2.625308e-02	8.568381e-03	1.228557e-02	6.016653e-03	1.162557e-02	1.017937e-02	4.550468e-03	9.561384e-03	8.167802e-03	2.571689e-02	1.535020e-02	7.850978e-03	3.170573e-02	6.136872e-03
173000	-3.488600e+04	1.965327e+01	1.046562e-01	3.245024e-01	1.391318e-01	1.391318e-01	1.879214e-01	1.046562e-01	172	4	2.229525e-02	1.715588e-01	3.476032e+00	6.440863e-01	3.556877e-01	2.260454e-04	5.903782e-03	6.238856e-03	1.341660e-03	1.555826e-02	2.600684e-02	1.500826e-02	8.593991e-03	1.474609e-02	2.309692e-02	6.015479e-03	1.436286e-02	1.128485e-02	4.108613e-02	8.234434e-03	1.742613e-02	4.345616e-02	1.271598e-02	9.782678e-03	8.295079e-03	3.255395e-02	8.158027e-03	1.170933e-02	7.306616e-03	1.252130e-02	6.092468e-03	4.568634e-03	6.386570e-03	6.620807e-03	2.546149e-02	1.563818e-02	8.317994e-03	3.557129e-02	4.961695e-03
174000	-3.491797e+04	1.914854e+01	1.121644e-01	3.156133e-01	1.363238e-01	1.363238e-01	1.874103e-01	1.121644e-01	172	4	1.682254e-02	1.710572e-01	2.498324e+00	6.193918e-01	3.763011e-01	4.307135e-03	6.476737e-03	1.018095e-02	1.542038e-03	1.702743e-02	2.455571e-02	1.336419e-02	6.877046e-03	1.732487e-02	2.485389e-02	6.653179e-03	2.263232e-02	1.087996e-02	3.816042e-02	7.970537e-03	1.710514e-02	4.453087e-02	1.218550e-02	8.651552e-03	6.646144e-03	2.615718e-02	8.568381e-03	1.214691e-02	6.016653e-03	9.093832e-03	6.327634e-03	4.550468e-03	9.561384e-03	1.056359e-02	2.571689e-02	1.535020e-02	7.850978e-03	3.128150e-02	7.044685e-03
175000	-3.489056e+04	1.980355e+01	1.149546e-01	3.023873e-01	1.449284e-01	1.449284e-01	1.778466e-01	1.149546e-01	172	4	2.217435e-02	1.715588e-01	3.324827e+00	6.374962e-01	3.584408e-01	4.063046e-03	5.903782e-03	8.109099e-03	1.522595e-03	1.555826e-02	2.600684e-02	1.500826e-02	8.593991e-03	1.474609e-02	2.309692e-02	6.015479e-03	1.526942e-02	1.146152e-02	4.475762e-02	8.234434e-03	1.742613e-02	4.345616e-02	1.271598e-02	9.782678e-03	8.064197e-03	3.255395e-02	8.158027e-03	1.153265e-02	5.578294e-03	1.425788e-02	6.092468e-03	4.568634e-03	6.386570e-03	6.620807e-03	2.546149e-02	1.586907e-02	8.317994e-03	3.370104e-02	4.961695e-03
176000	-3.488633e+04	2.046584e+01	1.036716e-01	3.510192e-01	1.309659e-01	1.309659e-01	1.797057e-01	1.036716e-01	172	4	2.217435e-02	1.735271e-01	3.300625e+00	6.065821e-01	3.933179e-01	9.999661e-05	5.903782e-03	8.109099e-03	1.522595e-03	1.555826e-02	2.600684e-02	1.500826e-02	8.742105e-03	1.474609e-02	2.313619e-02	6.015479e-03	1.526942e-02	1.146152e-02	4.475762e-02	8.234434e-03	1.742613e-02	4.345616e-02	1.271598e-02	9.782678e-03	8.139987e-03	3.255395e-02	8.158027e-03	1.153265e-02	5.578294e-03	1.425788e-02	6.092468e-03	4.568634e-03	6.386570e-03	6.151250e-03	2.546149e-02	1.586907e-02	8.317994e-03	3.370104e-02	4.961695e-03
177000	-3.487864e+04	1.994769e+01	1.134100e-01	3.202036e-01	1.386827e-01	1.386827e-01	1.756110e-01	1.134100e-01	172	4	2.217435e-02	1.676389e-01	3.333206e+00	7.388263e-01	2.595496e-01	1.624004e-03	5.903782e-03	8.109099e-03	1.522595e-03	1.555826e-02	2.600684e-02	1.500826e-02	8.742105e-03	1.641530e-02	2.313619e-02	6.015479e-03	1.526942e-02	1.146152e-02	4.475762e-02	8.234434e-03	1.575692e-02	4.345616e-02	1.271598e-02	9.782678e-03	8.139987e-03	3.255395e-02	8.158027e-03	1.153265e-02	5.578294e-03	1.370202e-02	6.092468e-03	4.659702e-03	6.386570e-03	6.151250e-03	2.546149e-02	1.586907e-02	8.317994e-03	3.370104e-02	4.961695e-03
178000	-3.489535e+04	2.047357e+01	1.035005e-01	3.442357e-01	1.262616e-01	1.262616e-01	1.734789e-01	1.262616e-01	174	4	2.217435e-02	1.814364e-01	3.318982e+00	5.598318e-01	4.350208e-01	5.147391e-03	5.903782e-03	8.109099e-03	1.522595e-03	1.555826e-02	2.600684e-02	1.500826e-02	8.742105e-03	1.641530e-02	2.313619e-02	6.015479e-03	1.526942e-02	1.146152e-02	4.475762e-02	8.234434e-03	1.575692e-02	4.019080e-02	1.271598e-02	9.782678e-03	8.139987e-03	3.255395e-02	8.158027e-03	1.153265e-02	5.578294e-03	1.370202e-02	6.092468e-03	7.925064e-03	6.386570e-03	6.151250e-03	2.546149e-02	1.586907e-02	8.317994e-03	3.370104e-02	4.961695e-03
179000	-3.489417e+04	2.097360e+01	9.891784e-02	3.353187e-01	1.237160e-01	1.715648e-01	1.715648e-01	9.891784e-02	192	4	2.130527e-02	1.814364e-01	3.556125e+00	6.047503e-01	3.884547e-01	6.794983e-03	5.903782e-03	8.109099e-03	1.522595e-03	1.555826e-02	2.387240e-02	1.500826e-02	8.742105e-03	1.641530e-02	2.313619e-02	6.015479e-03	1.526942e-02	1.146152e-02	4.475762e-02	8.234434e-03	1.575692e-02	4.065833e-02	1.271598e-02	9.782678e-03	8.139987e-03	3.255395e-02	8.158027e-03	1.153265e-02	5.578294e-03	1.370202e-02	6.092468e-03	7.925064e-03	6.386570e-03	8.427921e-03	2.546149e-02	1.586907e-02	8.317994e-03	3.370104e-02	5.477834e-03
180000	-3.489633e+04	2.083561e+01	9.505993e-02	3.435203e-01	1.319525e-01	1.672037e-01	1.672037e-01	9.505993e-02	192	4	2.101614e-02	1.814364e-01	3.552073e+00	6.554385e-01	3.337789e-01	1.078260e-02	5.103959e-03	9.212976e-03	1.522595e-03	1.886514e-02	2.387240e-02	1.170138e-02	8.742105e-03	1.641530e-02	2.313619e-02	6.015479e-03	1.526942e-02	1.146152e-02	4.475762e-02	8.461302e-03	1.575692e-02	4.065833e-02	1.267308e-02	9.782678e-03	8.139987e-03	3.255395e-02	8.158027e-03	1.153265e-02	5.578294e-03	1.370202e-02	5.625296e-03	7.925064e-03	6.386570e-03	8.427921e-03	2.546149e-02	1.586907e-02	8.091125e-03	3.370104e-02	5.477834e-03
181000	-3.490437e+04	2.045414e+01	1.066805e-01	3.012306e-01	1.435449e-01	1.370579e-01	2.048056e-01	1.066805e-01	197	5	2.193097e-02	1.920442e-01	2.051611e+00	6.298584e-01	3.427307e-01	2.741088e-02	7.794974e-03	6.819178e-03	1.272619e-03	1.608957e-02	2.439340e-02	1.156992e-02	9.152942e-03	1.770907e-02	2.510606e-02	9.287285e-03	2.304371e-02	1.170452e-02	3.242262e-02	1.007015e-02	1.436410e-02	5.163002e-02	7.504395e-03	7.773844e-03	6.067509e-03	2.739019e-02	7.862145e-03	1.424806e-02	6.653396e-03	1.011886e-02	7.955300e-03	6.118549e-03	1.090167e-02	8.033614e-03	2.508659e-02	1.544664e-02	8.477041e-03	3.389333e-02	7.136185e-03
182000	-3.490685e+04	2.036164e+01	1.034590e-01	3.200082e-01	1.487023e-01	1.487023e-01	1.756692e-01	1.034590e-01	172	4	2.031581e-02	1.920442e-01	2.062374e+00	6.534297e-01	3.334283e-01	1.314200e-02	7.794974e-03	6.893683e-03	1.272619e-03	1.608957e-02	2.439340e-02	1.156992e-02	9.152942e-03	1.770907e-02	2.510606e-02	9.287285e-03	2.304371e-02	1.170452e-02	3.242262e-02	1.007015e-02	1.650421e-02	5.163002e-02	7.504395e-03	7.773844e-03	6.067509e-03	2.739019e-02	7.862145e-03	1.424806e-02	6.653396e-03	1.011886e-02	7.955300e-03	6.118549e-03	1.090167e-02	8.514043e-03	2.508659e-02	1.544664e-02	7.061647e-03	3.389333e-02	7.136185e-03
183000	-3.487997e+04	2.036562e+01	9.773832e-02	3.100050e-01	1.521007e-01	1.521007e-01	1.903169e-01	9.773832e-02	172	4	1.916030e-02	1.720234e-01	3.494697e+00	6.116283e-01	3.866486e-01	1.723098e-03	5.103959e-03	7.541951e-03	1.351563e-03	1.886514e-02	2.387240e-02	1.170138e-02	8.742105e-03	1.641530e-02	2.313619e-02	6.015479e-03	1.765228e-02	1.146152e-02	4.535977e-02	8.097629e-03	1.506448e-02	4.065833e-02	1.267308e-02	9.782678e-03	8.139987e-03	3.255395e-02	8.158027e-03	1.395873e-02	5.578294e-03	1.022553e-02	5.625296e-03	7.642070e-03	6.750244e-03	8.427921e-03	2.546149e-02	1.586907e-02	8.091125e-03	3.370104e-02	5.477834e-03
184000	-3.487306e+04	1.993574e+01	1.003140e-01	3.093884e-01	1.528771e-01	1.528771e-01	1.842294e-01	1.003140e-01	172	4	1.916030e-02	1.720234e-01	3.680043e+00	5.902245e-01	4.086292e-01	1.146246e-03	5.103959e-03	7.559657e-03	1.351563e-03	1.886514e-02	2.387240e-02	1.170138e-02	8.742105e-03	1.633921e-02	2.192816e-02	6.015479e-03	1.791862e-02	1.146152e-02	4.535977e-02	8.097629e-03	1.185144e-02	4.065833e-02	1.267308e-02	9.782678e-03	8.139987e-03	3.255395e-02	8.158027e-03	1.395873e-02	5.578294e-03	1.022553e-02	6.414958e-03	7.642070e-03	6.750244e-03	8.427921e-03	2.546149e-02	1.586907e-02	8.091125e-03	3.370104e-02	5.477834e-03
185000	-3.488042e+04	2.028535e+01	1.056721e-01	3.145342e-01	1.428678e-01	1.428678e-01	1.883859e-01	1.056721e-01	172	4	2.009022e-02	1.823491e-01	3.572357e+00	6.670144e-01	3.270870e-01	5.898589e-03	5.103959e-03	7.559657e-03	6.540735e-04	1.886514e-02	2.387240e-02	1.170138e-02	7.134885e-03	1.633921e-02	2.192816e-02	6.015479e-03	1.791862e-02	1.146152e-02	4.232834e-02	6.872587e-03	1.185144e-02	4.065833e-02	1.267308e-02	9.782678e-03	8.837476e-03	3.255395e-02	1.118946e-02	1.395873e-02	6.439304e-03	1.183275e-02	6.414958e-03	7.642070e-03	6.750244e-03	8.427921e-03	2.546149e-02	1.586907e-02	8.091125e-03	3.370104e-02	4.616824e-03
186000	-3.488017e+04	2.060301e+01	9.659812e-02	3.415772e-01	1.401543e-01	1.401543e-01	1.849179e-01	9.659812e-02	172	4	2.009022e-02	1.627243e-01	3.486040e+00	6.482205e-01	3.485772e-01	3.202289e-03	5.103959e-03	7.559657e-03	6.540735e-04	1.576245e-02	2.387240e-02	1.174530e-02	7.134885e-03	1.633921e-02	2.192816e-02	6.015479e-03	1.791862e-02	1.146152e-02	4.172348e-02	6.872587e-03	1.185144e-02	4.065833e-02	1.262915e-02	9.782678e-03	8.837476e-03	3.255395e-02	1.118946e-02	1.456359e-02	6.439304e-03	1.183275e-02	6.414958e-03	7.642070e-03	6.750244e-03	8.427921e-03	2.546149e-02	1.586907e-02	8.091125e-03	3.370104e-02	4.616824e-03
187000	-3.491403e+04	2.005942e+01	1.045835e-01	3.309588e-01	1.484168e-01	1.145751e-01	1.968822e-01	1.045835e-01	197	5	2.282987e-02	1.830940e-01	2.026530e+00	5.681243e-01	4.227948e-01	9.080901e-03	7.296377e-03	6.893683e-03	1.272619e-03	1.780824e-02	2.701146e-02	1.156992e-02	9.152942e-03	1.606440e-02	2.606014e-02	9.287285e-03	2.304371e-02	1.170452e-02	3.242262e-02	1.210256e-02	1.650421e-02	5.163002e-02	7.504395e-03	7.666798e-03	6.472485e-03	2.739019e-02	7.862145e-03	1.424806e-02	6.653396e-03	1.011886e-02	7.955300e-03	6.118549e-03	7.236651e-03	9.828031e-03	2.508659e-02	1.544664e-02	8.706318e-03	3.389333e-02	7.136185e-03
188000	-3.488507e+04	2.010000e+01	1.015495e-01	3.121148e-01	1.433714e-01	1.433714e-01	1.980435e-01	1.015495e-01	172	4	2.009022e-02	1.625640e-01	3.635854e+00	5.640534e-01	4.247507e-01	1.119590e-02	5.103959e-03	7.559657e-03	6.540735e-04	1.576245e-02	2.326918e-02	1.164389e-02	6.709842e-03	1.633921e-02	2.192816e-02	6.015479e-03	1.791862e-02	1.146152e-02	3.693846e-02	6.872587e-03	1.185144e-02	4.065833e-02	1.262915e-02	9.782678e-03	8.837476e-03	3.724156e-02	1.118946e-02	1.456359e-02	7.042524e-03	1.071352e-02	6.414958e-03	7.965087e-03	6.750244e-03	8.427921e-03	2.546149e-02	1.586907e-02	7.768109e-03	3.370104e-02	4.616824e-03
189000	-3.490465e+04	1.973407e+01	9.916008e-02	3.009995e-01	1.535616e-01	1.535616e-01	1.935571e-01	9.916008e-02	172	4	2.282987e-02	2.092509e-01	2.071547e+00	6.272105e-01	3.635301e-01	9.259440e-03	7.296377e-03	6.893683e-03	1.272619e-03	1.780824e-02	2.690186e-02	1.156992e-02	9.152942e-03	1.606440e-02	2.606014e-02	8.409705e-03	2.304371e-02	1.154207e-02	3.559958e-02	1.210256e-02	1.650421e-02	5.163002e-02	7.504395e-03	7.961770e-03	6.472485e-03	2.739019e-02	7.862145e-03	1.424806e-02	6.653396e-03	1.011886e-02	7.955300e-03	6.118549e-03	7.236651e-03	9.828031e-03	2.508659e-02	1.515167e-02	8.706318e-03	3.389333e-02	7.136185e-03
190000	-3.489960e+04	1.889590e+01	1.149176e-01	3.171435e-01	1.331805e-01	1.331805e-01	1.866603e-01	1.149176e-01	172	4	2.282987e-02	2.041133e-01	2.269286e+00	6.527741e-01	3.392920e-01	7.933917e-03	7.296377e-03	6.893683e-03	1.272619e-03	1.780824e-02	2.690186e-02	1.156992e-02	9.152942e-03	1.690896e-02	2.606014e-02	6.990430e-03	2.304371e-02	1.110706e-02	3.559958e-02	1.114454e-02	1.650421e-02	5.163002e-02	7.504395e-03	8.976752e-03	6.472485e-03	2.739019e-02	8.297152e-03	1.424806e-02	6.653396e-03	1.011886e-02	7.955300e-03	6.237141e-03	7.236651e-03	8.983472e-03	2.508659e-02	1.515167e-02	8.706318e-03	3.389333e-02	7.136185e-03
191000	-3.488798e+04	2.077874e+01	1.064280e-01	3.079734e-01	1.416443e-01	1.416443e-01	1.958819e-01	1.064280e-01	172	4	1.610656e-02	1.518658e-01	3.775243e+00	5.887889e-01	4.032186e-01	7.992568e-03	2.929562e-03	6.841869e-03	1.011077e-03	1.731978e-02	2.042767e-02	1.145548e-02	6.275512e-03	1.527276e-02	2.146971e-02	6.943505e-03	1.597131e-02	1.210687e-02	3.835230e-02	6.387843e-03	1.153003e-02	3.984776e-02	1.147895e-02	8.406989e-03	1.052097e-02	3.575378e-02	9.739926e-03	1.438934e-02	5.424874e-03	1.014815e-02	8.806112e-03	8.099158e-03	6.647453e-03	7.181343e-03	2.581730e-02	1.681346e-02	7.769926e-03	3.700014e-02	5.394765e-03
192000	-3.489845e+04	1.871306e+01	9.564175e-02	3.073679e-01	1.509923e-01	1.509923e-01	1.993641e-01	9.564175e-02	172	4	2.306273e-02	2.035300e-01	2.025873e+00	6.553309e-01	3.431072e-01	1.561900e-03	7.296377e-03	6.893683e-03	1.272619e-03	1.780824e-02	2.690186e-02	1.164859e-02	9.152942e-03	1.690896e-02	2.767058e-02	6.990430e-03	2.304371e-02	1.110706e-02	3.559958e-02	1.114454e-02	1.489377e-02	5.163002e-02	7.504395e-03	8.976752e-03	6.472485e-03	2.739019e-02	8.297152e-03	1.424806e-02	6.653396e-03	1.014793e-02	7.926227e-03	5.539184e-03	7.236651e-03	8.983472e-03	2.508659e-02	1.515167e-02	8.706318e-03	3.389333e-02	7.136185e-03
193000	-3.489556e+04	1.900790e+01	9.204969e-02	3.231489e-01	1.487505e-01	1.487505e-01	1.952506e-01	9.204969e-02	172	4	2.306273e-02	1.824635e-01	1.937016e+00	6.260345e-01	3.723864e-01	1.579092e-03	7.296377e-03	6.893683e-03	1.272619e-03	1.806307e-02	2.690186e-02	1.206901e-02	9.152942e-03	1.690896e-02	2.767058e-02	6.990430e-03	2.304371e-02	1.110706e-02	3.559958e-02	1.114454e-02	1.489377e-02	5.163002e-02	7.504395e-03	8.976752e-03	6.472485e-03	2.739019e-02	8.297152e-03	1.424806e-02	6.653396e-03	1.014793e-02	7.926227e-03	5.539184e-03	7.236651e-03	8.983472e-03	2.588845e-02	1.515167e-02	8.706318e-03	3.389333e-02	6.715766e-03
194000	-3.486991e+04	2.113842e+01	9.962343e-02	3.349525e-01	1.381743e-01	1.381743e-01	1.891610e-01	9.991451e-02	176	5	1.755344e-02	1.613201e-01	3.748646e+00	5.973434e-01	3.982044e-01	4.452279e-03	2.371220e-03	5.720399e-03	1.540383e-03	1.537765e-02	1.898942e-02	1.094147e-02	7.254541e-03	1.540273e-02	2.478190e-02	9.880006e-03	1.595257e-02	1.259731e-02	3.799364e-02	6.785270e-03	1.314724e-02	4.154194e-02	1.069208e-02	9.615831e-03	1.124708e-02	3.069494e-02	9.368694e-03	1.468008e-02	6.608404e-03	1.113921e-02	6.344676e-03	5.818533e-03	6.375874e-03	8.716976e-03	2.578369e-02	1.657543e-02	7.469921e-03	3.297621e-02	4.724285e-03
195000	-3.487079e+04	1.986565e+01	9.976897e-02	3.349525e-01	1.381743e-01	1.381743e-01	1.891610e-01	9.976897e-02	172	4	1.755344e-02	1.676183e-01	3.822274e+00	6.540779e-01	3.442601e-01	1.661990e-03	2.371220e-03	5.720399e-03	1.738990e-03	1.517904e-02	1.898942e-02	1.094147e-02	7.254541e-03	1.540273e-02	2.478190e-02	8.769064e-03	1.595257e-02	1.259731e-02	3.799364e-02	6.785270e-03	1.314724e-02	4.154194e-02	1.180302e-02	9.615831e-03	1.124708e-02	3.069494e-02	9.368694e-03	1.468008e-02	6.608404e-03	1.113921e-02	6.344676e-03	5.818533e-03	6.375874e-03	8.716976e-03	2.578369e-02	1.657543e-02	7.469921e-03	3.297621e-02	4.724285e-03
196000	-3.490411e+04	1.981728e+01	9.336080e-02	3.182276e-01	1.513906e-01	1.513906e-01	1.922696e-01	9.336080e-02	172	4	2.306273e-02	1.622875e-01	2.038795e+00	6.496424e-01	3.438274e-01	6.530182e-03	7.352567e-03	6.806433e-03	4.182624e-04	1.806307e-02	2.114635e-02	1.191554e-02	9.152942e-03	1.690896e-02	2.767058e-02	6.990430e-03	2.304371e-02	1.110706e-02	3.559958e-02	1.202076e-02	1.368064e-02	4.945154e-02	8.816577e-03	8.976752e-03	6.472485e-03	2.739019e-02	8.240963e-03	1.424806e-02	6.456575e-03	1.232641e-02	7.744746e-03	5.539184e-03	7.236651e-03	1.334944e-02	2.904716e-02	1.515167e-02	8.706318e-03	3.389333e-02	5.433112e-03
197000	-3.488279e+04	2.131957e+01	1.078479e-01	3.129527e-01	1.412871e-01	1.412871e-01	1.887773e-01	1.078479e-01	172	4	1.755344e-02	1.617518e-01	3.702668e+00	6.530453e-01	3.352251e-01	1.172964e-02	4.692004e-03	5.621612e-03	1.040793e-03	1.517904e-02	2.100762e-02	1.102386e-02	7.254541e-03	1.540273e-02	2.478190e-02	8.769064e-03	1.480855e-02	1.259731e-02	3.799364e-02	6.785270e-03	1.314724e-02	4.154194e-02	1.180302e-02	9.926423e-03	1.124708e-02	3.069494e-02	9.368694e-03	1.492313e-02	6.608404e-03	1.113921e-02	6.344676e-03	5.818533e-03	6.474661e-03	8.716976e-03	2.578369e-02	1.657543e-02	7.226877e-03	3.715806e-02	4.724285e-03
198000	-3.488107e+04	2.139201e+01	9.086063e-02	3.453618e-01	1.438663e-01	1.438663e-01	1.851843e-01	9.086063e-02	172	4	1.628183e-02	1.641890e-01	3.552359e+00	6.024360e-01	3.965500e-01	1.014048e-03	3.768388e-03	5.923112e-03	1.054431e-03	1.337676e-02	2.082546e-02	1.140524e-02	6.328124e-03	1.622990e-02	2.412991e-02	9.749584e-03	1.710670e-02	1.059339e-02	3.869206e-02	6.992941e-03	1.427703e-02	4.118015e-02	1.294241e-02	1.346386e-02	1.203455e-02	2.607075e-02	9.124901e-03	1.454856e-02	7.326748e-03	9.592108e-03	5.760359e-03	7.575459e-03	6.548354e-03	8.189225e-03	2.640084e-02	1.728642e-02	8.891237e-03	3.771789e-02	5.389122e-03
199000	-3.489901e+04	1.933078e+01	9.992736e-02	3.111898e-01	1.470018e-01	1.470018e-01	1.949519e-01	9.992736e-02	172	4	2.305187e-02	2.023276e-01	2.133007e+00	6.448794e-01	3.499425e-01	5.178070e-03	7.352567e-03	9.464613e-03	4.182624e-04	1.806307e-02	2.213569e-02	1.191554e-02	8.260526e-03	1.690896e-02	3.061439e-02	6.990430e-03	2.304371e-02	1.084537e-02	3.559958e-02	1.202076e-02	1.368064e-02	4.670631e-02	8.816577e-03	8.976752e-03	6.472485e-03	2.356956e-02	6.725555e-03	1.424806e-02	5.467238e-03	1.232641e-02	7.851291e-03	5.539184e-03	7.236651e-03	8.968645e-03	3.368964e-02	1.515167e-02	6.255151e-03	3.389333e-02	5.433112e-03
200000	-3.489581e+04	1.847760e+01	9.521618e-02	3.113223e-01	1.660818e-01	1.660818e-01	1.660818e-01	9.521618e-02	168	3	2.305187e-02	2.001706e-01	2.265838e+00	6.465523e-01	3.481585e-01	5.289160e-03	7.146526e-03	8.653382e-03	5.521317e-04	1.662949e-02	2.190392e-02	1.402768e-02	6.652662e-03	1.477442e-02	3.075384e-02	4.891903e-03	2.061541e-02	1.241581e-02	3.491638e-02	1.255814e-02	1.342114e-02	4.459880e-02	8.482227e-03	9.113107e-03	5.575259e-03	2.380881e-02	7.864631e-03	1.382257e-02	5.422706e-03	1.167499e-02	6.952450e-03	5.307146e-03	6.206815e-03	9.844809e-03	3.139713e-02	1.537266e-02	9.455116e-03	3.509352e-02	4.755266e-03
201000	-3.490056e+04	1.881579e+01	8.537690e-02	3.239163e-01	1.684433e-01	1.684433e-01	1.684433e-01	8.537690e-02	168	3	2.305187e-02	1.954695e-01	2.261224e+00	6.589758e-01	3.337552e-01	7.269020e-03	7.146526e-03	8.653382e-03	5.521317e-04	1.662949e-02	2.190392e-02	1.402768e-02	6.652662e-03	1.477442e-02	3.075384e-02	4.891903e-03	2.061541e-02	1.241581e-02	3.491638e-02	1.216568e-02	1.342114e-02	4.459880e-02	8.482227e-03	9.113107e-03	5.575259e-03	2.380881e-02	7.864631e-03	1.382257e-02	5.422706e-03	1.218516e-02	6.952450e-03	5.307146e-03	6.206815e-03	9.844809e-03	3.139713e-02	1.537266e-02	9.455116e-03	3.509352e-02	4.755266e-03
202000	-3.489909e+04	2.000049e+01	9.724722e-02	2.994881e-01	1.449856e-01	1.449856e-01	1.999227e-01	1.133709e-01	176	5	2.345647e-02	1.854107e-01	3.583011e+00	7.153673e-01	2.843011e-01	3.315943e-04	4.815934e-03	5.923112e-03	1.054431e-03	1.337676e-02	2.088153e-02	1.448157e-02	5.354577e-03	1.622990e-02	2.412991e-02	9.749584e-03	1.685301e-02	8.709505e-03	3.749350e-02	7.775624e-03	1.356664e-02	4.118015e-02	1.264257e-02	1.346386e-02	1.351933e-02	2.607075e-02	8.201315e-03	1.454856e-02	7.326748e-03	9.617965e-03	5.760359e-03	8.503663e-03	6.548354e-03	8.351373e-03	2.776804e-02	1.461938e-02	8.418396e-03	3.623311e-02	4.460917e-03
203000	-3.489618e+04	1.991781e+01	9.906299e-02	2.984685e-01	1.554688e-01	1.554688e-01	1.924679e-01	9.906299e-02	172	4	2.333900e-02	1.865610e-01	3.578276e+00	6.142198e-01	3.856802e-01	9.999000e-05	4.815934e-03	5.923112e-03	1.924961e-03	1.337676e-02	1.941594e-02	1.448157e-02	5.354577e-03	1.622990e-02	2.412991e-02	9.749584e-03	1.685301e-02	8.709505e-03	3.749350e-02	7.775624e-03	1.356664e-02	4.118015e-02	1.264257e-02	1.259333e-02	1.351933e-02	2.607075e-02	8.201315e-03	1.454856e-02	7.326748e-03	9.617965e-03	5.760359e-03	8.503663e-03	6.548354e-03	8.351373e-03	2.776804e-02	1.461938e-02	8.418396e-03	3.623311e-02	4.460917e-03
204000	-3.493991e+04	1.814804e+01	9.668934e-02	3.185458e-01	1.437353e-01	1.437353e-01	1.902629e-01	1.070314e-01	176	5	2.057792e-02	1.763690e-01	2.101907e+00	6.397235e-01	3.546930e-01	5.583518e-03	7.146526e-03	9.373867e-03	1.107230e-03	1.772896e-02	2.190392e-02	1.402768e-02	6.652662e-03	1.401258e-02	3.075384e-02	5.339591e-03	2.061541e-02	1.241581e-02	3.564663e-02	1.216568e-02	1.342114e-02	4.220137e-02	8.482227e-03	9.113107e-03	5.575259e-03	2.380881e-02	8.178773e-03	1.382257e-02	5.100010e-03	1.218516e-02	6.952450e-03	4.435011e-03	6.206815e-03	8.122348e-03	3.139713e-02	1.594037e-02	9.455116e-03	3.509352e-02	4.755266e-03
205000	-3.487979e+04	2.040372e+01	8.536948e-02	3.327752e-01	1.579971e-01	1.579971e-01	1.804915e-01	8.536948e-02	172	4	1.887664e-02	1.669050e-01	3.795346e+00	6.411046e-01	3.564736e-01	2.421883e-03	5.148296e-03	8.221827e-03	1.729869e-03	1.497157e-02	1.901488e-02	1.574584e-02	6.274733e-03	1.471810e-02	2.254710e-02	1.004052e-02	1.661624e-02	9.863668e-03	4.350562e-02	7.461930e-03	1.346192e-02	4.636374e-02	1.408605e-02	1.336042e-02	1.349878e-02	2.570112e-02	1.051026e-02	1.509476e-02	6.055287e-03	8.529953e-03	5.685289e-03	7.866791e-03	6.142472e-03	8.414689e-03	2.459378e-02	1.376381e-02	7.865993e-03	3.719920e-02	4.778275e-03
206000	-3.488344e+04	1.907264e+01	1.002335e-01	3.262662e-01	1.424144e-01	1.424144e-01	1.884381e-01	1.002335e-01	172	4	2.019846e-02	1.887213e-01	3.990721e+00	6.516269e-01	3.470807e-01	1.292379e-03	5.148296e-03	8.221827e-03	1.729869e-03	1.642620e-02	1.901488e-02	1.587865e-02	6.274733e-03	1.471810e-02	2.254710e-02	1.004052e-02	1.550626e-02	9.863668e-03	4.350562e-02	7.461930e-03	1.346192e-02	4.636374e-02	1.408605e-02	1.336042e-02	1.349878e-02	2.570112e-02	1.051026e-02	1.509476e-02	6.055287e-03	8.529953e-03	5.685289e-03	7.866791e-03	6.142472e-03	8.414689e-03	2.459378e-02	1.376381e-02	7.865993e-03	3.719920e-02	4.778275e-03
207000	-3.487217e+04	1.999697e+01	1.061744e-01	3.152189e-01	1.409542e-01	1.409542e-01	1.905240e-01	1.061744e-01	172	4	2.019846e-02	1.887213e-01	4.049837e+00	5.896130e-01	4.093311e-01	1.055879e-03	5.148296e-03	8.221827e-03	1.729869e-03	1.644415e-02	1.901488e-02	1.587865e-02	6.274733e-03	1.471810e-02	2.254710e-02	9.591282e-03	1.550626e-02	9.863668e-03	4.350562e-02	7.720655e-03	1.362176e-02	4.636374e-02	1.408605e-02	1.336042e-02	1.349878e-02	2.570112e-02	1.051026e-02	1.584691e-02	6.055287e-03	8.529953e-03	5.685289e-03	4.846419e-03	6.142472e-03	8.641011e-03	2.459378e-02	1.376381e-02	7.865993e-03	3.764844e-02	4.778275e-03
208000	-3.488406e+04	1.922075e+01	1.093947e-01	3.314950e-01	1.214646e-01	1.214646e-01	1.947164e-01	1.214646e-01	174	4	2.019846e-02	1.958556e-01	4.086022e+00	6.258000e-01	3.741000e-01	9.999001e-05	5.148296e-03	8.497386e-03	1.729869e-03	2.014858e-02	1.988733e-02	1.587865e-02	6.274733e-03	1.471810e-02	2.254710e-02	9.591282e-03	1.689965e-02	1.003070e-02	4.350562e-02	7.720655e-03	1.362176e-02	4.636374e-02	1.499654e-02	1.336042e-02	1.349878e-02	2.570112e-02	1.051026e-02	1.584691e-02	5.779728e-03	8.529953e-03	5.685289e-03	4.846419e-03	6.142472e-03	8.473983e-03	2.459378e-02	1.376381e-02	7.865993e-03	3.764844e-02	4.778275e-03
209000	-3.488458e+04	1.961010e+01	1.188519e-01	3.098740e-01	1.294754e-01	1.294754e-01	1.934713e-01	1.188519e-01	172	4	2.543065e-02	1.877759e-01	4.200894e+00	7.329756e-01	2.661780e-01	8.463445e-04	5.341227e-03	8.497386e-03	1.729869e-03	2.014858e-02	1.988733e-02	1.568572e-02	6.274733e-03	1.471810e-02	2.254710e-02	9.591282e-03	1.689965e-02	1.003070e-02	4.055376e-02	7.720655e-03	1.362176e-02	4.931560e-02	1.499654e-02	1.336042e-02	1.349878e-02	3.008935e-02	1.051026e-02	1.611483e-02	5.779728e-03	8.529953e-03	5.685289e-03	4.846419e-03	6.420221e-03	8.473983e-03	2.459378e-02	1.376381e-02	7.865993e-03	3.764844e-02	4.778275e-03
210000	-3.488372e+04	2.010272e+01	9.726391e-02	3.422863e-01	1.459034e-01	1.459034e-01	1.713791e-01	9.726391e-02	172	4	2.543065e-02	2.084332e-01	4.133703e+00	6.566446e-01	3.417214e-01	1.633981e-03	5.341227e-03	8.497386e-03	1.729869e-03	2.014858e-02	1.988733e-02	1.244009e-02	6.504308e-03	1.471810e-02	2.254710e-02	8.855116e-03	1.689965e-02	1.003070e-02	4.055376e-02	8.456821e-03	1.362176e-02	4.931560e-02	1.499654e-02	1.128099e-02	1.349878e-02	3.008935e-02	1.051026e-02	1.611483e-02	5.779728e-03	8.529953e-03	5.685289e-03	4.846419e-03	6.420221e-03	8.473983e-03	2.459378e-02	1.376381e-02	7.865993e-03	3.764844e-02	4.778275e-03
211000	-3.490745e+04	2.000510e+01	1.031776e-01	3.315514e-01	1.394728e-01	1.394728e-01	1.831478e-01	1.031776e-01	172	4	2.543065e-02	2.084332e-01	4.099443e+00	6.940277e-01	3.058723e-01	9.999000e-05	5.341227e-03	9.750149e-03	1.729869e-03	2.014858e-02	1.988733e-02	1.244009e-02	6.504308e-03	1.471810e-02	2.232400e-02	8.855116e-03	1.689965e-02	1.003070e-02	4.055376e-02	8.456821e-03	1.523667e-02	4.931560e-02	1.499654e-02	1.128099e-02	1.349878e-02	3.008935e-02	1.051026e-02	1.538568e-02	5.761069e-03	8.529953e-03	5.685289e-03	4.846419e-03	6.420221e-03	8.473983e-03	2.728251e-02	1.607484e-02	7.865993e-03	3.764844e-02	3.544171e-03
212000	-3.491394e+04	2.068830e+01	1.083301e-01	3.315514e-01	1.267421e-01	1.418986e-01	1.831478e-01	1.083301e-01	197	5	2.543065e-02	1.919396e-01	4.013857e+00	7.048602e-01	2.882750e-01	6.864799e-03	5.341227e-03	9.750149e-03	1.803588e-03	2.014858e-02	1.988733e-02	1.244009e-02	6.504308e-03	1.471810e-02	2.232400e-02	8.855116e-03	1.689965e-02	1.003070e-02	3.387986e-02	1.004627e-02	1.523667e-02	4.931560e-02	1.499654e-02	1.128099e-02	1.349878e-02	3.008935e-02	1.051026e-02	1.538568e-02	5.761069e-03	8.529953e-03	5.685289e-03	4.584197e-03	6.420221e-03	8.473983e-03	2.729052e-02	1.244754e-02	8.128216e-03	3.764844e-02	3.544171e-03
213000	-3.495382e+04	1.807282e+01	9.731653e-02	2.962499e-01	1.558503e-01	1.558503e-01	1.974165e-01	9.731653e-02	172	4	5.952097e-03	8.299297e-02	2.764156e-01	3.711456e-01	4.239853e-01	2.048691e-01	3.808226e-03	8.066778e-03	7.475338e-04	2.486969e-02	2.356198e-02	1.302989e-02	8.458628e-03	1.561163e-02	1.951015e-02	5.442307e-03	1.643244e-02	1.542682e-02	3.802215e-02	1.187525e-02	1.310236e-02	3.807829e-02	6.100512e-03	1.067322e-02	5.376318e-03	2.461910e-02	1.285964e-02	1.305145e-02	6.524991e-03	1.238257e-02	5.455280e-03	6.224642e-03	6.425579e-03	7.294469e-03	2.589122e-02	1.609917e-02	8.858287e-03	3.711350e-02	5.446500e-03
214000	-3.493520e+04	1.946500e+01	1.200951e-01	3.259784e-01	1.200951e-01	1.200951e-01	1.936412e-01	1.200951e-01	58	3	2.080311e-02	1.831404e-01	1.328744e+00	6.069417e-01	3.748472e-01	1.821107e-02	8.051660e-03	8.605744e-03	3.863144e-04	1.526764e-02	1.953549e-02	1.515673e-02	5.600205e-03	1.949853e-02	2.521111e-02	9.547230e-03	2.029360e-02	1.909379e-02	3.949342e-02	7.978758e-03	1.291059e-02	4.384432e-02	1.214664e-02	1.242354e-02	5.661345e-03	2.559023e-02	9.046065e-03	1.581686e-02	5.034439e-03	9.060586e-03	8.015025e-03	8.234591e-03	6.486070e-03	1.065350e-02	3.343965e-02	1.269809e-02	1.034918e-02	3.389567e-02	5.320887e-03
215000	-3.491994e+04	2.001431e+01	8.530280e-02	3.429582e-01	1.455696e-01	1.455696e-01	1.952970e-01	8.530280e-02	172	4	1.919009e-02	1.682742e-01	1.384364e+00	6.247414e-01	3.630001e-01	1.225844e-02	8.051660e-03	6.920853e-03	3.863144e-04	1.526764e-02	1.953549e-02	1.515673e-02	7.285096e-03	1.842970e-02	2.521111e-02	9.547230e-03	2.029360e-02	1.776431e-02	3.949342e-02	7.978758e-03	1.291059e-02	4.384432e-02	1.214664e-02	1.242354e-02	4.405035e-03	2.559023e-02	9.046065e-03	1.581686e-02	5.034439e-03	9.060586e-03	8.015025e-03	8.234591e-03	6.486070e-03	1.065350e-02	3.343965e-02	1.269809e-02	1.034918e-02	3.389567e-02	5.320887e-03
216000	-3.492210e+04	1.985083e+01	1.032477e-01	3.102041e-01	1.420303e-01	1.420303e-01	1.992397e-01	1.032477e-01	172	4	1.919009e-02	1.733201e-01	1.602825e+00	5.991300e-01	3.828597e-01	1.801037e-02	8.051660e-03	6.920853e-03	3.863144e-04	1.599440e-02	1.953549e-02	1.515673e-02	6.549264e-03	1.842970e-02	2.521111e-02	9.547230e-03	2.029360e-02	1.776431e-02	3.912418e-02	7.978758e-03	1.291059e-02	4.384432e-02	1.214664e-02	1.242354e-02	4.405035e-03	2.559023e-02	9.046065e-03	1.581686e-02	5.034439e-03	9.060586e-03	8.015025e-03	8.603830e-03	6.486070e-03	1.065350e-02	3.343965e-02	1.269809e-02	1.034918e-02	3.389567e-02	5.320887e-03
217000	-3.492236e+04	2.051033e+01	9.071789e-02	3.195583e-01	1.511659e-01	1.511659e-01	1.966741e-01	9.071789e-02	172	4	1.919009e-02	1.617483e-01	1.619519e+00	5.966620e-01	3.930166e-01	1.032145e-02	9.226098e-03	6.920853e-03	3.863144e-04	1.936043e-02	1.953549e-02	1.515673e-02	6.549264e-03	1.842970e-02	2.521111e-02	9.547230e-03	2.029360e-02	1.658988e-02	3.912418e-02	7.978758e-03	1.291059e-02	4.384432e-02	1.122232e-02	1.242354e-02	4.405035e-03	2.559023e-02	9.046065e-03	1.581686e-02	5.034439e-03	9.060586e-03	8.015025e-03	8.603830e-03	6.486070e-03	1.065350e-02	3.343965e-02	1.269809e-02	1.034918e-02	3.389567e-02	5.320887e-03
218000	-3.495052e+04	1.795172e+01	9.553150e-02	3.391649e-01	1.478700e-01	1.478700e-01	1.740321e-01	9.553150e-02	172	4	6.461702e-03	7.388765e-02	3.227588e-01	3.867356e-01	4.456907e-01	1.675737e-01	3.184071e-03	8.463050e-03	7.475338e-04	2.214777e-02	2.356198e-02	1.266578e-02	6.918017e-03	1.418320e-02	2.039385e-02	6.870741e-03	1.679656e-02	1.346793e-02	3.802215e-02	1.114619e-02	1.310236e-02	3.807829e-02	6.879475e-03	1.067322e-02	7.344530e-03	2.461910e-02	1.282623e-02	1.273336e-02	6.843081e-03	1.210017e-02	5.330213e-03	6.224642e-03	6.425579e-03	9.688695e-03	3.256889e-02	1.609917e-02	7.698589e-03	3.711350e-02	5.446500e-03
219000	-3.492845e+04	1.926266e+01	9.098293e-02	3.416037e-01	1.426455e-01	1.426455e-01	1.911395e-01	9.098293e-02	172	4	1.836458e-02	1.649153e-01	1.554858e+00	6.494592e-01	3.360489e-01	1.449189e-02	7.425247e-03	7.545460e-03	6.895511e-04	1.903256e-02	1.956599e-02	1.494086e-02	6.266864e-03	1.820842e-02	2.786357e-02	9.243068e-03	2.216643e-02	1.535513e-02	3.889682e-02	8.742307e-03	1.265480e-02	4.208852e-02	1.199394e-02	1.176805e-02	6.389331e-03	2.578630e-02	1.186444e-02	1.556067e-02	5.122583e-03	7.683436e-03	1.071060e-02	8.106666e-03	6.171185e-03	1.369488e-02	2.910641e-02	1.249821e-02	8.713167e-03	3.593907e-02	4.870661e-03
220000	-3.495237e+04	1.789968e+01	1.080690e-01	3.318259e-01	1.506578e-01	1.264988e-01	1.748795e-01	1.080690e-01	197	5	7.351952e-03	7.388765e-02	2.782639e-01	3.687152e-01	4.606817e-01	1.706031e-01	2.290523e-03	8.462318e-03	2.215604e-04	2.118778e-02	2.119332e-02	1.425643e-02	9.062907e-03	1.582373e-02	2.180175e-02	7.418499e-03	1.766703e-02	1.143993e-02	3.544590e-02	9.376860e-03	1.503851e-02	3.410201e-02	8.342885e-03	8.154283e-03	7.466589e-03	2.421257e-02	1.268701e-02	1.420878e-02	7.146908e-03	1.244251e-02	4.395289e-03	6.429612e-03	4.106888e-03	8.996938e-03	3.000468e-02	1.667144e-02	7.988651e-03	3.737232e-02	5.939471e-03
221000	-3.489487e+04	2.016266e+01	1.008638e-01	3.302140e-01	1.465570e-01	1.465570e-01	1.749444e-01	1.008638e-01	172	4	2.223419e-02	1.737853e-01	1.485753e+00	6.162430e-01	3.684312e-01	1.532574e-02	7.576632e-03	7.051914e-03	1.078536e-03	2.023639e-02	2.091037e-02	1.551834e-02	5.410692e-03	1.843857e-02	2.665776e-02	8.731395e-03	2.011945e-02	1.592539e-02	4.115705e-02	1.057627e-02	1.516297e-02	4.276825e-02	1.237231e-02	1.218762e-02	6.302416e-03	2.362824e-02	1.113972e-02	1.316031e-02	4.850952e-03	9.128283e-03	9.629906e-03	6.630540e-03	5.076507e-03	1.384805e-02	2.895473e-02	1.341666e-02	7.488961e-03	3.573795e-02	3.934702e-03
222000	-3.490146e+04	2.016896e+01	8.858452e-02	3.453460e-01	1.444361e-01	1.444361e-01	1.886127e-01	8.858452e-02	172	4	1.873142e-02	1.737853e-01	1.257721e+00	6.074498e-01	3.810076e-01	1.154258e-02	7.576632e-03	7.051914e-03	1.348800e-03	2.023639e-02	2.091037e-02	1.551834e-02	5.410692e-03	1.843857e-02	2.391538e-02	8.731395e-03	2.011945e-02	1.592539e-02	4.115705e-02	9.485062e-03	1.516297e-02	4.276825e-02	1.237231e-02	1.218762e-02	6.302416e-03	2.362824e-02	1.113972e-02	1.316031e-02	4.850952e-03	9.128283e-03	9.629906e-03	6.630540e-03	5.076507e-03	1.384805e-02	2.895473e-02	1.341666e-02	7.488961e-03	3.573795e-02	3.934702e-03
223000	-3.491863e+04	2.011644e+01	1.018328e-01	3.407563e-01	1.384154e-01	1.384154e-01	1.787472e-01	1.018328e-01	172	4	1.960363e-02	1.737853e-01	1.326617e+00	6.181641e-01	3.606972e-01	2.113861e-02	7.576632e-03	7.051914e-03	1.927080e-03	2.126856e-02	2.091037e-02	1.535101e-02	5.410692e-03	1.843857e-02	2.391538e-02	8.731395e-03	2.011945e-02	1.592539e-02	4.115705e-02	9.485062e-03	1.516297e-02	4.276825e-02	1.237231e-02	1.218762e-02	6.302416e-03	2.304996e-02	1.123175e-02	1.316031e-02	4.850952e-03	9.128283e-03	9.629906e-03	6.616645e-03	5.076507e-03	1.384805e-02	2.895473e-02	1.358399e-02	7.488961e-03	3.573795e-02	3.934702e-03
224000	-3.492335e+04	1.922639e+01	1.082042e-01	3.303169e-01	1.443242e-01	1.082042e-01	2.007464e-01	1.082042e-01	138	4	1.960363e-02	1.682214e-01	1.207518e+00	5.785984e-01	4.107369e-01	1.066471e-02	7.576632e-03	7.051914e-03	1.927080e-03	2.252680e-02	2.091037e-02	1.535101e-02	5.410692e-03	1.843857e-02	2.391538e-02	8.731395e-03	2.011945e-02	1.592539e-02	4.115705e-02	9.485062e-03	1.516297e-02	4.276825e-02	1.237231e-02	1.152844e-02	6.302416e-03	2.304996e-02	1.123175e-02	1.316031e-02	4.850952e-03	9.787461e-03	9.629906e-03	6.616645e-03	5.076507e-03	1.384805e-02	2.895473e-02	1.358399e-02	7.488961e-03	3.573795e-02	3.934702e-03
225000	-3.490979e+04	2.147402e+01	1.056442e-01	3.269344e-01	1.397813e-01	1.609980e-01	1.609980e-01	1.056442e-01	192	4	2.168643e-02	1.686394e-01	4.413747e+00	6.627839e-01	3.293334e-01	7.882694e-03	8.425157e-03	1.150650e-02	1.695031e-03	2.162307e-02	2.091637e-02	1.191128e-02	6.226751e-03	2.057774e-02	2.043274e-02	6.638388e-03	1.887541e-02	9.076050e-03	3.526141e-02	1.108155e-02	1.420948e-02	4.270019e-02	1.568685e-02	8.475732e-03	1.369056e-02	2.873125e-02	9.718238e-03	1.455552e-02	4.443257e-03	8.596746e-03	6.664771e-03	4.760829e-03	4.782073e-03	8.061696e-03	2.900605e-02	1.139581e-02	1.088208e-02	4.151468e-02	4.251489e-03
226000	-3.491098e+04	1.868447e+01	1.147622e-01	3.387673e-01	1.250512e-01	1.147622e-01	1.918950e-01	1.147622e-01	138	4	1.959353e-02	1.613021e-01	1.025289e+00	6.080266e-01	3.621022e-01	2.987115e-02	7.576632e-03	7.051914e-03	1.927080e-03	2.098020e-02	2.150702e-02	1.535101e-02	5.410692e-03	1.978511e-02	2.391538e-02	8.731395e-03	2.011945e-02	1.592539e-02	4.115705e-02	9.485062e-03	1.516297e-02	4.276825e-02	1.237231e-02	1.152844e-02	5.356730e-03	2.314281e-02	1.123175e-02	1.316031e-02	4.850952e-03	9.787461e-03	8.862906e-03	6.616645e-03	5.076507e-03	1.384805e-02	2.895473e-02	1.349114e-02	7.488961e-03	3.573795e-02	3.934702e-03
227000	-3.491425e+04	1.919432e+01	8.978887e-02	3.295459e-01	1.471640e-01	1.471640e-01	1.965484e-01	8.978887e-02	172	4	1.959353e-02	1.578076e-01	1.000987e+00	5.673507e-01	4.096960e-01	2.295338e-02	8.333592e-03	7.051914e-03	1.667275e-03	2.098020e-02	2.150702e-02	1.418948e-02	5.410692e-03	1.978511e-02	2.391538e-02	8.731395e-03	2.011945e-02	1.592539e-02	4.115705e-02	9.485062e-03	1.516297e-02	4.276825e-02	1.237231e-02	1.077148e-02	5.356730e-03	2.314281e-02	1.123175e-02	1.432184e-02	4.850952e-03	8.397834e-03	8.575398e-03	6.616645e-03	5.336312e-03	1.384805e-02	2.849373e-02	1.349114e-02	7.488961e-03	3.573795e-02	3.934702e-03
228000	-3.487842e+04	2.010889e+01	9.480469e-02	3.438887e-01	1.363593e-01	1.650713e-01	1.650713e-01	9.480469e-02	192	4	2.432545e-02	1.859108e-01	4.380523e+00	6.567499e-01	3.386101e-01	4.640021e-03	9.374654e-03	1.185719e-02	2.132745e-03	1.999076e-02	2.178222e-02	1.207589e-02	7.840614e-03	2.181909e-02	1.795732e-02	5.649987e-03	1.572412e-02	9.933171e-03	3.398269e-02	1.093655e-02	1.436062e-02	4.898268e-02	1.625573e-02	1.122385e-02	1.106911e-02	2.630977e-02	9.840593e-03	1.651615e-02	4.725418e-03	1.106609e-02	8.145409e-03	4.964544e-03	6.914631e-03	8.774885e-03	2.993602e-02	1.331909e-02	1.002795e-02	4.241850e-02	3.046562e-03
229000	-3.488548e+04	1.935772e+01	1.083416e-01	3.482361e-01	1.349681e-01	1.349681e-01	1.651445e-01	1.083416e-01	172	4	2.251249e-02	1.859108e-01	4.136018e+00	6.539532e-01	3.428563e-01	3.190535e-03	9.374654e-03	1.185719e-02	2.132745e-03	2.053181e-02	2.178222e-02	1.212951e-02	7.840614e-03	2.181909e-02	1.795732e-02	5.649987e-03	1.572412e-02	9.879546e-03	3.202363e-02	1.093655e-02	1.436062e-02	4.898268e-02	1.625573e-02	1.122385e-02	1.106911e-02	2.630977e-02	9.840593e-03	1.651615e-02	4.725418e-03	1.106609e-02	8.145409e-03	4.964544e-03	6.914631e-03	8.774885e-03	2.993602e-02	1.331909e-02	1.002795e-02	4.241850e-02	3.046562e-03
230000	-3.490017e+04	1.878540e+01	1.198935e-01	3.150069e-01	1.254051e-01	1.254051e-01	1.888842e-01	1.254051e-01	174	4	2.251249e-02	1.801395e-01	4.063193e+00	6.316593e-01	3.621672e-01	6.173482e-03	9.374654e-03	1.185719e-02	1.851058e-03	2.053181e-02	2.178222e-02	1.212951e-02	7.840614e-03	2.181909e-02	2.293116e-02	5.649987e-03	1.572412e-02	9.879546e-03	3.707080e-02	1.093655e-02	1.175233e-02	4.898268e-02	1.625573e-02	1.122385e-02	1.106911e-02	2.630977e-02	9.840593e-03	1.651615e-02	4.725418e-03	8.782746e-03	8.479446e-03	4.964544e-03	6.914631e-03	9.056572e-03	2.993602e-02	1.331909e-02	1.002795e-02	4.376621e-02	3.046562e-03
231000	-3.488912e+04	1.857553e+01	9.981574e-02	3.137637e-01	1.519973e-01	1.519973e-01	1.826102e-01	9.981574e-02	172	4	2.124530e-02	1.874778e-01	4.104505e+00	6.613576e-01	3.381356e-01	5.068426e-04	9.374654e-03	1.185719e-02	1.851058e-03	2.053181e-02	2.178222e-02	1.212951e-02	7.840614e-03	2.181909e-02	2.293116e-02	5.030276e-03	1.572412e-02	9.879546e-03	3.707080e-02	1.093655e-02	1.175233e-02	4.898268e-02	1.625573e-02	1.122385e-02	1.106911e-02	2.630977e-02	9.312601e-03	1.651615e-02	5.248048e-03	8.782746e-03	8.306719e-03	4.274636e-03	6.914631e-03	9.056572e-03	2.993602e-02	1.331909e-02	1.002795e-02	4.376621e-02	3.046562e-03
232000	-3.489318e+04	1.868030e+01	1.222457e-01	3.264975e-01	1.278021e-01	1.278021e-01	1.678504e-01	1.278021e-01	174	4	2.124530e-02	1.874778e-01	4.137180e+00	7.032269e-01	2.937074e-01	3.065685e-03	8.611661e-03	1.185719e-02	4.398884e-04	2.053181e-02	2.178222e-02	1.572574e-02	7.840614e-03	2.181909e-02	2.293116e-02	5.030276e-03	1.572412e-02	1.064254e-02	3.707080e-02	1.093655e-02	1.175233e-02	4.898268e-02	1.841560e-02	1.122385e-02	1.106911e-02	2.630977e-02	9.312601e-03	1.651615e-02	5.248048e-03	9.797455e-03	8.306719e-03	4.274636e-03	6.914631e-03	9.056572e-03	2.993602e-02	1.331909e-02	9.013245e-03	4.026541e-02	2.531866e-03
233000	-3.489316e+04	1.852797e+01	1.089456e-01	3.323267e-01	1.289163e-01	1.504476e-01	1.504476e-01	1.289163e-01	194	4	2.124530e-02	1.645045e-01	4.254942e+00	6.437989e-01	3.537870e-01	2.414066e-03	8.611661e-03	1.185719e-02	4.398884e-04	2.053181e-02	2.178222e-02	1.572574e-02	7.840614e-03	2.181909e-02	2.182851e-02	6.794069e-03	1.572412e-02	1.064254e-02	3.707080e-02	1.093655e-02	1.175233e-02	4.898268e-02	1.841560e-02	9.460053e-03	1.106911e-02	2.630977e-02	9.312601e-03	1.651615e-02	5.248048e-03	9.797455e-03	8.306719e-03	4.274636e-03	5.883119e-03	9.056572e-03	2.993602e-02	1.331909e-02	9.013245e-03	4.026541e-02	2.531866e-03
234000	-3.489208e+04	1.824103e+01	1.186283e-01	3.013074e-01	1.186283e-01	1.714039e-01	1.714039e-01	1.186283e-01	80	3	1.965955e-02	1.790929e-01	4.400527e+00	6.703000e-01	3.251867e-01	4.513330e-03	8.611661e-03	1.185719e-02	2.806161e-04	2.363289e-02	2.060835e-02	1.572574e-02	7.840614e-03	2.181909e-02	2.182851e-02	6.794069e-03	1.572412e-02	1.064254e-02	3.707080e-02	1.093655e-02	1.175233e-02	4.898268e-02	1.841560e-02	1.038396e-02	7.968035e-03	2.630977e-02	1.048648e-02	1.617294e-02	5.248048e-03	9.797455e-03	8.306719e-03	4.274636e-03	4.517158e-03	9.056572e-03	3.093167e-02	1.331909e-02	9.013245e-03	4.026541e-02	2.531866e-03
235000	-3.490637e+04	1.996858e+01	9.426796e-02	3.287891e-01	1.349954e-01	1.738398e-01	1.738398e-01	9.426796e-02	192	4	1.675682e-02	1.533366e-01	7.566072e-01	6.026901e-01	3.819631e-01	1.534686e-02	9.113218e-03	4.598476e-03	1.860017e-03	2.535978e-02	2.250818e-02	1.157217e-02	5.336499e-03	2.089097e-02	2.827883e-02	9.206622e-03	1.971685e-02	1.360579e-02	4.239882e-02	8.397584e-03	1.830776e-02	4.357856e-02	1.316717e-02	1.190002e-02	9.619302e-03	2.210088e-02	9.040713e-03	1.634165e-02	6.974394e-03	1.079378e-02	8.594025e-03	7.035647e-03	4.560244e-03	8.946382e-03	2.730780e-02	1.310127e-02	8.623093e-03	3.522787e-02	3.269737e-03
236000	-3.487220e+04	1.960003e+01	9.930366e-02	3.090333e-01	1.381013e-01	1.381013e-01	2.161568e-01	9.930366e-02	172	4	1.675682e-02	1.550301e-01	5.951259e-01	6.026349e-01	3.221700e-01	7.519506e-02	9.113218e-03	6.025580e-03	1.922460e-03	2.535978e-02	2.250818e-02	1.157217e-02	5.336499e-03	2.089097e-02	2.827883e-02	9.144179e-03	1.971685e-02	1.360579e-02	4.239882e-02	8.397584e-03	1.830776e-02	4.357856e-02	1.316717e-02	1.190002e-02	9.619302e-03	2.210088e-02	7.613609e-03	1.634165e-02	6.974394e-03	1.079378e-02	8.594025e-03	7.487916e-03	4.560244e-03	8.946382e-03	2.730780e-02	1.310127e-02	8.623093e-03	3.522787e-02	3.269737e-03
237000	-3.483208e+04	2.000390e+01	1.041076e-01	3.191258e-01	1.394860e-01	1.394860e-01	1.936870e-01	1.041076e-01	172	4	1.162713e-02	1.004194e-01	3.434828e-01	4.612547e-01	3.551455e-01	1.835998e-01	5.014768e-03	6.025580e-03	1.922460e-03	2.535978e-02	2.250818e-02	1.157217e-02	5.336499e-03	2.089097e-02	2.827883e-02	9.144179e-03	1.971685e-02	1.360579e-02	4.104846e-02	8.397584e-03	1.830776e-02	4.357856e-02	1.316717e-02	1.190002e-02	9.619302e-03	2.210088e-02	7.613609e-03	1.634165e-02	6.974394e-03	1.079378e-02	8.594025e-03	7.487916e-03	4.560244e-03	9.058798e-03	2.730780e-02	1.310127e-02	8.623093e-03	3.522787e-02	3.269737e-03
238000	-3.484242e+04	2.008162e+01	9.522773e-02	3.322000e-01	1.457412e-01	1.658017e-01	1.658017e-01	9.522773e-02	192	4	9.490878e-03	9.789821e-02	3.586126e-01	4.860148e-01	3.500041e-01	1.639811e-01	5.014768e-03	6.025580e-03	1.922460e-03	2.038503e-02	1.976463e-02	1.157217e-02	5.336499e-03	2.089097e-02	2.827883e-02	9.144179e-03	2.469159e-02	1.360579e-02	4.104846e-02	8.397584e-03	1.830776e-02	4.357856e-02	1.316717e-02	1.190002e-02	9.619302e-03	2.210088e-02	7.613609e-03	1.634165e-02	6.974394e-03	1.079378e-02	9.279062e-03	7.487916e-03	4.560244e-03	9.058798e-03	2.730780e-02	1.310127e-02	8.623093e-03	3.522787e-02	3.269737e-03
239000	-3.483952e+04	2.048814e+01	8.694855e-02	3.457952e-01	1.601026e-01	1.601026e-01	1.601026e-01	8.694855e-02	168	3	9.490878e-03	6.589254e-02	2.502474e-01	4.859548e-01	3.977299e-01	1.163153e-01	5.014768e-03	6.359418e-03	1.922460e-03	2.038503e-02	1.976463e-02	1.157217e-02	5.336499e-03	2.055713e-02	2.827883e-02	9.144179e-03	2.469159e-02	1.360579e-02	4.104846e-02	8.397584e-03	1.830776e-02	4.357856e-02	1.316717e-02	1.190002e-02	9.619302e-03	2.210088e-02	7.613609e-03	1.634165e-02	6.974394e-03	1.079378e-02	9.279062e-03	7.487916e-03	4.560244e-03	9.058798e-03	2.730780e-02	1.310127e-02	8.623093e-03	3.522787e-02	3.269737e-03
240000	-3.483213e+04	2.065250e+01	8.973869e-02	3.254415e-01	1.650270e-01	1.650270e-01	1.650270e-01	8.973869e-02	168	3	7.228154e-03	6.939850e-02	2.724041e-01	4.479935e-01	3.822749e-01	1.697317e-01	5.014768e-03	6.359418e-03	1.922460e-03	2.038503e-02	1.976463e-02	1.157217e-02	5.336499e-03	2.055713e-02	2.827883e-02	9.144179e-03	2.469159e-02	1.360579e-02	4.104846e-02	8.397584e-03	1.830776e-02	4.357856e-02	1.316717e-02	1.190002e-02	9.619302e-03	2.210088e-02	7.613609e-03	1.520454e-02	6.974394e-03	1.079378e-02	9.279062e-03	7.487916e-03	4.560244e-03	9.058798e-03	2.674478e-02	1.310127e-02	8.623093e-03	3.522787e-02	3.269737e-03
241000	-3.482492e+04	2.104251e+01	9.287837e-02	3.441632e-01	1.390149e-01	1.390149e-01	1.920502e-01	9.287837e-02	172	4	7.228154e-03	7.466303e-02	2.846419e-01	4.037353e-01	3.961138e-01	2.001510e-01	5.014768e-03	6.359418e-03	1.922460e-03	1.992879e-02	1.976463e-02	1.157217e-02	5.336499e-03	2.055713e-02	2.827883e-02	9.144179e-03	2.469159e-02	1.360579e-02	4.104846e-02	8.397584e-03	1.830776e-02	4.357856e-02	1.316717e-02	1.190002e-02	7.719846e-03	2.210088e-02	7.613609e-03	1.756023e-02	6.974394e-03	1.079378e-02	9.279062e-03	7.323475e-03	4.560244e-03	9.058798e-03	2.625233e-02	1.310127e-02	8.623093e-03	3.522787e-02	3.269737e-03
242000	-3.482148e+04	2.097577e+01	1.038376e-01	3.286268e-01	1.434051e-01	1.434051e-01	1.768877e-01	1.038376e-01	172	4	7.228154e-03	7.193847e-02	2.858993e-01	3.442708e-01	4.793684e-01	1.763608e-01	5.014768e-03	6.359418e-03	1.922460e-03	1.992879e-02	1.976463e-02	1.157217e-02	5.336499e-03	2.055713e-02	2.827883e-02	9.144179e-03	2.469159e-02	1.360579e-02	4.104846e-02	8.397584e-03	1.830776e-02	4.357856e-02	1.316717e-02	1.015784e-02	7.719846e-03	1.968005e-02	7.613609e-03	1.756023e-02	6.974394e-03	1.058249e-02	9.279062e-03	7.323475e-03	6.302422e-03	9.058798e-03	2.625233e-02	1.310127e-02	8.623093e-03	3.522787e-02	3.269737e-03
243000	-3.481523e+04	2.103201e+01	8.787151e-02	3.186360e-01	1.685403e-01	1.685403e-01	1.685403e-01	8.787151e-02	168	3	7.228154e-03	7.193847e-02	2.813652e-01	4.302775e-01	4.261072e-01	1.436153e-01	4.135560e-03	1.064236e-02	1.922460e-03	1.992879e-02	1.976463e-02	1.157217e-02	5.336499e-03	2.055713e-02	2.827883e-02	9.144179e-03	2.469159e-02	1.491584e-02	3.676552e-02	8.397584e-03	1.830776e-02	4.357856e-02	1.316717e-02	1.015784e-02	5.191331e-03	1.968005e-02	7.613609e-03	1.756023e-02	6.974394e-03	1.240612e-02	9.279062e-03	7.323475e-03	6.302422e-03	7.601687e-03	2.625233e-02	1.562979e-02	8.623093e-03	3.522787e-02	3.269737e-03
244000	-3.482194e+04	2.124256e+01	8.276631e-02	3.424737e-01	1.639979e-01	1.639979e-01	1.639979e-01	8.276631e-02	168	3	7.015040e-03	7.193847e-02	2.813652e-01	4.856606e-01	3.572153e-01	1.571241e-01	4.135560e-03	1.064236e-02	1.922460e-03	1.992879e-02	1.976463e-02	1.157217e-02	5.336499e-03	2.055713e-02	2.827883e-02	9.144179e-03	2.469159e-02	1.491584e-02	3.676552e-02	8.397584e-03	1.830776e-02	4.357856e-02	1.316717e-02	1.015784e-02	5.191331e-03	1.968005e-02	7.208605e-03	1.922233e-02	6.974394e-03	1.240612e-02	9.684066e-03	7.323475e-03	6.302422e-03	7.601687e-03	2.625233e-02	1.562979e-02	8.623093e-03	3.522787e-02	3.269737e-03
245000	-3.482229e+04	2.151250e+01	9.157046e-02	3.491180e-01	1.752548e-01	1.256178e-01	1.752548e-01	8.318412e-02	191	5	6.424053e-03	7.188285e-02	3.064302e-01	4.360695e-01	4.047166e-01	1.592139e-01	3.237292e-03	1.064236e-02	1.922460e-03	1.821670e-02	1.976463e-02	1.157217e-02	6.234768e-03	2.055713e-02	2.827883e-02	9.144179e-03	2.187962e-02	1.491584e-02	3.676552e-02	8.504010e-03	1.830776e-02	4.357856e-02	1.316717e-02	1.015784e-02	5.565760e-03	1.968005e-02	7.208605e-03	1.922233e-02	6.867967e-03	1.240612e-02	9.684066e-03	7.323475e-03	6.302422e-03	1.041366e-02	2.625233e-02	1.562979e-02	9.068224e-03	3.522787e-02	3.269737e-03
246000	-3.484789e+04	2.279953e+01	1.074744e-01	3.576775e-01	1.570405e-01	1.074744e-01	1.870671e-01	8.326613e-02	142	5	6.424053e-03	7.188285e-02	2.802480e-01	4.100606e-01	4.060105e-01	1.839289e-01	3.237292e-03	8.392585e-03	1.922460e-03	1.821670e-02	1.976463e-02	1.157217e-02	6.234768e-03	2.055713e-02	2.827883e-02	9.510157e-03	2.187962e-02	1.491584e-02	3.676552e-02	8.504010e-03	1.830776e-02	4.357856e-02	1.620602e-02	1.015784e-02	5.565760e-03	1.968005e-02	7.208605e-03	1.922233e-02	6.413842e-03	1.258583e-02	9.684066e-03	7.323475e-03	6.302422e-03	1.041366e-02	2.625233e-02	1.562979e-02	9.068224e-03	3.522787e-02	3.554527e-03
247000	-3.484797e+04	2.124640e+01	1.124011e-01	3.349555e-01	1.553589e-01	1.323209e-01	1.753642e-01	8.959937e-02	202	6	6.424053e-03	7.818336e-02	2.952297e-01	3.990321e-01	4.177953e-01	1.831725e-01	3.237292e-03	8.392585e-03	1.922460e-03	1.857246e-02	1.976463e-02	1.259274e-02	6.234768e-03	2.055713e-02	2.827883e-02	9.510157e-03	2.187962e-02	1.389527e-02	3.676552e-02	8.148244e-03	1.343284e-02	4.357856e-02	1.620602e-02	1.015784e-02	5.565760e-03	2.213963e-02	7.208605e-03	1.922233e-02	6.413842e-03	1.258583e-02	9.684066e-03	6.434581e-03	6.302422e-03	1.041366e-02	2.625233e-02	1.562979e-02	9.068224e-03	3.522787e-02	3.554527e-03
248000	-3.482502e+04	2.148571e+01	9.347802e-02	3.238232e-01	1.650057e-01	1.331263e-01	1.910887e-01	9.347802e-02	197	5	5.668451e-03	7.818336e-02	3.195217e-01	3.512198e-01	4.960130e-01	1.527672e-01	3.237292e-03	8.392585e-03	1.922460e-03	1.857246e-02	1.976463e-02	1.259274e-02	6.234768e-03	2.055713e-02	2.827883e-02	9.510157e-03	2.187962e-02	1.389527e-02	3.676552e-02	8.148244e-03	1.308733e-02	4.357856e-02	1.620602e-02	1.015784e-02	5.565760e-03	2.213963e-02	7.208605e-03	1.922233e-02	6.413842e-03	1.258583e-02	1.154166e-02	6.434581e-03	5.272005e-03	1.041366e-02	2.625233e-02	1.597529e-02	9.068224e-03	3.522787e-02	3.554527e-03
249000	-3.483650e+04	2.040834e+01	7.721164e-02	3.181525e-01	1.758081e-01	1.758081e-01	1.758081e-01	7.721164e-02	168	3	5.668451e-03	7.818336e-02	3.058225e-01	4.166045e-01	4.360513e-01	1.473442e-01	3.237292e-03	8.392585e-03	1.922460e-03	1.857246e-02	1.976463e-02	1.259274e-02	6.234768e-03	1.882028e-02	2.827883e-02	9.510157e-03	2.187962e-02	1.389527e-02	3.676552e-02	7.254017e-03	1.308733e-02	4.357856e-02	1.620602e-02	1.015784e-02	5.565760e-03	2.387648e-02	7.559133e-03	1.922233e-02	6.413842e-03	1.210643e-02	1.154166e-02	6.434581e-03	6.215674e-03	1.041366e-02	2.625233e-02	1.597529e-02	9.068224e-03	3.522787e-02	3.554527e-03
250000	-3.483082e+04	2.024830e+01	7.638855e-02	3.497944e-01	1.658095e-01	1.658095e-01	1.658095e-01	7.638855e-02	168	3	7.313705e-03	7.818336e-02	3.191251e-01	4.116803e-01	4.707871e-01	1.175326e-01	3.237292e-03	8.392585e-03	1.922460e-03	1.857246e-02	1.976463e-02	1.259274e-02	6.234768e-03	1.882028e-02	2.827883e-02	9.510157e-03	2.221704e-02	1.389527e-02	3.676552e-02	7.254017e-03	1.308733e-02	4.124309e-02	1.620602e-02	1.257165e-02	5.565760e-03	2.571811e-02	7.559133e-03	1.922233e-02	6.413842e-03	1.210643e-02	1.154166e-02	6.434581e-03	6.215674e-03	1.041366e-02	2.625233e-02	1.597529e-02	9.068224e-03	3.756334e-02	3.554527e-03
251000	-3.481430e+04	2.086726e+01	8.645959e-02	3.213738e-01	1.768712e-01	1.519646e-01	1.768712e-01	8.645959e-02	187	4	7.044373e-03	7.149288e-02	3.286401e-01	3.387841e-01	4.604823e-01	2.007336e-01	3.237292e-03	1.118702e-02	1.922460e-03	2.295883e-02	1.976463e-02	1.259274e-02	6.163411e-03	1.882028e-02	2.548439e-02	9.510157e-03	1.803612e-02	1.402632e-02	3.676552e-02	7.254017e-03	1.295628e-02	4.124309e-02	1.620602e-02	1.257165e-02	5.565760e-03	2.571811e-02	7.559133e-03	1.922233e-02	6.413842e-03	1.210643e-02	1.154166e-02	6.434581e-03	6.215674e-03	1.041366e-02	2.625233e-02	1.604665e-02	9.068224e-03	3.756334e-02	3.554527e-03
252000	-3.483649e+04	2.046012e+01	8.770129e-02	3.416416e-01	1.508715e-01	1.508715e-01	1.812128e-01	8.770129e-02	172	4	5.026888e-03	7.149288e-02	2.698961e-01	3.258012e-01	4.559891e-01	2.182098e-01	3.237292e-03	1.118702e-02	1.922460e-03	2.295883e-02	1.788901e-02	1.259274e-02	6.163411e-03	1.882028e-02	2.548439e-02	9.510157e-03	1.803612e-02	1.402632e-02	3.676552e-02	7.254017e-03	1.295628e-02	4.124309e-02	1.620602e-02	1.257165e-02	5.565760e-03	2.571811e-02	7.559133e-03	1.922233e-02	6.413842e-03	1.210643e-02	1.154166e-02	7.573966e-03	5.052982e-03	1.157635e-02	2.625233e-02	1.604665e-02	9.068224e-03	3.756334e-02	3.554527e-03
253000	-3.482039e+04	2.036264e+01	9.483681e-02	3.257366e-01	1.523596e-01	1.424096e-01	1.898206e-01	9.483681e-02	197	5	5.026888e-03	7.208805e-02	2.708086e-01	3.800843e-01	4.194810e-01	2.004348e-01	4.397600e-03	1.118702e-02	2.198478e-03	2.295883e-02	1.788901e-02	1.259274e-02	6.163411e-03	1.882028e-02	2.548439e-02	9.510157e-03	1.803612e-02	1.402632e-02	3.676552e-02	7.254017e-03	1.295628e-02	4.124309e-02	1.620602e-02	1.257165e-02	5.565760e-03	2.571811e-02	7.559133e-03	1.922233e-02	6.413842e-03	1.210643e-02	1.154166e-02	6.610368e-03	5.052982e-03	1.157635e-02	2.625233e-02	1.604665e-02	9.068224e-03	3.756334e-02	3.554527e-03
254000	-3.481675e+04	2.075553e+01	9.527214e-02	3.309612e-01	1.478489e-01	1.478489e-01	1.827967e-01	9.527214e-02	172	4	6.761785e-03	7.208805e-02	2.845336e-01	3.503872e-01	4.773821e-01	1.722306e-01	4.397600e-03	1.118702e-02	2.198478e-03	2.295883e-02	1.788901e-02	1.259274e-02	6.163411e-03	1.882028e-02	2.495479e-02	9.510157e-03	2.062981e-02	1.402632e-02	3.676552e-02	7.254017e-03	1.295628e-02	4.124309e-02	1.620602e-02	1.257165e-02	5.565760e-03	2.571811e-02	7.559133e-03	1.922233e-02	6.943444e-03	1.210643e-02	1.154166e-02	6.610368e-03	5.052982e-03	1.157635e-02	2.625233e-02	1.604665e-02	9.068224e-03	3.756334e-02	3.554527e-03
255000	-3.482674e+04	1.968388e+01	9.075435e-02	3.414157e-01	1.771442e-01	1.227873e-01	1.771442e-01	9.075435e-02	187	4	6.761785e-03	7.775781e-02	3.257900e-01	3.608319e-01	4.580717e-01	1.810964e-01	4.397600e-03	1.118702e-02	5.915344e-04	2.295883e-02	1.788901e-02	1.259274e-02	6.163411e-03	1.882028e-02	2.495479e-02	9.510157e-03	2.062981e-02	1.402632e-02	3.676552e-02	7.254017e-03	1.295628e-02	4.124309e-02	1.620602e-02	1.257165e-02	5.565760e-03	2.571811e-02	7.559133e-03	1.922233e-02	6.943444e-03	1.371337e-02	1.154166e-02	6.610368e-03	5.052982e-03	1.157635e-02	2.625233e-02	1.604665e-02	8.180643e-03	3.756334e-02	4.442107e-03
256000	-3.482963e+04	2.017042e+01	9.760223e-02	3.349525e-01	1.441552e-01	1.441552e-01	1.815326e-01	9.760223e-02	172	4	7.755448e-03	7.775781e-02	3.163814e-01	4.145654e-01	4.283501e-01	1.570845e-01	5.470123e-03	1.117290e-02	6.056484e-04	2.295883e-02	1.788901e-02	1.259274e-02	6.163411e-03	1.882028e-02	2.495479e-02	1.053220e-02	2.227492e-02	1.402632e-02	3.677619e-02	7.254017e-03	1.295628e-02	4.124309e-02	1.624051e-02	1.257165e-02	5.531266e-03	2.571811e-02	7.559133e-03	1.922233e-02	6.943444e-03	1.371337e-02	1.154166e-02	6.610368e-03	5.052982e-03	1.157635e-02	2.625233e-02	1.604665e-02	8.180643e-03	3.756334e-02	4.360755e-03
257000	-3.484799e+04	1.923487e+01	9.157525e-02	3.393235e-01	1.460232e-01	1.460232e-01	1.854795e-01	9.157525e-02	172	4	7.184230e-03	7.944911e-02	3.163814e-01	4.432032e-01	3.866991e-01	1.700978e-01	5.470123e-03	1.117290e-02	6.056484e-04	2.295883e-02	1.828856e-02	1.259274e-02	6.163411e-03	1.882028e-02	2.495479e-02	8.607527e-03	2.227492e-02	1.402632e-02	3.677619e-02	7.254017e-03	1.295628e-02	4.124309e-02	1.624051e-02	1.257165e-02	5.531266e-03	2.571811e-02	7.559133e-03	1.922233e-02	6.943444e-03	1.371337e-02	1.154166e-02	6.610368e-03	4.653429e-03	1.157635e-02	2.625233e-02	1.604665e-02	8.180643e-03	3.608262e-02	4.195676e-03
258000	-3.484267e+04	1.904242e+01	9.257755e-02	3.438830e-01	1.569873e-01	1.569873e-01	1.569873e-01	9.257755e-02	168	3	4.908884e-03	6.788491e-02	2.754658e-01	3.723361e-01	4.786025e-01	1.490614e-01	5.381275e-03	1.074306e-02	5.818440e-04	2.253585e-02	1.899872e-02	1.404435e-02	7.651377e-03	1.557164e-02	2.393345e-02	1.037592e-02	2.199152e-02	1.335321e-02	3.787077e-02	8.877691e-03	1.343662e-02	4.440626e-02	1.653969e-02	1.087054e-02	6.520568e-03	2.732409e-02	1.026965e-02	1.907513e-02	6.608129e-03	1.197256e-02	1.101858e-02	4.970560e-03	3.904669e-03	1.037951e-02	2.581292e-02	1.709719e-02	7.990665e-03	3.892059e-02	3.662760e-03
259000	-3.483615e+04	1.879615e+01	8.652923e-02	3.281176e-01	1.785095e-01	1.365018e-01	1.785095e-01	9.183232e-02	191	5	8.219009e-03	6.788491e-02	2.527552e-01	3.974955e-01	4.091344e-01	1.933701e-01	5.381275e-03	1.074306e-02	5.818440e-04	2.253585e-02	1.899872e-02	1.404435e-02	7.651377e-03	1.550668e-02	2.335272e-02	1.186635e-02	2.199152e-02	1.335321e-02	3.787077e-02	8.877691e-03	1.343662e-02	4.440626e-02	1.779138e-02	1.145127e-02	6.520568e-03	2.808868e-02	1.026965e-02	1.907513e-02	6.608129e-03	1.197256e-02	1.101858e-02	4.970560e-03	3.904669e-03	1.037951e-02	2.581292e-02	1.709719e-02	7.990665e-03	3.892059e-02	3.727715e-03
260000	-3.484515e+04	1.931434e+01	9.630533e-02	3.280028e-01	1.429583e-01	1.429583e-01	1.934700e-01	9.630533e-02	172	4	8.219009e-03	6.788491e-02	2.603650e-01	4.265739e-01	4.182277e-01	1.551984e-01	7.652065e-03	1.074306e-02	5.818440e-04	2.253585e-02	1.899872e-02	1.404435e-02	7.651377e-03	1.550668e-02	2.335272e-02	1.186635e-02	2.199152e-02	1.108242e-02	3.787077e-02	8.877691e-03	1.343662e-02	4.454569e-02	1.779138e-02	1.145127e-02	9.081893e-03	2.808868e-02	1.026965e-02	1.907513e-02	6.608129e-03	1.197256e-02	1.101858e-02	4.970560e-03	3.904669e-03	1.037951e-02	2.581292e-02	1.709719e-02	7.990665e-03	3.892059e-02	3.727715e-03
261000	-3.483002e+04	1.959710e+01	9.319104e-02	3.359269e-01	1.454000e-01	1.454000e-01	1.868911e-01	9.319104e-02	172	4	8.219009e-03	6.788491e-02	2.918184e-01	4.378310e-01	3.810928e-01	1.810762e-01	8.653883e-03	7.799413e-03	1.019604e-03	2.094187e-02	1.671640e-02	1.425853e-02	5.693502e-03	1.590572e-02	2.655046e-02	1.034564e-02	1.856878e-02	1.595190e-02	3.934296e-02	1.030458e-02	1.559902e-02	4.113400e-02	1.825790e-02	1.367560e-02	8.606312e-03	3.101968e-02	1.002654e-02	1.591557e-02	7.528178e-03	1.130936e-02	8.438474e-03	5.707801e-03	4.317053e-03	9.516769e-03	2.622549e-02	1.901960e-02	8.161314e-03	3.296325e-02	4.245207e-03
262000	-3.483270e+04	1.952559e+01	9.319104e-02	3.359269e-01	1.753547e-01	1.269816e-01	1.753547e-01	9.319104e-02	187	4	4.939854e-03	6.680139e-02	2.764807e-01	4.152140e-01	4.007055e-01	1.840805e-01	8.653883e-03	7.799413e-03	1.019604e-03	2.096684e-02	1.671640e-02	1.425853e-02	5.693502e-03	1.590572e-02	2.655046e-02	1.034564e-02	1.856878e-02	1.595190e-02	3.934296e-02	1.030458e-02	1.559902e-02	4.113400e-02	1.825790e-02	1.367560e-02	8.606312e-03	3.101968e-02	1.002654e-02	1.591557e-02	7.528178e-03	1.130936e-02	8.438474e-03	5.707801e-03	4.317053e-03	9.516769e-03	2.622549e-02	1.901960e-02	8.161314e-03	3.296325e-02	4.256269e-03
263000	-3.483600e+04	1.961623e+01	9.693274e-02	3.323299e-01	1.597079e-01	1.543889e-01	1.597079e-01	9.693274e-02	187	4	4.939854e-03	6.680139e-02	2.772335e-01	3.414175e-01	4.860352e-01	1.725474e-01	8.653883e-03	7.636846e-03	1.019604e-03	2.096684e-02	1.671640e-02	1.425853e-02	5.693502e-03	1.590572e-02	2.655046e-02	1.050821e-02	1.856878e-02	1.510686e-02	3.934296e-02	1.030458e-02	1.559902e-02	4.113400e-02	1.825790e-02	1.280344e-02	8.585991e-03	3.101968e-02	1.002654e-02	1.591557e-02	7.528178e-03	1.130936e-02	8.438474e-03	5.707801e-03	4.317053e-03	9.516769e-03	2.622549e-02	1.901960e-02	8.161314e-03	3.296325e-02	4.256269e-03
264000	-3.484061e+04	1.901825e+01	8.710963e-02	3.372079e-01	1.640394e-01	1.434345e-01	1.810990e-01	8.710963e-02	197	5	7.161258e-03	6.680139e-02	3.031625e-01	3.271545e-01	5.066251e-01	1.662204e-01	6.620341e-03	7.636846e-03	1.019604e-03	2.096684e-02	1.671640e-02	1.425853e-02	5.693502e-03	1.590572e-02	2.655046e-02	1.050821e-02	1.856878e-02	1.510686e-02	3.934296e-02	1.030458e-02	1.501317e-02	4.113400e-02	1.825790e-02	1.140061e-02	8.585991e-03	3.300835e-02	1.002654e-02	1.591557e-02	7.528178e-03	1.130936e-02	8.438474e-03	5.707801e-03	4.317053e-03	9.014248e-03	2.622549e-02	1.901960e-02	8.161314e-03	3.080984e-02	4.256269e-03
265000	-3.485175e+04	1.984419e+01	9.775505e-02	3.364658e-01	1.449987e-01	1.449987e-01	1.780267e-01	9.775505e-02	172	4	7.161258e-03	6.424588e-02	2.587525e-01	3.507426e-01	4.446460e-01	2.046114e-01	9.298785e-03	7.636846e-03	1.590931e-03	1.751716e-02	1.671640e-02	1.425853e-02	5.693502e-03	1.935539e-02	2.655046e-02	1.050821e-02	1.786721e-02	1.510686e-02	3.918486e-02	1.030458e-02	1.501317e-02	4.113400e-02	1.825790e-02	1.140061e-02	8.585991e-03	3.300835e-02	1.002654e-02	1.352548e-02	7.528178e-03	1.130936e-02	8.438474e-03	5.707801e-03	4.317053e-03	9.014248e-03	2.622549e-02	1.901960e-02	8.161314e-03	3.080984e-02	4.256269e-03
266000	-3.484862e+04	1.926247e+01	8.570969e-02	3.464058e-01	1.659278e-01	1.503194e-01	1.659278e-01	8.570969e-02	187	4	3.249004e-03	6.424588e-02	2.799021e-01	3.462208e-01	4.639099e-01	1.898693e-01	9.298785e-03	8.345110e-03	1.590931e-03	1.751716e-02	1.671640e-02	1.425853e-02	5.693502e-03	1.935539e-02	2.655046e-02	7.243350e-03	2.113206e-02	1.450308e-02	3.918486e-02	9.839963e-03	1.501317e-02	4.113400e-02	1.825790e-02	1.200439e-02	8.585991e-03	3.300835e-02	1.002654e-02	1.352548e-02	7.528178e-03	1.130936e-02	8.438474e-03	5.707801e-03	4.317053e-03	9.014248e-03	2.622549e-02	1.901960e-02	8.161314e-03	3.080984e-02	4.256269e-03
267000	-3.485277e+04	1.982797e+01	9.867375e-02	3.381251e-01	1.517706e-01	1.517706e-01	1.609861e-01	9.867375e-02	172	4	7.238273e-03	6.424588e-02	2.926127e-01	4.223741e-01	4.276482e-01	1.499777e-01	9.298785e-03	8.345110e-03	1.590931e-03	1.751716e-02	1.671640e-02	1.425853e-02	5.961572e-03	1.935539e-02	2.655046e-02	7.243350e-03	2.113206e-02	1.450308e-02	3.918486e-02	9.839963e-03	1.501317e-02	4.113400e-02	1.825790e-02	1.200439e-02	8.585991e-03	3.300835e-02	1.002654e-02	1.352548e-02	7.528178e-03	1.130936e-02	8.438474e-03	5.707801e-03	4.679827e-03	9.014248e-03	2.622549e-02	1.901960e-02	8.161314e-03	3.080984e-02	4.256269e-03
268000	-3.485158e+04	2.064794e+01	9.986095e-02	3.375442e-01	1.542446e-01	1.542446e-01	1.542446e-01	9.986095e-02	168	3	7.192112e-03	6.834258e-02	2.415310e-01	4.226625e-01	4.005281e-01	1.768094e-01	1.138518e-02	8.345110e-03	1.590931e-03	1.751716e-02	1.671640e-02	1.425853e-02	5.850801e-03	1.935539e-02	2.655046e-02	7.243350e-03	2.113206e-02	1.450308e-02	3.918486e-02	9.839963e-03	1.501317e-02	4.113400e-02	1.589780e-02	1.200439e-02	8.585991e-03	3.045965e-02	1.002654e-02	1.352548e-02	7.528178e-03	1.130936e-02	1.079858e-02	5.707801e-03	4.679827e-03	9.014248e-03	2.622549e-02	1.901960e-02	8.161314e-03	3.080984e-02	4.256269e-03
269000	-3.484687e+04	1.977249e+01	8.104433e-02	3.207422e-01	1.723897e-01	1.723897e-01	1.723897e-01	8.104433e-02	168	3	7.908627e-03	8.599958e-02	3.054924e-01	4.055533e-01	4.347048e-01	1.597419e-01	1.138518e-02	8.345110e-03	1.590931e-03	1.696601e-02	1.671640e-02	1.425853e-02	5.850801e-03	1.935539e-02	2.655046e-02	5.910112e-03	2.113206e-02	1.374507e-02	3.918486e-02	9.839963e-03	1.501317e-02	4.113400e-02	1.665581e-02	1.200439e-02	8.403052e-03	3.045965e-02	1.002654e-02	1.352548e-02	7.528178e-03	1.130936e-02	1.079858e-02	5.707801e-03	6.008541e-03	9.014248e-03	2.622549e-02	1.901960e-02	8.161314e-03	3.080984e-02	4.256269e-03
270000	-3.484791e+04	1.913466e+01	8.945112e-02	3.315338e-01	1.519642e-01	1.519642e-01	1.856356e-01	8.945112e-02	172	4	7.908627e-03	8.599958e-02	2.874423e-01	3.862694e-01	4.326536e-01	1.810770e-01	1.036689e-02	8.306557e-03	1.345892e-03	1.756482e-02	1.868624e-02	1.301583e-02	8.004671e-03	1.753451e-02	2.561667e-02	7.319504e-03	1.934676e-02	1.297168e-02	3.975294e-02	8.445349e-03	1.186471e-02	4.273602e-02	1.545634e-02	1.098723e-02	9.724699e-03	2.934002e-02	8.958461e-03	1.248863e-02	7.107822e-03	1.247029e-02	1.197164e-02	4.665348e-03	6.643191e-03	8.542207e-03	2.382788e-02	2.063396e-02	7.812891e-03	3.242118e-02	4.703606e-03
271000	-3.484633e+04	1.985735e+01	9.099824e-02	3.488067e-01	1.466672e-01	1.466672e-01	1.758625e-01	9.099824e-02	172	4	7.908627e-03	8.599958e-02	3.044051e-01	4.090712e-01	3.941918e-01	1.967370e-01	1.036689e-02	8.306557e-03	1.345892e-03	1.756482e-02	1.868624e-02	1.301583e-02	8.004671e-03	1.753451e-02	2.561667e-02	7.979324e-03	1.934676e-02	1.297168e-02	3.975294e-02	8.445349e-03	1.186471e-02	4.273602e-02	1.545634e-02	1.098723e-02	9.724699e-03	2.900402e-02	8.958461e-03	1.248863e-02	7.107822e-03	1.247029e-02	1.197164e-02	4.665348e-03	6.643191e-03	1.027640e-02	2.382788e-02	2.063396e-02	7.812891e-03	3.242118e-02	4.703606e-03
272000	-3.482432e+04	2.049502e+01	8.069138e-02	3.389202e-01	1.612352e-01	1.612352e-01	1.612352e-01	9.668294e-02	171	4	7.908627e-03	7.030416e-02	2.680988e-01	4.597731e-01	3.774041e-01	1.628228e-01	8.073393e-03	1.163967e-02	1.345892e-03	1.991637e-02	1.868624e-02	1.301583e-02	8.004671e-03	1.955364e-02	2.561667e-02	6.579742e-03	1.934676e-02	1.297168e-02	3.802712e-02	1.017116e-02	1.186471e-02	4.273602e-02	1.545634e-02	1.098723e-02	9.724699e-03	2.900402e-02	8.958461e-03	1.248863e-02	7.107822e-03	1.322543e-02	1.197164e-02	4.665348e-03	6.643191e-03	9.324429e-03	2.382788e-02	2.063396e-02	7.228137e-03	3.242118e-02	4.703606e-03
273000	-3.481490e+04	2.011116e+01	9.431014e-02	3.428229e-01	1.561856e-01	1.561856e-01	1.561856e-01	9.431014e-02	168	3	7.908627e-03	7.030416e-02	2.840427e-01	4.213352e-01	4.069402e-01	1.717246e-01	8.073393e-03	1.163967e-02	1.908160e-03	1.991637e-02	1.868624e-02	1.301583e-02	8.004671e-03	1.955364e-02	2.561667e-02	6.579742e-03	1.934676e-02	1.297168e-02	3.773348e-02	1.017116e-02	1.186471e-02	4.273602e-02	1.545634e-02	1.098723e-02	9.724699e-03	2.900402e-02	8.958461e-03	1.248863e-02	7.107822e-03	1.266316e-02	1.197164e-02	4.665348e-03	6.643191e-03	9.324429e-03	2.382788e-02	2.063396e-02	7.228137e-03	3.242118e-02	4.703606e-03
274000	-3.483677e+04	2.044112e+01	9.029193e-02	3.437687e-01	1.423101e-01	1.512973e-01	1.820400e-01	9.029193e-02	197	5	8.426180e-03	7.030416e-02	2.666360e-01	4.193844e-01	4.354660e-01	1.451496e-01	7.516443e-03	1.023263e-02	2.125954e-03	1.969084e-02	1.696016e-02	1.111148e-02	7.487793e-03	2.006408e-02	2.845465e-02	7.174037e-03	2.105334e-02	1.263013e-02	3.839911e-02	1.103479e-02	1.196486e-02	4.756549e-02	1.611783e-02	1.068882e-02	8.331348e-03	2.898884e-02	1.059818e-02	1.141139e-02	6.692991e-03	9.884329e-03	1.215040e-02	4.804197e-03	7.703143e-03	6.977624e-03	2.334980e-02	2.015558e-02	7.662669e-03	2.991171e-02	4.881647e-03
275000	-3.482621e+04	2.039081e+01	7.989481e-02	3.583590e-01	1.603213e-01	1.308334e-01	1.603213e-01	1.102702e-01	191	5	8.181524e-03	6.299525e-02	2.656344e-01	4.111981e-01	4.351783e-01	1.536236e-01	7.516443e-03	1.023263e-02	9.276497e-04	1.969084e-02	1.696016e-02	1.111148e-02	7.487793e-03	2.006408e-02	2.845465e-02	7.174037e-03	2.105334e-02	1.263013e-02	3.839911e-02	1.103479e-02	1.233693e-02	4.756549e-02	1.611783e-02	1.068882e-02	8.331348e-03	2.898884e-02	1.059818e-02	1.141139e-02	6.692991e-03	9.884329e-03	1.215040e-02	4.804197e-03	7.703143e-03	6.977624e-03	2.380564e-02	2.015558e-02	7.662669e-03	3.111002e-02	4.881647e-03
276000	-3.483117e+04	2.044372e+01	1.013701e-01	3.136986e-01	1.532257e-01	1.532257e-01	1.771099e-01	1.013701e-01	172	4	8.181524e-03	6.299525e-02	2.711783e-01	4.183355e-01	4.126519e-01	1.690126e-01	7.516443e-03	1.023263e-02	9.276497e-04	1.963024e-02	1.696016e-02	1.111148e-02	7.487793e-03	2.006408e-02	2.845465e-02	7.174037e-03	2.105334e-02	1.348598e-02	3.839911e-02	1.103479e-02	1.309766e-02	4.756549e-02	1.611783e-02	1.068882e-02	8.331348e-03	2.898884e-02	1.059818e-02	1.141139e-02	6.692991e-03	9.884329e-03	1.215040e-02	4.804197e-03	7.703143e-03	6.977624e-03	2.380564e-02	2.015558e-02	7.662669e-03	3.111002e-02	3.171343e-03
277000	-3.482225e+04	1.929644e+01	9.413678e-02	3.326722e-01	1.686451e-01	1.417640e-01	1.686451e-01	9.413678e-02	187	4	8.181524e-03	7.327969e-02	2.714115e-01	4.238809e-01	4.319148e-01	1.442043e-01	8.491724e-03	1.019964e-02	1.196524e-03	1.976451e-02	1.733400e-02	1.167847e-02	7.541778e-03	1.628647e-02	2.705179e-02	6.832405e-03	1.834755e-02	1.369179e-02	3.837413e-02	1.195922e-02	1.308296e-02	4.370928e-02	1.529535e-02	1.094535e-02	8.474777e-03	2.864873e-02	8.903884e-03	1.163071e-02	7.467646e-03	8.397021e-03	1.285849e-02	4.782697e-03	7.681646e-03	7.799195e-03	2.432831e-02	2.184115e-02	9.055847e-03	3.497857e-02	3.642836e-03
278000	-3.483424e+04	1.929987e+01	8.720182e-02	3.294253e-01	1.653903e-01	1.653903e-01	1.653903e-01	8.720182e-02	168	3	8.181524e-03	7.024071e-02	3.103008e-01	4.469288e-01	4.192312e-01	1.338400e-01	8.843383e-03	9.219656e-03	3.719312e-04	2.029480e-02	1.799802e-02	1.199661e-02	8.868887e-03	1.577921e-02	2.698506e-02	6.181820e-03	2.134184e-02	1.242444e-02	3.861146e-02	1.226237e-02	1.357533e-02	4.302728e-02	1.045444e-02	1.313960e-02	7.837551e-03	2.585983e-02	7.577311e-03	1.228064e-02	5.941681e-03	9.112921e-03	1.310314e-02	4.892962e-03	6.792390e-03	8.051372e-03	2.525412e-02	2.060382e-02	8.817768e-03	3.762593e-02	3.487226e-03
279000	-3.483274e+04	1.960781e+01	9.556141e-02	3.351395e-01	1.579126e-01	1.579126e-01	1.579126e-01	9.556141e-02	168	3	8.181524e-03	7.292490e-02	2.737151e-01	4.264361e-01	3.544709e-01	2.190930e-01	8.843383e-03	9.219656e-03	3.719312e-04	1.775868e-02	1.799802e-02	1.199661e-02	8.868887e-03	1.577921e-02	2.698506e-02	6.181820e-03	2.134184e-02	1.524084e-02	3.861146e-02	1.226237e-02	1.357533e-02	4.302728e-02	1.045444e-02	1.313960e-02	7.837551e-03	2.585983e-02	7.577311e-03	1.228064e-02	4.830108e-03	9.112921e-03	9.971883e-03	4.892962e-03	6.792390e-03	8.051372e-03	2.525412e-02	1.778742e-02	1.132829e-02	3.762593e-02	3.487226e-03
280000	-3.482547e+04	1.987795e+01	8.608387e-02	3.123370e-01	1.718318e-01	1.718318e-01	1.718318e-01	8.608387e-02	168	3	9.099332e-03	7.582325e-02	2.389720e-01	4.458438e-01	3.898998e-01	1.642563e-01	8.843383e-03	9.219656e-03	3.719312e-04	1.775868e-02	1.799802e-02	1.199661e-02	7.399629e-03	1.577921e-02	2.698506e-02	6.181820e-03	2.134184e-02	1.524084e-02	3.861146e-02	1.226237e-02	1.357533e-02	4.302728e-02	1.045444e-02	1.313960e-02	7.837551e-03	3.206078e-02	7.577311e-03	1.049411e-02	5.635807e-03	9.112921e-03	9.971883e-03	4.892962e-03	6.792390e-03	8.051372e-03	2.525412e-02	1.778742e-02	1.132829e-02	3.762593e-02	3.487226e-03
281000	-3.482442e+04	2.012296e+01	9.529176e-02	3.327786e-01	1.376809e-01	1.738737e-01	1.738737e-01	8.650147e-02	196	5	7.455287e-03	8.314567e-02	2.775647e-01	3.795292e-01	4.429012e-01	1.775696e-01	8.843383e-03	9.219656e-03	3.719312e-04	1.775868e-02	1.799802e-02	1.199661e-02	7.399629e-03	1.577921e-02	2.698506e-02	6.181820e-03	2.134184e-02	1.524084e-02	3.861146e-02	1.226237e-02	1.357533e-02	4.302728e-02	1.045444e-02	1.313960e-02	7.837551e-03	3.206078e-02	7.577311e-03	1.049411e-02	5.635807e-03	9.112921e-03	9.971883e-03	4.892962e-03	6.792390e-03	8.051372e-03	2.525412e-02	1.778742e-02	1.132829e-02	3.762593e-02	3.487226e-03
282000	-3.483344e+04	2.082247e+01	8.387570e-02	3.071857e-01	1.637112e-01	1.637112e-01	1.976404e-01	8.387570e-02	172	4	7.455287e-03	8.314567e-02	2.825929e-01	4.430149e-01	3.553110e-01	2.016741e-01	9.178612e-03	8.707272e-03	6.757566e-04	2.060988e-02	1.672809e-02	1.112089e-02	6.723974e-03	1.725420e-02	2.784243e-02	7.073742e-03	2.066248e-02	1.433075e-02	4.023738e-02	1.121066e-02	1.468535e-02	4.083237e-02	1.087547e-02	1.361381e-02	6.629770e-03	3.209346e-02	7.751177e-03	9.971660e-03	5.453205e-03	7.684812e-03	1.282681e-02	4.980022e-03	7.348579e-03	7.833318e-03	2.503765e-02	1.786907e-02	1.195501e-02	3.790935e-02	3.557862e-03
283000	-3.483003e+04	1.970865e+01	1.003887e-01	3.204636e-01	1.597707e-01	1.597707e-01	1.884596e-01	7.114669e-02	176	5	8.429727e-03	7.048790e-02	3.167144e-01	4.368276e-01	4.197164e-01	1.434561e-01	9.178612e-03	9.154233e-03	6.757566e-04	2.060988e-02	1.672809e-02	1.112089e-02	6.723974e-03	1.725420e-02	2.784243e-02	7.073742e-03	2.031133e-02	1.433075e-02	4.023738e-02	1.121066e-02	1.468535e-02	4.083237e-02	1.388648e-02	1.361381e-02	6.629770e-03	3.209346e-02	7.751177e-03	1.160758e-02	5.453205e-03	7.684812e-03	1.282681e-02	4.980022e-03	7.348579e-03	7.833318e-03	2.413030e-02	1.877642e-02	1.195501e-02	3.790935e-02	3.557862e-03
284000	-3.483702e+04	1.930728e+01	7.308329e-02	3.420744e-01	1.705863e-01	1.705863e-01	1.705863e-01	7.308329e-02	168	3	9.871549e-03	7.490732e-02	2.852434e-01	4.205858e-01	3.511492e-01	2.282650e-01	9.178612e-03	9.154233e-03	3.967165e-04	2.358734e-02	1.672809e-02	1.112089e-02	6.723974e-03	1.725420e-02	2.784243e-02	7.073742e-03	2.031133e-02	1.433075e-02	4.023738e-02	1.121066e-02	1.468535e-02	4.083237e-02	1.178116e-02	1.361381e-02	6.629770e-03	3.237250e-02	7.751177e-03	1.371290e-02	5.453205e-03	7.684812e-03	9.475531e-03	4.980022e-03	7.348579e-03	7.833318e-03	2.413030e-02	1.877642e-02	1.195501e-02	3.790935e-02	3.557862e-03
285000	-3.484345e+04	1.935372e+01	8.728521e-02	3.200281e-01	1.684672e-01	1.684672e-01	1.684672e-01	8.728521e-02	168	3	9.871549e-03	7.490732e-02	2.669950e-01	4.227926e-01	3.782542e-01	1.989532e-01	9.609951e-03	9.594731e-03	6.283050e-04	2.222653e-02	1.898957e-02	1.023222e-02	7.305094e-03	1.538295e-02	2.775708e-02	7.192611e-03	1.954578e-02	1.393382e-02	4.014716e-02	1.288051e-02	1.368166e-02	4.228697e-02	8.921384e-03	1.350793e-02	9.751354e-03	2.910477e-02	8.692536e-03	1.531751e-02	5.402733e-03	8.358231e-03	8.913532e-03	5.793846e-03	7.369650e-03	6.171116e-03	2.615962e-02	1.550316e-02	1.132450e-02	3.899756e-02	2.955454e-03
286000	-3.483400e+04	1.810686e+01	8.779153e-02	3.299212e-01	1.638036e-01	1.653460e-01	1.653460e-01	8.779153e-02	192	4	9.871549e-03	7.490732e-02	2.799134e-01	4.849409e-01	3.884368e-01	1.266223e-01	9.609951e-03	9.594731e-03	6.283050e-04	2.222653e-02	1.898957e-02	1.081057e-02	7.305094e-03	1.538295e-02	2.775708e-02	7.984075e-03	1.954578e-02	1.393382e-02	4.014716e-02	1.288051e-02	1.346892e-02	4.228697e-02	8.921384e-03	1.350793e-02	9.751354e-03	2.910477e-02	8.692536e-03	1.531751e-02	5.402733e-03	8.358231e-03	8.913532e-03	5.793846e-03	7.369650e-03	5.805511e-03	2.615962e-02	1.550316e-02	1.132450e-02	3.899756e-02	2.955454e-03
287000	-3.483305e+04	1.962408e+01	9.926666e-02	3.217535e-01	1.599044e-01	1.599044e-01	1.599044e-01	9.926666e-02	168	3	9.871549e-03	7.151467e-02	2.799134e-01	3.943662e-01	3.934248e-01	2.122089e-01	9.364822e-03	9.940953e-03	6.480686e-04	2.094119e-02	2.031232e-02	1.062444e-02	4.809218e-03	1.502625e-02	2.688291e-02	1.047526e-02	1.961814e-02	1.400965e-02	3.779573e-02	1.190865e-02	1.360561e-02	4.026111e-02	9.651665e-03	1.358273e-02	9.634428e-03	2.366323e-02	1.006223e-02	1.421136e-02	4.832888e-03	8.794670e-03	9.565508e-03	5.028049e-03	7.524688e-03	7.174414e-03	2.689160e-02	1.743986e-02	1.199615e-02	4.037283e-02	3.109532e-03
288000	-3.483307e+04	1.938650e+01	9.891494e-02	3.209994e-01	1.394754e-01	1.708477e-01	1.708477e-01	9.891494e-02	192	4	9.542146e-03	7.151467e-02	2.850532e-01	4.118850e-01	4.055018e-01	1.826132e-01	9.364822e-03	9.940953e-03	6.480686e-04	2.094119e-02	2.031232e-02	1.062444e-02	4.809218e-03	1.502625e-02	2.688291e-02	6.944280e-03	1.961814e-02	1.400965e-02	3.779573e-02	1.190865e-02	1.360561e-02	4.026111e-02	9.651665e-03	1.358273e-02	9.634428e-03	2.366323e-02	1.006223e-02	1.421136e-02	4.832888e-03	8.794670e-03	1.026317e-02	5.028049e-03	7.524688e-03	7.174414e-03	2.689160e-02	1.743986e-02	1.199615e-02	4.037283e-02	3.109532e-03
289000	-3.482609e+04	1.916260e+01	8.675175e-02	3.362260e-01	1.752431e-01	1.397843e-01	1.752431e-01	8.675175e-02	187	4	9.542146e-03	7.914142e-02	2.850532e-01	4.329820e-01	3.868006e-01	1.802174e-01	9.364822e-03	9.940953e-03	6.480686e-04	2.094119e-02	2.031232e-02	1.062444e-02	4.809218e-03	1.502625e-02	2.688291e-02	6.944280e-03	1.961814e-02	1.400965e-02	3.744363e-02	1.190865e-02	1.360561e-02	4.026111e-02	9.651665e-03	1.358273e-02	9.634428e-03	2.366323e-02	1.006223e-02	1.421136e-02	4.832888e-03	8.794670e-03	1.026317e-02	5.028049e-03	7.524688e-03	7.174414e-03	2.689160e-02	1.743986e-02	1.081522e-02	4.037283e-02	3.109532e-03
290000	-3.481798e+04	2.000536e+01	9.281647e-02	3.501626e-01	1.297046e-01	1.672499e-01	1.672499e-01	9.281647e-02	192	4	9.542146e-03	7.914142e-02	2.902367e-01	4.382372e-01	4.198539e-01	1.419089e-01	9.364822e-03	9.940953e-03	6.480686e-04	2.094119e-02	2.031232e-02	1.062444e-02	4.879093e-03	1.502625e-02	2.688291e-02	6.944280e-03	1.961814e-02	1.400965e-02	3.744363e-02	1.190865e-02	1.360561e-02	4.026111e-02	9.651665e-03	1.358273e-02	9.634428e-03	2.461476e-02	1.006223e-02	1.421136e-02	4.832888e-03	8.794670e-03	1.026317e-02	5.028049e-03	7.823159e-03	7.174414e-03	2.689160e-02	1.743986e-02	1.081522e-02	4.037283e-02	3.109532e-03
291000	-3.483252e+04	2.033482e+01	8.287641e-02	3.464206e-01	1.626089e-01	1.626089e-01	1.626089e-01	8.287641e-02	168	3	9.542146e-03	7.914142e-02	3.381720e-01	4.944741e-01	3.815831e-01	1.239428e-01	9.364822e-03	1.056951e-02	6.480686e-04	2.094119e-02	2.031232e-02	1.062444e-02	4.879093e-03	1.502625e-02	2.688291e-02	6.944280e-03	2.116957e-02	1.400965e-02	3.744363e-02	9.585277e-03	1.360561e-02	4.026111e-02	9.651665e-03	1.358273e-02	9.634428e-03	2.461476e-02	1.006223e-02	1.360000e-02	4.832888e-03	8.794670e-03	1.026317e-02	5.028049e-03	6.276205e-03	7.174414e-03	2.843856e-02	1.743986e-02	1.018667e-02	4.037283e-02	3.109532e-03
292000	-3.483528e+04	2.125040e+01	8.180140e-02	3.476370e-01	1.629201e-01	1.629201e-01	1.629201e-01	8.180140e-02	168	3	9.542146e-03	7.850417e-02	3.084419e-01	4.279912e-01	4.141323e-01	1.578766e-01	9.364822e-03	1.056951e-02	1.805640e-03	2.094119e-02	2.031232e-02	1.062444e-02	4.879093e-03	1.502625e-02	2.688291e-02	7.293435e-03	1.924647e-02	1.250834e-02	3.577909e-02	9.585277e-03	1.360561e-02	4.026111e-02	9.302510e-03	1.392646e-02	9.634428e-03	2.461476e-02	1.006223e-02	1.196277e-02	4.832888e-03	8.794670e-03	1.026317e-02	5.028049e-03	6.276205e-03	7.174414e-03	2.843856e-02	1.743986e-02	1.018667e-02	4.037283e-02	3.109532e-03
293000	-3.482357e+04	2.136113e+01	8.716860e-02	3.299199e-01	1.630313e-01	1.630313e-01	1.696803e-01	8.716860e-02	172	4	8.432216e-03	7.035490e-02	2.873903e-01	4.537542e-01	3.297653e-01	2.164805e-01	9.364822e-03	1.056951e-02	1.805640e-03	2.094119e-02	2.031232e-02	1.154836e-02	4.879093e-03	1.502625e-02	2.688291e-02	7.293435e-03	1.924647e-02	1.250834e-02	3.577909e-02	9.585277e-03	1.360561e-02	4.026111e-02	9.302510e-03	1.392646e-02	9.634428e-03	2.461476e-02	1.006223e-02	1.196277e-02	4.832888e-03	8.928243e-03	1.026317e-02	5.028049e-03	6.276205e-03	7.174414e-03	2.843856e-02	1.743986e-02	1.018667e-02	4.037283e-02	3.109532e-03
294000	-3.488368e+04	1.923033e+01	1.040467e-01	3.439921e-01	1.365212e-01	1.365212e-01	1.748722e-01	1.040467e-01	172	4	2.389581e-02	1.962760e-01	4.769412e+00	6.508812e-01	3.490188e-01	9.999000e-05	5.352592e-03	7.797488e-03	1.173104e-03	2.112874e-02	2.245392e-02	9.983658e-03	8.830890e-03	1.892162e-02	2.508689e-02	1.063063e-02	2.046340e-02	1.023883e-02	3.796206e-02	8.829826e-03	1.441721e-02	4.753730e-02	1.375880e-02	1.305539e-02	7.092471e-03	2.496143e-02	1.006637e-02	1.266614e-02	7.369895e-03	1.284799e-02	7.540458e-03	5.253058e-03	5.294444e-03	1.232334e-02	2.593033e-02	1.505058e-02	1.008888e-02	3.207237e-02	6.287091e-03
295000	-3.483168e+04	2.135056e+01	9.110804e-02	3.327616e-01	1.495298e-01	1.495298e-01	1.859628e-01	9.110804e-02	172	4	7.289483e-03	6.879679e-02	2.505682e-01	4.080611e-01	4.311091e-01	1.608298e-01	9.364822e-03	1.056951e-02	1.805640e-03	1.916390e-02	2.031232e-02	1.154836e-02	4.879093e-03	1.321026e-02	2.173303e-02	7.293435e-03	1.924647e-02	1.250834e-02	3.577909e-02	9.750497e-03	1.620497e-02	4.026111e-02	9.302510e-03	1.564594e-02	7.914948e-03	2.461476e-02	1.006223e-02	1.127276e-02	4.832888e-03	8.795710e-03	1.026317e-02	5.028049e-03	6.276205e-03	7.174414e-03	2.843856e-02	2.258974e-02	1.200265e-02	4.037283e-02	3.109532e-03
296000	-3.483975e+04	2.096870e+01	1.012772e-01	3.103438e-01	1.623673e-01	1.623673e-01	1.623673e-01	1.012772e-01	168	3	7.861385e-03	6.879679e-02	2.779940e-01	4.483840e-01	3.916493e-01	1.599667e-01	9.364822e-03	1.056951e-02	1.805640e-03	1.916390e-02	2.031232e-02	1.154836e-02	4.879093e-03	1.472532e-02	2.173303e-02	7.293435e-03	1.924647e-02	1.250834e-02	3.577909e-02	9.750497e-03	1.620497e-02	4.026111e-02	9.302510e-03	1.564594e-02	7.914948e-03	2.461476e-02	1.006223e-02	1.127276e-02	4.832888e-03	8.795710e-03	1.026317e-02	5.028049e-03	6.276205e-03	7.174414e-03	2.843856e-02	2.258974e-02	1.200265e-02	4.037283e-02	3.109532e-03
297000	-3.483819e+04	2.100818e+01	9.714699e-02	3.103385e-01	1.567907e-01	1.692884e-01	1.692884e-01	9.714699e-02	192	4	5.680453e-03	6.879679e-02	2.588721e-01	3.850891e-01	4.115330e-01	2.033778e-01	9.364822e-03	1.056951e-02	2.266627e-03	1.916390e-02	2.031232e-02	1.154836e-02	4.879093e-03	1.472532e-02	2.173303e-02	7.293435e-03	1.924647e-02	1.250834e-02	4.020936e-02	9.750497e-03	1.620497e-02	4.026111e-02	9.302510e-03	1.564594e-02	7.914948e-03	2.291221e-02	1.006223e-02	1.127276e-02	6.535438e-03	8.795710e-03	5.832900e-03	5.028049e-03	6.276205e-03	7.174414e-03	2.843856e-02	2.258974e-02	1.200265e-02	4.037283e-02	3.109532e-03
298000	-3.482727e+04	2.120571e+01	9.888407e-02	3.395811e-01	1.423086e-01	1.423086e-01	1.780335e-01	9.888407e-02	172	4	5.680453e-03	6.808906e-02	2.654272e-01	3.675555e-01	4.489575e-01	1.834870e-01	9.364822e-03	1.056951e-02	1.114818e-03	1.916390e-02	2.031232e-02	1.154836e-02	4.879093e-03	1.472532e-02	2.173303e-02	8.167027e-03	1.924647e-02	1.250834e-02	4.020936e-02	9.750497e-03	1.620497e-02	4.026111e-02	9.302510e-03	1.564594e-02	7.914948e-03	2.291221e-02	1.006223e-02	1.127276e-02	6.535438e-03	8.795710e-03	5.832900e-03	6.863481e-03	6.276205e-03	7.174414e-03	2.843856e-02	2.258974e-02	1.200265e-02	4.037283e-02	4.085893e-03
299000	-3.482881e+04	2.065756e+01	9.416101e-02	3.167753e-01	1.535460e-01	1.535460e-01	1.878106e-01	9.416101e-02	172	4	5.680453e-03	6.808906e-02	2.654272e-01	3.511913e-01	4.773749e-01	1.714338e-01	9.364822e-03	1.056951e-02	1.114818e-03	1.916390e-02	2.003890e-02	1.154836e-02	4.985241e-03	1.472532e-02	2.173303e-02	8.167027e-03	1.924647e-02	1.250834e-02	4.020936e-02	9.750497e-03	1.620497e-02	4.026111e-02	9.302510e-03	1.564594e-02	7.914948e-03	2.291221e-02	1.006223e-02	1.127276e-02	6.535438e-03	8.795710e-03	5.832900e-03	6.863481e-03	6.276205e-03	7.174414e-03	2.843856e-02	2.258974e-02	1.200265e-02	3.981104e-02	4.647687e-03
300000	-3.482911e+04	2.031358e+01	9.937462e-02	3.276567e-01	1.450881e-01	1.450881e-01	1.834179e-01	9.937462e-02	172	4	5.900160e-03	7.061058e-02	2.612492e-01	3.900654e-01	4.476628e-01	1.622719e-01	9.364822e-03	1.116083e-02	1.114818e-03	1.916390e-02	2.003890e-02	1.154836e-02	4.985241e-03	1.472532e-02	2.173303e-02	8.167027e-03	1.924647e-02	1.250834e-02	4.020936e-02	9.750497e-03	1.620497e-02	4.026111e-02	9.913210e-03	1.564594e-02	7.914948e-03	2.291221e-02	1.001103e-02	1.127276e-02	5.924738e-03	8.795710e-03	5.832900e-03	6.863481e-03	6.276205e-03	7.174414e-03	2.843856e-02	2.258974e-02	1.200265e-02	3.981104e-02	4.647687e-03
301000	-3.486117e+04	1.911092e+01	9.525063e-02	2.864485e-01	1.839672e-01	1.551157e-01	1.839672e-01	9.525063e-02	187	4	5.900160e-03	7.061058e-02	2.970875e-01	3.844232e-01	4.246759e-01	1.909010e-01	9.364822e-03	1.116083e-02	1.154234e-03	1.916390e-02	2.003890e-02	1.154836e-02	4.985241e-03	1.418204e-02	2.173303e-02	8.167027e-03	2.015233e-02	1.246893e-02	4.020936e-02	9.750497e-03	1.620497e-02	3.802495e-02	9.913210e-03	1.564594e-02	7.914948e-03	2.291221e-02	1.001103e-02	1.127276e-02	5.924738e-03	1.066663e-02	5.832900e-03	6.863481e-03	6.276205e-03	7.174414e-03	2.684151e-02	2.258974e-02	1.200265e-02	3.981104e-02	4.647687e-03
302000	-3.486359e+04	1.942066e+01	1.041278e-01	2.865930e-01	1.683838e-01	1.683838e-01	1.683838e-01	1.041278e-01	168	3	5.900160e-03	8.319506e-02	2.978424e-01	3.587747e-01	5.023936e-01	1.388318e-01	8.402431e-03	1.208004e-02	1.154234e-03	1.916390e-02	2.003890e-02	1.154836e-02	4.985241e-03	1.418204e-02	2.173303e-02	8.167027e-03	2.015233e-02	1.246893e-02	4.020936e-02	9.750497e-03	1.620497e-02	3.802495e-02	9.913210e-03	1.564594e-02	7.914948e-03	2.291221e-02	1.097342e-02	1.323294e-02	5.924738e-03	1.066663e-02	5.832900e-03	6.863481e-03	6.276205e-03	7.174414e-03	2.684151e-02	2.258974e-02	1.200265e-02	3.981104e-02	4.647687e-03
303000	-3.484070e+04	1.943218e+01	8.921959e-02	3.159700e-01	1.570175e-01	1.742866e-01	1.742866e-01	8.921959e-02	192	4	5.900160e-03	8.319506e-02	3.268460e-01	4.140164e-01	4.087725e-01	1.772111e-01	8.402431e-03	1.208004e-02	1.154234e-03	1.916390e-02	1.856197e-02	1.234439e-02	4.985241e-03	1.418204e-02	2.173303e-02	8.167027e-03	2.015233e-02	1.246893e-02	4.020936e-02	9.750497e-03	1.620497e-02	3.802495e-02	9.913210e-03	1.564594e-02	7.914948e-03	2.291221e-02	1.097342e-02	1.323294e-02	5.924738e-03	1.066663e-02	5.832900e-03	6.863481e-03	6.276205e-03	7.174414e-03	2.684151e-02	2.258974e-02	1.200265e-02	3.981104e-02	6.124620e-03
304000	-3.482900e+04	1.928884e+01	9.471278e-02	3.028036e-01	1.611451e-01	1.611451e-01	1.854807e-01	9.471278e-02	172	4	5.900160e-03	8.319506e-02	3.411844e-01	3.652039e-01	4.696740e-01	1.651221e-01	8.402431e-03	1.208004e-02	1.154234e-03	1.916390e-02	1.833931e-02	1.234439e-02	4.985241e-03	1.418204e-02	2.173303e-02	8.167027e-03	2.015233e-02	1.246893e-02	4.020936e-02	9.750497e-03	1.620497e-02	3.802495e-02	9.913210e-03	1.564594e-02	7.914948e-03	2.291221e-02	1.097342e-02	1.323294e-02	5.924738e-03	1.066663e-02	5.832900e-03	6.863481e-03	6.567405e-03	7.174414e-03	2.684151e-02	2.258974e-02	1.200265e-02	3.981104e-02	5.833420e-03
305000	-3.482051e+04	1.915415e+01	9.400836e-02	3.237017e-01	1.537190e-01	1.537190e-01	1.808436e-01	9.400836e-02	172	4	5.900160e-03	7.766129e-02	2.893213e-01	3.793265e-01	4.503378e-01	1.703357e-01	8.726569e-03	1.186595e-02	2.284940e-03	2.160527e-02	1.840134e-02	1.260475e-02	5.709076e-03	1.261254e-02	2.348793e-02	6.640696e-03	1.850221e-02	1.251292e-02	4.058853e-02	9.186201e-03	1.499174e-02	3.643252e-02	1.048648e-02	1.476582e-02	7.977255e-03	2.210348e-02	1.005332e-02	1.358964e-02	5.755849e-03	1.068802e-02	6.446923e-03	6.379032e-03	7.865519e-03	7.205206e-03	2.635981e-02	2.006648e-02	1.284308e-02	3.877667e-02	4.646752e-03
306000	-3.481793e+04	1.937285e+01	8.276173e-02	3.335825e-01	1.669647e-01	1.669647e-01	1.669647e-01	8.276173e-02	168	3	5.900160e-03	6.989540e-02	2.893213e-01	3.863974e-01	4.009237e-01	2.126789e-01	8.726569e-03	1.186595e-02	2.284940e-03	2.160527e-02	1.840134e-02	1.260475e-02	6.782819e-03	1.434075e-02	2.348793e-02	6.640696e-03	1.850221e-02	1.251292e-02	4.029405e-02	9.186201e-03	1.499174e-02	3.643252e-02	9.515873e-03	1.224654e-02	7.977255e-03	2.210348e-02	1.005332e-02	1.358964e-02	5.755849e-03	1.068802e-02	6.446923e-03	6.379032e-03	7.865519e-03	7.205206e-03	2.646518e-02	1.454475e-02	1.284308e-02	3.877667e-02	5.449551e-03
307000	-3.482360e+04	1.935246e+01	9.891788e-02	3.095612e-01	1.642010e-01	1.642010e-01	1.642010e-01	9.891788e-02	168	3	5.900160e-03	7.054933e-02	2.893213e-01	4.022252e-01	4.081772e-01	1.895977e-01	8.726569e-03	1.186595e-02	2.284940e-03	2.160527e-02	1.840134e-02	1.260475e-02	6.782819e-03	1.434075e-02	2.348793e-02	7.988159e-03	1.850221e-02	1.354819e-02	4.029405e-02	9.186201e-03	1.499174e-02	3.643252e-02	9.515873e-03	1.224654e-02	7.977255e-03	2.310073e-02	1.005332e-02	1.358964e-02	5.755849e-03	1.068802e-02	6.446923e-03	6.379032e-03	7.865519e-03	7.205206e-03	2.646518e-02	1.523397e-02	1.284308e-02	3.877667e-02	4.760332e-03
308000	-3.482407e+04	1.899119e+01	9.889724e-02	3.182944e-01	1.687507e-01	1.464097e-01	1.687507e-01	9.889724e-02	187	4	5.844594e-03	7.054933e-02	2.877418e-01	2.867526e-01	5.359093e-01	1.773381e-01	8.726569e-03	1.186595e-02	1.458684e-03	2.160527e-02	1.840134e-02	1.260475e-02	6.782819e-03	1.434075e-02	2.348793e-02	7.988159e-03	1.850221e-02	1.354819e-02	4.029405e-02	9.186201e-03	1.499174e-02	3.633821e-02	9.515873e-03	1.406566e-02	7.469813e-03	2.310073e-02	1.005332e-02	1.358964e-02	5.755849e-03	1.068802e-02	6.446923e-03	4.937374e-03	7.865519e-03	7.205206e-03	2.646518e-02	1.523397e-02	1.284308e-02	3.877667e-02	4.760332e-03
309000	-3.482744e+04	1.857321e+01	8.822882e-02	3.407348e-01	1.609359e-01	1.609359e-01	1.609359e-01	8.822882e-02	168	3	5.844594e-03	7.054933e-02	2.765948e-01	3.947940e-01	4.230527e-01	1.821532e-01	8.726569e-03	1.186595e-02	1.458684e-03	2.160527e-02	1.840134e-02	1.367501e-02	6.782819e-03	1.434075e-02	2.348793e-02	7.988159e-03	1.850221e-02	1.354819e-02	4.029405e-02	9.186201e-03	1.499174e-02	3.633821e-02	9.515873e-03	1.406566e-02	7.469813e-03	2.310073e-02	1.005332e-02	1.358964e-02	5.755849e-03	1.068802e-02	6.446923e-03	4.937374e-03	6.795259e-03	7.205206e-03	2.646518e-02	1.523397e-02	1.284308e-02	3.877667e-02	4.760332e-03
310000	-3.482039e+04	1.918528e+01	1.070020e-01	3.281081e-01	1.377931e-01	1.377931e-01	1.823017e-01	1.070020e-01	172	4	6.603507e-03	7.054933e-02	3.070110e-01	3.861155e-01	4.027808e-01	2.111037e-01	9.908588e-03	9.737185e-03	1.667101e-03	2.160527e-02	1.840134e-02	1.367501e-02	6.782819e-03	1.434075e-02	2.348793e-02	9.720421e-03	1.850221e-02	1.354819e-02	4.029405e-02	9.186201e-03	1.499174e-02	3.633821e-02	1.012486e-02	1.406566e-02	7.469813e-03	2.639721e-02	1.005332e-02	1.358964e-02	5.755849e-03	1.068802e-02	6.446923e-03	4.937374e-03	6.795259e-03	7.205206e-03	2.646518e-02	1.523397e-02	1.284308e-02	3.877667e-02	4.760332e-03
311000	-3.481302e+04	1.926546e+01	9.592534e-02	3.135118e-01	1.514191e-01	1.440302e-01	1.991883e-01	9.592534e-02	197	5	6.603507e-03	7.054933e-02	3.070110e-01	3.708883e-01	4.488124e-01	1.802993e-01	9.908588e-03	9.383622e-03	1.667101e-03	2.160527e-02	1.840134e-02	1.367501e-02	6.782819e-03	1.434075e-02	2.348793e-02	9.720421e-03	1.850221e-02	1.354819e-02	4.029405e-02	9.186201e-03	1.499174e-02	3.633821e-02	1.012486e-02	1.406566e-02	8.464464e-03	2.639721e-02	1.005332e-02	1.358964e-02	5.755849e-03	1.068802e-02	6.446923e-03	4.937374e-03	6.795259e-03	7.205206e-03	2.646518e-02	1.523397e-02	1.284308e-02	3.877667e-02	4.760332e-03
312000	-3.482165e+04	1.915616e+01	9.326114e-02	3.285622e-01	1.569392e-01	1.639881e-01	1.639881e-01	9.326114e-02	192	4	4.503425e-03	7.054933e-02	2.891318e-01	3.734193e-01	4.530002e-01	1.735805e-01	9.908588e-03	1.007901e-02	1.667101e-03	2.160527e-02	1.953267e-02	1.367501e-02	5.467034e-03	1.434075e-02	2.279255e-02	9.720421e-03	1.850221e-02	1.354819e-02	4.074704e-02	8.054871e-03	1.630752e-02	3.633821e-02	1.012486e-02	1.406566e-02	8.408462e-03	2.639721e-02	1.005332e-02	1.358964e-02	5.755849e-03	1.068802e-02	6.446923e-03	4.937374e-03	6.795259e-03	7.205206e-03	2.646518e-02	1.523397e-02	1.284308e-02	3.832368e-02	4.760332e-03
313000	-3.481991e+04	1.918552e+01	9.501497e-02	3.089312e-01	1.524677e-01	1.742856e-01	1.742856e-01	9.501497e-02	192	4	6.082089e-03	6.170036e-02	2.546511e-01	3.699085e-01	4.347673e-01	1.953242e-01	9.908588e-03	1.007901e-02	1.667101e-03	2.160527e-02	1.953267e-02	1.367501e-02	5.792760e-03	1.434075e-02	2.279255e-02	9.720421e-03	1.850221e-02	1.440163e-02	4.074704e-02	8.054871e-03	1.630752e-02	3.633821e-02	9.730423e-03	1.406566e-02	8.408462e-03	2.781299e-02	1.005332e-02	1.358964e-02	4.902409e-03	1.192283e-02	6.446923e-03	4.937374e-03	5.560448e-03	7.205206e-03	2.646518e-02	1.523397e-02	1.284308e-02	3.832368e-02	4.760332e-03
314000	-3.482053e+04	1.997301e+01	8.505805e-02	3.625199e-01	1.557880e-01	1.557880e-01	1.557880e-01	8.505805e-02	168	3	5.201180e-03	6.432404e-02	2.398629e-01	3.763839e-01	4.682169e-01	1.553992e-01	9.908588e-03	1.007901e-02	1.667101e-03	2.160527e-02	1.953267e-02	1.367501e-02	6.424010e-03	1.434075e-02	2.279255e-02	9.720421e-03	1.850221e-02	1.440163e-02	4.074704e-02	8.054871e-03	1.630752e-02	3.633821e-02	9.099173e-03	1.406566e-02	8.408462e-03	2.781299e-02	1.005332e-02	1.358964e-02	4.902409e-03	1.192283e-02	6.446923e-03	4.937374e-03	5.560448e-03	7.205206e-03	2.646518e-02	1.523397e-02	1.284308e-02	3.832368e-02	4.760332e-03
315000	-3.483394e+04	1.983142e+01	8.148581e-02	3.403380e-01	1.655635e-01	1.655635e-01	1.655635e-01	8.148581e-02	168	3	8.424115e-03	7.087717e-02	2.636697e-01	4.401453e-01	3.854461e-01	1.744087e-01	9.908588e-03	1.007901e-02	1.667101e-03	2.160527e-02	1.953267e-02	1.602200e-02	6.043978e-03	1.434075e-02	2.226562e-02	9.720421e-03	1.850221e-02	1.440163e-02	3.772296e-02	8.054871e-03	1.630752e-02	3.694679e-02	9.099173e-03	1.406566e-02	8.408462e-03	2.781299e-02	1.005332e-02	1.588931e-02	4.902409e-03	1.192283e-02	7.802469e-03	5.317406e-03	5.560448e-03	6.596619e-03	2.646518e-02	1.523397e-02	1.284308e-02	3.832368e-02	4.760332e-03
316000	-3.482950e+04	1.967770e+01	9.714924e-02	3.187070e-01	1.623315e-01	1.623315e-01	1.623315e-01	9.714924e-02	168	3	8.424115e-03	6.592117e-02	2.581179e-01	4.088206e-01	4.041341e-01	1.870453e-01	9.908588e-03	8.374822e-03	1.667101e-03	2.160527e-02	1.953267e-02	1.602200e-02	6.496357e-03	1.434075e-02	2.226562e-02	9.720421e-03	1.850221e-02	1.440163e-02	3.772296e-02	8.054871e-03	1.630752e-02	3.694679e-02	8.646794e-03	1.406566e-02	8.408462e-03	2.337809e-02	1.005332e-02	1.588931e-02	4.902409e-03	1.263710e-02	7.802469e-03	5.317406e-03	7.264632e-03	6.596619e-03	2.646518e-02	1.650663e-02	1.284308e-02	3.832368e-02	4.760332e-03
317000	-3.482989e+04	1.926609e+01	9.210282e-02	3.105026e-01	1.684306e-01	1.684306e-01	1.684306e-01	9.210282e-02	168	3	5.712956e-03	6.592117e-02	2.657607e-01	3.499383e-01	4.797985e-01	1.702632e-01	7.754421e-03	8.374822e-03	2.434535e-03	2.160527e-02	1.953267e-02	1.602200e-02	6.496357e-03	1.434075e-02	2.226562e-02	9.720421e-03	1.850221e-02	1.440163e-02	3.772296e-02	8.054871e-03	1.630752e-02	3.694679e-02	8.646794e-03	1.406566e-02	8.408462e-03	2.337809e-02	1.005332e-02	1.588931e-02	4.902409e-03	1.263710e-02	7.802469e-03	5.317406e-03	7.264632e-03	6.596619e-03	2.646518e-02	1.386321e-02	1.284308e-02	3.832368e-02	4.760332e-03
318000	-3.481779e+04	1.961724e+01	9.350582e-02	3.169330e-01	1.653518e-01	1.653518e-01	1.653518e-01	9.350582e-02	168	3	5.712956e-03	6.592117e-02	2.737452e-01	3.928851e-01	3.990589e-01	2.080560e-01	7.754421e-03	8.374822e-03	2.434535e-03	2.160527e-02	1.953267e-02	1.602200e-02	6.496357e-03	1.434075e-02	2.226562e-02	9.720421e-03	1.831506e-02	1.440163e-02	3.772296e-02	8.054871e-03	1.630752e-02	3.694679e-02	7.983466e-03	1.406566e-02	8.408462e-03	2.337809e-02	1.005332e-02	1.588931e-02	4.902409e-03	1.263710e-02	7.802469e-03	5.317406e-03	7.264632e-03	6.596619e-03	2.800810e-02	1.386321e-02	1.284308e-02	3.832368e-02	4.760332e-03
319000	-3.482114e+04	1.935980e+01	1.035367e-01	3.201170e-01	1.448225e-01	1.448225e-01	1.831647e-01	1.035367e-01	172	4	5.712956e-03	6.592117e-02	2.859074e-01	3.944932e-01	4.131633e-01	1.923435e-01	6.316137e-03	8.030864e-03	2.434535e-03	2.160527e-02	1.953267e-02	1.559563e-02	7.934641e-03	1.434075e-02	2.226562e-02	9.720421e-03	1.831506e-02	1.440163e-02	3.816128e-02	8.054871e-03	1.630752e-02	3.694679e-02	7.983466e-03	1.406566e-02	8.408462e-03	2.337809e-02	1.005332e-02	1.520141e-02	4.902409e-03	1.263710e-02	8.146427e-03	5.317406e-03	7.264632e-03	6.596619e-03	2.800810e-02	1.386321e-02	1.284308e-02	3.832368e-02	4.760332e-03
320000	-3.481214e+04	1.912492e+01	1.017833e-01	3.176393e-01	1.485303e-01	1.485303e-01	1.817336e-01	1.017833e-01	172	4	5.432274e-03	7.163318e-02	3.267043e-01	4.332603e-01	4.072375e-01	1.595022e-01	6.316137e-03	8.030864e-03	2.434535e-03	2.160527e-02	1.953267e-02	1.559563e-02	7.934641e-03	1.746963e-02	2.208174e-02	9.720421e-03	1.831506e-02	1.440163e-02	3.503240e-02	8.054871e-03	1.630752e-02	3.694679e-02	7.983466e-03	1.195862e-02	8.408462e-03	2.337809e-02	1.005332e-02	1.605048e-02	4.902409e-03	1.249619e-02	8.146427e-03	5.317406e-03	8.520976e-03	6.596619e-03	2.800810e-02	1.386321e-02	1.284308e-02	3.832368e-02	4.760332e-03
321000	-3.480483e+04	1.953809e+01	9.376347e-02	3.405883e-01	1.471978e-01	1.471978e-01	1.774890e-01	9.376347e-02	172	4	5.432274e-03	7.163318e-02	3.001041e-01	3.937153e-01	4.602322e-01	1.460524e-01	5.447135e-03	8.030864e-03	2.951050e-03	2.160527e-02	1.953267e-02	1.559563e-02	7.934641e-03	1.746963e-02	2.208174e-02	9.720421e-03	1.831506e-02	1.440163e-02	3.503240e-02	8.054871e-03	1.630752e-02	3.694679e-02	7.983466e-03	1.195862e-02	8.408462e-03	2.337809e-02	1.005332e-02	1.605048e-02	4.902409e-03	1.249619e-02	8.146427e-03	5.317406e-03	8.520976e-03	9.321551e-03	2.800810e-02	1.386321e-02	1.252421e-02	3.864255e-02	4.243817e-03
322000	-3.482038e+04	1.840649e+01	8.996573e-02	3.187693e-01	1.545769e-01	1.733612e-01	1.733612e-01	8.996573e-02	192	4	5.432274e-03	8.006107e-02	3.352212e-01	4.317956e-01	4.117614e-01	1.564430e-01	5.447135e-03	8.030864e-03	2.951050e-03	2.160527e-02	1.953267e-02	1.445607e-02	9.500016e-03	1.746963e-02	2.208174e-02	9.720421e-03	1.831506e-02	1.440163e-02	3.503240e-02	8.054871e-03	1.630752e-02	3.694679e-02	7.983466e-03	1.169066e-02	6.843087e-03	2.337809e-02	9.011103e-03	1.605048e-02	4.631377e-03	1.249619e-02	8.146427e-03	5.317406e-03	9.563188e-03	9.321551e-03	2.800810e-02	1.386321e-02	1.252421e-02	3.864255e-02	4.243817e-03
323000	-3.482556e+04	1.959797e+01	8.700454e-02	3.228816e-01	1.677031e-01	1.677031e-01	1.677031e-01	8.700454e-02	168	3	7.422064e-03	6.959711e-02	3.094401e-01	4.126130e-01	4.193301e-01	1.680569e-01	5.447135e-03	8.030864e-03	2.951050e-03	2.160527e-02	1.953267e-02	1.445607e-02	9.500016e-03	1.746963e-02	2.208174e-02	9.720421e-03	1.831506e-02	1.440163e-02	3.503240e-02	8.054871e-03	1.673686e-02	3.694679e-02	7.983466e-03	1.169066e-02	6.843087e-03	2.337809e-02	9.011103e-03	1.605048e-02	4.631377e-03	1.249619e-02	8.146427e-03	5.317406e-03	9.563188e-03	9.321551e-03	2.800810e-02	1.386321e-02	1.252421e-02	3.864255e-02	4.243817e-03
324000	-3.483818e+04	1.962568e+01	9.415246e-02	3.321983e-01	1.598323e-01	1.598323e-01	1.598323e-01	9.415246e-02	168	3	6.618564e-03	6.959711e-02	2.961253e-01	4.210227e-01	4.107760e-01	1.682013e-01	5.447135e-03	8.030864e-03	2.951050e-03	2.160527e-02	1.953267e-02	1.445607e-02	9.500016e-03	1.746963e-02	2.208174e-02	9.720421e-03	1.831506e-02	1.440163e-02	3.503240e-02	8.054871e-03	1.673686e-02	3.694679e-02	7.983466e-03	1.169066e-02	6.843087e-03	2.337809e-02	9.011103e-03	1.605048e-02	4.631377e-03	1.249619e-02	8.146427e-03	5.317406e-03	9.563188e-03	9.321551e-03	2.800810e-02	1.386321e-02	1.252421e-02	3.864255e-02	4.243817e-03
325000	-3.482803e+04	1.990435e+01	1.030936e-01	3.254823e-01	1.430978e-01	1.430978e-01	1.821348e-01	1.030936e-01	172	4	6.618564e-03	6.959711e-02	2.949435e-01	4.088060e-01	3.800627e-01	2.111313e-01	5.628354e-03	9.427807e-03	1.992816e-03	1.861238e-02	2.132818e-02	1.426581e-02	9.556451e-03	1.742041e-02	2.313680e-02	8.954858e-03	1.612385e-02	1.379613e-02	3.708722e-02	7.356252e-03	1.741155e-02	3.649691e-02	9.416122e-03	1.088215e-02	5.984946e-03	2.297758e-02	8.879993e-03	1.545206e-02	4.240540e-03	1.333586e-02	8.777700e-03	5.028220e-03	9.638372e-03	9.567598e-03	2.996481e-02	1.246962e-02	1.089378e-02	3.939372e-02	4.972583e-03
326000	-3.482750e+04	1.978786e+01	1.066273e-01	3.275754e-01	1.471091e-01	1.471091e-01	1.649518e-01	1.066273e-01	172	4	6.044766e-03	6.959711e-02	3.213219e-01	4.351357e-01	3.619078e-01	2.029565e-01	5.628354e-03	9.427807e-03	1.992816e-03	1.861238e-02	2.132818e-02	1.426581e-02	9.556451e-03	1.742041e-02	2.313680e-02	1.065322e-02	1.612385e-02	1.379613e-02	3.566099e-02	7.356252e-03	1.741155e-02	3.649691e-02	9.416122e-03	1.088215e-02	5.984946e-03	2.297758e-02	8.879993e-03	1.242086e-02	4.240540e-03	1.333586e-02	8.777700e-03	5.028220e-03	9.638372e-03	9.567598e-03	2.996481e-02	1.550082e-02	1.089378e-02	3.939372e-02	4.972583e-03
327000	-3.482317e+04	1.898369e+01	1.043674e-01	3.282435e-01	1.457729e-01	1.457729e-01	1.643123e-01	1.115309e-01	176	5	6.044766e-03	7.287015e-02	2.884362e-01	4.609416e-01	3.560821e-01	1.829763e-01	5.628354e-03	9.427807e-03	1.992816e-03	1.861238e-02	2.132818e-02	1.426581e-02	9.556451e-03	1.742041e-02	2.313680e-02	1.065322e-02	1.724154e-02	1.379613e-02	3.566099e-02	7.356252e-03	1.741155e-02	3.649691e-02	9.416122e-03	1.088215e-02	5.984946e-03	2.297758e-02	8.879993e-03	1.225963e-02	4.240540e-03	1.045286e-02	8.777700e-03	5.028220e-03	9.748062e-03	9.567598e-03	2.996481e-02	1.550082e-02	1.089378e-02	4.031969e-02	4.972583e-03
328000	-3.483268e+04	1.990819e+01	1.076154e-01	3.222442e-01	1.400459e-01	1.400459e-01	1.824331e-01	1.076154e-01	172	4	7.335313e-03	7.287015e-02	2.677662e-01	4.550698e-01	3.394079e-01	2.055223e-01	5.269801e-03	9.427807e-03	2.285757e-03	1.861238e-02	2.132818e-02	1.426581e-02	9.556451e-03	1.742041e-02	2.060134e-02	1.065322e-02	1.724154e-02	1.379613e-02	3.566099e-02	7.356252e-03	1.741155e-02	3.649691e-02	9.416122e-03	1.341761e-02	5.984946e-03	2.297758e-02	8.879993e-03	1.225963e-02	4.240540e-03	1.045286e-02	8.777700e-03	5.028220e-03	9.748062e-03	9.567598e-03	2.996481e-02	1.550082e-02	1.089378e-02	4.067824e-02	4.972583e-03
329000	-3.483209e+04	1.936309e+01	9.498029e-02	3.278650e-01	1.704381e-01	1.412981e-01	1.704381e-01	9.498029e-02	187	4	7.335313e-03	6.948570e-02	2.787238e-01	4.573298e-01	3.635444e-01	1.791259e-01	5.269801e-03	7.139628e-03	2.285757e-03	1.861238e-02	2.260453e-02	1.496292e-02	9.556451e-03	1.970859e-02	2.060134e-02	9.365230e-03	1.724154e-02	1.379613e-02	3.566099e-02	7.356252e-03	1.613519e-02	3.649691e-02	9.416122e-03	1.341761e-02	5.984946e-03	2.297758e-02	8.879993e-03	1.225963e-02	4.657951e-03	1.045286e-02	8.777700e-03	5.028220e-03	8.178755e-03	9.567598e-03	2.996481e-02	1.550082e-02	1.089378e-02	4.067824e-02	6.541890e-03
330000	-3.482930e+04	1.948424e+01	1.036610e-01	3.158749e-01	1.377659e-01	1.377659e-01	2.012714e-01	1.036610e-01	172	4	7.421363e-03	7.369500e-02	2.930028e-01	3.940521e-01	4.024605e-01	2.034874e-01	5.269801e-03	7.139628e-03	2.286323e-03	1.861238e-02	2.260453e-02	1.308313e-02	9.556451e-03	1.970859e-02	2.060134e-02	9.365230e-03	1.724154e-02	1.379613e-02	3.566099e-02	7.356252e-03	1.613519e-02	3.709897e-02	9.416122e-03	9.684484e-03	5.984946e-03	2.297758e-02	8.879993e-03	1.116373e-02	6.537744e-03	1.045286e-02	8.777700e-03	5.028220e-03	8.178755e-03	9.567598e-03	2.996481e-02	1.550082e-02	8.478368e-03	4.067824e-02	6.541890e-03
331000	-3.483506e+04	1.952899e+01	9.968596e-02	3.229079e-01	1.318966e-01	1.570771e-01	1.958456e-01	9.258695e-02	202	6	5.645514e-03	7.714101e-02	3.243679e-01	3.403554e-01	4.981026e-01	1.615420e-01	5.269801e-03	7.139628e-03	2.286323e-03	1.861238e-02	2.260453e-02	1.308313e-02	9.556451e-03	1.970859e-02	2.060134e-02	1.129599e-02	1.724154e-02	1.379613e-02	3.566099e-02	7.356252e-03	1.613519e-02	3.709897e-02	9.416122e-03	9.684484e-03	5.984946e-03	2.297758e-02	8.879993e-03	1.116373e-02	8.137459e-03	1.045286e-02	8.777700e-03	3.135358e-03	8.178755e-03	9.567598e-03	2.996481e-02	1.550082e-02	8.478368e-03	4.067824e-02	4.611125e-03
332000	-3.482765e+04	1.894040e+01	1.326314e-01	3.191346e-01	1.326314e-01	1.326314e-01	1.867123e-01	9.625895e-02	61	4	5.645514e-03	8.065405e-02	3.217869e-01	4.118325e-01	4.290542e-01	1.591133e-01	5.269801e-03	7.139628e-03	2.286323e-03	1.861238e-02	2.260453e-02	1.308313e-02	9.556451e-03	1.970859e-02	2.060134e-02	1.129599e-02	1.724154e-02	1.379613e-02	3.566099e-02	7.562633e-03	1.613519e-02	3.709897e-02	9.416122e-03	9.684484e-03	5.984946e-03	2.297758e-02	8.879993e-03	1.232426e-02	8.137459e-03	1.045286e-02	8.777700e-03	8.593870e-03	8.178755e-03	9.567598e-03	2.880428e-02	1.676816e-02	8.478368e-03	3.521973e-02	4.611125e-03
333000	-3.484035e+04	1.969209e+01	9.967892e-02	3.036630e-01	1.493288e-01	1.493288e-01	1.983216e-01	9.967892e-02	172	4	6.794217e-03	8.065405e-02	3.222358e-01	4.133782e-01	4.494933e-01	1.371285e-01	5.269801e-03	7.139628e-03	2.286323e-03	1.861238e-02	2.281907e-02	1.308313e-02	9.556451e-03	1.970859e-02	2.060134e-02	1.129599e-02	1.826982e-02	1.379613e-02	3.566099e-02	7.562633e-03	1.613519e-02	3.709897e-02	9.416122e-03	9.684484e-03	5.984946e-03	2.297758e-02	8.879993e-03	1.232426e-02	8.137459e-03	1.045286e-02	8.777700e-03	8.593870e-03	7.150468e-03	7.310542e-03	2.880428e-02	1.655363e-02	8.478368e-03	3.521973e-02	4.611125e-03
334000	-3.483579e+04	1.912494e+01	8.918926e-02	3.489155e-01	1.446298e-01	1.340009e-01	1.810550e-01	1.022095e-01	202	6	7.180476e-03	8.065405e-02	3.338614e-01	4.068591e-01	4.608616e-01	1.322793e-01	5.117743e-03	6.814335e-03	2.579319e-03	1.531021e-02	2.150160e-02	1.370934e-02	8.836723e-03	1.804805e-02	2.092047e-02	1.160320e-02	1.763785e-02	1.245768e-02	3.771283e-02	7.962527e-03	1.266912e-02	3.704178e-02	1.109561e-02	1.155165e-02	6.265053e-03	2.513660e-02	8.120507e-03	1.258650e-02	8.261857e-03	9.259683e-03	7.747186e-03	9.817985e-03	7.810195e-03	8.576719e-03	2.591870e-02	1.485457e-02	8.692318e-03	3.775938e-02	3.706075e-03
335000	-3.483278e+04	2.041051e+01	1.082281e-01	3.200439e-01	1.662108e-01	1.082281e-01	1.890612e-01	1.082281e-01	138	4	6.674159e-03	7.324483e-02	2.835192e-01	4.232571e-01	3.986887e-01	1.780542e-01	5.117743e-03	6.814335e-03	2.579319e-03	1.531021e-02	2.150160e-02	1.370934e-02	8.836723e-03	1.804805e-02	2.092047e-02	1.160320e-02	1.657817e-02	1.245768e-02	3.771283e-02	7.962527e-03	1.266912e-02	3.704178e-02	1.109561e-02	1.155165e-02	6.265053e-03	2.513660e-02	8.120507e-03	1.258650e-02	8.261857e-03	9.259683e-03	6.884100e-03	9.817985e-03	8.374499e-03	8.576719e-03	2.591870e-02	1.485457e-02	8.692318e-03	3.775938e-02	4.569160e-03
336000	-3.482627e+04	2.007096e+01	9.963991e-02	3.346641e-01	1.417497e-01	1.417497e-01	1.825566e-01	9.963991e-02	172	4	6.674159e-03	7.514503e-02	3.036091e-01	3.466545e-01	4.494287e-01	2.039168e-01	5.117743e-03	6.814335e-03	2.579319e-03	1.531021e-02	2.150160e-02	1.370934e-02	8.836723e-03	1.804805e-02	2.092047e-02	1.160320e-02	1.657817e-02	1.245768e-02	3.771283e-02	7.962527e-03	1.266912e-02	3.704178e-02	1.300541e-02	1.155165e-02	6.265053e-03	2.513660e-02	8.120507e-03	1.258650e-02	8.261857e-03	9.259683e-03	6.884100e-03	9.817985e-03	8.374499e-03	8.576719e-03	2.591870e-02	1.485457e-02	8.692318e-03	3.775938e-02	4.569160e-03
337000	-3.482787e+04	2.080256e+01	7.863904e-02	3.072321e-01	1.557647e-01	1.557647e-01	2.061090e-01	9.649047e-02	176	5	6.674159e-03	7.710968e-02	3.165247e-01	3.826537e-01	4.830681e-01	1.342782e-01	6.290530e-03	5.378291e-03	3.290392e-03	1.617898e-02	2.278010e-02	1.550589e-02	1.101830e-02	1.976659e-02	2.138937e-02	9.596998e-03	1.686516e-02	1.262609e-02	3.552848e-02	7.278861e-03	1.187187e-02	3.888638e-02	1.273590e-02	9.959791e-03	6.273387e-03	2.402683e-02	9.276572e-03	1.242730e-02	7.658249e-03	9.907272e-03	1.271182e-02	8.516520e-03	6.744943e-03	9.537498e-03	2.537519e-02	1.490186e-02	9.871837e-03	3.738073e-02	5.576130e-03
338000	-3.481626e+04	2.041387e+01	8.764536e-02	3.557835e-01	1.519409e-01	1.519409e-01	1.811328e-01	7.155659e-02	176	5	6.674159e-03	6.182786e-02	2.741534e-01	3.661416e-01	4.643021e-01	1.695563e-01	6.290530e-03	5.962506e-03	3.290392e-03	1.617898e-02	2.278010e-02	1.550589e-02	1.101830e-02	1.976659e-02	2.138937e-02	9.596998e-03	1.686516e-02	1.262609e-02	3.552848e-02	7.278861e-03	1.398089e-02	3.888638e-02	1.273590e-02	9.959791e-03	6.273387e-03	2.402683e-02	9.276572e-03	1.242730e-02	5.792936e-03	9.907272e-03	1.271182e-02	8.272817e-03	6.744943e-03	9.537498e-03	2.542222e-02	1.490186e-02	9.871837e-03	3.738073e-02	5.576130e-03
339000	-3.480726e+04	2.219534e+01	9.829858e-02	3.353646e-01	1.714630e-01	1.251122e-01	1.714630e-01	9.829858e-02	187	4	5.673682e-03	6.182786e-02	3.077264e-01	3.345209e-01	4.572219e-01	2.082572e-01	6.290530e-03	5.962506e-03	3.290392e-03	1.617898e-02	1.949039e-02	1.550589e-02	1.101830e-02	1.976659e-02	2.138937e-02	9.596998e-03	1.686516e-02	1.262609e-02	3.552848e-02	1.056857e-02	1.398089e-02	3.888638e-02	1.109335e-02	9.959791e-03	4.965590e-03	2.402683e-02	9.276572e-03	1.242730e-02	5.792936e-03	9.907272e-03	1.271182e-02	8.272817e-03	6.744943e-03	9.537498e-03	2.542222e-02	1.490186e-02	9.871837e-03	3.738073e-02	5.576130e-03
340000	-3.481160e+04	2.217471e+01	7.049617e-02	3.618479e-01	1.539858e-01	1.539858e-01	1.891882e-01	7.049617e-02	172	4	5.673682e-03	6.182786e-02	2.806218e-01	3.311154e-01	4.881489e-01	1.807357e-01	6.290530e-03	5.962506e-03	3.290392e-03	2.120268e-02	1.949039e-02	1.550589e-02	1.101830e-02	1.976659e-02	2.138937e-02	9.596998e-03	1.686516e-02	1.262609e-02	3.552848e-02	1.056857e-02	1.398089e-02	3.888638e-02	1.109335e-02	9.959791e-03	4.965590e-03	1.947379e-02	9.276572e-03	1.242730e-02	5.792936e-03	9.907272e-03	1.271182e-02	6.398198e-03	6.744943e-03	9.537498e-03	2.542222e-02	1.490186e-02	9.871837e-03	3.738073e-02	5.576130e-03
341000	-3.481443e+04	2.252580e+01	7.575522e-02	3.380615e-01	1.718618e-01	1.692831e-01	1.692831e-01	7.575522e-02	192	4	5.673682e-03	6.182786e-02	2.618058e-01	3.604543e-01	4.355796e-01	2.039661e-01	6.290530e-03	5.962506e-03	3.290392e-03	2.120268e-02	2.460647e-02	1.655572e-02	1.101830e-02	1.976659e-02	2.138937e-02	9.596998e-03	1.686516e-02	1.262609e-02	3.552848e-02	1.056857e-02	1.398089e-02	3.906764e-02	1.109335e-02	1.004293e-02	4.965590e-03	1.947379e-02	9.276572e-03	1.242730e-02	5.611679e-03	9.907272e-03	1.263024e-02	6.398198e-03	6.744943e-03	9.537498e-03	2.542222e-02	1.393360e-02	9.871837e-03	3.738073e-02	5.576130e-03
342000	-3.481910e+04	2.242107e+01	1.085059e-01	3.139894e-01	1.465831e-01	1.465831e-01	1.758327e-01	1.085059e-01	172	4	5.809076e-03	6.648610e-02	2.618058e-01	3.438542e-01	4.495543e-01	2.065916e-01	6.290530e-03	5.962506e-03	3.290392e-03	2.120268e-02	2.460647e-02	1.655572e-02	1.101830e-02	1.976659e-02	2.138937e-02	9.596998e-03	1.686516e-02	1.262609e-02	3.552848e-02	1.056857e-02	1.398089e-02	3.906764e-02	1.109335e-02	1.004293e-02	4.965590e-03	2.226439e-02	9.276572e-03	1.242730e-02	4.411086e-03	9.907272e-03	1.263024e-02	6.398198e-03	6.744943e-03	9.537498e-03	2.542222e-02	1.393360e-02	1.107243e-02	3.738073e-02	2.785534e-03
343000	-3.482418e+04	2.094750e+01	9.463897e-02	3.249688e-01	1.547662e-01	1.547662e-01	1.762207e-01	9.463897e-02	172	4	5.809076e-03	7.057862e-02	2.976266e-01	3.870368e-01	4.474307e-01	1.655325e-01	6.290530e-03	5.962506e-03	3.290392e-03	2.120268e-02	2.460647e-02	1.655572e-02	1.101830e-02	1.976659e-02	2.138937e-02	9.596998e-03	1.847555e-02	1.262609e-02	3.552848e-02	1.056857e-02	1.398089e-02	3.906764e-02	1.109335e-02	1.004293e-02	4.965590e-03	2.226439e-02	9.276572e-03	1.242730e-02	4.411086e-03	9.907272e-03	1.263024e-02	6.398198e-03	6.744943e-03	9.537498e-03	2.542222e-02	1.393360e-02	1.107243e-02	3.738073e-02	2.785534e-03
344000	-3.484306e+04	2.007966e+01	1.020422e-01	3.140430e-01	1.459418e-01	1.459418e-01	1.899889e-01	1.020422e-01	172	4	5.809076e-03	7.057862e-02	3.008424e-01	3.508751e-01	4.927944e-01	1.563305e-01	5.589422e-03	5.647760e-03	3.038274e-03	2.059615e-02	2.504145e-02	1.517932e-02	8.797225e-03	2.095520e-02	2.121000e-02	1.028163e-02	1.702112e-02	1.299719e-02	3.873434e-02	9.453009e-03	1.321580e-02	4.093162e-02	7.658690e-03	9.846645e-03	5.285070e-03	2.248835e-02	1.004323e-02	1.075425e-02	4.620884e-03	7.670760e-03	1.173698e-02	7.273094e-03	6.094297e-03	8.944238e-03	2.537313e-02	1.606362e-02	9.316110e-03	3.909967e-02	3.343078e-03
345000	-3.483017e+04	1.992627e+01	9.866154e-02	3.359750e-01	1.408496e-01	1.408496e-01	1.850027e-01	9.866154e-02	172	4	5.809076e-03	7.047844e-02	3.008424e-01	4.185763e-01	4.422676e-01	1.391561e-01	5.589422e-03	5.647760e-03	3.038274e-03	2.059615e-02	2.504145e-02	1.517932e-02	8.797225e-03	2.095520e-02	2.121000e-02	1.028163e-02	1.702112e-02	1.299719e-02	3.873434e-02	9.453009e-03	1.321580e-02	4.093162e-02	7.658690e-03	7.443538e-03	5.285070e-03	2.248835e-02	1.004323e-02	1.075425e-02	4.620884e-03	1.007387e-02	1.173698e-02	7.273094e-03	6.094297e-03	8.944238e-03	2.537313e-02	1.606362e-02	1.171262e-02	3.909967e-02	3.343078e-03
346000	-3.483260e+04	2.153985e+01	9.905454e-02	3.536877e-01	1.350989e-01	1.350989e-01	1.780054e-01	9.905454e-02	172	4	5.809076e-03	7.047844e-02	3.039919e-01	3.644354e-01	4.580671e-01	1.774975e-01	5.589422e-03	7.064002e-03	3.038274e-03	2.059615e-02	2.504145e-02	1.517932e-02	5.567001e-03	2.095520e-02	2.121000e-02	8.912493e-03	1.702112e-02	1.299719e-02	3.873434e-02	9.453009e-03	1.599305e-02	3.997093e-02	7.658690e-03	8.404231e-03	4.550613e-03	2.248835e-02	1.004323e-02	9.526025e-03	4.620884e-03	1.007387e-02	1.173698e-02	7.273094e-03	6.094297e-03	8.944238e-03	2.763947e-02	1.450065e-02	1.171262e-02	3.524020e-02	4.906052e-03
347000	-3.483605e+04	2.066163e+01	9.649895e-02	3.323042e-01	1.457144e-01	1.457144e-01	1.832691e-01	9.649895e-02	172	4	6.658840e-03	7.693882e-02	2.982256e-01	4.018457e-01	4.296992e-01	1.684551e-01	5.589422e-03	7.064002e-03	3.038274e-03	2.400995e-02	2.504145e-02	1.517932e-02	5.567001e-03	2.095520e-02	2.121000e-02	8.912493e-03	1.739635e-02	1.508030e-02	3.873434e-02	8.815097e-03	1.599305e-02	3.997093e-02	7.658690e-03	8.404231e-03	4.550613e-03	2.248835e-02	9.126975e-03	1.044228e-02	4.506358e-03	1.007387e-02	1.244292e-02	7.273094e-03	6.094297e-03	8.944238e-03	2.763947e-02	1.450065e-02	1.171262e-02	3.524020e-02	4.200115e-03
348000	-3.482052e+04	2.122193e+01	1.284903e-01	3.034920e-01	1.385404e-01	1.385404e-01	2.055177e-01	8.541920e-02	176	5	6.658840e-03	6.220434e-02	2.703996e-01	4.606282e-01	3.850283e-01	1.543435e-01	5.589422e-03	6.565056e-03	3.038274e-03	2.400995e-02	2.504145e-02	1.517932e-02	5.567001e-03	2.095520e-02	2.121000e-02	8.912493e-03	1.739635e-02	1.508030e-02	3.873434e-02	8.815097e-03	1.599305e-02	3.997093e-02	7.658690e-03	8.404231e-03	4.550613e-03	2.271063e-02	9.363652e-03	1.044228e-02	4.506358e-03	1.007387e-02	1.244292e-02	7.273094e-03	5.984634e-03	8.944238e-03	2.763947e-02	1.450065e-02	1.147594e-02	3.524020e-02	4.476789e-03
349000	-3.482108e+04	2.076852e+01	9.740399e-02	3.550753e-01	1.224371e-01	1.224371e-01	1.802094e-01	1.224371e-01	174	4	6.658840e-03	6.735360e-02	2.479908e-01	3.973606e-01	4.392465e-01	1.633928e-01	5.589422e-03	6.536455e-03	2.816583e-03	2.400995e-02	2.556032e-02	1.517932e-02	5.567001e-03	2.168403e-02	2.121000e-02	8.912493e-03	1.739635e-02	1.508030e-02	3.873434e-02	8.815097e-03	1.599305e-02	3.997093e-02	7.354949e-03	8.404231e-03	4.550613e-03	2.271063e-02	9.363652e-03	1.044228e-02	4.506358e-03	1.010247e-02	1.244292e-02	7.273094e-03	5.984634e-03	1.022442e-02	2.763947e-02	1.450065e-02	9.016023e-03	3.546189e-02	3.556668e-03
350000	-3.481826e+04	2.052870e+01	1.367188e-01	3.343997e-01	1.367188e-01	1.367188e-01	1.769001e-01	7.854374e-02	61	4	6.658840e-03	5.868520e-02	2.509807e-01	3.774643e-01	4.549267e-01	1.676090e-01	5.977031e-03	5.964813e-03	2.010350e-03	2.479688e-02	2.497550e-02	1.456447e-02	7.313538e-03	2.107785e-02	1.977050e-02	7.715794e-03	1.731726e-02	1.530898e-02	3.965801e-02	1.015425e-02	1.555156e-02	4.438510e-02	7.519246e-03	7.133084e-03	4.373453e-03	2.295357e-02	9.126233e-03	1.068392e-02	5.108176e-03	1.195674e-02	1.259391e-02	6.666406e-03	5.259560e-03	8.311710e-03	2.640977e-02	1.431926e-02	8.242069e-03	3.430595e-02	5.294097e-03
351000	-3.483131e+04	2.049553e+01	1.220888e-01	3.358960e-01	1.220888e-01	1.220888e-01	1.996700e-01	9.816756e-02	61	4	6.658840e-03	7.162260e-02	2.852492e-01	3.527252e-01	4.526517e-01	1.946231e-01	5.977031e-03	5.964813e-03	2.010350e-03	2.479688e-02	2.497550e-02	1.456447e-02	7.313538e-03	2.107785e-02	1.977050e-02	7.715794e-03	1.731726e-02	1.530898e-02	3.965801e-02	1.015425e-02	1.555156e-02	4.438510e-02	7.519246e-03	7.133084e-03	4.203595e-03	2.295357e-02	9.126233e-03	1.068392e-02	5.108176e-03	1.195674e-02	1.259391e-02	6.666406e-03	5.259560e-03	8.311710e-03	2.640977e-02	1.431926e-02	8.242069e-03	3.430595e-02	5.294097e-03
352000	-3.483083e+04	2.119426e+01	8.643931e-02	3.652360e-01	1.250587e-01	1.684133e-01	1.684133e-01	8.643931e-02	192	4	6.658840e-03	7.162260e-02	2.595601e-01	3.918210e-01	4.458817e-01	1.622973e-01	5.977031e-03	5.964813e-03	2.010350e-03	2.479688e-02	2.497550e-02	1.456447e-02	7.313538e-03	2.107785e-02	1.977050e-02	7.715794e-03	1.731726e-02	1.530898e-02	3.965801e-02	1.015425e-02	1.555156e-02	5.067338e-02	7.519246e-03	7.133084e-03	4.203595e-03	2.295357e-02	9.126233e-03	1.068392e-02	5.435382e-03	1.241361e-02	1.259391e-02	6.583049e-03	5.259560e-03	8.311710e-03	2.640977e-02	1.431926e-02	8.242069e-03	3.430595e-02	5.294097e-03
353000	-3.482717e+04	2.020096e+01	1.120384e-01	3.096028e-01	1.257257e-01	1.702973e-01	1.702973e-01	1.120384e-01	192	4	6.658840e-03	7.162260e-02	2.707160e-01	4.268647e-01	4.214439e-01	1.516913e-01	5.591242e-03	6.123472e-03	1.096500e-03	2.463508e-02	2.452392e-02	1.421362e-02	5.044801e-03	2.264759e-02	2.115011e-02	7.166513e-03	1.936109e-02	1.408991e-02	3.764044e-02	9.994442e-03	1.589961e-02	5.034827e-02	8.350620e-03	7.055232e-03	3.752730e-03	2.977019e-02	7.734028e-03	9.283172e-03	5.096031e-03	1.189143e-02	1.220467e-02	6.038609e-03	5.586703e-03	7.346033e-03	2.716766e-02	1.308359e-02	8.904939e-03	3.528095e-02	4.350889e-03
354000	-3.480879e+04	1.978173e+01	1.080009e-01	3.237472e-01	1.328700e-01	1.328700e-01	1.945111e-01	1.080009e-01	172	4	6.658840e-03	7.162260e-02	2.923088e-01	3.976089e-01	4.340941e-01	1.682971e-01	5.200704e-03	6.720628e-03	8.837905e-04	2.480889e-02	2.516335e-02	1.452657e-02	5.879900e-03	2.025509e-02	1.910739e-02	7.379765e-03	1.981112e-02	1.200591e-02	3.624046e-02	9.211630e-03	1.503781e-02	5.435507e-02	8.213018e-03	6.881263e-03	5.085758e-03	2.948955e-02	8.979129e-03	1.094253e-02	4.695748e-03	1.083948e-02	1.152588e-02	5.800273e-03	5.876984e-03	8.101498e-03	2.707491e-02	1.613259e-02	8.091116e-03	3.517450e-02	5.028823e-03
355000	-3.482337e+04	1.963141e+01	9.513081e-02	3.391323e-01	1.465639e-01	1.465639e-01	1.774782e-01	9.513081e-02	172	4	6.658840e-03	7.127290e-02	3.048336e-01	3.685505e-01	4.310206e-01	2.004289e-01	4.706551e-03	6.720628e-03	8.837905e-04	2.480889e-02	2.516335e-02	1.452657e-02	5.879900e-03	2.025509e-02	1.910739e-02	7.379765e-03	1.981112e-02	1.200591e-02	3.624046e-02	9.601763e-03	1.503781e-02	5.247351e-02	8.213018e-03	6.881263e-03	5.085758e-03	2.948955e-02	8.979129e-03	1.094253e-02	5.708742e-03	1.308366e-02	1.152588e-02	5.800273e-03	5.876984e-03	8.101498e-03	2.707491e-02	1.613259e-02	8.091116e-03	3.517450e-02	5.028823e-03
356000	-3.482215e+04	2.015566e+01	9.273831e-02	3.480588e-01	1.427449e-01	1.427449e-01	1.809748e-01	9.273831e-02	172	4	6.008493e-03	6.597748e-02	2.686130e-01	3.782648e-01	4.373707e-01	1.843644e-01	4.706551e-03	6.720628e-03	8.837905e-04	2.696509e-02	2.516335e-02	1.452657e-02	5.879900e-03	2.025509e-02	1.910739e-02	7.379765e-03	1.981112e-02	1.200591e-02	3.624046e-02	9.601763e-03	1.503781e-02	5.247351e-02	8.213018e-03	6.881263e-03	5.085758e-03	2.948955e-02	8.979129e-03	1.094253e-02	5.708742e-03	1.308366e-02	1.152588e-02	5.800273e-03	5.876984e-03	6.774043e-03	2.707491e-02	1.613259e-02	8.091116e-03	3.517450e-02	5.028823e-03
357000	-3.483258e+04	1.983450e+01	8.231305e-02	3.388194e-01	1.547374e-01	1.547374e-01	1.870796e-01	8.231305e-02	172	4	6.008493e-03	6.630788e-02	2.571462e-01	4.264868e-01	3.549822e-01	2.185310e-01	6.556428e-03	6.720628e-03	7.527833e-04	2.696509e-02	2.516335e-02	1.452657e-02	5.879900e-03	2.025509e-02	1.910739e-02	7.013295e-03	1.759660e-02	1.254778e-02	3.624046e-02	9.601763e-03	1.331894e-02	5.247351e-02	8.213018e-03	6.881263e-03	4.823317e-03	2.948955e-02	8.979129e-03	1.094253e-02	5.708742e-03	1.308366e-02	1.152588e-02	8.014794e-03	5.335112e-03	7.036484e-03	2.707491e-02	1.613259e-02	8.091116e-03	3.517450e-02	5.028823e-03
358000	-3.484148e+04	2.031873e+01	9.436086e-02	3.317258e-01	1.480370e-01	1.480370e-01	1.834785e-01	9.436086e-02	172	4	6.008493e-03	5.877301e-02	2.447916e-01	4.151438e-01	3.493875e-01	2.354687e-01	6.556428e-03	6.720628e-03	7.527833e-04	2.696509e-02	2.516335e-02	1.452657e-02	5.879900e-03	2.025509e-02	1.910739e-02	7.013295e-03	1.613750e-02	1.254778e-02	3.624046e-02	9.601763e-03	1.331894e-02	5.247351e-02	8.213018e-03	6.881263e-03	4.823317e-03	2.948955e-02	8.979129e-03	1.094253e-02	5.708742e-03	1.308366e-02	1.152588e-02	8.014794e-03	5.335112e-03	7.036484e-03	2.707491e-02	1.613259e-02	8.091116e-03	3.517450e-02	5.028823e-03
359000	-3.483085e+04	1.972528e+01	1.060120e-01	3.439915e-01	1.412349e-01	1.412349e-01	1.737386e-01	9.378828e-02	176	5	6.008493e-03	6.905457e-02	2.447916e-01	4.520577e-01	3.652514e-01	1.826909e-01	6.556428e-03	6.720628e-03	7.527833e-04	2.512649e-02	2.516335e-02	1.452657e-02	5.879900e-03	2.025509e-02	1.910739e-02	7.013295e-03	1.613750e-02	1.254778e-02	3.461736e-02	9.601763e-03	1.331894e-02	5.247351e-02	9.836126e-03	1.146021e-02	4.823317e-03	2.847624e-02	8.979129e-03	1.094253e-02	5.708742e-03	1.409697e-02	1.152588e-02	8.014794e-03	5.335112e-03	7.036484e-03	2.707491e-02	1.613259e-02	8.091116e-03	3.517450e-02	5.028823e-03
360000	-3.481319e+04	1.998109e+01	9.141822e-02	3.457953e-01	1.482137e-01	1.482137e-01	1.749409e-01	9.141822e-02	172	4	6.008493e-03	6.905457e-02	2.440429e-01	4.161817e-01	4.004648e-01	1.833535e-01	6.556428e-03	6.720628e-03	7.527833e-04	2.512649e-02	2.516335e-02	1.452657e-02	7.657477e-03	2.025509e-02	1.910739e-02	7.013295e-03	1.613750e-02	1.254778e-02	3.461736e-02	9.601763e-03	1.331894e-02	5.247351e-02	9.836126e-03	1.146021e-02	4.609984e-03	2.847624e-02	9.192462e-03	1.094253e-02	5.708742e-03	1.409697e-02	1.152588e-02	8.014794e-03	5.335112e-03	8.669631e-03	2.707491e-02	1.613259e-02	8.091116e-03	3.517450e-02	5.028823e-03
361000	-3.480683e+04	2.015720e+01	8.031111e-02	3.415799e-01	1.537363e-01	1.537363e-01	1.903253e-01	8.031111e-02	172	4	6.008493e-03	6.905457e-02	2.635491e-01	4.384113e-01	4.016288e-01	1.599600e-01	6.556428e-03	6.394015e-03	7.527833e-04	2.512649e-02	2.516335e-02	1.452657e-02	7.657477e-03	2.025509e-02	1.898567e-02	7.013295e-03	1.613750e-02	1.254778e-02	3.461736e-02	9.601763e-03	1.331894e-02	5.247351e-02	9.836126e-03	1.146021e-02	4.609984e-03	2.847624e-02	9.192462e-03	1.094253e-02	5.708742e-03	1.409697e-02	1.152588e-02	6.155096e-03	7.194811e-03	8.791356e-03	2.707491e-02	1.613259e-02	8.091116e-03	3.517450e-02	5.028823e-03
362000	-3.482093e+04	1.968028e+01	1.031417e-01	3.659701e-01	1.322224e-01	1.322224e-01	1.633017e-01	1.031417e-01	172	4	5.946052e-03	6.905457e-02	2.605805e-01	3.668122e-01	3.889584e-01	2.442294e-01	5.924093e-03	6.700017e-03	6.369334e-04	2.453868e-02	2.336284e-02	1.566811e-02	7.815081e-03	1.995083e-02	1.912040e-02	7.448847e-03	1.614087e-02	1.162953e-02	3.449852e-02	1.125512e-02	1.364312e-02	5.428327e-02	8.813013e-03	1.194838e-02	4.620217e-03	2.918454e-02	8.523372e-03	1.276716e-02	7.259797e-03	1.301462e-02	1.069520e-02	6.839104e-03	8.565509e-03	8.419157e-03	2.591690e-02	1.399125e-02	7.502735e-03	3.552791e-02	5.023806e-03
363000	-3.483091e+04	1.978057e+01	1.076810e-01	3.211243e-01	1.481741e-01	1.481741e-01	1.746059e-01	1.002406e-01	176	5	5.946052e-03	6.905457e-02	2.605805e-01	4.316551e-01	4.075606e-01	1.607843e-01	6.393227e-03	6.700017e-03	6.369334e-04	2.453868e-02	2.578716e-02	1.566811e-02	7.815081e-03	1.995083e-02	1.912040e-02	7.448847e-03	1.614087e-02	1.162953e-02	3.449852e-02	1.125512e-02	1.008157e-02	5.428327e-02	8.813013e-03	1.194838e-02	4.620217e-03	2.918454e-02	8.523372e-03	1.276716e-02	7.259797e-03	9.669954e-03	1.069520e-02	6.839104e-03	8.565509e-03	8.419157e-03	2.591690e-02	1.399125e-02	7.502735e-03	3.552791e-02	5.023806e-03
364000	-3.483930e+04	1.984910e+01	8.026079e-02	3.365519e-01	1.342803e-01	1.342803e-01	1.803464e-01	1.342803e-01	174	4	5.768567e-03	6.905457e-02	2.605805e-01	3.908709e-01	4.723722e-01	1.367569e-01	6.402034e-03	6.646210e-03	2.060012e-04	2.309820e-02	2.332462e-02	1.571315e-02	7.120652e-03	1.997674e-02	2.022327e-02	8.702368e-03	1.970048e-02	1.165152e-02	3.337997e-02	1.059907e-02	1.153237e-02	5.298046e-02	9.866296e-03	1.192761e-02	5.160896e-03	2.897585e-02	5.974366e-03	1.270536e-02	7.259318e-03	1.010462e-02	5.961722e-03	6.601930e-03	7.299850e-03	7.829107e-03	2.696750e-02	1.439183e-02	8.276084e-03	3.855534e-02	5.118954e-03
365000	-3.483289e+04	2.046741e+01	8.945177e-02	3.214175e-01	1.538063e-01	1.538063e-01	1.920663e-01	8.945177e-02	172	4	5.768567e-03	6.140064e-02	2.605805e-01	3.277623e-01	4.617080e-01	2.105297e-01	6.402034e-03	5.280820e-03	2.975223e-04	2.309820e-02	2.332462e-02	1.562162e-02	9.161434e-03	1.997674e-02	2.022327e-02	8.702368e-03	1.970048e-02	1.165152e-02	3.337997e-02	1.059907e-02	1.153237e-02	5.298046e-02	9.558369e-03	1.210183e-02	5.160896e-03	2.897585e-02	5.974366e-03	1.270536e-02	7.259318e-03	1.010462e-02	5.961722e-03	6.601930e-03	7.299850e-03	7.962817e-03	2.696750e-02	1.439183e-02	8.276084e-03	3.855534e-02	6.484343e-03
366000	-3.482471e+04	2.054354e+01	8.814840e-02	3.278141e-01	1.539821e-01	1.539821e-01	1.879249e-01	8.814840e-02	172	4	9.263713e-03	7.641438e-02	3.048202e-01	3.926556e-01	4.600954e-01	1.472490e-01	6.402034e-03	5.280820e-03	2.975223e-04	2.309820e-02	2.103264e-02	1.562162e-02	9.161434e-03	1.997674e-02	2.022327e-02	8.702368e-03	1.970048e-02	1.302845e-02	3.337997e-02	1.059907e-02	1.153237e-02	5.298046e-02	9.558369e-03	1.210183e-02	5.160896e-03	2.897585e-02	5.974366e-03	1.270536e-02	7.259318e-03	1.010462e-02	5.961722e-03	6.601930e-03	7.299850e-03	7.962817e-03	2.696750e-02	1.439183e-02	8.276084e-03	3.855534e-02	6.484343e-03
367000	-3.481935e+04	1.926324e+01	1.304600e-01	3.241620e-01	1.304600e-01	1.304600e-01	1.829970e-01	1.014610e-01	61	4	9.263713e-03	7.641438e-02	2.572115e-01	3.905959e-01	4.619129e-01	1.474912e-01	7.279158e-03	5.897783e-03	1.037756e-03	2.382979e-02	2.174046e-02	1.525860e-02	9.415118e-03	2.118393e-02	2.226619e-02	8.280112e-03	1.782879e-02	1.239305e-02	3.223113e-02	8.409215e-03	1.168098e-02	4.912876e-02	8.889375e-03	1.115393e-02	5.226945e-03	2.987531e-02	7.718857e-03	1.310659e-02	7.230914e-03	1.005241e-02	5.952708e-03	6.011746e-03	6.511721e-03	8.028276e-03	2.562533e-02	1.336732e-02	7.998909e-03	4.420728e-02	6.748465e-03
368000	-3.481195e+04	1.943524e+01	1.160299e-01	3.169886e-01	1.413049e-01	1.238883e-01	2.080030e-01	9.378528e-02	202	6	9.263713e-03	7.741614e-02	3.120582e-01	4.564026e-01	3.652594e-01	1.783381e-01	5.909968e-03	5.864276e-03	4.962474e-04	2.320272e-02	2.031445e-02	1.600104e-02	9.857730e-03	1.957663e-02	2.282873e-02	7.590426e-03	1.756299e-02	1.309229e-02	3.439267e-02	9.071409e-03	1.081247e-02	4.857520e-02	8.044782e-03	1.126651e-02	5.027683e-03	2.820420e-02	7.097820e-03	1.382006e-02	6.327113e-03	1.086538e-02	6.152074e-03	6.722653e-03	6.564824e-03	8.099095e-03	2.638408e-02	1.319401e-02	9.383873e-03	4.355228e-02	6.418521e-03
369000	-3.483123e+04	1.923011e+01	1.140125e-01	3.228988e-01	1.127915e-01	1.382013e-01	1.980834e-01	1.140125e-01	197	5	9.263713e-03	8.877995e-02	2.965518e-01	4.785720e-01	3.789412e-01	1.424868e-01	6.154963e-03	7.271678e-03	3.070806e-04	2.378085e-02	2.068983e-02	1.836928e-02	8.117706e-03	1.779629e-02	2.541734e-02	9.416618e-03	1.661447e-02	1.395701e-02	3.028713e-02	8.616233e-03	1.105681e-02	4.568058e-02	8.491458e-03	1.130283e-02	6.128202e-03	2.826377e-02	7.443743e-03	1.362583e-02	5.926848e-03	1.078607e-02	6.823018e-03	6.168190e-03	7.453665e-03	8.177339e-03	2.793797e-02	1.276688e-02	9.449222e-03	4.063931e-02	7.875685e-03
370000	-3.482309e+04	1.868971e+01	8.647560e-02	3.472972e-01	1.443566e-01	1.443566e-01	1.910384e-01	8.647560e-02	172	4	9.263713e-03	8.877995e-02	3.291392e-01	4.068868e-01	4.126845e-01	1.804288e-01	6.154963e-03	7.271678e-03	3.070806e-04	2.378085e-02	2.064602e-02	1.836928e-02	8.117706e-03	1.779629e-02	2.541734e-02	7.631485e-03	1.661447e-02	1.395701e-02	3.028713e-02	8.616233e-03	1.111466e-02	4.568058e-02	9.184524e-03	1.130283e-02	6.128202e-03	2.826377e-02	7.443743e-03	1.452202e-02	5.926848e-03	1.378172e-02	6.823018e-03	5.417274e-03	7.453665e-03	8.177339e-03	2.793797e-02	1.276688e-02	9.449222e-03	4.063931e-02	4.680716e-03
371000	-3.483035e+04	1.906662e+01	1.405477e-01	3.238678e-01	1.405477e-01	1.405477e-01	1.722422e-01	8.224687e-02	61	4	9.263713e-03	8.877995e-02	3.413000e-01	4.926324e-01	3.460352e-01	1.613324e-01	6.154963e-03	7.271678e-03	3.070806e-04	2.378085e-02	2.064602e-02	1.478396e-02	8.117706e-03	1.779629e-02	2.541734e-02	7.631485e-03	1.661447e-02	1.395701e-02	3.028713e-02	8.616233e-03	1.170420e-02	4.568058e-02	9.184524e-03	1.130283e-02	6.128202e-03	2.826377e-02	7.443743e-03	1.452202e-02	5.926848e-03	1.415702e-02	6.823018e-03	5.417274e-03	7.453665e-03	8.177339e-03	2.756267e-02	1.276688e-02	8.957656e-03	4.063931e-02	4.680716e-03
372000	-3.483367e+04	1.923510e+01	1.102913e-01	3.366613e-01	1.392587e-01	1.392587e-01	1.908765e-01	8.365358e-02	176	5	1.025387e-02	8.877995e-02	3.679535e-01	4.463489e-01	4.100319e-01	1.436192e-01	6.154963e-03	7.271678e-03	3.070806e-04	2.378085e-02	2.064602e-02	1.478396e-02	8.117706e-03	1.779629e-02	2.541734e-02	7.631485e-03	1.661447e-02	1.395701e-02	3.028713e-02	8.616233e-03	1.170420e-02	4.568058e-02	9.184524e-03	1.130283e-02	6.128202e-03	2.826377e-02	7.443743e-03	1.452202e-02	5.926848e-03	1.415702e-02	6.823018e-03	5.417274e-03	7.453665e-03	8.177339e-03	2.756267e-02	1.276688e-02	8.957656e-03	4.063931e-02	4.680716e-03
373000	-3.482867e+04	2.019023e+01	1.055347e-01	3.209862e-01	1.398733e-01	1.398733e-01	1.881977e-01	1.055347e-01	172	4	1.025387e-02	9.253335e-02	3.181150e-01	4.832929e-01	3.905542e-01	1.261528e-01	6.154963e-03	7.271678e-03	8.230842e-04	2.378085e-02	2.064602e-02	1.478396e-02	8.117706e-03	1.779629e-02	2.541734e-02	7.631485e-03	1.661447e-02	1.395701e-02	3.028713e-02	8.616233e-03	1.170420e-02	4.568058e-02	9.184524e-03	1.130283e-02	6.128202e-03	2.826377e-02	7.443743e-03	1.452202e-02	5.485551e-03	1.415702e-02	6.823018e-03	5.417274e-03	7.453665e-03	8.177339e-03	2.756267e-02	1.225087e-02	8.957656e-03	4.063931e-02	4.680716e-03
374000	-3.483683e+04	1.878437e+01	9.739012e-02	3.188196e-01	1.536911e-01	1.536911e-01	1.790179e-01	9.739012e-02	172	4	7.838631e-03	7.721595e-02	3.248560e-01	4.397596e-01	3.918632e-01	1.683771e-01	6.154963e-03	7.271678e-03	8.230842e-04	2.378085e-02	2.064602e-02	1.478396e-02	1.000297e-02	1.779629e-02	2.541734e-02	7.631485e-03	1.869283e-02	1.088847e-02	3.028713e-02	8.616233e-03	1.170420e-02	4.568058e-02	9.184524e-03	1.130283e-02	6.128202e-03	2.826377e-02	7.443743e-03	1.452202e-02	5.485551e-03	1.415702e-02	6.823018e-03	5.417274e-03	7.453665e-03	8.177339e-03	2.756267e-02	1.225087e-02	8.957656e-03	4.063931e-02	4.680716e-03
375000	-3.483046e+04	1.875893e+01	9.188482e-02	3.318440e-01	1.515329e-01	1.515329e-01	1.813205e-01	9.188482e-02	172	4	7.838631e-03	7.651665e-02	2.764289e-01	4.514826e-01	3.750975e-01	1.734199e-01	6.154963e-03	7.271678e-03	1.368193e-03	2.378085e-02	2.064602e-02	1.474706e-02	1.000297e-02	1.779629e-02	2.541734e-02	7.631485e-03	1.869283e-02	1.088847e-02	3.028713e-02	8.616233e-03	1.170420e-02	4.568058e-02	8.635982e-03	1.260298e-02	6.128202e-03	2.826377e-02	7.443743e-03	1.452202e-02	5.485551e-03	1.470556e-02	5.522876e-03	5.417274e-03	7.453665e-03	8.177339e-03	2.756267e-02	1.225087e-02	8.957656e-03	4.063931e-02	4.680716e-03
376000	-3.482123e+04	1.873638e+01	1.024256e-01	3.225331e-01	1.491748e-01	1.491748e-01	1.742661e-01	1.024256e-01	172	4	5.840361e-03	6.681682e-02	2.764289e-01	3.735354e-01	4.314682e-01	1.949964e-01	6.154963e-03	7.425857e-03	1.368193e-03	2.378085e-02	2.064602e-02	1.474706e-02	1.000297e-02	1.779629e-02	2.556991e-02	7.631485e-03	1.869283e-02	1.086572e-02	3.028713e-02	8.616233e-03	1.170420e-02	4.568058e-02	8.635982e-03	1.260298e-02	6.128202e-03	2.826377e-02	7.443743e-03	1.607233e-02	5.485551e-03	1.165184e-02	5.522876e-03	5.417274e-03	7.453665e-03	8.177339e-03	2.756267e-02	1.225087e-02	8.957656e-03	4.063931e-02	4.526538e-03
377000	-3.481760e+04	2.013350e+01	1.032684e-01	3.445943e-01	1.401105e-01	1.401105e-01	1.686479e-01	1.032684e-01	172	4	5.840361e-03	7.504209e-02	2.805204e-01	3.681474e-01	4.902179e-01	1.416347e-01	6.154963e-03	7.425857e-03	1.368193e-03	2.378085e-02	2.064602e-02	1.474706e-02	1.000297e-02	1.779629e-02	2.556991e-02	7.631485e-03	1.869283e-02	1.086572e-02	3.028713e-02	1.139451e-02	1.170420e-02	4.568058e-02	8.635982e-03	1.260298e-02	6.128202e-03	2.826377e-02	7.443743e-03	1.607233e-02	5.485551e-03	1.165184e-02	5.522876e-03	5.417274e-03	7.453665e-03	8.177339e-03	2.756267e-02	1.225087e-02	8.957656e-03	4.063931e-02	4.526538e-03
378000	-3.483087e+04	2.040805e+01	9.545168e-02	3.265512e-01	1.608485e-01	1.608485e-01	1.608485e-01	9.545168e-02	168	3	5.840361e-03	6.661906e-02	2.757511e-01	3.482060e-01	4.788065e-01	1.729876e-01	6.154963e-03	7.425857e-03	1.368193e-03	2.378085e-02	2.064602e-02	1.474706e-02	1.000297e-02	1.779629e-02	2.556991e-02	7.631485e-03	1.869283e-02	1.086572e-02	3.028713e-02	1.198788e-02	1.170420e-02	4.568058e-02	9.044669e-03	1.260298e-02	6.128202e-03	2.826377e-02	7.443743e-03	1.607233e-02	5.485551e-03	1.105847e-02	5.923240e-03	5.417274e-03	7.453665e-03	6.199177e-03	2.756267e-02	1.225087e-02	8.957656e-03	4.063931e-02	3.213034e-03
379000	-3.482288e+04	2.042493e+01	9.700330e-02	3.232110e-01	1.497277e-01	1.497277e-01	1.833270e-01	9.700330e-02	172	4	5.840361e-03	6.661906e-02	2.719026e-01	3.879572e-01	4.195062e-01	1.925366e-01	6.154963e-03	7.425857e-03	1.368193e-03	2.378085e-02	2.064602e-02	1.474706e-02	1.000297e-02	1.944607e-02	2.556991e-02	7.631485e-03	1.853095e-02	1.086572e-02	3.028713e-02	1.198788e-02	1.170420e-02	4.814685e-02	9.044669e-03	1.260298e-02	6.128202e-03	2.826377e-02	7.443743e-03	1.607233e-02	5.485551e-03	1.105847e-02	5.923240e-03	5.417274e-03	7.453665e-03	6.199177e-03	2.756267e-02	1.225087e-02	8.957656e-03	4.063931e-02	3.213034e-03
380000	-3.483122e+04	2.025297e+01	1.006162e-01	3.361775e-01	1.368463e-01	1.368463e-01	1.888975e-01	1.006162e-01	172	4	5.840361e-03	6.661906e-02	2.728480e-01	3.219722e-01	5.063197e-01	1.717081e-01	6.154963e-03	7.425857e-03	1.368193e-03	2.378085e-02	2.064602e-02	1.474706e-02	1.000297e-02	1.944607e-02	2.556991e-02	7.631485e-03	1.853095e-02	1.086572e-02	3.028713e-02	1.198788e-02	1.170420e-02	4.814685e-02	9.044669e-03	1.260298e-02	6.128202e-03	2.826377e-02	7.443743e-03	1.607233e-02	5.485551e-03	1.105847e-02	5.923240e-03	5.417274e-03	7.453665e-03	6.199177e-03	2.756267e-02	1.225087e-02	7.678998e-03	4.063931e-02	3.213034e-03
381000	-3.482992e+04	2.034269e+01	8.841152e-02	3.541367e-01	1.402714e-01	1.402714e-01	1.884975e-01	8.841152e-02	172	4	5.840361e-03	6.661906e-02	2.732344e-01	3.655650e-01	4.378747e-01	1.965604e-01	6.154963e-03	7.425857e-03	1.368193e-03	2.378085e-02	2.064602e-02	1.474706e-02	1.000297e-02	1.944607e-02	2.556991e-02	5.608193e-03	1.853095e-02	1.086572e-02	3.028713e-02	1.252336e-02	1.170420e-02	4.814685e-02	9.044669e-03	8.940181e-03	6.128202e-03	2.826377e-02	7.443743e-03	1.607233e-02	5.485551e-03	1.105847e-02	5.923240e-03	5.417274e-03	7.453665e-03	6.199177e-03	2.756267e-02	1.427417e-02	7.678998e-03	4.063931e-02	3.213034e-03
382000	-3.483356e+04	2.029138e+01	1.154512e-01	3.341859e-01	1.478458e-01	1.154512e-01	1.716148e-01	1.154512e-01	138	4	6.585105e-03	6.661906e-02	2.617693e-01	4.158657e-01	4.070212e-01	1.771131e-01	6.154963e-03	7.425857e-03	1.368193e-03	2.378085e-02	2.064602e-02	1.474706e-02	1.000297e-02	1.944607e-02	2.556991e-02	5.608193e-03	1.853095e-02	1.086572e-02	3.028713e-02	1.252336e-02	1.170420e-02	4.814685e-02	9.044669e-03	8.940181e-03	6.128202e-03	2.826377e-02	7.443743e-03	1.607233e-02	5.307668e-03	1.105847e-02	5.923240e-03	5.417274e-03	7.453665e-03	6.199177e-03	2.756267e-02	1.494476e-02	7.008401e-03	4.063931e-02	3.213034e-03
383000	-3.484111e+04	2.053100e+01	1.147619e-01	3.183630e-01	1.574328e-01	1.147619e-01	1.799185e-01	1.147619e-01	138	4	6.585105e-03	6.661906e-02	2.989293e-01	3.483911e-01	4.582036e-01	1.934053e-01	6.154963e-03	7.425857e-03	1.368193e-03	2.239124e-02	2.064602e-02	1.474706e-02	1.000297e-02	1.944607e-02	2.556991e-02	5.608193e-03	1.853095e-02	1.086572e-02	3.028713e-02	1.252336e-02	1.170420e-02	4.814685e-02	9.044669e-03	8.940181e-03	6.128202e-03	2.826377e-02	7.443743e-03	1.607233e-02	5.307668e-03	1.105847e-02	5.923240e-03	5.417274e-03	7.453665e-03	7.470474e-03	2.756267e-02	1.494476e-02	7.008401e-03	4.063931e-02	3.213034e-03
384000	-3.486423e+04	2.087709e+01	8.132218e-02	3.430896e-01	1.647554e-01	1.647554e-01	1.647554e-01	8.132218e-02	168	3	5.296245e-03	6.661906e-02	2.989293e-01	3.677709e-01	4.365880e-01	1.956411e-01	6.154963e-03	7.425857e-03	1.182436e-03	2.239124e-02	2.395969e-02	1.474706e-02	1.000297e-02	1.944607e-02	2.556991e-02	5.608193e-03	1.853095e-02	1.086572e-02	3.028713e-02	1.252336e-02	1.170420e-02	4.814685e-02	9.044669e-03	8.940181e-03	6.128202e-03	2.826377e-02	7.443743e-03	1.438960e-02	5.307668e-03	1.105847e-02	5.923240e-03	5.417274e-03	7.453665e-03	7.470474e-03	2.756267e-02	1.494476e-02	7.008401e-03	4.063931e-02	3.213034e-03
385000	-3.485097e+04	2.053062e+01	7.841798e-02	3.282063e-01	1.716526e-01	1.716526e-01	1.716526e-01	7.841798e-02	168	3	6.305409e-03	6.358848e-02	2.747515e-01	4.260256e-01	4.200610e-01	1.539134e-01	6.154963e-03	7.425857e-03	1.057696e-03	2.239124e-02	2.395969e-02	1.474706e-02	1.000297e-02	1.944607e-02	2.556991e-02	5.608193e-03	1.853095e-02	1.086572e-02	3.028713e-02	1.252336e-02	1.170420e-02	4.814685e-02	9.044669e-03	8.940181e-03	6.128202e-03	2.826377e-02	7.443743e-03	1.438960e-02	5.307668e-03	1.105847e-02	5.923240e-03	5.417274e-03	7.453665e-03	7.470474e-03	2.756267e-02	1.494476e-02	7.008401e-03	4.063931e-02	3.213034e-03
386000	-3.485800e+04	1.972376e+01	9.443244e-02	3.314999e-01	1.598784e-01	1.598784e-01	1.598784e-01	9.443244e-02	168	3	5.863822e-03	6.358848e-02	2.747515e-01	3.783537e-01	4.178463e-01	2.037999e-01	6.154963e-03	7.493703e-03	2.896696e-03	2.239124e-02	2.395969e-02	1.474706e-02	1.000297e-02	1.944607e-02	2.556991e-02	5.608193e-03	1.853095e-02	1.086572e-02	3.028713e-02	1.252336e-02	1.170420e-02	4.814685e-02	6.643345e-03	8.940181e-03	6.128202e-03	2.826377e-02	7.443743e-03	1.438960e-02	5.307668e-03	1.345979e-02	5.923240e-03	5.417274e-03	7.453665e-03	7.470474e-03	2.756267e-02	1.494476e-02	7.008401e-03	4.063931e-02	3.213034e-03
387000	-3.484854e+04	2.029433e+01	9.848561e-02	3.224980e-01	1.642119e-01	1.521070e-01	1.642119e-01	9.848561e-02	187	4	5.863822e-03	6.358848e-02	2.594721e-01	3.667604e-01	4.239416e-01	2.092980e-01	6.154963e-03	7.493703e-03	1.490047e-03	2.239124e-02	2.547417e-02	1.474706e-02	1.000297e-02	1.944607e-02	2.556991e-02	5.608193e-03	1.853095e-02	1.086572e-02	3.028713e-02	1.100887e-02	1.170420e-02	4.749868e-02	6.643345e-03	1.040596e-02	6.128202e-03	2.967042e-02	7.443743e-03	1.438960e-02	5.307668e-03	1.345979e-02	5.923240e-03	5.417274e-03	7.453665e-03	7.470474e-03	2.756267e-02	1.494476e-02	7.008401e-03	4.063931e-02	3.213034e-03
388000	-3.485219e+04	1.976449e+01	1.143671e-01	3.167181e-01	1.284180e-01	1.284180e-01	1.836609e-01	1.284180e-01	174	4	5.956779e-03	6.358848e-02	2.355114e-01	3.750986e-01	3.805928e-01	2.443086e-01	7.358050e-03	8.554394e-03	1.445748e-03	2.430657e-02	2.613590e-02	1.415336e-02	1.104193e-02	2.103202e-02	2.529517e-02	6.052788e-03	1.799124e-02	9.696678e-03	2.956617e-02	1.141739e-02	1.058910e-02	4.627035e-02	6.579773e-03	1.010115e-02	5.134208e-03	2.511651e-02	6.794818e-03	1.388603e-02	4.914318e-03	1.379145e-02	5.815911e-03	5.564692e-03	7.902840e-03	8.093302e-03	2.657770e-02	1.354014e-02	7.177841e-03	4.059392e-02	4.999194e-03
389000	-3.482741e+04	1.983054e+01	1.075706e-01	3.346743e-01	1.348497e-01	1.348497e-01	1.804852e-01	1.075706e-01	172	4	5.673959e-03	6.358848e-02	2.624426e-01	3.637460e-01	3.771610e-01	2.590930e-01	8.845486e-03	8.111042e-03	1.115421e-03	2.290094e-02	2.693356e-02	1.390549e-02	1.106730e-02	2.138027e-02	2.496806e-02	6.920895e-03	1.904279e-02	8.585843e-03	2.908143e-02	1.239528e-02	1.182026e-02	4.369114e-02	7.075180e-03	8.614758e-03	4.992326e-03	2.724968e-02	7.687569e-03	1.207931e-02	5.844263e-03	1.358667e-02	6.205466e-03	5.681352e-03	7.248717e-03	9.711979e-03	2.740838e-02	1.411697e-02	7.944876e-03	3.736836e-02	3.891139e-03
390000	-3.483139e+04	2.067996e+01	9.863524e-02	3.372287e-01	1.429655e-01	1.429655e-01	1.795699e-01	9.863524e-02	172	4	5.673959e-03	6.358848e-02	2.520218e-01	3.679311e-01	3.786938e-01	2.533752e-01	8.845486e-03	8.111042e-03	1.115421e-03	2.290094e-02	2.693356e-02	1.390549e-02	1.106730e-02	2.138027e-02	2.496806e-02	6.920895e-03	1.904279e-02	8.585843e-03	2.908143e-02	1.239528e-02	1.182026e-02	4.369114e-02	7.075180e-03	8.614758e-03	4.992326e-03	2.724968e-02	7.687569e-03	1.207931e-02	5.844263e-03	9.358707e-03	6.205466e-03	7.394761e-03	7.248717e-03	9.711979e-03	2.740838e-02	1.240356e-02	7.944876e-03	3.736836e-02	3.891139e-03
391000	-3.484969e+04	2.012595e+01	1.179030e-01	3.505077e-01	1.649431e-01	1.179030e-01	1.649431e-01	8.380015e-02	137	4	5.194997e-03	6.358848e-02	2.355759e-01	3.244536e-01	4.839502e-01	1.915962e-01	8.845486e-03	8.111042e-03	1.115421e-03	2.290094e-02	2.693356e-02	1.390549e-02	1.106730e-02	2.138027e-02	2.496806e-02	6.920895e-03	1.904279e-02	8.585843e-03	2.908143e-02	1.239528e-02	1.182026e-02	4.233924e-02	9.147371e-03	8.614758e-03	4.992326e-03	2.724968e-02	7.687569e-03	1.207931e-02	5.844263e-03	9.358707e-03	6.205466e-03	7.394761e-03	7.248717e-03	9.711979e-03	2.740838e-02	1.240356e-02	7.944876e-03	3.736836e-02	3.891139e-03
392000	-3.484409e+04	2.112338e+01	1.211620e-01	3.172664e-01	1.499260e-01	1.159552e-01	1.797351e-01	1.159552e-01	200	5	5.247795e-03	6.358848e-02	2.495996e-01	4.081468e-01	3.572389e-01	2.346143e-01	9.087268e-03	8.111042e-03	1.115421e-03	2.290094e-02	2.693356e-02	1.390549e-02	1.106730e-02	2.159643e-02	2.496806e-02	6.920895e-03	1.904279e-02	8.585843e-03	3.074358e-02	1.239528e-02	1.182026e-02	4.797171e-02	9.147371e-03	8.614758e-03	4.992326e-03	2.724968e-02	7.687569e-03	1.207931e-02	5.844263e-03	9.358707e-03	6.205466e-03	7.394761e-03	7.248717e-03	9.711979e-03	2.740838e-02	1.240356e-02	7.944876e-03	3.173590e-02	3.891139e-03
393000	-3.483653e+04	2.113930e+01	1.024279e-01	3.336336e-01	1.372161e-01	1.621473e-01	1.621473e-01	1.024279e-01	192	4	5.247795e-03	6.358848e-02	2.521607e-01	3.884315e-01	4.727130e-01	1.388555e-01	9.087268e-03	9.511676e-03	1.115421e-03	2.290094e-02	2.693356e-02	1.390549e-02	1.106730e-02	2.159643e-02	2.496806e-02	6.920895e-03	1.904279e-02	9.014797e-03	3.074358e-02	1.239528e-02	1.182026e-02	4.797171e-02	9.147371e-03	8.614758e-03	4.992326e-03	2.724968e-02	7.687569e-03	1.207931e-02	4.006742e-03	9.358707e-03	6.205466e-03	7.394761e-03	7.248717e-03	8.311345e-03	2.740838e-02	1.240356e-02	7.944876e-03	3.357342e-02	3.891139e-03
394000	-3.482611e+04	2.041299e+01	8.562818e-02	3.257202e-01	1.676745e-01	1.676745e-01	1.676745e-01	8.562818e-02	168	3	6.916020e-03	7.258346e-02	3.030523e-01	4.405460e-01	4.264125e-01	1.330415e-01	9.087268e-03	9.511676e-03	1.115421e-03	2.290094e-02	2.693356e-02	1.390549e-02	1.106730e-02	2.159643e-02	2.496806e-02	6.920895e-03	1.844295e-02	9.014797e-03	3.074358e-02	1.239528e-02	1.387890e-02	4.931891e-02	9.147371e-03	8.614758e-03	4.992326e-03	2.724968e-02	7.687569e-03	1.207931e-02	4.006742e-03	9.358707e-03	6.205466e-03	7.394761e-03	7.248717e-03	8.311345e-03	2.740838e-02	1.240356e-02	7.944876e-03	3.357342e-02	3.891139e-03
395000	-3.481956e+04	1.974540e+01	8.775527e-02	3.195711e-01	1.683061e-01	1.683061e-01	1.683061e-01	8.775527e-02	168	3	6.916020e-03	7.519117e-02	2.608400e-01	4.911160e-01	3.546669e-01	1.542171e-01	9.087268e-03	9.511676e-03	1.115421e-03	2.290094e-02	2.693356e-02	1.390549e-02	1.106730e-02	2.159643e-02	2.496806e-02	6.920895e-03	1.844295e-02	9.389403e-03	3.074358e-02	1.239528e-02	1.387890e-02	4.931891e-02	1.033943e-02	8.614758e-03	4.992326e-03	2.724968e-02	6.957797e-03	1.207931e-02	4.006742e-03	9.358707e-03	6.205466e-03	7.394761e-03	7.248717e-03	9.218860e-03	2.740838e-02	1.313333e-02	7.944876e-03	3.357342e-02	3.891139e-03
396000	-3.480386e+04	2.040255e+01	9.728094e-02	3.336516e-01	1.572622e-01	1.572622e-01	1.572622e-01	9.728094e-02	168	3	6.916020e-03	7.263208e-02	2.779720e-01	3.917168e-01	4.383083e-01	1.699749e-01	9.087268e-03	9.511676e-03	1.115421e-03	2.290094e-02	2.693356e-02	1.390549e-02	1.106730e-02	2.159643e-02	2.496806e-02	6.920895e-03	1.844295e-02	9.389403e-03	3.074358e-02	1.091899e-02	1.387890e-02	4.931891e-02	1.033943e-02	8.614758e-03	4.992326e-03	2.724968e-02	6.957797e-03	1.207931e-02	4.006742e-03	9.358707e-03	6.205466e-03	7.394761e-03	7.248717e-03	9.218860e-03	2.740838e-02	1.397219e-02	7.944876e-03	3.357342e-02	3.891139e-03
397000	-3.482258e+04	1.969253e+01	1.236612e-01	3.315527e-01	1.227947e-01	1.236612e-01	1.755356e-01	1.227947e-01	140	4	6.916020e-03	7.263208e-02	2.603564e-01	4.762740e-01	3.369363e-01	1.867897e-01	9.564595e-03	9.214678e-03	1.096384e-03	2.124927e-02	2.726384e-02	1.314344e-02	1.028024e-02	2.062776e-02	2.614163e-02	6.713827e-03	2.048562e-02	8.906981e-03	3.129666e-02	9.376647e-03	1.126578e-02	4.858721e-02	1.091420e-02	1.107683e-02	5.161040e-03	2.834776e-02	7.063052e-03	8.369227e-03	4.016574e-03	8.793696e-03	8.314776e-03	7.062856e-03	7.220365e-03	8.801117e-03	2.779640e-02	1.493241e-02	9.387271e-03	3.940853e-02	4.431625e-03
398000	-3.482327e+04	2.080529e+01	1.224602e-01	3.464898e-01	1.224602e-01	1.224602e-01	1.809172e-01	1.052124e-01	61	4	6.916020e-03	7.263208e-02	2.430422e-01	3.895237e-01	3.936250e-01	2.168513e-01	9.918304e-03	8.295229e-03	1.096384e-03	2.124927e-02	2.726384e-02	1.314344e-02	1.028024e-02	2.062776e-02	2.614163e-02	6.713827e-03	2.048562e-02	8.906981e-03	3.129666e-02	9.376647e-03	1.126578e-02	4.858721e-02	1.137929e-02	1.107683e-02	5.161040e-03	2.834776e-02	7.063052e-03	1.037284e-02	4.016574e-03	8.793696e-03	7.142443e-03	7.062856e-03	7.220365e-03	9.366858e-03	2.779640e-02	1.493241e-02	9.387271e-03	3.940853e-02	4.431625e-03
399000	-3.484278e+04	2.046391e+01	1.208029e-01	3.356833e-01	1.208029e-01	1.208029e-01	1.811050e-01	1.208029e-01	58	3	8.632909e-03	7.263208e-02	2.430422e-01	4.392457e-01	3.783233e-01	1.824311e-01	9.918304e-03	8.295229e-03	1.029222e-03	2.124927e-02	2.726384e-02	1.314344e-02	1.028024e-02	1.843661e-02	2.614163e-02	6.713827e-03	2.038492e-02	8.906981e-03	3.129666e-02	9.376647e-03	1.126578e-02	4.858721e-02	1.137929e-02	1.107683e-02	5.161040e-03	2.834776e-02	7.063052e-03	1.037284e-02	4.016574e-03	8.793696e-03	7.142443e-03	7.062856e-03	7.220365e-03	9.366858e-03	2.779640e-02	1.493241e-02	9.387271e-03	3.940853e-02	4.431625e-03
400000	-3.483385e+04	2.050508e+01	1.059420e-01	3.021021e-01	1.495447e-01	1.495447e-01	1.869244e-01	1.059420e-01	172	4	8.632909e-03	7.762624e-02	2.604493e-01	3.771206e-01	4.056700e-01	2.172094e-01	9.918304e-03	8.295229e-03	1.029222e-03	2.124927e-02	2.647312e-02	1.237519e-02	1.028024e-02	1.843661e-02	2.614163e-02	6.713827e-03	2.038492e-02	8.906981e-03	3.129666e-02	9.376647e-03	1.203403e-02	4.858721e-02	9.978946e-03	1.118799e-02	6.561383e-03	2.834776e-02	7.063052e-03	1.037284e-02	4.016574e-03	9.584422e-03	7.142443e-03	7.747377e-03	7.220365e-03	9.366858e-03	2.779640e-02	1.493241e-02	9.387271e-03	3.940853e-02	4.431625e-03
401000	-3.482118e+04	2.104171e+01	9.229858e-02	3.408306e-01	1.581907e-01	1.581907e-01	1.581907e-01	9.229858e-02	168	3	8.632909e-03	7.762624e-02	3.222629e-01	4.550813e-01	4.030584e-01	1.418603e-01	9.918304e-03	8.295229e-03	1.427526e-03	2.124927e-02	2.647312e-02	1.237519e-02	1.028024e-02	1.843661e-02	2.614163e-02	6.713827e-03	2.038492e-02	8.906981e-03	3.381706e-02	8.863688e-03	1.203403e-02	4.637570e-02	1.059516e-02	1.118799e-02	6.561383e-03	3.055927e-02	7.063052e-03	9.756623e-03	4.016574e-03	9.584422e-03	7.142443e-03	7.747377e-03	7.220365e-03	9.366858e-03	2.779640e-02	1.493241e-02	9.387271e-03	3.940853e-02	4.431625e-03
402000	-3.482992e+04	2.086238e+01	8.991217e-02	3.345894e-01	1.306621e-01	1.774621e-01	1.774621e-01	8.991217e-02	192	4	8.632909e-03	7.762624e-02	2.999405e-01	5.036203e-01	3.415461e-01	1.548336e-01	9.918304e-03	8.978789e-03	2.585905e-03	2.124927e-02	2.746882e-02	1.237519e-02	1.028024e-02	1.843661e-02	2.614163e-02	6.030266e-03	2.038492e-02	8.906981e-03	3.312334e-02	8.863688e-03	1.272775e-02	4.637570e-02	1.059516e-02	1.118799e-02	6.561383e-03	3.055927e-02	5.904673e-03	9.756623e-03	4.016574e-03	9.584422e-03	7.142443e-03	7.747377e-03	7.220365e-03	9.366858e-03	2.779640e-02	1.493241e-02	9.387271e-03	3.940853e-02	4.419435e-03
403000	-3.483216e+04	1.986717e+01	9.571202e-02	3.169326e-01	1.675661e-01	1.620386e-01	1.620386e-01	9.571202e-02	192	4	1.040723e-02	8.298553e-02	3.213342e-01	4.213686e-01	4.320116e-01	1.466198e-01	9.918304e-03	8.978789e-03	2.585905e-03	2.124927e-02	2.746882e-02	1.237519e-02	1.028024e-02	1.843661e-02	2.568995e-02	6.030266e-03	2.031816e-02	8.906981e-03	3.312334e-02	8.438784e-03	1.272775e-02	4.637570e-02	1.059516e-02	1.118799e-02	6.561383e-03	3.055927e-02	5.904673e-03	1.018153e-02	4.016574e-03	9.651179e-03	7.142443e-03	7.747377e-03	7.220365e-03	9.366858e-03	2.833152e-02	1.493241e-02	9.387271e-03	3.940853e-02	4.419435e-03
404000	-3.482936e+04	2.063521e+01	8.410929e-02	3.352116e-01	1.454755e-01	1.454755e-01	1.950487e-01	9.467935e-02	176	5	1.040723e-02	8.298553e-02	3.058734e-01	4.258987e-01	3.563852e-01	2.177161e-01	9.871385e-03	8.133028e-03	1.906994e-03	2.081432e-02	2.730771e-02	1.320182e-02	1.072061e-02	2.014730e-02	2.444354e-02	5.186691e-03	2.257216e-02	9.308075e-03	3.368200e-02	9.705360e-03	1.168360e-02	4.375587e-02	1.006248e-02	1.096326e-02	6.893627e-03	2.949607e-02	6.593419e-03	9.017251e-03	4.841138e-03	1.197012e-02	8.804477e-03	6.045055e-03	6.431873e-03	7.017567e-03	2.727406e-02	1.588925e-02	8.042136e-03	3.706182e-02	5.439753e-03
405000	-3.482804e+04	2.022473e+01	9.048911e-02	3.430919e-01	1.626054e-01	1.507191e-01	1.626054e-01	9.048911e-02	187	4	5.625795e-03	7.708757e-02	2.760272e-01	4.841739e-01	3.859103e-01	1.299158e-01	1.060265e-02	9.730173e-03	2.537963e-03	1.908029e-02	2.688481e-02	1.202438e-02	1.044762e-02	2.121703e-02	2.380068e-02	6.905665e-03	2.011446e-02	1.159822e-02	2.961571e-02	1.002272e-02	1.300551e-02	4.577307e-02	1.063510e-02	1.067202e-02	6.514359e-03	2.987767e-02	7.403231e-03	9.196787e-03	4.800968e-03	1.071884e-02	8.228221e-03	5.959708e-03	6.262271e-03	6.632308e-03	2.826809e-02	1.442977e-02	7.666905e-03	3.831849e-02	5.766999e-03
406000	-3.483349e+04	2.026654e+01	1.009984e-01	3.221595e-01	1.521923e-01	1.618257e-01	1.618257e-01	1.009984e-01	192	4	5.371589e-03	7.708757e-02	2.502596e-01	3.663550e-01	4.811951e-01	1.524499e-01	1.060265e-02	9.730173e-03	2.537963e-03	1.908029e-02	2.615758e-02	1.268026e-02	1.044762e-02	2.145799e-02	2.380068e-02	6.905665e-03	2.011446e-02	1.172609e-02	2.961571e-02	1.002272e-02	1.300551e-02	4.577307e-02	1.063510e-02	1.043106e-02	6.514359e-03	2.987767e-02	7.269434e-03	9.196787e-03	4.800968e-03	1.071884e-02	8.228221e-03	5.959708e-03	6.262271e-03	7.171714e-03	2.826809e-02	1.442977e-02	7.666905e-03	3.831849e-02	5.766999e-03
407000	-3.482890e+04	1.946962e+01	9.294206e-02	3.364709e-01	1.592150e-01	1.592150e-01	1.592150e-01	9.294206e-02	168	3	5.371589e-03	5.940064e-02	2.225191e-01	3.846799e-01	4.042176e-01	2.111025e-01	8.205302e-03	9.730173e-03	4.662917e-04	1.961847e-02	2.615758e-02	1.396535e-02	1.044762e-02	2.114780e-02	2.380068e-02	6.905665e-03	2.011446e-02	1.172609e-02	3.139841e-02	1.002272e-02	1.300551e-02	4.577307e-02	1.063510e-02	1.043106e-02	6.514359e-03	2.727481e-02	7.269434e-03	9.196787e-03	4.800968e-03	1.071884e-02	8.228221e-03	5.959708e-03	6.262271e-03	7.171714e-03	2.826809e-02	1.442977e-02	7.666905e-03	3.831849e-02	5.766999e-03
408000	-3.481245e+04	1.961173e+01	9.102247e-02	3.588285e-01	1.530422e-01	1.530422e-01	1.530422e-01	9.102247e-02	168	3	5.371589e-03	5.940064e-02	2.752851e-01	3.770968e-01	4.241380e-01	1.987651e-01	8.994046e-03	1.213065e-02	6.046664e-04	1.934520e-02	2.532225e-02	1.131575e-02	9.623817e-03	2.254455e-02	2.216662e-02	7.152591e-03	2.007874e-02	1.069717e-02	3.049887e-02	9.794690e-03	1.345393e-02	4.443442e-02	9.800772e-03	1.211462e-02	6.679607e-03	2.763904e-02	6.332471e-03	9.679699e-03	5.103729e-03	1.158909e-02	8.309762e-03	5.705292e-03	7.547839e-03	1.047875e-02	2.856513e-02	1.599679e-02	8.140966e-03	3.755499e-02	5.719703e-03
409000	-3.482187e+04	1.970044e+01	1.049844e-01	3.235451e-01	1.554953e-01	1.554953e-01	1.554953e-01	1.049844e-01	168	3	6.533019e-03	7.634547e-02	2.776384e-01	3.785917e-01	4.097998e-01	2.116085e-01	7.396196e-03	1.213065e-02	6.046664e-04	1.934520e-02	2.532225e-02	1.131575e-02	9.623817e-03	2.254455e-02	2.216662e-02	7.152591e-03	2.007874e-02	1.069717e-02	3.049887e-02	9.794690e-03	1.345393e-02	4.443442e-02	9.800772e-03	1.211462e-02	6.679607e-03	2.763904e-02	6.332471e-03	9.679699e-03	5.103729e-03	1.158909e-02	8.309762e-03	5.705292e-03	7.547839e-03	1.057121e-02	2.856513e-02	1.599679e-02	1.083065e-02	3.755499e-02	5.719703e-03
410000	-3.481898e+04	2.049322e+01	1.062854e-01	3.317471e-01	1.347064e-01	1.604878e-01	1.604878e-01	1.062854e-01	192	4	6.533019e-03	7.089957e-02	2.612055e-01	4.197281e-01	3.736175e-01	2.066544e-01	6.847188e-03	9.957253e-03	5.614022e-04	2.100338e-02	2.463001e-02	1.097663e-02	1.000479e-02	2.023879e-02	2.151518e-02	7.484297e-03	1.894925e-02	1.066681e-02	3.104726e-02	9.249925e-03	1.326251e-02	4.416539e-02	1.113439e-02	1.109231e-02	5.777344e-03	2.950475e-02	6.559956e-03	9.741782e-03	5.064915e-03	1.000375e-02	9.483428e-03	5.755939e-03	6.938684e-03	9.319454e-03	2.783055e-02	1.842462e-02	9.156469e-03	3.454973e-02	4.628245e-03
411000	-3.483738e+04	2.108800e+01	7.889688e-02	3.222769e-01	1.529315e-01	1.529315e-01	1.786965e-01	1.142668e-01	176	5	6.533019e-03	7.442717e-02	2.848379e-01	4.234526e-01	3.811154e-01	1.954321e-01	6.847188e-03	9.957253e-03	7.023618e-05	2.100338e-02	2.463001e-02	1.097663e-02	1.000479e-02	2.023879e-02	2.151518e-02	7.484297e-03	1.894925e-02	1.066681e-02	3.104726e-02	9.249925e-03	1.326251e-02	4.416539e-02	1.113439e-02	1.109231e-02	6.268510e-03	2.950475e-02	6.559956e-03	9.741782e-03	5.064915e-03	1.000375e-02	9.483428e-03	5.755939e-03	6.938684e-03	9.319454e-03	2.783055e-02	1.842462e-02	9.156469e-03	3.454973e-02	4.628245e-03
412000	-3.483405e+04	2.148978e+01	1.304227e-01	3.147982e-01	1.704425e-01	1.304227e-01	1.704425e-01	8.347146e-02	137	4	6.533019e-03	7.267108e-02	2.639431e-01	4.366762e-01	4.170093e-01	1.463145e-01	6.847188e-03	8.936707e-03	7.023618e-05	2.645872e-02	2.463001e-02	1.097663e-02	8.569677e-03	2.023879e-02	2.151518e-02	7.484297e-03	1.894925e-02	1.066681e-02	3.104726e-02	9.249925e-03	1.326251e-02	4.416539e-02	1.113439e-02	1.109231e-02	6.268510e-03	2.950475e-02	6.559956e-03	1.254511e-02	5.064915e-03	1.000375e-02	9.483428e-03	4.933257e-03	6.938684e-03	9.319454e-03	2.282787e-02	1.296928e-02	8.494170e-03	3.524085e-02	4.628245e-03
413000	-3.482806e+04	2.021429e+01	1.061769e-01	3.192986e-01	1.482361e-01	1.306611e-01	1.894504e-01	1.061769e-01	197	5	6.533019e-03	7.227091e-02	2.755138e-01	4.006616e-01	4.394903e-01	1.598481e-01	6.847188e-03	8.936707e-03	7.023618e-05	2.645872e-02	2.463001e-02	1.097663e-02	8.569677e-03	2.023879e-02	2.151518e-02	7.484297e-03	1.894925e-02	1.066681e-02	3.104726e-02	9.249925e-03	1.326251e-02	4.416539e-02	1.113439e-02	1.109231e-02	6.268510e-03	2.950475e-02	6.559956e-03	1.254511e-02	5.064915e-03	1.000375e-02	9.483428e-03	4.933257e-03	6.938684e-03	9.319454e-03	2.282787e-02	1.296928e-02	8.494170e-03	3.524085e-02	4.628245e-03
414000	-3.483923e+04	2.031918e+01	1.372932e-01	3.098138e-01	1.372932e-01	1.492341e-01	1.738987e-01	9.246700e-02	88	5	5.687395e-03	6.663069e-02	2.856498e-01	4.414548e-01	4.073387e-01	1.512066e-01	6.847188e-03	8.936707e-03	7.023618e-05	2.645872e-02	2.463001e-02	1.097663e-02	8.569677e-03	2.023879e-02	2.151518e-02	7.484297e-03	1.894925e-02	1.048871e-02	3.104726e-02	9.249925e-03	1.326251e-02	4.416539e-02	1.113439e-02	1.109231e-02	6.268510e-03	2.950475e-02	6.559956e-03	1.254511e-02	5.064915e-03	1.000375e-02	9.483428e-03	4.933257e-03	6.938684e-03	9.319454e-03	2.282787e-02	1.314738e-02	8.494170e-03	3.375324e-02	4.628245e-03
415000	-3.482150e+04	2.072805e+01	1.074565e-01	3.262708e-01	1.330037e-01	1.330037e-01	1.928088e-01	1.074565e-01	172	4	5.687395e-03	5.967704e-02	2.384122e-01	3.451177e-01	4.462041e-01	2.086783e-01	6.847188e-03	8.936707e-03	7.023618e-05	2.645872e-02	2.463001e-02	1.097663e-02	8.569677e-03	2.023879e-02	2.151518e-02	7.484297e-03	1.894925e-02	1.048871e-02	3.104726e-02	9.249925e-03	1.326251e-02	4.416539e-02	9.607562e-03	1.109231e-02	6.268510e-03	2.950475e-02	6.559956e-03	1.254511e-02	5.064915e-03	1.000375e-02	9.483428e-03	4.933257e-03	7.746006e-03	9.319454e-03	2.282787e-02	1.314738e-02	8.494170e-03	3.375324e-02	4.628245e-03
416000	-3.482893e+04	2.100108e+01	1.039902e-01	3.139368e-01	1.384849e-01	1.697990e-01	1.697990e-01	1.039902e-01	192	4	7.558400e-03	6.685064e-02	2.946497e-01	3.702235e-01	4.377720e-01	1.920045e-01	6.847188e-03	8.936707e-03	7.023618e-05	2.645872e-02	2.463001e-02	1.097663e-02	8.569677e-03	2.023879e-02	2.226256e-02	7.484297e-03	1.894925e-02	1.048871e-02	3.104726e-02	9.249925e-03	1.506466e-02	4.416539e-02	9.607562e-03	1.220644e-02	6.268510e-03	2.950475e-02	6.559956e-03	1.254511e-02	5.064915e-03	1.000375e-02	9.483428e-03	4.933257e-03	7.746006e-03	9.319454e-03	2.282787e-02	1.314738e-02	8.494170e-03	3.547890e-02	4.628245e-03
417000	-3.482150e+04	2.000785e+01	1.210860e-01	3.134614e-01	1.367480e-01	1.367480e-01	1.708705e-01	1.210860e-01	172	4	7.558400e-03	6.685064e-02	2.885505e-01	4.441757e-01	3.766571e-01	1.791672e-01	5.672192e-03	9.978188e-03	1.118792e-03	2.247593e-02	2.158818e-02	1.094565e-02	9.135921e-03	1.935800e-02	1.984782e-02	7.151977e-03	2.083064e-02	1.019811e-02	3.141576e-02	9.332222e-03	1.169466e-02	4.507196e-02	9.615402e-03	9.790078e-03	8.127139e-03	2.680273e-02	7.739361e-03	1.194605e-02	7.301701e-03	1.167172e-02	1.023733e-02	4.523204e-03	8.325983e-03	9.850031e-03	2.548247e-02	1.423817e-02	8.682386e-03	3.885305e-02	5.483204e-03
418000	-3.482134e+04	1.991017e+01	1.407528e-01	3.207569e-01	1.407528e-01	1.407528e-01	1.690957e-01	8.788908e-02	61	4	7.558400e-03	6.685064e-02	2.555984e-01	4.478974e-01	3.817217e-01	1.703810e-01	5.672192e-03	9.978188e-03	1.118792e-03	1.950833e-02	2.158818e-02	1.094565e-02	9.135921e-03	1.935800e-02	1.984782e-02	7.151977e-03	2.083064e-02	1.019811e-02	3.141576e-02	9.332222e-03	1.169466e-02	4.507196e-02	9.615402e-03	9.790078e-03	8.127139e-03	2.680273e-02	7.739361e-03	1.194605e-02	7.301701e-03	1.167172e-02	1.023733e-02	4.523204e-03	8.325983e-03	9.850031e-03	2.548247e-02	1.423817e-02	8.682386e-03	3.885305e-02	5.483204e-03
419000	-3.482283e+04	1.969931e+01	8.613834e-02	3.175676e-01	1.700519e-01	1.700519e-01	1.700519e-01	8.613834e-02	168	3	7.061530e-03	6.593639e-02	2.612430e-01	4.175538e-01	3.546731e-01	2.277731e-01	4.111725e-03	9.661090e-03	1.408514e-03	1.710724e-02	2.198215e-02	1.093197e-02	7.187876e-03	1.940932e-02	2.065478e-02	9.959145e-03	1.941784e-02	8.527452e-03	3.312881e-02	8.928528e-03	1.078673e-02	4.120290e-02	9.777401e-03	1.039786e-02	8.919486e-03	2.425715e-02	7.495286e-03	1.264171e-02	7.506447e-03	1.160115e-02	1.037523e-02	6.103333e-03	7.652819e-03	8.282810e-03	2.762140e-02	1.575140e-02	8.570683e-03	3.946026e-02	5.853771e-03
420000	-3.483551e+04	1.931054e+01	1.023769e-01	3.231983e-01	1.573493e-01	1.573493e-01	1.573493e-01	1.023769e-01	168	3	5.391136e-03	6.593639e-02	2.575636e-01	3.574730e-01	4.503909e-01	1.921361e-01	4.692197e-03	9.396647e-03	1.414927e-03	1.780821e-02	2.167882e-02	1.205511e-02	7.790602e-03	1.860333e-02	2.356513e-02	8.913387e-03	1.774641e-02	9.878808e-03	3.140529e-02	1.076777e-02	1.078419e-02	4.209893e-02	9.502286e-03	1.005129e-02	9.596448e-03	2.373045e-02	7.630732e-03	1.071629e-02	7.164730e-03	1.148008e-02	8.582474e-03	5.971632e-03	7.432697e-03	7.997680e-03	2.957704e-02	1.630665e-02	7.681365e-03	3.989740e-02	5.936603e-03
421000	-3.482653e+04	2.116150e+01	1.288640e-01	3.353700e-01	1.288640e-01	1.288640e-01	1.642318e-01	1.138063e-01	61	4	5.391136e-03	6.593639e-02	2.744266e-01	3.474009e-01	4.364014e-01	2.161977e-01	4.692197e-03	9.396647e-03	1.414927e-03	2.042856e-02	2.167882e-02	1.205511e-02	6.731901e-03	1.860333e-02	2.356513e-02	8.913387e-03	1.774641e-02	9.878808e-03	3.140529e-02	8.147415e-03	1.078419e-02	4.209893e-02	9.502286e-03	1.005129e-02	8.393984e-03	2.373045e-02	7.630732e-03	1.191875e-02	7.164730e-03	1.148008e-02	8.582474e-03	5.971632e-03	7.432697e-03	9.982059e-03	2.957704e-02	1.630665e-02	7.681365e-03	3.989740e-02	5.936603e-03
422000	-3.483259e+04	1.950104e+01	1.046369e-01	3.276825e-01	1.395867e-01	1.380540e-01	1.813050e-01	1.087349e-01	202	6	5.391136e-03	5.898346e-02	2.508041e-01	3.774517e-01	4.214663e-01	2.010819e-01	4.692197e-03	9.396647e-03	1.414927e-03	2.042856e-02	2.073156e-02	1.302503e-02	6.731901e-03	1.860333e-02	2.356513e-02	8.913387e-03	1.946247e-02	9.878808e-03	3.140529e-02	8.147415e-03	1.078419e-02	4.597235e-02	9.502286e-03	1.005129e-02	8.393984e-03	2.373045e-02	8.259118e-03	1.191875e-02	7.164730e-03	1.148008e-02	8.582474e-03	5.971632e-03	7.432697e-03	9.982059e-03	2.957704e-02	1.630665e-02	7.681365e-03	3.892749e-02	5.936603e-03
423000	-3.482888e+04	1.962365e+01	1.093298e-01	3.093962e-01	1.813072e-01	1.093298e-01	1.813072e-01	1.093298e-01	134	3	5.845817e-03	5.898346e-02	2.510642e-01	3.809449e-01	3.408700e-01	2.781851e-01	4.692197e-03	9.396647e-03	1.414927e-03	2.042856e-02	2.073156e-02	1.302503e-02	6.731901e-03	1.860333e-02	2.356513e-02	8.913387e-03	1.946247e-02	9.878808e-03	3.140529e-02	8.147415e-03	1.078419e-02	4.597235e-02	9.502286e-03	1.005129e-02	7.401796e-03	2.373045e-02	8.259118e-03	1.191875e-02	7.164730e-03	1.148008e-02	6.330193e-03	5.971632e-03	7.432697e-03	9.982059e-03	2.957704e-02	1.630665e-02	7.681365e-03	4.032843e-02	5.936603e-03
424000	-3.482451e+04	1.989906e+01	1.159880e-01	3.508131e-01	1.159880e-01	1.159880e-01	1.852349e-01	1.159880e-01	58	3	5.011823e-03	5.898346e-02	2.708176e-01	3.793831e-01	4.553567e-01	1.652602e-01	4.692197e-03	9.396647e-03	1.414927e-03	2.042856e-02	2.073156e-02	1.302503e-02	6.731901e-03	1.860333e-02	2.356513e-02	8.913387e-03	1.772262e-02	9.878808e-03	3.140529e-02	8.147415e-03	1.078419e-02	4.597235e-02	9.502286e-03	1.005129e-02	7.401796e-03	2.373045e-02	8.259118e-03	1.191875e-02	7.164730e-03	1.148008e-02	5.456856e-03	5.971632e-03	7.432697e-03	9.982059e-03	2.957704e-02	1.630665e-02	7.681365e-03	4.032843e-02	5.936603e-03
425000	-3.482901e+04	1.966420e+01	9.311491e-02	3.489575e-01	1.474361e-01	1.383107e-01	1.790660e-01	9.311491e-02	197	5	5.011823e-03	7.805043e-02	2.794822e-01	3.741014e-01	4.205549e-01	2.053438e-01	4.692197e-03	9.396647e-03	1.479782e-03	2.042856e-02	2.073156e-02	1.072603e-02	6.731901e-03	1.860333e-02	2.356513e-02	9.492262e-03	1.772262e-02	9.878808e-03	3.140529e-02	8.147415e-03	1.078419e-02	4.597235e-02	9.502286e-03	1.005129e-02	7.401796e-03	2.373045e-02	8.259118e-03	1.191875e-02	7.164730e-03	1.148008e-02	7.176980e-03	5.971632e-03	7.432697e-03	9.982059e-03	2.957704e-02	1.630665e-02	7.681365e-03	4.032843e-02	5.936603e-03
426000	-3.482597e+04	1.928530e+01	9.589971e-02	3.260396e-01	1.445753e-01	1.445753e-01	1.930104e-01	9.589971e-02	172	4	5.011823e-03	6.773667e-02	2.924888e-01	3.277529e-01	4.615469e-01	2.107001e-01	4.692197e-03	9.396647e-03	1.479782e-03	2.042856e-02	2.073156e-02	1.072603e-02	6.731901e-03	1.687570e-02	2.356513e-02	9.492262e-03	1.772262e-02	9.878808e-03	3.140529e-02	8.147415e-03	1.078419e-02	4.597235e-02	9.502286e-03	1.005129e-02	7.401796e-03	2.373045e-02	8.259118e-03	1.191875e-02	7.164730e-03	1.148008e-02	7.176980e-03	5.971632e-03	9.160322e-03	9.982059e-03	2.957704e-02	1.630665e-02	7.681365e-03	4.032843e-02	5.936603e-03
427000	-3.481892e+04	2.003897e+01	9.365432e-02	3.424846e-01	1.432966e-01	1.432966e-01	1.753526e-01	1.019152e-01	176	5	5.011823e-03	7.025943e-02	2.851564e-01	3.293813e-01	4.010389e-01	2.695798e-01	5.595650e-03	8.937487e-03	1.427448e-03	1.929969e-02	2.092766e-02	9.894153e-03	7.599288e-03	1.521389e-02	2.255441e-02	6.621889e-03	1.789050e-02	1.263369e-02	3.333058e-02	9.049577e-03	1.106409e-02	4.594375e-02	1.033521e-02	1.065932e-02	8.952953e-03	2.343360e-02	9.879610e-03	1.110156e-02	7.991551e-03	1.385956e-02	7.354624e-03	6.428644e-03	8.794193e-03	1.158345e-02	2.986765e-02	1.883406e-02	8.792647e-03	3.827445e-02	5.985060e-03
428000	-3.482302e+04	1.944130e+01	1.160711e-01	3.650600e-01	1.160711e-01	1.319450e-01	1.662147e-01	1.046381e-01	88	5	5.011823e-03	7.408728e-02	2.892924e-01	3.841499e-01	4.594042e-01	1.564459e-01	5.595650e-03	8.937487e-03	1.427448e-03	1.929969e-02	2.092766e-02	1.056192e-02	7.599288e-03	1.521389e-02	2.255441e-02	6.621889e-03	1.789050e-02	1.263369e-02	3.333058e-02	9.648185e-03	1.106409e-02	4.594375e-02	9.667445e-03	1.065932e-02	8.952953e-03	2.283499e-02	9.879610e-03	1.110156e-02	7.991551e-03	1.385956e-02	7.354624e-03	6.428644e-03	8.794193e-03	1.158345e-02	2.986765e-02	1.883406e-02	8.792647e-03	3.827445e-02	5.985060e-03
429000	-3.481410e+04	1.944855e+01	9.495933e-02	3.453688e-01	1.400324e-01	1.400324e-01	1.846477e-01	9.495933e-02	172	4	5.011823e-03	7.408728e-02	2.975462e-01	3.238395e-01	4.572066e-01	2.189539e-01	5.595650e-03	8.937487e-03	1.139123e-03	1.929969e-02	2.092766e-02	1.056192e-02	7.599288e-03	1.521389e-02	2.255441e-02	6.621889e-03	1.789050e-02	1.263369e-02	3.333058e-02	9.648185e-03	1.106409e-02	4.594375e-02	9.667445e-03	1.065932e-02	7.997673e-03	2.484534e-02	9.879610e-03	1.110156e-02	7.991551e-03	1.385956e-02	5.486683e-03	6.428644e-03	9.082517e-03	1.158345e-02	2.986765e-02	1.883406e-02	8.792647e-03	3.827445e-02	5.985060e-03
430000	-3.481103e+04	1.907597e+01	1.087603e-01	3.217609e-01	1.374116e-01	1.391958e-01	1.841111e-01	1.087603e-01	197	5	5.011823e-03	6.765153e-02	2.844764e-01	3.582223e-01	4.468566e-01	1.949211e-01	5.595650e-03	8.937487e-03	1.139123e-03	1.929969e-02	2.092766e-02	9.649525e-03	7.599288e-03	1.521389e-02	2.255441e-02	6.621889e-03	1.789050e-02	1.263369e-02	3.333058e-02	9.648185e-03	1.106409e-02	4.594375e-02	9.667445e-03	1.065932e-02	7.997673e-03	2.484534e-02	1.194368e-02	1.110156e-02	7.991551e-03	1.385956e-02	5.486683e-03	6.428644e-03	9.082517e-03	1.158345e-02	2.986765e-02	1.676999e-02	8.792647e-03	3.827445e-02	5.985060e-03
431000	-3.483086e+04	1.866869e+01	1.085708e-01	3.485373e-01	1.348186e-01	1.210976e-01	1.784050e-01	1.085708e-01	197	5	1.017025e-02	6.765153e-02	3.224243e-01	4.710494e-01	3.609283e-01	1.680223e-01	5.538834e-03	8.937487e-03	1.139123e-03	1.929969e-02	2.092766e-02	9.649525e-03	7.599288e-03	1.521389e-02	2.255441e-02	6.621889e-03	1.794732e-02	1.263369e-02	3.333058e-02	9.648185e-03	1.106409e-02	4.594375e-02	9.667445e-03	1.065932e-02	7.997673e-03	2.484534e-02	1.194368e-02	1.110156e-02	7.991551e-03	1.385956e-02	5.486683e-03	6.428644e-03	9.082517e-03	1.158345e-02	2.633377e-02	1.676999e-02	8.792647e-03	3.827445e-02	5.985060e-03
432000	-3.482650e+04	1.886238e+01	1.059243e-01	3.087009e-01	1.429519e-01	1.429519e-01	1.935468e-01	1.059243e-01	172	4	1.017025e-02	9.695367e-02	3.040754e-01	4.284826e-01	3.924072e-01	1.791102e-01	5.538834e-03	8.937487e-03	1.139123e-03	1.929969e-02	1.949676e-02	9.649525e-03	7.599288e-03	1.521389e-02	2.255441e-02	6.621889e-03	1.794732e-02	1.263369e-02	3.333058e-02	9.648185e-03	1.469443e-02	4.692560e-02	9.667445e-03	1.065932e-02	7.997673e-03	2.484534e-02	1.194368e-02	1.110156e-02	7.991551e-03	1.385956e-02	5.486683e-03	6.428644e-03	9.082517e-03	1.158345e-02	2.633377e-02	1.676999e-02	8.792647e-03	3.827445e-02	5.985060e-03
433000	-3.483422e+04	1.899511e+01	8.312333e-02	3.165752e-01	1.899554e-01	1.372673e-01	1.899554e-01	8.312333e-02	187	4	1.131124e-02	9.958435e-02	3.289421e-01	4.617029e-01	4.300221e-01	1.082751e-01	5.538834e-03	8.937487e-03	1.139123e-03	1.929969e-02	1.949676e-02	9.649525e-03	7.599288e-03	1.521389e-02	2.255441e-02	6.621889e-03	1.794732e-02	1.649994e-02	3.333058e-02	9.648185e-03	1.469443e-02	4.692560e-02	9.667445e-03	1.065932e-02	7.997673e-03	2.484534e-02	1.194368e-02	1.110156e-02	7.991551e-03	1.385956e-02	5.486683e-03	6.428644e-03	9.082517e-03	1.158345e-02	2.633377e-02	1.676999e-02	8.792647e-03	3.440820e-02	5.985060e-03
434000	-3.482323e+04	1.949365e+01	8.967233e-02	3.305405e-01	1.633716e-01	1.633716e-01	1.633716e-01	8.967233e-02	168	3	1.131124e-02	9.228838e-02	3.566839e-01	4.900152e-01	3.840165e-01	1.259683e-01	4.583228e-03	8.632330e-03	1.144813e-03	1.965309e-02	1.930361e-02	8.754432e-03	7.468311e-03	1.363633e-02	2.378031e-02	7.965990e-03	1.628319e-02	1.640456e-02	3.100860e-02	1.014339e-02	1.621076e-02	4.745242e-02	1.028288e-02	1.081464e-02	6.410556e-03	2.519843e-02	1.053801e-02	1.215088e-02	7.837113e-03	1.401152e-02	6.785089e-03	5.225315e-03	7.947597e-03	9.896326e-03	2.874989e-02	1.551110e-02	1.041091e-02	3.345844e-02	6.783653e-03
435000	-3.483340e+04	2.034221e+01	7.435898e-02	3.417738e-01	1.385660e-01	1.333830e-01	1.785352e-01	1.333830e-01	200	5	8.021923e-03	9.228838e-02	3.485832e-01	4.092617e-01	4.329551e-01	1.577831e-01	4.583228e-03	8.632330e-03	1.144813e-03	1.965309e-02	1.930361e-02	8.754432e-03	7.468311e-03	1.363633e-02	2.378031e-02	7.965990e-03	1.628319e-02	1.640456e-02	3.100860e-02	1.014339e-02	1.621076e-02	4.745242e-02	1.028288e-02	1.081464e-02	6.410556e-03	2.519843e-02	1.053801e-02	1.215088e-02	5.313026e-03	1.401152e-02	6.785089e-03	5.225315e-03	7.947597e-03	9.896326e-03	2.874989e-02	1.551110e-02	1.041091e-02	3.345844e-02	6.783653e-03
436000	-3.483703e+04	1.902138e+01	1.363574e-01	3.000230e-01	1.495372e-01	1.363574e-01	1.891905e-01	8.853435e-02	142	5	7.024329e-03	9.228838e-02	3.153487e-01	4.637391e-01	3.704246e-01	1.658363e-01	4.129380e-03	6.703892e-03	1.144813e-03	1.965309e-02	1.930361e-02	8.754432e-03	7.468311e-03	1.363633e-02	2.378031e-02	7.965990e-03	1.628319e-02	1.500325e-02	3.100860e-02	1.014339e-02	1.622342e-02	4.745242e-02	1.028288e-02	1.081464e-02	6.397902e-03	2.519843e-02	1.053801e-02	1.215088e-02	5.313026e-03	1.401152e-02	6.785089e-03	5.225315e-03	7.947597e-03	9.896326e-03	2.553359e-02	1.551110e-02	1.041091e-02	3.345844e-02	6.783653e-03
437000	-3.484689e+04	1.922430e+01	1.253966e-01	3.146569e-01	1.253966e-01	1.253966e-01	1.867864e-01	1.223669e-01	61	4	7.024329e-03	8.960739e-02	3.586021e-01	4.346421e-01	4.299365e-01	1.354214e-01	5.145897e-03	6.703892e-03	1.144813e-03	1.965309e-02	1.930361e-02	8.754432e-03	7.468311e-03	1.363633e-02	2.378031e-02	7.965990e-03	1.628319e-02	1.500325e-02	3.100860e-02	1.014339e-02	1.622342e-02	4.745242e-02	1.028288e-02	1.081464e-02	8.731112e-03	2.519843e-02	1.053801e-02	1.215088e-02	5.313026e-03	1.167831e-02	6.785089e-03	5.225315e-03	7.947597e-03	9.896326e-03	2.553359e-02	1.551110e-02	1.041091e-02	3.345844e-02	6.783653e-03
438000	-3.483349e+04	1.987792e+01	1.220537e-01	3.450660e-01	1.428618e-01	1.220537e-01	1.707881e-01	9.717672e-02	142	5	7.492243e-03	8.960739e-02	3.266976e-01	4.533238e-01	3.811976e-01	1.654786e-01	3.891523e-03	5.951051e-03	1.284049e-03	2.097324e-02	1.769695e-02	1.099177e-02	7.931521e-03	1.309234e-02	2.288314e-02	8.148024e-03	1.769276e-02	1.577493e-02	3.361208e-02	9.726504e-03	1.484649e-02	4.559933e-02	1.164856e-02	1.148818e-02	9.243194e-03	2.550955e-02	7.196481e-03	1.170874e-02	5.861262e-03	1.267279e-02	7.183406e-03	5.062358e-03	7.925043e-03	1.017374e-02	2.640326e-02	1.586729e-02	1.162409e-02	3.671592e-02	5.959243e-03
439000	-3.484999e+04	1.950750e+01	9.138388e-02	3.127398e-01	1.532108e-01	1.532108e-01	1.980708e-01	9.138388e-02	172	4	7.492243e-03	8.960739e-02	3.617977e-01	4.268152e-01	4.469091e-01	1.262757e-01	3.891523e-03	5.951051e-03	1.284049e-03	2.097324e-02	1.769695e-02	1.099177e-02	7.931521e-03	1.309234e-02	2.288314e-02	8.148024e-03	1.769276e-02	1.577493e-02	3.361208e-02	9.726504e-03	1.484649e-02	4.559933e-02	1.504930e-02	1.148818e-02	1.209947e-02	2.550955e-02	7.196481e-03	1.170874e-02	5.861262e-03	9.272052e-03	7.183406e-03	5.062358e-03	7.925043e-03	1.002178e-02	2.640326e-02	1.586729e-02	8.919787e-03	3.671592e-02	5.959243e-03
440000	-3.484245e+04	1.970169e+01	8.743790e-02	3.195012e-01	1.501891e-01	1.777170e-01	1.777170e-01	8.743790e-02	192	4	7.492243e-03	8.249593e-02	3.015444e-01	4.485116e-01	3.753107e-01	1.761777e-01	3.891523e-03	5.951051e-03	1.284049e-03	2.097324e-02	1.769695e-02	1.099177e-02	7.931521e-03	1.309234e-02	2.288314e-02	8.148024e-03	1.769276e-02	1.373546e-02	3.361208e-02	9.726504e-03	1.484649e-02	4.559933e-02	1.504930e-02	1.148818e-02	1.209947e-02	2.550955e-02	7.196481e-03	1.170874e-02	5.861262e-03	9.272052e-03	7.183406e-03	5.062358e-03	7.925043e-03	1.002178e-02	2.640326e-02	1.586729e-02	8.919787e-03	3.671592e-02	5.959243e-03
441000	-3.484351e+04	1.975310e+01	7.818745e-02	3.472970e-01	1.746294e-01	1.470694e-01	1.746294e-01	7.818745e-02	187	4	8.949608e-03	7.221699e-02	2.783171e-01	3.913496e-01	4.199891e-01	1.886613e-01	3.891523e-03	5.951051e-03	1.284049e-03	2.097324e-02	1.769695e-02	1.163551e-02	7.931521e-03	1.309234e-02	2.288314e-02	8.148024e-03	1.769276e-02	1.373546e-02	3.537193e-02	9.726504e-03	1.484649e-02	4.559933e-02	1.504930e-02	1.148818e-02	1.209947e-02	2.550955e-02	6.326220e-03	1.170874e-02	5.861262e-03	1.159937e-02	7.183406e-03	5.062358e-03	6.165193e-03	1.002178e-02	2.640326e-02	1.353996e-02	8.919787e-03	3.671592e-02	5.959243e-03
442000	-3.482253e+04	1.968132e+01	9.069055e-02	3.439621e-01	1.518222e-01	1.518222e-01	1.710125e-01	9.069055e-02	172	4	8.949608e-03	7.221699e-02	2.655898e-01	4.745717e-01	3.657700e-01	1.596582e-01	3.891523e-03	5.951051e-03	1.284049e-03	2.097324e-02	1.769695e-02	1.163551e-02	7.931521e-03	1.309234e-02	2.288314e-02	8.148024e-03	1.769276e-02	1.373299e-02	3.707083e-02	9.726504e-03	1.484649e-02	4.559933e-02	1.504930e-02	1.148818e-02	1.209947e-02	2.550955e-02	6.326220e-03	1.170874e-02	5.861262e-03	1.002087e-02	7.183406e-03	5.062358e-03	4.466294e-03	1.002178e-02	2.640326e-02	1.353996e-02	8.919787e-03	3.671592e-02	5.959243e-03
443000	-3.481833e+04	1.958456e+01	1.082845e-01	3.457676e-01	1.370372e-01	1.370372e-01	1.841148e-01	8.775868e-02	176	5	8.949608e-03	6.539366e-02	2.471349e-01	4.763386e-01	3.631655e-01	1.604959e-01	3.891523e-03	5.951051e-03	1.284049e-03	2.097324e-02	1.769695e-02	1.163551e-02	7.931521e-03	1.450036e-02	2.288314e-02	8.148024e-03	1.769276e-02	1.373299e-02	3.707083e-02	9.726504e-03	1.484649e-02	4.559933e-02	1.504930e-02	1.148818e-02	1.207867e-02	2.550955e-02	6.326220e-03	1.170874e-02	5.861262e-03	1.002087e-02	7.183406e-03	5.062358e-03	4.487089e-03	1.002178e-02	2.640326e-02	1.353996e-02	8.919787e-03	3.671592e-02	5.959243e-03
444000	-3.482735e+04	1.945119e+01	1.254374e-01	3.108444e-01	1.254374e-01	1.361489e-01	1.766944e-01	1.254374e-01	84	4	8.465748e-03	7.607044e-02	2.941986e-01	4.262289e-01	3.889880e-01	1.847831e-01	3.891523e-03	5.951051e-03	1.284049e-03	2.097324e-02	1.769695e-02	1.163551e-02	7.324184e-03	1.908454e-02	2.288314e-02	8.148024e-03	1.769276e-02	1.373299e-02	3.490263e-02	9.726504e-03	1.484649e-02	4.559933e-02	1.504930e-02	1.148818e-02	1.207867e-02	2.550955e-02	6.326220e-03	1.170874e-02	6.605782e-03	1.002087e-02	7.183406e-03	5.062358e-03	4.487089e-03	1.002178e-02	2.640326e-02	1.353996e-02	8.919787e-03	3.671592e-02	5.959243e-03
445000	-3.482789e+04	1.958378e+01	1.382902e-01	3.148367e-01	1.382902e-01	1.382902e-01	1.822856e-01	8.800700e-02	61	4	3.912702e-03	7.263465e-02	2.769863e-01	3.887012e-01	4.321771e-01	1.791218e-01	3.891523e-03	5.951051e-03	3.903838e-04	1.901975e-02	1.769695e-02	1.163551e-02	7.324184e-03	1.908454e-02	2.288314e-02	8.148024e-03	1.769276e-02	1.067529e-02	3.490263e-02	9.726504e-03	1.484649e-02	4.559933e-02	1.504930e-02	1.454588e-02	1.429312e-02	2.550955e-02	6.326220e-03	1.170874e-02	6.605782e-03	1.002087e-02	7.183406e-03	5.062358e-03	6.440578e-03	7.807324e-03	2.640326e-02	1.353996e-02	8.919787e-03	3.540053e-02	5.959243e-03
446000	-3.482181e+04	2.021466e+01	1.037477e-01	3.536901e-01	1.675334e-01	1.037477e-01	1.675334e-01	1.037477e-01	134	3	6.740247e-03	7.263465e-02	2.924143e-01	3.477580e-01	4.574739e-01	1.947682e-01	3.879448e-03	7.135480e-03	2.646502e-04	1.708438e-02	1.835642e-02	1.142494e-02	7.450982e-03	1.871754e-02	2.283082e-02	8.964096e-03	1.774297e-02	1.071743e-02	3.496391e-02	1.118365e-02	1.673150e-02	4.624208e-02	1.503671e-02	1.489747e-02	1.407201e-02	2.549350e-02	6.989251e-03	1.158745e-02	7.815857e-03	1.056742e-02	8.707647e-03	4.623974e-03	5.663462e-03	8.748893e-03	2.565251e-02	1.673204e-02	7.993873e-03	3.862189e-02	5.570005e-03
447000	-3.481964e+04	2.044382e+01	8.999921e-02	3.237731e-01	1.501488e-01	1.739555e-01	1.739555e-01	8.816773e-02	196	5	7.742327e-03	7.172815e-02	2.924143e-01	4.425222e-01	3.567896e-01	2.006882e-01	4.936043e-03	7.135480e-03	2.646502e-04	1.708438e-02	1.835642e-02	1.142494e-02	7.450982e-03	1.871754e-02	2.283082e-02	8.964096e-03	1.774297e-02	1.071743e-02	3.496391e-02	1.118365e-02	1.673150e-02	4.624208e-02	1.398011e-02	1.489747e-02	1.407201e-02	2.549350e-02	6.989251e-03	1.158745e-02	6.563537e-03	1.056742e-02	6.744025e-03	4.623974e-03	5.663462e-03	8.748893e-03	2.565251e-02	1.673204e-02	7.993873e-03	3.862189e-02	5.570005e-03
448000	-3.481241e+04	2.059922e+01	7.885483e-02	3.267075e-01	1.718609e-01	1.718609e-01	1.718609e-01	7.885483e-02	168	3	7.742327e-03	7.172815e-02	3.069916e-01	4.213965e-01	4.429681e-01	1.356354e-01	5.454223e-03	7.039376e-03	2.970321e-04	1.860251e-02	1.745081e-02	1.058250e-02	6.443625e-03	1.854381e-02	2.255283e-02	7.081175e-03	1.730999e-02	1.190845e-02	3.615103e-02	1.096808e-02	1.516959e-02	4.604258e-02	1.144854e-02	1.336487e-02	1.388611e-02	2.775800e-02	5.458629e-03	1.124056e-02	5.802328e-03	9.406250e-03	6.220522e-03	4.694101e-03	6.425583e-03	9.406392e-03	2.629393e-02	1.482638e-02	9.200289e-03	3.663095e-02	5.185640e-03
449000	-3.482149e+04	1.966696e+01	8.253669e-02	3.360165e-01	1.749634e-01	1.489833e-01	1.749634e-01	8.253669e-02	187	4	7.742327e-03	7.172815e-02	2.869559e-01	4.598024e-01	3.646454e-01	1.755523e-01	5.454223e-03	7.039376e-03	2.970321e-04	1.860251e-02	1.745081e-02	1.058250e-02	6.443625e-03	1.854381e-02	2.255283e-02	7.081175e-03	1.730999e-02	1.190845e-02	3.615103e-02	8.527850e-03	1.516959e-02	4.604258e-02	1.144854e-02	1.397079e-02	1.388611e-02	2.775800e-02	5.458629e-03	1.124056e-02	4.323601e-03	9.406250e-03	7.699248e-03	4.694101e-03	6.425583e-03	6.678941e-03	2.629393e-02	1.482638e-02	9.200289e-03	3.663095e-02	7.019953e-03
450000	-3.482938e+04	1.882530e+01	9.751794e-02	3.053230e-01	1.778912e-01	1.438587e-01	1.778912e-01	9.751794e-02	187	4	6.180065e-03	7.606529e-02	3.179883e-01	3.480398e-01	4.395209e-01	2.124393e-01	6.303243e-03	8.151473e-03	6.378300e-04	1.852494e-02	1.677776e-02	1.100038e-02	7.150218e-03	2.030708e-02	2.074547e-02	7.207164e-03	1.712067e-02	1.139096e-02	3.593705e-02	8.415841e-03	1.543479e-02	4.530698e-02	1.050088e-02	1.485460e-02	1.450704e-02	2.819313e-02	5.353244e-03	1.109894e-02	5.929662e-03	9.409052e-03	7.163455e-03	4.439356e-03	7.657452e-03	6.676226e-03	2.489968e-02	1.533899e-02	6.983596e-03	3.680750e-02	5.789283e-03
451000	-3.483544e+04	1.925826e+01	9.773148e-02	3.228088e-01	1.587662e-01	1.587662e-01	1.641958e-01	9.773148e-02	172	4	6.180065e-03	7.606529e-02	3.031104e-01	4.006445e-01	4.288468e-01	1.705087e-01	6.303243e-03	8.151473e-03	6.378300e-04	1.632721e-02	1.677776e-02	1.100038e-02	7.150218e-03	2.030708e-02	2.074547e-02	7.207164e-03	1.712067e-02	1.139096e-02	3.593705e-02	8.415841e-03	1.553354e-02	4.530698e-02	1.050088e-02	1.485460e-02	1.450704e-02	2.785042e-02	7.566299e-03	1.109894e-02	5.929662e-03	9.409052e-03	7.163455e-03	4.439356e-03	7.395235e-03	6.676226e-03	2.489968e-02	1.533899e-02	6.983596e-03	3.680750e-02	5.789283e-03
452000	-3.484068e+04	1.878117e+01	1.033850e-01	3.178141e-01	1.549635e-01	1.549635e-01	1.654890e-01	1.033850e-01	172	4	6.180065e-03	7.817503e-02	2.573997e-01	3.631816e-01	4.562413e-01	1.805772e-01	6.303243e-03	8.151473e-03	6.378300e-04	1.632721e-02	1.783830e-02	1.100038e-02	7.150218e-03	2.030708e-02	2.074547e-02	7.207164e-03	1.712067e-02	1.139096e-02	3.593705e-02	8.415841e-03	1.553354e-02	4.530698e-02	1.050088e-02	1.485460e-02	1.450704e-02	2.785042e-02	7.566299e-03	1.109894e-02	5.929662e-03	9.409052e-03	7.163455e-03	4.439356e-03	7.395235e-03	6.676226e-03	2.489968e-02	1.533899e-02	6.983596e-03	3.754009e-02	5.789283e-03
453000	-3.483424e+04	1.843748e+01	8.928797e-02	3.089559e-01	1.621882e-01	1.751399e-01	1.751399e-01	8.928797e-02	192	4	6.180065e-03	7.817503e-02	3.003361e-01	3.658506e-01	4.972879e-01	1.368615e-01	6.303243e-03	8.151473e-03	6.378300e-04	1.632721e-02	1.783830e-02	1.100038e-02	7.150218e-03	2.030708e-02	2.074547e-02	7.207164e-03	1.712067e-02	1.139096e-02	3.593705e-02	8.415841e-03	1.553354e-02	4.530698e-02	1.050088e-02	1.485460e-02	1.450704e-02	2.785042e-02	7.566299e-03	1.109894e-02	6.439334e-03	8.622252e-03	7.163455e-03	4.439356e-03	7.395235e-03	7.463026e-03	2.489968e-02	1.533899e-02	6.983596e-03	3.754009e-02	5.789283e-03
454000	-3.483167e+04	2.008193e+01	1.059078e-01	2.931464e-01	1.730079e-01	1.490220e-01	1.730079e-01	1.059078e-01	187	4	6.180065e-03	7.817503e-02	3.326423e-01	4.040241e-01	4.122573e-01	1.837186e-01	4.731768e-03	9.188388e-03	5.924503e-04	1.939885e-02	1.836098e-02	1.360746e-02	6.608887e-03	1.997100e-02	2.158441e-02	7.110732e-03	1.934320e-02	1.198054e-02	3.698299e-02	8.549564e-03	1.429203e-02	4.721157e-02	7.878686e-03	1.281510e-02	1.257563e-02	2.706960e-02	6.607313e-03	1.192429e-02	6.146771e-03	7.927740e-03	6.751442e-03	4.236486e-03	8.067017e-03	6.712425e-03	2.435765e-02	1.565075e-02	7.626468e-03	3.470118e-02	5.775578e-03
455000	-3.481632e+04	2.011004e+01	8.928148e-02	3.096095e-01	1.706092e-01	1.706092e-01	1.706092e-01	8.928148e-02	168	3	6.180065e-03	6.751217e-02	2.694852e-01	3.880569e-01	4.405455e-01	1.713976e-01	4.731768e-03	9.188388e-03	5.924503e-04	1.939885e-02	1.836098e-02	1.360746e-02	6.608887e-03	1.997100e-02	2.158441e-02	7.110732e-03	1.822956e-02	1.282826e-02	3.698299e-02	8.549564e-03	1.429203e-02	4.721157e-02	7.878686e-03	1.281510e-02	1.257563e-02	2.706960e-02	6.607313e-03	1.192429e-02	6.146771e-03	7.927740e-03	6.751442e-03	4.236486e-03	8.067017e-03	6.712425e-03	2.435765e-02	1.565075e-02	7.626468e-03	3.470118e-02	5.775578e-03
456000	-3.481645e+04	1.938220e+01	9.300944e-02	3.069058e-01	1.546721e-01	1.762016e-01	1.762016e-01	9.300944e-02	192	4	6.180065e-03	6.704083e-02	2.694852e-01	3.691445e-01	4.709963e-01	1.598592e-01	4.731768e-03	9.188388e-03	5.924503e-04	1.939885e-02	1.836098e-02	1.360746e-02	7.164889e-03	2.057945e-02	2.158441e-02	7.110732e-03	1.822956e-02	1.094754e-02	3.698299e-02	8.549564e-03	1.429203e-02	4.721157e-02	7.878686e-03	1.281510e-02	1.257563e-02	2.706960e-02	6.607313e-03	1.208817e-02	6.146771e-03	7.927740e-03	6.751442e-03	6.117207e-03	7.511015e-03	6.103984e-03	2.435765e-02	1.565075e-02	7.626468e-03	3.470118e-02	5.775578e-03
457000	-3.482522e+04	1.987246e+01	1.308687e-01	3.119837e-01	1.308687e-01	1.530680e-01	2.037879e-01	6.942314e-02	88	5	6.180065e-03	7.194115e-02	2.816768e-01	4.174350e-01	4.230377e-01	1.595273e-01	4.973935e-03	9.188388e-03	5.924503e-04	1.939885e-02	1.836098e-02	1.360746e-02	7.164889e-03	2.057945e-02	2.158441e-02	7.110732e-03	1.664885e-02	1.249028e-02	3.588530e-02	8.549564e-03	1.429203e-02	4.304034e-02	7.878686e-03	1.281510e-02	1.257563e-02	2.706960e-02	6.607313e-03	1.208817e-02	6.146771e-03	7.927740e-03	6.751442e-03	6.117207e-03	7.511015e-03	6.103984e-03	2.435765e-02	1.478886e-02	8.488365e-03	3.470118e-02	5.775578e-03
458000	-3.482162e+04	1.993737e+01	1.132100e-01	3.299735e-01	1.254536e-01	1.132100e-01	1.926992e-01	1.254536e-01	140	4	6.180065e-03	6.128163e-02	2.654210e-01	3.930376e-01	4.315121e-01	1.754503e-01	4.973935e-03	9.188388e-03	5.924503e-04	1.934991e-02	1.836098e-02	1.425674e-02	6.809461e-03	2.057945e-02	2.158441e-02	7.110732e-03	1.664885e-02	1.047054e-02	3.588530e-02	9.515348e-03	1.429203e-02	4.286854e-02	7.878686e-03	1.281510e-02	1.274743e-02	2.706960e-02	6.656250e-03	1.208817e-02	6.146771e-03	7.927740e-03	6.751442e-03	6.117207e-03	7.511015e-03	6.103984e-03	2.435765e-02	1.478886e-02	8.488365e-03	3.470118e-02	5.775578e-03
459000	-3.481457e+04	1.973689e+01	1.107469e-01	3.248921e-01	1.538081e-01	1.107469e-01	1.890593e-01	1.107469e-01	138	4	4.296593e-03	6.875012e-02	2.782915e-01	3.900881e-01	4.340542e-01	1.758577e-01	4.973935e-03	9.188388e-03	1.129450e-03	1.881291e-02	1.836098e-02	1.425674e-02	7.937296e-03	2.057945e-02	2.366868e-02	7.110732e-03	1.664885e-02	1.047054e-02	3.588530e-02	8.253131e-03	1.429203e-02	4.286854e-02	7.878686e-03	1.432832e-02	1.274743e-02	2.706960e-02	6.656250e-03	1.402154e-02	6.146771e-03	7.927740e-03	5.623607e-03	7.379424e-03	7.511015e-03	6.103984e-03	2.435765e-02	1.478886e-02	8.488365e-03	3.261690e-02	5.775578e-03
460000	-3.482007e+04	1.967451e+01	1.099167e-01	3.413402e-01	1.775537e-01	1.099167e-01	1.775537e-01	8.371906e-02	137	4	4.296593e-03	6.841656e-02	2.799172e-01	3.683397e-01	4.431268e-01	1.885335e-01	5.482480e-03	8.822091e-03	1.816405e-03	1.881291e-02	1.836098e-02	1.425674e-02	7.937296e-03	2.057945e-02	2.366868e-02	7.110732e-03	1.664885e-02	1.047054e-02	3.588530e-02	8.253131e-03	1.429203e-02	4.286854e-02	7.878686e-03	1.432832e-02	1.274743e-02	2.706960e-02	6.656250e-03	1.402154e-02	6.146771e-03	7.927740e-03	5.623607e-03	7.379424e-03	7.511015e-03	6.103984e-03	2.435765e-02	1.478886e-02	8.488365e-03	3.261690e-02	5.088623e-03
461000	-3.482254e+04	2.039612e+01	9.002238e-02	3.303433e-01	1.662142e-01	1.571837e-01	1.662142e-01	9.002238e-02	187	4	4.315380e-03	6.725512e-02	2.640171e-01	3.693699e-01	4.445669e-01	1.860632e-01	4.892562e-03	8.822091e-03	1.816405e-03	1.881291e-02	1.836098e-02	1.249814e-02	7.937296e-03	2.057945e-02	2.366868e-02	7.110732e-03	1.664885e-02	1.047054e-02	3.588530e-02	8.253131e-03	1.429203e-02	4.286854e-02	7.878686e-03	1.311544e-02	1.274743e-02	2.706960e-02	6.656250e-03	1.402154e-02	7.359644e-03	7.927740e-03	6.213524e-03	7.379424e-03	7.511015e-03	6.103984e-03	2.435765e-02	1.657089e-02	8.488365e-03	3.261690e-02	5.088623e-03
462000	-3.481599e+04	2.016052e+01	9.517025e-02	3.211434e-01	1.513936e-01	1.513936e-01	1.857290e-01	9.517025e-02	172	4	6.895266e-03	6.725512e-02	2.788534e-01	4.551834e-01	3.769635e-01	1.678531e-01	4.892562e-03	8.822091e-03	1.816405e-03	1.881291e-02	1.836098e-02	1.249814e-02	7.937296e-03	2.057945e-02	2.366868e-02	8.110155e-03	1.664885e-02	1.047054e-02	3.588530e-02	8.253131e-03	1.429203e-02	4.286854e-02	7.878686e-03	1.311544e-02	1.274743e-02	2.706960e-02	6.656250e-03	1.402154e-02	7.359644e-03	7.927740e-03	6.213524e-03	6.380002e-03	7.511015e-03	6.103984e-03	2.435765e-02	1.657089e-02	8.488365e-03	3.261690e-02	3.934563e-03
463000	-3.482790e+04	1.979241e+01	1.375730e-01	3.125996e-01	1.290886e-01	1.375730e-01	1.951481e-01	8.801766e-02	142	5	5.052604e-03	6.517267e-02	2.631330e-01	3.758643e-01	4.377715e-01	1.863642e-01	4.892562e-03	8.822091e-03	1.816405e-03	1.615905e-02	1.836098e-02	1.249814e-02	7.937296e-03	2.057945e-02	2.366868e-02	8.110155e-03	1.664885e-02	1.047054e-02	3.588530e-02	8.253131e-03	1.429203e-02	4.286854e-02	1.053255e-02	1.311544e-02	1.274743e-02	2.706960e-02	6.656250e-03	1.402154e-02	7.359644e-03	7.927740e-03	6.213524e-03	6.380002e-03	7.511015e-03	6.103984e-03	2.435765e-02	1.657089e-02	8.488365e-03	3.261690e-02	3.934563e-03
464000	-3.482436e+04	1.983274e+01	1.060539e-01	3.085540e-01	1.544879e-01	1.353983e-01	1.894519e-01	1.060539e-01	197	5	5.713169e-03	6.630973e-02	2.458830e-01	3.954497e-01	3.848899e-01	2.196604e-01	4.892562e-03	8.822091e-03	1.816405e-03	1.634100e-02	1.836098e-02	1.249814e-02	7.937296e-03	2.057945e-02	2.366868e-02	8.110155e-03	1.664885e-02	1.137164e-02	3.588530e-02	9.041621e-03	1.429203e-02	4.286854e-02	1.053255e-02	1.311544e-02	1.274743e-02	2.706960e-02	7.515302e-03	1.402154e-02	6.857599e-03	7.927740e-03	6.213524e-03	6.380002e-03	6.603576e-03	6.103984e-03	2.435765e-02	1.657089e-02	8.488365e-03	3.261690e-02	3.934563e-03
465000	-3.481625e+04	1.992837e+01	9.743259e-02	3.194653e-01	1.582782e-01	1.636957e-01	1.636957e-01	9.743259e-02	192	4	5.713169e-03	6.982637e-02	2.368695e-01	3.954632e-01	3.912226e-01	2.133142e-01	6.041228e-03	8.822091e-03	1.816405e-03	1.634100e-02	1.836098e-02	1.241998e-02	7.937296e-03	2.057945e-02	2.366868e-02	8.110155e-03	1.664885e-02	1.137164e-02	3.588530e-02	8.027646e-03	1.429203e-02	4.135302e-02	9.383882e-03	1.311544e-02	1.274743e-02	2.706960e-02	9.205249e-03	1.370801e-02	6.857599e-03	9.443268e-03	6.291684e-03	6.380002e-03	6.603576e-03	7.514865e-03	2.435765e-02	1.657089e-02	8.488365e-03	3.261690e-02	4.948538e-03
466000	-3.483181e+04	1.999039e+01	7.980594e-02	3.476143e-01	1.642579e-01	1.642579e-01	1.642579e-01	7.980594e-02	168	3	5.713169e-03	6.982637e-02	2.995837e-01	4.054600e-01	4.420886e-01	1.524514e-01	6.041228e-03	8.822091e-03	1.816405e-03	1.634100e-02	1.836098e-02	1.241998e-02	7.937296e-03	2.057945e-02	2.366868e-02	8.110155e-03	1.664885e-02	1.137164e-02	3.588530e-02	8.027646e-03	1.370751e-02	4.221231e-02	9.383882e-03	1.391276e-02	1.274743e-02	2.706960e-02	9.205249e-03	1.370801e-02	6.857599e-03	9.443268e-03	6.291684e-03	6.380002e-03	7.857545e-03	7.514865e-03	2.494217e-02	1.657089e-02	8.488365e-03	3.261690e-02	4.948538e-03
467000	-3.483485e+04	1.929392e+01	8.464121e-02	3.102724e-01	1.699443e-01	1.699443e-01	1.699443e-01	9.525354e-02	171	4	7.360186e-03	6.982637e-02	2.462491e-01	3.719937e-01	4.267320e-01	2.012743e-01	6.304695e-03	8.822091e-03	1.816405e-03	1.634100e-02	1.836098e-02	1.241998e-02	7.937296e-03	2.057945e-02	2.366868e-02	8.110155e-03	1.664885e-02	1.137164e-02	3.588530e-02	8.027646e-03	1.370751e-02	3.553034e-02	9.383882e-03	1.391276e-02	1.274743e-02	2.706960e-02	9.412115e-03	1.370801e-02	6.857599e-03	9.443268e-03	6.291684e-03	6.380002e-03	7.857545e-03	7.357972e-03	2.494217e-02	1.657089e-02	8.488365e-03	3.261690e-02	4.948538e-03
468000	-3.482812e+04	1.858914e+01	9.806208e-02	3.372012e-01	1.726377e-01	1.324834e-01	1.726377e-01	8.697791e-02	191	5	5.991442e-03	7.487060e-02	2.739213e-01	3.478395e-01	4.841010e-01	1.680595e-01	5.730421e-03	8.822091e-03	1.816405e-03	1.634100e-02	1.836098e-02	1.241998e-02	7.937296e-03	2.057945e-02	2.366868e-02	8.779212e-03	1.664885e-02	1.137164e-02	3.588530e-02	8.027646e-03	1.390835e-02	3.553034e-02	9.383882e-03	1.391276e-02	1.274743e-02	2.706960e-02	9.412115e-03	1.370801e-02	7.431873e-03	1.046161e-02	6.291684e-03	6.380002e-03	7.656705e-03	7.357972e-03	2.494217e-02	1.657089e-02	8.488365e-03	3.261690e-02	4.948538e-03
469000	-3.482237e+04	1.970588e+01	9.248173e-02	3.354052e-01	1.406249e-01	1.406249e-01	1.983816e-01	9.248173e-02	172	4	7.055784e-03	7.487060e-02	2.911487e-01	3.876801e-01	3.710953e-01	2.412246e-01	5.730421e-03	8.822091e-03	1.816405e-03	1.634100e-02	1.836098e-02	1.241998e-02	7.937296e-03	2.057945e-02	2.366868e-02	8.779212e-03	1.664885e-02	1.137164e-02	3.588530e-02	8.027646e-03	1.266326e-02	3.553034e-02	8.679500e-03	1.391276e-02	1.274743e-02	2.706960e-02	9.412115e-03	1.370801e-02	7.431873e-03	1.046161e-02	7.536767e-03	6.380002e-03	7.656705e-03	7.357972e-03	2.494217e-02	1.657089e-02	8.488365e-03	3.261690e-02	4.948538e-03
470000	-3.483318e+04	1.955465e+01	9.204733e-02	3.277851e-01	1.574998e-01	1.574998e-01	1.731206e-01	9.204733e-02	172	4	7.055784e-03	7.487060e-02	3.319065e-01	3.807144e-01	4.023233e-01	2.169623e-01	5.730421e-03	8.822091e-03	1.778309e-03	1.634100e-02	1.836098e-02	1.241998e-02	7.937296e-03	2.057945e-02	2.190482e-02	8.779212e-03	1.841272e-02	1.137164e-02	3.588530e-02	8.027646e-03	1.266326e-02	3.553034e-02	8.679500e-03	1.391276e-02	1.274743e-02	2.706960e-02	9.412115e-03	1.370801e-02	7.431873e-03	1.046161e-02	7.536767e-03	6.380002e-03	7.656705e-03	7.357972e-03	2.494217e-02	1.657089e-02	8.488365e-03	3.261690e-02	4.948538e-03
471000	-3.482432e+04	1.870554e+01	9.893280e-02	3.262752e-01	1.434993e-01	1.434993e-01	1.888605e-01	9.893280e-02	172	4	7.055784e-03	8.096196e-02	2.916858e-01	3.652639e-01	4.543263e-01	1.804098e-01	5.730421e-03	8.822091e-03	1.778309e-03	1.634100e-02	1.836098e-02	1.241998e-02	7.937296e-03	2.057945e-02	2.190482e-02	8.779212e-03	1.841272e-02	1.137164e-02	3.588530e-02	8.027646e-03	1.266326e-02	3.553034e-02	8.679500e-03	1.391276e-02	1.274743e-02	2.706960e-02	9.412115e-03	1.370801e-02	7.431873e-03	1.046161e-02	7.536767e-03	6.380002e-03	7.656705e-03	7.357972e-03	2.494217e-02	1.657089e-02	7.121744e-03	3.261690e-02	6.315159e-03
472000	-3.482298e+04	1.898128e+01	8.638875e-02	3.166686e-01	1.555044e-01	1.555044e-01	1.869421e-01	9.899173e-02	176	5	7.055784e-03	8.096196e-02	3.117985e-01	4.369890e-01	4.045415e-01	1.584695e-01	5.730421e-03	8.822091e-03	1.778309e-03	1.634100e-02	1.836098e-02	1.241998e-02	7.937296e-03	2.002163e-02	2.190482e-02	8.779212e-03	1.748838e-02	1.137164e-02	3.588530e-02	8.027646e-03	1.266326e-02	3.645696e-02	8.679500e-03	1.391276e-02	1.274743e-02	2.706960e-02	9.726867e-03	1.370801e-02	7.431873e-03	1.046161e-02	7.536767e-03	6.380002e-03	7.656705e-03	7.357972e-03	2.494217e-02	1.657089e-02	7.121744e-03	3.352970e-02	6.315159e-03
473000	-3.483958e+04	1.813392e+01	8.111143e-02	3.137978e-01	1.381654e-01	1.381654e-01	1.905946e-01	1.381654e-01	174	4	7.055784e-03	8.096196e-02	3.346644e-01	4.137672e-01	5.089040e-01	7.732888e-02	5.730421e-03	8.822091e-03	1.778309e-03	1.634100e-02	1.836098e-02	1.241998e-02	7.937296e-03	2.002163e-02	2.190482e-02	8.779212e-03	1.748838e-02	1.137164e-02	3.588530e-02	8.027646e-03	1.266326e-02	3.807614e-02	8.679500e-03	1.391276e-02	1.274743e-02	2.706960e-02	9.726867e-03	1.370801e-02	7.431873e-03	1.046161e-02	7.536767e-03	8.019183e-03	7.656705e-03	7.357972e-03	2.494217e-02	1.657089e-02	7.121744e-03	3.352970e-02	6.315159e-03
474000	-3.482030e+04	1.901296e+01	1.013076e-01	3.307876e-01	1.418904e-01	1.418904e-01	1.828165e-01	1.013076e-01	172	4	7.055784e-03	7.392646e-02	2.873079e-01	4.087672e-01	4.415102e-01	1.497226e-01	5.730421e-03	8.822091e-03	1.778309e-03	1.634100e-02	1.836098e-02	1.241998e-02	7.937296e-03	2.002163e-02	2.190482e-02	8.779212e-03	1.748838e-02	1.137164e-02	3.588530e-02	9.880876e-03	1.492557e-02	3.807614e-02	8.679500e-03	1.391276e-02	1.274743e-02	2.706960e-02	9.726867e-03	1.370801e-02	7.431873e-03	1.046161e-02	7.536767e-03	8.019183e-03	7.656705e-03	7.357972e-03	2.494217e-02	1.657089e-02	7.121744e-03	3.352970e-02	6.315159e-03
475000	-3.480851e+04	1.931225e+01	9.796438e-02	3.215870e-01	1.519767e-01	1.519767e-01	1.785309e-01	9.796438e-02	172	4	9.326881e-03	7.729086e-02	2.809596e-01	3.524150e-01	4.436498e-01	2.039352e-01	5.730421e-03	8.822091e-03	1.778309e-03	1.634100e-02	1.836098e-02	1.241998e-02	7.937296e-03	2.002163e-02	2.190482e-02	8.779212e-03	1.748838e-02	1.137164e-02	3.588530e-02	9.880876e-03	1.492557e-02	3.807614e-02	8.679500e-03	1.391276e-02	1.274743e-02	2.706960e-02	9.726867e-03	1.370801e-02	7.431873e-03	1.046161e-02	7.536767e-03	8.019183e-03	7.656705e-03	7.357972e-03	2.494217e-02	1.657089e-02	7.121744e-03	3.352970e-02	6.315159e-03
476000	-3.479685e+04	2.038070e+01	8.302526e-02	3.378713e-01	1.764366e-01	1.432050e-01	1.764366e-01	8.302526e-02	187	4	6.594804e-03	7.729086e-02	2.951526e-01	3.592671e-01	4.677512e-01	1.729817e-01	5.730421e-03	8.822091e-03	1.778309e-03	1.634100e-02	1.836098e-02	1.241998e-02	7.937296e-03	2.002163e-02	2.190482e-02	8.779212e-03	1.748838e-02	1.038964e-02	3.588530e-02	9.880876e-03	1.492557e-02	3.807614e-02	8.679500e-03	1.391276e-02	1.106699e-02	2.706960e-02	9.726867e-03	1.370801e-02	7.431873e-03	1.046161e-02	7.536767e-03	7.140148e-03	7.656705e-03	7.357972e-03	2.494217e-02	1.657089e-02	7.121744e-03	3.352970e-02	6.315159e-03
477000	-3.480089e+04	2.048453e+01	9.080785e-02	3.370488e-01	1.512871e-01	1.512871e-01	1.787612e-01	9.080785e-02	172	4	6.502279e-03	7.729086e-02	2.951526e-01	3.377018e-01	4.401390e-01	2.221592e-01	5.329516e-03	8.363837e-03	1.060102e-03	1.677646e-02	1.855593e-02	1.186459e-02	7.909568e-03	1.626905e-02	2.199708e-02	9.363703e-03	1.830669e-02	9.871307e-03	3.537051e-02	9.211219e-03	1.604298e-02	3.876880e-02	5.745746e-03	1.296211e-02	1.039326e-02	2.640042e-02	1.075476e-02	1.300698e-02	7.400313e-03	1.331556e-02	6.987659e-03	7.120738e-03	5.096620e-03	8.007547e-03	2.775778e-02	1.767352e-02	8.786992e-03	3.781684e-02	4.888846e-03
478000	-3.480108e+04	1.967862e+01	8.927174e-02	3.286901e-01	1.578726e-01	1.578726e-01	1.770211e-01	8.927174e-02	172	4	6.288518e-03	7.729086e-02	3.016369e-01	3.580125e-01	4.380025e-01	2.039850e-01	5.329516e-03	8.363837e-03	1.060102e-03	1.677646e-02	2.083836e-02	1.186459e-02	7.909568e-03	1.519392e-02	2.199708e-02	9.363703e-03	1.830669e-02	1.080738e-02	3.537051e-02	9.211219e-03	1.604298e-02	3.876880e-02	5.745746e-03	1.296211e-02	9.185949e-03	2.640042e-02	1.166099e-02	1.300698e-02	7.400313e-03	1.331556e-02	6.987659e-03	7.120738e-03	5.096620e-03	8.007547e-03	2.775778e-02	1.767352e-02	8.786992e-03	3.781684e-02	4.888846e-03
479000	-3.480581e+04	2.034840e+01	9.983743e-02	3.251524e-01	1.489786e-01	1.489786e-01	1.772155e-01	9.983743e-02	172	4	8.761973e-03	7.729086e-02	2.708320e-01	3.992138e-01	3.603553e-01	2.404309e-01	5.329516e-03	8.363837e-03	3.186451e-04	1.677646e-02	2.083836e-02	1.260605e-02	7.909568e-03	1.519392e-02	2.694714e-02	9.363703e-03	1.707429e-02	1.128654e-02	3.660291e-02	9.211219e-03	1.604298e-02	3.876880e-02	5.745746e-03	1.296211e-02	7.734864e-03	2.640042e-02	1.166099e-02	1.300698e-02	7.400313e-03	1.331556e-02	6.987659e-03	8.231221e-03	5.943777e-03	8.007547e-03	2.775778e-02	1.767352e-02	8.786992e-03	3.781684e-02	4.888846e-03
480000	-3.480992e+04	2.025317e+01	9.619210e-02	3.299607e-01	1.506230e-01	1.506230e-01	1.764092e-01	9.619210e-02	172	4	3.936774e-03	7.729086e-02	2.915024e-01	3.366644e-01	4.871682e-01	1.761674e-01	5.329516e-03	8.363837e-03	3.186451e-04	1.677646e-02	2.083836e-02	1.101973e-02	7.909568e-03	1.519392e-02	2.694714e-02	9.363703e-03	1.707429e-02	1.128654e-02	3.660291e-02	9.211219e-03	1.466907e-02	3.876880e-02	5.745746e-03	1.296211e-02	7.293818e-03	2.640042e-02	1.014160e-02	1.300698e-02	8.919706e-03	1.331556e-02	6.987659e-03	8.231221e-03	5.943777e-03	8.007547e-03	2.775778e-02	1.767352e-02	9.228038e-03	3.642073e-02	4.888846e-03
481000	-3.480803e+04	1.994777e+01	9.507357e-02	3.354299e-01	1.697991e-01	1.348248e-01	1.697991e-01	9.507357e-02	187	4	7.768142e-03	7.729086e-02	3.077004e-01	3.960521e-01	3.660325e-01	2.379153e-01	5.329516e-03	8.363837e-03	3.186451e-04	1.677646e-02	2.083836e-02	1.424151e-02	7.909568e-03	1.519392e-02	2.694714e-02	8.768309e-03	1.707429e-02	1.106579e-02	3.338113e-02	9.211219e-03	1.466907e-02	3.876880e-02	7.301528e-03	1.296211e-02	7.293818e-03	2.640042e-02	1.004410e-02	1.300698e-02	8.919706e-03	1.331556e-02	6.987659e-03	7.009962e-03	5.943777e-03	8.105042e-03	2.775778e-02	1.889478e-02	7.672256e-03	3.642073e-02	4.888846e-03
482000	-3.480828e+04	1.949159e+01	1.200233e-01	3.242918e-01	1.726306e-01	1.200233e-01	1.726306e-01	9.040048e-02	137	4	7.768142e-03	7.729086e-02	2.789585e-01	3.965449e-01	4.015994e-01	2.018557e-01	5.329516e-03	8.363837e-03	3.186451e-04	1.677646e-02	2.083836e-02	1.424151e-02	7.909568e-03	1.519392e-02	2.694714e-02	8.768309e-03	1.707429e-02	1.127404e-02	3.338113e-02	9.211219e-03	1.466907e-02	3.876880e-02	7.301528e-03	1.427807e-02	7.293818e-03	2.640042e-02	1.004410e-02	1.300698e-02	8.919706e-03	1.331556e-02	6.987659e-03	7.009962e-03	5.943777e-03	8.105042e-03	2.775778e-02	1.889478e-02	7.672256e-03	3.660468e-02	4.888846e-03
483000	-3.482534e+04	1.972723e+01	8.215281e-02	3.301783e-01	1.685054e-01	1.685054e-01	1.685054e-01	8.215281e-02	168	3	7.768142e-03	7.729086e-02	2.789585e-01	4.054438e-01	4.077230e-01	1.868332e-01	5.329516e-03	8.363837e-03	3.186451e-04	2.052056e-02	2.083836e-02	1.424151e-02	7.909568e-03	1.895745e-02	2.694714e-02	8.768309e-03	1.707429e-02	1.127404e-02	3.338113e-02	9.211219e-03	1.466907e-02	3.876880e-02	7.301528e-03	1.427807e-02	7.293818e-03	2.640042e-02	1.004410e-02	1.300698e-02	8.919706e-03	9.552034e-03	6.987659e-03	7.009962e-03	5.943777e-03	8.105042e-03	2.775778e-02	1.889478e-02	7.672256e-03	3.660468e-02	4.888846e-03
484000	-3.482816e+04	1.969395e+01	9.264107e-02	3.179515e-01	1.655888e-01	1.655888e-01	1.655888e-01	9.264107e-02	168	3	7.768142e-03	6.992243e-02	2.827806e-01	3.820726e-01	4.081394e-01	2.097880e-01	4.621232e-03	8.607589e-03	5.350029e-04	2.094783e-02	1.950461e-02	1.446082e-02	7.095668e-03	1.623641e-02	2.365275e-02	7.946830e-03	1.605714e-02	1.062593e-02	3.289978e-02	9.836119e-03	1.639530e-02	3.922840e-02	9.648566e-03	1.609794e-02	7.536977e-03	2.658085e-02	9.663211e-03	1.155021e-02	8.215746e-03	7.350208e-03	7.540288e-03	7.387349e-03	7.354665e-03	9.040313e-03	2.837459e-02	1.862060e-02	9.392785e-03	3.961763e-02	5.963968e-03
485000	-3.482946e+04	1.875604e+01	8.772231e-02	3.357557e-01	1.629332e-01	1.629332e-01	1.629332e-01	8.772231e-02	168	3	7.768142e-03	6.995869e-02	3.011941e-01	4.749069e-01	3.686321e-01	1.564610e-01	4.621232e-03	8.607589e-03	5.350029e-04	2.094783e-02	1.594828e-02	1.446082e-02	7.095668e-03	1.623641e-02	2.365275e-02	7.946830e-03	1.605714e-02	1.062593e-02	3.289978e-02	9.836119e-03	1.639530e-02	3.922840e-02	1.024184e-02	1.609794e-02	7.536977e-03	2.658085e-02	9.663211e-03	1.155021e-02	8.215746e-03	8.746319e-03	7.540288e-03	5.991238e-03	7.354665e-03	9.040313e-03	2.837459e-02	1.862060e-02	9.392785e-03	3.961763e-02	5.963968e-03
486000	-3.483182e+04	1.920073e+01	8.545679e-02	3.443267e-01	1.466187e-01	1.466187e-01	1.915223e-01	8.545679e-02	172	4	7.768142e-03	9.017538e-02	3.545812e-01	3.816683e-01	4.642559e-01	1.540758e-01	4.621232e-03	8.607589e-03	1.582893e-03	2.094783e-02	1.594828e-02	1.446082e-02	7.095668e-03	1.623641e-02	2.365275e-02	7.946830e-03	1.605714e-02	1.062593e-02	3.289978e-02	9.836119e-03	1.639530e-02	3.922840e-02	1.024184e-02	1.609794e-02	7.536977e-03	2.658085e-02	9.663211e-03	1.155021e-02	8.215746e-03	8.746319e-03	1.138754e-02	5.991238e-03	7.354665e-03	9.040313e-03	2.837459e-02	1.862060e-02	9.392785e-03	3.961763e-02	5.963968e-03
487000	-3.481333e+04	1.922176e+01	1.010251e-01	3.333709e-01	1.432171e-01	1.432171e-01	1.781447e-01	1.010251e-01	172	4	8.441168e-03	8.415513e-02	3.430680e-01	3.807983e-01	3.994862e-01	2.197154e-01	4.621232e-03	8.607589e-03	1.582893e-03	2.094783e-02	1.594828e-02	1.446082e-02	7.095668e-03	1.623641e-02	2.365275e-02	7.946830e-03	1.605714e-02	1.062593e-02	3.289978e-02	9.836119e-03	1.639530e-02	4.011169e-02	1.024184e-02	1.609794e-02	7.536977e-03	2.658085e-02	9.663211e-03	1.155021e-02	8.215746e-03	8.746319e-03	1.138754e-02	6.076981e-03	7.354665e-03	9.040313e-03	2.837459e-02	1.862060e-02	9.392785e-03	3.961763e-02	5.963968e-03
488000	-3.481734e+04	1.878582e+01	1.038866e-01	3.258815e-01	1.391471e-01	1.391471e-01	1.880512e-01	1.038866e-01	172	4	8.441168e-03	8.415513e-02	3.060622e-01	4.060831e-01	3.851655e-01	2.087514e-01	4.621232e-03	8.607589e-03	1.582893e-03	2.094783e-02	1.594828e-02	1.446082e-02	7.095668e-03	1.623641e-02	2.365275e-02	7.946830e-03	1.605714e-02	1.062593e-02	3.289978e-02	9.836119e-03	1.639530e-02	4.011169e-02	1.024184e-02	1.609794e-02	7.536977e-03	2.658085e-02	9.663211e-03	1.155021e-02	8.215746e-03	8.746319e-03	1.138754e-02	6.076981e-03	7.354665e-03	9.040313e-03	2.837459e-02	1.862060e-02	9.392785e-03	3.961763e-02	5.963968e-03
489000	-3.482677e+04	1.872715e+01	8.733831e-02	3.357477e-01	1.737789e-01	1.420178e-01	1.737789e-01	8.733831e-02	187	4	8.916313e-03	7.996478e-02	2.966638e-01	3.653591e-01	4.656334e-01	1.690075e-01	4.621232e-03	8.607589e-03	1.582893e-03	2.094783e-02	2.314555e-02	1.446082e-02	7.525911e-03	1.623641e-02	2.365275e-02	7.946830e-03	1.605714e-02	1.062593e-02	3.289978e-02	9.836119e-03	1.639530e-02	4.011169e-02	1.024184e-02	1.609794e-02	7.536977e-03	2.658085e-02	9.663211e-03	1.155021e-02	8.215746e-03	8.746319e-03	1.138754e-02	6.076981e-03	7.354665e-03	9.040313e-03	2.837459e-02	1.862060e-02	9.392785e-03	3.961763e-02	5.963968e-03
490000	-3.482604e+04	1.908613e+01	8.375585e-02	3.532812e-01	1.542099e-01	1.542099e-01	1.707874e-01	8.375585e-02	172	4	6.651986e-03	7.996478e-02	3.088898e-01	4.284532e-01	4.335382e-01	1.380085e-01	4.621232e-03	8.144387e-03	1.582893e-03	2.094783e-02	2.314555e-02	1.446082e-02	7.525911e-03	1.623641e-02	2.365275e-02	7.946830e-03	1.605714e-02	1.062593e-02	3.289978e-02	9.836119e-03	1.639530e-02	4.011169e-02	1.024184e-02	1.609794e-02	9.208639e-03	2.658085e-02	9.663211e-03	1.428804e-02	8.215746e-03	8.746319e-03	1.138754e-02	6.076981e-03	7.354665e-03	9.040313e-03	2.785231e-02	1.862060e-02	9.392785e-03	3.961763e-02	5.963968e-03
491000	-3.482890e+04	2.015708e+01	8.608978e-02	3.301769e-01	1.608254e-01	1.608254e-01	1.759928e-01	8.608978e-02	172	4	6.651986e-03	7.501644e-02	2.948253e-01	3.989429e-01	3.644186e-01	2.366385e-01	4.621232e-03	8.144387e-03	1.582893e-03	2.094783e-02	2.314555e-02	1.446082e-02	7.525911e-03	1.623641e-02	2.365275e-02	7.946830e-03	1.605714e-02	1.062593e-02	3.289978e-02	9.836119e-03	1.639530e-02	4.011169e-02	1.024184e-02	1.609794e-02	9.208639e-03	2.658085e-02	9.663211e-03	1.428804e-02	8.215746e-03	8.746319e-03	1.138754e-02	6.076981e-03	7.354665e-03	9.040313e-03	2.785231e-02	1.860313e-02	9.392785e-03	3.961763e-02	5.963968e-03
492000	-3.481830e+04	1.983439e+01	1.011100e-01	3.161442e-01	1.611811e-01	1.369851e-01	1.834695e-01	1.011100e-01	197	5	6.651986e-03	7.595387e-02	2.844458e-01	4.259922e-01	3.993931e-01	1.746146e-01	4.621232e-03	8.144387e-03	1.582893e-03	1.953963e-02	2.314555e-02	1.353680e-02	7.525911e-03	1.623641e-02	2.365275e-02	7.946830e-03	1.605714e-02	1.062593e-02	3.289978e-02	9.836119e-03	1.639530e-02	4.011169e-02	1.024184e-02	1.609794e-02	9.208639e-03	2.658085e-02	9.663211e-03	1.428804e-02	8.215746e-03	8.746319e-03	1.138754e-02	6.076981e-03	6.759318e-03	9.040313e-03	2.785231e-02	1.860313e-02	9.392785e-03	3.962349e-02	5.963968e-03
493000	-3.481928e+04	1.967445e+01	7.229414e-02	3.348920e-01	1.697639e-01	1.554648e-01	1.697639e-01	9.782133e-02	191	5	9.774941e-03	7.595387e-02	2.838555e-01	4.170036e-01	3.810445e-01	2.019519e-01	4.621232e-03	8.144387e-03	1.582893e-03	1.953963e-02	2.314555e-02	1.353680e-02	7.525911e-03	1.623641e-02	2.365275e-02	7.946830e-03	1.605714e-02	1.062593e-02	3.289978e-02	9.836119e-03	1.639530e-02	4.011169e-02	1.024184e-02	1.609794e-02	9.208639e-03	2.658085e-02	9.663211e-03	1.428804e-02	8.215746e-03	8.746319e-03	1.138754e-02	6.076981e-03	6.759318e-03	9.040313e-03	2.785231e-02	1.860313e-02	9.392785e-03	3.962349e-02	5.963968e-03
494000	-3.481362e+04	1.978382e+01	8.898073e-02	3.338960e-01	1.627142e-01	1.627142e-01	1.627142e-01	8.898073e-02	168	3	6.433292e-03	7.595387e-02	2.961619e-01	4.235825e-01	3.998006e-01	1.766169e-01	5.236335e-03	8.144387e-03	1.582893e-03	1.953963e-02	2.314555e-02	1.249656e-02	7.525911e-03	1.623641e-02	2.365275e-02	7.946830e-03	1.605714e-02	1.062593e-02	3.289978e-02	9.836119e-03	1.639530e-02	4.011169e-02	9.789150e-03	1.609794e-02	9.208639e-03	2.658085e-02	1.011590e-02	1.428804e-02	6.060361e-03	9.821873e-03	1.077243e-02	6.076981e-03	6.759318e-03	1.010540e-02	3.000769e-02	1.860313e-02	9.392785e-03	3.962349e-02	6.232657e-03
495000	-3.482023e+04	1.968174e+01	9.128327e-02	3.324991e-01	1.616448e-01	1.616448e-01	1.616448e-01	9.128327e-02	168	3	6.433292e-03	7.568765e-02	2.650826e-01	4.009131e-01	3.761558e-01	2.229311e-01	5.236335e-03	8.144387e-03	1.582893e-03	1.953963e-02	2.314555e-02	1.249656e-02	7.525911e-03	1.964089e-02	2.365275e-02	7.946830e-03	1.605714e-02	1.062593e-02	3.289978e-02	9.836119e-03	1.639530e-02	4.011169e-02	9.789150e-03	1.609794e-02	6.584792e-03	2.658085e-02	1.011590e-02	1.691189e-02	6.060361e-03	9.821873e-03	1.077243e-02	6.076981e-03	6.759318e-03	6.700910e-03	3.000769e-02	1.860313e-02	9.392785e-03	3.962349e-02	6.232657e-03
496000	-3.481294e+04	2.049481e+01	8.145649e-02	3.479072e-01	1.630599e-01	1.630599e-01	1.630599e-01	8.145649e-02	168	3	1.014371e-02	7.568765e-02	2.770087e-01	4.052879e-01	3.910736e-01	2.036385e-01	5.236335e-03	8.144387e-03	1.582893e-03	1.953963e-02	2.314555e-02	1.249656e-02	7.525911e-03	1.964089e-02	2.365275e-02	7.946830e-03	1.605714e-02	1.062593e-02	3.289978e-02	9.836119e-03	1.639530e-02	4.318420e-02	1.114278e-02	9.921775e-03	7.004724e-03	2.658085e-02	8.762276e-03	1.369643e-02	6.060361e-03	9.821873e-03	1.091538e-02	6.076981e-03	6.759318e-03	6.700910e-03	3.000769e-02	1.412550e-02	9.392785e-03	3.962349e-02	6.232657e-03
497000	-3.481598e+04	1.980528e+01	9.738220e-02	3.066733e-01	1.661874e-01	1.661874e-01	1.661874e-01	9.738220e-02	168	3	5.795605e-03	8.431618e-02	2.880913e-01	3.420328e-01	4.686689e-01	1.892983e-01	5.236335e-03	8.144387e-03	1.582893e-03	1.730398e-02	2.314555e-02	1.377029e-02	7.525911e-03	1.964089e-02	2.365275e-02	7.946830e-03	1.605714e-02	1.062593e-02	3.289978e-02	9.836119e-03	1.639530e-02	4.318420e-02	1.114278e-02	9.921775e-03	6.546342e-03	2.658085e-02	8.762276e-03	1.772053e-02	6.578921e-03	9.821873e-03	1.091538e-02	4.803254e-03	6.759318e-03	6.700910e-03	3.028000e-02	1.412550e-02	9.392785e-03	3.962349e-02	6.232657e-03
498000	-3.480903e+04	1.886454e+01	9.002832e-02	3.277914e-01	1.640507e-01	1.640507e-01	1.640507e-01	9.002832e-02	168	3	6.166846e-03	7.464182e-02	2.975751e-01	4.658074e-01	3.538105e-01	1.803821e-01	5.236335e-03	8.144387e-03	1.582893e-03	1.730398e-02	2.314555e-02	1.377029e-02	7.525911e-03	1.964089e-02	2.365275e-02	7.946830e-03	1.605714e-02	1.214215e-02	3.364349e-02	8.319902e-03	1.639530e-02	4.318420e-02	1.114278e-02	9.921775e-03	6.546342e-03	2.658085e-02	8.762276e-03	1.772053e-02	6.578921e-03	9.821873e-03	1.091538e-02	4.803254e-03	6.759318e-03	6.700910e-03	3.199321e-02	1.412550e-02	9.392785e-03	3.962349e-02	6.232657e-03
499000	-3.480134e+04	1.928164e+01	1.089483e-01	3.359608e-01	1.437295e-01	1.437295e-01	1.823628e-01	8.526913e-02	176	5	6.166846e-03	7.612133e-02	3.257932e-01	3.782277e-01	4.462431e-01	1.755291e-01	2.192260e-03	8.144387e-03	1.582893e-03	1.730398e-02	2.314555e-02	1.521055e-02	7.525911e-03	1.964089e-02	2.365275e-02	7.946830e-03	1.605714e-02	1.214215e-02	3.364349e-02	8.319902e-03	1.639530e-02	4.318420e-02	1.114278e-02	9.921775e-03	6.546342e-03	2.658085e-02	8.762276e-03	1.772053e-02	6.578921e-03	9.821873e-03	9.975619e-03	4.803254e-03	6.759318e-03	6.700910e-03	3.199321e-02	1.412550e-02	9.392785e-03	3.962349e-02	6.232657e-03
500000	-3.481572e+04	1.968216e+01	1.011497e-01	3.088960e-01	1.483287e-01	1.483287e-01	1.921471e-01	1.011497e-01	172	4	6.166846e-03	7.612133e-02	3.125598e-01	3.607371e-01	4.781294e-01	1.611335e-01	2.192260e-03	8.144387e-03	1.582893e-03	1.730398e-02	2.314555e-02	1.521055e-02	7.525911e-03	1.964089e-02	2.365275e-02	7.946830e-03	1.605714e-02	1.214215e-02	3.364349e-02	8.319902e-03	1.639530e-02	4.318420e-02	1.114278e-02	9.921775e-03	6.546342e-03	2.658085e-02	8.762276e-03	1.772053e-02	6.578921e-03	9.821873e-03	9.975619e-03	8.952440e-03	6.759318e-03	6.700910e-03	3.199321e-02	1.412550e-02	9.392785e-03	4.024404e-02	6.232657e-03
501000	-3.482713e+04	2.006915e+01	9.053219e-02	3.338333e-01	1.571361e-01	1.486767e-01	1.792895e-01	9.053219e-02	197	5	8.525199e-03	7.985288e-02	3.015365e-01	3.830266e-01	4.533067e-01	1.636667e-01	2.192260e-03	7.955986e-03	1.582893e-03	1.730398e-02	2.314555e-02	1.521055e-02	7.525911e-03	1.964089e-02	1.680175e-02	7.946830e-03	1.605714e-02	1.214215e-02	3.364349e-02	9.234885e-03	1.639530e-02	4.318420e-02	1.114278e-02	9.921775e-03	6.546342e-03	2.658085e-02	8.762276e-03	1.772053e-02	6.578921e-03	1.007199e-02	9.975619e-03	8.952440e-03	5.844335e-03	7.292404e-03	3.199321e-02	1.412550e-02	9.392785e-03	4.024404e-02	6.232657e-03
502000	-3.481560e+04	1.969489e+01	1.106389e-01	3.401454e-01	1.426517e-01	1.426517e-01	1.836326e-01	8.027983e-02	176	5	8.525199e-03	7.985288e-02	2.920368e-01	3.865364e-01	3.986322e-01	2.148314e-01	2.192260e-03	7.955986e-03	1.582893e-03	1.730398e-02	2.314555e-02	1.521055e-02	7.525911e-03	2.002835e-02	1.856040e-02	7.946830e-03	1.605714e-02	1.214215e-02	3.188484e-02	9.234885e-03	1.563451e-02	4.608656e-02	8.240421e-03	9.921775e-03	6.546342e-03	2.658085e-02	1.066547e-02	1.772053e-02	6.578921e-03	1.007199e-02	9.975619e-03	6.452736e-03	5.844335e-03	7.292404e-03	3.199321e-02	1.412550e-02	9.392785e-03	4.024404e-02	4.329459e-03
503000	-3.482980e+04	1.982965e+01	9.956466e-02	3.470407e-01	1.480399e-01	1.480399e-01	1.760407e-01	8.127411e-02	176	5	8.525199e-03	7.985288e-02	2.550254e-01	3.855939e-01	4.251667e-01	1.892394e-01	2.192260e-03	7.955986e-03	1.582893e-03	1.730398e-02	2.314555e-02	1.521055e-02	7.525911e-03	2.002835e-02	1.856040e-02	7.946830e-03	1.605714e-02	1.214215e-02	3.188484e-02	9.234885e-03	1.642326e-02	4.608656e-02	8.240421e-03	9.921775e-03	6.546342e-03	2.658085e-02	8.929619e-03	1.772053e-02	6.578921e-03	1.007199e-02	9.975619e-03	6.452736e-03	5.844335e-03	9.028259e-03	3.199321e-02	1.412550e-02	9.392785e-03	4.024404e-02	4.329459e-03
504000	-3.482715e+04	1.927529e+01	9.280984e-02	3.244536e-01	1.633089e-01	1.633089e-01	1.633089e-01	9.280984e-02	168	3	7.374092e-03	7.985288e-02	3.344091e-01	4.143206e-01	4.228552e-01	1.628242e-01	2.192260e-03	7.955986e-03	9.447523e-04	1.730398e-02	2.314555e-02	1.521055e-02	7.525911e-03	2.002835e-02	1.856040e-02	7.946830e-03	1.605714e-02	1.214215e-02	3.188484e-02	9.234885e-03	1.642326e-02	4.608656e-02	8.240421e-03	9.921775e-03	6.546342e-03	2.658085e-02	8.929619e-03	1.772053e-02	6.578921e-03	1.007199e-02	9.975619e-03	6.452736e-03	5.844335e-03	9.028259e-03	3.199321e-02	1.412550e-02	9.392785e-03	4.024404e-02	4.329459e-03
505000	-3.483273e+04	1.868583e+01	8.330404e-02	3.351932e-01	1.740050e-01	1.501888e-01	1.740050e-01	8.330404e-02	187	4	4.969743e-03	7.423998e-02	3.284987e-01	3.528369e-01	5.042148e-01	1.429482e-01	2.196861e-03	7.955986e-03	9.447523e-04	1.730398e-02	2.314555e-02	1.493051e-02	7.525911e-03	2.002835e-02	1.856040e-02	7.946830e-03	1.605714e-02	1.214215e-02	3.188484e-02	9.234885e-03	1.441028e-02	4.608656e-02	8.240421e-03	9.921775e-03	6.546342e-03	2.658085e-02	8.929619e-03	1.772053e-02	6.578921e-03	1.032961e-02	9.717999e-03	6.452736e-03	4.462022e-03	9.028259e-03	3.199321e-02	1.412550e-02	9.392785e-03	4.024404e-02	4.329459e-03
506000	-3.482972e+04	1.950641e+01	7.799974e-02	3.363602e-01	1.692135e-01	1.692135e-01	1.692135e-01	7.799974e-02	168	3	4.400889e-03	7.423998e-02	3.284987e-01	3.748206e-01	4.248739e-01	2.003055e-01	2.196861e-03	7.955986e-03	9.447523e-04	1.730398e-02	2.314555e-02	1.493051e-02	7.525911e-03	2.002835e-02	1.856040e-02	7.946830e-03	1.605714e-02	1.214215e-02	3.188484e-02	9.234885e-03	1.441028e-02	4.608656e-02	8.240421e-03	9.921775e-03	6.546342e-03	2.658085e-02	8.929619e-03	1.772053e-02	6.578921e-03	1.032961e-02	9.717999e-03	6.452736e-03	4.462022e-03	9.028259e-03	3.199321e-02	1.412550e-02	9.392785e-03	4.584651e-02	4.329459e-03
507000	-3.481988e+04	1.877163e+01	8.367306e-02	3.496902e-01	1.455955e-01	1.686841e-01	1.686841e-01	8.367306e-02	192	4	4.400889e-03	6.775857e-02	2.841637e-01	4.018518e-01	4.495470e-01	1.486012e-01	2.196861e-03	7.955986e-03	9.447523e-04	1.730398e-02	2.314555e-02	1.493051e-02	7.525911e-03	2.002835e-02	2.024639e-02	7.946830e-03	1.605714e-02	1.214215e-02	3.188484e-02	9.234885e-03	1.441028e-02	4.608656e-02	8.240421e-03	9.921775e-03	7.280086e-03	2.802537e-02	8.929619e-03	1.772053e-02	4.892936e-03	1.032961e-02	9.717999e-03	5.008213e-03	4.462022e-03	9.028259e-03	3.199321e-02	1.412550e-02	9.392785e-03	4.584651e-02	4.329459e-03
508000	-3.483433e+04	1.916085e+01	8.551525e-02	3.392098e-01	1.490018e-01	1.703789e-01	1.703789e-01	8.551525e-02	192	4	5.948404e-03	7.556771e-02	3.410393e-01	3.979607e-01	4.662848e-01	1.357545e-01	2.196861e-03	7.955986e-03	9.447523e-04	2.006866e-02	2.314555e-02	1.493051e-02	7.525911e-03	2.002835e-02	2.024639e-02	7.946830e-03	1.605714e-02	1.214215e-02	3.188484e-02	9.234885e-03	1.441028e-02	4.608656e-02	8.240421e-03	9.921775e-03	4.895574e-03	2.802537e-02	8.929619e-03	1.772053e-02	4.892936e-03	1.032961e-02	9.717999e-03	5.008213e-03	4.462022e-03	9.028259e-03	3.199321e-02	1.412550e-02	9.392785e-03	4.584651e-02	4.329459e-03
509000	-3.484336e+04	1.994191e+01	1.328473e-01	3.439543e-01	1.328473e-01	1.328473e-01	1.756755e-01	8.182826e-02	61	4	7.230281e-03	8.275246e-02	2.839475e-01	4.904551e-01	3.921511e-01	1.173938e-01	3.677087e-03	7.955986e-03	1.815813e-03	2.052449e-02	2.314555e-02	1.493051e-02	7.525911e-03	1.982128e-02	2.024639e-02	7.946830e-03	1.605714e-02	1.214215e-02	3.188484e-02	9.234885e-03	1.441028e-02	4.608656e-02	8.447490e-03	9.921775e-03	4.539256e-03	2.802537e-02	8.929619e-03	1.772053e-02	4.892936e-03	1.032961e-02	9.717999e-03	4.778267e-03	4.462022e-03	1.128257e-02	3.199321e-02	1.412550e-02	7.912560e-03	4.584651e-02	4.329459e-03
510000	-3.482872e+04	1.935455e+01	9.992200e-02	3.102790e-01	1.460046e-01	1.719362e-01	1.719362e-01	9.992200e-02	192	4	9.854176e-03	8.389674e-02	2.966260e-01	4.162108e-01	3.925530e-01	1.912362e-01	3.677087e-03	7.955986e-03	1.815813e-03	2.052449e-02	2.314555e-02	1.493051e-02	7.525911e-03	1.982128e-02	2.024639e-02	7.946830e-03	1.376529e-02	1.214215e-02	3.188484e-02	9.234885e-03	1.351120e-02	4.608656e-02	8.447490e-03	9.921775e-03	4.539256e-03	2.802537e-02	8.929619e-03	1.772053e-02	4.892936e-03	1.122869e-02	9.717999e-03	4.778267e-03	6.753875e-03	1.128257e-02	3.199321e-02	1.412550e-02	7.912560e-03	4.584651e-02	4.329459e-03
511000	-3.482642e+04	1.926878e+01	8.424669e-02	3.147494e-01	1.622832e-01	1.772370e-01	1.772370e-01	8.424669e-02	192	4	9.854176e-03	7.853294e-02	3.262263e-01	4.737321e-01	3.721335e-01	1.541343e-01	3.677087e-03	9.477057e-03	1.815813e-03	2.052449e-02	2.314555e-02	1.493051e-02	7.525911e-03	1.982128e-02	2.024639e-02	7.946830e-03	1.376529e-02	1.214215e-02	3.188484e-02	9.234885e-03	1.279842e-02	4.608656e-02	8.447490e-03	9.921775e-03	4.539256e-03	2.802537e-02	8.929619e-03	1.772053e-02	4.892936e-03	1.122869e-02	9.717999e-03	5.350952e-03	5.232805e-03	9.369156e-03	3.199321e-02	1.412550e-02	9.521638e-03	4.584651e-02	4.329459e-03
512000	-3.483964e+04	1.966618e+01	8.603380e-02	3.441145e-01	1.612726e-01	1.612726e-01	1.612726e-01	8.603380e-02	168	3	9.011083e-03	7.839146e-02	2.975036e-01	4.332758e-01	4.219203e-01	1.448039e-01	3.677087e-03	9.477057e-03	1.815813e-03	2.052449e-02	2.239965e-02	1.493051e-02	7.525911e-03	1.982128e-02	2.024639e-02	7.946830e-03	1.376529e-02	1.214215e-02	3.188484e-02	9.980786e-03	1.279842e-02	4.608656e-02	8.447490e-03	8.557132e-03	4.539256e-03	2.802537e-02	8.929619e-03	1.772053e-02	4.892936e-03	1.122869e-02	9.717999e-03	5.350952e-03	5.232805e-03	9.369156e-03	3.199321e-02	1.412550e-02	9.521638e-03	4.584651e-02	3.840565e-03
513000	-3.484290e+04	1.934524e+01	8.495840e-02	3.476913e-01	1.607973e-01	1.607973e-01	1.607973e-01	8.495840e-02	168	3	9.011083e-03	7.839146e-02	2.975036e-01	3.708764e-01	4.971553e-01	1.319683e-01	3.677087e-03	9.477057e-03	1.815813e-03	2.052449e-02	2.239965e-02	1.493051e-02	7.525911e-03	1.982128e-02	2.024639e-02	7.946830e-03	1.539303e-02	1.214215e-02	3.188484e-02	9.980786e-03	1.279842e-02	4.469650e-02	8.447490e-03	8.557132e-03	4.539256e-03	2.802537e-02	8.929619e-03	1.609279e-02	4.892936e-03	1.122869e-02	9.717999e-03	5.350952e-03	5.232805e-03	9.369156e-03	3.199321e-02	1.412550e-02	9.521638e-03	4.584651e-02	3.840565e-03
514000	-3.484202e+04	1.969680e+01	1.273202e-01	3.349374e-01	1.273202e-01	1.596633e-01	1.596633e-01	9.109554e-02	83	4	9.011083e-03	7.839146e-02	3.102339e-01	3.985943e-01	3.995254e-01	2.018803e-01	4.981796e-03	8.472779e-03	1.815813e-03	2.052449e-02	2.239965e-02	1.493051e-02	7.525911e-03	1.982128e-02	2.024639e-02	7.946830e-03	1.539303e-02	1.203443e-02	3.188484e-02	9.980786e-03	1.279842e-02	4.469650e-02	8.447490e-03	8.557132e-03	4.539256e-03	2.802537e-02	8.929619e-03	1.609279e-02	5.897214e-03	1.122869e-02	9.717999e-03	5.350952e-03	5.232805e-03	9.369156e-03	3.199321e-02	1.412550e-02	9.521638e-03	4.584651e-02	3.840565e-03
515000	-3.484350e+04	1.758987e+01	9.203792e-02	3.345717e-01	1.734834e-01	1.343856e-01	1.734834e-01	9.203792e-02	187	4	7.697058e-03	7.839146e-02	3.007902e-01	3.981653e-01	4.077570e-01	1.940777e-01	4.981796e-03	8.472779e-03	2.664327e-03	2.052449e-02	2.239965e-02	1.493051e-02	6.180922e-03	1.939715e-02	2.024639e-02	7.946830e-03	1.539303e-02	1.102782e-02	3.188484e-02	9.980786e-03	1.279842e-02	4.469650e-02	8.447490e-03	8.557132e-03	4.539256e-03	2.802537e-02	8.929619e-03	1.609279e-02	5.897214e-03	1.122869e-02	9.717999e-03	5.350952e-03	6.239414e-03	9.369156e-03	3.199321e-02	1.412550e-02	9.521638e-03	4.584651e-02	3.697740e-03
516000	-3.482294e+04	1.894262e+01	9.802076e-02	3.006406e-01	1.572987e-01	1.572987e-01	1.887205e-01	9.802076e-02	172	4	7.309536e-03	7.168896e-02	3.007902e-01	4.096775e-01	3.710627e-01	2.192598e-01	4.981796e-03	8.798934e-03	2.664327e-03	2.052449e-02	2.239965e-02	1.493051e-02	6.180922e-03	1.939715e-02	2.024639e-02	7.946830e-03	1.539303e-02	1.102782e-02	3.188484e-02	9.980786e-03	1.279842e-02	4.469650e-02	8.447490e-03	8.821815e-03	4.539256e-03	2.802537e-02	1.024534e-02	1.609279e-02	5.897214e-03	1.122869e-02	9.717999e-03	5.350952e-03	6.239414e-03	9.369156e-03	3.199321e-02	1.412550e-02	9.521638e-03	4.584651e-02	3.697740e-03
517000	-3.481129e+04	1.936301e+01	1.208031e-01	3.218946e-01	1.520135e-01	1.208031e-01	1.902652e-01	9.422052e-02	142	5	8.626259e-03	7.168896e-02	2.739522e-01	4.785563e-01	3.091271e-01	2.123166e-01	4.981796e-03	8.798934e-03	2.664327e-03	2.052449e-02	2.239965e-02	1.493051e-02	6.180922e-03	1.939715e-02	2.024639e-02	7.941846e-03	1.539303e-02	1.102782e-02	3.188484e-02	9.980786e-03	1.279842e-02	4.469650e-02	8.447490e-03	8.821815e-03	4.539256e-03	2.802537e-02	1.024534e-02	1.609279e-02	5.897214e-03	1.122869e-02	9.717999e-03	4.824192e-03	6.239414e-03	9.369156e-03	3.199321e-02	1.412550e-02	9.521638e-03	4.584651e-02	3.697740e-03
518000	-3.482399e+04	1.907598e+01	1.026108e-01	3.008057e-01	1.618816e-01	1.387961e-01	1.932949e-01	1.026108e-01	197	5	8.626259e-03	7.965868e-02	2.757782e-01	3.920503e-01	3.714325e-01	2.365172e-01	1.000225e-02	8.798934e-03	2.664327e-03	2.052449e-02	2.239965e-02	1.493051e-02	6.095853e-03	1.939715e-02	2.024639e-02	7.941846e-03	1.539303e-02	1.102782e-02	3.188484e-02	9.980786e-03	1.279842e-02	4.469650e-02	8.447490e-03	8.821815e-03	4.539256e-03	2.802537e-02	1.024534e-02	1.617786e-02	5.897214e-03	1.122869e-02	9.717999e-03	5.153388e-03	6.239414e-03	9.369156e-03	2.697276e-02	1.412550e-02	1.021355e-02	4.584651e-02	3.697740e-03
519000	-3.482322e+04	1.881097e+01	1.046979e-01	3.279699e-01	1.633047e-01	1.360249e-01	1.633047e-01	1.046979e-01	187	4	8.626259e-03	7.965868e-02	3.202561e-01	4.537491e-01	3.776687e-01	1.685821e-01	8.365487e-03	8.798934e-03	2.664327e-03	2.065874e-02	2.239965e-02	1.493051e-02	6.095853e-03	1.939715e-02	2.024639e-02	8.494036e-03	1.539303e-02	1.102782e-02	3.133265e-02	1.161755e-02	1.279842e-02	4.469650e-02	8.447490e-03	8.549158e-03	4.539256e-03	2.802537e-02	1.024534e-02	1.617786e-02	5.897214e-03	1.122869e-02	9.717999e-03	5.153388e-03	6.239414e-03	9.369156e-03	2.697276e-02	1.412550e-02	1.021355e-02	4.584651e-02	3.697740e-03
520000	-3.481403e+04	1.962359e+01	9.088560e-02	3.669302e-01	1.608107e-01	1.296772e-01	1.608107e-01	9.088560e-02	187	4	8.626259e-03	7.686030e-02	3.086801e-01	4.532770e-01	3.877793e-01	1.589437e-01	7.563566e-03	8.798934e-03	2.664327e-03	2.065874e-02	2.239965e-02	1.493051e-02	6.095853e-03	1.939715e-02	2.024639e-02	8.494036e-03	1.460749e-02	1.102782e-02	3.133265e-02	1.161755e-02	1.279842e-02	4.469650e-02	8.447490e-03	8.549158e-03	3.447159e-03	2.882729e-02	1.024534e-02	1.617786e-02	5.897214e-03	1.122869e-02	9.717999e-03	5.153388e-03	6.239414e-03	9.369156e-03	2.697276e-02	1.412550e-02	9.026435e-03	4.584651e-02	3.697740e-03
521000	-3.483751e+04	2.029559e+01	8.483830e-02	3.442546e-01	1.755626e-01	1.200343e-01	1.904719e-01	8.483830e-02	197	5	4.337491e-03	6.870702e-02	3.052104e-01	3.531992e-01	4.835068e-01	1.632940e-01	7.291902e-03	9.596381e-03	2.125871e-03	2.000945e-02	2.296115e-02	1.350961e-02	6.160607e-03	1.960399e-02	2.133828e-02	1.206049e-02	1.460722e-02	1.184409e-02	2.863130e-02	1.001663e-02	1.390563e-02	4.947900e-02	7.096965e-03	7.764078e-03	4.322874e-03	3.121142e-02	9.590710e-03	1.733466e-02	5.630378e-03	1.148918e-02	1.002242e-02	6.086137e-03	4.973497e-03	8.310678e-03	2.665946e-02	1.684702e-02	9.787163e-03	4.352654e-02	3.229114e-03
522000	-3.482506e+04	2.033872e+01	9.986725e-02	3.313359e-01	1.563099e-01	1.563099e-01	1.563099e-01	9.986725e-02	168	3	4.337491e-03	6.586927e-02	2.870724e-01	4.049162e-01	4.166236e-01	1.784602e-01	7.291902e-03	7.440997e-03	3.329673e-04	2.000945e-02	1.896644e-02	1.350961e-02	5.546352e-03	1.960399e-02	2.327005e-02	1.206049e-02	1.460722e-02	1.184409e-02	2.863130e-02	8.972777e-03	1.197385e-02	4.947900e-02	7.096965e-03	1.152657e-02	4.322874e-03	3.121142e-02	9.590710e-03	1.733466e-02	5.630378e-03	1.148918e-02	1.002242e-02	6.086137e-03	4.973497e-03	8.310678e-03	2.665946e-02	1.684702e-02	9.787163e-03	4.352654e-02	3.229114e-03
523000	-3.482067e+04	2.043383e+01	1.023502e-01	3.643950e-01	1.642772e-01	1.023502e-01	1.642772e-01	1.023502e-01	134	3	4.337491e-03	6.586927e-02	2.902038e-01	3.762221e-01	4.441015e-01	1.796764e-01	7.291902e-03	7.440997e-03	9.809917e-04	2.000945e-02	1.713282e-02	1.350961e-02	5.546352e-03	1.960399e-02	2.327005e-02	1.206049e-02	1.460722e-02	1.184409e-02	2.863130e-02	8.972777e-03	1.197385e-02	4.947900e-02	7.096965e-03	1.152657e-02	4.322874e-03	3.121142e-02	9.590710e-03	1.733466e-02	5.630378e-03	1.332280e-02	1.002242e-02	6.086137e-03	4.973497e-03	8.310678e-03	2.665946e-02	1.684702e-02	9.787163e-03	4.352654e-02	3.487556e-03
524000	-3.482663e+04	1.981969e+01	7.674169e-02	3.460946e-01	1.668073e-01	1.668073e-01	1.668073e-01	7.674169e-02	168	3	6.050690e-03	6.586927e-02	2.745254e-01	3.530100e-01	3.714582e-01	2.755318e-01	7.291902e-03	7.440997e-03	9.809917e-04	2.000945e-02	1.713282e-02	1.350961e-02	5.546352e-03	1.960399e-02	2.327005e-02	1.206049e-02	1.460722e-02	1.184409e-02	2.863130e-02	8.972777e-03	1.197385e-02	4.947900e-02	7.096965e-03	1.152657e-02	4.322874e-03	3.121142e-02	9.590710e-03	1.733466e-02	5.630378e-03	1.332280e-02	1.002242e-02	6.086137e-03	4.973497e-03	8.310678e-03	2.665946e-02	1.684702e-02	9.787163e-03	4.352654e-02	3.487556e-03
525000	-3.482097e+04	2.023460e+01	7.860014e-02	3.698678e-01	1.576440e-01	1.576440e-01	1.576440e-01	7.860014e-02	168	3	6.626507e-03	6.586927e-02	2.553400e-01	3.954250e-01	3.870367e-01	2.175382e-01	5.038203e-03	7.440997e-03	9.809917e-04	2.000945e-02	1.713282e-02	1.350961e-02	5.546352e-03	1.827701e-02	2.327005e-02	1.206049e-02	1.460722e-02	1.184409e-02	2.863130e-02	8.972777e-03	1.197385e-02	4.947900e-02	7.096965e-03	1.285355e-02	4.322874e-03	3.121142e-02	9.590710e-03	1.733466e-02	5.630378e-03	1.114992e-02	1.002242e-02	6.086137e-03	4.973497e-03	8.310678e-03	2.665946e-02	1.910072e-02	9.787163e-03	4.352654e-02	3.487556e-03
526000	-3.483128e+04	2.084626e+01	8.706751e-02	3.449414e-01	1.603079e-01	1.603079e-01	1.603079e-01	8.706751e-02	168	3	5.822828e-03	6.586927e-02	2.595797e-01	3.483131e-01	4.573584e-01	1.943285e-01	5.038203e-03	7.440997e-03	9.809917e-04	2.000945e-02	1.713282e-02	1.350961e-02	5.546352e-03	1.698673e-02	2.327005e-02	1.206049e-02	1.460722e-02	1.096678e-02	2.863130e-02	8.972777e-03	1.197385e-02	4.947900e-02	7.096965e-03	1.285355e-02	4.322874e-03	3.121142e-02	9.590710e-03	1.433317e-02	5.630378e-03	1.114992e-02	1.302390e-02	6.086137e-03	4.973497e-03	8.310678e-03	2.665946e-02	1.910072e-02	9.787163e-03	4.352654e-02	3.487556e-03
527000	-3.482963e+04	1.955565e+01	9.044420e-02	3.383536e-01	1.763882e-01	1.279816e-01	1.763882e-01	9.044420e-02	187	4	5.822828e-03	6.586927e-02	2.747152e-01	3.044094e-01	4.791122e-01	2.164784e-01	5.038203e-03	7.440997e-03	9.809917e-04	2.000945e-02	1.766505e-02	1.350961e-02	5.546352e-03	1.698673e-02	2.327005e-02	1.206049e-02	1.492215e-02	1.096678e-02	2.863130e-02	8.972777e-03	1.148237e-02	4.947900e-02	7.096965e-03	1.285355e-02	4.322874e-03	3.121142e-02	9.590710e-03	1.433317e-02	5.630378e-03	1.114992e-02	1.436677e-02	6.086137e-03	4.973497e-03	8.310678e-03	2.665946e-02	1.847610e-02	9.787163e-03	4.352654e-02	3.487556e-03
528000	-3.482227e+04	1.940382e+01	8.913421e-02	3.553571e-01	1.405129e-01	1.405129e-01	1.853487e-01	8.913421e-02	172	4	5.822828e-03	6.854793e-02	2.794002e-01	3.492913e-01	4.628169e-01	1.878917e-01	5.038203e-03	7.874982e-03	9.809917e-04	2.000945e-02	1.766505e-02	1.350961e-02	4.744357e-03	1.698673e-02	2.327005e-02	1.206049e-02	1.492215e-02	1.096678e-02	2.863130e-02	8.972777e-03	1.138912e-02	4.947900e-02	7.096965e-03	1.285355e-02	4.322874e-03	3.121142e-02	9.590710e-03	1.433317e-02	5.630378e-03	1.114992e-02	1.436677e-02	6.086137e-03	4.973497e-03	8.310678e-03	2.665946e-02	1.583884e-02	9.787163e-03	4.352654e-02	3.487556e-03
529000	-3.482067e+04	1.965852e+01	9.582575e-02	3.359304e-01	1.574727e-01	1.574727e-01	1.574727e-01	9.582575e-02	168	3	5.822828e-03	7.420958e-02	3.088400e-01	3.875826e-01	3.753241e-01	2.370933e-01	5.038203e-03	9.089612e-03	9.809917e-04	2.000945e-02	1.766505e-02	1.350961e-02	6.873756e-03	1.698673e-02	2.319563e-02	1.206049e-02	1.492215e-02	1.096678e-02	2.863130e-02	8.972777e-03	1.138912e-02	4.947900e-02	7.096965e-03	1.285355e-02	4.322874e-03	2.999679e-02	9.590710e-03	1.433317e-02	5.630378e-03	1.114992e-02	1.436677e-02	6.086137e-03	4.973497e-03	8.310678e-03	2.665946e-02	1.583884e-02	9.787163e-03	4.352654e-02	3.487556e-03
530000	-3.480565e+04	1.978024e+01	8.986905e-02	3.670562e-01	1.390769e-01	1.390769e-01	1.750520e-01	8.986905e-02	172	4	5.935483e-03	7.420958e-02	3.215459e-01	3.909904e-01	4.179378e-01	1.910718e-01	5.038203e-03	9.089612e-03	9.809917e-04	2.000945e-02	1.918786e-02	1.350961e-02	6.873756e-03	1.698673e-02	2.319563e-02	1.206049e-02	1.492215e-02	1.096678e-02	2.863130e-02	8.972777e-03	1.138912e-02	4.947900e-02	7.096965e-03	1.285355e-02	4.322874e-03	2.999679e-02	9.590710e-03	1.281036e-02	5.630378e-03	1.114992e-02	1.436677e-02	6.086137e-03	4.973497e-03	8.310678e-03	2.665946e-02	1.583884e-02	9.787163e-03	4.352654e-02	3.487556e-03
531000	-3.482802e+04	1.939236e+01	1.172770e-01	3.725814e-01	1.172770e-01	1.172770e-01	1.583107e-01	1.172770e-01	58	3	5.935483e-03	7.420958e-02	3.110802e-01	4.108435e-01	4.770230e-01	1.121335e-01	5.038203e-03	9.089612e-03	9.809917e-04	2.000945e-02	1.918786e-02	1.350961e-02	6.103143e-03	1.698673e-02	2.319563e-02	1.206049e-02	1.492215e-02	1.096678e-02	2.863130e-02	8.972777e-03	1.138912e-02	4.947900e-02	7.096965e-03	1.362416e-02	4.322874e-03	2.999679e-02	9.590710e-03	1.281036e-02	5.630378e-03	1.114992e-02	1.436677e-02	6.086137e-03	4.973497e-03	8.310678e-03	2.665946e-02	1.583884e-02	9.787163e-03	4.352654e-02	3.487556e-03
532000	-3.482654e+04	2.081507e+01	1.046808e-01	3.594006e-01	1.262248e-01	1.262248e-01	1.878126e-01	9.565648e-02	176	5	5.962721e-03	7.420958e-02	2.875805e-01	3.255642e-01	4.683921e-01	2.060437e-01	5.696979e-03	9.589953e-03	9.361848e-04	2.150788e-02	1.623686e-02	1.372720e-02	6.124909e-03	1.408875e-02	2.258097e-02	1.222192e-02	1.593672e-02	1.221244e-02	2.921408e-02	8.971331e-03	1.165204e-02	4.778002e-02	6.650901e-03	1.248053e-02	3.657457e-03	3.025608e-02	8.969376e-03	1.240836e-02	6.012269e-03	1.290002e-02	1.441102e-02	7.981704e-03	4.984657e-03	8.876907e-03	2.656015e-02	1.646651e-02	9.190450e-03	4.249588e-02	4.928261e-03
533000	-3.482280e+04	1.958654e+01	9.316405e-02	3.223380e-01	1.523091e-01	1.695124e-01	1.695124e-01	9.316405e-02	192	4	5.962721e-03	7.247272e-02	2.981172e-01	4.117137e-01	4.117210e-01	1.765653e-01	5.516415e-03	9.705673e-03	1.196415e-03	2.156348e-02	1.614086e-02	1.475149e-02	6.035910e-03	1.635666e-02	2.227807e-02	1.132377e-02	1.720707e-02	1.191138e-02	3.356059e-02	8.546839e-03	1.171290e-02	4.770243e-02	7.499089e-03	1.116882e-02	4.807591e-03	3.190756e-02	8.215413e-03	1.233151e-02	7.248146e-03	1.408971e-02	1.336321e-02	7.629607e-03	5.492668e-03	8.460329e-03	2.672627e-02	1.600249e-02	9.019820e-03	4.172840e-02	4.138805e-03
534000	-3.482621e+04	2.035161e+01	8.785392e-02	3.535202e-01	1.569240e-01	1.569240e-01	1.569240e-01	8.785392e-02	168	3	5.962721e-03	6.898275e-02	2.768661e-01	3.863044e-01	3.691231e-01	2.445725e-01	4.913804e-03	9.313541e-03	1.011292e-03	2.114902e-02	1.734803e-02	1.429662e-02	6.067617e-03	1.554185e-02	2.226214e-02	1.161625e-02	1.659663e-02	1.206998e-02	3.439167e-02	8.526866e-03	1.401917e-02	4.706999e-02	8.241351e-03	1.295727e-02	5.667192e-03	3.077915e-02	7.619921e-03	1.284683e-02	7.495165e-03	1.517515e-02	1.274530e-02	8.124781e-03	5.031117e-03	8.177332e-03	2.520802e-02	1.535570e-02	9.189438e-03	4.055478e-02	4.925807e-03
535000	-3.483629e+04	2.037612e+01	1.018602e-01	3.471901e-01	1.646601e-01	1.018602e-01	1.825693e-01	1.018602e-01	138	4	5.962721e-03	6.898275e-02	2.777004e-01	3.915643e-01	3.730418e-01	2.353939e-01	4.913804e-03	9.313541e-03	1.011292e-03	2.172486e-02	1.734803e-02	1.372078e-02	6.067617e-03	1.554185e-02	2.226214e-02	1.161625e-02	1.659663e-02	1.206998e-02	3.439167e-02	8.526866e-03	1.401917e-02	4.706999e-02	8.241351e-03	1.295727e-02	5.667192e-03	3.077915e-02	7.619921e-03	1.284683e-02	7.495165e-03	1.517515e-02	1.274530e-02	8.124781e-03	5.031117e-03	8.177332e-03	2.520802e-02	1.535570e-02	9.189438e-03	4.055478e-02	4.887963e-03
536000	-3.479284e+04	1.974931e+01	1.232359e-01	3.234655e-01	1.232359e-01	1.232359e-01	1.835908e-01	1.232359e-01	58	3	1.055695e-02	8.900550e-02	3.525165e-01	4.908991e-01	3.825349e-01	1.265660e-01	5.169303e-03	6.817529e-03	9.105038e-04	3.165078e-02	2.150257e-02	1.033346e-02	7.350966e-03	2.142673e-02	2.219000e-02	5.738023e-03	2.038431e-02	1.294841e-02	3.853662e-02	8.331420e-03	1.599160e-02	4.352237e-02	1.544565e-02	8.607504e-03	2.878274e-03	3.152772e-02	8.224197e-03	1.115220e-02	5.063665e-03	1.231181e-02	1.061522e-02	5.923207e-03	4.264034e-03	7.165661e-03	2.335605e-02	1.515015e-02	1.008632e-02	3.468104e-02	4.313574e-03
537000	-3.479812e+04	1.956064e+01	1.264373e-01	2.910857e-01	1.293718e-01	1.264373e-01	2.199177e-01	1.067502e-01	142	5	1.104966e-02	8.146774e-02	2.932046e-01	4.522424e-01	3.829667e-01	1.647909e-01	5.169303e-03	1.163827e-02	9.105038e-04	3.178180e-02	2.150257e-02	1.033346e-02	7.350966e-03	2.142673e-02	2.219000e-02	5.738023e-03	2.038431e-02	1.294841e-02	3.853662e-02	8.331420e-03	1.599160e-02	3.870164e-02	1.544565e-02	8.607504e-03	2.878274e-03	3.152772e-02	8.224197e-03	1.115220e-02	5.063665e-03	1.231181e-02	1.061522e-02	5.923207e-03	4.264034e-03	8.679021e-03	2.335605e-02	1.515015e-02	1.008632e-02	3.468104e-02	6.491045e-03
538000	-3.481752e+04	1.972799e+01	1.307197e-01	3.283190e-01	1.307197e-01	1.307197e-01	1.866696e-01	9.285235e-02	61	4	7.633237e-03	6.895133e-02	2.856434e-01	4.626363e-01	3.851482e-01	1.522155e-01	6.588937e-03	1.167405e-02	9.495229e-04	2.771182e-02	2.213036e-02	1.031299e-02	7.742684e-03	1.996526e-02	2.091798e-02	6.007735e-03	2.072341e-02	1.132638e-02	3.638344e-02	8.003961e-03	1.665411e-02	4.049162e-02	1.463307e-02	8.850047e-03	2.653696e-03	3.265942e-02	9.154013e-03	9.235685e-03	6.283841e-03	1.227893e-02	1.067063e-02	7.765318e-03	3.036643e-03	7.799568e-03	2.388203e-02	1.584978e-02	1.092920e-02	3.537727e-02	6.474424e-03
539000	-3.482326e+04	1.961604e+01	1.240130e-01	3.476261e-01	1.240130e-01	1.240130e-01	1.804006e-01	9.993435e-02	61	4	7.137858e-03	7.431575e-02	3.341506e-01	3.433830e-01	4.666041e-01	1.900129e-01	8.306742e-03	1.232922e-02	9.236046e-04	2.871304e-02	2.255526e-02	1.130934e-02	7.139339e-03	1.988619e-02	2.206668e-02	5.718397e-03	2.084684e-02	1.063164e-02	3.717044e-02	7.331935e-03	1.395556e-02	4.141672e-02	1.435701e-02	1.009350e-02	3.431976e-03	3.292377e-02	8.420336e-03	8.946605e-03	5.991612e-03	1.217442e-02	1.049207e-02	6.784977e-03	4.395348e-03	7.332154e-03	2.383729e-02	1.525418e-02	1.069682e-02	3.532922e-02	6.415557e-03
540000	-3.480756e+04	1.952110e+01	9.203267e-02	3.420439e-01	1.421760e-01	1.421760e-01	1.895388e-01	9.203267e-02	172	4	6.769627e-03	7.431575e-02	3.347509e-01	4.196070e-01	4.595286e-01	1.208644e-01	8.306742e-03	1.232922e-02	9.236046e-04	2.871304e-02	2.255526e-02	1.130934e-02	7.139339e-03	1.988619e-02	2.206668e-02	5.718397e-03	2.084684e-02	1.063164e-02	3.717044e-02	8.124386e-03	1.395556e-02	4.141672e-02	1.435701e-02	1.009350e-02	3.431976e-03	3.182386e-02	8.420336e-03	8.946605e-03	5.991612e-03	1.217442e-02	1.049207e-02	6.784977e-03	4.395348e-03	7.332154e-03	2.383729e-02	1.525418e-02	1.069682e-02	3.532922e-02	6.415557e-03
541000	-3.480477e+04	1.974348e+01	1.142782e-01	3.187130e-01	1.650609e-01	1.650609e-01	1.650609e-01	7.182633e-02	171	4	6.769627e-03	7.431575e-02	2.936523e-01	4.467692e-01	4.130510e-01	1.401797e-01	8.306742e-03	1.232922e-02	9.236046e-04	2.871304e-02	2.255526e-02	1.225484e-02	7.139339e-03	1.988619e-02	2.206668e-02	5.718397e-03	2.084684e-02	1.063164e-02	3.717044e-02	8.124386e-03	1.395556e-02	4.141672e-02	1.435701e-02	1.009350e-02	3.431976e-03	3.182386e-02	8.420336e-03	8.946605e-03	5.991612e-03	1.217442e-02	1.049207e-02	6.784977e-03	4.395348e-03	7.332154e-03	2.383729e-02	1.430869e-02	1.069682e-02	3.532922e-02	6.415557e-03
542000	-3.479405e+04	1.950955e+01	9.148502e-02	3.277724e-01	1.271117e-01	1.792591e-01	1.828867e-01	9.148502e-02	197	5	6.542983e-03	7.431575e-02	2.801619e-01	3.786661e-01	4.368505e-01	1.844834e-01	7.349556e-03	1.095360e-02	2.474587e-04	2.572572e-02	2.259035e-02	1.128062e-02	7.322414e-03	1.818309e-02	2.275656e-02	7.049452e-03	2.310639e-02	1.135072e-02	3.945081e-02	9.249482e-03	1.374248e-02	4.362306e-02	1.710932e-02	8.464229e-03	2.997767e-03	3.029270e-02	8.778109e-03	9.438126e-03	6.551945e-03	1.222803e-02	9.056173e-03	6.648353e-03	4.354502e-03	8.927147e-03	2.607302e-02	1.641116e-02	9.777522e-03	3.326431e-02	4.781879e-03
543000	-3.479688e+04	1.987017e+01	1.245526e-01	3.363261e-01	1.292898e-01	1.361493e-01	1.798956e-01	9.378660e-02	202	6	6.542983e-03	7.358786e-02	2.851757e-01	3.497017e-01	4.532162e-01	1.970821e-01	7.349556e-03	7.839791e-03	1.215515e-03	2.572572e-02	2.259035e-02	1.128062e-02	7.322414e-03	1.823452e-02	2.275656e-02	7.049452e-03	2.084094e-02	1.135072e-02	3.945081e-02	9.249482e-03	1.491917e-02	4.357163e-02	1.710932e-02	7.791413e-03	2.997767e-03	3.029270e-02	8.778109e-03	9.438126e-03	6.551945e-03	1.105134e-02	9.056173e-03	6.648353e-03	4.354502e-03	8.927147e-03	2.607302e-02	1.544310e-02	9.777522e-03	3.326431e-02	4.781879e-03
544000	-3.479148e+04	2.036668e+01	1.201077e-01	3.313486e-01	1.269952e-01	1.269952e-01	1.744456e-01	1.201077e-01	172	4	6.542983e-03	7.358786e-02	2.851757e-01	3.611972e-01	4.616082e-01	1.771946e-01	7.349556e-03	7.385750e-03	1.215515e-03	2.572572e-02	2.259035e-02	1.070570e-02	8.557102e-03	1.823452e-02	2.275656e-02	7.049452e-03	2.084094e-02	1.135072e-02	3.945081e-02	9.249482e-03	1.491917e-02	4.357163e-02	1.710932e-02	7.395410e-03	5.212376e-03	3.029270e-02	9.232150e-03	9.438126e-03	5.317257e-03	1.105134e-02	9.056173e-03	6.648353e-03	4.750505e-03	8.927147e-03	2.607302e-02	1.432118e-02	9.777522e-03	3.326431e-02	4.781879e-03
545000	-3.478522e+04	2.001969e+01	1.083772e-01	3.336775e-01	1.080787e-01	1.539366e-01	1.681453e-01	1.277847e-01	202	6	6.542983e-03	7.358786e-02	2.902894e-01	4.037358e-01	4.112496e-01	1.850146e-01	7.349556e-03	7.385750e-03	1.982272e-03	2.572572e-02	2.259035e-02	1.070570e-02	8.557102e-03	1.981633e-02	2.275656e-02	7.049452e-03	2.084094e-02	1.135072e-02	3.945081e-02	9.249482e-03	1.491917e-02	4.357163e-02	1.710932e-02	7.395410e-03	7.533055e-03	3.029270e-02	8.886657e-03	9.438126e-03	5.662750e-03	1.105134e-02	9.056173e-03	5.066542e-03	4.750505e-03	8.927147e-03	2.607302e-02	1.432118e-02	1.056572e-02	3.326431e-02	4.781879e-03
546000	-3.480147e+04	2.027512e+01	9.778122e-02	3.301553e-01	1.611030e-01	1.611030e-01	1.611030e-01	8.875439e-02	171	4	9.049185e-03	7.358786e-02	2.670206e-01	4.071149e-01	4.040810e-01	1.888042e-01	7.201113e-03	7.631857e-03	2.537410e-03	2.470424e-02	2.222609e-02	1.002207e-02	8.716740e-03	1.801041e-02	2.253209e-02	8.109939e-03	2.168858e-02	1.060790e-02	4.022544e-02	9.776166e-03	1.677396e-02	4.488500e-02	1.617811e-02	7.462235e-03	7.624141e-03	2.846910e-02	8.721936e-03	9.051009e-03	5.055571e-03	9.564389e-03	1.091487e-02	4.092550e-03	5.197142e-03	5.720308e-03	2.712811e-02	1.449351e-02	9.514796e-03	3.743116e-02	4.676552e-03
547000	-3.480250e+04	2.044812e+01	1.239413e-01	3.184651e-01	1.239413e-01	1.239413e-01	1.857697e-01	1.239413e-01	58	3	5.655221e-03	7.220148e-02	2.852499e-01	4.018394e-01	4.272337e-01	1.709269e-01	7.201113e-03	7.631857e-03	2.537410e-03	2.470424e-02	2.222609e-02	1.002207e-02	8.716740e-03	1.801041e-02	2.299578e-02	8.109939e-03	2.233983e-02	1.060790e-02	4.022544e-02	9.776166e-03	1.559893e-02	4.488500e-02	1.617811e-02	7.462235e-03	7.624141e-03	2.846910e-02	8.721936e-03	9.051009e-03	5.055571e-03	9.564389e-03	1.091487e-02	4.092550e-03	5.197142e-03	5.720308e-03	2.712811e-02	1.449351e-02	9.514796e-03	3.743116e-02	4.676552e-03
548000	-3.479208e+04	1.961460e+01	1.154086e-01	3.111519e-01	1.139047e-01	1.720631e-01	1.720631e-01	1.154086e-01	192	4	7.281317e-03	7.167938e-02	3.072591e-01	4.337469e-01	4.176859e-01	1.485672e-01	7.201113e-03	7.631857e-03	2.537410e-03	2.470424e-02	2.222609e-02	1.002207e-02	8.716740e-03	1.801041e-02	2.299578e-02	8.109939e-03	2.233983e-02	1.060790e-02	4.022544e-02	9.776166e-03	1.559893e-02	4.488500e-02	1.617811e-02	7.462235e-03	7.624141e-03	2.846910e-02	8.721936e-03	9.051009e-03	5.793313e-03	9.564389e-03	1.017712e-02	5.140012e-03	5.197142e-03	5.720308e-03	2.712811e-02	1.449351e-02	9.514796e-03	3.743116e-02	4.676552e-03
549000	-3.478308e+04	1.997779e+01	1.015838e-01	3.017110e-01	1.556492e-01	1.556492e-01	1.838229e-01	1.015838e-01	172	4	8.041552e-03	6.627395e-02	2.635201e-01	3.674353e-01	4.466884e-01	1.858763e-01	7.201113e-03	7.631857e-03	2.537410e-03	2.470424e-02	2.222609e-02	1.002207e-02	7.656496e-03	1.801041e-02	2.299578e-02	8.109939e-03	2.233983e-02	1.060790e-02	4.022544e-02	1.042739e-02	1.559893e-02	4.488500e-02	1.617811e-02	8.522480e-03	7.624141e-03	2.846910e-02	8.070708e-03	9.051009e-03	5.793313e-03	9.564389e-03	1.017712e-02	5.140012e-03	5.197142e-03	5.720308e-03	2.712811e-02	1.449351e-02	9.514796e-03	3.743116e-02	4.676552e-03
550000	-3.478942e+04	2.018119e+01	9.945394e-02	3.295443e-01	1.455283e-01	1.455283e-01	1.804911e-01	9.945394e-02	172	4	8.041552e-03	6.627395e-02	2.558499e-01	4.504645e-01	3.273417e-01	2.221938e-01	7.201113e-03	7.631857e-03	2.537410e-03	2.470424e-02	2.222609e-02	1.002207e-02	7.656496e-03	1.801041e-02	2.299578e-02	8.109939e-03	2.233983e-02	1.060790e-02	4.022544e-02	1.042739e-02	1.559893e-02	4.599626e-02	1.617811e-02	8.522480e-03	7.624141e-03	2.846910e-02	8.070708e-03	9.051009e-03	5.793313e-03	9.564389e-03	1.017712e-02	5.140012e-03	7.212256e-03	5.720308e-03	2.712811e-02	1.449351e-02	7.499683e-03	3.743116e-02	4.676552e-03
551000	-3.482261e+04	1.971469e+01	9.712028e-02	3.038734e-01	1.482780e-01	1.768040e-01	1.768040e-01	9.712028e-02	192	4	8.041552e-03	7.210656e-02	2.673311e-01	4.048123e-01	4.389309e-01	1.562568e-01	7.201113e-03	7.631857e-03	2.537410e-03	2.470424e-02	2.222609e-02	1.002207e-02	8.089480e-03	1.801041e-02	2.299578e-02	8.109939e-03	2.121199e-02	1.060790e-02	4.022544e-02	1.042739e-02	1.559893e-02	4.599626e-02	1.760369e-02	8.522480e-03	7.624141e-03	2.846910e-02	8.070708e-03	9.051009e-03	5.793313e-03	9.564389e-03	1.134244e-02	5.140012e-03	5.786678e-03	5.720308e-03	2.712811e-02	1.449351e-02	7.499683e-03	3.743116e-02	4.676552e-03
552000	-3.482589e+04	1.937092e+01	1.022139e-01	3.454574e-01	1.479778e-01	1.541592e-01	1.479778e-01	1.022139e-01	187	4	7.679762e-03	7.210656e-02	2.673311e-01	4.353140e-01	3.989571e-01	1.657289e-01	7.201113e-03	7.631857e-03	2.537410e-03	2.470424e-02	2.222609e-02	1.002207e-02	8.089480e-03	1.801041e-02	2.299578e-02	8.109939e-03	2.121199e-02	1.060790e-02	4.022544e-02	1.042739e-02	1.559893e-02	4.735269e-02	1.760369e-02	8.522480e-03	7.624141e-03	2.846910e-02	8.070708e-03	9.051009e-03	5.793313e-03	9.564389e-03	1.134244e-02	5.140012e-03	5.786678e-03	5.720308e-03	2.712811e-02	1.449351e-02	7.499683e-03	3.653851e-02	4.676552e-03
553000	-3.483321e+04	1.929292e+01	1.248415e-01	3.130927e-01	1.248415e-01	1.561914e-01	1.561914e-01	1.248415e-01	80	3	5.606689e-03	7.165928e-02	2.723708e-01	4.208876e-01	3.933875e-01	1.857249e-01	6.628529e-03	6.870323e-03	3.266331e-03	2.400080e-02	2.157873e-02	1.326792e-02	8.544265e-03	2.164595e-02	2.466031e-02	6.670587e-03	2.234559e-02	1.128730e-02	4.188462e-02	1.100143e-02	1.519907e-02	4.518700e-02	1.605221e-02	8.227502e-03	7.422764e-03	2.985458e-02	8.880714e-03	9.895075e-03	5.074846e-03	8.869813e-03	1.131800e-02	4.873995e-03	5.222277e-03	6.944609e-03	3.033711e-02	1.269313e-02	7.041555e-03	3.494340e-02	4.628918e-03
554000	-3.482084e+04	1.927804e+01	1.047292e-01	3.164153e-01	1.671170e-01	1.398923e-01	1.671170e-01	1.047292e-01	187	4	5.606689e-03	5.978153e-02	2.582643e-01	3.804934e-01	4.424540e-01	1.770526e-01	6.628529e-03	6.870323e-03	3.266331e-03	2.400080e-02	2.157873e-02	1.159493e-02	8.544265e-03	2.115455e-02	2.466031e-02	6.670587e-03	2.234559e-02	1.128730e-02	4.188462e-02	1.100143e-02	1.519907e-02	4.518700e-02	1.605221e-02	8.227502e-03	7.422764e-03	2.985458e-02	8.880714e-03	1.245030e-02	5.074846e-03	8.869813e-03	1.131800e-02	4.873995e-03	5.222277e-03	6.944609e-03	3.033711e-02	1.269313e-02	7.041555e-03	3.494340e-02	5.120320e-03
555000	-3.481874e+04	2.029064e+01	1.416004e-01	3.266066e-01	1.416004e-01	1.416004e-01	1.724100e-01	7.618217e-02	61	4	4.948414e-03	6.157184e-02	2.610005e-01	3.684974e-01	4.282594e-01	2.032432e-01	6.628529e-03	7.346260e-03	3.266331e-03	2.400080e-02	2.157873e-02	1.159493e-02	8.544265e-03	2.115455e-02	2.466031e-02	6.670587e-03	2.234559e-02	1.128730e-02	4.188462e-02	1.100143e-02	1.462324e-02	4.518700e-02	1.605221e-02	8.227502e-03	7.422764e-03	2.985458e-02	8.880714e-03	1.245030e-02	5.074846e-03	8.869813e-03	1.131800e-02	4.873995e-03	5.222277e-03	6.944609e-03	2.986117e-02	1.269313e-02	7.041555e-03	3.494340e-02	5.120320e-03
556000	-3.481261e+04	1.979229e+01	1.085753e-01	3.393374e-01	1.314198e-01	1.560461e-01	1.560461e-01	1.085753e-01	192	4	6.624795e-03	6.157184e-02	2.562094e-01	3.878126e-01	4.031446e-01	2.090428e-01	7.250312e-03	8.096681e-03	3.012322e-03	2.605503e-02	2.112301e-02	1.320113e-02	7.011851e-03	1.924306e-02	2.438220e-02	6.857067e-03	2.185898e-02	1.164527e-02	4.064548e-02	9.147306e-03	1.598687e-02	4.536840e-02	1.458962e-02	8.825313e-03	8.826777e-03	2.892351e-02	8.254891e-03	1.315025e-02	5.263961e-03	8.219830e-03	1.051236e-02	4.671735e-03	6.303422e-03	7.255194e-03	2.900892e-02	1.188932e-02	7.499159e-03	3.871750e-02	4.183749e-03
557000	-3.482245e+04	1.902939e+01	9.937959e-02	3.156084e-01	1.439535e-01	1.708394e-01	1.708394e-01	9.937959e-02	192	4	6.624795e-03	6.157184e-02	2.486717e-01	3.646143e-01	4.456331e-01	1.897526e-01	7.250312e-03	8.096681e-03	3.012322e-03	2.605503e-02	2.112301e-02	1.320113e-02	7.011851e-03	1.924306e-02	2.438220e-02	6.857067e-03	2.185898e-02	1.065425e-02	4.064548e-02	9.147306e-03	1.598687e-02	4.536840e-02	1.458962e-02	8.825313e-03	8.826777e-03	2.892351e-02	8.254891e-03	1.315025e-02	5.263961e-03	8.219830e-03	1.051236e-02	4.671735e-03	6.303422e-03	7.255194e-03	2.900892e-02	1.188932e-02	7.499159e-03	3.871750e-02	4.183749e-03
558000	-3.482306e+04	1.908107e+01	9.802196e-02	3.447889e-01	1.515258e-01	1.515258e-01	1.561156e-01	9.802196e-02	172	4	5.577879e-03	6.157184e-02	2.707957e-01	4.348475e-01	4.090561e-01	1.560964e-01	7.250312e-03	8.096681e-03	3.012322e-03	2.605503e-02	2.112301e-02	1.320113e-02	7.011851e-03	1.924306e-02	2.438220e-02	6.857067e-03	2.185898e-02	1.065425e-02	4.064548e-02	9.147306e-03	1.598687e-02	4.609932e-02	1.458962e-02	8.825313e-03	8.826777e-03	2.892351e-02	8.254891e-03	1.315025e-02	5.263961e-03	8.219830e-03	1.051236e-02	4.671735e-03	6.303422e-03	7.255194e-03	2.900892e-02	1.188932e-02	7.499159e-03	4.007556e-02	4.183749e-03
559000	-3.481773e+04	2.006907e+01	1.157636e-01	3.168442e-01	1.324702e-01	1.359091e-01	1.832494e-01	1.157636e-01	197	5	5.577879e-03	6.365520e-02	2.621923e-01	3.481925e-01	4.340795e-01	2.177279e-01	7.149055e-03	8.096681e-03	3.012322e-03	2.605503e-02	2.122427e-02	1.320113e-02	7.011851e-03	1.924306e-02	2.438220e-02	9.869512e-03	2.185898e-02	1.065425e-02	4.064548e-02	9.147306e-03	1.598687e-02	4.609932e-02	1.458962e-02	8.825313e-03	8.826777e-03	2.591106e-02	8.254891e-03	1.315025e-02	5.263961e-03	8.219830e-03	1.051236e-02	4.671735e-03	6.303422e-03	7.255194e-03	2.900892e-02	1.188932e-02	7.499159e-03	4.007556e-02	4.183749e-03
560000	-3.482445e+04	1.866766e+01	1.116669e-01	3.050820e-01	1.361891e-01	1.361891e-01	1.992061e-01	1.116669e-01	172	4	5.577879e-03	6.365520e-02	2.766855e-01	3.778886e-01	4.329898e-01	1.891216e-01	7.149055e-03	7.208814e-03	3.012322e-03	2.605503e-02	2.122427e-02	1.320113e-02	7.011851e-03	1.924306e-02	2.438220e-02	9.869512e-03	2.185898e-02	1.065425e-02	4.064548e-02	1.003517e-02	1.970610e-02	4.609932e-02	1.087039e-02	8.825313e-03	8.826777e-03	2.591106e-02	8.254891e-03	1.315025e-02	5.263961e-03	8.219830e-03	1.051236e-02	4.671735e-03	6.303422e-03	7.255194e-03	2.900892e-02	1.188932e-02	7.499159e-03	4.007556e-02	4.183749e-03
561000	-3.481434e+04	1.946662e+01	1.129706e-01	3.306036e-01	1.312303e-01	1.312303e-01	1.809946e-01	1.129706e-01	172	4	4.074629e-03	5.711664e-02	2.593642e-01	3.295803e-01	4.854796e-01	1.849401e-01	7.149055e-03	7.208814e-03	3.012322e-03	2.605503e-02	2.122427e-02	1.320113e-02	7.011851e-03	1.529875e-02	2.438220e-02	9.869512e-03	2.185898e-02	1.065425e-02	4.458978e-02	1.003517e-02	1.970610e-02	4.609932e-02	1.087039e-02	8.825313e-03	8.826777e-03	2.591106e-02	8.254891e-03	1.315025e-02	5.263961e-03	8.219830e-03	1.051236e-02	4.671735e-03	6.303422e-03	7.255194e-03	2.900892e-02	1.188932e-02	7.499159e-03	4.007556e-02	4.183749e-03
562000	-3.479957e+04	2.022274e+01	9.873927e-02	3.146264e-01	1.526958e-01	1.526958e-01	1.825034e-01	9.873927e-02	172	4	4.074629e-03	5.496280e-02	2.439388e-01	3.150172e-01	4.929277e-01	1.920551e-01	6.628061e-03	7.208814e-03	3.012322e-03	2.605503e-02	2.266141e-02	1.228498e-02	7.011851e-03	1.529875e-02	2.438220e-02	9.869512e-03	2.185898e-02	1.065425e-02	4.458978e-02	1.003517e-02	1.970610e-02	4.609932e-02	1.087039e-02	8.825313e-03	8.826777e-03	2.591106e-02	8.254891e-03	1.315025e-02	5.263961e-03	8.219830e-03	1.051236e-02	5.045631e-03	6.303422e-03	7.255194e-03	2.900892e-02	1.188932e-02	7.125262e-03	4.007556e-02	4.183749e-03
563000	-3.480521e+04	1.968530e+01	9.862398e-02	3.289736e-01	1.579262e-01	1.579262e-01	1.579262e-01	9.862398e-02	168	3	4.074629e-03	5.496280e-02	2.309917e-01	3.856723e-01	4.464093e-01	1.679184e-01	6.628061e-03	7.208814e-03	3.012322e-03	2.605503e-02	2.266141e-02	1.228498e-02	7.011851e-03	1.529875e-02	2.438220e-02	9.869512e-03	2.185898e-02	1.065425e-02	4.458978e-02	8.572146e-03	1.970610e-02	4.609932e-02	1.087039e-02	8.825313e-03	8.826777e-03	2.591106e-02	8.254891e-03	1.315025e-02	5.263961e-03	8.219830e-03	1.051236e-02	5.045631e-03	6.303422e-03	7.255194e-03	2.900892e-02	1.188932e-02	7.125262e-03	4.007556e-02	4.183749e-03
564000	-3.481744e+04	1.915210e+01	7.865006e-02	3.276325e-01	1.378677e-01	1.782220e-01	1.782220e-01	9.940585e-02	196	5	4.074629e-03	6.288121e-02	2.552305e-01	4.196859e-01	4.501991e-01	1.301150e-01	5.947388e-03	9.785410e-03	2.953667e-03	2.564755e-02	2.221013e-02	1.261931e-02	7.013466e-03	1.646258e-02	2.482016e-02	9.264300e-03	2.041541e-02	1.037490e-02	4.576495e-02	9.721032e-03	2.031480e-02	4.855522e-02	1.018949e-02	8.572241e-03	8.117568e-03	2.647589e-02	9.064308e-03	1.525284e-02	6.980443e-03	8.135624e-03	1.058522e-02	4.649592e-03	4.971940e-03	7.689455e-03	2.815195e-02	1.243476e-02	8.017863e-03	4.001726e-02	4.276897e-03
565000	-3.483905e+04	1.900456e+01	9.226151e-02	3.281860e-01	1.656019e-01	1.608446e-01	1.608446e-01	9.226151e-02	192	4	6.503053e-03	7.260915e-02	2.644544e-01	3.522107e-01	4.693347e-01	1.784545e-01	6.826955e-03	1.385790e-02	1.028213e-03	2.974203e-02	2.349713e-02	1.407724e-02	7.239411e-03	1.872621e-02	1.837668e-02	7.659101e-03	1.580194e-02	9.093020e-03	3.510045e-02	1.061756e-02	1.326828e-02	4.562822e-02	7.912467e-03	8.467107e-03	4.303303e-03	2.351418e-02	9.490839e-03	1.168539e-02	4.567086e-03	9.000647e-03	9.475414e-03	5.521153e-03	7.307129e-03	7.473120e-03	2.775025e-02	1.929750e-02	1.018643e-02	3.872937e-02	5.171259e-03
566000	-3.481164e+04	1.865199e+01	9.674950e-02	3.238128e-01	1.578565e-01	1.411511e-01	1.821242e-01	9.830592e-02	202	6	7.067536e-03	6.850811e-02	2.603143e-01	3.813912e-01	3.932407e-01	2.253681e-01	5.947388e-03	9.785410e-03	2.953667e-03	2.286233e-02	2.221013e-02	1.236959e-02	6.362390e-03	1.646258e-02	2.482016e-02	9.264300e-03	2.041541e-02	1.139673e-02	4.576495e-02	9.721032e-03	2.031480e-02	4.948971e-02	1.098689e-02	8.854574e-03	7.915363e-03	2.460949e-02	9.064308e-03	1.583663e-02	5.920077e-03	1.000202e-02	1.058522e-02	4.649592e-03	4.971940e-03	7.689455e-03	2.815195e-02	1.243476e-02	8.017863e-03	3.943346e-02	4.276897e-03
567000	-3.482671e+04	1.986209e+01	9.229882e-02	3.323284e-01	1.546045e-01	1.345556e-01	1.939139e-01	9.229882e-02	197	5	6.251200e-03	6.850811e-02	2.822783e-01	3.879811e-01	4.453400e-01	1.666789e-01	5.752321e-03	9.611171e-03	2.056695e-03	2.611159e-02	2.141833e-02	1.102884e-02	7.452204e-03	1.846333e-02	2.570387e-02	8.506681e-03	2.260465e-02	9.481845e-03	4.628797e-02	8.789168e-03	1.975252e-02	5.260214e-02	1.106537e-02	8.485640e-03	7.551131e-03	2.526964e-02	8.712159e-03	1.666557e-02	6.236211e-03	1.042716e-02	1.145798e-02	4.318854e-03	5.155498e-03	8.500550e-03	2.538571e-02	1.293056e-02	8.076847e-03	3.714911e-02	5.667962e-03
568000	-3.481474e+04	2.034223e+01	1.004250e-01	3.191241e-01	1.600086e-01	1.600086e-01	1.600086e-01	1.004250e-01	168	3	6.251200e-03	6.850811e-02	2.822783e-01	4.213327e-01	3.993478e-01	1.793195e-01	5.752321e-03	9.611171e-03	2.056695e-03	2.611159e-02	2.141833e-02	1.075003e-02	7.452204e-03	1.846333e-02	2.570387e-02	8.506681e-03	2.260465e-02	1.403372e-02	4.628797e-02	8.789168e-03	1.975252e-02	5.260214e-02	1.106537e-02	8.485640e-03	7.551131e-03	2.526964e-02	8.712159e-03	1.666557e-02	6.236211e-03	1.042716e-02	1.300468e-02	4.597664e-03	5.155498e-03	8.500550e-03	2.538571e-02	1.293056e-02	8.076847e-03	3.259723e-02	5.667962e-03
569000	-3.481711e+04	2.064862e+01	8.441460e-02	3.246491e-01	1.592792e-01	1.592792e-01	1.879633e-01	8.441460e-02	172	4	6.063207e-03	6.850811e-02	2.822783e-01	3.940844e-01	4.449426e-01	1.609730e-01	5.752321e-03	9.611171e-03	1.208719e-03	2.611159e-02	2.141833e-02	1.075003e-02	6.487515e-03	1.846333e-02	2.570387e-02	8.506681e-03	2.260465e-02	1.403372e-02	4.722834e-02	8.192236e-03	1.975252e-02	5.260214e-02	1.106537e-02	7.332941e-03	7.551131e-03	2.526964e-02	8.712159e-03	1.666557e-02	6.236211e-03	1.139185e-02	1.300468e-02	4.597664e-03	6.681475e-03	8.500550e-03	2.538571e-02	1.293056e-02	8.076847e-03	3.259723e-02	5.667962e-03
570000	-3.482981e+04	1.973199e+01	9.447266e-02	3.200445e-01	1.636701e-01	1.636701e-01	1.636701e-01	9.447266e-02	168	3	7.738682e-03	7.150185e-02	2.759896e-01	4.227520e-01	3.953792e-01	1.818688e-01	5.719495e-03	1.176072e-02	1.639308e-03	2.878253e-02	1.680618e-02	1.119071e-02	6.827141e-03	2.031428e-02	2.095362e-02	1.136371e-02	1.606507e-02	1.205007e-02	3.654918e-02	1.277599e-02	1.156043e-02	4.865592e-02	7.540933e-03	1.078728e-02	4.770306e-03	2.481355e-02	9.397260e-03	1.146069e-02	6.049052e-03	8.740022e-03	1.047939e-02	5.471457e-03	7.514965e-03	9.718296e-03	3.010788e-02	2.085423e-02	1.046072e-02	3.680599e-02	4.389585e-03
571000	-3.482734e+04	1.990913e+01	1.181888e-01	3.197358e-01	1.545393e-01	1.440151e-01	1.757004e-01	8.782058e-02	202	6	6.063207e-03	6.684151e-02	2.284060e-01	3.730069e-01	3.751126e-01	2.518805e-01	5.752321e-03	7.886655e-03	1.208719e-03	2.611159e-02	2.141833e-02	1.075003e-02	6.487515e-03	1.846333e-02	2.570387e-02	8.506681e-03	2.260465e-02	1.403372e-02	4.722834e-02	8.192236e-03	1.975252e-02	5.260214e-02	7.700853e-03	7.332941e-03	7.551131e-03	2.526964e-02	8.712159e-03	1.666557e-02	6.236211e-03	1.139185e-02	1.300468e-02	4.597664e-03	6.681475e-03	6.980474e-03	2.723735e-02	1.293056e-02	8.076847e-03	3.259723e-02	5.667962e-03
572000	-3.482901e+04	1.938298e+01	8.676287e-02	3.339290e-01	1.641817e-01	1.641817e-01	1.641817e-01	8.676287e-02	168	3	6.803586e-03	7.503070e-02	2.780735e-01	4.065790e-01	3.916006e-01	2.018205e-01	5.719495e-03	1.176072e-02	1.639308e-03	2.322601e-02	1.969280e-02	1.119071e-02	6.827141e-03	1.742767e-02	2.095362e-02	1.136371e-02	1.606507e-02	1.205007e-02	3.654918e-02	1.277599e-02	1.321637e-02	5.099373e-02	5.992287e-03	1.078728e-02	4.770306e-03	3.128963e-02	9.397260e-03	1.348445e-02	6.049052e-03	8.740022e-03	8.823451e-03	5.471457e-03	6.171201e-03	9.718296e-03	3.010788e-02	2.085423e-02	1.046072e-02	3.680599e-02	4.389585e-03
573000	-3.481972e+04	1.994776e+01	9.090822e-02	3.250435e-01	1.637924e-01	1.637924e-01	1.655553e-01	9.090822e-02	172	4	6.658082e-03	7.503070e-02	2.937944e-01	3.864212e-01	3.916503e-01	2.219285e-01	5.719495e-03	8.854708e-03	1.639308e-03	2.227209e-02	1.969280e-02	1.119071e-02	6.827141e-03	1.975117e-02	2.095362e-02	1.136371e-02	1.606507e-02	1.205007e-02	3.147968e-02	1.204727e-02	1.321637e-02	5.099373e-02	8.898299e-03	1.078728e-02	4.770306e-03	2.896612e-02	9.397260e-03	1.348445e-02	6.049052e-03	8.740022e-03	8.823451e-03	6.034569e-03	6.171201e-03	1.010910e-02	3.010788e-02	2.085423e-02	1.046072e-02	3.680599e-02	4.389585e-03
574000	-3.482365e+04	2.047724e+01	8.923411e-02	3.571612e-01	1.535921e-01	1.416354e-01	1.691431e-01	8.923411e-02	197	5	7.290288e-03	7.503070e-02	2.408493e-01	4.984309e-01	3.506691e-01	1.509000e-01	5.962403e-03	8.854708e-03	1.639308e-03	2.227209e-02	1.969280e-02	1.129765e-02	6.827141e-03	1.975117e-02	2.095362e-02	1.136371e-02	1.606507e-02	1.205007e-02	3.147968e-02	1.204727e-02	1.321637e-02	5.099373e-02	8.898299e-03	1.078728e-02	4.770306e-03	2.896612e-02	9.397260e-03	1.348445e-02	6.049052e-03	1.176076e-02	8.823451e-03	6.034569e-03	6.171201e-03	1.010910e-02	2.737837e-02	2.085423e-02	7.439981e-03	3.622309e-02	4.146677e-03
575000	-3.478275e+04	2.008588e+01	9.344681e-02	3.118227e-01	1.373679e-01	1.707074e-01	1.932085e-01	9.344681e-02	197	5	4.495868e-03	6.684151e-02	2.668784e-01	3.362487e-01	4.725382e-01	1.912131e-01	5.752321e-03	6.789809e-03	1.208719e-03	2.611159e-02	2.325913e-02	1.142336e-02	6.487515e-03	1.779000e-02	2.570387e-02	8.506681e-03	2.260465e-02	1.403372e-02	4.779429e-02	8.192236e-03	1.975252e-02	5.260214e-02	7.700853e-03	7.332941e-03	4.894579e-03	2.179683e-02	8.712159e-03	1.621572e-02	6.236211e-03	1.139185e-02	1.300468e-02	3.422868e-03	6.115519e-03	6.980474e-03	2.744108e-02	1.293056e-02	8.076847e-03	3.259723e-02	5.464230e-03
576000	-3.478728e+04	1.901322e+01	1.346719e-01	3.132392e-01	1.346719e-01	1.346719e-01	1.860154e-01	9.672956e-02	61	4	4.495868e-03	6.452382e-02	2.602797e-01	3.648737e-01	4.427456e-01	1.923808e-01	5.752321e-03	6.789809e-03	1.208719e-03	2.611159e-02	2.325913e-02	1.122352e-02	6.487515e-03	1.779000e-02	2.724389e-02	6.929802e-03	2.260465e-02	1.403372e-02	4.779429e-02	8.192236e-03	1.975252e-02	5.260214e-02	7.700853e-03	7.332941e-03	4.894579e-03	2.179683e-02	8.712159e-03	1.467570e-02	6.236211e-03	1.139185e-02	1.300468e-02	3.422868e-03	6.115519e-03	6.980474e-03	2.744108e-02	1.293056e-02	8.076847e-03	3.259723e-02	5.464230e-03
577000	-3.479306e+04	2.049104e+01	9.958232e-02	3.247178e-01	1.465308e-01	1.465308e-01	1.830560e-01	9.958232e-02	172	4	4.558655e-03	6.452382e-02	2.353284e-01	3.331151e-01	4.268214e-01	2.400635e-01	5.752321e-03	6.789809e-03	1.208719e-03	2.611159e-02	2.325913e-02	1.429470e-02	6.487515e-03	1.779000e-02	2.724389e-02	6.929802e-03	2.260465e-02	1.403372e-02	4.779429e-02	8.192236e-03	1.975252e-02	5.260214e-02	7.700853e-03	7.332941e-03	4.894579e-03	2.179683e-02	8.712159e-03	1.467570e-02	6.236211e-03	1.139185e-02	1.300468e-02	3.422868e-03	6.115519e-03	5.568863e-03	2.744108e-02	1.293056e-02	8.076847e-03	3.259723e-02	5.464230e-03
578000	-3.479954e+04	1.994964e+01	1.276227e-01	3.403696e-01	1.276227e-01	1.276227e-01	1.889312e-01	8.783103e-02	61	4	4.558655e-03	6.932091e-02	2.593377e-01	3.642675e-01	4.463439e-01	1.893887e-01	5.752321e-03	6.789809e-03	1.208719e-03	2.611159e-02	2.325913e-02	1.429470e-02	6.487515e-03	1.779000e-02	2.724389e-02	6.929802e-03	2.260465e-02	1.403372e-02	4.779429e-02	8.192236e-03	1.975252e-02	5.260214e-02	7.700853e-03	7.332941e-03	4.894579e-03	2.179683e-02	9.228503e-03	1.467570e-02	6.236211e-03	1.139185e-02	1.300468e-02	3.422868e-03	6.115519e-03	5.568863e-03	2.744108e-02	1.293056e-02	8.076847e-03	3.259723e-02	5.464230e-03
579000	-3.479167e+04	2.040759e+01	1.355211e-01	2.975132e-01	1.355211e-01	1.355211e-01	1.849846e-01	1.109390e-01	61	4	5.368201e-03	5.867564e-02	2.826880e-01	3.727845e-01	4.442962e-01	1.829193e-01	5.329891e-03	7.979249e-03	1.420283e-03	2.712969e-02	2.462753e-02	1.526170e-02	5.461893e-03	1.639058e-02	2.869950e-02	6.768417e-03	2.186974e-02	1.410506e-02	4.767069e-02	1.130343e-02	1.913744e-02	5.626960e-02	7.181264e-03	6.974617e-03	5.686939e-03	2.341236e-02	1.076857e-02	1.424299e-02	6.348859e-03	1.091812e-02	1.164312e-02	3.594348e-03	6.403991e-03	6.232166e-03	2.869412e-02	1.309479e-02	7.165762e-03	3.397555e-02	5.104616e-03
580000	-3.480186e+04	2.097280e+01	1.399694e-01	3.234731e-01	1.399694e-01	1.399694e-01	1.646340e-01	9.198471e-02	61	4	5.368201e-03	7.120661e-02	2.777490e-01	4.178384e-01	4.123998e-01	1.697618e-01	4.966466e-03	7.902872e-03	1.342963e-03	2.395377e-02	2.438077e-02	1.540292e-02	5.249419e-03	1.621124e-02	2.945441e-02	9.419187e-03	2.092741e-02	1.298293e-02	4.384939e-02	1.008455e-02	1.913815e-02	4.525287e-02	8.768880e-03	6.021740e-03	6.452520e-03	2.276158e-02	1.094021e-02	1.209597e-02	5.626601e-03	8.875909e-03	1.347846e-02	3.840192e-03	8.156663e-03	7.210329e-03	3.339723e-02	1.386230e-02	7.238125e-03	3.575012e-02	5.383360e-03
581000	-3.479312e+04	2.019056e+01	1.084028e-01	3.224932e-01	1.385562e-01	1.385562e-01	1.835887e-01	1.084028e-01	172	4	6.224405e-03	7.120661e-02	2.843917e-01	4.522060e-01	3.391835e-01	2.086104e-01	4.966466e-03	7.902872e-03	1.342963e-03	2.395377e-02	2.438077e-02	1.540292e-02	5.249419e-03	1.621124e-02	2.945441e-02	9.153064e-03	2.092741e-02	1.298293e-02	4.384939e-02	1.008455e-02	1.913815e-02	4.525287e-02	8.768880e-03	6.021740e-03	6.452520e-03	2.276158e-02	1.094021e-02	1.209597e-02	5.626601e-03	8.875909e-03	1.347846e-02	3.840192e-03	8.156663e-03	7.210329e-03	3.339723e-02	1.386230e-02	7.238125e-03	3.575012e-02	5.383360e-03
582000	-3.480413e+04	1.990853e+01	1.370631e-01	3.031544e-01	1.370631e-01	1.370631e-01	1.882147e-01	9.744157e-02	61	4	6.224405e-03	7.120661e-02	2.600714e-01	3.694513e-01	4.638402e-01	1.667086e-01	5.204943e-03	7.410441e-03	3.939181e-04	2.479337e-02	2.495978e-02	1.507286e-02	5.261052e-03	1.827685e-02	2.712777e-02	7.720608e-03	2.207429e-02	1.398751e-02	4.397259e-02	1.058209e-02	1.880219e-02	4.428902e-02	8.047333e-03	6.457329e-03	5.642540e-03	2.091131e-02	1.171485e-02	1.205261e-02	7.453500e-03	9.750082e-03	1.324695e-02	3.317517e-03	8.566514e-03	7.428002e-03	3.466043e-02	1.302298e-02	7.550554e-03	3.634186e-02	4.418919e-03
583000	-3.478798e+04	2.003698e+01	1.058095e-01	3.294253e-01	1.430422e-01	1.430422e-01	1.728713e-01	1.058095e-01	172	4	7.129695e-03	7.239777e-02	3.070450e-01	3.900356e-01	4.425291e-01	1.674353e-01	5.204943e-03	7.410441e-03	3.939181e-04	2.479337e-02	2.495978e-02	1.507286e-02	4.753377e-03	1.827685e-02	2.712777e-02	7.720608e-03	2.190676e-02	1.398751e-02	4.397259e-02	1.058209e-02	1.880219e-02	4.428902e-02	8.491188e-03	6.457329e-03	5.642540e-03	2.091131e-02	1.171485e-02	1.205261e-02	7.009645e-03	1.025776e-02	1.324695e-02	3.317517e-03	8.566514e-03	7.428002e-03	3.466043e-02	1.646986e-02	7.550554e-03	3.634186e-02	4.418919e-03
584000	-3.479014e+04	1.969147e+01	1.025458e-01	3.144066e-01	1.378141e-01	1.518523e-01	1.908354e-01	1.025458e-01	197	5	7.129695e-03	7.239777e-02	3.137809e-01	3.557395e-01	4.413301e-01	2.029304e-01	5.204943e-03	7.410441e-03	3.939181e-04	2.479337e-02	2.495978e-02	1.507286e-02	4.753377e-03	1.827685e-02	2.712777e-02	7.720608e-03	2.190676e-02	1.398751e-02	4.397259e-02	1.058209e-02	1.880219e-02	4.428902e-02	9.198771e-03	6.457329e-03	7.585453e-03	2.118848e-02	9.771936e-03	1.191178e-02	7.009645e-03	1.025776e-02	1.324695e-02	3.317517e-03	8.129467e-03	7.865049e-03	3.466043e-02	1.646986e-02	7.550554e-03	3.634186e-02	4.418919e-03
585000	-3.481511e+04	1.967085e+01	1.144813e-01	2.927776e-01	1.144813e-01	1.818892e-01	1.818892e-01	1.144813e-01	80	3	6.911258e-03	7.239777e-02	2.780868e-01	4.679161e-01	3.763734e-01	1.557105e-01	5.204943e-03	7.410441e-03	3.939181e-04	2.479337e-02	2.495978e-02	1.507286e-02	4.753377e-03	1.827685e-02	2.712777e-02	7.720608e-03	2.190676e-02	1.398751e-02	4.397259e-02	1.058209e-02	1.880219e-02	4.428902e-02	9.198771e-03	6.457329e-03	7.585453e-03	2.118848e-02	9.771936e-03	1.191178e-02	7.009645e-03	1.025776e-02	1.324695e-02	3.317517e-03	8.129467e-03	7.865049e-03	3.466043e-02	1.646986e-02	8.149778e-03	3.634186e-02	4.418919e-03
586000	-3.480324e+04	2.000475e+01	1.312853e-01	3.188125e-01	1.312853e-01	1.312853e-01	1.899657e-01	9.736586e-02	61	4	6.911258e-03	7.356001e-02	2.863724e-01	3.910262e-01	4.306523e-01	1.783215e-01	5.954543e-03	7.410441e-03	3.939181e-04	2.479337e-02	2.495978e-02	1.507286e-02	4.753377e-03	1.827685e-02	2.712777e-02	7.720608e-03	2.190676e-02	1.323791e-02	4.397259e-02	1.058209e-02	1.880219e-02	4.428902e-02	9.198771e-03	6.457329e-03	7.585453e-03	2.118848e-02	9.771936e-03	1.191178e-02	7.009645e-03	1.025776e-02	1.119768e-02	2.745356e-03	8.129467e-03	7.865049e-03	3.466043e-02	1.646986e-02	8.149778e-03	3.634186e-02	4.418919e-03
587000	-3.479369e+04	2.072354e+01	9.284927e-02	3.301081e-01	1.469217e-01	1.469217e-01	1.903499e-01	9.284927e-02	172	4	6.307382e-03	7.356001e-02	2.941575e-01	4.028441e-01	4.006636e-01	1.964924e-01	6.307647e-03	7.856050e-03	3.414862e-04	2.377652e-02	1.827323e-02	1.628718e-02	4.402165e-03	1.769719e-02	2.442848e-02	7.713295e-03	2.389068e-02	1.392315e-02	4.330503e-02	9.889228e-03	2.013111e-02	4.278234e-02	1.109231e-02	6.158911e-03	7.406588e-03	2.183829e-02	9.766732e-03	1.310084e-02	6.246252e-03	1.044278e-02	1.232514e-02	2.584784e-03	9.074427e-03	8.412068e-03	2.984939e-02	1.776943e-02	1.033249e-02	3.515610e-02	4.354413e-03
588000	-3.480230e+04	2.032733e+01	9.794111e-02	3.162298e-01	1.492958e-01	1.492958e-01	1.892965e-01	9.794111e-02	172	4	6.307382e-03	6.060723e-02	2.594466e-01	4.187224e-01	3.983335e-01	1.829441e-01	5.120020e-03	9.251675e-03	5.849085e-04	2.436017e-02	1.803966e-02	1.570444e-02	5.252507e-03	1.731415e-02	2.401916e-02	8.232825e-03	2.256456e-02	1.395303e-02	4.411751e-02	8.958590e-03	2.088977e-02	4.054349e-02	9.749661e-03	5.402809e-03	8.094730e-03	2.408252e-02	1.041236e-02	1.154953e-02	6.928136e-03	9.318192e-03	1.126665e-02	2.611147e-03	8.881614e-03	8.479733e-03	3.032418e-02	1.764251e-02	9.728599e-03	3.475464e-02	4.554413e-03
589000	-3.480840e+04	2.015626e+01	9.934197e-02	2.994353e-01	1.672936e-01	1.672936e-01	1.672936e-01	9.934197e-02	168	3	4.345010e-03	5.909097e-02	3.053117e-01	3.860915e-01	4.528272e-01	1.610813e-01	5.120020e-03	9.251675e-03	5.849085e-04	2.423324e-02	1.803966e-02	1.570444e-02	5.252507e-03	1.731415e-02	2.401916e-02	8.232825e-03	2.256456e-02	1.395303e-02	4.411751e-02	8.958590e-03	2.088977e-02	4.054349e-02	7.853739e-03	7.622404e-03	5.522323e-03	2.186293e-02	1.041236e-02	1.154953e-02	6.928136e-03	9.318192e-03	1.133589e-02	5.652272e-03	8.881614e-03	8.479733e-03	3.032418e-02	1.764251e-02	9.728599e-03	3.475464e-02	4.554413e-03
590000	-3.479330e+04	1.986509e+01	8.507784e-02	3.439879e-01	1.476057e-01	1.691253e-01	1.691253e-01	8.507784e-02	192	4	6.928384e-03	6.969962e-02	3.080866e-01	4.384331e-01	4.232642e-01	1.383028e-01	5.032838e-03	7.562303e-03	6.979840e-04	2.246759e-02	1.739405e-02	1.494493e-02	5.032592e-03	1.584876e-02	2.156146e-02	7.969842e-03	2.337046e-02	1.486754e-02	4.464822e-02	1.031264e-02	1.720468e-02	4.618594e-02	1.008217e-02	7.467936e-03	3.158928e-03	1.815410e-02	9.302559e-03	1.161277e-02	5.893037e-03	1.126014e-02	1.341157e-02	6.437121e-03	8.352109e-03	9.183489e-03	3.151441e-02	1.844114e-02	9.807438e-03	3.719350e-02	3.571059e-03
591000	-3.479546e+04	2.090464e+01	1.361541e-01	3.357835e-01	1.361541e-01	1.094487e-01	1.730109e-01	1.094487e-01	86	4	8.179680e-03	7.429018e-02	2.856916e-01	4.367796e-01	3.618928e-01	2.013276e-01	4.178572e-03	8.696021e-03	8.447723e-04	2.351135e-02	1.905077e-02	1.404362e-02	4.263241e-03	1.666214e-02	2.104978e-02	8.049657e-03	2.454278e-02	1.371718e-02	4.619330e-02	6.915388e-03	1.636666e-02	4.433708e-02	1.060101e-02	8.028946e-03	3.851760e-03	1.849084e-02	9.693125e-03	1.128395e-02	5.524898e-03	1.128367e-02	1.199252e-02	5.870512e-03	8.153746e-03	8.071274e-03	3.013987e-02	1.650423e-02	9.627196e-03	3.813331e-02	3.152030e-03
592000	-3.479853e+04	2.038553e+01	7.644244e-02	3.547539e-01	1.591130e-01	1.591130e-01	1.741353e-01	7.644244e-02	172	4	6.458278e-03	7.267419e-02	2.856771e-01	4.057102e-01	4.520419e-01	1.422479e-01	4.178572e-03	8.696021e-03	8.447723e-04	2.351135e-02	1.905077e-02	1.404362e-02	4.263241e-03	1.666214e-02	2.104978e-02	8.049657e-03	2.454278e-02	1.371718e-02	4.619330e-02	6.915388e-03	1.636666e-02	4.433708e-02	1.060101e-02	8.028946e-03	3.851760e-03	2.273245e-02	9.693125e-03	1.026977e-02	5.524898e-03	9.944227e-03	1.199252e-02	5.870512e-03	8.153746e-03	9.085460e-03	3.013987e-02	1.650423e-02	9.627196e-03	3.813331e-02	3.591167e-03
593000	-3.479727e+04	2.049993e+01	1.176392e-01	3.463621e-01	1.354597e-01	1.354597e-01	1.780835e-01	8.699581e-02	176	5	5.874283e-03	7.267419e-02	3.355022e-01	4.028298e-01	4.263766e-01	1.707936e-01	4.178572e-03	8.696021e-03	8.447723e-04	2.351135e-02	1.905077e-02	1.404362e-02	4.263241e-03	1.666214e-02	2.104978e-02	7.464469e-03	2.454278e-02	1.371718e-02	4.482969e-02	6.915388e-03	1.636666e-02	4.433708e-02	1.060101e-02	8.028946e-03	3.851760e-03	2.030994e-02	9.693125e-03	1.026977e-02	5.524898e-03	9.944227e-03	1.199252e-02	5.870512e-03	8.153746e-03	9.085460e-03	3.013987e-02	1.650423e-02	9.627196e-03	3.813331e-02	3.591167e-03
594000	-3.480898e+04	2.059149e+01	1.162270e-01	3.428890e-01	1.162270e-01	1.427660e-01	1.656641e-01	1.162270e-01	84	4	5.874283e-03	7.267419e-02	2.777920e-01	4.231079e-01	4.446663e-01	1.322258e-01	4.178572e-03	8.696021e-03	9.723194e-04	2.351135e-02	1.905077e-02	1.404362e-02	4.263241e-03	1.666214e-02	2.104978e-02	7.464469e-03	2.454278e-02	1.371718e-02	4.482969e-02	6.915388e-03	1.636666e-02	4.433708e-02	1.060101e-02	8.028946e-03	3.851760e-03	2.030994e-02	9.693125e-03	1.026977e-02	5.524898e-03	9.944227e-03	1.199252e-02	4.842410e-03	8.153746e-03	1.011356e-02	3.013987e-02	1.650423e-02	9.499649e-03	3.813331e-02	3.591167e-03
595000	-3.479855e+04	2.040042e+01	1.379852e-01	3.104200e-01	1.379852e-01	1.379852e-01	1.783521e-01	9.727239e-02	61	4	5.874283e-03	6.173358e-02	2.674252e-01	3.206054e-01	5.126409e-01	1.667537e-01	4.178572e-03	8.696021e-03	9.723194e-04	2.351135e-02	1.905077e-02	1.404362e-02	4.263241e-03	1.626258e-02	2.104978e-02	7.464469e-03	2.317570e-02	1.371718e-02	4.482969e-02	6.915388e-03	1.636666e-02	4.433708e-02	1.060101e-02	8.028946e-03	3.851760e-03	2.030994e-02	9.693125e-03	1.026977e-02	6.891971e-03	9.944227e-03	1.199252e-02	4.842410e-03	8.153746e-03	1.011356e-02	3.013987e-02	1.650423e-02	8.948731e-03	3.853287e-02	3.591167e-03
596000	-3.481325e+04	2.065304e+01	1.002221e-01	3.461615e-01	1.424368e-01	1.424368e-01	1.729308e-01	9.581197e-02	176	5	5.874283e-03	6.173358e-02	2.963414e-01	3.837564e-01	4.540842e-01	1.621594e-01	5.398464e-03	8.404774e-03	8.979356e-04	2.345431e-02	1.848434e-02	1.306778e-02	4.609042e-03	1.642411e-02	2.206252e-02	8.231892e-03	2.302001e-02	1.229721e-02	4.747705e-02	7.128072e-03	1.658971e-02	4.416756e-02	1.037023e-02	6.583268e-03	3.686566e-03	2.287125e-02	9.320206e-03	1.035887e-02	6.954435e-03	1.153561e-02	1.108073e-02	6.585203e-03	7.992369e-03	9.808877e-03	2.817469e-02	1.673538e-02	8.908191e-03	3.883882e-02	4.069792e-03
597000	-3.480922e+04	2.007423e+01	1.197180e-01	3.327586e-01	1.197180e-01	1.197180e-01	1.883694e-01	1.197180e-01	58	3	5.874283e-03	6.173358e-02	2.554367e-01	3.648605e-01	4.276764e-01	2.074631e-01	5.398464e-03	8.404774e-03	8.979356e-04	2.345431e-02	1.848434e-02	1.306778e-02	4.609042e-03	1.642411e-02	2.206252e-02	8.231892e-03	2.302001e-02	1.229721e-02	4.747705e-02	7.823474e-03	1.658971e-02	4.416756e-02	1.037023e-02	6.583268e-03	3.686566e-03	2.287125e-02	9.320206e-03	1.035887e-02	6.954435e-03	1.153561e-02	1.108073e-02	6.585203e-03	7.992369e-03	9.808877e-03	2.817469e-02	1.673538e-02	8.908191e-03	3.883882e-02	4.628682e-03
598000	-3.482239e+04	2.091325e+01	1.213067e-01	3.186585e-01	1.703678e-01	1.539931e-01	1.539931e-01	8.168079e-02	196	5	5.874283e-03	6.957148e-02	2.908636e-01	4.170497e-01	4.108155e-01	1.721348e-01	5.422319e-03	8.360185e-03	5.747547e-04	2.286959e-02	1.781189e-02	1.247854e-02	5.811673e-03	1.640346e-02	2.273562e-02	8.407204e-03	1.576584e-02	1.322743e-02	4.429593e-02	8.311888e-03	1.654969e-02	4.317200e-02	9.792865e-03	7.553797e-03	2.918180e-03	2.307101e-02	9.776690e-03	1.189221e-02	5.648407e-03	1.017316e-02	1.046413e-02	6.613510e-03	6.908883e-03	1.035563e-02	2.971237e-02	1.656751e-02	9.089424e-03	4.471047e-02	4.353975e-03
599000	-3.479796e+04	2.059562e+01	8.787108e-02	3.308157e-01	1.333768e-01	1.586244e-01	1.677299e-01	1.215822e-01	202	6	6.788797e-03	6.957148e-02	2.919691e-01	4.293440e-01	4.002854e-01	1.703706e-01	5.422319e-03	8.360185e-03	5.747547e-04	2.103668e-02	1.781189e-02	1.247854e-02	5.811673e-03	1.640346e-02	2.273562e-02	8.407204e-03	1.576584e-02	1.322743e-02	4.429593e-02	9.010137e-03	1.654969e-02	4.317200e-02	9.792865e-03	7.553797e-03	4.279525e-03	2.307101e-02	9.776690e-03	1.190635e-02	5.648407e-03	1.017316e-02	9.765878e-03	6.613510e-03	5.547538e-03	1.035563e-02	2.971237e-02	1.656751e-02	9.089424e-03	4.471047e-02	4.353975e-03
600000	-3.482625e+04	2.059476e+01	1.179918e-01	3.196189e-01	1.294183e-01	1.369928e-01	1.779863e-01	1.179918e-01	197	5	4.759705e-03	6.047191e-02	3.170013e-01	3.077577e-01	4.821012e-01	2.101411e-01	4.634413e-03	1.189435e-02	1.569795e-03	2.503832e-02	1.849736e-02	1.219025e-02	6.891363e-03	1.739831e-02	2.300079e-02	8.030786e-03	1.539302e-02	1.075219e-02	3.439197e-02	8.913679e-03	1.417937e-02	4.194091e-02	1.200747e-02	1.385562e-02	5.612999e-03	2.195301e-02	9.872880e-03	1.507687e-02	6.623503e-03	1.168344e-02	1.480438e-02	6.447477e-03	6.211398e-03	8.826418e-03	2.813093e-02	1.656035e-02	9.181165e-03	3.500495e-02	3.983854e-03
601000	-3.481037e+04	2.047088e+01	1.011961e-01	3.258276e-01	1.437061e-01	1.437061e-01	1.843682e-01	1.011961e-01	172	4	5.775834e-03	6.957148e-02	2.742279e-01	3.575702e-01	4.650042e-01	1.774256e-01	5.484121e-03	8.360185e-03	5.747547e-04	2.103668e-02	1.781189e-02	1.247854e-02	5.811673e-03	1.640346e-02	2.273562e-02	7.462123e-03	1.576584e-02	1.417251e-02	4.429593e-02	7.992000e-03	1.654969e-02	4.317200e-02	9.792865e-03	7.553797e-03	4.279525e-03	2.738278e-02	9.776690e-03	1.190635e-02	5.648407e-03	1.023395e-02	6.318523e-03	6.613510e-03	5.547538e-03	1.084780e-02	2.915839e-02	1.656751e-02	9.089424e-03	4.815782e-02	4.353975e-03
602000	-3.481566e+04	1.958379e+01	9.354248e-02	3.561236e-01	1.522638e-01	1.522638e-01	1.522638e-01	9.354248e-02	168	3	5.775834e-03	6.957148e-02	2.667877e-01	4.239191e-01	3.925048e-01	1.835761e-01	5.334963e-03	8.360185e-03	5.747547e-04	2.103668e-02	1.843621e-02	1.247854e-02	5.811673e-03	1.640346e-02	2.273562e-02	7.462123e-03	1.576584e-02	1.417251e-02	4.429593e-02	7.992000e-03	1.654969e-02	4.317200e-02	9.792865e-03	8.383879e-03	4.279525e-03	2.738278e-02	9.776690e-03	1.190635e-02	5.648407e-03	9.403872e-03	7.671368e-03	4.874425e-03	5.696697e-03	1.084780e-02	2.915839e-02	1.656751e-02	9.089424e-03	4.815782e-02	4.353975e-03
603000	-3.479787e+04	1.980226e+01	1.282180e-01	3.139080e-01	1.282180e-01	1.282180e-01	1.965093e-01	1.049288e-01	61	4	5.702724e-03	7.391021e-02	2.933031e-01	3.718755e-01	4.639499e-01	1.641745e-01	5.094495e-03	8.323437e-03	2.885524e-03	2.053999e-02	2.082661e-02	1.379116e-02	5.167944e-03	1.575982e-02	2.374168e-02	8.934612e-03	1.527774e-02	1.303526e-02	4.388851e-02	8.815880e-03	1.665408e-02	4.266487e-02	1.044216e-02	9.458627e-03	5.731180e-03	2.676837e-02	8.986609e-03	1.091286e-02	5.915142e-03	1.117226e-02	8.351404e-03	5.618541e-03	5.967764e-03	1.163083e-02	2.919025e-02	1.603598e-02	8.522242e-03	4.633657e-02	3.842463e-03
604000	-3.479719e+04	2.040696e+01	9.483200e-02	3.439757e-01	1.405528e-01	1.405528e-01	1.852547e-01	9.483200e-02	172	4	7.197242e-03	7.391021e-02	2.964320e-01	4.259412e-01	4.047103e-01	1.693485e-01	6.772200e-03	8.323437e-03	1.332353e-03	2.053999e-02	2.082661e-02	1.379116e-02	5.167944e-03	1.575982e-02	2.374168e-02	1.048778e-02	1.527774e-02	1.303526e-02	4.388851e-02	8.815880e-03	1.665408e-02	4.266487e-02	1.044216e-02	9.458627e-03	5.731180e-03	2.676837e-02	8.986609e-03	1.091286e-02	5.915142e-03	1.117226e-02	8.351404e-03	5.618541e-03	5.967764e-03	9.953123e-03	2.919025e-02	1.603598e-02	8.522242e-03	4.633657e-02	3.842463e-03
605000	-3.479402e+04	1.890893e+01	9.803866e-02	3.162191e-01	1.359230e-01	1.634478e-01	1.911759e-01	9.519547e-02	202	6	7.197242e-03	7.391021e-02	2.836772e-01	3.842502e-01	4.106867e-01	2.050631e-01	6.772200e-03	8.323437e-03	1.332353e-03	2.053999e-02	2.082661e-02	1.379116e-02	6.353669e-03	1.575982e-02	2.374168e-02	1.051481e-02	1.527774e-02	1.303526e-02	4.388851e-02	8.815880e-03	1.665408e-02	4.266487e-02	1.044216e-02	9.458627e-03	5.731180e-03	2.657425e-02	8.986609e-03	1.091286e-02	5.915142e-03	1.117226e-02	8.351404e-03	5.618541e-03	4.755015e-03	9.953123e-03	2.919025e-02	1.603598e-02	8.522242e-03	4.633657e-02	4.115079e-03
606000	-3.479530e+04	1.899342e+01	9.338930e-02	3.435293e-01	1.408901e-01	1.408901e-01	1.879120e-01	9.338930e-02	172	4	7.197242e-03	7.586250e-02	3.143692e-01	4.004543e-01	4.166367e-01	1.829089e-01	6.772200e-03	8.323437e-03	1.332353e-03	2.053999e-02	2.082661e-02	1.379116e-02	6.353669e-03	1.575982e-02	2.374168e-02	1.051481e-02	1.527774e-02	1.303526e-02	3.954783e-02	8.815880e-03	1.665408e-02	4.266487e-02	1.044216e-02	1.113792e-02	1.007187e-02	2.657425e-02	8.690690e-03	1.091286e-02	5.915142e-03	1.117226e-02	6.672113e-03	5.329088e-03	4.755015e-03	9.953123e-03	2.919025e-02	1.603598e-02	8.522242e-03	4.633657e-02	4.115079e-03
607000	-3.479702e+04	1.880301e+01	8.686467e-02	3.516203e-01	1.711566e-01	1.323372e-01	1.711566e-01	8.686467e-02	187	4	6.432643e-03	7.586250e-02	3.103052e-01	4.473653e-01	3.950940e-01	1.575408e-01	7.074921e-03	8.586652e-03	1.117283e-03	2.101868e-02	1.741888e-02	1.247167e-02	6.344589e-03	1.598047e-02	2.161067e-02	1.005932e-02	1.639270e-02	1.602190e-02	4.026220e-02	7.941075e-03	1.614562e-02	4.041539e-02	1.143702e-02	1.209890e-02	8.987707e-03	2.214329e-02	1.239472e-02	1.169655e-02	7.047399e-03	1.029037e-02	7.133368e-03	4.749807e-03	5.210957e-03	9.848612e-03	3.156101e-02	1.621003e-02	7.402273e-03	4.951493e-02	3.414552e-03
608000	-3.479216e+04	2.014296e+01	1.295960e-01	3.253931e-01	1.295960e-01	1.295960e-01	1.988084e-01	8.701058e-02	61	4	8.437893e-03	8.395439e-02	2.932045e-01	3.857522e-01	3.697903e-01	2.444575e-01	5.222529e-03	9.586098e-03	1.024941e-03	2.200628e-02	1.868551e-02	1.188062e-02	7.047133e-03	1.504506e-02	2.202594e-02	8.906900e-03	1.607960e-02	1.351014e-02	4.360392e-02	8.313771e-03	2.015958e-02	4.344939e-02	1.147660e-02	8.934684e-03	1.214731e-02	2.034054e-02	1.059720e-02	1.265670e-02	7.081215e-03	1.184818e-02	8.593413e-03	4.653374e-03	5.017423e-03	9.326493e-03	2.642599e-02	1.465733e-02	7.184926e-03	4.898709e-02	4.231992e-03
609000	-3.479902e+04	1.885590e+01	8.646015e-02	3.370283e-01	1.441611e-01	1.441611e-01	2.017292e-01	8.646015e-02	172	4	8.437893e-03	8.228836e-02	3.035896e-01	4.330186e-01	4.143386e-01	1.526428e-01	5.211427e-03	9.409999e-03	1.178034e-03	2.228217e-02	2.080721e-02	1.195838e-02	6.994950e-03	1.533164e-02	2.392731e-02	9.467365e-03	1.830458e-02	1.374537e-02	4.172461e-02	7.482395e-03	1.858351e-02	4.028977e-02	1.204433e-02	1.017743e-02	5.465098e-03	2.010888e-02	8.246346e-03	1.247826e-02	6.407626e-03	1.119309e-02	9.482754e-03	4.878261e-03	4.618346e-03	6.975181e-03	2.561344e-02	1.421230e-02	6.797801e-03	4.522401e-02	3.842815e-03
610000	-3.480754e+04	1.989475e+01	1.140678e-01	3.044268e-01	1.288476e-01	1.140678e-01	2.245223e-01	1.140678e-01	138	4	8.611333e-03	8.228836e-02	2.757400e-01	3.651025e-01	4.202064e-01	2.146910e-01	5.211427e-03	9.409999e-03	1.178034e-03	2.228217e-02	2.080721e-02	1.195838e-02	6.994950e-03	2.150184e-02	2.392731e-02	9.467365e-03	1.830458e-02	1.326093e-02	4.172461e-02	7.482395e-03	1.858351e-02	4.028977e-02	1.204433e-02	1.017743e-02	5.465098e-03	2.010888e-02	8.246346e-03	1.247826e-02	6.407626e-03	1.119309e-02	9.482754e-03	4.878261e-03	4.618346e-03	6.975181e-03	2.561344e-02	1.421230e-02	6.797801e-03	3.905381e-02	3.842815e-03
611000	-3.480022e+04	1.954352e+01	1.260817e-01	3.285785e-01	1.260817e-01	1.260817e-01	1.898247e-01	1.033517e-01	61	4	6.680487e-03	8.157386e-02	3.153572e-01	4.364709e-01	4.610544e-01	1.024746e-01	5.452484e-03	9.185311e-03	1.851196e-03	2.263318e-02	1.983037e-02	1.057519e-02	5.464467e-03	1.936194e-02	2.428425e-02	1.078664e-02	1.889784e-02	1.206538e-02	3.952800e-02	8.293401e-03	1.570830e-02	4.333353e-02	7.577487e-03	9.921393e-03	6.206339e-03	2.135828e-02	1.046661e-02	1.068929e-02	6.419413e-03	1.115235e-02	6.051973e-03	6.052885e-03	4.947204e-03	6.960154e-03	2.522666e-02	1.686044e-02	6.404955e-03	3.800980e-02	4.087892e-03
612000	-3.480802e+04	1.925929e+01	1.300344e-01	3.392101e-01	1.300344e-01	1.300344e-01	1.771471e-01	9.353981e-02	61	4	8.625851e-03	8.522608e-02	3.291373e-01	4.187538e-01	4.524001e-01	1.288461e-01	5.452484e-03	9.185311e-03	1.851196e-03	2.263318e-02	1.983037e-02	1.057519e-02	5.464467e-03	1.936194e-02	2.428425e-02	1.078664e-02	1.889784e-02	1.206538e-02	3.952800e-02	8.293401e-03	1.666344e-02	4.333353e-02	7.577487e-03	9.921393e-03	6.206339e-03	2.135828e-02	1.046661e-02	1.068929e-02	6.419413e-03	1.115235e-02	6.051973e-03	6.052885e-03	4.947204e-03	6.960154e-03	2.522666e-02	1.686044e-02	6.404955e-03	3.800980e-02	4.087892e-03
613000	-3.482174e+04	1.961257e+01	9.476020e-02	3.436032e-01	1.589050e-01	1.234476e-01	1.845238e-01	9.476020e-02	197	5	8.625851e-03	8.411605e-02	3.314328e-01	4.792555e-01	4.037733e-01	1.169713e-01	5.452484e-03	9.185311e-03	1.851196e-03	2.263318e-02	1.983037e-02	9.971091e-03	5.464467e-03	1.936194e-02	2.428425e-02	1.078664e-02	1.889784e-02	1.206538e-02	3.952800e-02	8.293401e-03	1.666344e-02	4.333353e-02	7.577487e-03	9.921393e-03	6.206339e-03	2.135828e-02	1.046661e-02	1.068929e-02	9.103515e-03	1.115235e-02	6.051973e-03	6.052885e-03	4.947204e-03	6.960154e-03	2.522666e-02	1.686044e-02	6.404955e-03	3.800980e-02	4.087892e-03
614000	-3.480943e+04	1.989712e+01	9.349336e-02	3.246315e-01	1.414136e-01	1.414136e-01	2.055547e-01	9.349336e-02	172	4	8.625851e-03	7.986466e-02	3.057205e-01	4.300708e-01	4.184257e-01	1.515035e-01	5.452484e-03	9.185311e-03	1.851196e-03	1.765258e-02	1.983037e-02	9.971091e-03	5.464467e-03	1.936194e-02	2.428425e-02	1.040501e-02	1.889784e-02	1.206538e-02	3.952800e-02	8.293401e-03	1.666344e-02	4.333353e-02	7.959111e-03	9.921393e-03	6.206339e-03	2.135828e-02	1.046661e-02	1.566989e-02	9.103515e-03	1.115235e-02	8.962565e-03	6.504946e-03	4.947204e-03	6.960154e-03	2.522666e-02	1.686044e-02	9.136714e-03	3.800980e-02	3.635831e-03
615000	-3.478832e+04	1.941017e+01	9.976690e-02	3.367910e-01	1.372660e-01	1.372660e-01	1.891432e-01	9.976690e-02	172	4	8.275578e-03	7.986466e-02	3.233277e-01	4.284306e-01	4.196193e-01	1.519500e-01	5.447067e-03	1.111122e-02	2.100239e-03	2.192682e-02	1.753796e-02	9.972404e-03	6.044884e-03	1.873696e-02	2.562073e-02	9.561647e-03	1.747460e-02	1.155097e-02	3.740251e-02	8.743472e-03	1.558144e-02	4.283231e-02	7.975186e-03	8.330881e-03	4.869127e-03	1.767883e-02	9.737787e-03	1.414222e-02	6.277255e-03	9.367534e-03	1.065180e-02	5.955329e-03	4.951264e-03	5.079434e-03	2.706504e-02	1.608355e-02	9.638571e-03	3.385057e-02	4.634207e-03
616000	-3.478844e+04	1.981355e+01	1.209748e-01	3.232377e-01	1.209748e-01	1.209748e-01	1.928633e-01	1.209748e-01	58	3	8.275578e-03	7.908892e-02	2.880414e-01	4.558839e-01	3.810231e-01	1.630930e-01	5.447067e-03	1.111122e-02	2.100239e-03	2.192682e-02	1.753796e-02	9.972404e-03	6.044884e-03	1.873696e-02	2.562073e-02	9.561647e-03	1.747460e-02	1.155097e-02	3.740251e-02	8.743472e-03	1.558144e-02	4.283231e-02	7.975186e-03	1.045412e-02	4.269093e-03	1.767883e-02	9.737787e-03	1.414222e-02	6.277255e-03	9.367534e-03	1.065180e-02	5.505607e-03	4.951264e-03	5.079434e-03	2.706504e-02	1.608355e-02	9.638571e-03	3.385057e-02	4.634207e-03
617000	-3.478821e+04	2.016471e+01	8.511651e-02	3.278399e-01	1.524170e-01	1.524170e-01	1.833506e-01	9.885885e-02	176	5	6.578109e-03	7.512357e-02	2.879722e-01	3.570528e-01	4.747206e-01	1.682267e-01	6.149302e-03	9.701452e-03	1.557631e-03	2.155883e-02	2.169614e-02	1.302944e-02	5.577565e-03	1.949755e-02	2.242709e-02	1.127534e-02	1.519217e-02	1.217544e-02	3.810195e-02	9.136458e-03	1.564449e-02	4.033735e-02	9.824814e-03	7.518856e-03	4.902179e-03	2.369239e-02	9.462874e-03	1.401205e-02	5.338578e-03	9.101386e-03	9.939726e-03	4.725226e-03	4.978667e-03	6.266994e-03	2.650890e-02	1.850192e-02	8.333149e-03	3.610437e-02	4.883831e-03
618000	-3.480392e+04	1.998547e+01	9.468860e-02	3.412627e-01	1.326514e-01	1.683543e-01	1.683543e-01	9.468860e-02	192	4	6.578109e-03	7.512357e-02	2.499814e-01	4.328814e-01	3.340414e-01	2.330772e-01	6.855178e-03	1.026430e-02	1.273917e-03	2.222782e-02	2.232996e-02	1.076773e-02	7.387900e-03	2.101851e-02	2.135343e-02	1.051123e-02	1.542533e-02	1.224466e-02	3.801672e-02	9.816921e-03	1.427862e-02	4.146128e-02	8.054423e-03	6.847882e-03	5.715633e-03	2.179047e-02	9.026192e-03	1.211064e-02	6.141317e-03	8.890418e-03	1.117612e-02	5.412422e-03	4.836496e-03	5.720677e-03	2.627732e-02	1.794266e-02	8.164601e-03	3.514881e-02	5.666306e-03
619000	-3.478993e+04	2.041248e+01	9.943418e-02	3.421315e-01	1.689255e-01	1.211492e-01	1.689255e-01	9.943418e-02	187	4	6.578109e-03	7.813214e-02	2.775243e-01	3.789074e-01	4.214059e-01	1.996867e-01	7.562016e-03	9.029331e-03	1.258145e-03	2.051590e-02	2.128650e-02	1.155543e-02	7.871570e-03	2.070912e-02	2.041050e-02	9.606719e-03	1.522839e-02	1.310442e-02	4.001617e-02	9.587300e-03	1.394705e-02	4.263918e-02	7.036414e-03	6.807305e-03	5.888671e-03	2.132288e-02	9.261111e-03	1.261563e-02	5.621040e-03	1.108333e-02	1.120647e-02	5.908221e-03	3.965026e-03	6.272041e-03	2.738179e-02	1.657391e-02	7.682157e-03	3.486555e-02	4.603383e-03
620000	-3.480209e+04	1.943036e+01	8.821676e-02	3.311429e-01	1.751910e-01	1.420415e-01	1.751910e-01	8.821676e-02	187	4	6.578109e-03	7.813214e-02	2.660086e-01	4.374418e-01	3.773287e-01	1.852295e-01	7.073701e-03	1.022277e-02	1.662713e-03	2.226087e-02	2.045589e-02	1.146745e-02	7.358304e-03	2.067550e-02	2.138044e-02	9.203330e-03	1.597529e-02	1.444590e-02	4.074332e-02	8.274405e-03	1.563944e-02	4.131141e-02	9.028098e-03	6.882587e-03	5.588066e-03	2.209762e-02	7.482232e-03	1.181796e-02	5.664215e-03	1.033208e-02	9.961770e-03	6.183663e-03	4.265734e-03	6.353803e-03	2.598892e-02	1.722320e-02	7.710423e-03	3.666257e-02	4.900851e-03
621000	-3.481811e+04	1.922580e+01	1.249881e-01	3.240358e-01	1.647847e-01	1.249881e-01	1.762766e-01	8.492672e-02	142	5	6.578109e-03	7.813214e-02	3.086206e-01	4.219132e-01	3.835290e-01	1.945578e-01	7.073701e-03	1.022277e-02	1.662713e-03	2.226087e-02	2.045589e-02	1.146745e-02	7.358304e-03	2.067550e-02	2.203319e-02	8.550579e-03	1.597529e-02	1.444590e-02	4.074332e-02	7.927326e-03	1.563944e-02	4.131141e-02	9.028098e-03	6.882587e-03	5.588066e-03	2.209762e-02	7.482232e-03	1.181796e-02	5.179259e-03	1.033208e-02	9.961770e-03	6.183663e-03	4.750690e-03	6.353803e-03	2.598892e-02	1.722320e-02	7.710423e-03	3.666257e-02	4.900851e-03
622000	-3.481989e+04	1.939200e+01	1.012133e-01	3.551257e-01	1.479551e-01	1.479551e-01	1.658189e-01	8.193181e-02	176	5	6.578109e-03	6.960669e-02	2.664360e-01	4.272055e-01	3.804172e-01	1.923773e-01	7.073701e-03	1.022277e-02	1.662713e-03	2.226087e-02	1.903910e-02	1.146745e-02	7.358304e-03	2.067550e-02	2.203319e-02	8.550579e-03	1.597529e-02	1.444590e-02	4.074332e-02	7.927326e-03	1.563944e-02	4.131141e-02	8.656680e-03	6.600773e-03	5.588066e-03	2.209762e-02	7.482232e-03	1.209978e-02	5.179259e-03	1.033208e-02	9.961770e-03	6.183663e-03	4.750690e-03	6.353803e-03	2.636658e-02	1.722320e-02	8.542888e-03	3.666257e-02	4.900851e-03
623000	-3.482576e+04	2.008710e+01	1.146360e-01	3.424886e-01	1.303560e-01	1.303560e-01	1.914274e-01	9.073612e-02	176	5	6.604918e-03	7.165059e-02	2.874708e-01	4.214660e-01	4.684765e-01	1.100575e-01	7.385185e-03	9.023134e-03	4.084209e-03	2.404811e-02	2.071732e-02	7.946815e-03	6.824918e-03	1.944327e-02	2.393973e-02	1.013533e-02	1.756635e-02	1.319769e-02	3.484177e-02	7.863281e-03	1.485441e-02	3.788715e-02	5.522304e-03	8.040227e-03	9.679607e-03	1.828474e-02	7.529178e-03	1.386252e-02	6.124857e-03	1.355004e-02	6.819411e-03	4.748458e-03	7.650226e-03	6.853398e-03	2.593410e-02	1.324491e-02	1.100469e-02	3.635361e-02	4.215542e-03
624000	-3.482573e+04	1.925909e+01	1.009404e-01	3.601593e-01	1.462078e-01	1.462078e-01	1.462078e-01	1.002770e-01	171	4	4.798768e-03	6.712467e-02	2.700591e-01	3.429848e-01	4.638828e-01	1.931324e-01	6.983115e-03	1.139862e-02	1.079719e-03	2.469321e-02	1.938421e-02	1.045707e-02	8.386732e-03	2.106383e-02	2.419169e-02	8.330053e-03	1.405083e-02	1.312199e-02	3.529808e-02	1.124284e-02	1.568005e-02	4.537032e-02	1.016199e-02	7.136586e-03	6.295688e-03	2.371626e-02	6.462557e-03	1.360691e-02	5.104232e-03	1.004461e-02	1.027712e-02	5.205349e-03	6.003064e-03	7.744363e-03	2.841553e-02	1.538262e-02	7.030760e-03	3.546954e-02	4.789717e-03
625000	-3.482861e+04	2.007759e+01	1.062046e-01	3.470451e-01	1.354569e-01	1.354569e-01	1.696320e-01	1.062046e-01	172	4	6.912831e-03	6.712467e-02	2.677865e-01	3.880083e-01	4.281613e-01	1.838305e-01	6.999024e-03	1.139862e-02	1.079719e-03	2.469321e-02	2.398549e-02	1.045707e-02	8.386732e-03	2.106383e-02	2.419169e-02	8.330053e-03	1.405083e-02	1.312199e-02	3.529808e-02	1.124284e-02	1.568005e-02	4.537032e-02	1.016199e-02	7.136586e-03	6.295688e-03	2.371626e-02	6.462557e-03	1.360691e-02	5.104232e-03	1.004461e-02	1.027712e-02	5.205349e-03	6.003064e-03	7.744363e-03	2.381426e-02	1.538262e-02	7.030760e-03	3.546954e-02	4.789717e-03
626000	-3.483740e+04	1.987926e+01	1.140268e-01	3.386293e-01	1.423731e-01	1.140268e-01	1.968780e-01	9.406585e-02	142	5	5.150216e-03	7.224638e-02	3.073971e-01	3.348517e-01	4.463947e-01	2.187536e-01	6.895783e-03	8.364457e-03	5.781024e-03	2.046753e-02	2.057717e-02	7.946552e-03	6.057936e-03	1.797594e-02	2.463154e-02	9.344832e-03	2.213349e-02	1.295035e-02	3.794928e-02	9.126917e-03	1.549403e-02	3.861094e-02	7.033261e-03	7.980215e-03	5.909065e-03	1.827273e-02	9.861929e-03	1.274190e-02	6.125281e-03	1.046350e-02	7.432102e-03	7.412243e-03	6.485887e-03	7.412367e-03	2.617088e-02	1.340729e-02	9.041422e-03	4.053980e-02	6.254558e-03
627000	-3.483393e+04	2.079947e+01	1.098727e-01	3.458185e-01	1.436632e-01	1.098727e-01	1.809000e-01	1.098727e-01	138	4	5.150216e-03	7.224638e-02	3.135510e-01	3.637268e-01	4.545968e-01	1.816763e-01	7.443319e-03	7.489756e-03	5.428363e-03	1.883674e-02	2.157868e-02	9.507177e-03	5.592207e-03	1.834878e-02	2.507822e-02	9.785773e-03	2.151004e-02	1.481525e-02	3.722591e-02	9.391010e-03	1.382970e-02	3.926264e-02	6.872964e-03	9.176629e-03	6.115537e-03	1.956155e-02	9.087830e-03	1.213128e-02	7.082462e-03	1.009645e-02	7.874405e-03	7.103334e-03	6.321208e-03	5.780587e-03	2.645431e-02	1.311453e-02	9.209213e-03	4.181246e-02	5.694724e-03
628000	-3.481657e+04	1.990744e+01	1.226077e-01	3.195765e-01	1.708450e-01	1.226077e-01	1.708450e-01	9.351812e-02	137	4	7.031011e-03	7.513129e-02	3.235280e-01	3.777520e-01	4.136839e-01	2.085641e-01	6.999024e-03	1.139862e-02	9.658142e-04	2.469321e-02	2.398549e-02	1.045707e-02	8.386732e-03	1.998128e-02	2.419169e-02	8.330053e-03	1.405083e-02	1.312199e-02	3.529808e-02	1.124284e-02	1.568005e-02	4.537032e-02	1.027590e-02	7.136586e-03	7.378236e-03	2.209969e-02	8.079133e-03	1.360691e-02	5.104232e-03	1.004461e-02	1.027712e-02	5.989205e-03	6.003064e-03	7.744363e-03	2.381426e-02	1.538262e-02	7.030760e-03	3.546954e-02	4.789717e-03
629000	-3.481780e+04	1.943019e+01	9.545582e-02	3.197390e-01	1.554052e-01	1.589207e-01	1.750234e-01	9.545582e-02	197	5	7.031011e-03	6.053437e-02	2.696220e-01	3.633664e-01	3.879383e-01	2.486953e-01	7.123087e-03	9.602920e-03	1.125264e-03	2.289403e-02	2.254500e-02	9.324760e-03	7.220359e-03	2.399665e-02	2.369757e-02	8.254345e-03	1.576305e-02	1.183264e-02	3.539388e-02	1.231364e-02	1.637852e-02	4.220701e-02	1.275241e-02	7.527881e-03	5.119738e-03	2.168097e-02	8.412441e-03	1.579163e-02	4.152590e-03	1.093281e-02	1.158707e-02	6.347169e-03	5.716201e-03	7.807298e-03	2.457595e-02	1.494311e-02	7.664906e-03	3.696593e-02	6.503116e-03
630000	-3.480410e+04	1.896167e+01	8.121721e-02	3.558576e-01	1.674913e-01	1.467253e-01	1.674913e-01	8.121721e-02	187	4	7.031011e-03	6.096892e-02	2.629734e-01	3.629569e-01	3.815672e-01	2.554759e-01	7.165450e-03	9.919172e-03	1.169703e-03	2.439649e-02	2.143137e-02	8.940742e-03	6.064333e-03	2.285473e-02	2.249218e-02	8.010940e-03	1.633286e-02	1.135067e-02	3.257455e-02	1.019804e-02	1.605570e-02	4.240690e-02	1.204357e-02	9.077381e-03	4.774132e-03	1.934980e-02	1.020374e-02	1.384527e-02	5.045290e-03	1.181445e-02	1.261066e-02	6.607007e-03	5.286530e-03	7.763733e-03	2.444079e-02	1.687490e-02	8.969204e-03	4.049745e-02	5.562901e-03
631000	-3.479978e+04	1.914044e+01	9.288299e-02	3.393763e-01	1.582859e-01	1.582859e-01	1.582859e-01	9.288299e-02	168	3	6.418757e-03	6.550558e-02	2.593691e-01	4.205403e-01	3.666107e-01	2.128489e-01	5.591956e-03	1.090665e-02	1.700170e-03	2.242447e-02	2.214834e-02	1.342742e-02	5.386939e-03	2.418070e-02	2.184882e-02	8.763319e-03	1.832609e-02	1.339790e-02	3.437177e-02	9.977063e-03	1.259945e-02	4.240853e-02	1.180066e-02	8.306299e-03	6.202459e-03	1.869696e-02	9.157426e-03	1.235953e-02	5.287472e-03	1.241404e-02	1.199767e-02	5.700206e-03	4.996924e-03	6.842650e-03	2.663259e-02	1.561494e-02	8.842692e-03	3.812785e-02	6.348624e-03
[truncated: 8,161 more rows]
[truncated: 35 more columns]
