# Supplementary material for: Genus level molecular phylogeny of Aegisthidae Gisbrecht, 1893 (Copepoda: Harpacticoida) reveals morphological adaptations to deep-sea and plagic habitats
Source: BMC Evol Biol. 2020 Mar 14;20:36. doi: 10.1186/s12862-020-1594-x (PMC7071595; doi:10.1186/s12862-020-1594-x)
Supplement: Supplementary file 2 — Additional file 2. MrBayes Job1. [file 12862_2020_1594_MOESM2_ESM.zip › Job1_supplementary_info/18S_28S_COI_codon_renamed_modified.nex.run1.t]

#NEXUS
[ID: 9531750753]
[Param: tree{all}]
begin trees;
   translate
       1 561_Misophriopsis,
       2 290_Benthomisophria,
       3 435_Misophriella,
       4 D21_Pontostratiotes_sp,
       5 D15_Pontostratiotes_sp,
       6 304_Pontostratiotes_sp,
       7 499_Pontostratiotes_sp,
       8 303_Pontostratiotes_sp,
       9 K127_Pontostratiotes_sp,
      10 K29_Pontostratiotes_sp,
      11 576_Andromastax_sp,
      12 619_Andromastax_sp,
      13 K34_Nudivorax_sp,
      14 368_Aegisthus_sp,
      15 411_Andromastax_sp,
      16 365_Andromastax_sp,
      17 367_Andromastax_sp,
      18 K93_Pontostratiotes_sp,
      19 518_Pontostratiotes_sp,
      20 K30_Pontostratiotes_sp,
      21 300_Pontostratiotes_sp,
      22 D46_Pontostratiotes_sp,
      23 D37_Pontostratiotes_sp,
      24 D25_Pontostratiotes_sp,
      25 D47_Pontostratiotes_sp,
      26 616_Andromastax_sp,
      27 313_Pontostratiotes_sp,
      28 D18_Jamstecia_sp,
      29 521_Pontostratiotes_sp,
      30 K132_Stratiopontotes_sp,
      31 K33_Stratiopontotes_sp,
      32 519_Pontostratiotes_sp,
      33 320_Pontostratiotes_sp,
      34 D35_Pontostratiotes_sp,
      35 D23_Pontostratiotes_sp,
      36 D24_Pontostratiotes_sp,
      37 612_Siphonis_aureus,
      38 562_Cerviniopsis_sp,
      39 507_Cerviniopsis_sp,
      40 396_Cerviniopsis_longicaudata,
      41 510_Cerviniopsis_sp,
      42 428_Cerviniella_sp,
      43 K155_Cerviniella_sp,
      44 K148_Cerviniella_sp,
      45 K43_Cerviniella_brodskayae,
      46 K124_Cerviniella_sp,
      47 105_Canuella,
      48 106_Canuella,
      49 184_longipedia,
      50 183_longipedia,
      51 301_Andromastax_sp,
      52 K141_Cerviniella_sp,
      53 K134_Cerviniella_sp,
      54 520_Pontostratiotes_sp,
      55 30_Pontostratiotes_fontani,
      56 31_Pontostratiotes_fontani,
      57 K128_Pontostratiotes_sp,
      58 K163_Nudivorax_sp,
      59 K159_Jamstecia_sp,
      60 K125_Jamstecia_sp,
      61 373_Aegisthus_sp,
      62 371_Aegisthus_sp,
      63 K31_Pontostratiotes_gladius,
      64 517_Pontostratiotes_sp,
      65 299_Pontostratiotes_sp,
      66 D11_Pontostratiotes_sp,
      67 K137_Stratiopontotes_sp,
      68 K36_Aegisthidae_gen_nov2,
      69 298_Siphonis_ruehlemanni,
      70 523_Siphonis_ruehlemanni,
      71 505_Cerviniopsis_sp,
      72 K162_Cerviniopsis_sp,
      73 512_Cerviniopsis_sp,
      74 K154_Cerviniella_brodskayae,
      75 K130_Cerviniella_sp,
      76 K129_Cerviniella_sp,
      77 K83_Cerviniella_sp,
      78 K28_Cerviniella_lagarderei,
      79 331_Aegisthidae_gen_nov1,
      80 564_Hase_sp,
      81 D10_Hase_sp,
      82 K152_Hase_sp,
      83 K44_Hase_sp,
      84 K46_Hase_sp,
      85 479_Hase_sp,
      86 D34_Aegisthus_sp,
      87 D30_Expansicervinia_sp,
      88 K158_Expansicervinia_sp,
      89 D22_Expansicervinia,
      90 501_Neocervinia_sp,
      91 358_Expansicervinia_sp,
      92 558_Expansicervinia_sp,
      93 432_Expansicervinia_sp,
      94 D31_Expansicervinia_sp,
      95 634_Expansicervinia_sp,
      96 K80_Cervinia_sp,
      97 K149_Cervinia_sp,
      98 601_Cervinia_sp,
      99 575_Cervinia_sp,
      100 K123_Cervinia_sp,
      101 K109_Cervinia_sp;
   tree gen.0 = [&U] (57:1.000000e-01,(33:1.000000e-01,(34:1.000000e-01,((89:1.000000e-01,(97:1.000000e-01,(86:1.000000e-01,11:1.000000e-01):1.000000e-01):1.000000e-01):1.000000e-01,(19:1.000000e-01,(47:1.000000e-01,((83:1.000000e-01,53:1.000000e-01):1.000000e-01,(56:1.000000e-01,(90:1.000000e-01,((6:1.000000e-01,(95:1.000000e-01,((((85:1.000000e-01,76:1.000000e-01):1.000000e-01,64:1.000000e-01):1.000000e-01,27:1.000000e-01):1.000000e-01,(26:1.000000e-01,(16:1.000000e-01,(66:1.000000e-01,((100:1.000000e-01,70:1.000000e-01):1.000000e-01,((15:1.000000e-01,(((78:1.000000e-01,71:1.000000e-01):1.000000e-01,(84:1.000000e-01,((72:1.000000e-01,69:1.000000e-01):1.000000e-01,45:1.000000e-01):1.000000e-01):1.000000e-01):1.000000e-01,(35:1.000000e-01,(88:1.000000e-01,(68:1.000000e-01,(99:1.000000e-01,12:1.000000e-01):1.000000e-01):1.000000e-01):1.000000e-01):1.000000e-01):1.000000e-01):1.000000e-01,((31:1.000000e-01,((74:1.000000e-01,(39:1.000000e-01,(36:1.000000e-01,18:1.000000e-01):1.000000e-01):1.000000e-01):1.000000e-01,7:1.000000e-01):1.000000e-01):1.000000e-01,(98:1.000000e-01,5:1.000000e-01):1.000000e-01):1.000000e-01):1.000000e-01):1.000000e-01):1.000000e-01):1.000000e-01):1.000000e-01):1.000000e-01):1.000000e-01):1.000000e-01,(79:1.000000e-01,(((91:1.000000e-01,87:1.000000e-01):1.000000e-01,82:1.000000e-01):1.000000e-01,(((60:1.000000e-01,52:1.000000e-01):1.000000e-01,((94:1.000000e-01,32:1.000000e-01):1.000000e-01,(43:1.000000e-01,(29:1.000000e-01,(((41:1.000000e-01,(93:1.000000e-01,20:1.000000e-01):1.000000e-01):1.000000e-01,(65:1.000000e-01,(80:1.000000e-01,(48:1.000000e-01,(30:1.000000e-01,((101:1.000000e-01,21:1.000000e-01):1.000000e-01,(22:1.000000e-01,17:1.000000e-01):1.000000e-01):1.000000e-01):1.000000e-01):1.000000e-01):1.000000e-01):1.000000e-01):1.000000e-01,(40:1.000000e-01,4:1.000000e-01):1.000000e-01):1.000000e-01):1.000000e-01):1.000000e-01):1.000000e-01):1.000000e-01,((63:1.000000e-01,(51:1.000000e-01,((58:1.000000e-01,(50:1.000000e-01,13:1.000000e-01):1.000000e-01):1.000000e-01,(44:1.000000e-01,9:1.000000e-01):1.000000e-01):1.000000e-01):1.000000e-01):1.000000e-01,((92:1.000000e-01,(81:1.000000e-01,(67:1.000000e-01,(61:1.000000e-01,(38:1.000000e-01,(24:1.000000e-01,((((73:1.000000e-01,37:1.000000e-01):1.000000e-01,(96:1.000000e-01,((77:1.000000e-01,62:1.000000e-01):1.000000e-01,((75:1.000000e-01,(49:1.000000e-01,(54:1.000000e-01,46:1.000000e-01):1.000000e-01):1.000000e-01):1.000000e-01,14:1.000000e-01):1.000000e-01):1.000000e-01):1.000000e-01):1.000000e-01,(((59:1.000000e-01,55:1.000000e-01):1.000000e-01,(42:1.000000e-01,28:1.000000e-01):1.000000e-01):1.000000e-01,10:1.000000e-01):1.000000e-01):1.000000e-01,8:1.000000e-01):1.000000e-01):1.000000e-01):1.000000e-01):1.000000e-01):1.000000e-01):1.000000e-01):1.000000e-01,(2:1.000000e-01,(25:1.000000e-01,(23:1.000000e-01,3:1.000000e-01):1.000000e-01):1.000000e-01):1.000000e-01):1.000000e-01):1.000000e-01):1.000000e-01):1.000000e-01):1.000000e-01):1.000000e-01):1.000000e-01):1.000000e-01):1.000000e-01):1.000000e-01):1.000000e-01):1.000000e-01):1.000000e-01):1.000000e-01,1:1.000000e-01);
   tree gen.1000 = [&U] (((16:3.262210e-02,((28:1.466852e-02,60:1.852639e-02):2.575892e-02,29:1.827891e-02):1.036165e-02):1.152645e-02,((((11:2.149597e-02,(((((70:1.768154e-02,37:9.262501e-03):1.928004e-02,69:1.772193e-02):3.213437e-02,(73:1.998588e-02,(38:1.958127e-02,((72:1.791275e-02,39:1.850166e-02):1.827864e-02,71:1.816548e-02):1.818983e-02):9.733849e-03):1.824493e-02):2.425183e-02,(59:9.411145e-03,9:1.845191e-02):1.763307e-02):1.923626e-02,(26:3.343876e-02,12:1.816548e-02):1.870327e-02):3.810687e-03):1.047410e-02,14:1.568025e-02):9.010087e-03,((67:1.330928e-02,(8:1.816548e-02,6:1.832265e-02):1.557769e-02):1.396202e-02,(((61:4.653553e-03,62:1.177697e-02):9.165117e-03,(86:1.049628e-02,4:1.737062e-02):1.675934e-02):1.064814e-02,((((36:3.380842e-02,90:2.058653e-02):5.113686e-07,(66:9.746909e-03,((32:1.790482e-02,(34:1.024273e-02,33:1.794213e-02):8.783554e-03):3.610059e-02,35:2.327973e-02):1.816548e-02):1.739515e-02):1.758604e-02,(((52:1.773576e-02,((68:1.947277e-02,88:1.816548e-02):1.349260e-02,27:2.549011e-02):8.602483e-03):1.816548e-02,(((((76:3.598186e-02,(96:1.754146e-02,97:2.773233e-02):4.270249e-03):2.647950e-03,100:2.472071e-02):1.276949e-02,(101:1.816548e-02,98:9.992581e-03):1.033526e-02):8.918889e-03,58:9.006181e-03):1.541872e-02,((48:4.159788e-02,47:4.397956e-02):1.208543e-02,((24:2.936710e-02,5:1.250449e-02):1.828994e-02,(((((50:2.368295e-02,(49:1.816548e-02,53:1.862239e-02):7.718552e-03):4.301070e-02,(((92:1.217094e-02,91:1.977208e-02):1.787187e-02,93:1.394322e-02):4.391016e-03,18:1.816548e-02):9.533576e-03):1.785620e-02,((55:1.659342e-02,(2:1.816548e-02,64:1.816548e-02):1.676522e-02):1.345708e-02,((((((46:3.059188e-02,42:2.111277e-02):1.816548e-02,(((44:1.510640e-03,43:1.079525e-02):3.547702e-02,78:7.485148e-03):1.010700e-02,75:1.728098e-02):6.107496e-03):8.797619e-03,(45:8.718170e-03,74:8.635810e-03):9.663185e-03):2.124594e-02,(83:5.889317e-03,84:1.739491e-02):1.816548e-02):1.827377e-02,13:1.682285e-02):1.193793e-02,(((15:9.141709e-03,17:1.127614e-02):1.816548e-02,54:1.787894e-02):1.363055e-02,((79:4.371953e-02,(89:9.191758e-03,(41:1.969987e-02,40:1.282231e-02):2.590897e-02):2.073184e-02):1.854803e-02,51:1.957045e-02):1.731840e-02):2.164392e-03):2.540933e-02):1.635870e-02):2.139893e-02,(23:1.907057e-02,25:1.841432e-02):8.627188e-03):3.066228e-02,(30:3.946858e-02,(94:1.995921e-02,(95:9.399806e-03,(82:3.037707e-02,(80:9.724167e-03,81:7.859748e-03):1.120562e-02):2.029885e-02):1.816548e-02):1.815828e-02):1.459123e-02):1.452132e-02):1.818538e-02):1.890024e-02):1.220325e-02):1.271157e-02,(99:8.386633e-03,7:1.816548e-02):1.732329e-02):1.760054e-02):1.851491e-02,(21:1.856253e-02,(65:1.775133e-02,(22:1.875080e-02,(20:1.220460e-02,19:1.807860e-02):1.434993e-02):1.734284e-02):1.201878e-02):1.816548e-02):3.408764e-03):7.454292e-03):1.816548e-02):1.834768e-02,((((85:1.960577e-02,3:2.177113e-02):3.518270e-02,77:1.023275e-02):2.324848e-02,((63:1.816548e-02,31:3.569662e-02):1.790037e-02,87:1.816548e-02):3.603579e-03):1.657729e-02,(56:1.816548e-02,10:1.524744e-02):2.131290e-02):6.348049e-03):8.658243e-03):1.862855e-03,57:1.006682e-02,1:2.163826e-02);
   tree gen.2000 = [&U] ((((((26:3.101029e-02,12:1.582692e-02):2.372374e-03,11:1.428497e-02):1.464104e-02,(14:1.928764e-02,((28:1.497056e-02,60:4.002216e-03):2.270386e-02,16:2.771835e-02):1.207021e-02):7.571608e-03):8.181539e-03,(((((58:6.818472e-03,((15:4.149564e-03,(17:7.507128e-03,51:4.031592e-03):2.439373e-02):1.582692e-02,(54:2.781882e-02,13:1.964846e-02):3.668805e-03):1.040108e-02):3.791872e-03,((101:1.422165e-02,29:3.158990e-02):9.989617e-03,((68:1.696591e-02,(89:1.288319e-02,88:1.376201e-02):1.812359e-02):3.607555e-03,(66:8.492125e-03,(35:1.188709e-02,(32:1.559981e-02,(34:8.597803e-03,33:1.490373e-02):7.836412e-03):1.494784e-02):1.555630e-02):1.171750e-02):1.303578e-02):7.218280e-03):1.949726e-02,((((76:3.134968e-02,(96:1.528323e-02,97:1.667861e-02):8.032176e-03):5.084647e-03,(100:1.762776e-02,98:1.223617e-03):1.036326e-02):2.090593e-02,99:6.970953e-03):8.661701e-03,(52:2.101512e-02,27:2.220860e-02):7.972110e-03):9.407004e-03):9.672768e-03,(7:1.582692e-02,87:2.523258e-02):1.553260e-02):2.161356e-03,(((8:1.582692e-02,6:1.029438e-02):1.323926e-02,((((36:1.134506e-02,90:2.534214e-02):2.310622e-02,(20:1.063342e-02,(22:1.141258e-02,((65:1.605150e-02,19:8.628499e-03):1.353524e-02,21:1.435594e-02):1.046188e-02):4.992144e-03):7.243150e-03):1.081418e-02,((86:1.568700e-02,4:1.450735e-02):4.400253e-03,(61:4.054471e-03,62:1.026085e-02):7.985231e-03):9.771811e-03):1.950347e-02,((67:1.128263e-02,((82:2.625535e-03,(80:8.472311e-03,81:2.849153e-03):9.763043e-03):4.994102e-02,30:3.438753e-02):1.591424e-02):2.100011e-02,31:3.110116e-02):1.609707e-02):1.507089e-02):6.591792e-03,((((85:2.032928e-02,3:2.381517e-02):3.038420e-02,((((37:1.034042e-02,70:1.540528e-02):2.339655e-02,69:9.546248e-04):3.511492e-02,(73:1.741297e-02,((38:1.650960e-02,39:1.611982e-02):2.606611e-02,(72:1.182866e-02,71:1.627330e-02):1.598742e-02):1.140580e-02):5.829869e-02):2.274313e-02,59:1.288429e-02):1.831404e-02):1.508988e-02,(10:1.319033e-02,(55:7.299497e-03,56:1.317973e-02):1.202583e-02):1.843307e-02):3.435363e-03,63:1.491804e-02):5.223020e-03):9.877835e-05):1.152115e-02):4.357542e-03,((24:1.525448e-02,((23:1.024183e-02,25:9.201821e-03):7.257573e-03,5:1.134172e-02):7.108029e-03):1.916695e-02,(((95:1.306546e-02,(94:1.738973e-02,((91:1.662026e-03,(92:3.451161e-03,93:6.228511e-03):1.828916e-02):1.205230e-02,18:2.260567e-02):9.208018e-03):6.391985e-03):1.798697e-02,((((48:3.624271e-02,47:3.831778e-02):1.052959e-02,53:2.464801e-02):1.049378e-01,50:1.377566e-02):6.823517e-03,49:1.582692e-02):9.548973e-02):5.410855e-03,((2:4.420926e-02,64:1.582692e-02):1.506691e-02,((79:4.293440e-02,(41:1.716377e-02,40:2.443253e-02):2.456966e-02):1.616022e-02,(((((77:1.146449e-02,46:3.317254e-02):1.086613e-02,42:1.951756e-02):1.539750e-02,(((44:7.039072e-04,43:3.403073e-03):1.412715e-02,78:3.175231e-03):3.397953e-02,75:2.166855e-02):5.764923e-03):1.076239e-02,(45:7.279976e-03,74:5.822470e-03):8.419179e-03):1.851081e-02,(83:3.600048e-03,84:6.105666e-03):2.652434e-02):2.709246e-02):2.213822e-02):1.425273e-02):7.800618e-03):1.455185e-02):1.381815e-02,(57:9.171345e-03,9:1.607647e-02):1.958436e-02,1:3.173076e-02);
   tree gen.3000 = [&U] (((((((66:1.234305e-02,((57:1.801789e-02,9:1.095939e-02):2.375144e-02,(7:1.594183e-02,(8:2.001058e-02,6:8.720535e-03):1.754773e-02):1.079325e-02):1.155724e-02):1.871726e-02,((5:1.664367e-02,((24:1.020875e-02,23:5.154797e-03):2.997483e-03,25:2.922307e-02):9.741519e-03):1.450191e-02,18:4.183174e-02):2.641503e-02):1.520560e-02,((27:4.938667e-02,((((38:1.021951e-02,39:8.117306e-03):9.449807e-02,2:1.284407e-01):1.959017e-02,(((77:9.175559e-03,46:3.660049e-02):1.542726e-03,((42:2.639970e-02,(78:6.466213e-03,((44:1.040790e-02,43:8.287967e-03):1.512664e-02,(76:2.988476e-03,75:8.140854e-03):1.352074e-02):9.962620e-03):9.740975e-03):9.969058e-03,(45:9.636684e-03,74:5.347681e-03):3.298564e-02):2.169864e-03):2.041312e-02,85:2.650583e-02):3.666336e-02):8.699087e-03,36:2.733139e-02):1.051371e-02):2.565420e-03,((95:2.873672e-02,(68:2.644198e-02,(67:7.852234e-03,30:1.037746e-02):3.292383e-02):6.220723e-03):1.744966e-02,((20:9.798994e-04,(19:2.734807e-03,(((65:2.147676e-02,54:1.533728e-02):5.220121e-03,21:7.169128e-03):5.433154e-03,22:6.147277e-03):9.380151e-03):1.117269e-02):3.592151e-02,(((4:1.799111e-02,(52:1.533539e-02,53:1.013464e-02):2.060129e-02):3.161208e-03,(79:1.588624e-02,((82:8.837172e-03,(81:6.406174e-03,80:1.474662e-03):3.319967e-02):6.299167e-03,(84:8.632603e-03,83:4.540517e-03):1.190093e-02):1.384867e-02):6.081366e-03):1.853088e-02,((92:1.430007e-02,91:1.538855e-03):3.081151e-03,93:1.292322e-02):1.668002e-02):6.475181e-03):4.426217e-02):6.256135e-03):6.346776e-03):5.170587e-03,(((3:1.152580e-01,29:4.490934e-02):1.123457e-02,((69:2.798437e-02,(((59:1.269188e-02,((17:1.504199e-02,15:1.825490e-02):7.089217e-03,(16:1.597887e-02,51:6.094178e-03):1.780971e-02):9.918135e-03):9.201526e-03,64:2.034233e-02):1.553059e-02,((28:1.915231e-02,60:6.443136e-03):3.810819e-03,14:3.525556e-02):2.056305e-02):7.048258e-03):1.344997e-02,((10:2.973946e-02,63:6.118465e-03):6.367953e-03,((73:1.825490e-02,37:5.014609e-02):1.782540e-02,((97:7.452191e-03,96:3.527206e-03):1.901106e-02,((((94:1.614788e-02,(((47:5.512188e-03,48:6.529386e-03):1.309771e-01,70:2.024347e-02):3.847492e-02,(87:9.587896e-03,(89:2.143583e-03,88:9.633358e-03):1.078656e-02):8.928251e-03):1.599441e-02):2.095038e-02,98:3.119520e-03):3.267759e-03,(100:1.139460e-02,99:3.439833e-03):2.511850e-02):4.537366e-03,101:5.925710e-03):1.409714e-02):2.491654e-02):2.199337e-02):7.535585e-03):2.331649e-03):2.603872e-05,((58:1.135527e-02,13:2.516559e-02):1.931924e-02,((72:6.475522e-03,71:1.188282e-02):5.189609e-02,31:1.738814e-02):5.655334e-02):7.065177e-03):6.796419e-03):1.674693e-03,((((11:1.782792e-03,26:4.175873e-03):9.014763e-03,12:1.582536e-02):2.045212e-02,(56:1.557544e-03,55:5.356458e-03):2.781630e-02):6.102208e-03,((40:1.825490e-02,41:2.350498e-02):4.423455e-02,((50:1.825490e-02,49:2.873712e-02):4.038148e-02,90:3.034865e-02):2.470197e-02):9.480273e-03):1.330789e-02):4.988837e-03,(86:1.453242e-02,(61:1.539799e-02,62:5.747074e-03):1.801219e-02):1.051210e-02):9.643544e-03,((32:3.637731e-03,(35:6.547177e-03,34:2.136202e-02):5.959636e-03):1.153582e-02,33:1.512994e-02):2.758898e-02,1:9.836346e-02);
   tree gen.4000 = [&U] (((50:1.089352e-01,49:5.942473e-02):7.509941e-03,2:2.339263e-02):8.086342e-03,((90:3.518382e-02,((52:3.495658e-02,53:1.429596e-03):6.522254e-02,((48:8.532683e-03,47:9.480461e-03):1.300928e-01,3:5.953393e-02):2.008035e-02):6.052861e-02):6.263790e-03,(27:4.761620e-02,(((((((24:1.075586e-02,23:1.863256e-02):9.014031e-03,5:1.272491e-02):1.054472e-02,25:3.440320e-03):2.369102e-02,((7:3.012804e-02,((8:1.440855e-02,6:8.690470e-03):5.500163e-02,((9:5.084050e-03,57:7.581685e-03):3.235059e-02,66:1.590987e-02):2.504921e-02):2.705263e-02):2.654188e-02,((63:9.279492e-03,18:5.532830e-02):7.862772e-03,64:4.884686e-03):3.336988e-02):9.745180e-03):2.876698e-02,(69:1.615854e-02,(70:6.030873e-03,37:4.243357e-02):6.539212e-03):9.236332e-02):2.288166e-02,(((((((28:2.882318e-02,60:5.079644e-03):4.280962e-02,14:7.128896e-02):1.470691e-03,58:4.421572e-03):5.630990e-03,13:3.587244e-02):1.359845e-02,(59:1.742126e-02,((((51:5.408310e-03,16:3.375715e-02):9.491125e-04,15:1.710892e-02):1.138011e-02,17:5.237710e-03):1.190839e-02,(55:1.414917e-02,56:2.259516e-02):2.721818e-02):2.336908e-02):4.475113e-03):1.971615e-02,((((95:2.426287e-02,((97:1.206733e-03,96:1.125637e-03):9.252581e-02,(((87:1.741881e-02,89:8.318949e-03):2.175539e-03,88:9.540183e-03):2.840923e-02,((91:1.085515e-02,93:6.089654e-04):1.751217e-03,92:5.222389e-03):3.168179e-02):9.519018e-03):2.372735e-02):1.234795e-02,101:2.142685e-02):2.724377e-02,((100:3.458788e-02,99:9.538486e-03):1.806557e-02,98:1.746941e-02):2.386752e-02):4.413628e-02,(94:3.982627e-02,86:5.010230e-02):6.247784e-03):1.422186e-02):1.478096e-02,(79:7.871489e-02,(((35:7.688837e-03,34:3.376123e-03):8.865434e-03,32:1.129841e-02):5.683862e-03,33:2.253668e-03):3.166429e-02):6.162950e-03):2.019344e-02):6.560616e-03,(((61:1.383493e-02,62:2.294767e-02):2.120894e-02,10:2.633247e-02):3.113600e-02,(((((20:1.381191e-02,((22:7.868727e-03,54:9.607582e-03):1.340580e-03,((21:1.608529e-02,65:1.648734e-02):1.103488e-02,19:5.345220e-03):1.209731e-03):2.503793e-02):6.597484e-03,(36:1.857819e-02,4:3.721478e-02):6.557884e-04):2.934441e-02,29:7.787090e-02):1.935870e-02,((((75:7.875390e-03,76:1.435913e-03):9.865195e-03,(((((44:1.292291e-03,43:6.584498e-03):7.111083e-03,78:6.530426e-03):3.541625e-02,42:2.570744e-02):2.127743e-03,77:8.959281e-03):1.100295e-02,(46:6.906263e-02,(74:2.514391e-04,45:2.062762e-02):5.356641e-02):1.808217e-02):3.038759e-02):2.310285e-02,(((82:4.399709e-03,(83:4.673091e-03,84:4.554450e-03):1.129749e-03):1.230221e-02,(85:1.651860e-02,(81:3.182351e-03,80:7.208821e-03):2.525665e-03):1.807983e-02):1.379818e-02,((((72:6.994610e-03,41:2.339263e-02):3.280749e-02,71:1.838101e-02):1.399856e-02,(40:5.698239e-02,(39:1.022360e-03,38:5.501157e-03):8.031694e-02):2.405844e-02):1.492969e-02,73:3.486340e-02):4.724190e-02):3.171156e-02):2.433812e-02,((((11:1.428600e-02,26:8.230434e-03):6.768464e-03,12:4.442114e-03):4.046378e-02,(67:3.523766e-03,30:8.933925e-03):8.729066e-02):2.689891e-03,31:5.896754e-02):7.020354e-03):1.123507e-02):9.312291e-03,68:4.348608e-02):3.322119e-03):6.525302e-03):6.071228e-03):2.905686e-02):2.355277e-02,1:4.879579e-02);
   tree gen.5000 = [&U] ((48:8.892946e-03,47:9.662421e-03):1.359249e-01,(((2:2.384161e-02,3:6.067657e-02):1.950115e-02,((52:3.562751e-02,53:2.731815e-03):2.005613e-02,((90:3.658403e-02,(94:4.059066e-02,((((((87:1.775313e-02,89:3.951543e-03):2.217294e-03,88:5.878238e-03):2.895449e-02,(91:1.146085e-02,(93:9.129785e-04,92:5.322623e-03):2.538374e-03):3.113990e-02):9.701719e-03,95:2.472855e-02):2.096708e-02,((100:1.604612e-02,99:5.240837e-03):1.416376e-02,98:1.780471e-02):2.306966e-02):1.797260e-02,(101:2.183810e-02,(97:2.298048e-03,96:1.862458e-03):9.348707e-02):1.184555e-02):5.783428e-04):4.020916e-02):1.888891e-02,((((12:4.527372e-03,(26:8.097019e-03,11:1.062996e-02):1.736746e-03):6.478172e-02,(69:1.646867e-02,(70:3.813483e-03,37:2.851018e-02):2.721860e-02):9.120416e-02):1.472998e-02,(((((9:6.273660e-03,57:7.319101e-03):4.169087e-02,66:2.002020e-02):6.317218e-03,((8:1.468509e-02,6:8.857267e-03):3.630145e-02,7:3.630245e-02):2.757186e-02):3.357763e-02,(((63:3.896863e-03,18:5.639023e-02):1.367255e-02,64:8.629262e-03):3.401035e-02,(5:7.283771e-03,(25:4.038904e-03,(23:7.475396e-03,24:4.090973e-03):5.230971e-03):6.162511e-03):2.495022e-02):9.932221e-03):1.655725e-02,((((4:3.879546e-02,((20:1.407700e-02,((22:3.823366e-03,54:2.193003e-03):1.562395e-02,((21:1.196101e-02,65:6.421521e-03):1.124667e-02,19:1.351945e-04):4.899901e-03):6.826281e-03):4.782206e-03,36:1.334165e-02):9.693547e-04):3.245446e-02,29:7.936549e-02):1.973026e-02,((((72:7.128859e-03,71:2.609115e-02):3.050422e-02,41:4.445659e-02):1.426724e-02,(40:5.807606e-02,(39:1.041983e-03,38:5.606742e-03):1.373189e-01):1.259444e-02):4.110917e-02,73:7.489191e-02):2.566501e-02):1.030719e-02,((67:8.832272e-04,30:5.567857e-03):4.285569e-02,31:5.837537e-02):4.357118e-02):4.896740e-03):1.628332e-02):2.641458e-03,(((68:4.431105e-02,((61:1.390834e-02,62:2.338811e-02):2.161601e-02,10:3.985295e-02):2.703471e-02):1.616674e-03,((((58:4.506436e-03,((28:1.745642e-02,60:2.768769e-03):5.814038e-02,13:3.659480e-02):2.459253e-03):5.344547e-03,14:7.265722e-02):1.325374e-02,(59:2.025712e-02,((((16:2.212320e-02,15:1.743730e-02):9.899457e-04,51:1.807937e-03):1.159853e-02,17:5.338238e-03):2.155223e-02,(55:1.409457e-02,56:1.621615e-02):2.697221e-02):1.708853e-02):1.033799e-02):3.151179e-02,((86:6.441067e-02,(32:1.187356e-02,((35:7.836410e-03,34:2.361798e-03):9.035589e-03,33:1.847023e-03):2.135432e-03):4.337173e-02):1.960536e-02,((((75:1.071633e-02,76:2.690284e-03):1.417901e-02,(((74:6.045799e-04,45:7.444843e-03):4.292376e-02,((((44:6.962622e-04,43:5.504913e-03):5.374808e-03,78:1.364511e-02):3.609600e-02,42:4.505737e-02):9.902200e-03,77:9.131238e-03):1.089673e-02):8.096061e-03,46:7.038816e-02):1.342419e-02):3.022042e-02,((82:4.484153e-03,(83:4.762782e-03,84:8.829190e-03):2.260472e-03):1.253833e-02,(85:2.474263e-02,(81:3.105974e-03,80:1.037443e-02):7.818226e-03):7.023654e-03):2.410494e-02):4.814863e-02,79:8.384913e-02):1.838150e-02):1.295818e-02):5.158654e-03):4.928698e-03,27:1.049051e-01):5.116490e-03):4.146388e-02):5.246653e-02):6.386424e-02):2.440766e-02,(50:1.110260e-01,49:1.319924e-01):1.367504e-02):8.355833e-03,1:5.517649e-02);
   tree gen.6000 = [&U] ((3:1.314817e-01,2:1.062866e-01):1.781476e-02,((((48:8.452955e-03,47:9.667121e-03):3.715231e-01,(50:3.913373e-02,49:9.627879e-02):7.428375e-02):1.385584e-01,((52:7.071148e-02,((((77:4.282145e-03,46:4.239797e-02):1.736177e-02,(((45:1.516427e-02,74:2.154420e-03):3.611732e-02,(75:1.923090e-02,76:7.915217e-02):7.456528e-03):6.440203e-03,(42:3.620825e-02,((44:3.273254e-04,43:1.026747e-03):1.287708e-02,78:7.376686e-03):4.700320e-02):1.688013e-02):1.928558e-02):4.783500e-02,((82:7.714053e-03,(83:2.222772e-03,84:5.180080e-03):1.760386e-02):8.337213e-03,(85:3.471912e-02,(81:2.269856e-02,80:6.980529e-03):1.818102e-02):4.167013e-03):2.693513e-02):2.792301e-03,79:5.886896e-02):2.852833e-02):2.248229e-02,53:5.049343e-02):1.171757e-03):3.046572e-02,(((((63:4.930917e-03,10:1.809480e-02):8.343222e-03,64:2.188244e-02):3.124278e-02,(55:3.531636e-03,56:1.234294e-02):1.329594e-02):1.712386e-02,((((((((33:6.725895e-03,(32:2.134625e-02,(34:7.308796e-04,35:1.754513e-03):3.387689e-03):1.192670e-02):5.976041e-02,(90:7.252432e-02,((((96:1.278519e-03,97:1.217399e-02):3.449253e-02,(((100:2.953691e-03,99:9.632439e-04):2.332983e-02,98:5.122618e-03):1.356180e-02,101:1.099717e-03):1.777839e-02):3.354643e-02,(95:1.321382e-02,(94:3.747885e-02,((92:3.283272e-03,93:1.845509e-03):3.261786e-03,91:1.598682e-03):1.831623e-02):9.019032e-03):7.698332e-03):2.561591e-02,((89:4.055023e-03,87:1.759067e-02):5.332292e-03,88:3.098836e-03):3.625317e-02):1.415707e-02):2.982590e-02):7.167596e-03,27:4.381514e-02):6.146771e-03,29:9.526494e-02):5.508906e-03,(((67:7.537671e-03,30:3.950173e-03):3.482311e-02,31:5.273202e-02):4.505325e-02,((57:2.902326e-03,9:7.428614e-03):3.254169e-02,(66:1.046233e-02,(7:4.177875e-02,(8:6.623940e-03,6:8.185352e-03):2.477176e-02):3.655466e-02):4.642347e-03):2.158984e-02):1.611265e-02):7.623318e-03,((((86:3.727582e-02,4:8.831164e-03):1.056244e-02,(61:7.129747e-03,62:1.019945e-02):3.306041e-03):1.667607e-02,((((((54:2.793622e-02,21:6.096740e-03):3.332711e-03,22:2.224887e-02):2.417325e-03,65:7.943307e-03):2.888105e-03,19:1.239412e-02):4.018392e-03,20:5.633722e-03):1.079673e-02,36:1.540369e-02):6.833315e-03):4.451538e-02,((59:4.148674e-03,18:3.965821e-02):4.769562e-02,(68:8.017366e-02,((23:3.857464e-04,24:4.613940e-03):8.442579e-03,(5:4.273335e-03,25:8.385541e-03):4.034287e-03):4.665355e-02):4.276482e-03):1.488137e-02):1.498947e-02):7.461543e-03,((13:3.842969e-02,(17:3.755895e-03,(15:1.970342e-03,(51:8.405842e-03,16:2.417884e-03):1.876741e-02):1.405444e-03):4.708765e-02):1.458332e-02,(((28:8.061123e-03,60:1.001284e-03):6.604933e-02,14:2.618769e-02):2.440893e-03,58:7.407214e-03):1.216172e-02):2.333917e-02):1.286065e-02,((11:2.918748e-03,12:3.761673e-03):3.029201e-03,26:9.826509e-03):8.092993e-02):7.057554e-03):1.753419e-02,((69:6.472560e-03,(70:3.653877e-03,37:3.498733e-02):1.095825e-02):8.239131e-02,(((71:2.613256e-02,(73:5.803784e-02,72:1.801137e-02):2.076689e-02):3.948001e-02,(39:2.355566e-03,38:1.090832e-03):1.045993e-01):1.723005e-02,(41:6.988252e-02,40:4.974281e-02):1.263578e-02):1.111279e-01):4.220879e-02):1.477402e-02):5.203256e-02,1:6.768695e-02);
   tree gen.7000 = [&U] ((3:1.586383e-01,2:1.102699e-01):4.476635e-02,(((48:1.019886e-02,47:1.166380e-02):4.482588e-01,(50:4.721654e-02,49:1.161645e-01):8.962657e-02):1.671767e-01,((((((63:1.333421e-02,10:1.395201e-02):1.006646e-02,64:2.210931e-02):5.294345e-02,(((((((86:4.497489e-02,4:1.065518e-02):1.274404e-02,(61:6.702378e-03,62:3.341278e-03):7.051611e-03):2.012041e-02,(((54:1.178639e-02,20:2.315631e-03):3.617407e-03,(19:8.103725e-03,(65:2.620497e-03,(22:2.764681e-02,21:3.021799e-03):8.966505e-04):1.042696e-02):3.745404e-03):1.379915e-02,36:1.228295e-02):9.144905e-03):4.259726e-02,((59:6.225307e-03,18:4.784935e-02):5.754683e-02,(68:9.673299e-02,((25:1.011752e-02,(23:3.787774e-03,5:3.069970e-03):1.315031e-03):2.789855e-03,24:2.023300e-03):8.042131e-02):8.481209e-03):1.929338e-02):2.377415e-02,((((33:2.676236e-03,(32:2.575518e-02,(34:2.518487e-03,35:1.622817e-03):2.403303e-03):1.439008e-02):8.979576e-02,27:6.201149e-02):8.827948e-03,(90:1.704673e-01,((((96:1.187865e-03,97:1.468844e-02):4.161674e-02,((101:1.244086e-03,(100:3.519274e-03,99:1.793844e-03):1.138906e-02):2.464995e-02,98:1.134683e-02):4.078961e-02):4.047523e-02,(95:1.814456e-02,(94:2.852196e-02,((91:1.890229e-03,92:3.846210e-03):3.915104e-03,93:2.320191e-03):3.695906e-02):1.153432e-02):9.663993e-03):2.780623e-02,((89:3.018852e-03,87:2.122391e-02):5.495562e-03,88:3.713444e-03):4.374103e-02):2.135296e-02):3.493838e-02):3.302108e-03,29:1.149413e-01):8.926328e-03):1.290076e-02,(((67:9.094527e-03,30:3.574526e-03):4.201559e-02,31:6.362347e-02):1.083357e-01,((57:2.454396e-03,9:8.962945e-03):3.926297e-02,(66:1.207222e-02,(7:5.040787e-02,(8:5.509670e-03,6:8.948031e-03):2.988821e-02):4.410479e-02):6.754380e-03):3.882253e-02):1.380334e-02):9.177171e-03,(((13:6.132397e-02,(17:4.531650e-03,((16:2.975665e-03,51:1.014201e-02):1.077670e-02,15:1.193008e-03):3.801275e-03):5.497292e-02):1.759541e-02,((28:9.633999e-03,60:1.219106e-03):1.555850e-01,(58:7.910619e-03,14:3.159658e-02):4.575563e-03):2.576281e-02):2.815972e-02,((26:6.467865e-03,12:4.717508e-03):2.105551e-03,11:3.404449e-03):8.455262e-02):1.653921e-02):1.123666e-02):1.727949e-02,(55:4.261072e-03,56:1.208359e-02):2.051949e-02):7.591737e-03,(((69:7.809424e-03,70:3.432370e-03):1.941421e-02,37:4.221373e-02):9.990707e-02,(((71:2.807134e-02,(73:8.548526e-02,72:1.006138e-02):2.505615e-02):4.763434e-02,(39:3.072636e-03,38:1.705789e-03):2.048456e-01):2.267391e-02,(41:8.431629e-02,40:8.766856e-02):1.524561e-02):1.340806e-01):5.092674e-02):3.674928e-02,(((((82:9.066129e-03,(83:2.681871e-03,84:1.374291e-02):1.456874e-02):1.942038e-02,(85:4.189013e-02,(81:2.738679e-02,80:6.590382e-03):5.673954e-03):8.709215e-03):3.249840e-02,79:1.485435e-01):3.369032e-03,((77:1.248922e-02,46:5.115500e-02):2.094772e-02,(((45:1.243338e-02,74:2.382026e-03):5.269336e-02,(75:2.320291e-02,76:9.550052e-02):3.047689e-02):3.231168e-03,(42:4.368683e-02,((44:4.786574e-04,43:1.222479e-03):2.614853e-02,78:1.131990e-02):5.549269e-02):2.036661e-02):2.326889e-02):5.771501e-02):3.312336e-02,(53:6.092252e-02,52:4.315378e-02):2.757831e-02):1.824574e-03):4.370033e-02):6.277955e-02,1:1.834260e-01);
   tree gen.8000 = [&U] ((3:1.814941e-01,2:1.261571e-01):5.121605e-02,(((48:1.193750e-02,47:8.315016e-03):5.128416e-01,(50:5.401926e-02,49:1.329009e-01):1.025395e-01):1.912626e-01,(((((((((((33:3.061814e-03,((32:2.946585e-02,34:2.606052e-03):2.793823e-03,35:2.183151e-03):1.512575e-02):1.055599e-01,27:7.094579e-02):2.781754e-02,(90:1.950274e-01,((((96:2.190836e-03,97:3.308820e-02):5.536408e-02,(((100:1.897376e-03,99:1.090516e-03):1.302297e-02,98:1.257755e-02):2.509025e-02,101:1.739638e-03):4.666637e-02):5.285032e-02,(95:1.782865e-02,(94:7.393760e-02,((91:6.170098e-03,92:4.400352e-03):4.479172e-03,93:1.003746e-03):5.218432e-02):1.351611e-02):1.061674e-02):3.341271e-02,((89:1.619232e-03,87:4.298977e-02):6.287334e-03,88:4.248457e-03):5.004301e-02):2.864069e-02):3.207208e-02):2.694018e-02,29:1.088028e-01):1.021239e-02,(((67:4.415438e-03,30:5.002672e-03):7.247929e-02,31:9.714710e-02):1.239441e-01,((57:1.582057e-03,9:1.025428e-02):4.491977e-02,(66:1.381153e-02,(7:8.625830e-02,(8:1.417014e-03,6:8.407919e-03):1.461614e-02):4.414974e-02):1.840843e-02):4.460329e-02):1.429440e-02):1.427508e-02,((((86:5.145464e-02,4:2.234544e-02):1.458013e-02,(61:2.018163e-03,62:1.664819e-03):6.156599e-03):2.301925e-02,((((54:1.613188e-02,(22:3.163002e-02,(21:2.968897e-03,65:1.323289e-03):9.408139e-04):1.248341e-02):6.435622e-03,19:4.033071e-03):4.194173e-03,20:8.860568e-04):6.743657e-03,36:1.405261e-02):1.691628e-02):4.873446e-02,((((5:3.575375e-03,24:2.314807e-03):4.207424e-04,25:8.171321e-03):2.505919e-03,23:2.354886e-03):9.131711e-02,(68:1.861477e-01,(59:7.122217e-03,18:7.913249e-02):6.583788e-02):8.465806e-03):3.180942e-02):1.576309e-02):2.409282e-02,((((13:5.418691e-02,(51:1.160322e-02,((16:3.298130e-03,15:1.574714e-03):4.498695e-03,17:5.184546e-03):1.066932e-03):6.301643e-02):2.078746e-02,(28:7.047469e-03,60:9.307488e-04):1.780009e-01):3.366038e-02,(58:1.224414e-02,14:7.025704e-02):1.895717e-02):3.221683e-02,(11:3.769996e-03,(26:7.153050e-03,12:1.445798e-03):1.374569e-03):9.673452e-02):2.556660e-02):2.598942e-02,(55:4.977062e-03,56:1.382453e-02):5.046863e-02):1.167737e-02,((63:1.525533e-02,10:3.054486e-02):3.709580e-02,64:3.089294e-02):3.835595e-02):3.906787e-02,((69:2.125062e-02,(70:3.926888e-03,37:3.792815e-02):5.181695e-03):1.816465e-01,(((71:6.614432e-02,(73:1.050421e-01,72:1.307069e-02):3.175478e-02):8.001988e-02,(39:1.779233e-03,38:1.951551e-03):2.343587e-01):2.693828e-02,(41:1.620206e-01,40:7.804974e-02):2.435440e-02):1.405139e-01):5.856664e-02):4.660221e-02,(((((82:2.706655e-03,(83:7.299656e-03,84:1.572292e-02):3.885500e-02):2.758934e-02,(85:4.792544e-02,(81:3.133254e-02,80:7.539890e-03):6.491428e-03):1.717276e-02):3.718060e-02,79:1.562531e-01):3.395421e-02,((77:6.752733e-03,46:1.030014e-01):2.512368e-02,(((45:1.422472e-02,74:1.653409e-03):6.028515e-02,(75:3.598995e-02,76:6.966771e-02):3.651210e-02):4.409495e-03,(42:4.998100e-02,((44:4.736507e-04,43:1.398607e-03):3.008962e-02,78:1.304518e-02):5.772915e-02):3.571767e-02):2.072153e-02):6.603028e-02):2.385291e-02,(53:3.545383e-02,52:6.959117e-02):2.287207e-02):2.349708e-02):1.068319e-01):8.955382e-02,1:2.098531e-01);
   tree gen.9000 = [&U] ((3:2.366095e-01,2:1.607792e-01):5.819720e-02,(((48:1.180759e-02,47:9.448417e-03):5.827459e-01,(50:6.138250e-02,49:1.400865e-01):1.081186e-01):1.040058e-01,(((((((((33:2.652543e-03,((32:1.925376e-02,35:3.250987e-03):3.133290e-03,34:2.214200e-03):1.439635e-02):1.163464e-01,(90:2.155706e-01,((((96:2.489464e-03,97:3.737330e-02):6.291064e-02,(98:1.099518e-02,(101:4.891070e-03,(100:3.849574e-03,99:5.616806e-04):3.609494e-02):1.415458e-02):5.277976e-02):3.727851e-02,(95:2.025884e-02,(94:8.401588e-02,((91:3.689417e-03,92:5.885962e-03):4.077203e-03,93:1.102658e-03):4.362578e-02):2.310645e-02):1.206389e-02):5.541851e-02,((89:2.473598e-03,87:4.884961e-02):7.144346e-03,88:9.692962e-03):5.314086e-02):3.801282e-02):3.644375e-02):3.193824e-02,27:8.819721e-02):3.609434e-02,((29:1.236334e-01,((((86:7.046821e-02,4:1.970901e-02):1.031419e-02,(61:3.607127e-03,62:2.535327e-03):1.218323e-02):2.235265e-02,(((19:4.309837e-03,((21:3.980635e-03,54:2.318659e-02):4.637898e-04,65:7.250974e-04):1.387173e-02):1.101198e-02,(20:1.006833e-03,22:3.594143e-02):3.482460e-03):1.052066e-02,36:9.588681e-03):1.922210e-02):5.853884e-02,((23:2.899029e-04,((24:7.011780e-04,5:4.012010e-03):8.810210e-04,25:3.460968e-03):4.665132e-04):1.129561e-01,(68:1.145292e-01,(59:8.093031e-03,18:8.991886e-02):7.151139e-02):9.619761e-03):2.922405e-02):3.530304e-02):1.541139e-02,(((67:3.545943e-03,30:5.684575e-03):7.425004e-02,31:1.097448e-01):1.408387e-01,((57:1.797704e-03,9:1.608897e-02):5.104269e-02,(66:1.569414e-02,(7:8.704237e-02,(8:1.072211e-03,6:9.259509e-03):1.270987e-02):5.425547e-02):2.091764e-02):6.269679e-02):3.079465e-02):4.643525e-02):4.089525e-03,((((13:6.144293e-02,((16:1.773855e-03,15:4.284982e-03):3.581986e-03,(51:3.610472e-03,17:1.164833e-02):1.436718e-03):7.640895e-02):2.329615e-02,(28:4.793849e-02,60:5.985954e-04):1.114210e-01):3.824855e-02,(58:1.716486e-02,14:1.103813e-01):1.511626e-02):3.316243e-02,((12:1.521121e-03,26:6.315699e-03):1.201342e-03,11:4.338090e-03):1.099202e-01):4.275394e-02):1.674722e-02,(55:3.853751e-03,56:1.570892e-02):5.734790e-02):5.950684e-03,((63:2.059008e-02,10:3.240144e-02):4.215224e-02,64:1.749493e-02):5.722794e-02):4.439312e-02,(((70:3.715525e-03,69:3.137231e-02):6.138571e-03,37:4.352497e-02):2.064063e-01,(((71:5.731836e-02,(73:1.193601e-01,72:2.335362e-02):3.608320e-02):9.092721e-02,(39:3.247048e-03,38:2.217562e-03):2.663037e-01):2.930375e-02,(41:1.422763e-01,40:8.988240e-02):2.767410e-02):1.658201e-01):4.828015e-02):4.780162e-02,(((((82:4.941404e-03,(83:5.376143e-03,84:9.438557e-03):4.859837e-02):3.867911e-02,(85:5.718530e-02,(81:1.079575e-02,80:2.198270e-02):4.158729e-02):1.951354e-02):4.224861e-02,79:1.303532e-01):3.858244e-02,((77:3.632885e-03,46:9.122390e-02):2.133886e-02,(((45:2.151730e-02,74:5.069899e-03):6.687375e-02,(75:4.089566e-02,76:4.571773e-02):4.148898e-02):5.010543e-03,(42:5.679380e-02,((44:7.585647e-04,43:1.073738e-03):3.096325e-02,78:2.506658e-02):7.620583e-02):3.083856e-02):2.354604e-02):6.173218e-02):2.674453e-02,(53:7.333678e-03,52:5.809664e-02):5.496107e-02):2.669991e-02):9.824459e-02):9.939719e-02,1:2.384577e-01);
   tree gen.10000 = [&U] ((3:2.593697e-01,2:1.762451e-01):5.356286e-02,(((48:1.294340e-02,47:1.035729e-02):6.388021e-01,(50:8.067952e-02,49:1.682683e-01):1.185189e-01):1.140104e-01,(((((((29:1.355261e-01,((((86:7.724678e-02,4:2.160488e-02):1.633199e-02,(61:1.119842e-02,62:1.573911e-03):5.461520e-03):4.921730e-02,(((19:2.449307e-03,(65:2.164275e-04,(54:2.541699e-02,21:1.882843e-03):1.145110e-03):1.516204e-02):5.571471e-03,(20:1.103684e-03,22:3.891339e-02):3.949350e-03):7.599258e-03,36:1.053947e-02):1.773066e-02):7.734675e-02,((5:4.522291e-03,(23:1.292962e-04,(25:4.391044e-03,24:7.664763e-04):3.609581e-04):3.597367e-04):1.086054e-01,(68:1.434551e-01,(59:1.582800e-02,18:1.387071e-01):6.500783e-02):1.621036e-02):3.203521e-02):2.826026e-02):3.890209e-02,(((67:3.887039e-03,30:5.147550e-03):8.139240e-02,31:1.203015e-01):1.543864e-01,((57:1.277470e-03,9:4.760058e-03):1.001564e-01,(66:3.312436e-02,(7:9.541526e-02,(8:8.159779e-04,6:7.350805e-03):7.796176e-03):1.870660e-02):4.024569e-02):6.872780e-02):1.561615e-02):5.102054e-02,((((33:2.907699e-03,((32:3.406107e-03,35:4.495325e-03):6.812275e-03,34:3.066404e-03):6.454561e-03):1.245575e-01,(90:2.363071e-01,((((96:5.025216e-03,97:4.096836e-02):6.327888e-02,((98:3.904224e-03,(100:4.225809e-03,99:1.276978e-03):2.882277e-02):2.218540e-02,101:2.523297e-02):5.785682e-02):7.652805e-02,(95:1.993347e-02,(94:9.209763e-02,((92:7.730312e-03,91:1.167895e-03):1.742370e-03,93:2.367711e-03):5.667817e-02):5.415639e-03):2.522335e-02):6.438696e-02,((89:2.711542e-03,87:7.986230e-02):3.812997e-03,88:1.940842e-02):6.021120e-02):5.471572e-02):5.913861e-02):4.346667e-02,27:9.668119e-02):3.995621e-02,((((13:6.735333e-02,((16:8.490128e-04,15:4.697169e-03):4.312797e-03,(17:1.063447e-02,51:3.957775e-03):1.574921e-03):8.375897e-02):2.456456e-02,(28:5.336665e-02,60:6.561762e-04):8.666589e-02):3.548490e-02,(58:1.881600e-02,14:1.209993e-01):7.291542e-03):2.443863e-02,((11:6.272440e-03,12:8.439104e-04):1.298938e-03,26:8.733506e-03):1.155889e-01):4.612111e-02):4.313809e-03):1.835819e-02,((63:4.288299e-03,10:1.933412e-02):4.620700e-02,64:3.061119e-02):6.273288e-02):1.108073e-02,(55:2.640867e-03,56:1.567114e-02):7.167404e-02):5.502445e-02,(((70:5.260999e-03,69:3.439012e-02):5.094843e-03,37:3.345438e-02):2.262612e-01,(((71:6.283200e-02,(73:1.639316e-01,72:8.261444e-03):4.841870e-02):1.702183e-01,(39:1.567606e-03,38:6.826049e-04):2.919203e-01):3.212257e-02,(41:1.559623e-01,40:9.852848e-02):3.033616e-02):1.817709e-01):4.296144e-02):6.184319e-02,(((((82:1.132446e-02,(83:8.314491e-03,84:2.433187e-02):5.327321e-02):2.052841e-02,(85:6.268614e-02,(81:1.183423e-02,80:2.409728e-02):4.558771e-02):1.394911e-02):5.767081e-02,79:1.663960e-01):4.915208e-02,((77:4.061093e-03,46:9.999903e-02):1.921782e-02,(((45:2.358712e-02,74:5.557589e-03):9.614632e-02,(75:4.482955e-02,76:1.170963e-02):4.547994e-02):2.312599e-02,(42:6.225698e-02,((44:9.506062e-04,43:1.177024e-03):3.394171e-02,78:2.747782e-02):8.353631e-02):3.380502e-02):2.824497e-02):8.721261e-02):4.251139e-03,(53:2.928015e-02,52:9.707871e-02):1.341708e-01):7.008253e-02):1.073698e-01):1.089585e-01,1:2.613957e-01);
   tree gen.11000 = [&U] ((((((((82:1.474268e-02,(83:2.389448e-02,84:2.556225e-02):6.562754e-02):8.276196e-02,(85:1.705826e-01,(81:2.860942e-03,80:2.086665e-02):6.292346e-02):3.508502e-02):1.056329e-01,79:2.671411e-01):1.254538e-01,(((((75:9.463137e-02,76:1.958891e-02):6.765198e-02,(74:5.956980e-03,45:1.258411e-02):1.264501e-01):2.045951e-02,(((44:3.351624e-04,43:5.844681e-04):2.084611e-02,78:3.480562e-02):9.780364e-02,42:1.185782e-01):6.168152e-02):7.689476e-02,77:6.230620e-03):2.904592e-02,46:7.502732e-02):3.751644e-02):5.031637e-02,(52:4.078260e-02,53:7.832252e-03):3.064664e-01):9.882671e-02,(((37:5.520261e-02,(70:7.690731e-03,69:9.027837e-03):1.057178e-02):3.353324e-01,((68:3.058051e-01,(90:3.675404e-01,((95:4.951299e-02,(94:1.517273e-01,(((87:7.636526e-02,89:1.821902e-03):1.007150e-02,88:1.279544e-02):1.036678e-01,((92:5.462424e-03,93:3.105929e-03):2.852886e-03,91:3.613639e-03):4.932934e-02):3.751384e-02):6.612958e-03):3.969858e-02,((97:4.920428e-03,96:3.130746e-03):1.125465e-01,(((100:2.308680e-02,99:5.285924e-04):2.434676e-02,101:8.650126e-03):3.364824e-02,98:3.531821e-02):7.098994e-02):6.552038e-02):6.312092e-02):6.173224e-02):1.860129e-02,((((29:1.702181e-01,((4:2.128933e-02,((20:1.428281e-03,((((21:1.122923e-02,65:1.104998e-04):6.781101e-03,22:4.867061e-02):3.988448e-03,19:4.878622e-03):2.409237e-03,54:1.438086e-02):2.407931e-03):3.273038e-03,36:2.465036e-02):6.716623e-03):1.774591e-01,(((63:7.107690e-03,18:7.864137e-02):7.006105e-02,64:3.112733e-02):5.419669e-02,((5:2.212561e-03,(25:7.714568e-04,23:9.633257e-03):1.670496e-02):6.604163e-03,24:1.345349e-03):1.360800e-01):5.257766e-02):9.229323e-03):1.601289e-02,(((66:9.522972e-02,((8:8.534211e-03,6:5.702227e-03):2.820112e-02,7:1.115048e-01):7.621383e-02):3.813996e-02,(9:4.657383e-02,57:1.015716e-02):8.002162e-02):8.438581e-02,((((40:1.446779e-01,(39:3.141082e-03,38:1.153606e-03):3.231850e-01):1.825169e-01,(41:2.893483e-02,(71:6.574692e-02,72:9.577095e-02):8.094160e-02):1.966310e-01):6.893492e-02,73:1.928427e-01):2.667234e-01,((67:7.688308e-03,30:3.759140e-03):9.886645e-02,31:1.251220e-01):5.595610e-02):1.330371e-01):2.582628e-02):3.766094e-02,(10:1.008393e-01,27:1.124922e-01):1.214667e-01):3.776980e-02,(((33:1.019348e-03,((34:1.133973e-03,35:5.931705e-03):6.405570e-03,32:1.671893e-03):1.123770e-03):1.728770e-01,(((12:1.583067e-03,26:1.730344e-02):2.764736e-03,11:3.326515e-03):1.312920e-01,(59:1.166943e-01,((((28:6.732090e-02,60:1.150488e-02):1.441966e-01,(13:1.147438e-01,(((16:2.982005e-04,15:6.475973e-03):6.414649e-03,51:2.787391e-03):1.372486e-02,17:2.401705e-03):7.497469e-02):5.621664e-03):2.224707e-02,58:3.763152e-02):3.190161e-02,((55:4.456811e-04,56:3.423605e-02):1.092753e-01,14:1.550636e-01):2.081795e-02):1.467692e-02):6.209337e-02):2.318456e-02):1.045596e-02,(61:1.178826e-02,62:2.634675e-02):1.043412e-01):1.305055e-02):3.769185e-02):4.423822e-02):3.224250e-02,86:3.072506e-01):5.610226e-02):2.050737e-01,((48:3.907437e-03,47:4.408080e-03):8.506696e-01,(50:8.999406e-02,49:2.519448e-01):1.690048e-01):2.252813e-01):1.513268e-01,(2:2.674741e-01,3:2.856629e-01):1.094323e-01,1:1.833988e-01);
   tree gen.12000 = [&U] ((((((((82:1.514453e-02,(83:4.345186e-02,84:3.263673e-02):7.808705e-02):8.501786e-02,(85:1.752322e-01,(81:2.938925e-03,80:2.143543e-02):6.463861e-02):2.444775e-02):8.809964e-02,79:2.515875e-01):1.288733e-01,(((((75:9.721080e-02,76:1.459036e-02):6.949601e-02,(74:4.513150e-03,45:1.292712e-02):1.351920e-01):2.721947e-02,(((44:3.442982e-04,43:1.212736e-03):2.988659e-02,78:3.496285e-02):1.147714e-01,42:1.149395e-01):9.073075e-02):6.337846e-02,77:6.400452e-03):2.983765e-02,46:7.707239e-02):3.853905e-02):5.168787e-02,(52:4.189424e-02,53:8.045741e-03):3.148200e-01):1.015205e-01,(((37:9.081946e-02,(70:1.019670e-02,69:5.846434e-03):2.269379e-02):2.912425e-01,(((((29:1.666497e-01,((((20:2.418800e-03,(65:2.326124e-04,((22:4.440195e-02,(21:9.220370e-03,54:1.477285e-02):3.710608e-03):4.972587e-03,19:5.011602e-03):3.943597e-03):1.823780e-03):6.130151e-03,4:3.286146e-02):4.814693e-03,36:2.248267e-02):1.366445e-01,(((63:2.129558e-03,18:8.078495e-02):8.161073e-02,64:2.417150e-02):5.567396e-02,((24:9.295303e-03,5:7.588081e-04):9.309045e-03,(23:9.530994e-03,25:7.718408e-04):1.617519e-03):1.391193e-01):5.401081e-02):4.298396e-02):4.018752e-02,(((66:9.782546e-02,((8:5.233665e-03,6:5.787002e-03):2.144403e-02,7:1.145441e-01):3.096793e-02):3.917957e-02,(9:4.784332e-02,57:5.724419e-03):1.256067e-01):8.668597e-02,((((40:6.927435e-02,(39:3.226701e-03,38:1.185051e-03):3.319942e-01):1.874919e-01,(41:2.229158e-02,(71:1.182675e-01,72:9.838145e-02):8.960766e-02):2.154485e-01):5.445685e-02,73:1.980991e-01):2.739937e-01,((67:2.593355e-03,30:2.964553e-02):8.287755e-02,31:1.416611e-01):6.905035e-02):1.366634e-01):2.653024e-02):1.836739e-02,(10:1.035879e-01,27:1.155584e-01):6.774818e-02):4.063270e-02,(((61:1.261251e-02,62:2.706490e-02):1.031436e-01,((34:2.061262e-03,35:6.093390e-03):6.580171e-03,(32:3.503759e-04,33:9.083051e-04):5.481210e-04):1.775892e-01):1.275569e-02,((12:6.625049e-04,(11:8.324904e-03,26:1.811575e-02):4.701439e-04):1.306525e-01,(59:8.047939e-02,((((28:6.915592e-02,60:1.181847e-02):1.419672e-01,(13:1.178715e-01,(((16:3.063287e-04,15:5.319377e-03):5.608877e-03,51:4.071496e-03):7.634682e-03,17:2.608482e-03):7.468293e-02):8.145422e-03):1.957942e-02,58:4.015892e-02):3.277117e-02,((55:1.817235e-04,56:1.600073e-02):1.122539e-01,14:1.561131e-01):1.427249e-02):5.543428e-02):9.610282e-04):2.064423e-02):1.826059e-02):3.871924e-02,((90:3.775587e-01,(((94:6.407031e-02,95:5.086260e-02):6.681155e-03,(((87:7.844680e-02,89:3.153981e-03):2.648333e-02,88:7.234852e-03):1.119825e-01,(92:7.499229e-03,(93:2.058935e-03,91:4.823736e-03):4.887946e-03):5.180342e-02):5.809737e-02):3.914770e-02,((97:5.054547e-03,96:1.209687e-03):7.417324e-02,(((100:2.937898e-02,99:8.202204e-04):3.351173e-03,101:8.885908e-03):3.456541e-02,98:1.003973e-02):9.044945e-02):6.994089e-02):6.484145e-02):6.478870e-02,68:3.433919e-01):7.205032e-03):3.534190e-02):6.561446e-02,86:3.156256e-01):5.763148e-02):1.536273e-01,((48:7.561338e-03,47:4.528234e-03):8.738569e-01,(50:9.244709e-02,49:2.588123e-01):2.436654e-01):2.644855e-01):1.554516e-01,(2:2.747648e-01,3:2.934494e-01):1.124152e-01,1:1.883978e-01);
   tree gen.13000 = [&U] ((((((((82:1.559705e-02,(83:4.475020e-02,84:2.997325e-02):8.042030e-02):8.755820e-02,(85:1.459215e-01,(81:1.513044e-02,80:2.207592e-02):2.757966e-02):2.454313e-02):1.297373e-01,79:2.591049e-01):1.327241e-01,(((((75:1.131571e-01,76:1.022205e-02):5.535197e-02,(74:3.896057e-03,45:1.161908e-02):1.006309e-01):2.803279e-02,(((44:3.545858e-04,43:1.248973e-03):3.077960e-02,78:3.600755e-02):1.182007e-01,42:1.183739e-01):9.344179e-02):5.949254e-02,77:4.874890e-03):1.013424e-02,46:1.174611e-01):3.969060e-02):1.223239e-01,(52:4.314604e-02,53:7.845450e-03):3.242269e-01):1.322278e-01,((((37:4.825286e-02,70:5.698617e-03):2.928157e-02,69:6.021125e-03):3.110519e-01,(((((((32:4.276963e-04,(34:3.063567e-03,35:7.121995e-03):6.548602e-03):8.519930e-04,33:8.905177e-04):1.881706e-01,(10:1.066831e-01,27:1.190113e-01):1.028532e-01):4.311983e-02,((29:1.716292e-01,(((36:2.008727e-02,((((21:1.790620e-02,54:1.521427e-02):2.012226e-03,19:4.486181e-03):3.491218e-03,65:3.489220e-04):6.128837e-03,(20:2.236889e-03,22:4.075013e-02):1.447466e-03):2.133197e-03):2.900000e-03,4:2.992510e-02):1.260510e-01,(((63:1.900439e-02,18:8.319881e-02):4.830322e-02,64:2.489375e-02):5.733750e-02,((24:9.573047e-03,(25:1.466958e-03,5:8.996688e-04):5.691102e-03):1.328311e-03,23:4.294133e-03):1.452699e-01):5.562466e-02):4.426833e-02):3.830606e-02,(((66:4.085918e-02,((8:5.390047e-03,6:5.959918e-03):1.161011e-02,7:1.179667e-01):3.273461e-02):3.884578e-02,(9:4.160181e-02,57:6.602225e-03):1.293598e-01):8.927615e-02,((((40:5.792170e-02,(39:1.457101e-03,38:1.220460e-03):4.525748e-01):1.313983e-01,(41:1.849839e-02,(71:1.218013e-01,72:9.922499e-02):7.416112e-02):2.218861e-01):5.608402e-02,73:2.040183e-01):2.821807e-01,((67:2.670844e-03,30:3.053134e-02):8.535393e-02,31:1.359438e-01):7.765273e-02):7.609917e-02):2.801664e-02):4.387234e-02):1.878758e-02,((((12:7.249052e-04,11:2.463715e-03):4.914202e-04,26:1.788749e-02):1.458108e-01,(59:6.404649e-02,((((28:7.122230e-02,60:2.577203e-02):1.462091e-01,(13:1.213935e-01,(((16:3.218529e-04,15:4.059356e-03):2.859188e-03,51:3.521362e-03):4.899288e-03,17:2.686423e-03):7.846432e-02):1.257970e-02):1.836813e-02,58:1.891708e-02):2.648372e-02,((55:3.217051e-04,56:1.584332e-02):1.156080e-01,14:1.607778e-01):1.532380e-02):5.709066e-02):1.782904e-03):9.455844e-03,(61:8.451667e-03,62:2.413395e-02):1.011343e-01):2.138349e-02):3.938679e-02,(90:3.888402e-01,(((94:6.176165e-02,(((87:1.289797e-01,89:3.385470e-03):2.727466e-02,88:2.515534e-02):1.153286e-01,(91:4.246078e-03,(93:2.060079e-03,92:7.723306e-03):5.033998e-03):7.554714e-02):4.325658e-02):8.817385e-03,95:5.238237e-02):5.888118e-02,((97:5.205577e-03,96:1.245832e-03):8.256770e-02,(98:2.126528e-02,(101:1.400397e-02,(100:1.943853e-02,99:4.676696e-03):3.884651e-02):4.522537e-02):9.421826e-02):3.853840e-02):6.699807e-02):9.431314e-02):7.242827e-03,68:3.536525e-01):3.751046e-02):6.757502e-02,86:3.250565e-01):1.109965e-01):1.582177e-01,((48:5.491678e-03,47:5.240723e-03):8.999677e-01,(50:9.520941e-02,49:2.665456e-01):2.509461e-01):2.589123e-01):1.388172e-01,(2:2.829748e-01,3:3.022176e-01):1.157742e-01,1:1.940271e-01);
   tree gen.14000 = [&U] ((3:3.395059e-01,2:2.811909e-01):1.300971e-01,(((48:9.010794e-03,47:4.714872e-03):9.052738e-01,(50:1.204125e-01,49:2.435033e-01):2.012038e-01):1.699249e-01,((((((27:1.461917e-01,((63:1.259697e-02,10:2.326686e-02):6.143889e-02,64:6.697218e-02):3.921112e-02):1.733044e-02,(((29:1.721263e-01,((((86:1.539671e-01,4:1.713720e-02):2.105618e-02,(61:1.418689e-02,62:7.121312e-03):1.137526e-02):3.651416e-02,(((19:9.088557e-04,(21:8.718414e-03,65:1.096027e-03):5.588210e-03):3.989867e-03,((20:1.645933e-03,22:2.398277e-02):1.284095e-03,54:1.345422e-02):7.838878e-04):1.498355e-02,36:1.261101e-02):1.159153e-02):1.053007e-01,(((5:3.137682e-03,(23:2.305630e-04,25:3.651757e-03):1.438733e-04):4.241858e-05,24:1.448198e-03):1.445819e-01,(68:1.746704e-01,(59:6.348592e-02,18:1.284294e-01):6.576182e-02):2.029353e-02):2.781685e-02):3.955310e-02):2.727600e-02,(((57:4.955267e-03,9:1.651659e-02):1.287722e-01,(66:8.500946e-02,(7:1.116345e-01,(8:6.440656e-04,6:1.908067e-03):1.033986e-02):1.364494e-02):4.425299e-02):1.134073e-01,(((67:2.071037e-03,30:2.528971e-03):9.721515e-02,31:1.464788e-01):1.492543e-01,(55:1.764845e-03,56:8.999317e-03):4.913276e-02):3.527834e-02):2.575613e-02):4.558521e-02,((14:1.844326e-01,(((13:8.200921e-02,(17:6.766064e-03,(51:8.120553e-03,(16:2.069989e-03,15:6.663667e-03):9.289301e-04):1.849629e-03):1.141714e-01):1.709348e-02,(28:3.491794e-02,60:2.368902e-03):1.372345e-01):3.043704e-02,58:2.054864e-02):1.981008e-02):3.618436e-02,(26:5.378059e-03,(12:6.654737e-04,11:1.355093e-03):8.820577e-04):1.300365e-01):4.407884e-02):2.248748e-02):1.301454e-02,((33:1.909650e-03,(35:6.370622e-03,34:4.681958e-03):3.693147e-03):3.173365e-04,32:1.478645e-03):2.298511e-01):6.507350e-02,(90:3.859303e-01,(((95:6.377590e-02,(94:1.202308e-01,((91:2.474185e-03,92:3.369369e-03):5.372709e-05,93:4.394542e-03):7.514941e-02):2.916717e-02):3.280511e-02,((89:1.577136e-03,87:7.202670e-02):3.226478e-02,88:2.455074e-02):1.014346e-01):5.805344e-02,((96:9.954122e-04,97:6.103455e-03):7.780808e-02,((98:5.493746e-03,(100:1.742506e-02,99:2.554769e-03):5.024764e-02):3.653215e-02,101:1.854070e-02):6.747368e-02):4.688019e-02):6.271221e-02):7.298897e-02):5.233038e-02,(((70:1.087927e-02,69:1.357760e-02):9.626322e-03,37:4.486379e-02):3.612065e-01,(((71:8.148265e-02,(73:2.898048e-01,72:8.265984e-02):4.080370e-02):1.622649e-01,(39:9.100414e-04,38:1.549325e-03):4.399133e-01):9.991718e-03,(41:1.898992e-01,40:1.199680e-01):4.982771e-02):2.570804e-01):7.180291e-02):1.534680e-01,(((((82:9.775536e-03,(83:2.421364e-02,84:3.452457e-02):6.195533e-02):9.453887e-02,(85:1.213744e-01,(81:3.432847e-03,80:2.869961e-02):3.653972e-02):4.228354e-02):1.127020e-01,79:2.026032e-01):4.250338e-02,(46:1.205949e-01,((((45:4.654823e-02,74:6.629968e-03):8.449105e-02,(75:7.744264e-02,76:4.819851e-03):6.443231e-02):3.270764e-02,(42:7.466552e-02,((44:8.496601e-04,43:2.646468e-03):3.345938e-02,78:4.949133e-02):1.186002e-01):5.627803e-02):4.960598e-02,77:1.470383e-02):8.516040e-03):8.887491e-02):4.573899e-02,(53:1.373843e-02,52:4.161532e-02):2.540966e-01):9.547252e-02):1.521751e-01):1.577065e-01,1:2.143687e-01);
   tree gen.15000 = [&U] ((((((((82:7.559465e-03,(83:3.995721e-02,84:8.273860e-02):7.534814e-02):9.075824e-02,(85:1.472290e-01,(81:1.005209e-02,80:3.009783e-02):2.880055e-02):3.135651e-02):1.402319e-01,79:2.614267e-01):6.476627e-02,(((((75:1.141711e-01,76:7.898721e-03):6.053998e-02,(74:1.042465e-02,45:1.987090e-02):1.195704e-01):1.255715e-02,(((44:2.936230e-03,43:1.260165e-03):2.421472e-02,78:3.328780e-02):1.192599e-01,42:9.169554e-02):8.575811e-02):5.759172e-02,77:6.786134e-03):4.098581e-03,46:1.178394e-01):8.110906e-02):3.248782e-02,(52:4.353267e-02,53:1.422964e-02):2.743657e-01):1.077737e-01,(((((((((66:8.059331e-02,((8:5.184615e-03,6:7.742196e-03):5.725797e-03,7:1.190238e-01):5.264401e-02):2.883631e-02,(9:4.197460e-02,57:5.453835e-03):9.045746e-02):8.860629e-02,(29:1.862674e-01,(((36:2.026727e-02,(20:1.564599e-03,(22:2.731322e-02,((65:1.990811e-03,21:2.049239e-02):1.892320e-03,(54:3.533517e-02,19:2.854338e-03):2.560800e-03):1.085818e-02):1.017825e-03):6.767355e-03):5.939351e-03,4:3.832851e-02):1.271805e-01,(((63:1.026705e-02,18:8.394435e-02):5.467931e-02,64:5.275299e-02):4.862419e-02,((24:9.238803e-03,23:3.432013e-03):2.673124e-03,(25:2.973230e-03,5:1.714682e-03):4.116794e-03):1.309642e-01):4.945083e-02):3.999832e-02):4.058403e-02):3.783677e-02,(((33:9.295084e-04,32:2.610969e-04):1.409701e-03,(34:1.091606e-03,35:6.085858e-03):1.529717e-03):1.833552e-01,(10:1.076391e-01,27:1.184055e-01):6.441165e-02):4.350622e-02):1.855022e-02,((((11:1.016803e-02,(12:2.746999e-03,26:1.404489e-02):2.263135e-03):1.435911e-01,(((((28:1.699949e-02,60:3.162484e-02):1.716226e-01,(13:8.695555e-02,(((16:1.153966e-03,15:6.574125e-03):1.860080e-03,51:4.789121e-03):5.469867e-03,17:2.992067e-03):1.477774e-01):3.545556e-02):3.035171e-02,58:2.644598e-02):8.330021e-03,14:1.586414e-01):4.600741e-02,59:5.541507e-02):1.178424e-02):1.412508e-02,(61:4.732738e-03,62:2.435021e-02):1.854555e-01):2.504544e-02,(55:6.731506e-04,56:1.598529e-02):1.229894e-01):9.984025e-03):4.496331e-02,((((40:1.420051e-01,(39:1.295575e-03,38:1.149835e-03):3.616420e-01):1.324595e-01,(41:1.244357e-02,(71:1.228928e-01,72:1.340128e-01):1.026861e-01):2.238744e-01):7.334718e-02,73:2.228743e-01):2.425781e-01,((67:2.694777e-03,30:3.080493e-02):8.611878e-02,31:1.481755e-01):7.834857e-02):7.678109e-02):1.656085e-02,(90:3.923245e-01,(((95:4.366993e-02,(((87:1.173180e-01,89:5.727188e-03):3.393567e-02,88:1.912287e-02):1.030637e-01,(92:3.271239e-03,(93:2.433636e-03,91:4.284127e-03):1.151832e-02):7.442983e-02):5.294201e-02):1.693530e-02,94:1.588650e-01):7.317051e-02,((97:6.262912e-03,96:1.320940e-03):9.403971e-02,(((100:1.961271e-02,99:3.287606e-03):2.866611e-02,98:2.681494e-02):4.083454e-02,101:2.606304e-02):1.219528e-01):4.002414e-02):6.111986e-02):9.818768e-02):3.433679e-02,(68:3.618150e-01,(37:4.898402e-02,(69:3.055353e-02,70:6.806574e-03):8.490613e-03):3.355250e-01):2.755142e-03):6.233785e-02,86:3.279693e-01):1.217499e-01):1.589010e-01,((48:4.709982e-03,47:5.156129e-03):9.080323e-01,(50:9.606258e-02,49:2.689341e-01):2.531948e-01):2.147642e-01):1.400611e-01,(2:3.602968e-01,3:3.049258e-01):1.168116e-01,1:1.957658e-01);
   tree gen.16000 = [&U] ((((((((82:7.982638e-03,(83:2.612140e-02,84:8.108432e-02):7.956607e-02):9.583881e-02,(85:1.186111e-01,(81:1.444148e-02,80:2.311123e-02):4.012013e-02):3.311182e-02):1.641300e-01,79:2.760612e-01):6.839183e-02,((77:1.052859e-03,(((75:7.851694e-02,76:7.484725e-03):6.392896e-02,(74:6.926313e-03,45:2.098326e-02):1.262639e-01):1.326009e-02,(((44:2.600859e-03,43:7.844516e-04):2.557024e-02,78:3.515122e-02):1.259360e-01,42:9.682858e-02):9.180851e-02):5.810245e-02):4.180508e-03,46:1.244360e-01):8.695933e-02):4.237865e-02,(52:4.596959e-02,53:1.502621e-02):2.897244e-01):9.971789e-02,((((((55:7.108330e-04,56:1.688013e-02):1.298743e-01,(((((((28:5.303897e-02,60:2.100792e-02):1.812299e-01,(13:7.473888e-02,(((16:3.897706e-04,15:7.793401e-03):2.944368e-03,51:5.057212e-03):5.810597e-03,17:3.159560e-03):1.560498e-01):4.028777e-02):1.081603e-02,58:2.192320e-02):1.795900e-02,14:1.675220e-01):2.405987e-02,(59:5.851716e-02,(26:1.483112e-02,(12:6.168453e-03,11:1.073723e-02):2.719444e-03):1.520242e-01):9.714566e-03):1.156360e-02,(61:3.628709e-03,62:2.571332e-02):1.595709e-01):2.644747e-02,((((66:9.579944e-02,((8:5.474845e-03,6:5.356179e-03):8.106820e-03,7:1.256866e-01):5.559098e-02):2.637134e-02,(9:4.432431e-02,57:3.588632e-03):9.552119e-02):9.356639e-02,(29:1.966945e-01,(((36:1.213975e-02,((20:1.652184e-03,22:3.011489e-02):9.658713e-04,(21:2.161356e-02,((65:1.312528e-03,54:1.562161e-02):2.040937e-03,19:1.296566e-03):3.443391e-03):1.050922e-02):4.889295e-03):6.271831e-03,4:4.047411e-02):1.343000e-01,(((63:1.084179e-02,18:1.027832e-01):6.708689e-02,64:5.570606e-02):6.687927e-02,((23:3.331887e-03,(5:1.929156e-03,24:8.749228e-03):5.075692e-03):2.984519e-03,25:3.139669e-03):1.377680e-01):5.221905e-02):3.557408e-02):4.285589e-02):3.995484e-02,((33:6.888866e-04,(32:1.715128e-03,(34:2.466777e-03,35:6.426539e-03):1.556934e-03):5.457621e-04):2.149758e-01,(10:1.136647e-01,27:1.250337e-01):6.801736e-02):4.594167e-02):3.176853e-02):8.766693e-03):5.703385e-02,(90:4.142865e-01,((((((87:8.158101e-02,89:3.440391e-03):3.770877e-02,88:7.112030e-03):1.088331e-01,(93:5.314343e-03,(91:4.523949e-03,92:3.454361e-03):8.264438e-03):5.974411e-02):5.540032e-02,94:1.677582e-01):1.788332e-02,95:4.611454e-02):7.726654e-02,((97:6.613504e-03,96:1.394885e-03):9.930398e-02,(98:1.099608e-02,(99:1.035417e-03,(101:2.752202e-02,100:6.486761e-03):5.928145e-03):4.208255e-02):1.287796e-01):5.332301e-02):6.454129e-02):1.036841e-01):4.979746e-03,((((40:8.748413e-02,(39:1.368100e-03,38:4.341497e-04):3.818864e-01):1.398745e-01,(41:1.314016e-02,(71:1.297722e-01,72:1.415147e-01):1.197487e-01):2.427446e-01):6.649213e-02,73:2.353507e-01):2.561575e-01,((67:6.350913e-04,30:3.252936e-02):1.589243e-01,31:1.564702e-01):8.273446e-02):8.107923e-02):5.535123e-02,(68:2.794687e-01,(37:5.172611e-02,(69:4.241344e-02,70:2.572174e-02):8.965911e-03):3.543074e-01):2.794382e-03):6.505059e-02,86:3.722967e-01):1.533244e-01):1.685237e-01,((48:4.973643e-03,47:5.444765e-03):9.588632e-01,(50:1.014401e-01,49:3.002543e-01):2.316218e-01):2.267865e-01):1.568008e-01,(2:3.495091e-01,3:3.680115e-01):1.233506e-01,1:2.067246e-01);
   tree gen.17000 = [&U] ((((((((82:8.007496e-03,(83:1.564204e-02,84:8.151429e-02):1.003838e-01):9.634702e-02,(85:1.566741e-01,(81:4.721926e-03,80:4.248210e-02):3.737898e-02):8.561072e-03):1.650004e-01,79:2.775251e-01):9.165775e-02,((77:7.717969e-04,(((75:7.893330e-02,76:1.391891e-02):6.426797e-02,(74:6.963042e-03,45:2.109453e-02):1.269334e-01):1.333040e-02,(((44:9.540104e-04,43:2.361703e-03):4.887709e-02,78:3.533763e-02):1.266038e-01,42:9.734205e-02):9.229535e-02):5.841056e-02):4.202677e-03,46:1.250958e-01):7.736671e-02):5.980756e-02,(52:3.725550e-02,53:1.510589e-02):2.912608e-01):9.535501e-02,(((((((40:8.794805e-02,(39:9.656666e-04,38:3.121810e-04):3.839115e-01):1.846388e-01,(41:2.965738e-02,(71:1.304603e-01,72:1.422652e-01):8.430915e-02):2.502524e-01):7.204722e-02,73:2.365987e-01):2.575158e-01,((67:6.384590e-04,30:1.776246e-02):1.662158e-01,31:1.572999e-01):8.105328e-02):7.999839e-02,(37:9.767850e-02,(69:4.263835e-02,70:2.399818e-02):9.013456e-03):3.561862e-01):1.718861e-02,((((55:4.509359e-04,56:3.104537e-03):1.099940e-01,((((59:4.698816e-02,(26:1.490976e-02,(12:1.058089e-03,11:8.463303e-03):3.149630e-03):9.538550e-02):2.631599e-02,(61:3.647951e-03,62:1.016237e-02):1.604171e-01):1.162492e-02,((((28:4.872577e-02,60:1.200541e-02):1.778881e-01,(13:7.850324e-02,(((16:3.918375e-04,15:8.647922e-03):4.571882e-03,51:4.261865e-03):2.256903e-03,17:1.093178e-02):1.568774e-01):4.050141e-02):1.519198e-02,58:2.372821e-02):1.930900e-02,14:1.844562e-01):2.277231e-02):4.468698e-02,((((66:9.630745e-02,((8:7.511345e-03,6:5.384582e-03):1.129654e-02,7:1.263531e-01):5.588577e-02):1.778151e-02,(9:5.503218e-02,57:5.278321e-03):9.602772e-02):9.305200e-02,(29:1.977375e-01,(((36:1.122990e-02,(20:1.416988e-03,((21:2.172817e-02,(19:1.303441e-03,(65:1.319488e-03,54:1.195432e-02):2.138935e-03):9.849412e-04):7.567773e-03,22:3.027458e-02):2.427150e-03):3.250015e-03):9.836904e-03,4:3.031963e-02):1.350121e-01,(((63:5.701647e-03,18:1.033282e-01):6.744264e-02,64:6.076561e-02):4.597742e-02,(((23:1.555216e-03,25:3.180846e-03):1.518782e-03,5:2.561826e-03):5.158471e-03,24:3.156411e-03):1.699688e-01):6.527754e-02):3.205124e-02):4.308315e-02):4.016672e-02,(((33:7.498014e-04,32:1.724223e-03):5.221551e-04,(34:1.518187e-03,35:5.939557e-03):1.723211e-03):2.088676e-01,(10:1.142674e-01,27:1.256967e-01):8.659633e-02):4.618529e-02):3.193700e-02):1.658462e-02):2.109429e-02,(90:4.164834e-01,((((((87:9.408390e-02,89:9.362938e-03):2.610517e-02,88:7.149744e-03):1.094103e-01,((92:1.514270e-02,93:5.116765e-03):1.641370e-04,91:1.022951e-02):4.399425e-02):6.737453e-02,94:1.686478e-01):1.509100e-02,95:4.633550e-02):6.863953e-02,((97:1.298356e-02,96:9.189550e-04):9.983057e-02,(98:1.105439e-02,(101:2.766797e-02,(100:2.205694e-02,99:2.231191e-02):1.047726e-02):2.825111e-02):1.196183e-01):5.360577e-02):8.834802e-02):1.042340e-01):7.473134e-03,68:2.952064e-01):2.204930e-02):1.033882e-01,86:3.742709e-01):8.978722e-02):1.694174e-01,((48:5.000018e-03,47:4.302520e-03):9.639479e-01,(50:1.019780e-01,49:3.018465e-01):2.328501e-01):2.279891e-01):1.576322e-01,(2:3.318427e-01,3:3.699630e-01):1.382445e-01,1:2.078208e-01);
   tree gen.18000 = [&U] ((((((((82:1.742140e-02,(83:1.595530e-02,84:5.521144e-02):1.136405e-01):9.827658e-02,(85:1.598118e-01,(81:4.816493e-03,80:3.333259e-02):5.511817e-02):2.091571e-02):1.683049e-01,79:2.898683e-01):8.634855e-02,((77:3.588680e-04,(((75:8.051411e-02,76:3.019988e-02):6.555507e-02,(74:2.543473e-03,45:2.151699e-02):1.294755e-01):1.302973e-02,(((44:3.823666e-04,43:2.115990e-03):4.985596e-02,78:3.725488e-02):9.421969e-02,42:9.929153e-02):9.414376e-02):5.958035e-02):3.519604e-03,46:1.119911e-01):7.891615e-02):4.351783e-02,(52:3.800162e-02,53:5.389006e-02):3.009374e-01):9.726470e-02,(((((((40:8.970939e-02,(39:9.850062e-04,38:9.662751e-04):3.916001e-01):1.883366e-01,(41:3.025133e-02,(71:1.330731e-01,72:1.451143e-01):8.599762e-02):2.552642e-01):7.349012e-02,73:2.413371e-01):2.626731e-01,(37:9.332190e-02,(69:2.846871e-02,70:1.026060e-02):4.607063e-02):3.782103e-01):8.118985e-02,((67:6.946613e-04,30:9.170428e-03):1.695446e-01,31:1.604502e-01):8.267655e-02):3.878307e-02,(((90:4.248244e-01,((95:5.858860e-02,((((87:1.470244e-01,89:1.077943e-02):2.149923e-02,88:9.316574e-03):1.116014e-01,((92:1.605981e-03,91:3.970041e-03):1.795523e-04,93:7.077146e-03):7.838294e-02):6.872384e-02,94:1.720253e-01):1.597593e-02):7.849360e-02,((97:2.150146e-02,96:2.442368e-03):1.018299e-01,(98:1.348419e-02,(101:2.317525e-02,(100:1.608831e-02,99:2.275875e-02):3.234304e-02):3.161593e-02):1.220139e-01):7.969392e-02):7.039878e-02):1.216447e-01,68:3.011185e-01):2.306628e-02,((((((66:9.823621e-02,((8:7.661776e-03,6:3.739298e-03):9.462719e-03,7:1.288836e-01):5.700500e-02):3.852458e-02,(9:3.176149e-02,57:1.084460e-02):9.795088e-02):1.208889e-01,(29:2.016976e-01,(((36:1.278560e-02,(20:1.073186e-03,(22:3.817444e-02,(21:2.157400e-02,((65:1.351467e-03,54:1.305213e-02):1.010988e-03,19:1.325079e-03):2.120566e-03):3.777615e-03):7.728167e-04):4.328117e-03):5.649070e-03,4:3.092684e-02):1.623112e-01,(((63:4.821684e-03,18:1.053976e-01):1.275993e-01,64:6.388905e-02):4.689821e-02,((5:3.401806e-03,(25:3.244549e-03,23:4.031400e-04):1.442390e-03):1.560543e-03,24:7.494329e-03):1.794607e-01):4.434402e-02):2.305766e-02):3.541491e-02):4.097114e-02,(((32:1.903277e-03,(34:4.510265e-04,35:3.162629e-03):2.009738e-03):2.634301e-04,33:6.876875e-04):2.130506e-01,(10:1.165558e-01,27:1.282141e-01):5.796127e-02):7.266464e-02):1.661451e-02,(55:1.079536e-03,56:1.281010e-03):9.224983e-02):1.763569e-02,(((59:4.792919e-02,(61:1.604672e-02,62:1.036589e-02):1.582371e-01):3.395272e-02,((11:5.400906e-03,26:1.736381e-02):8.752676e-03,12:3.450629e-04):1.013529e-01):3.687532e-02,((((28:5.600621e-02,60:3.098935e-02):1.641678e-01,(13:8.007544e-02,(((16:4.507937e-04,15:4.053770e-03):1.946242e-03,51:6.479512e-03):1.978775e-03,17:1.115071e-02):1.579405e-01):4.131254e-02):3.866692e-02,58:2.511165e-02):1.175296e-02,14:1.881504e-01):1.607778e-02):4.560877e-02):2.796177e-02):8.369834e-03):1.054588e-01,86:3.817665e-01):1.195683e-01):1.756696e-01,((48:5.100154e-03,47:4.388688e-03):9.832530e-01,(50:8.884494e-02,49:3.078916e-01):2.375134e-01):3.023019e-01):1.607892e-01,(2:3.384886e-01,3:3.773723e-01):1.191178e-01,1:2.118693e-01);
   tree gen.19000 = [&U] ((((79:2.961010e-01,(((46:2.094089e-01,((((75:8.224532e-02,76:1.953804e-02):7.995234e-02,(74:9.889841e-03,45:9.528167e-03):1.322595e-01):1.330989e-02,(((44:4.254213e-04,43:1.374067e-03):5.092796e-02,78:5.134190e-02):1.222169e-01,42:1.012235e-01):5.610924e-02):6.086145e-02,77:3.053331e-04):3.427309e-03):6.252425e-02,(52:3.881874e-02,53:5.504881e-02):3.074082e-01):8.820522e-02,((82:2.053740e-02,(83:1.629837e-02,84:5.639860e-02):1.160841e-01):1.003897e-01,(85:1.541321e-01,(81:1.154837e-02,80:3.548711e-02):2.144191e-02):5.764280e-02):1.719238e-01):6.967929e-02):1.010793e-01,(((((((40:9.163833e-02,(39:3.044945e-03,38:9.870520e-04):3.787401e-01):1.923862e-01,(41:4.965724e-02,(71:1.359344e-01,72:1.569674e-01):8.784675e-02):2.534868e-01):7.335373e-02,73:2.465263e-01):2.683211e-01,(37:9.532851e-02,(69:4.953187e-02,70:1.048122e-02):1.897168e-02):3.863425e-01):7.522819e-02,((67:1.992865e-03,30:6.464282e-03):1.731901e-01,31:1.129143e-01):1.295233e-01):6.592011e-02,((((((((34:6.608292e-04,35:4.343315e-03):1.020212e-03,33:2.173419e-04):6.238178e-04,32:6.040667e-04):2.176316e-01,(10:1.190620e-01,27:1.309710e-01):6.508047e-02):6.493080e-02,(55:1.102749e-03,56:2.033856e-03):9.555974e-02):1.898703e-02,((((66:6.524825e-02,((8:4.674332e-03,6:2.524830e-03):9.412228e-03,7:1.316549e-01):5.536756e-02):3.946770e-02,(9:1.311544e-02,57:1.107778e-02):1.298160e-01):1.234883e-01,29:1.957673e-01):3.695029e-02,(((36:1.306052e-02,(20:3.784497e-04,(22:3.899527e-02,((21:2.203788e-02,54:1.024941e-02):1.115602e-03,(19:6.322177e-04,65:1.380526e-03):1.550888e-03):5.148595e-03):7.894339e-04):4.421181e-03):7.827774e-03,4:3.147381e-02):1.588471e-01,(((63:4.171425e-03,18:4.764899e-02):1.114739e-01,64:6.526279e-02):4.852301e-02,((23:1.109372e-03,25:3.260947e-03):1.994593e-03,(24:7.742103e-03,5:3.601511e-03):1.144248e-03):1.370947e-01):7.771044e-02):3.750786e-02):4.185211e-02):2.101650e-02,(((59:4.895977e-02,(61:1.639175e-02,62:4.556620e-03):1.616396e-01):3.468277e-02,((26:1.292077e-02,12:8.113567e-04):9.044799e-03,11:4.674550e-03):1.466811e-01):3.997007e-02,((((28:5.721046e-02,60:3.165568e-02):1.676977e-01,(13:8.020105e-02,(51:6.618835e-03,(17:1.139047e-02,(16:4.404298e-04,15:4.140934e-03):2.022803e-03):1.464993e-03):1.165060e-01):4.172214e-02):3.949834e-02,58:1.314123e-02):7.007629e-03,14:1.921960e-01):2.015649e-02):4.658945e-02):1.676591e-02,((90:4.339590e-01,(((((87:1.349977e-01,89:1.380870e-02):4.578004e-02,88:9.516899e-03):1.264880e-01,((92:1.299174e-03,93:1.217608e-02):3.955920e-03,91:5.298908e-04):8.220318e-02):7.020155e-02,(94:1.232752e-01,95:5.984838e-02):2.197400e-02):6.642174e-02,((97:2.519042e-02,96:2.078741e-03):2.633549e-02,(98:1.377413e-02,(101:2.367357e-02,(100:1.016638e-02,99:1.186605e-02):2.850729e-03):6.762935e-02):1.246375e-01):7.956110e-02):9.673672e-02):1.206891e-01,68:3.650806e-01):1.968610e-02):1.963470e-02):1.077264e-01,86:3.671768e-01):1.221393e-01):1.794469e-01,((48:2.060985e-03,47:4.483053e-03):1.004395e+00,(50:9.075529e-02,49:3.145119e-01):2.426204e-01):3.088020e-01):1.642465e-01,(2:3.457668e-01,3:3.854866e-01):1.073801e-01,1:2.164249e-01);
   tree gen.20000 = [&U] ((((79:2.950627e-01,((((((75:8.647110e-02,76:1.946953e-02):7.252387e-02,(74:4.998822e-03,45:1.875894e-02):1.080739e-01):3.493700e-02,(((44:5.951976e-04,43:2.751251e-03):3.424759e-02,78:5.116186e-02):1.217883e-01,42:6.734443e-02):5.591248e-02):6.064803e-02,(77:3.655168e-04,46:2.086746e-01):1.320894e-02):6.875861e-02,(52:3.868261e-02,53:4.927493e-02):3.063302e-01):6.838667e-02,((82:2.046538e-02,(83:9.528199e-03,84:5.467333e-02):1.156770e-01):1.000377e-01,(85:1.535916e-01,(81:4.959833e-03,80:2.288001e-02):3.149893e-02):5.744067e-02):1.713209e-01):8.014362e-02):1.102404e-01,(((((((40:9.131698e-02,(39:3.034267e-03,38:7.571820e-04):4.448257e-01):2.075553e-01,(41:3.076456e-02,(71:9.284528e-02,72:1.564169e-01):1.006512e-01):2.827072e-01):1.051179e-01,73:2.456618e-01):2.086319e-01,(37:6.323373e-02,(69:3.958870e-02,70:2.110992e-02):4.374391e-02):4.313296e-01):7.199038e-02,((67:7.992859e-04,30:8.690779e-03):1.725828e-01,31:1.574374e-01):1.290691e-01):6.417038e-02,((((((32:2.174900e-03,((34:6.297795e-04,35:3.466296e-03):1.230249e-03,33:4.315183e-04):4.919293e-04):2.012992e-01,(10:8.652222e-02,27:1.305117e-01):1.140951e-01):1.718410e-02,(55:3.829571e-03,56:1.574066e-02):8.205979e-02):1.892045e-02,((29:1.950808e-01,(((36:1.301472e-02,((19:1.646656e-03,(21:2.196060e-02,65:2.612052e-03):6.367584e-03):1.379569e-02,(22:3.756792e-02,(20:3.726208e-04,54:2.192075e-02):1.660951e-03):3.787104e-03):1.857336e-03):7.800324e-03,4:3.338799e-02):1.582901e-01,(((63:3.517810e-02,18:9.647095e-02):6.071542e-02,64:6.503394e-02):7.594280e-02,((23:2.984437e-03,25:3.249512e-03):9.191010e-04,(24:4.301644e-03,5:1.571974e-03):1.161836e-03):1.304643e-01):7.743793e-02):1.887747e-02):3.682072e-02,((66:7.916389e-02,((8:4.657940e-03,6:3.666792e-03):3.795543e-03,7:1.346881e-01):6.171757e-02):2.379978e-02,(9:8.303709e-03,57:1.103893e-02):1.293607e-01):1.230552e-01):5.692530e-02):2.094280e-02,(((59:8.731937e-02,(61:7.314998e-03,62:2.373086e-03):1.610728e-01):1.889321e-02,((12:1.105663e-03,26:2.158677e-02):6.945067e-04,11:3.527376e-03):1.899397e-01):2.672373e-02,((((28:5.700984e-02,60:3.513833e-02):1.671097e-01,(13:7.808440e-02,(51:6.530851e-03,((16:1.455556e-03,15:4.126413e-03):2.135045e-03,17:1.135053e-02):1.916211e-03):1.191950e-01):4.760166e-02):2.607330e-02,58:1.312803e-02):6.534492e-03,14:1.915220e-01):2.892887e-02):3.731014e-02):1.670712e-02,((90:3.988910e-01,(((95:5.963851e-02,94:1.310605e-01):2.267774e-02,(((87:7.455027e-02,89:2.671542e-02):3.794418e-02,88:2.872030e-02):1.080967e-01,((92:2.652092e-03,93:4.386484e-03):7.453141e-03,91:1.414211e-03):8.191492e-02):7.204534e-02):6.618882e-02,((97:2.510209e-02,96:1.260496e-03):4.166451e-02,(((100:9.801905e-03,99:5.237512e-03):4.824507e-02,101:2.010313e-02):4.029424e-03,98:1.261735e-02):1.183645e-01):7.928210e-02):9.639749e-02):1.313143e-01,68:3.638004e-01):1.267556e-02):2.233930e-02):1.073486e-01,86:3.658893e-01):1.217110e-01):1.922969e-01,((48:2.053758e-03,47:8.404981e-03):1.000873e+00,(50:1.339135e-01,49:3.134090e-01):2.417696e-01):3.077191e-01):1.636705e-01,(2:3.445543e-01,3:3.841348e-01):1.070035e-01,1:2.690239e-01);
   tree gen.21000 = [&U] ((((79:2.917668e-01,((((((75:8.550521e-02,76:1.925205e-02):8.015880e-02,(74:4.942985e-03,45:2.815403e-02):1.068667e-01):3.381722e-02,(((44:5.802395e-04,43:5.236893e-04):2.600779e-02,78:5.059038e-02):1.204280e-01,42:6.659219e-02):5.165347e-02):7.644567e-02,(77:3.422291e-04,46:1.600110e-01):5.658614e-02):5.243533e-02,(52:6.977384e-02,53:4.872453e-02):3.490839e-01):6.762279e-02,((82:9.896567e-03,(83:9.421768e-03,84:5.406263e-02):1.211615e-01):9.892027e-02,(85:1.518760e-01,(81:7.764508e-03,80:4.928606e-02):3.114709e-02):5.679905e-02):1.694072e-01):5.845063e-02):1.076185e-01,(((((((40:5.768916e-02,(39:1.258430e-03,38:7.487242e-04):4.398570e-01):2.074413e-01,(41:3.042092e-02,(71:9.180820e-02,72:1.546698e-01):6.168233e-02):2.795493e-01):1.039437e-01,73:2.429178e-01):2.063014e-01,(37:6.252741e-02,(69:3.914649e-02,70:2.087413e-02):1.566352e-02):4.265116e-01):1.028026e-01,((67:7.903578e-04,30:8.593703e-03):1.781292e-01,31:1.489512e-01):1.494295e-01):4.104908e-02,(((((55:5.173503e-03,56:2.190585e-02):8.476453e-02,((29:1.929018e-01,(((36:1.096858e-02,((19:3.117212e-03,((54:1.952854e-02,21:2.347347e-02):4.473227e-04,65:1.744592e-04):2.874334e-03):1.364159e-02,(22:3.669997e-02,20:4.131331e-03):1.215038e-03):5.836888e-03):1.022040e-02,4:3.790109e-02):1.686321e-01,(((63:3.894090e-02,18:9.539337e-02):6.003722e-02,64:5.609809e-02):8.132893e-02,(24:6.788778e-05,(25:3.566954e-03,(5:1.291667e-03,23:1.073213e-03):1.137980e-03):4.266142e-03):1.265863e-01):8.492798e-02):1.122369e-02):3.209072e-02,((66:7.827962e-02,((8:4.605911e-03,6:3.625834e-03):5.521827e-03,7:1.191605e-01):1.102838e-02):5.139030e-02,(9:3.569813e-02,57:6.339051e-03):1.290333e-01):1.216807e-01):7.337534e-02):8.771007e-03,(((32:1.025595e-03,33:1.135189e-03):6.322566e-04,(35:1.769967e-03,34:1.229842e-03):6.510191e-03):1.912350e-01,(10:1.030670e-01,27:1.290539e-01):1.128207e-01):1.839347e-02):2.756882e-02,(((59:8.634401e-02,(61:7.233290e-03,62:2.433997e-03):1.592736e-01):1.791629e-02,((12:2.803251e-04,11:4.601270e-03):8.066670e-04,26:2.134564e-02):1.917405e-01):2.262651e-02,((((28:5.827853e-02,60:3.474583e-02):1.652431e-01,(13:7.721219e-02,((16:6.366802e-03,15:4.080321e-03):9.175388e-04,(17:1.122375e-02,51:6.284682e-03):8.553320e-04):1.178636e-01):3.508769e-02):4.157200e-02,58:4.223807e-02):6.461502e-03,14:1.893827e-01):3.203175e-02):3.516580e-02):4.186882e-02,((90:6.406109e-01,((95:5.793565e-02,(94:1.313324e-01,(((87:7.371754e-02,89:2.641701e-02):3.752035e-02,88:1.625013e-02):2.757899e-01,(92:1.427857e-02,(93:5.505369e-03,91:1.398414e-03):1.606782e-02):5.990087e-02):1.175646e-01):2.758956e-02):6.544949e-02,((97:3.207396e-02,96:1.246416e-03):4.119911e-02,((101:2.177773e-02,(100:3.283048e-02,99:1.599020e-03):5.816461e-02):2.187263e-03,98:3.970905e-02):1.177847e-01):7.839652e-02):9.532073e-02):5.031227e-02,68:3.597367e-01):3.085820e-02):2.208977e-02):1.061495e-01,86:3.618023e-01):1.203515e-01):1.901489e-01,((48:2.030817e-03,47:7.631811e-03):9.896931e-01,(50:1.324176e-01,49:3.099083e-01):2.390690e-01):3.042819e-01):1.853629e-01,(2:3.407056e-01,3:3.798440e-01):1.058083e-01,1:2.660189e-01);
   tree gen.22000 = [&U] ((((79:3.013054e-01,((((((75:8.830059e-02,76:9.773973e-03):8.277939e-02,(74:5.104583e-03,45:4.400020e-02):1.103604e-01):2.876939e-02,(((44:4.325550e-04,43:6.587283e-04):5.458923e-02,78:6.386092e-02):1.243651e-01,42:6.876925e-02):4.511577e-02):1.233830e-02,(77:3.534175e-04,46:1.191306e-01):5.843608e-02):1.197990e-01,(52:6.385423e-02,53:5.031745e-02):3.604963e-01):6.983354e-02,((82:1.141436e-02,(83:9.729789e-03,84:6.196964e-02):1.251226e-01):1.010253e-01,(85:1.571673e-01,(81:2.537348e-02,80:2.470033e-02):7.727457e-02):5.641396e-02):1.749456e-01):1.220217e-01):1.111368e-01,(((((((40:5.957516e-02,(39:1.230905e-03,38:7.732018e-04):4.542370e-01):2.142231e-01,(41:3.141546e-02,(71:9.480964e-02,72:1.555515e-01):1.095588e-01):2.886885e-01):1.073419e-01,73:2.508594e-01):2.130459e-01,(37:1.484815e-02,(69:2.220242e-02,70:2.155655e-02):2.240126e-02):4.404553e-01):8.573614e-02,((67:3.151133e-04,30:2.743356e-03):1.839527e-01,31:1.538208e-01):1.543147e-01):7.288008e-02,(((((29:1.992082e-01,(((36:1.811691e-02,(((65:1.178073e-03,((54:2.106468e-02,21:1.710472e-02):8.481651e-03,19:2.633161e-03):3.190397e-03):1.497706e-02,22:5.095121e-02):1.368437e-03,20:4.040799e-03):6.207470e-03):4.602331e-03,4:3.914017e-02):1.741451e-01,(((63:4.021398e-02,18:9.851201e-02):3.379523e-02,64:5.267145e-02):1.116913e-01,((24:9.708243e-05,5:2.821807e-03):2.101430e-03,(25:1.295897e-03,23:1.065224e-03):3.560511e-03):1.247070e-01):8.770448e-02):1.166964e-02):3.313985e-02,(((66:8.083878e-02,((8:2.741455e-03,6:1.225614e-03):8.672740e-03,7:1.230561e-01):4.793044e-02):2.129935e-02,(9:3.686519e-02,57:1.336464e-02):1.332517e-01):1.256587e-01,(55:8.503168e-03,56:4.995596e-03):8.753569e-02):2.246905e-02):9.858318e-03,(((32:2.786703e-04,33:1.842805e-03):6.239084e-04,(35:4.092831e-03,34:2.844709e-03):9.941818e-04):1.974870e-01,(10:1.064366e-01,27:1.640729e-01):1.045573e-01):1.899479e-02):4.899148e-02,(((59:8.916680e-02,(61:2.599563e-03,62:9.535246e-03):1.644806e-01):1.619906e-02,((12:4.033672e-04,26:7.502597e-03):1.010308e-03,11:4.035036e-03):1.735476e-01):2.244130e-02,((((28:1.306229e-01,60:3.588176e-02):1.390328e-01,(13:7.973645e-02,(17:1.197272e-02,((16:2.097202e-03,15:4.213717e-03):3.945569e-03,51:1.101483e-02):2.151774e-03):1.217169e-01):3.623479e-02):4.293109e-02,58:3.069544e-02):6.672744e-03,14:1.955741e-01):3.307894e-02):3.631545e-02):4.323761e-02,((90:3.620899e-01,((95:4.141599e-02,(94:1.356259e-01,(((87:7.612755e-02,89:1.410595e-02):5.137630e-02,88:1.678139e-02):2.252631e-01,(92:9.439692e-04,(93:1.648717e-02,91:1.119737e-03):1.803994e-02):6.283294e-02):6.547771e-02):2.849153e-02):6.758920e-02,((97:1.649108e-02,96:1.287165e-03):5.978988e-02,((99:1.390346e-03,(100:2.753922e-02,101:2.265874e-02):2.417448e-02):3.654250e-02,98:2.840392e-02):1.324896e-01):8.095949e-02):9.843700e-02):7.185220e-02,68:3.714974e-01):2.893317e-02):2.612572e-02):1.007488e-01,86:3.736305e-01):1.242860e-01):1.575899e-01,((48:4.706940e-03,47:7.881313e-03):1.022049e+00,(50:1.367467e-01,49:3.200399e-01):2.468848e-01):3.034475e-01):1.700402e-01,(2:3.518441e-01,3:3.922620e-01):1.092674e-01,1:3.425148e-01);
   tree gen.23000 = [&U] ((((79:3.251675e-01,((((77:3.814066e-04,46:1.259248e-01):3.522839e-02,(((75:9.529361e-02,76:1.054803e-02):8.933516e-02,(74:3.128225e-03,45:3.728674e-02):1.184566e-01):3.063826e-02,(((44:1.406290e-03,43:7.986806e-04):3.441762e-02,78:6.891843e-02):1.342142e-01,42:7.421547e-02):7.277596e-02):5.490440e-02):7.160438e-02,(52:7.306475e-02,53:5.430237e-02):3.890460e-01):7.536405e-02,((82:1.230054e-02,(83:1.050035e-02,84:3.545171e-02):1.098163e-01):8.631838e-02,(85:1.723593e-01,(81:2.738294e-02,80:1.997929e-02):8.339438e-02):1.700611e-02):2.203893e-01):1.316853e-01):1.199384e-01,(((((((40:6.429325e-02,(39:1.328388e-03,38:1.131093e-03):4.902106e-01):2.311886e-01,(41:3.390342e-02,(71:1.023181e-01,72:1.678705e-01):1.182353e-01):1.772408e-01):1.158429e-01,73:3.097037e-01):2.510444e-01,(37:1.602406e-02,(69:2.396076e-02,70:1.241507e-02):3.704856e-02):4.753375e-01):9.382588e-02,((67:1.292744e-03,30:1.925113e-03):1.985209e-01,31:1.660027e-01):1.665357e-01):6.583428e-02,(((((29:2.149846e-01,(((36:1.955169e-02,((22:4.932502e-02,20:1.271087e-03):1.292169e-04,(54:2.312214e-02,((21:1.845933e-02,65:3.830052e-03):9.118760e-03,19:2.841695e-03):4.756524e-03):4.916006e-03):8.952249e-03):4.966815e-03,4:4.223990e-02):1.879366e-01,(((63:4.339875e-02,18:1.063137e-01):3.647166e-02,64:5.684280e-02):1.205367e-01,((24:8.055935e-05,5:2.070931e-04):1.174094e-03,(23:3.809755e-03,25:4.241026e-03):4.833615e-03):1.357092e-01):8.424084e-02):1.259383e-02):3.576438e-02,(((66:8.724085e-02,((8:2.958566e-03,6:1.322678e-03):8.708264e-03,7:1.328016e-01):5.288626e-02):2.496224e-02,(9:3.978475e-02,57:1.442306e-02):1.438046e-01):1.356104e-01,(55:5.782194e-03,56:1.285104e-02):6.760139e-02):2.424850e-02):1.633785e-02,(((34:4.620556e-03,(32:5.444642e-04,35:3.557936e-03):1.554149e-03):5.992671e-04,33:3.641914e-03):2.128136e-01,(10:1.148659e-01,27:1.770667e-01):1.128378e-01):3.826932e-02):4.738436e-02,(((59:9.622842e-02,(61:1.208502e-02,62:1.029347e-02):1.775068e-01):2.729010e-02,((12:2.646915e-04,26:8.068037e-03):6.626171e-04,11:4.354593e-03):2.028631e-01):3.570813e-02,((((28:7.579489e-02,60:5.805240e-03):1.500436e-01,(13:8.605122e-02,(((16:2.263291e-03,15:4.547425e-03):4.258041e-03,51:1.314510e-02):2.883010e-04,17:1.292090e-02):1.377582e-01):2.366340e-02):2.617855e-02,58:3.312638e-02):4.883330e-03,14:2.110627e-01):4.765559e-02):3.919148e-02):3.759102e-02,((90:3.907659e-01,((95:4.469596e-02,(94:1.095925e-01,(((87:8.715664e-02,89:8.802431e-03):6.483307e-02,88:2.035972e-02):2.431029e-01,(92:6.604850e-03,(93:1.710698e-02,91:7.715082e-04):1.944982e-02):5.853000e-02):9.075755e-02):4.822806e-02):7.294196e-02,((97:1.779711e-02,96:1.510300e-03):8.123843e-02,(101:2.445321e-02,((100:2.972021e-02,99:1.979024e-03):2.608899e-02,98:4.525777e-02):3.742632e-02):8.185304e-02):8.737113e-02):7.912540e-02):7.754258e-02,68:4.009184e-01):4.370594e-02):2.819477e-02):8.611302e-02,86:4.032204e-01):1.472652e-01):1.700703e-01,((48:1.104106e-02,47:1.367517e-02):1.102990e+00,(50:1.475764e-01,49:3.453857e-01):2.664370e-01):3.274792e-01):1.835066e-01,(2:3.797086e-01,3:4.233275e-01):1.179209e-01,1:3.696404e-01);
   tree gen.24000 = [&U] ((((79:3.095785e-01,((((77:1.004538e-03,46:1.198878e-01):2.842972e-03,(((75:9.648109e-02,76:3.298110e-02):8.545030e-02,(74:9.663748e-03,45:3.549916e-02):1.127776e-01):2.916942e-02,(((44:1.338871e-03,43:1.052282e-03):3.276760e-02,78:1.099975e-01):1.277798e-01,42:7.065748e-02):6.928698e-02):8.314220e-02):8.551054e-02,(52:2.572883e-02,53:3.681342e-02):3.703946e-01):7.175100e-02,((82:1.836455e-02,(83:9.996945e-03,84:3.375211e-02):1.045516e-01):7.174125e-02,(85:1.769518e-01,(81:2.003670e-02,80:2.732771e-02):7.801909e-02):6.458262e-02):1.921789e-01):1.054075e-01):1.141884e-01,(((((((40:6.567246e-02,(39:7.634878e-04,38:5.034234e-03):5.918187e-01):2.201051e-01,(41:3.227805e-02,(71:1.271671e-01,72:1.715038e-01):1.125670e-01):1.418005e-01):1.102892e-01,73:2.948561e-01):2.704235e-01,(37:1.525584e-02,(69:2.281205e-02,70:3.344801e-03):3.527240e-02):4.525492e-01):8.932774e-02,((67:3.285418e-04,30:2.641721e-03):1.890036e-01,31:1.580444e-01):1.603910e-01):4.570039e-02,(((((29:2.046780e-01,(((36:1.861435e-02,(20:4.098257e-03,(22:4.885642e-02,(19:2.705461e-03,((21:1.757437e-02,65:3.646435e-03):2.929738e-03,54:1.539718e-02):1.313087e-02):4.423068e-03):1.743527e-03):2.001620e-03):4.309677e-03,4:4.021486e-02):1.789267e-01,(((63:4.131815e-02,18:1.151424e-01):2.929398e-02,64:8.531919e-02):7.746051e-02,((5:6.315947e-04,(23:3.230100e-03,25:1.500895e-03):4.601885e-03):8.813543e-04,24:2.554341e-04):1.750112e-01):8.245911e-02):1.199006e-02):3.404979e-02,(((66:8.305841e-02,((8:2.730591e-03,6:1.259267e-03):8.160486e-03,7:1.264349e-01):4.183185e-02):4.762380e-02,(9:2.942174e-02,57:1.420971e-02):1.330233e-01):1.291090e-01,(55:5.029374e-03,56:1.385524e-02):6.178827e-02):1.372419e-02):4.097164e-02,((((32:5.380529e-04,35:4.898532e-03):8.844421e-04,34:4.399040e-03):1.485886e-03,33:9.799593e-04):2.026111e-01,(10:1.093591e-01,27:1.685779e-01):1.074282e-01):5.069180e-02):4.511269e-02,(((59:8.544800e-02,(61:1.728133e-02,62:6.090194e-03):1.689968e-01):2.452138e-02,((26:7.941752e-03,11:5.168542e-03):4.017932e-03,12:2.150435e-04):1.154872e-01):3.399624e-02,((((28:9.526533e-02,60:5.526929e-03):1.428503e-01,(13:8.192582e-02,((16:1.238207e-03,15:1.335672e-02):1.290070e-03,(51:1.246227e-02,17:1.230146e-02):2.175289e-04):1.297714e-01):2.252894e-02):2.492352e-02,58:3.153826e-02):1.225009e-02,14:2.009441e-01):3.948586e-02):3.731259e-02):3.578886e-02,((90:3.720320e-01,((95:5.892468e-02,(94:7.858613e-02,(((87:8.297823e-02,89:8.380431e-03):6.615988e-02,88:2.735543e-02):1.768081e-01,(93:1.647065e-02,(92:5.536356e-03,91:7.975686e-04):7.121224e-03):6.178846e-02):8.640651e-02):3.948450e-02):6.944503e-02,((97:3.587589e-02,96:7.929844e-04):8.133774e-02,(((100:2.345756e-02,99:1.319987e-03):3.034060e-02,101:1.702483e-02):5.911705e-02,98:3.669970e-02):8.744770e-02):8.318244e-02):7.533203e-02):7.382509e-02,68:3.816978e-01):4.161062e-02):3.289714e-02):7.837144e-02,86:3.838895e-01):1.555185e-01):1.619169e-01,((48:1.110955e-02,47:1.301957e-02):1.050112e+00,(50:1.405014e-01,49:3.288274e-01):2.536636e-01):3.117794e-01):1.747090e-01,(2:3.615049e-01,3:4.030326e-01):1.449597e-01,1:3.519194e-01);
   tree gen.25000 = [&U] ((((79:3.095785e-01,((((77:1.004538e-03,46:1.198878e-01):4.488520e-02,(((75:9.648109e-02,76:3.117385e-02):9.915162e-02,(74:2.823195e-03,45:3.549916e-02):1.127776e-01):2.827914e-02,(((44:9.395203e-04,43:1.052282e-03):3.276760e-02,78:1.099975e-01):1.277798e-01,42:7.065748e-02):5.129064e-02):6.603081e-02):6.174004e-02,(52:2.572883e-02,53:3.681342e-02):4.533060e-01):7.811641e-02,((82:3.146322e-03,(83:1.943934e-02,84:3.375211e-02):7.067448e-02):1.029988e-01,(85:1.769518e-01,(81:2.003670e-02,80:2.732771e-02):4.420565e-02):6.458262e-02):1.921789e-01):1.063205e-01):1.384049e-01,(((((((40:6.889464e-02,(39:5.791892e-04,38:2.693115e-03):5.170841e-01):2.550900e-01,(41:3.227805e-02,(71:1.251968e-01,72:1.715038e-01):1.125670e-01):1.424056e-01):1.003894e-01,73:2.234346e-01):2.704235e-01,(37:2.833450e-02,(69:2.835014e-02,70:5.653728e-04):1.063534e-01):4.525492e-01):8.932774e-02,((67:1.204063e-03,30:2.641721e-03):1.890036e-01,31:1.580444e-01):1.603910e-01):4.570039e-02,(((((29:2.046780e-01,(((36:1.861435e-02,(20:4.173066e-03,(22:4.885642e-02,(19:9.151579e-04,(54:2.376130e-02,(21:1.393102e-02,65:9.340840e-03):2.064082e-03):4.774603e-03):4.248938e-03):3.064343e-03):2.001620e-03):5.800590e-03,4:4.021486e-02):1.789267e-01,(((63:4.131815e-02,18:1.151424e-01):2.929398e-02,64:8.531919e-02):7.294690e-02,(24:2.554341e-04,(25:4.216579e-03,(23:3.230100e-03,5:6.429990e-04):1.408198e-03):8.906928e-04):1.929214e-01):7.936445e-02):7.936887e-03):3.404979e-02,(((66:7.185444e-02,((8:2.730591e-03,6:3.321864e-03):7.726577e-03,7:1.326091e-01):4.183185e-02):5.383224e-02,(9:4.443489e-03,57:6.314774e-03):1.516017e-01):9.509578e-02,(55:3.956607e-03,56:1.175485e-02):9.096723e-02):6.330957e-02):3.366910e-02,(((35:2.452055e-03,(34:6.350350e-03,33:5.204868e-04):4.053095e-03):2.048158e-04,32:7.113797e-04):2.026111e-01,(10:1.348625e-01,27:1.302263e-01):1.299582e-01):4.219818e-02):3.881747e-02,(((59:8.544800e-02,(61:1.728133e-02,62:6.090194e-03):1.689968e-01):1.794949e-02,((26:7.645876e-03,12:2.183057e-04):1.708975e-03,11:5.293716e-03):1.873745e-01):1.307856e-02,((((28:9.526533e-02,60:5.526929e-03):1.428503e-01,(13:8.192582e-02,(51:1.196946e-02,((16:9.127236e-04,15:4.714733e-03):2.320814e-03,17:9.326234e-03):1.265107e-04):1.306853e-01):2.252894e-02):2.492352e-02,58:3.153826e-02):2.509822e-02,14:2.131380e-01):3.673408e-02):3.731259e-02):3.578886e-02,((90:3.720320e-01,((95:5.892468e-02,(94:2.715439e-01,(((87:9.251919e-02,89:8.380431e-03):6.615988e-02,88:2.546895e-02):1.768081e-01,((91:2.794122e-03,92:3.740717e-03):1.662703e-03,93:1.151976e-02):6.333041e-02):3.145489e-02):3.948450e-02):4.732357e-02,((97:4.419233e-02,96:1.951824e-04):7.332588e-02,(((100:2.345756e-02,99:1.319987e-03):2.241459e-02,98:2.789262e-02):3.981752e-02,101:9.141655e-03):1.060538e-01):9.100462e-02):8.692438e-02):1.028445e-01,68:3.816978e-01):2.491506e-02):2.531377e-02):7.837144e-02,86:3.838895e-01):1.555185e-01):1.619169e-01,((48:1.110955e-02,47:3.612413e-03):1.050112e+00,(50:1.405014e-01,49:3.288274e-01):2.814217e-01):3.117794e-01):1.747090e-01,(2:3.615049e-01,3:4.358011e-01):1.393243e-01,1:3.519194e-01);
   tree gen.26000 = [&U] ((((79:2.030091e-01,((((77:1.004538e-03,46:1.198878e-01):4.060588e-02,(((75:9.648109e-02,76:3.117385e-02):1.134014e-01,(74:2.823195e-03,45:3.469819e-02):1.127776e-01):1.580397e-02,(((44:9.395203e-04,43:6.232261e-04):4.590277e-02,78:1.099975e-01):1.295321e-01,42:7.286948e-02):6.907091e-02):6.603081e-02):7.587369e-02,(52:2.220131e-02,53:3.681342e-02):4.659983e-01):6.747701e-02,((82:6.870532e-03,(83:1.006016e-02,84:3.375211e-02):5.931136e-02):1.206193e-01,(85:1.769518e-01,(81:1.348721e-02,80:2.576240e-02):7.021310e-02):1.900932e-02):1.921789e-01):1.063205e-01):1.384049e-01,(((((((40:5.142576e-02,(39:2.383061e-04,38:1.191719e-03):5.170841e-01):2.550900e-01,(41:3.227805e-02,(71:8.707450e-02,72:1.715038e-01):2.102281e-01):1.424056e-01):1.003894e-01,73:2.234346e-01):2.704235e-01,(37:2.833450e-02,(69:4.269738e-02,70:2.121131e-03):3.561567e-02):4.525492e-01):8.932774e-02,((67:1.204063e-03,30:2.700223e-03):1.890036e-01,31:1.580444e-01):1.603910e-01):3.604150e-02,(((((29:2.046780e-01,(((36:1.861435e-02,(20:3.008150e-03,(((22:6.593195e-02,54:1.143989e-02):9.368669e-03,(21:2.677032e-02,65:9.340840e-03):3.204066e-03):4.123429e-03,19:9.151579e-04):5.932025e-03):3.784480e-03):5.800590e-03,4:2.831044e-02):1.961934e-01,(((63:3.953144e-02,18:1.151424e-01):4.635981e-02,64:8.531919e-02):8.930561e-02,((5:1.219514e-03,24:1.193506e-03):1.387549e-03,(23:3.113791e-03,25:1.305871e-04):1.613779e-03):1.860459e-01):6.592353e-02):4.052260e-02):3.404979e-02,(((66:7.185444e-02,((8:6.393579e-04,6:1.894413e-03):9.598388e-03,7:1.345176e-01):4.183185e-02):5.383224e-02,(9:3.457267e-03,57:6.314774e-03):1.439468e-01):9.509578e-02,(55:3.956607e-03,56:3.939309e-03):9.096723e-02):2.162682e-02):3.366910e-02,((((33:2.788230e-03,35:2.559701e-03):2.554473e-04,32:3.795146e-03):1.286702e-03,34:4.248678e-03):2.618785e-01,(10:1.348625e-01,27:1.041723e-01):7.737442e-02):4.133046e-02):3.881747e-02,(((59:8.932718e-02,(61:1.728133e-02,62:2.723637e-03):1.689968e-01):2.331229e-02,(12:8.492999e-04,(11:2.225614e-03,26:7.645876e-03):2.756862e-04):1.862902e-01):2.811968e-02,((((28:1.467543e-02,60:5.151771e-03):2.090477e-01,(13:8.192582e-02,((16:1.529576e-03,15:2.914017e-03):2.272356e-03,(17:1.573189e-02,51:1.244670e-02):2.248484e-04):1.287074e-01):3.264503e-02):2.492352e-02,58:2.900036e-02):1.792440e-02,14:2.131380e-01):2.902027e-02):3.995137e-02):3.578886e-02,((90:5.604977e-01,((94:1.492978e-01,((((87:9.251919e-02,89:1.733224e-02):4.320123e-02,88:1.273333e-02):2.299724e-01,(91:8.733942e-03,(92:4.173772e-03,93:3.577176e-03):9.528156e-03):6.613302e-02):3.145489e-02,95:4.816839e-02):2.722972e-02):5.426525e-02,((97:7.163106e-02,96:3.061925e-04):3.966569e-02,(((100:2.345756e-02,99:8.878630e-04):3.117531e-02,101:9.141655e-03):1.541265e-02,98:3.162852e-02):9.054061e-02):9.100462e-02):8.860251e-02):1.043220e-01,68:3.816978e-01):2.580200e-02):2.933983e-02):7.837144e-02,86:3.838895e-01):1.408062e-01):1.607216e-01,((48:2.003152e-03,47:3.612413e-03):1.050112e+00,(50:1.592303e-01,49:4.156336e-01):2.461159e-01):3.117794e-01):1.747090e-01,(2:3.615049e-01,3:4.747020e-01):1.393243e-01,1:3.519194e-01);
   tree gen.27000 = [&U] ((((79:2.014016e-01,((((77:1.086246e-03,46:1.189385e-01):6.477834e-02,(((75:7.888489e-02,76:1.749164e-02):1.125034e-01,(74:2.992707e-03,45:3.442343e-02):1.106305e-01):1.503494e-02,(((44:3.995893e-04,43:6.182910e-04):4.415501e-02,78:1.091264e-01):1.285064e-01,42:9.389498e-02):4.931166e-02):6.195371e-02):6.233853e-02,(52:5.779903e-02,53:4.089681e-02):4.623082e-01):9.728315e-02,((82:1.190953e-02,(83:1.186845e-02,84:3.348484e-02):9.773784e-02):9.056567e-02,(85:1.755506e-01,(81:1.338041e-02,80:4.901557e-02):5.136812e-02):1.885880e-02):1.906571e-01):1.296027e-01):1.224241e-01,(((((((40:8.301831e-02,(39:3.237202e-04,38:1.099907e-03):5.129895e-01):2.530700e-01,(41:3.202245e-02,(71:1.079410e-01,72:1.078893e-01):6.137895e-02):3.260850e-01):9.959448e-02,73:2.216653e-01):2.848166e-01,(37:2.811013e-02,(69:5.279630e-02,70:2.962673e-03):9.494067e-03):4.489656e-01):9.909749e-02,((67:1.194528e-03,30:1.468405e-03):1.875069e-01,31:1.567929e-01):1.591209e-01):3.575610e-02,(((((29:2.030572e-01,(((36:1.846695e-02,(20:8.601968e-04,(54:8.180916e-03,((21:2.655834e-02,(22:6.268929e-02,65:5.277426e-03):2.534302e-03):7.217318e-03,19:1.482589e-03):2.355108e-03):5.041638e-03):4.777840e-03):7.419533e-03,4:2.808626e-02):1.946398e-01,(((63:6.289899e-02,18:1.424559e-01):3.471335e-02,64:8.464358e-02):1.210981e-01,((23:3.089134e-03,25:2.296179e-03):3.801631e-04,(5:1.208193e-03,24:1.184055e-03):1.268525e-03):9.765579e-02):6.540151e-02):6.213356e-02):5.568173e-02,(((66:7.128545e-02,((8:2.187928e-03,6:2.076333e-03):8.296170e-03,7:1.334524e-01):4.798479e-02):5.144192e-02,(9:5.727422e-03,57:6.264769e-03):1.428069e-01):9.633692e-02,(55:3.397703e-03,56:3.908115e-03):9.024689e-02):2.145557e-02):6.000042e-02,(((32:5.214678e-03,34:3.562503e-03):3.327542e-04,(33:2.766151e-03,35:2.539431e-03):9.700672e-05):2.598047e-01,(10:1.337945e-01,27:1.033474e-01):7.676172e-02):3.702662e-02):4.349486e-02,(((59:8.861983e-02,(61:1.555615e-02,62:2.702070e-03):1.716248e-01):2.911390e-02,((26:7.585331e-03,12:2.566142e-03):2.848589e-04,11:2.207990e-03):1.812397e-01):1.342487e-02,((((28:1.970045e-02,60:1.827882e-02):2.073923e-01,(13:8.127708e-02,(17:1.560200e-02,((16:1.517464e-03,15:2.890942e-03):2.784774e-03,51:9.053127e-03):2.673829e-04):1.269459e-01):3.238652e-02):2.472616e-02,58:2.877072e-02):2.633400e-02,14:2.114503e-01):6.807368e-03):3.963501e-02):5.380482e-02,((90:5.560593e-01,((95:4.778696e-02,((((87:9.178656e-02,89:1.719499e-02):4.285914e-02,88:1.630852e-02):2.359440e-01,((91:1.170597e-03,92:1.863956e-03):6.460056e-04,93:2.670104e-04):7.215661e-02):3.502263e-02,94:1.481156e-01):2.402518e-02):8.937272e-02,((97:7.106384e-02,96:2.418026e-04):5.084047e-02,((100:1.208620e-02,99:7.978657e-04):3.142101e-02,(101:2.187806e-02,98:2.965623e-02):2.967859e-03):1.347127e-01):3.597863e-02):6.847434e-02):8.726475e-02,68:3.394257e-01):4.509128e-02):1.225834e-02):1.531028e-01,86:3.808496e-01):1.064520e-01):1.430217e-01,((48:1.987290e-03,47:3.583808e-03):1.041796e+00,(50:1.579695e-01,49:4.123423e-01):2.441670e-01):2.300012e-01):2.885897e-01,(2:3.586423e-01,3:4.837816e-01):1.247561e-01,1:3.491327e-01);
   tree gen.28000 = [&U] ((((79:2.007848e-01,((((77:3.542410e-03,46:1.185742e-01):2.183899e-02,(((75:9.111187e-02,76:5.229143e-02):9.777400e-02,(74:6.961739e-03,45:3.431801e-02):1.102917e-01):1.348684e-02,(((44:1.885123e-03,43:1.238105e-03):2.799157e-02,78:3.110147e-02):1.339450e-01,42:9.360744e-02):4.916066e-02):4.081172e-02):9.685641e-02,(52:5.762203e-02,53:4.321575e-02):4.608925e-01):1.148967e-01,((82:1.187306e-02,(83:1.183210e-02,84:4.323049e-02):8.967134e-02):9.028833e-02,(85:1.750130e-01,(81:1.333944e-02,80:2.223572e-02):3.696644e-02):3.048833e-02):1.900732e-01):1.133224e-01):1.220492e-01,(((((((40:8.276408e-02,(39:3.227288e-04,38:1.356159e-03):5.114186e-01):1.200113e-01,(41:1.979171e-02,(71:1.076104e-01,72:1.075589e-01):3.520320e-02):3.343504e-01):1.086140e-01,73:2.417045e-01):2.839445e-01,(37:4.352658e-03,(69:2.118628e-02,70:2.953601e-03):2.568061e-02):5.150844e-01):7.744319e-02,((67:1.190870e-03,30:1.463908e-03):1.869327e-01,31:1.563127e-01):1.586337e-01):1.195151e-01,(((((29:2.024354e-01,(((36:2.401299e-02,(((19:3.806258e-03,54:4.024812e-02):7.428905e-04,((21:5.037015e-03,22:3.806075e-02):5.514498e-03,65:3.833368e-03):1.219095e-02):7.266146e-03,20:8.575627e-04):3.709751e-03):8.981184e-04,4:2.800025e-02):1.940438e-01,(((63:2.751541e-02,18:1.037371e-01):9.008467e-02,64:6.439497e-02):1.212530e-01,(((23:6.842098e-04,25:2.289147e-03):3.767153e-04,24:7.375399e-04):1.628324e-03,5:3.209085e-03):9.453469e-02):6.520123e-02):2.332205e-02):5.551122e-02,(((66:4.657759e-02,((8:1.532960e-03,6:2.069974e-03):8.270765e-03,7:1.330438e-01):4.783785e-02):5.128439e-02,(9:6.874629e-03,57:2.399983e-03):1.423696e-01):9.604191e-02,(55:3.387298e-03,56:1.868410e-03):8.997053e-02):2.138986e-02):5.981668e-02,((((33:2.629632e-03,34:3.857703e-03):7.825237e-05,35:1.454042e-03):2.350270e-03,32:3.403737e-03):2.525854e-01,(10:1.333848e-01,27:1.030309e-01):9.922807e-02):5.726540e-02):2.441776e-02,(((59:4.879205e-02,(61:1.550851e-02,62:1.610370e-03):1.710993e-01):1.957807e-02,((12:1.757568e-03,11:2.581379e-03):2.238434e-04,26:1.391553e-02):1.806847e-01):5.601640e-03,((((28:1.964012e-02,60:5.982945e-03):2.067572e-01,(13:1.117043e-01,(17:6.171289e-03,(51:2.126046e-03,(16:1.512817e-03,15:3.134075e-03):2.776246e-03):2.338547e-03):1.314645e-01):3.228735e-02):2.465044e-02,58:2.868261e-02):3.921458e-03,14:1.478454e-01):2.705342e-02):3.951364e-02):5.590552e-02,((90:5.543565e-01,((95:4.764062e-02,((((87:9.150548e-02,89:2.243272e-02):1.147859e-02,88:2.607089e-02):2.480653e-01,((92:8.109530e-04,93:3.645211e-04):2.382220e-03,91:5.852122e-04):7.348295e-02):2.670080e-02,94:1.798745e-01):2.395161e-02):1.100968e-01,((97:5.235983e-02,96:3.623101e-04):7.615707e-02,((100:1.204919e-02,99:1.244510e-03):3.132479e-02,(101:1.784456e-02,98:2.956541e-02):2.958771e-03):1.343001e-01):3.586845e-02):6.826466e-02):7.122216e-02,68:3.383862e-01):4.495319e-02):1.159711e-02):1.261846e-01,86:5.223988e-01):1.307485e-01):2.018389e-01,((48:5.417046e-03,47:3.572833e-03):1.038606e+00,(50:1.574857e-01,49:4.110796e-01):2.939303e-01):2.039883e-01):2.178573e-01,(2:3.721453e-01,3:4.823001e-01):1.101370e-01,1:3.480635e-01);
   tree gen.29000 = [&U] ((((79:2.427814e-01,((((77:3.585286e-03,46:1.200094e-01):7.604681e-02,(((75:9.221467e-02,76:3.187297e-02):1.001145e-01,(74:3.132670e-03,45:3.473339e-02):1.116267e-01):8.028832e-03,(((44:8.608584e-04,43:1.253091e-03):7.876574e-02,78:6.312289e-02):1.069780e-01,42:9.474044e-02):4.975568e-02):4.827831e-02):4.005884e-02,(52:5.676356e-02,53:5.898690e-02):4.664711e-01):1.162874e-01,((82:1.201677e-02,(83:3.217117e-02,84:4.647491e-02):1.228233e-01):9.138116e-02,(85:1.771313e-01,(81:1.350089e-02,80:1.720749e-02):3.741387e-02):3.085736e-02):1.923739e-01):1.146940e-01):8.434277e-02,(((((((40:8.376584e-02,(39:4.306767e-05,38:4.340323e-03):5.917098e-01):1.109339e-01,(41:2.003126e-02,(71:1.485442e-01,72:1.114566e-01):5.437123e-02):3.383973e-01):8.199317e-02,73:2.446301e-01):2.873812e-01,(37:5.425131e-02,(69:2.144272e-02,70:1.724468e-03):2.599145e-02):5.213189e-01):7.838054e-02,((67:7.587908e-04,30:8.770696e-03):1.920289e-01,31:2.054102e-01):1.643352e-01):1.209616e-01,(((((29:2.048856e-01,(((36:2.430364e-02,((((19:3.929705e-03,(21:2.332731e-03,65:2.779515e-03):1.630151e-02):7.887915e-03,54:4.106769e-02):6.369539e-03,22:3.831496e-02):4.912002e-03,20:9.108492e-04):3.176313e-03):9.089890e-04,4:2.833916e-02):1.963924e-01,(((63:2.784845e-02,18:1.049928e-01):1.127032e-01,64:6.517439e-02):5.879043e-02,(24:3.937731e-04,((25:2.316854e-03,23:1.484326e-03):4.535787e-04,5:3.305438e-03):6.714984e-04):1.378555e-01):6.599041e-02):4.483040e-02):5.618311e-02,(((66:4.714135e-02,((8:1.423984e-03,6:2.725693e-03):5.668503e-03,7:1.122349e-01):4.841687e-02):5.190512e-02,(9:1.557880e-02,57:1.544502e-03):1.440928e-01):9.720437e-02,(55:1.074177e-02,56:1.891025e-03):9.105951e-02):1.790380e-02):3.720048e-02,((32:1.287722e-03,((34:1.038741e-03,35:1.588265e-03):2.486379e-03,33:2.555018e-04):3.911606e-03):2.425936e-01,(10:1.270121e-01,27:1.042780e-01):1.069431e-01):4.630803e-02):2.316681e-02,(((59:6.329736e-02,(61:1.569622e-02,62:1.629862e-03):1.731702e-01):1.981504e-02,((12:1.757646e-03,11:1.111250e-02):6.934145e-04,26:1.520288e-02):1.880045e-01):5.669441e-03,((((28:5.877644e-02,60:6.055361e-03):2.092597e-01,(13:1.130563e-01,(((16:1.938272e-03,15:3.172009e-03):4.936580e-04,51:3.848943e-03):5.680473e-03,17:7.858874e-03):1.355905e-01):3.521930e-02):5.831448e-02,58:3.802470e-02):1.149220e-02,14:1.822422e-01):2.041699e-02):3.999190e-02):5.658219e-02,((90:4.720571e-01,((95:9.963638e-02,((((87:9.270003e-02,89:1.336853e-02):2.827644e-02,88:1.941240e-02):2.453516e-01,((91:5.922955e-04,92:6.028081e-03):1.858436e-03,93:1.419528e-03):8.962540e-02):4.088297e-02,94:1.820516e-01):2.301193e-02):1.114293e-01,((97:3.178814e-02,96:6.681068e-04):7.226248e-02,((100:1.102756e-02,99:1.597969e-03):3.591915e-02,(101:2.087631e-02,98:2.992326e-02):1.677906e-03):2.266928e-01):6.753560e-02):6.909091e-02):8.791366e-02,68:3.424820e-01):2.278026e-02):2.708380e-02):1.277119e-01,86:5.287218e-01):1.323310e-01):2.042820e-01,((48:5.809677e-03,47:3.616078e-03):1.051177e+00,(50:1.428123e-01,49:4.160552e-01):2.974880e-01):2.161258e-01):1.831097e-01,(2:3.766497e-01,3:4.586562e-01):1.732742e-01,1:3.522764e-01);
   tree gen.30000 = [&U] ((((79:2.366322e-01,((((77:1.371613e-02,46:1.169698e-01):3.627911e-02,(((75:1.883549e-01,76:3.106569e-02):9.757877e-02,(74:3.053325e-03,45:3.385366e-02):8.811647e-02):3.640075e-02,(((44:8.390545e-04,43:1.221353e-03):7.677075e-02,78:6.837597e-02):6.850708e-02,42:9.234085e-02):4.849547e-02):4.327436e-02):3.904423e-02,(52:5.532584e-02,53:3.529109e-02):4.546562e-01):7.084417e-02,((82:1.378237e-02,(83:3.022775e-02,84:4.529779e-02):8.179818e-02):6.541387e-02,(85:1.734570e-01,(81:1.315894e-02,80:1.677166e-02):3.646625e-02):1.839717e-02):1.869587e-01):1.565885e-01):8.220653e-02,(((((((40:8.164421e-02,(39:1.733536e-04,38:1.820331e-03):5.767229e-01):1.081241e-01,(41:1.634938e-02,(71:1.447818e-01,72:1.086336e-01):7.310931e-02):3.205618e-01):6.893966e-02,73:2.384341e-01):2.801024e-01,((70:9.692278e-03,37:5.287723e-02):2.647914e-02,69:2.089961e-02):5.173833e-01):7.639531e-02,((67:1.487068e-02,30:3.488514e-03):1.871651e-01,31:2.002075e-01):1.601729e-01):1.178979e-01,(((((29:1.996962e-01,(((36:2.368807e-02,(((((21:2.430917e-03,65:1.099338e-02):2.343479e-02,54:4.002752e-02):8.248613e-03,19:4.153096e-03):9.242510e-03,22:3.734452e-02):3.927616e-03,20:2.513475e-03):1.509698e-03):8.859660e-04,4:2.762139e-02):1.875689e-01,(((63:1.044842e-02,18:1.023335e-01):8.277331e-02,64:6.352365e-02):6.169253e-02,((5:6.149545e-04,(23:8.299048e-04,25:2.275756e-03):6.831816e-04):3.544494e-04,24:2.832468e-04):1.681693e-01):6.431900e-02):3.068290e-02):5.476010e-02,(((66:4.594735e-02,((8:1.387918e-03,6:1.393262e-03):8.257724e-03,7:1.093922e-01):2.429929e-02):6.724587e-02,(9:2.371913e-02,57:4.820079e-03):1.404432e-01):1.442613e-01,(55:1.046970e-02,56:2.338962e-03):6.777340e-02):1.476688e-02):1.992354e-02,(((35:1.913609e-03,32:1.245494e-03):4.148147e-03,(34:1.449997e-03,33:1.157148e-03):5.651147e-04):2.364492e-01,(10:1.029899e-01,27:1.016368e-01):9.106284e-02):5.392359e-02):3.952978e-02,(((59:1.130933e-01,(61:7.601879e-03,62:3.854773e-04):1.687841e-01):1.931316e-02,((11:7.017108e-03,26:1.414365e-02):3.006158e-03,12:1.783081e-03):1.682744e-01):1.512488e-02,((((28:4.452609e-02,60:1.366606e-02):1.904271e-01,(13:1.101928e-01,((16:1.032274e-04,15:4.760644e-03):2.729380e-03,(51:5.965910e-03,17:7.659823e-03):2.584152e-03):1.321563e-01):3.345133e-02):3.104751e-02,58:2.815329e-02):3.225822e-02,14:1.508944e-01):5.598724e-02):3.897898e-02):5.514907e-02,((90:4.601008e-01,(((((87:9.035211e-02,89:1.584579e-03):4.281216e-02,88:1.459011e-02):2.391373e-01,((91:8.879024e-04,93:1.435760e-03):1.277998e-02,92:1.146256e-03):8.073833e-02):3.984748e-02,(94:1.774406e-01,95:1.163628e-01):2.242908e-02):8.522058e-02,((97:3.098300e-02,96:6.511849e-04):7.043220e-02,(98:2.916536e-02,(101:3.596408e-02,(100:2.473469e-02,99:7.155758e-03):2.358033e-02):7.107296e-04):1.340941e-01):1.016637e-01):6.734097e-02):8.568697e-02,68:4.445696e-01):2.625236e-02):2.639782e-02):8.008031e-02,86:5.153303e-01):1.289793e-01):1.991079e-01,((48:5.643743e-03,47:3.524490e-03):1.024552e+00,(50:1.391951e-01,49:4.055173e-01):2.899531e-01):2.895052e-01):1.784719e-01,(2:3.671098e-01,3:4.470393e-01):1.688855e-01,1:3.433539e-01);
   tree gen.31000 = [&U] ((((79:2.396412e-01,((((77:9.599460e-03,46:1.335819e-01):3.674044e-02,(((75:1.907500e-01,76:1.135632e-02):9.881959e-02,(74:3.317283e-03,45:3.428414e-02):1.261395e-01):3.686362e-02,(((44:6.351706e-04,43:1.236883e-03):7.774697e-02,78:6.924544e-02):7.126973e-02,42:8.531408e-02):7.420398e-02):1.217410e-01):1.019329e-01,(52:3.218699e-02,53:3.573986e-02):4.604376e-01):7.174503e-02,((82:1.395763e-02,(83:2.433156e-02,84:5.075414e-02):8.283833e-02):6.624568e-02,(85:2.564435e-01,(81:8.976687e-03,80:5.836793e-02):1.546207e-02):2.708348e-02):2.052109e-01):5.727415e-02):1.877124e-01,(((((((40:1.067481e-01,(39:1.755580e-04,38:1.843478e-03):5.840566e-01):1.106622e-01,(41:1.655728e-02,(71:1.466229e-01,72:1.100150e-01):7.403897e-02):2.319323e-01):6.981630e-02,73:2.414660e-01):2.836642e-01,((70:4.734130e-03,69:1.402720e-02):1.780562e-02,37:5.280152e-02):4.403430e-01):1.403917e-01,((67:1.505978e-02,30:3.184844e-03):1.652265e-01,31:2.027533e-01):1.622096e-01):5.812745e-02,(((((29:1.944876e-01,(((36:2.398929e-02,(((((21:3.070000e-03,65:4.098504e-03):2.373278e-02,54:4.053651e-02):8.353503e-03,19:1.980812e-03):9.360038e-03,22:3.781939e-02):3.419435e-03,20:3.237824e-03):2.107193e-03):8.972320e-04,4:2.797262e-02):1.899541e-01,(((63:4.418236e-02,18:1.523359e-01):8.382586e-02,64:8.119341e-02):5.650601e-02,(23:1.753326e-03,((5:6.724736e-04,25:1.687604e-03):1.638721e-03,24:3.695979e-04):1.189722e-03):1.692446e-01):6.513688e-02):3.107307e-02):5.723444e-02,(((66:4.653162e-02,((8:5.980271e-04,6:1.410979e-03):8.362730e-03,7:1.100062e-01):3.783244e-02):6.810098e-02,(9:2.024517e-02,57:6.706042e-03):1.422291e-01):1.460957e-01,(55:1.060283e-02,56:3.463645e-03):6.863521e-02):2.485031e-02):2.668714e-02,((((34:1.468435e-03,35:6.669998e-03):5.353099e-03,33:5.183351e-03):2.720403e-05,32:6.354645e-04):2.139437e-01,(10:1.042996e-01,27:1.431790e-01):9.397465e-02):5.460929e-02):2.699484e-02,(((59:1.145314e-01,(61:4.436826e-03,62:3.903790e-04):1.709304e-01):3.731805e-02,(26:1.403634e-02,(12:1.168216e-03,11:7.106338e-03):3.269292e-05):1.470383e-01):1.997423e-02,((((28:6.267853e-02,60:1.105186e-02):1.928486e-01,(13:1.115941e-01,(((16:1.060561e-03,15:4.821180e-03):5.400849e-03,51:6.041773e-03):1.906192e-04,17:7.757226e-03):1.338368e-01):4.171512e-02):1.829632e-02,58:2.851129e-02):3.266842e-02,14:1.528132e-01):5.669918e-02):3.588944e-02):3.620674e-02,((90:4.659514e-01,(((((87:9.150103e-02,89:1.604729e-03):5.756270e-02,88:1.124291e-02):1.870465e-01,((91:1.250672e-02,93:1.706173e-03):3.045013e-04,92:1.160831e-03):7.597830e-02):4.035419e-02,(94:1.525213e-01,95:6.642659e-02):2.941947e-02):8.630425e-02,((97:1.060139e-02,96:6.594654e-04):7.132782e-02,(98:1.530944e-02,((101:3.642140e-02,100:6.002761e-03):1.120142e-02,99:9.063541e-03):3.048979e-02):1.298612e-01):1.029565e-01):6.819728e-02):6.210505e-02,68:4.502228e-01):7.304307e-02):2.673349e-02):8.109862e-02,86:5.218833e-01):1.306194e-01):2.016397e-01,((48:5.715509e-03,47:3.569307e-03):1.037581e+00,(50:1.409651e-01,49:4.106739e-01):2.645540e-01):3.448665e-01):1.807414e-01,(2:3.717780e-01,3:4.111354e-01):1.710331e-01,1:3.070491e-01);
   tree gen.32000 = [&U] ((((79:2.368560e-01,((((77:2.998900e-02,46:1.347770e-01):3.631342e-02,(((75:1.885330e-01,76:1.122433e-02):1.114527e-01,(74:3.040736e-04,45:2.649922e-02):1.246734e-01):2.278336e-02,(((44:1.889749e-04,43:6.765222e-04):7.684335e-02,78:6.844063e-02):7.044139e-02,42:8.869414e-02):6.741844e-02):1.203261e-01):1.007482e-01,(52:3.181289e-02,53:4.818103e-02):4.550862e-01):7.091117e-02,((82:1.379540e-02,(83:2.404877e-02,84:5.016425e-02):8.187553e-02):6.547573e-02,(85:1.952485e-01,(81:8.872354e-03,80:3.509337e-02):3.583047e-02):2.676870e-02):2.028258e-01):5.660847e-02):1.463861e-01,(((((((40:1.057342e-01,(39:4.766486e-04,38:1.822052e-03):5.772683e-01):1.035314e-01,(41:1.636484e-02,(71:1.449187e-01,72:1.087363e-01):7.317844e-02):2.292366e-01):7.456304e-02,73:2.386595e-01):2.878976e-01,(37:2.649505e-02,(70:4.679107e-03,69:3.680404e-02):4.676503e-02):4.227138e-01):9.378614e-02,((67:1.488474e-02,30:2.081285e-02):1.407386e-01,31:1.501234e-01):1.603243e-01):7.237638e-02,(((((29:1.922271e-01,(((36:2.371047e-02,((19:1.957790e-03,(65:4.050869e-03,(21:4.708154e-03,(22:4.403854e-02,54:3.266433e-02):7.335465e-03):1.136304e-02):1.313099e-02):3.379693e-03,20:3.200192e-03):2.082702e-03):3.677237e-03,4:2.764751e-02):1.877463e-01,(((63:5.722611e-02,18:1.505653e-01):4.857649e-02,64:8.024973e-02):5.584927e-02,(23:2.213952e-03,(24:1.156901e-04,(5:8.566441e-04,25:1.667989e-03):1.624647e-03):1.175275e-03):1.417243e-01):6.437982e-02):3.920053e-02):6.472836e-02,(((66:7.523098e-02,((8:5.910764e-04,6:1.394579e-03):8.265533e-03,7:1.116262e-01):2.794800e-02):6.730947e-02,(9:1.837196e-02,57:1.202948e-02):1.405760e-01):1.443977e-01,(55:5.006700e-03,56:5.520151e-03):6.783749e-02):2.456149e-02):3.152989e-02,(((34:6.423551e-04,35:1.212480e-03):4.589275e-03,(33:6.800645e-03,32:4.675316e-04):7.115314e-05):2.114571e-01,(10:1.065750e-01,27:1.415149e-01):9.288242e-02):5.397459e-02):2.668109e-02,(((59:1.132002e-01,(61:4.490638e-03,62:2.222670e-04):1.689437e-01):7.907422e-03,(11:8.389136e-03,(12:3.033594e-03,26:9.010074e-03):3.115957e-05):1.499644e-01):5.196345e-03,((((28:3.185082e-02,60:1.092341e-02):1.906072e-01,(13:1.102970e-01,(51:5.971552e-03,((16:2.375647e-03,15:3.689712e-03):6.545309e-03,17:1.851067e-02):1.873134e-04):1.322813e-01):4.123028e-02):2.412151e-02,58:2.817992e-02):2.246656e-02,14:1.586054e-01):5.604019e-02):3.547231e-02):4.368823e-02,((90:4.605359e-01,(((94:1.507486e-01,95:6.565454e-02):2.931648e-02,(((87:9.043756e-02,89:1.983019e-03):2.724365e-02,88:1.111224e-02):1.848725e-01,((91:2.095144e-02,92:1.288349e-03):1.807513e-03,93:8.092028e-03):7.758742e-02):3.988517e-02):8.850733e-02,((97:1.047818e-02,96:6.518007e-04):1.361060e-01,((99:2.679633e-03,(100:8.892544e-03,101:7.656880e-03):1.913747e-02):2.903695e-02,98:3.242144e-02):1.176358e-01):9.237305e-02):6.740465e-02):7.735967e-02,68:4.449900e-01):7.219413e-02):8.127665e-03):9.761806e-02,86:5.158176e-01):1.291013e-01):1.992962e-01,((48:6.706115e-03,47:4.490336e-03):1.025521e+00,(50:1.393268e-01,49:4.059008e-01):2.614792e-01):3.408583e-01):1.786407e-01,(2:3.851588e-01,3:4.063569e-01):1.062060e-01,1:3.034804e-01);
   tree gen.33000 = [&U] ((((79:2.490735e-01,((((77:3.445747e-02,46:1.417291e-01):1.671948e-02,(((75:1.982579e-01,76:1.180331e-02):9.534033e-02,(74:3.197584e-04,45:2.786611e-02):1.735510e-01):2.395857e-02,(((44:1.297688e-04,43:1.988945e-04):4.473638e-02,78:4.435025e-02):1.112961e-01,42:1.001768e-01):7.089602e-02):5.400451e-02):1.046710e-01,(52:3.345387e-02,53:5.066631e-02):4.785604e-01):9.786817e-02,((82:1.450700e-02,(83:7.930097e-03,84:6.925733e-02):1.034464e-01):6.885311e-02,(85:2.053198e-01,(81:1.226387e-02,80:3.690356e-02):2.758292e-02):2.814949e-02):1.595445e-01):1.270484e-01):1.539370e-01,(((((((40:1.111882e-01,(39:5.012351e-04,38:1.916037e-03):6.070450e-01):1.455930e-01,(41:3.367531e-02,(71:1.266677e-01,72:1.235273e-01):7.695314e-02):2.499232e-01):1.022871e-01,73:2.833035e-01):3.027479e-01,(37:2.786172e-02,(70:1.397022e-02,69:1.328224e-02):3.170516e-02):4.445183e-01):9.862382e-02,((67:1.565253e-02,30:2.872034e-03):1.479982e-01,31:1.578670e-01):1.470767e-01):9.098634e-02,(((((29:2.021426e-01,(((36:1.756132e-02,((19:2.787444e-03,(65:3.308327e-03,(21:4.951011e-03,(22:4.631014e-02,54:3.434923e-02):7.713843e-03):1.194916e-02):5.926846e-03):5.960150e-03,20:3.365264e-03):8.859002e-03):1.224608e-02,4:2.907362e-02):1.974306e-01,(((63:3.252035e-02,18:1.583318e-01):7.750945e-02,64:8.438917e-02):9.784663e-02,((23:2.442003e-03,24:1.216576e-04):1.242854e-03,(5:6.993313e-04,25:7.700743e-04):1.747066e-03):1.432478e-01):6.770066e-02):4.122258e-02):2.341384e-02,(((66:7.911154e-02,((8:3.569960e-04,6:1.233155e-03):4.543137e-03,7:1.173841e-01):2.723814e-02):7.078143e-02,(9:8.045169e-03,57:5.685653e-03):1.364272e-01):1.518460e-01,(55:1.697136e-02,56:5.804892e-03):7.133668e-02):3.151403e-02):5.850652e-02,(((34:2.249398e-03,(33:5.491882e-03,35:1.310249e-03):1.267611e-03):1.570294e-03,32:1.395359e-04):2.254557e-01,(10:1.120724e-01,27:1.488145e-01):7.214303e-02):7.811665e-02):3.150298e-02,(((59:1.190393e-01,(61:4.722274e-03,62:4.367544e-05):1.422959e-01):2.927540e-02,((12:6.845744e-04,26:1.247025e-02):3.202782e-05,11:9.104173e-03):1.612480e-01):5.464383e-03,((((28:4.196445e-02,60:1.148687e-02):1.784024e-01,(13:1.159864e-01,((17:1.946549e-02,51:5.081659e-03):3.301705e-04,(16:7.308815e-04,15:1.193191e-02):6.794420e-03):1.430765e-01):4.415673e-02):2.536574e-02,58:2.963349e-02):2.362543e-02,14:1.667866e-01):4.726899e-02):6.223518e-02):4.594176e-02,((90:4.842913e-01,(((94:1.585245e-01,95:8.331263e-02):2.840776e-02,(((87:9.510251e-02,89:9.140725e-04):3.559665e-02,88:4.228579e-02):1.728888e-01,(93:1.154853e-02,(91:4.265205e-03,92:1.407578e-03):5.803688e-03):8.249995e-02):6.378180e-02):6.167466e-02,((97:1.101866e-02,96:6.854219e-04):4.228915e-02,(98:3.410818e-02,((99:9.479485e-03,100:7.146680e-03):2.461911e-02,101:2.100142e-02):3.177633e-02):1.271327e-01):1.161530e-01):7.088152e-02):8.135004e-02,68:4.679435e-01):6.520013e-02):8.546907e-03):1.014733e-01,86:5.424246e-01):1.357606e-01):2.633759e-01,((48:7.052030e-03,47:6.351963e-03):1.078420e+00,(50:1.465135e-01,49:4.268380e-01):2.749669e-01):3.584405e-01):1.878553e-01,(2:4.050261e-01,3:4.273176e-01):1.116844e-01,1:3.191346e-01);
   tree gen.34000 = [&U] ((((79:2.584979e-01,((((77:3.557244e-02,46:1.463151e-01):2.613646e-02,(((75:2.046731e-01,76:1.218524e-02):9.842535e-02,(74:1.025259e-03,45:2.876780e-02):1.577915e-01):3.367015e-02,(((44:3.825445e-04,43:2.053303e-04):4.811412e-02,78:3.391663e-02):1.148974e-01,42:1.034183e-01):6.881813e-02):4.630976e-02):1.080580e-01,(52:5.784392e-02,53:5.230577e-02):4.360682e-01):1.015457e-01,((82:1.497642e-02,(83:1.655071e-02,84:7.149836e-02):1.082602e-01):6.714172e-02,(85:1.839590e-01,(81:2.869495e-03,80:6.342220e-02):3.937502e-02):4.089571e-02):1.642787e-01):5.968140e-02):1.589181e-01,(((((((40:6.228411e-02,(39:5.174540e-04,38:1.978036e-03):6.266877e-01):2.192030e-01,(41:3.476497e-02,(71:1.076581e-01,72:1.275244e-01):7.944318e-02):2.580102e-01):7.595062e-02,73:2.924706e-01):3.848239e-01,((69:1.991423e-02,70:1.421660e-02):3.398848e-02,37:2.876326e-02):4.504790e-01):9.935038e-02,((67:1.615901e-02,30:8.620330e-03):1.527871e-01,31:1.629753e-01):1.518358e-01):7.190507e-02,(((((29:2.086835e-01,(((36:1.812956e-02,(((65:7.720295e-04,19:6.299069e-03):4.140279e-03,(21:4.036007e-03,(54:1.823552e-02,22:4.510473e-02):7.984916e-04):1.248171e-02):6.153009e-03,20:4.605886e-03):5.475577e-03):5.608593e-03,4:3.001438e-02):2.038191e-01,(((63:1.264421e-02,18:1.043368e-01):8.866438e-02,64:8.711983e-02):1.010127e-01,((25:1.446874e-03,(23:4.417802e-04,5:1.956588e-03):8.384644e-04):1.079338e-03,24:2.026061e-04):1.443338e-01):3.511619e-02):4.255645e-02):5.633869e-02,(((66:7.622231e-02,((8:3.685476e-04,6:1.273058e-03):4.690143e-03,7:1.211824e-01):2.811951e-02):2.821962e-02,(9:8.305494e-03,57:5.869629e-03):1.582303e-01):1.567594e-01,(55:1.752052e-02,56:9.483588e-04):1.357869e-01):1.267040e-02):7.344380e-02,(((32:7.058565e-04,(35:1.352646e-03,34:2.231496e-03):1.525145e-03):4.785993e-03,33:5.669588e-03):2.279296e-01,(10:1.156988e-01,27:1.536298e-01):7.447743e-02):8.064434e-02):3.252235e-02,(((59:1.228912e-01,(61:1.377116e-03,62:4.508869e-05):1.469003e-01):2.069909e-02,((12:2.658660e-04,26:1.287376e-02):1.760071e-05,11:5.282098e-03):1.610027e-01):5.176596e-02,((((28:4.332233e-02,60:8.486067e-03):1.841751e-01,(13:1.197395e-01,((17:1.857734e-02,51:5.121946e-03):3.334394e-04,(16:5.666594e-04,15:9.713120e-03):2.016663e-03):1.472940e-01):4.558555e-02):2.618653e-02,58:2.230772e-02):3.979948e-02,14:1.721834e-01):4.879852e-02):3.579186e-02):4.742834e-02,((90:4.999619e-01,(((94:1.636541e-01,(((87:9.817983e-02,89:1.461834e-04):2.993902e-02,88:4.365407e-02):1.784832e-01,((92:1.191546e-03,93:7.711156e-04):1.006171e-02,91:9.094617e-03):7.722022e-02):6.305244e-02):2.932697e-02,95:4.790775e-02):6.367033e-02,((97:2.276027e-02,96:1.933670e-04):7.319843e-02,(98:3.525710e-02,((99:9.786221e-03,100:7.377932e-03):3.416501e-02,101:2.280004e-02):3.141312e-02):1.312464e-01):9.002895e-02):7.317510e-02):8.398235e-02,68:4.718310e-01):1.806203e-02):1.222969e-02):1.047567e-01,86:5.599763e-01):1.401535e-01):2.924373e-01,((48:1.413241e-03,47:6.557499e-03):1.113315e+00,(50:1.512544e-01,49:4.406496e-01):2.838642e-01):3.700388e-01):1.939339e-01,(2:4.181319e-01,3:4.411448e-01):1.152982e-01,1:3.294611e-01);
   tree gen.35000 = [&U] ((((79:2.594354e-01,((((77:1.173013e-02,46:1.468458e-01):2.015863e-02,(((75:2.054154e-01,76:1.222943e-02):1.319038e-01,(74:1.028977e-03,45:3.497987e-02):1.455995e-01):2.141243e-02,(((44:3.839319e-04,43:1.608619e-04):4.828862e-02,78:3.403964e-02):1.153141e-01,42:1.037934e-01):6.906772e-02):5.825409e-02):1.084499e-01,(52:5.805371e-02,53:6.757539e-02):4.376497e-01):1.019139e-01,((82:1.503073e-02,(83:1.661074e-02,84:7.175767e-02):1.086529e-01):1.287277e-01,(85:1.846261e-01,(81:3.904637e-03,80:6.365222e-02):5.745758e-02):2.476778e-02):1.648745e-01):5.989786e-02):1.594945e-01,(((((((40:5.623406e-02,(39:1.102019e-03,38:5.743170e-03):6.289606e-01):2.199981e-01,(41:3.564979e-02,(71:1.080485e-01,72:1.321694e-01):1.297799e-01):2.589459e-01):7.622608e-02,73:2.935314e-01):3.862196e-01,(69:1.998646e-02,(70:8.546750e-03,37:5.776940e-02):3.510911e-02):4.350154e-01):9.495803e-02,((67:6.541530e-03,30:8.702531e-03):1.865199e-01,31:1.635664e-01):1.523865e-01):7.216586e-02,(((((29:2.094404e-01,(((36:1.667845e-02,((54:1.830166e-02,(22:4.627590e-02,((21:4.050645e-03,65:4.153006e-04):1.252698e-02,19:1.108011e-03):1.033924e-02):1.619281e-03):4.872908e-04,20:4.622591e-03):3.471171e-03):4.272056e-03,4:2.979979e-02):2.045583e-01,(((63:1.269006e-02,18:1.047152e-01):8.898595e-02,64:8.250823e-02):1.013791e-01,((5:5.256278e-04,25:1.452121e-03):1.113224e-03,(23:4.433824e-04,24:7.736914e-04):8.565372e-04):1.229505e-01):5.942576e-02):4.271080e-02):5.654303e-02,(((66:1.047786e-01,((8:3.698843e-04,6:2.595408e-03):3.834372e-03,7:1.216219e-01):2.822149e-02):2.832196e-02,(9:1.015679e-02,57:1.292490e-02):1.572610e-01):1.573280e-01,(55:1.758406e-02,56:6.319246e-03):1.362794e-01):1.271636e-02):3.200453e-02,(((32:6.748937e-04,33:8.389921e-03):4.835543e-03,(35:1.103703e-03,34:3.346452e-03):1.791243e-03):2.381591e-01,(10:1.161184e-01,27:1.541870e-01):7.474755e-02):9.933108e-02):3.264030e-02,(((59:9.727084e-02,(61:1.382111e-03,62:3.142235e-04):1.474331e-01):3.985393e-02,(11:7.856876e-03,(26:5.747231e-03,12:4.170834e-03):5.873387e-05):1.578602e-01):5.195371e-02,((((28:4.087432e-02,60:9.912300e-03):1.848431e-01,(13:1.201737e-01,((17:1.864472e-02,51:5.140522e-03):7.485265e-04,(16:1.111968e-03,15:3.489928e-03):6.247658e-03):1.478282e-01):4.575088e-02):1.796127e-02,58:4.930253e-02):1.804628e-02,14:1.728079e-01):4.704017e-02):5.364317e-02):4.760036e-02,((90:5.017752e-01,(((94:1.184326e-01,(((87:1.035051e-01,89:2.823309e-03):3.004761e-02,88:4.381240e-02):1.411119e-01,(91:3.626519e-03,(92:7.862339e-03,93:2.404879e-03):7.853090e-03):5.509175e-02):6.328112e-02):2.230210e-02,95:1.311110e-01):6.390125e-02,((97:2.284282e-02,96:1.691543e-04):7.346390e-02,(101:2.288273e-02,((99:3.598581e-03,100:7.404691e-03):3.428892e-02,98:4.641755e-02):6.159907e-02):1.321848e-01):9.035547e-02):7.344050e-02):8.428694e-02,68:4.735422e-01):1.812754e-02):5.683702e-02):1.051367e-01,86:5.620072e-01):1.406619e-01):2.934979e-01,((48:1.418367e-03,47:1.071246e-02):1.117353e+00,(50:1.402410e-01,49:3.501562e-01):3.409849e-01):3.713809e-01):1.946373e-01,(2:3.708199e-01,3:4.319907e-01):1.240788e-01,1:3.306560e-01);
   tree gen.36000 = [&U] ((3:4.546423e-01,2:4.544999e-01):1.964190e-01,(((48:3.207305e-03,47:4.921959e-03):1.487333e+00,(50:1.990772e-01,49:4.395184e-01):3.193217e-01):2.305596e-01,((((((((((67:1.018260e-02,30:5.638638e-02):8.620887e-02,31:2.209944e-01):2.509778e-01,((57:2.579573e-03,9:6.063730e-03):1.412579e-01,(66:1.884265e-01,(7:1.326804e-01,(8:3.612935e-04,6:1.058141e-03):1.447129e-02):1.563452e-02):8.297630e-02):1.241267e-01):4.202602e-02,(55:1.508911e-03,56:8.600436e-03):1.187657e-01):3.162163e-02,((68:5.158534e-01,(((61:6.105278e-04,62:9.186340e-03):1.952131e-04,(86:2.839767e-01,4:3.011699e-02):2.842570e-02):5.708684e-02,((((54:1.208590e-02,22:5.805152e-02):7.261463e-03,20:3.099977e-03):4.163325e-03,(19:4.398663e-03,(21:9.338487e-03,65:1.856030e-03):1.226040e-02):1.699453e-03):1.297227e-02,36:2.857416e-02):3.876762e-02):1.250229e-01):6.290862e-03,(29:2.450279e-01,((5:4.755935e-04,((24:1.927537e-03,25:3.430161e-03):1.815277e-03,23:3.038947e-04):1.003367e-03):1.579266e-01,18:2.350668e-01):8.697467e-02):3.772090e-02):7.548135e-02):2.353052e-02,((27:1.479924e-01,((63:6.833112e-02,10:1.844919e-02):4.755564e-02,64:9.443505e-02):5.523085e-02):8.398901e-02,(((35:2.648825e-03,34:1.329691e-03):2.855811e-03,33:2.307848e-03):8.328521e-04,32:1.273728e-04):2.566021e-01):4.564489e-02):2.771457e-02,(((((13:9.134482e-02,(17:2.026169e-02,((16:9.025189e-05,15:4.698563e-03):7.185469e-04,51:5.354968e-03):3.287056e-03):1.615450e-01):5.029952e-02,(28:5.892927e-02,60:4.651741e-03):1.862356e-01):1.979208e-02,58:2.366085e-02):1.149379e-02,14:2.606294e-01):3.996075e-02,(59:1.453354e-01,((11:2.260660e-03,12:1.165294e-04):5.695142e-05,26:9.228128e-03):1.974877e-01):2.380630e-02):3.710416e-02):9.531193e-02,(90:4.550883e-01,(((95:6.210584e-02,(94:1.658189e-01,(91:1.458056e-03,(92:4.602588e-03,93:3.916270e-03):6.494994e-03):1.274750e-01):7.464392e-02):4.457476e-02,((89:7.576997e-03,87:9.011513e-02):6.226784e-02,88:2.063470e-02):1.969522e-01):5.230361e-02,((96:2.857272e-03,97:4.105434e-02):7.249526e-02,(98:2.714814e-02,((101:2.832972e-02,99:9.349779e-03):5.249744e-03,100:1.850123e-02):8.387819e-02):1.355481e-01):5.543915e-02):7.438581e-02):1.528143e-01):3.691122e-02,(((69:1.568424e-02,70:3.294461e-03):3.438481e-02,37:3.541363e-02):5.196275e-01,((40:1.268064e-01,(39:7.045886e-04,38:1.389047e-03):4.460717e-01):2.427936e-01,(41:4.774822e-02,(71:1.636025e-01,(73:3.195890e-01,72:4.868938e-02):1.629379e-01):1.912534e-01):3.495103e-01):3.680067e-01):1.113232e-01):1.968197e-01,(((((82:3.661304e-02,(83:3.896271e-02,84:4.337441e-02):8.792498e-02):1.017637e-01,(85:2.170358e-01,(81:2.273977e-02,80:4.049606e-02):6.388625e-02):3.000505e-02):2.336468e-01,79:3.638436e-01):1.408186e-01,((77:1.615560e-03,46:1.742212e-01):4.252453e-02,(((45:7.063831e-02,74:3.920591e-03):1.706106e-01,(75:1.332275e-01,76:3.397537e-02):1.459132e-01):2.322694e-02,(42:9.118940e-02,((44:1.102658e-04,43:6.429062e-04):9.825211e-02,78:5.285696e-02):1.016244e-01):7.641525e-02):8.303196e-02):7.035533e-02):8.470818e-02,(53:8.629671e-02,52:3.977267e-02):4.724400e-01):9.679441e-02):2.696238e-01):2.081132e-01,1:2.881919e-01);
   tree gen.37000 = [&U] ((((79:2.546689e-01,((((77:4.936385e-03,46:1.441479e-01):1.031607e-02,(((75:1.044101e-01,76:2.589467e-02):1.002424e-01,(74:2.569827e-04,45:1.384209e-02):1.245969e-01):3.821433e-02,(((44:1.964724e-04,43:7.615302e-05):3.495319e-02,78:5.768547e-02):1.370369e-01,42:8.353853e-02):6.779877e-02):7.050159e-02):1.064574e-01,(52:4.743217e-02,53:6.521289e-02):4.330986e-01):1.000415e-01,((82:1.046648e-02,(83:2.514053e-02,84:4.822087e-02):7.703342e-02):1.074027e-01,(85:1.812341e-01,(81:1.332199e-02,80:3.356098e-02):2.945698e-02):2.431274e-02):1.618454e-01):5.879738e-02):1.421192e-01,(((((((40:5.520090e-02,(39:6.635990e-04,38:5.637654e-03):6.174050e-01):2.683696e-01,(41:3.662487e-02,(71:1.060634e-01,72:1.815899e-01):1.429405e-01):2.624357e-01):7.257945e-02,73:2.926510e-01):3.654373e-01,((37:5.670803e-02,70:2.503962e-02):1.323495e-02,69:3.253729e-02):4.055825e-01):9.321341e-02,((67:4.642197e-03,30:9.217287e-03):1.420474e-01,31:1.605612e-01):2.314993e-01):6.001207e-02,(((((29:2.055924e-01,(((36:3.704580e-02,((((21:1.220557e-02,54:5.680298e-03):1.152422e-02,(65:8.030504e-05,19:8.231681e-04):2.156066e-03):1.973043e-03,20:6.456495e-03):8.793417e-04,22:1.956527e-02):3.411782e-03):2.195779e-03,4:2.925229e-02):2.008000e-01,(((63:5.319224e-02,18:1.183639e-01):6.243652e-02,64:4.758657e-02):9.951651e-02,(25:9.058592e-04,((23:5.702914e-04,24:5.860400e-04):1.447102e-03,5:2.238571e-03):1.295158e-03):1.568374e-01):5.152540e-02):4.178359e-02):3.286809e-02,(((66:8.041333e-02,((8:2.895408e-03,6:9.599468e-04):8.964398e-03,7:1.313174e-01):4.312970e-03):7.214106e-02,(9:3.094505e-02,57:7.278061e-03):1.543717e-01):1.334593e-01,(55:5.333863e-03,56:1.877141e-03):1.628159e-01):5.466167e-02):4.461340e-02,(((34:2.097036e-03,35:4.673930e-04):2.736340e-04,(33:1.375200e-03,32:1.498371e-03):3.426085e-03):2.650422e-01,(10:9.419704e-02,27:1.513542e-01):7.337425e-02):4.936009e-02):1.693836e-02,(((59:1.360333e-01,(61:9.880545e-03,62:1.195896e-03):1.447243e-01):4.732378e-03,((12:1.034473e-03,11:2.338044e-03):6.709064e-05,26:1.570688e-02):1.530262e-01):1.253114e-02,((((28:6.062643e-02,60:9.730186e-03):1.814471e-01,(13:1.226256e-01,((51:3.351777e-03,17:1.830216e-02):1.624927e-03,(16:1.284517e-03,15:5.332748e-03):3.748423e-03):1.481928e-01):3.896983e-02):1.345246e-02,58:3.078134e-02):2.020917e-02,14:1.696330e-01):3.643152e-02):6.033108e-02):3.806565e-02,((90:4.925563e-01,(((((87:1.882702e-01,89:1.025778e-02):2.920332e-02,88:1.385180e-02):1.385193e-01,((91:1.210289e-02,92:7.395277e-03):9.686280e-03,93:1.078109e-02):8.029003e-02):1.324935e-01,(95:6.089661e-02,94:2.173593e-01):2.288246e-02):1.122065e-01,((97:7.140828e-02,96:3.619668e-03):7.211419e-02,((99:3.532466e-03,100:8.124427e-03):4.096334e-02,(101:4.717734e-03,98:6.259739e-03):1.318585e-02):1.783883e-01):1.116324e-01):1.731763e-01):7.468527e-02,68:4.648421e-01):2.372166e-02):5.053149e-02):1.027454e-01,86:4.964877e-01):1.760779e-01):2.951267e-01,((48:1.469871e-03,47:1.051565e-02):1.096824e+00,(50:1.970935e-01,49:5.045694e-01):3.506535e-01):4.052452e-01):2.583448e-01,(2:3.640070e-01,3:4.240539e-01):1.819590e-01,1:3.245810e-01);
   tree gen.38000 = [&U] ((((79:3.958089e-01,((((((75:1.328220e-01,76:2.572195e-02):9.957371e-02,(74:3.934488e-04,45:6.181829e-02):1.237658e-01):4.237248e-02,(((44:1.951618e-04,43:1.969862e-04):3.472004e-02,78:5.730069e-02):1.361228e-01,42:8.298130e-02):6.734653e-02):7.276547e-02,(77:3.220101e-03,46:1.431863e-01):8.473530e-04):1.072393e-01,(52:4.711578e-02,53:6.477789e-02):4.302097e-01):9.937422e-02,((82:1.039667e-02,(83:2.497283e-02,84:4.789921e-02):7.651958e-02):1.066863e-01,(85:1.800252e-01,(81:1.323313e-02,80:4.015834e-02):3.137362e-02):4.151725e-02):1.607658e-01):3.703065e-02):2.125104e-01,((((((29:2.042210e-01,(((36:2.788399e-02,((20:6.413428e-03,22:1.943476e-02):8.734762e-04,((19:3.060905e-03,65:3.410255e-03):1.289895e-04,(21:1.212415e-02,54:3.446464e-03):9.387027e-03):4.466708e-03):2.878179e-03):2.517256e-03,4:2.905717e-02):1.994606e-01,(((63:5.283743e-02,18:1.175743e-01):6.202005e-02,64:4.726915e-02):9.885270e-02,(23:1.270524e-03,(24:5.917248e-04,(5:2.223639e-03,25:5.163063e-03):9.418399e-05):1.037313e-03):1.506455e-01):4.973171e-02):4.150488e-02):4.177491e-02,(((66:7.987694e-02,((8:4.220503e-03,6:1.391067e-03):6.976422e-03,7:9.736349e-02):4.284201e-03):7.165985e-02,(9:7.783728e-03,57:5.173831e-04):1.533420e-01):1.325691e-01,(55:5.298284e-03,56:1.032840e-03):1.617299e-01):3.297828e-02):7.111511e-02,((32:5.502985e-04,((35:9.734952e-04,34:4.738836e-03):1.065400e-03,33:2.535667e-03):3.613033e-03):2.632742e-01,(10:9.356871e-02,27:1.503446e-01):7.288481e-02):4.903084e-02):2.206542e-02,(((59:1.351259e-01,(61:1.517488e-02,62:1.998041e-03):1.437590e-01):7.389828e-03,(12:1.104156e-03,(26:1.686612e-02,11:4.699606e-03):9.740585e-05):1.451155e-01):6.598148e-03,((((28:5.997668e-02,60:9.665282e-03):1.985512e-01,(13:8.480760e-02,(51:7.763222e-03,(17:1.752498e-02,(16:7.365053e-04,15:5.297176e-03):4.503705e-03):1.537377e-03):1.577807e-01):3.171344e-02):1.644766e-02,58:2.418741e-02):3.570405e-02,14:1.685015e-01):1.488623e-02):5.992865e-02):3.781174e-02,((((((40:7.126780e-02,(39:1.592941e-03,38:5.600048e-03):5.576213e-01):2.694785e-01,(41:2.457702e-02,(71:1.580706e-01,72:1.747919e-01):1.365647e-01):2.606851e-01):7.209531e-02,73:2.906989e-01):3.629997e-01,((37:5.632976e-02,70:2.487260e-02):6.322033e-02,69:9.842898e-03):4.028771e-01):9.259164e-02,((67:4.611232e-03,30:9.155804e-03):1.410999e-01,31:1.594902e-01):2.252202e-01):7.665240e-02,((90:4.144099e-01,((95:6.049041e-02,(94:2.159094e-01,(((87:1.408181e-01,89:1.379280e-02):2.869492e-02,88:2.281834e-02):2.316560e-01,(92:7.345948e-03,(93:2.716450e-03,91:1.202216e-02):6.182685e-04):8.364616e-02):4.191270e-02):6.143490e-03):1.063068e-01,((97:9.001841e-03,96:3.905294e-03):5.711663e-02,(((99:2.363159e-03,100:8.386273e-03):1.026500e-01,98:3.171735e-02):1.374387e-02,101:2.100528e-02):1.792912e-01):1.282999e-01):1.720212e-01):7.418710e-02,68:4.617414e-01):2.752710e-02):5.264818e-02):1.164747e-01,86:4.931760e-01):2.043137e-01):1.960177e-01,((48:1.460066e-03,47:1.630389e-02):1.089508e+00,(50:1.957788e-01,49:5.012037e-01):3.483145e-01):4.025421e-01):2.478326e-01,(2:3.615789e-01,3:4.212254e-01):1.170884e-01,1:3.608533e-01);
   tree gen.39000 = [&U] ((((79:4.147358e-01,(((77:1.368697e-03,(46:1.431863e-01,(((75:1.328220e-01,76:2.572195e-02):9.957371e-02,(74:3.934488e-04,45:1.388882e-02):1.237658e-01):2.478136e-02,(((44:1.258519e-03,43:9.699121e-04):3.472004e-02,78:5.730069e-02):1.361228e-01,42:7.100524e-02):6.734653e-02):7.276547e-02):8.473530e-04):1.120360e-01,(52:7.403103e-02,53:3.623607e-02):4.302097e-01):8.293669e-02,((82:1.039667e-02,(83:3.741770e-02,84:4.789921e-02):6.444127e-02):1.066863e-01,(85:1.800252e-01,(81:1.323313e-02,80:3.689207e-02):3.137362e-02):4.151725e-02):1.607658e-01):8.186689e-02):1.459345e-01,(((((((40:7.126780e-02,(39:6.632271e-04,38:5.600048e-03):5.576213e-01):2.694785e-01,(41:9.863877e-02,(71:1.580706e-01,72:1.747919e-01):1.365647e-01):2.606851e-01):7.209531e-02,73:2.906989e-01):3.629997e-01,((37:5.632976e-02,70:5.708728e-03):6.796085e-02,69:7.743334e-03):4.028771e-01):9.259164e-02,((67:7.427222e-03,30:9.155804e-03):1.410999e-01,31:1.341578e-01):2.252202e-01):7.665240e-02,(((90:4.144099e-01,(((((87:1.408181e-01,89:2.149822e-02):4.358377e-02,88:1.531389e-03):2.316560e-01,((92:7.944517e-03,91:1.394355e-02):6.193396e-04,93:2.649343e-03):8.260520e-02):9.579278e-02,(94:2.159094e-01,95:1.248148e-01):6.143490e-03):9.879954e-02,((97:9.001841e-03,96:9.718475e-04):5.275005e-02,((101:6.633451e-03,98:3.171735e-02):5.130234e-03,(99:2.363159e-03,100:2.837344e-02):9.373558e-02):1.771258e-01):1.517072e-01):1.850262e-01):7.418710e-02,68:4.452422e-01):4.912879e-02,((((29:2.042210e-01,(((36:1.794190e-02,((20:1.437497e-03,22:6.934513e-02):3.183928e-03,((65:4.938056e-04,19:3.192777e-03):3.370602e-03,(21:1.396099e-03,54:7.840773e-03):1.390819e-02):4.548324e-03):4.501208e-03):1.788505e-03,4:1.513911e-02):1.994606e-01,(((63:5.283743e-02,18:1.175743e-01):6.202005e-02,64:5.526683e-02):1.235025e-01,((24:5.681402e-04,(23:1.473136e-03,5:5.528253e-04):1.142446e-03):1.992381e-04,25:5.296492e-03):1.488712e-01):9.494395e-02):4.150488e-02):3.136890e-02,(((66:7.145363e-02,((8:2.614322e-03,6:4.178078e-03):6.809931e-03,7:1.005989e-01):2.868507e-02):4.266999e-02,(9:7.783728e-03,57:3.027114e-03):1.533420e-01):1.325691e-01,(55:5.298284e-03,56:4.213636e-03):1.539584e-01):3.572236e-02):6.795498e-02,((33:4.120964e-03,((35:9.413316e-04,34:1.780259e-03):1.021761e-03,32:5.502985e-04):5.832728e-03):2.632742e-01,(10:1.002022e-01,27:1.635956e-01):1.226118e-01):3.755034e-02):3.791290e-02,(((59:1.351259e-01,(61:7.196213e-03,62:2.855818e-03):1.437590e-01):4.634480e-02,((11:3.229167e-03,26:1.606338e-02):3.236004e-03,12:6.344741e-04):1.386868e-01):3.965294e-02,((((28:6.854860e-02,60:1.046741e-02):1.985512e-01,(13:8.480760e-02,(51:4.165838e-03,(17:1.752498e-02,(16:2.844419e-04,15:5.297176e-03):2.239361e-03):1.537377e-03):1.577807e-01):5.152979e-02):8.431662e-03,58:4.120483e-02):4.203692e-02,14:1.685015e-01):4.547326e-02):4.379506e-02):3.608824e-02):4.201161e-02):1.164747e-01,86:4.931760e-01):1.347545e-01):2.546508e-01,((48:1.460066e-03,47:3.460896e-03):1.089508e+00,(50:1.957788e-01,49:4.817048e-01):3.498168e-01):3.591257e-01):2.780413e-01,(2:3.615789e-01,3:4.865437e-01):2.061411e-01,1:4.196839e-01);
   tree gen.40000 = [&U] ((((79:4.043635e-01,((((((75:1.295002e-01,76:2.507866e-02):9.062614e-02,(74:3.675800e-03,45:4.660089e-02):1.206704e-01):1.591217e-02,(((44:8.009089e-04,43:1.149280e-04):3.385171e-02,78:5.586763e-02):1.327184e-01,42:6.922944e-02):6.566223e-02):7.532375e-02,(46:1.396053e-01,77:1.334467e-03):4.636058e-05):1.092340e-01,(52:7.217955e-02,53:1.063896e-01):4.194504e-01):8.086249e-02,((82:1.313820e-02,(83:3.648190e-02,84:4.670128e-02):6.282962e-02):8.151971e-02,(85:1.755229e-01,(81:1.290217e-02,80:3.596942e-02):5.854244e-02):3.007864e-02):1.957938e-01):7.614614e-02):1.422847e-01,((((90:5.205043e-01,((94:2.105096e-01,(95:1.216933e-01,(((87:1.372963e-01,89:2.096056e-02):1.467670e-02,88:2.774090e-03):2.258624e-01,(93:3.190739e-03,(91:1.359483e-02,92:2.356682e-03):5.698453e-04):8.038392e-02):1.030162e-01):5.989844e-03):8.219582e-02,((97:6.402171e-02,96:9.475421e-04):5.143080e-02,(98:2.988250e-02,(99:2.304058e-03,(100:2.654694e-02,101:1.680767e-02):1.807922e-02):7.673042e-02):1.163315e-01):1.479131e-01):1.803988e-01):7.233171e-02,(((67:7.241471e-03,30:5.686986e-03):1.673011e-01,31:1.308025e-01):2.195875e-01,(((((40:8.048390e-02,(39:6.466401e-04,38:5.459994e-03):5.436754e-01):2.633287e-01,(41:1.082301e-02,(71:1.106671e-01,72:1.969386e-01):1.528840e-01):2.541655e-01):7.602604e-02,73:2.834287e-01):3.539213e-01,((37:1.791812e-01,70:5.565955e-03):4.715548e-03,69:1.280258e-02):3.928014e-01):6.859461e-02,68:4.341069e-01):7.850654e-02):4.497417e-02):4.790010e-02,((((29:1.991136e-01,(((36:1.749319e-02,((20:1.533361e-03,22:6.761085e-02):4.275270e-03,(19:4.314224e-03,((21:1.361183e-03,65:4.903817e-04):1.574117e-03,54:3.867677e-02):1.356035e-02):3.034878e-03):7.236027e-03):1.091010e-02,4:4.914360e-02):1.797056e-01,(((63:5.151599e-02,18:1.146338e-01):6.046896e-02,64:8.416709e-02):8.064109e-02,((23:1.981278e-03,5:1.161633e-03):4.457195e-04,(24:5.539313e-04,25:5.196608e-03):1.235226e-03):1.451480e-01):9.256945e-02):4.046686e-02):7.971136e-02,(((66:6.966661e-02,((8:2.548939e-03,6:4.996076e-03):5.253626e-03,7:1.213988e-01):3.292183e-02):4.160283e-02,(9:1.751806e-02,57:3.221933e-03):1.495070e-01):1.292536e-01,(55:3.823275e-03,56:7.602170e-03):1.340506e-01):3.482896e-02):6.625546e-02,(((33:1.729287e-03,(35:1.729048e-03,34:4.688976e-03):8.458089e-03):1.280288e-03,32:2.263705e-03):2.482706e-01,(10:1.293589e-01,27:1.595042e-01):8.455764e-02):3.661123e-02):2.884881e-02,(((59:1.317465e-01,(61:7.016240e-03,62:1.581062e-03):1.669978e-01):4.347223e-02,(12:1.499838e-03,(11:3.148408e-03,26:4.264181e-03):6.773555e-04):1.311806e-01):2.810938e-02,((((28:8.274107e-02,60:1.020562e-02):2.131095e-01,(13:8.700392e-02,(((16:2.112791e-04,15:7.996557e-03):2.700141e-03,51:2.241675e-03):1.690831e-03,17:1.755990e-02):1.515941e-01):5.024105e-02):2.129562e-02,58:5.603140e-02):1.122757e-02,14:2.171883e-01):4.433600e-02):4.269977e-02):3.518569e-02):1.135617e-01,86:4.808419e-01):2.470406e-01):2.482821e-01,((48:4.566075e-03,47:5.804414e-03):1.062260e+00,(50:1.908825e-01,49:4.696576e-01):3.410680e-01):3.501442e-01):2.710876e-01,(2:3.525360e-01,3:4.743755e-01):2.009856e-01,1:4.578739e-01);
   tree gen.41000 = [&U] ((((79:3.870254e-01,((((((75:1.609446e-01,76:2.418129e-02):8.738335e-02,(74:3.544272e-03,45:4.493341e-02):1.163526e-01):1.534280e-02,(((44:7.722507e-04,43:1.108156e-04):3.264043e-02,78:5.386857e-02):1.279695e-01,42:7.259027e-02):5.782634e-02):7.262850e-02,(46:1.346099e-01,77:1.515292e-02):4.402961e-03):1.053254e-01,(52:6.959681e-02,53:2.776801e-02):4.044416e-01):1.080702e-01,((82:1.048625e-02,(83:3.517650e-02,84:4.503021e-02):6.058145e-02):5.502941e-02,(85:1.692423e-01,(81:1.244050e-02,80:5.180967e-02):3.566864e-02):3.057338e-02):2.067707e-01):7.342147e-02):1.555529e-01,((((90:5.018795e-01,((95:1.004686e-01,((((87:1.323835e-01,89:1.062817e-02):1.415154e-02,88:6.249121e-03):2.177806e-01,(92:2.303767e-03,(91:2.701496e-03,93:1.831186e-02):2.879934e-03):8.273811e-02):6.503157e-02,94:2.029771e-01):4.553759e-02):7.925468e-02,((97:3.390848e-02,96:1.316670e-02):2.762819e-02,(98:2.676382e-02,(99:1.945689e-03,(100:6.716065e-04,101:7.785842e-03):4.367244e-02):3.342106e-02):1.631102e-01):1.426204e-01):1.739438e-01):6.974353e-02,(((67:1.383171e-02,30:5.483493e-03):1.472448e-01,31:1.261221e-01):2.117302e-01,(((((40:1.186804e-01,(39:5.518896e-03,38:5.264624e-03):5.242216e-01):2.539062e-01,(41:6.473315e-02,(71:1.067072e-01,72:1.389434e-01):1.175341e-01):2.684075e-01):7.330566e-02,73:2.732870e-01):2.682013e-01,((37:1.711752e-01,70:2.418703e-02):3.981142e-02,69:2.364718e-02):3.787461e-01):6.614015e-02,68:4.185736e-01):4.202460e-02):8.572999e-02):4.618613e-02,((((29:1.919889e-01,(((36:2.127740e-02,((22:6.519159e-02,20:7.580147e-03):1.509728e-04,(19:1.214489e-03,((21:1.888033e-03,65:3.932502e-04):2.627221e-03,54:3.703040e-02):1.285024e-02):7.003172e-03):6.977106e-03):1.051972e-02,4:4.738514e-02):1.732754e-01,(((63:4.967264e-02,18:1.105320e-01):5.830525e-02,64:8.115542e-02):5.994987e-02,(5:8.632086e-04,((25:4.910289e-03,24:1.461440e-03):1.120190e-03,23:1.159891e-03):2.583716e-04):1.696280e-01):4.393629e-02):3.646443e-02):4.791893e-02,(((66:6.717379e-02,((8:2.457733e-03,6:4.078287e-03):7.676487e-03,7:1.170549e-01):3.231234e-02):4.011419e-02,(9:1.689122e-02,57:1.915303e-03):1.441573e-01):1.246286e-01,(55:8.772593e-03,56:7.330149e-03):1.292540e-01):3.412982e-02):5.691817e-02,(((32:2.172734e-04,33:1.667409e-03):4.172337e-03,(35:1.667179e-03,34:4.521194e-03):2.400340e-03):2.393870e-01,(10:1.247302e-01,27:1.537968e-01):8.153199e-02):1.908992e-02):2.781654e-02,(((59:1.270323e-01,(61:7.694992e-03,62:5.759132e-03):1.610222e-01):6.870037e-03,(11:4.841404e-03,(12:1.609639e-04,26:4.096223e-03):2.308996e-03):1.404229e-01):2.361650e-02,((((28:7.978042e-02,60:1.807011e-02):2.054840e-01,(13:9.463302e-02,((51:2.075174e-03,17:1.649243e-02):2.767440e-04,(16:3.415592e-04,15:7.710423e-03):3.594158e-03):1.486134e-01):3.211785e-02):2.208781e-02,58:4.792261e-02):1.304789e-02,14:2.094169e-01):5.553018e-02):5.812220e-02):6.551036e-02):1.094982e-01,86:4.636364e-01):2.382010e-01):2.004502e-01,((48:4.402691e-03,47:8.749275e-03):1.024250e+00,(50:1.840523e-01,49:4.528522e-01):3.288639e-01):3.376153e-01):2.873567e-01,(2:3.399215e-01,3:4.167206e-01):1.937939e-01,1:4.414902e-01);
   tree gen.42000 = [&U] ((((79:3.803572e-01,(((46:1.363881e-01,(77:1.535309e-02,(((75:1.630706e-01,76:4.404580e-02):8.781124e-02,(74:3.940823e-04,45:4.552696e-02):1.178896e-01):3.262184e-02,(((44:7.824518e-04,43:8.696487e-05):5.068933e-02,78:4.256293e-02):1.090158e-01,42:7.354916e-02):5.859020e-02):7.358790e-02):4.461122e-03):1.067167e-01,(52:4.907314e-02,53:6.398485e-02):5.149494e-01):1.042716e-01,((82:2.285011e-02,(83:3.564117e-02,84:4.562504e-02):6.138170e-02):5.395138e-02,(85:1.714779e-01,(81:2.755980e-02,80:5.249406e-02):5.396627e-02):3.097725e-02):2.095021e-01):7.651418e-02):1.954677e-01,((((90:5.653959e-01,((95:1.051215e-01,((((87:1.341323e-01,89:1.076856e-02):1.433847e-02,88:6.331669e-03):2.206574e-01,(92:1.986461e-03,(91:1.924162e-03,93:1.855375e-02):2.917976e-03):8.383105e-02):6.589061e-02,94:2.056584e-01):3.147610e-02):1.041812e-01,((97:3.435640e-02,96:8.970741e-03):2.819277e-02,(98:2.711736e-02,(99:1.971391e-03,(100:1.589950e-03,101:7.888690e-03):1.848299e-02):3.386254e-02):1.652649e-01):1.445044e-01):1.762415e-01):6.755343e-02,(((67:1.401442e-02,30:3.198101e-03):1.491899e-01,31:1.482236e-01):2.145271e-01,(((((40:2.576763e-02,(39:2.921834e-03,38:3.440339e-03):5.311463e-01):1.985191e-01,(41:1.018152e-01,(71:1.081167e-01,72:2.017919e-01):1.190867e-01):2.589268e-01):1.170092e-01,73:2.768970e-01):2.717441e-01,(37:1.745634e-01,(69:5.232775e-03,70:3.201306e-02):2.484692e-02):3.638864e-01):9.204092e-02,68:3.334325e-01):3.837993e-02):6.196527e-02):3.241967e-02,((((29:1.945250e-01,(((36:2.554652e-02,(20:5.037132e-03,(19:1.261032e-03,((22:8.368109e-02,(65:1.544316e-03,21:1.966254e-03):1.301449e-02):7.272717e-03,54:3.751956e-02):5.746115e-03):3.772124e-03):6.886338e-03):1.065868e-02,4:4.801108e-02):1.755643e-01,(((63:5.032880e-02,18:1.119921e-01):5.907544e-02,64:8.222745e-02):6.074179e-02,((23:1.307961e-03,24:1.556203e-03):3.455678e-03,(25:5.330672e-03,5:8.746112e-04):1.740320e-03):1.801991e-01):6.484733e-02):3.694611e-02):4.855192e-02,(((66:6.806113e-02,((8:2.490199e-03,6:2.337901e-03):7.777891e-03,7:1.186012e-01):5.294121e-02):1.755458e-02,(9:7.127276e-03,57:1.940604e-03):1.460616e-01):1.262749e-01,(55:8.158065e-03,56:7.426977e-03):1.309613e-01):3.458066e-02):7.009441e-02,((35:1.711718e-03,((32:5.106676e-03,33:1.689435e-03):1.071650e-03,34:2.315231e-03):1.361287e-03):2.146370e-01,(10:1.263778e-01,27:1.067036e-01):8.399462e-02):5.448783e-02):2.818399e-02,(((59:1.287104e-01,(61:4.791885e-03,62:1.638806e-02):1.631493e-01):1.983644e-02,(12:3.631181e-04,(11:6.884671e-03,26:4.091451e-03):2.218554e-03):1.368887e-01):3.044380e-02,((((28:8.083429e-02,60:1.830881e-02):2.081983e-01,(13:9.588308e-02,((17:1.616986e-02,51:2.016864e-03):2.330033e-03,(16:2.401176e-03,15:5.073381e-03):1.609176e-03):1.442874e-01):3.254211e-02):2.223197e-02,58:5.010831e-02):1.648550e-02,14:2.121832e-01):2.953253e-02):5.888998e-02):6.637573e-02):1.109446e-01,86:4.697608e-01):2.413475e-01):2.030981e-01,((48:4.460849e-03,47:8.864850e-03):1.037780e+00,(50:1.864836e-01,49:4.588342e-01):3.332080e-01):3.420750e-01):2.911525e-01,(2:3.444117e-01,3:4.222253e-01):1.963539e-01,1:4.473221e-01);
   tree gen.43000 = [&U] ((((79:3.832353e-01,(((46:1.420248e-01,(77:1.546926e-02,(((75:1.433234e-01,76:9.506033e-02):7.483256e-02,(74:3.970642e-04,45:4.587145e-02):1.187816e-01):2.623395e-02,(((44:3.205374e-03,43:5.944337e-05):5.107288e-02,78:4.288500e-02):1.098407e-01,42:7.410569e-02):5.903354e-02):7.414472e-02):4.494879e-03):1.075242e-01,(52:4.944447e-02,53:6.446901e-02):5.188459e-01):1.050606e-01,((82:2.302301e-02,(83:3.591086e-02,84:4.149052e-02):8.795597e-02):5.435962e-02,(85:1.793120e-01,(81:2.776834e-02,80:5.289127e-02):5.437462e-02):3.121165e-02):2.110874e-01):7.709314e-02):1.969467e-01,(((((67:1.408717e-02,30:4.276623e-03):1.503188e-01,31:1.722810e-01):1.824450e-01,(((((40:2.596261e-02,(39:2.943943e-03,38:6.077704e-04):5.351654e-01):2.000213e-01,(41:9.528844e-03,(71:1.089348e-01,72:2.033188e-01):1.199878e-01):2.416490e-01):1.232464e-01,73:2.789922e-01):2.738004e-01,((70:3.225530e-02,69:8.787697e-03):9.909854e-03,37:1.690489e-01):3.963064e-01):9.273738e-02,68:3.359555e-01):3.867034e-02):7.510428e-02,((90:5.199336e-01,(((((87:1.351472e-01,89:3.667260e-03):3.492744e-02,88:2.897687e-02):2.070744e-01,((91:2.528107e-04,92:3.608395e-03):6.071503e-03,93:2.034134e-03):8.666773e-02):4.670487e-02,(94:2.072146e-01,95:1.059169e-01):1.847688e-02):1.049695e-01,((97:2.209080e-03,96:6.597506e-03):5.753682e-02,(98:2.732255e-02,(99:1.986308e-03,(100:1.601980e-03,101:2.896885e-02):1.862284e-02):3.411877e-02):1.665154e-01):1.228615e-01):1.775751e-01):6.879688e-02,((((29:2.102334e-01,(((36:2.573982e-02,(20:5.075247e-03,(19:2.729100e-03,(65:5.694165e-03,(22:8.431429e-02,(54:3.780346e-02,21:1.876766e-02):1.674544e-03):9.237847e-03):3.882433e-04):4.346833e-03):5.618995e-03):4.367767e-03,4:4.837437e-02):1.768927e-01,(((63:5.070962e-02,18:1.243969e-01):5.508560e-02,64:8.284965e-02):6.120141e-02,(5:8.227730e-04,(23:9.320782e-04,(25:5.808691e-03,24:1.172095e-03):1.605636e-03):3.174624e-03):1.893558e-01):4.738497e-02):3.722567e-02):4.800631e-02,(((66:6.857613e-02,((8:2.509041e-03,6:3.536205e-03):4.236814e-03,7:1.194986e-01):1.786571e-02):6.122660e-02,(9:8.007412e-03,57:1.721167e-03):1.471668e-01):1.272304e-01,(55:1.120441e-02,56:2.436617e-02):1.105148e-01):4.855592e-02):7.062480e-02,((32:2.112042e-03,((35:5.011857e-03,33:9.343705e-04):1.420796e-03,34:2.317911e-03):3.421439e-04):2.115127e-01,(10:1.273341e-01,27:1.075110e-01):8.463019e-02):5.490012e-02):2.839725e-02,(((59:1.296843e-01,(61:4.828144e-03,62:1.569656e-02):1.713951e-01):1.847659e-02,(12:7.769256e-04,(11:8.527304e-03,26:4.122410e-03):2.602355e-04):1.379245e-01):3.067416e-02,((((28:1.141629e-01,60:3.045624e-02):2.097737e-01,(13:9.660861e-02,(17:1.208769e-02,((16:2.520395e-03,15:3.985874e-03):1.109403e-03,51:2.032125e-03):2.588856e-03):1.453792e-01):3.278835e-02):3.088046e-02,58:2.794038e-02):1.354232e-02,14:2.137887e-01):2.975600e-02):5.933558e-02):4.986402e-02):4.654728e-02):1.117841e-01,86:4.733154e-01):2.431737e-01):2.096659e-01,((48:4.494603e-03,47:8.931928e-03):1.045633e+00,(50:1.878946e-01,49:3.933107e-01):3.758270e-01):3.446635e-01):2.933556e-01,(2:3.470178e-01,3:4.254202e-01):1.978396e-01,1:2.777656e-01);
   tree gen.44000 = [&U] ((((79:3.806258e-01,(((46:1.410577e-01,(77:1.869921e-03,(((75:1.423475e-01,76:9.870269e-03):7.432301e-02,(74:3.624986e-03,45:2.563308e-02):1.179728e-01):2.531904e-02,(((44:5.136808e-04,43:5.903861e-05):5.072512e-02,78:4.888113e-02):1.090927e-01,42:7.075358e-02):5.863157e-02):7.436346e-02):2.536853e-02):1.067921e-01,(52:4.910779e-02,53:6.403003e-02):5.153130e-01):1.043453e-01,((82:1.174911e-02,(83:2.059243e-02,84:3.421183e-02):9.542270e-02):6.740819e-02,(85:1.780910e-01,(81:1.969380e-02,80:4.619793e-02):6.556047e-02):3.538861e-02):2.096500e-01):7.656820e-02):1.956057e-01,(((((67:1.399125e-02,30:4.247502e-03):1.492952e-01,31:1.711080e-01):1.812027e-01,(((((40:1.365742e-01,(39:1.026718e-03,38:1.838954e-03):5.315214e-01):1.377607e-01,(41:9.463960e-03,(71:1.214501e-01,72:2.019344e-01):7.956103e-02):3.232240e-01):2.270222e-02,73:2.770925e-01):2.719360e-01,((70:1.707264e-02,37:1.678978e-01):2.322852e-02,69:6.803098e-03):3.936079e-01):9.210591e-02,68:3.336679e-01):1.937433e-02):1.046231e-01,((90:5.163933e-01,(((((87:1.342270e-01,89:4.748847e-03):1.779641e-02,88:1.325483e-02):1.260818e-01,(91:8.003892e-03,(93:7.548512e-03,92:1.684240e-02):4.512974e-03):1.593858e-01):9.345148e-02,(94:2.058036e-01,95:1.051957e-01):4.045027e-02):8.347872e-02,((97:9.965698e-03,96:1.240476e-03):1.130062e-01,(98:2.187834e-02,(99:8.710930e-03,(100:8.142544e-03,101:1.094186e-02):1.514847e-02):3.127923e-02):1.653816e-01):1.018052e-01):1.336503e-01):6.832843e-02,((((29:2.088019e-01,(((36:2.772401e-02,(((65:5.770592e-03,((21:1.121740e-02,22:8.374018e-02):1.155766e-02,19:2.358166e-03):2.140945e-04):8.789207e-03,20:5.658961e-03):4.312917e-03,54:5.576759e-03):5.484563e-03):4.338026e-03,4:2.476796e-02):1.638462e-01,(((63:1.566988e-02,18:9.830876e-02):5.471051e-02,64:8.228551e-02):1.142548e-01,((23:1.379570e-04,24:1.145417e-03):2.086528e-03,(5:1.107186e-03,25:3.132955e-03):3.135269e-03):1.599120e-01):4.706232e-02):3.697219e-02):4.412669e-02,(((66:6.810919e-02,((8:3.180684e-04,6:3.512126e-03):4.341897e-03,7:1.333619e-01):6.505375e-02):6.136816e-03,(9:7.952888e-03,57:4.002734e-04):1.461647e-01):1.263641e-01,(55:1.112811e-02,56:1.578173e-02):1.097622e-01):4.822530e-02):8.513596e-02,(((33:7.464641e-04,35:6.336290e-03):7.554479e-04,(34:4.676170e-04,32:2.643331e-03):1.320502e-03):2.105842e-01,(10:1.264671e-01,27:1.067790e-01):1.181667e-01):5.452630e-02):2.820389e-02,(((59:1.356209e-01,(61:4.795268e-03,62:3.055963e-03):1.576046e-01):1.775227e-02,((12:7.716354e-04,26:4.311696e-03):9.748064e-06,11:8.469240e-03):1.341671e-01):3.435829e-02,((((28:1.133856e-01,60:2.069828e-02):2.083454e-01,(13:9.595079e-02,((17:1.200538e-02,51:1.635469e-03):1.866891e-04,(16:3.370235e-03,15:3.949753e-03):7.145381e-04):1.623951e-01):3.256509e-02):3.067019e-02,58:2.934578e-02):1.525520e-02,14:2.123330e-01):3.128190e-02):5.665301e-02):4.952449e-02):4.623033e-02):1.110230e-01,86:3.651245e-01):2.415179e-01):2.082382e-01,((48:5.988309e-03,47:8.871109e-03):1.038513e+00,(50:1.699580e-01,49:3.906325e-01):3.732679e-01):3.423166e-01):2.092314e-01,(2:3.446549e-01,3:4.225234e-01):1.964925e-01,1:2.758742e-01);
   tree gen.45000 = [&U] ((((79:3.880888e-01,(((46:1.438234e-01,(77:3.407006e-05,(((75:1.451385e-01,76:2.302773e-02):7.578027e-02,(74:3.696062e-03,45:2.613567e-02):1.202859e-01):2.581547e-02,(((44:5.237526e-04,43:5.492595e-05):5.095385e-02,78:8.049586e-02):1.112317e-01,42:7.214085e-02):5.978116e-02):7.582151e-02):3.539421e-02):4.314906e-02,(52:2.469658e-02,53:3.138804e-02):4.909787e-01):9.166332e-02,((82:1.272411e-02,(83:5.125705e-02,84:3.488263e-02):6.775299e-02):9.684731e-02,(85:1.815829e-01,(81:2.007993e-02,80:4.710373e-02):5.782025e-02):3.891779e-02):2.137606e-01):8.230574e-02):1.994409e-01,(((((67:3.881113e-03,30:9.112939e-03):1.522225e-01,31:1.744629e-01):1.847555e-01,(((((40:1.130222e-01,(39:1.680261e-03,38:2.149065e-03):5.419430e-01):1.093275e-01,(41:9.649521e-03,(71:1.238314e-01,72:1.586445e-01):1.412963e-01):3.295615e-01):8.506457e-02,73:2.825255e-01):2.926010e-01,((70:1.950976e-02,37:1.711898e-01):1.899214e-02,69:6.936486e-03):4.013254e-01):7.534764e-02,68:3.879528e-01):4.996916e-02):1.066744e-01,((90:4.592639e-01,((((((87:1.368588e-01,89:1.080562e-02):2.076384e-02,88:1.351472e-02):1.285539e-01,(93:3.215644e-03,(91:9.973810e-04,92:3.285778e-03):1.710157e-02):1.648376e-01):8.598891e-02,94:2.098388e-01):3.982612e-02,95:1.072583e-01):8.511549e-02,((97:1.016110e-02,96:7.054265e-03):1.124361e-01,(98:2.460303e-02,(99:1.431517e-02,(100:1.255850e-02,101:1.321948e-02):1.845399e-02):3.923107e-02):1.536430e-01):8.954899e-02):1.362708e-01):1.075824e-01,((((29:2.128959e-01,(((36:2.826759e-02,(((54:2.064451e-02,(22:8.451662e-02,21:9.205375e-03):1.949898e-02):5.546612e-05,(65:1.068686e-02,19:1.045684e-02):1.250188e-03):2.701137e-03,20:4.660083e-04):3.186985e-03):2.300598e-03,4:2.525359e-02):1.670588e-01,(((63:1.255636e-02,18:1.002363e-01):5.578322e-02,64:5.665572e-02):1.164950e-01,(5:1.236681e-03,(24:3.471480e-03,(23:4.228964e-04,25:3.256502e-03):2.954610e-03):1.388015e-04):1.696337e-01):4.793286e-02):4.415512e-02):4.499188e-02,(((66:6.944461e-02,((8:3.243048e-04,6:1.625024e-03):1.107636e-02,7:1.359767e-01):8.181684e-02):6.257141e-03,(9:2.808129e-03,57:4.081216e-04):1.490306e-01):1.288417e-01,(55:1.134630e-02,56:8.695164e-03):1.072425e-01):1.776362e-02):8.680522e-02,(((33:2.336357e-04,35:3.496594e-03):1.053879e-02,(32:2.418227e-03,34:4.173546e-04):3.428270e-04):2.140123e-01,(10:1.289467e-01,27:1.197680e-01):1.162013e-01):4.896075e-02):2.875688e-02,(((59:1.382800e-01,(61:6.119656e-03,62:3.115881e-03):1.451837e-01):1.151368e-02,(26:4.339501e-03,(12:7.999090e-04,11:8.635297e-03):1.509300e-05):1.648322e-01):2.722351e-02,((((28:1.322914e-02,60:1.896024e-02):2.124304e-01,(13:1.283319e-01,(((16:3.439099e-03,15:4.511754e-03):5.897610e-04,51:1.667536e-03):1.545337e-03,17:6.135172e-03):1.655791e-01):3.850342e-02):4.482375e-02,58:3.451410e-02):1.721517e-02,14:2.164962e-01):3.189525e-02):7.167051e-02):5.049552e-02):1.626562e-02):1.131998e-01,86:3.722835e-01):2.462534e-01):2.123212e-01,((48:6.105722e-03,47:9.045045e-03):1.058875e+00,(50:1.732904e-01,49:3.982917e-01):3.805866e-01):3.490284e-01):2.133338e-01,(2:3.514126e-01,3:4.308078e-01):9.370929e-02,1:3.330200e-01);
   tree gen.46000 = [&U] ((((79:3.938778e-01,((((((75:1.473035e-01,76:2.337123e-02):7.691067e-02,(74:3.751195e-03,45:2.652554e-02):1.952347e-01):2.459213e-02,(((44:4.814210e-03,43:1.365123e-05):5.171392e-02,78:6.032228e-02):1.128910e-01,42:1.170003e-01):6.067291e-02):7.695253e-02,(77:1.092995e-04,46:1.326251e-01):4.518897e-02):5.740345e-02,(52:3.971909e-02,53:5.736828e-02):4.983026e-01):6.828961e-02,((82:1.291391e-02,(83:5.202164e-02,84:3.540297e-02):1.080527e-01):6.760344e-02,(85:1.842915e-01,(81:4.909308e-02,80:4.780638e-02):5.427223e-02):3.949833e-02):2.169493e-01):8.353349e-02):2.024160e-01,(((((67:3.939008e-03,30:9.248875e-03):1.544931e-01,31:1.770653e-01):1.875115e-01,(((((40:1.147082e-01,(39:1.705325e-03,38:2.456464e-03):6.198125e-01):1.255581e-01,(41:9.793462e-03,(71:1.256786e-01,72:1.610110e-01):1.036006e-01):3.288611e-01):5.387291e-02,73:2.867399e-01):2.969657e-01,((70:1.980079e-02,37:1.737434e-01):8.913140e-02,69:1.563837e-03):4.073119e-01):7.647160e-02,68:3.937398e-01):5.071454e-02):4.802560e-02,((90:4.661147e-01,((((((87:1.389003e-01,89:1.096681e-02):2.369940e-02,88:1.371631e-02):1.404517e-01,(91:1.340168e-04,(93:2.221247e-02,92:2.246022e-02):2.072578e-03):6.852007e-02):6.584607e-02,94:2.129690e-01):4.042020e-02,95:1.088583e-01):8.638515e-02,((97:1.031267e-02,96:7.159493e-03):1.141133e-01,(98:2.497003e-02,(99:1.207279e-02,(100:1.274583e-02,101:1.119553e-02):1.148614e-02):2.817860e-02):1.769186e-01):6.523481e-02):1.383035e-01):1.091872e-01,((((29:2.160716e-01,(((36:2.868926e-02,(((21:1.297057e-02,54:2.095246e-02):6.666454e-03,(65:2.592253e-03,19:2.899007e-03):1.901352e-03):8.982757e-03,(22:8.577735e-02,20:4.767932e-04):7.630793e-04):2.074824e-03):3.931049e-03,4:2.563029e-02):1.695508e-01,(((63:1.274366e-02,18:1.197673e-01):1.028958e-01,64:3.982546e-02):7.389898e-02,(23:3.997936e-05,(5:1.395929e-03,(24:4.138727e-04,25:2.915600e-03):6.573916e-04):1.421783e-04):1.706470e-01):8.619634e-02):4.481378e-02):4.566302e-02,(((66:7.048051e-02,((8:2.992400e-04,6:1.649264e-03):1.293643e-02,7:1.190182e-01):8.303729e-02):6.350478e-03,(9:2.198409e-03,57:9.747907e-03):1.512536e-01):1.326921e-01,(55:1.421978e-02,56:8.824869e-03):8.303836e-02):2.040694e-02):8.810009e-02,((32:2.454300e-03,((35:2.738454e-03,34:1.565623e-03):9.829053e-03,33:2.371208e-04):5.411499e-04):2.382391e-01,(10:1.308702e-01,27:1.215546e-01):9.442509e-02):5.810580e-02):3.286781e-02,(((59:1.403427e-01,(61:6.210942e-03,62:1.337274e-02):1.655108e-01):1.168543e-02,(12:7.930079e-04,(26:4.544033e-03,11:9.019924e-03):1.864653e-04):1.766999e-01):2.610961e-02,((((28:1.342648e-02,60:9.351482e-03):2.456872e-01,(13:1.229900e-01,((17:6.226689e-03,(16:1.284145e-03,15:4.579056e-03):4.689314e-04):3.317356e-03,51:1.692410e-03):1.680491e-01):3.907777e-02):5.146311e-02,58:3.502895e-02):1.259609e-02,14:2.197257e-01):3.237102e-02):7.586435e-02):4.666473e-02):1.650825e-02):1.148884e-01,86:3.416657e-01):2.499267e-01):2.154883e-01,((48:7.429224e-03,47:9.179969e-03):1.074670e+00,(50:1.606755e-01,49:4.042330e-01):3.862638e-01):3.542348e-01):2.165161e-01,(2:3.566546e-01,3:4.372342e-01):9.510715e-02,1:3.810382e-01);
   tree gen.47000 = [&U] ((((79:2.769424e-01,((((((75:1.493542e-01,76:2.369660e-02):1.079166e-01,(74:3.803418e-03,45:3.192988e-02):1.979527e-01):2.493449e-02,(((44:4.881232e-03,43:1.792874e-04):5.243386e-02,78:6.116207e-02):1.144626e-01,42:1.186291e-01):6.151758e-02):7.802384e-02,(77:5.856228e-04,46:1.523644e-01):4.115857e-02):7.407421e-02,(52:4.027204e-02,53:2.758538e-02):5.052398e-01):1.131162e-01,((82:1.309369e-02,(83:1.782948e-02,84:3.589584e-02):9.598937e-02):6.919431e-02,(85:1.433936e-01,(81:6.753485e-03,80:2.326654e-02):5.502779e-02):4.004821e-02):2.199696e-01):1.005758e-01):2.052339e-01,(((((67:3.993845e-03,30:9.377635e-03):1.566439e-01,31:1.795304e-01):1.901220e-01,(((((40:1.163051e-01,(39:1.751774e-03,38:2.490662e-03):6.284413e-01):1.273061e-01,(41:1.185971e-02,(71:1.274282e-01,72:1.507404e-01):1.050429e-01):2.416297e-01):1.536829e-01,73:2.907318e-01):3.011000e-01,((70:1.832555e-03,37:1.198979e-01):8.167019e-03,69:7.284598e-03):4.129824e-01):7.753621e-02,68:3.992213e-01):5.142057e-02):4.869420e-02,((90:4.726038e-01,((((((87:1.408340e-01,89:8.829569e-04):1.794309e-02,88:3.091374e-02):1.591210e-01,(91:3.397179e-04,(92:5.971835e-03,93:9.982985e-03):2.092614e-03):7.207032e-02):9.484367e-02,94:2.159338e-01):4.098291e-02,95:1.103738e-01):8.758778e-02,((97:1.894575e-03,96:6.980889e-03):1.376106e-01,(98:2.658543e-02,((100:8.822713e-03,101:2.464809e-02):1.122977e-02,99:4.415369e-03):2.857089e-02):1.793816e-01):6.738208e-02):1.847914e-01):7.451797e-02,((((29:1.673519e-01,(((36:3.193885e-02,(((54:2.135681e-02,((21:1.859251e-02,65:2.609911e-03):8.412292e-03,19:2.939366e-03):2.924298e-03):3.717812e-03,22:8.291201e-02):2.709051e-03,20:4.834309e-04):3.124424e-03):2.851826e-03,4:2.598711e-02):1.719112e-01,(((63:1.292107e-02,18:1.214347e-01):1.043283e-01,64:4.037989e-02):7.492777e-02,(((5:1.426876e-03,25:5.460679e-03):1.968607e-04,24:3.184152e-04):1.056777e-03,23:3.349469e-05):1.612844e-01):8.739634e-02):4.543766e-02):4.629873e-02,(((66:7.146171e-02,((8:4.082571e-04,6:1.672225e-03):5.857235e-03,7:1.206751e-01):9.354869e-02):1.938166e-02,(9:4.512408e-03,57:1.036278e-02):1.490834e-01):1.345394e-01,(55:2.572813e-03,56:8.947726e-03):8.419440e-02):2.069104e-02):8.932659e-02,((33:3.799277e-04,(32:1.540664e-03,(35:1.568960e-03,34:1.587419e-03):7.012314e-03):7.524802e-05):2.265702e-01,(10:1.272763e-01,27:1.232469e-01):1.133350e-01):4.873224e-02):5.159039e-02,(((59:1.422965e-01,(61:6.297409e-03,62:1.355891e-02):1.678150e-01):1.184811e-02,((11:9.377187e-03,26:4.706962e-03):6.457156e-04,12:2.079367e-04):1.789909e-01):2.208790e-02,((((28:1.935829e-02,60:8.649059e-03):2.491076e-01,(13:1.247023e-01,((16:1.302022e-03,15:4.287123e-03):7.556023e-04,(17:1.413128e-02,51:2.805219e-03):1.837384e-03):1.703886e-01):3.962180e-02):2.759574e-02,58:3.551661e-02):3.514542e-02,14:2.227846e-01):3.282168e-02):7.807649e-02):5.201151e-02):2.193594e-02):1.164878e-01,86:3.464223e-01):2.534061e-01):2.184883e-01,((48:7.532651e-03,47:9.307770e-03):1.089632e+00,(50:1.550391e-01,49:4.853097e-01):2.869806e-01):3.591664e-01):2.195304e-01,(2:3.616198e-01,3:4.433212e-01):9.643120e-02,1:3.863429e-01);
   tree gen.48000 = [&U] ((((79:2.914905e-01,((((((75:1.249483e-01,76:1.976752e-02):1.553428e-01,(74:7.092687e-03,45:3.360720e-02):2.083514e-01):2.624433e-02,(((44:3.703172e-04,43:1.887056e-04):5.518828e-02,78:6.437499e-02):1.204754e-01,42:1.248608e-01):6.474918e-02):6.302952e-02,(77:3.482339e-03,46:7.917208e-02):1.087426e-01):7.796542e-02,(52:4.238758e-02,53:2.903448e-02):5.317807e-01):1.251703e-01,((82:1.378152e-02,(83:1.761884e-02,84:6.819276e-02):1.010318e-01):7.282918e-02,(85:1.509262e-01,(81:2.872094e-03,80:2.448877e-02):7.327100e-02):4.215199e-02):2.315249e-01):1.011805e-01):2.160151e-01,(((((67:1.213962e-02,30:1.585783e-03):1.648726e-01,31:1.889613e-01):2.001093e-01,(((((40:7.470052e-02,(39:1.843797e-03,38:2.621500e-03):6.614541e-01):1.331433e-01,(41:1.248271e-02,(71:1.264609e-01,72:1.586590e-01):1.168801e-01):3.925985e-01):7.212972e-02,73:3.060043e-01):3.169172e-01,((70:5.413613e-03,37:1.261963e-01):3.441110e-02,69:7.667267e-03):4.001041e-01):7.559655e-02,68:3.351107e-01):2.341676e-02):5.125216e-02,((90:5.073876e-01,((((((87:1.482322e-01,89:9.293397e-04):1.454432e-02,88:1.999068e-02):1.674798e-01,(92:6.240971e-03,(93:1.040496e-03,91:3.655392e-04):6.231168e-03):9.206359e-02):3.188745e-02,94:1.488003e-01):4.856986e-02,95:1.161718e-01):9.218887e-02,((97:7.345185e-02,96:7.492043e-03):7.064174e-02,(98:2.798199e-02,((100:6.829308e-04,101:2.696871e-02):1.929009e-02,99:4.647314e-03):2.091831e-02):1.888047e-01):7.092174e-02):1.944988e-01):4.812248e-02,((((29:1.761431e-01,(((36:3.361664e-02,(((19:3.093774e-03,(54:2.247871e-02,(65:4.784611e-03,21:1.956920e-02):8.543437e-03):3.206899e-03):3.791372e-03,22:8.726748e-02):2.851361e-03,20:6.583378e-03):4.116142e-03):8.351548e-03,4:2.735224e-02):1.809419e-01,(((63:1.359983e-02,18:1.278138e-01):1.098088e-01,64:4.250110e-02):7.886382e-02,((5:1.253198e-03,(23:3.525421e-05,25:8.576773e-03):4.959360e-04):1.168378e-03,24:3.354841e-04):2.094652e-01):9.198738e-02):4.782456e-02):3.897186e-02,(((((8:4.297034e-04,6:1.760069e-03):6.943981e-03,7:1.270143e-01):9.021518e-02,(9:1.347556e-02,57:1.090715e-02):1.569149e-01):2.546040e-03,66:7.521569e-02):1.416069e-01,(55:7.692874e-04,56:2.828709e-03):8.861723e-02):2.177796e-02):9.401903e-02,((((35:2.627357e-03,34:2.629858e-03):3.002019e-03,33:3.586237e-04):3.792362e-04,32:1.583363e-03):2.448617e-01,(10:1.339623e-01,27:1.297212e-01):1.192886e-01):5.129221e-02):3.770718e-02,(((59:9.374869e-02,(61:1.356307e-02,62:1.032253e-02):1.799755e-01):2.686646e-02,(12:1.567634e-03,(11:2.557064e-03,26:5.273309e-03):6.545148e-04):1.889258e-01):1.304952e-02,((((28:2.862453e-02,60:9.103405e-03):2.876606e-01,(13:1.312530e-01,((16:3.691653e-04,15:4.512331e-03):1.778554e-03,(17:1.509922e-02,51:5.892173e-03):3.557668e-03):1.793393e-01):4.170318e-02):2.702999e-02,58:1.808548e-02):1.255947e-02,14:2.344878e-01):1.719987e-02):8.217795e-02):5.474374e-02):3.712472e-02):1.226071e-01,86:4.539527e-01):1.366851e-01):2.299658e-01,((48:6.550620e-03,47:9.796719e-03):1.146871e+00,(50:1.631835e-01,49:4.014953e-01):3.020561e-01):3.780338e-01):2.310626e-01,(2:3.351240e-01,3:4.666094e-01):1.317932e-01,1:4.066380e-01);
   tree gen.49000 = [&U] ((((79:2.917399e-01,((((((75:1.218606e-01,76:1.978443e-02):5.036142e-02,(74:1.017621e-02,45:3.363595e-02):2.085296e-01):2.626678e-02,(((44:3.885799e-03,43:1.554822e-03):7.024257e-02,78:6.443006e-02):1.205785e-01,42:1.249676e-01):6.480457e-02):6.308344e-02,(77:2.869557e-02,46:7.923981e-02):1.339426e-01):7.803212e-02,(52:8.338783e-02,53:2.905932e-02):5.322357e-01):1.071135e-01,((82:1.379331e-02,(83:2.858948e-02,84:6.825110e-02):1.011182e-01):7.289149e-02,(85:1.510553e-01,(81:2.858825e-02,80:2.450972e-02):3.091028e-02):4.938859e-02):2.317229e-01):1.012671e-01):2.161999e-01,(((((67:3.733864e-03,30:1.587139e-03):1.650137e-01,31:1.819574e-01):1.822969e-01,(((((40:7.476442e-02,(39:1.845374e-03,38:2.623743e-03):6.620200e-01):1.332572e-01,(41:1.249339e-02,(71:1.265691e-01,72:1.689258e-01):1.169801e-01):3.929344e-01):7.219143e-02,73:3.062661e-01):3.171883e-01,(37:1.236046e-01,(70:5.418245e-03,69:7.657009e-03):3.555075e-02):4.004464e-01):7.566123e-02,68:3.353974e-01):3.918388e-02):7.190231e-02,((90:6.265507e-01,((((((87:1.302712e-01,89:9.301348e-04):6.062615e-02,88:2.000778e-02):1.582688e-01,(91:2.861132e-02,(93:1.041386e-03,92:6.076016e-03):6.062375e-03):6.579015e-02):4.317484e-02,94:1.489276e-01):2.187589e-02,95:1.162712e-01):1.252460e-01,((97:7.351469e-02,96:1.379888e-02):7.070218e-02,(98:2.800593e-02,(101:2.307984e-02,(99:4.651290e-03,100:3.399390e-03):2.400775e-02):2.473721e-02):1.492628e-01):7.098242e-02):1.075859e-01):8.159771e-02,((((29:1.762938e-01,(((36:3.364540e-02,(22:8.734214e-02,((19:2.242941e-03,((65:1.244101e-03,21:2.575132e-02):6.217780e-03,54:2.249794e-02):9.827570e-03):6.646138e-03,20:9.859247e-03):4.293723e-04):2.119178e-03):9.040675e-03,4:2.111880e-02):1.930216e-01,(((63:3.419952e-02,18:1.423088e-01):1.013714e-01,64:4.253746e-02):7.893129e-02,(((5:2.344334e-04,25:8.584111e-03):1.160748e-03,23:3.528437e-05):4.857274e-04,24:9.746190e-05):2.024244e-01):4.969140e-02):4.786548e-02):3.900520e-02,(((((8:4.300710e-04,6:1.761574e-03):6.949922e-03,7:1.307021e-01):9.029236e-02,66:8.942752e-02):1.380908e-02,(9:1.199634e-03,57:1.106490e-03):1.570491e-01):1.417281e-01,(55:1.602565e-03,56:1.597693e-02):8.869305e-02):2.179659e-02):9.409946e-02,((((35:3.050838e-03,34:2.632108e-03):2.565301e-03,32:1.971189e-03):5.293074e-03,33:1.498457e-03):2.565604e-01,(10:1.340769e-01,27:1.298321e-01):1.269324e-01):5.132092e-02):3.773944e-02,(((59:1.026243e-01,(61:1.357467e-02,62:4.653514e-03):1.801295e-01):1.651539e-02,((12:2.649282e-04,26:1.680930e-02):1.724300e-04,11:3.079843e-03):1.357064e-01):4.855142e-02,((((28:2.864902e-02,60:9.111194e-03):2.310335e-01,(13:1.313653e-01,(17:1.511214e-02,((16:2.581657e-03,15:4.516191e-03):1.909015e-03,51:5.897214e-03):5.424236e-05):1.794927e-01):5.448898e-02):1.112483e-02,58:2.270962e-02):2.491548e-02,14:2.346884e-01):9.125244e-03):8.224826e-02):5.479058e-02):5.789536e-02):1.086068e-01,86:4.543411e-01):1.368021e-01):2.301625e-01,((48:5.104711e-03,47:9.805100e-03):1.147852e+00,(50:1.633231e-01,49:4.018388e-01):4.111258e-01):3.547177e-01):2.013667e-01,(2:4.003775e-01,3:4.337526e-01):2.069604e-01,1:3.874355e-01);
   tree gen.50000 = [&U] ((((79:2.910180e-01,((((((75:1.215591e-01,76:1.973548e-02):1.013516e-01,(74:1.496716e-02,45:4.464967e-02):1.933344e-01):4.213714e-02,(((44:3.876185e-03,43:1.550975e-03):7.006877e-02,78:2.686554e-02):1.145797e-01,42:1.246585e-01):6.464423e-02):6.292736e-02,(77:2.988131e-02,46:7.904376e-02):1.336112e-01):7.316445e-02,(52:8.318151e-02,53:7.596757e-02):5.309188e-01):6.936579e-02,((82:4.920258e-02,(83:2.851874e-02,84:6.808223e-02):9.381749e-02):6.871754e-02,(85:1.506816e-01,(81:2.851752e-02,80:6.791129e-02):7.557586e-02):4.926639e-02):2.311496e-01):1.289237e-01):2.156650e-01,(((((67:3.724626e-03,30:2.164562e-02):1.149386e-01,31:1.815072e-01):1.818458e-01,(((((40:7.457944e-02,(39:3.670920e-03,38:2.617251e-03):6.603820e-01):2.789384e-01,(41:1.246248e-02,(71:1.262559e-01,72:1.685079e-01):1.166906e-01):3.919622e-01):1.152646e-01,73:3.055083e-01):3.164035e-01,(37:1.323368e-01,(70:2.181243e-02,69:1.195736e-02):3.546279e-02):3.634374e-01):8.590003e-02,68:3.595905e-01):4.446420e-02):7.705438e-02,((90:6.250005e-01,((((((87:1.304658e-01,89:4.647331e-03):5.773845e-02,88:1.595880e-02):1.947975e-01,(93:3.809709e-03,(91:1.082993e-02,92:2.800030e-03):5.048430e-03):1.485303e-01):4.318976e-02,94:1.470006e-01):3.062065e-02,95:1.159835e-01):1.249362e-01,((97:4.718512e-02,96:1.376474e-02):7.052725e-02,(98:1.163889e-02,(101:2.302274e-02,(99:4.639782e-03,100:4.156130e-02):1.459506e-02):3.735924e-02):1.488935e-01):1.456323e-01):1.073197e-01):7.243741e-02,((((29:1.758576e-01,(((36:3.356216e-02,(20:3.981602e-03,((19:2.237392e-03,((21:5.128722e-03,65:1.241023e-03):2.925247e-02,54:2.906370e-02):4.334321e-03):2.820450e-03,22:4.742083e-02):3.546846e-03):2.113935e-03):9.018307e-03,4:2.106654e-02):1.925441e-01,(((63:3.394827e-02,18:1.419567e-01):3.866990e-02,64:4.033948e-02):8.640610e-02,(((23:3.529750e-05,24:9.117370e-04):4.024996e-05,25:8.884568e-03):1.385149e-03,5:8.624716e-04):1.966841e-01):4.956846e-02):4.441102e-02):3.952179e-02,(((((8:4.290069e-04,6:3.710862e-03):6.932726e-03,7:1.303788e-01):1.700941e-02,66:8.920626e-02):8.603666e-02,(9:1.196666e-03,57:1.419777e-03):1.819267e-01):1.406756e-01,(55:3.680824e-03,56:1.593740e-02):8.847360e-02):2.174267e-02):9.386664e-02,((33:6.427372e-04,((35:4.274636e-03,34:5.621812e-03):5.801074e-03,32:5.531213e-04):6.458348e-04):2.559256e-01,(10:1.337452e-01,27:1.295109e-01):1.266184e-01):6.158657e-02):2.988645e-02,(((59:1.023704e-01,(61:1.371746e-03,62:2.291413e-02):1.796838e-01):1.813098e-02,(12:1.335426e-03,(26:1.612652e-02,11:3.211405e-03):3.237105e-05):1.325679e-01):4.771575e-02,((((28:2.599383e-02,60:9.088651e-03):2.097042e-01,(13:1.201725e-01,(51:6.025203e-03,(17:1.531739e-02,(16:4.181920e-03,15:4.659971e-03):6.346937e-03):2.649111e-04):1.887100e-01):5.505906e-02):2.704567e-02,58:2.265343e-02):2.584336e-02,14:2.509191e-01):1.193129e-02):8.204476e-02):4.631492e-02):6.156846e-02):1.083381e-01,86:4.532170e-01):1.364636e-01):2.295930e-01,((48:5.092081e-03,47:2.341166e-03):1.145012e+00,(50:1.629190e-01,49:4.008446e-01):3.176510e-01):3.348312e-01):2.008684e-01,(2:3.993869e-01,3:4.093424e-01):1.718786e-01,1:3.864769e-01);
   tree gen.51000 = [&U] ((((79:2.917760e-01,((((((75:1.218757e-01,76:1.978688e-02):1.016156e-01,(74:2.441958e-02,45:4.815769e-02):1.895569e-01):4.224688e-02,(((44:3.886280e-03,43:1.025210e-03):7.025127e-02,78:4.258877e-02):1.148781e-01,42:1.249831e-01):6.481260e-02):7.370334e-02,(77:2.845203e-02,46:8.135047e-02):1.447212e-01):7.335501e-02,(52:8.339816e-02,53:7.616542e-02):5.323016e-01):6.954645e-02,((82:4.658936e-02,(83:4.094676e-02,84:6.825955e-02):1.128278e-01):6.889651e-02,(85:1.510740e-01,(81:2.859179e-02,80:6.808816e-02):7.577269e-02):4.939470e-02):2.317516e-01):1.292595e-01):2.162267e-01,(((((67:3.734327e-03,30:2.170200e-02):1.015319e-01,31:1.819799e-01):2.036017e-01,(((((40:7.477368e-02,(39:4.002546e-03,38:2.624068e-03):6.621020e-01):2.796649e-01,(41:1.249494e-02,(71:1.265847e-01,72:1.689467e-01):1.169945e-01):2.487007e-01):1.245267e-01,73:3.063040e-01):3.172276e-01,((69:2.882555e-02,70:2.649255e-03):1.579772e-02,37:1.329587e-01):3.514136e-01):6.694390e-02,68:4.019772e-01):4.546983e-02):7.725507e-02,((90:6.266283e-01,((((((87:1.308056e-01,89:4.659435e-03):1.429437e-02,88:1.600036e-02):1.953049e-01,(92:2.807323e-03,(91:1.085814e-02,93:3.819631e-03):4.509897e-03):1.489172e-01):4.727239e-02,94:1.473834e-01):4.452738e-02,95:1.162856e-01):1.155213e-01,((97:3.282380e-02,96:2.131613e-02):8.268264e-02,(98:2.902506e-02,(101:2.776574e-02,(99:4.651866e-03,100:2.786959e-02):2.442177e-02):3.021786e-02):1.492813e-01):1.460116e-01):1.075992e-01):7.262607e-02,((((29:1.763156e-01,(((36:3.364957e-02,(((((65:1.284058e-03,21:2.768430e-02):4.544861e-03,19:3.089626e-03):9.597166e-03,22:4.754434e-02):2.673862e-03,54:2.994811e-02):4.020342e-03,20:1.292168e-03):3.121891e-03):1.468477e-03,4:2.112141e-02):2.132479e-01,(((63:1.639310e-02,18:1.423264e-01):3.877062e-02,64:5.934995e-02):8.663114e-02,(((24:1.849726e-03,5:1.098060e-03):8.167255e-04,25:8.907708e-03):1.451116e-03,23:3.538943e-05):1.939885e-01):4.969756e-02):3.800175e-02):6.252567e-02,(((((8:1.110454e-03,6:1.018893e-03):6.950782e-03,7:1.158487e-01):1.705371e-02,66:8.943860e-02):4.851626e-02,(9:1.199782e-03,57:1.423474e-03):1.824005e-01):1.410420e-01,(55:3.690410e-03,56:2.085736e-03):8.466506e-02):2.179929e-02):8.026280e-02,(((35:8.007796e-03,34:7.826306e-03):4.927200e-03,(32:7.075490e-04,33:6.046744e-04):4.603026e-03):2.565922e-01,(10:1.340935e-01,27:1.298482e-01):1.269481e-01):3.933582e-02):2.996429e-02,(((59:9.570649e-02,(61:1.049225e-02,62:1.235817e-02):1.801518e-01):2.819248e-02,((11:6.989997e-03,12:1.279662e-03):3.785137e-04,26:1.616852e-02):1.293002e-01):4.784002e-02,((((28:2.606153e-02,60:9.112322e-03):2.102504e-01,(13:1.204855e-01,((51:2.440737e-03,(16:1.932009e-05,15:3.857733e-03):6.146958e-03):1.774723e-03,17:1.535729e-02):1.892015e-01):5.520246e-02):2.711611e-02,58:2.271243e-02):5.551535e-02,14:2.515726e-01):1.444063e-02):7.958459e-02):4.643555e-02):1.956068e-02):1.086202e-01,86:4.766410e-01):2.154609e-01):2.486427e-01,((48:3.118580e-03,47:4.097579e-03):1.147995e+00,(50:1.633433e-01,49:4.154484e-01):3.184783e-01):3.357032e-01):2.127308e-01,(2:4.004271e-01,3:4.104085e-01):1.723262e-01,1:3.874835e-01);
   tree gen.52000 = [&U] ((((79:2.981038e-01,((((((75:1.245189e-01,76:2.021601e-02):1.038193e-01,(74:5.508821e-03,45:1.598399e-02):1.276346e-01):4.316311e-02,(((44:1.117619e-03,43:1.047444e-03):7.177483e-02,78:4.351241e-02):1.173695e-01,42:1.276937e-01):6.621821e-02):7.530176e-02,(77:3.107751e-03,46:8.311475e-02):1.478598e-01):7.494588e-02,(52:8.520684e-02,53:6.082868e-02):5.407749e-01):4.143112e-02,((82:4.759976e-02,(83:4.183478e-02,84:6.575595e-02):1.372791e-01):1.000165e-01,(85:1.543504e-01,(81:2.921187e-02,80:2.358874e-02):4.636047e-02):5.046594e-02):2.367777e-01):1.233613e-01):2.209161e-01,(((((67:6.335584e-03,30:4.772697e-02):1.037339e-01,31:1.859265e-01):2.080172e-01,(((((40:7.639532e-02,(39:4.089350e-03,38:9.779328e-04):6.764612e-01):2.857301e-01,(41:2.699673e-03,(71:1.293300e-01,72:1.726107e-01):1.648419e-01):2.540943e-01):9.558642e-02,73:3.129469e-01):3.241074e-01,((70:6.521963e-04,37:1.358422e-01):4.725311e-02,69:1.642883e-02):3.590348e-01):8.693809e-02,68:4.106950e-01):1.338918e-02):7.770229e-02,((90:6.402182e-01,((((((87:1.336424e-01,89:5.202175e-03):1.460438e-02,88:1.634736e-02):1.995405e-01,((91:1.935880e-03,92:2.921833e-03):1.443531e-02,93:1.725900e-03):6.243464e-02):4.655946e-02,94:1.505798e-01):7.785905e-02,95:1.012165e-01):1.224263e-01,((97:3.353566e-02,96:1.804618e-02):8.447580e-02,((98:2.965454e-02,(100:1.827869e-02,99:1.411755e-03):1.046993e-02):3.123756e-02,101:1.262913e-02):1.337511e-01):1.423900e-01):1.099328e-01):7.420113e-02,((((29:1.801395e-01,(((36:2.334488e-02,((22:3.939583e-02,20:3.829889e-03):7.146977e-04,((65:3.254816e-04,(21:9.584771e-03,54:3.059760e-02):6.274616e-03):1.530448e-02,19:3.156632e-03):3.123676e-03):3.189596e-03):3.977316e-03,4:4.807931e-02):2.178727e-01,(((63:7.172621e-02,18:1.454131e-01):5.839068e-02,64:6.063709e-02):6.774415e-02,((23:1.388838e-04,24:2.930381e-04):1.685672e-05,(5:1.240133e-03,25:9.136553e-03):6.785629e-04):1.872182e-01):3.598758e-02):6.284843e-02):5.699466e-02,(((((8:3.801155e-04,6:2.660033e-03):3.458556e-03,7:1.183612e-01):1.742356e-02,66:9.137828e-02):4.956845e-02,(9:1.225802e-03,57:4.381555e-03):1.863563e-01):1.441008e-01,(55:9.507352e-04,56:2.130970e-03):8.650121e-02):2.227206e-02):7.036646e-02,(((35:7.866745e-04,34:2.934083e-03):5.034057e-03,(32:1.004773e-03,33:7.368523e-03):1.415904e-03):2.621570e-01,(10:1.479203e-01,27:1.326643e-01):1.217248e-01):5.260638e-02):5.504947e-02,(((59:9.778210e-02,(61:4.136348e-03,62:2.257349e-02):1.971831e-01):2.743944e-02,(26:1.199961e-02,(12:4.276248e-04,11:3.442935e-03):1.298728e-03):1.345450e-01):2.184283e-02,((((28:2.662673e-02,60:9.309944e-03):2.148102e-01,(13:1.142389e-01,(((16:1.973909e-05,15:3.941397e-03):6.260405e-03,17:1.569035e-02):1.812090e-03,51:6.926172e-04):1.929994e-01):4.925316e-02):2.784910e-02,58:4.984625e-02):4.710129e-02,14:2.570286e-01):2.117648e-02):5.711241e-02):7.846551e-02):1.998489e-02):1.109759e-01,86:4.869780e-01):2.201337e-01):2.540351e-01,((48:3.186214e-03,47:4.186445e-03):1.172891e+00,(50:1.668858e-01,49:4.244584e-01):3.253852e-01):3.429837e-01):2.173443e-01,(2:4.091113e-01,3:4.193092e-01):1.760635e-01,1:3.958869e-01);
   tree gen.53000 = [&U] ((((79:3.947225e-01,((((((75:1.255161e-01,76:1.518857e-02):1.046508e-01,(74:2.822368e-03,45:1.611201e-02):1.286568e-01):4.350881e-02,(((44:2.885796e-03,43:5.802246e-04):7.234968e-02,78:4.386091e-02):1.183096e-01,42:1.287164e-01):8.693832e-02):5.140226e-02,(77:2.297302e-03,46:8.378042e-02):1.490441e-01):7.697799e-02,(52:1.014733e-01,53:3.359902e-02):5.451061e-01):4.176295e-02,((82:1.516525e-02,(83:2.613724e-02,84:6.628260e-02):1.383785e-01):1.025776e-01,(85:1.555867e-01,(81:2.944583e-02,80:2.377766e-02):4.673178e-02):5.087013e-02):2.386741e-01):1.207693e-01):1.474173e-01,(((((67:2.066517e-03,30:3.358701e-03):1.045647e-01,31:1.874157e-01):2.096833e-01,(((((40:7.700718e-02,(39:4.122103e-03,38:6.296230e-04):6.818791e-01):1.609156e-01,(41:2.721295e-03,(71:1.303658e-01,72:1.739932e-01):1.661622e-01):2.561294e-01):6.802612e-02,73:3.154534e-01):3.301598e-01,((70:6.574198e-04,37:1.369302e-01):7.040578e-02,69:1.167808e-02):3.619104e-01):8.763439e-02,68:4.139843e-01):3.031235e-02):7.832462e-02,((90:6.453458e-01,((((((87:1.347127e-01,89:7.726521e-03):5.185951e-03,88:1.647829e-02):2.104058e-01,((91:4.405918e-03,92:1.416081e-03):1.145939e-02,93:1.113773e-03):9.863530e-02):4.693237e-02,94:2.179717e-01):7.848263e-02,95:1.020271e-01):5.878927e-02,((97:3.380425e-02,96:1.287559e-03):8.515238e-02,(98:2.989204e-02,(101:1.273028e-02,(100:1.499236e-02,99:6.164697e-03):3.657160e-02):9.261905e-04):1.860700e-01):9.104404e-02):1.095209e-01):6.027327e-02,((((29:1.815822e-01,(((36:2.353186e-02,((20:3.860563e-03,(((21:9.661537e-03,65:3.219419e-04):1.519973e-02,54:2.980054e-02):1.542706e-02,19:1.539902e-03):4.849040e-03):1.691125e-03,22:3.971136e-02):2.361124e-03):5.006490e-03,4:4.846439e-02):2.196176e-01,(((63:1.597476e-02,18:1.465777e-01):5.885834e-02,64:6.027731e-02):6.828672e-02,(((24:1.026528e-03,23:1.440482e-04):1.587578e-04,25:9.209729e-03):7.334439e-05,5:2.678031e-04):1.836981e-01):3.627581e-02):6.335179e-02):5.745114e-02,(((((8:2.589371e-03,6:2.681338e-03):9.475410e-03,7:1.193092e-01):9.058928e-03,66:8.316599e-02):5.314595e-02,(9:2.037116e-03,57:3.121386e-03):1.878488e-01):1.303453e-01,(55:9.583497e-04,56:1.519557e-02):8.719401e-02):2.245044e-02):7.511002e-02,((33:8.013281e-04,((35:1.184221e-03,34:1.261753e-03):4.352950e-03,32:5.528121e-04):2.322283e-03):2.737703e-01,(10:1.491050e-01,27:1.337268e-01):9.944089e-02):6.620755e-02):6.689897e-02,(((59:9.856525e-02,(61:4.169477e-03,62:3.039995e-03):1.987624e-01):2.765921e-02,((26:1.209572e-02,12:5.528592e-04):1.276929e-03,11:3.470510e-03):1.391260e-01):2.201777e-02,((((28:2.683999e-02,60:1.685635e-02):2.165306e-01,(13:1.151539e-01,(((16:2.289220e-05,15:3.972964e-03):6.310545e-03,51:2.180177e-03):3.351700e-04,17:6.647094e-03):1.945451e-01):3.713234e-02):2.394752e-02,58:2.086723e-02):2.314293e-02,14:2.590872e-01):1.792657e-02):5.756983e-02):6.263152e-02):2.729086e-02):1.118647e-01,86:4.908783e-01):2.218968e-01):2.560697e-01,((48:3.373340e-03,47:4.219975e-03):1.198921e+00,(50:1.682224e-01,49:4.278579e-01):3.279913e-01):2.588621e-01):2.190851e-01,(2:4.399459e-01,3:4.226675e-01):1.393173e-01,1:3.990577e-01);
   tree gen.54000 = [&U] ((((79:2.691977e-01,((((((75:1.057462e-01,76:2.660016e-02):1.077992e-01,(74:2.907278e-03,45:1.659674e-02):1.325274e-01):4.481775e-02,(((44:1.122805e-03,43:4.389403e-03):7.452630e-02,78:4.518045e-02):1.218689e-01,42:1.325888e-01):6.930910e-02):6.651667e-02,(77:9.686000e-03,46:8.630093e-02):9.589314e-02):3.857799e-02,(52:3.224587e-02,53:3.460983e-02):6.156842e-01):1.176305e-01,((82:1.562149e-02,(83:1.935723e-02,84:8.515970e-02):1.425416e-01):1.056636e-01,(85:2.235643e-01,(81:7.691081e-03,80:3.223508e-02):4.550044e-02):5.240054e-02):2.458545e-01):9.279308e-02):1.894918e-01,(((((67:9.493654e-04,30:3.459746e-03):1.077105e-01,31:1.930540e-01):2.159915e-01,(((((40:8.940229e-02,(39:4.246115e-03,38:1.756573e-03):7.023932e-01):1.657567e-01,(41:2.803164e-03,(71:1.342879e-01,72:1.792277e-01):1.711611e-01):2.638350e-01):7.007266e-02,73:3.249437e-01):3.400926e-01,((70:2.735020e-03,37:1.610237e-01):6.810923e-02,69:1.414581e-02):3.727984e-01):9.027084e-02,68:4.271375e-01):4.771232e-02):6.214241e-02,((90:6.647608e-01,((94:2.245293e-01,((((87:1.387655e-01,89:6.552361e-03):2.226853e-02,88:1.697404e-02):2.130399e-01,((92:2.250160e-04,93:2.228484e-02):8.452840e-03,91:6.375732e-03):7.339790e-02):4.771140e-02,95:9.001630e-02):8.963271e-03):6.055793e-02,((97:8.443366e-03,96:3.760369e-04):9.461102e-02,(98:3.079134e-02,(101:1.263487e-02,(100:1.517150e-02,99:7.010380e-03):3.800869e-02):5.383812e-03):1.933428e-01):9.378307e-02):1.128158e-01):6.208657e-02,((((29:1.870451e-01,(((36:2.423980e-02,(((((65:1.344713e-02,54:3.069708e-02):8.244351e-03,21:9.952201e-03):1.589118e-02,19:1.586230e-03):3.415513e-03,22:4.090607e-02):3.025901e-03,20:2.055958e-03):4.864813e-03):3.857363e-03,4:4.992242e-02):2.262248e-01,(((63:2.252240e-02,18:1.509874e-01):9.011781e-02,64:6.209074e-02):7.034111e-02,(((25:3.877619e-03,24:1.057411e-03):1.617859e-04,23:5.775947e-05):1.578685e-04,5:1.584586e-03):1.892527e-01):5.566879e-02):6.525771e-02):5.917953e-02,(((((8:2.667271e-03,6:2.762005e-03):9.760474e-03,7:1.228985e-01):5.249056e-02,66:8.566802e-02):5.474483e-02,(9:1.479775e-03,57:1.416215e-02):1.004565e-01):1.342667e-01,(55:1.176823e-03,56:1.565272e-02):8.981722e-02):2.312586e-02):7.736968e-02,(((35:3.329915e-03,34:1.058712e-02):4.483907e-03,(32:2.272202e-04,33:2.238467e-04):4.406039e-04):2.820066e-01,(10:1.535908e-01,27:1.377499e-01):1.080418e-01):6.819939e-02):6.891160e-02,(((59:1.015306e-01,(61:4.294914e-03,62:3.131452e-03):2.047421e-01):2.452206e-02,((12:3.443613e-03,11:4.367940e-03):1.279336e-03,26:1.234926e-02):1.462381e-01):2.268017e-02,((((28:2.764746e-02,60:1.736346e-02):2.230448e-01,(13:9.896293e-02,(51:5.957750e-03,((16:2.359707e-05,15:7.487177e-03):4.221037e-03,17:6.847070e-03):2.521699e-03):2.003979e-01):3.408674e-02):4.995200e-02,58:2.625905e-02):2.177376e-02,14:2.668817e-01):2.094041e-02):4.372378e-02):6.451577e-02):2.811190e-02):1.333134e-01,86:5.056462e-01):1.269635e-01):2.637735e-01,((48:3.474825e-03,47:1.761294e-02):1.234990e+00,(50:1.732834e-01,49:4.407299e-01):3.378588e-01):2.913268e-01):2.256762e-01,(2:4.531815e-01,3:4.353833e-01):1.435086e-01,1:4.110632e-01);
   tree gen.55000 = [&U] ((((79:2.697476e-01,((((((75:1.059622e-01,76:2.665450e-02):1.109523e-01,(74:4.531962e-03,45:1.663064e-02):1.327982e-01):4.490931e-02,(((44:3.205646e-03,43:4.398370e-03):7.467855e-02,78:4.527275e-02):1.221178e-01,42:1.328597e-01):6.945069e-02):6.665256e-02,(77:2.637565e-04,46:8.647724e-02):9.557013e-02):1.084521e-01,(52:3.231175e-02,53:3.468054e-02):6.169420e-01):1.178708e-01,((82:1.565340e-02,(83:3.457938e-02,84:8.533367e-02):1.428328e-01):1.058795e-01,(85:2.240211e-01,(81:7.706794e-03,80:3.826697e-02):3.307273e-02):5.250759e-02):2.463568e-01):9.298265e-02):1.898789e-01,(((((67:1.153566e-02,30:2.370663e-02):9.160924e-02,31:1.934484e-01):2.255157e-01,(((((40:8.958494e-02,(39:4.035624e-03,38:1.760161e-03):6.118310e-01):1.896940e-01,(41:2.808891e-03,(71:1.345622e-01,72:1.795939e-01):1.715108e-01):2.882173e-01):7.021582e-02,73:3.256075e-01):3.743132e-01,((70:2.740607e-03,37:1.613527e-01):6.824837e-02,69:1.417471e-02):3.735600e-01):7.241876e-02,68:4.280102e-01):2.354476e-02):9.301366e-02,((90:6.661189e-01,((95:9.020020e-02,((((87:1.701592e-01,89:2.233489e-02):3.380012e-02,88:1.700871e-02):1.738773e-01,((93:1.233569e-03,92:2.254757e-04):3.345566e-04,91:9.603639e-03):7.745188e-02):4.780887e-02,94:2.249880e-01):1.307908e-02):6.068165e-02,((97:7.323682e-03,96:3.768051e-04):9.480430e-02,(((100:2.575812e-02,99:7.024702e-03):3.155631e-02,98:3.085424e-02):6.342779e-02,101:1.266069e-02):1.463085e-01):9.397466e-02):1.130462e-01):1.010648e-01,((((29:1.874272e-01,(((36:2.428933e-02,(20:2.640765e-03,((((65:1.347460e-02,21:9.972533e-03):3.001927e-03,54:6.756727e-02):2.499652e-02,19:1.064196e-02):2.239763e-03,22:4.189626e-02):2.370017e-03):6.184006e-03):3.865244e-03,4:3.352990e-02):2.402417e-01,(((63:2.256842e-02,18:1.225262e-01):9.030191e-02,64:6.221759e-02):6.925340e-02,(23:2.113067e-04,((5:1.565759e-04,25:4.815958e-03):8.651923e-04,24:1.750187e-03):1.908451e-03):2.038585e-01):4.188979e-02):4.678102e-02):6.826303e-02,(((((8:2.672721e-03,6:4.174816e-03):1.346380e-02,7:1.283697e-01):5.259779e-02,66:8.584303e-02):5.485667e-02,(9:1.657491e-02,57:3.486612e-03):1.006617e-01):1.345410e-01,(55:1.297757e-03,56:1.568470e-02):9.000071e-02):3.503591e-02):7.752775e-02,(((35:3.336718e-03,34:1.060875e-02):4.599028e-03,(33:2.243040e-04,32:9.371111e-04):4.562118e-04):2.825828e-01,(10:1.539046e-01,27:1.380314e-01):1.082625e-01):6.833871e-02):6.905238e-02,(((59:1.017380e-01,(61:4.303689e-03,62:1.532243e-04):2.051603e-01):2.821547e-02,(12:9.056359e-04,(11:1.587498e-02,26:1.253538e-02):2.030371e-03):2.138119e-01):2.214124e-02,((((28:2.770395e-02,60:1.739894e-02):2.235005e-01,(13:9.916511e-02,(((16:2.896468e-05,15:5.566756e-03):5.463262e-03,51:1.469088e-03):2.734503e-03,17:6.812486e-03):1.954315e-01):6.420331e-02):1.127730e-02,58:3.932253e-02):1.955249e-02,14:2.674269e-01):1.705485e-02):4.545402e-02):2.504827e-02):3.704433e-02):1.303998e-01,86:5.066792e-01):1.272229e-01):2.643124e-01,((48:3.481924e-03,47:1.554810e-02):1.237514e+00,(50:2.081559e-01,49:4.416303e-01):3.385490e-01):2.919220e-01):2.261372e-01,(2:4.541073e-01,3:5.161430e-01):1.438018e-01,1:4.119030e-01);
   tree gen.56000 = [&U] ((((79:2.664639e-01,((((((75:1.046723e-01,76:2.633003e-02):1.096016e-01,(74:4.476793e-03,45:1.056209e-02):1.503688e-01):4.329660e-02,(((44:1.413959e-03,43:4.344827e-03):7.376946e-02,78:4.472163e-02):1.120245e-01,42:1.312423e-01):7.205988e-02):6.584118e-02,(77:1.822195e-04,46:9.652866e-02):9.385141e-02):1.071319e-01,(52:7.523774e-02,53:3.425836e-02):5.261027e-01):1.164360e-01,((82:1.546285e-02,(83:8.530719e-02,84:8.429487e-02):1.071177e-01):1.525924e-01,(85:2.212940e-01,(81:1.530336e-02,80:3.780113e-02):8.661879e-02):5.186840e-02):2.340016e-01):1.007632e-01):1.875674e-01,(((((67:1.881514e-02,30:2.341804e-02):9.049405e-02,31:1.910935e-01):2.227705e-01,(((((40:8.849439e-02,(39:3.986497e-03,38:1.738734e-03):6.252533e-01):1.873848e-01,(41:2.774697e-03,(71:1.329241e-01,72:1.774076e-01):7.045448e-02):2.847087e-01):6.936105e-02,73:3.216438e-01):3.697566e-01,((70:2.707245e-03,37:1.568212e-01):6.033922e-02,69:4.100979e-02):3.690125e-01):5.710255e-02,68:4.227998e-01):4.044464e-02):9.188137e-02,((90:6.580100e-01,((95:8.910215e-02,((((87:1.680877e-01,89:2.206300e-02):3.338865e-02,88:1.680166e-02):1.947455e-01,(93:3.055458e-03,(91:1.789067e-03,92:2.757514e-03):8.256339e-03):7.217986e-02):6.025394e-02,94:2.226942e-01):1.291986e-02):5.994295e-02,((97:2.185865e-02,96:5.819035e-04):9.365021e-02,(((100:3.059343e-02,99:4.586548e-03):4.483082e-02,98:3.047864e-02):2.783021e-02,101:4.366366e-02):1.445275e-01):1.549647e-01):1.274403e-01):9.983447e-02,((((29:1.851456e-01,(((36:2.399364e-02,(20:4.013299e-03,(((54:3.023253e-02,(65:3.395947e-03,21:9.851134e-03):2.169676e-03):2.333839e-02,19:1.051241e-02):1.421816e-03,22:4.138624e-02):1.629010e-04):7.374772e-03):3.818191e-03,4:3.312173e-02):2.373171e-01,(((63:1.762467e-02,18:1.210347e-01):6.720960e-02,64:6.146019e-02):6.841035e-02,(((24:7.312007e-04,23:1.506168e-03):4.216920e-03,25:3.901101e-03):1.586483e-03,5:6.743203e-04):1.918615e-01):7.311891e-02):5.670806e-02):6.743204e-02,(((((8:2.640184e-03,6:4.123994e-03):1.329990e-02,7:1.268070e-01):5.195750e-02,66:6.388304e-02):8.060245e-02,(9:1.637314e-02,57:9.381094e-03):9.943634e-02):1.329031e-01,(55:6.983965e-04,56:1.549376e-02):1.005629e-01):3.850079e-02):7.658397e-02,((33:4.013780e-03,(32:9.257032e-04,(35:3.296099e-03,34:1.841861e-03):4.543042e-03):9.202785e-05):2.791428e-01,(10:1.520311e-01,27:1.363510e-01):1.046974e-01):6.191279e-02):6.821178e-02,(((59:1.004995e-01,(61:4.251298e-03,62:1.513591e-04):2.026628e-01):3.375908e-02,((12:2.577705e-03,11:1.651218e-02):1.983683e-03,26:1.276059e-02):2.067816e-01):9.620127e-03,((((28:2.736669e-02,60:6.957737e-03):2.103658e-01,(13:9.795793e-02,(17:1.572227e-02,((16:2.861208e-05,15:5.498989e-03):3.320473e-03,51:3.779148e-03):1.705425e-03):2.017155e-01):6.342174e-02):6.395438e-03,58:2.411263e-02):2.696466e-02,14:2.641714e-01):9.051208e-03):7.308656e-02):5.428453e-02):1.680082e-02):1.288124e-01,86:5.005112e-01):1.256742e-01):2.610948e-01,((48:3.439538e-03,47:1.535883e-02):1.222449e+00,(50:2.056220e-01,49:4.362541e-01):3.344277e-01):3.161892e-01):2.233844e-01,(2:4.485793e-01,3:5.098598e-01):1.420512e-01,1:4.068887e-01);
   tree gen.57000 = [&U] ((((79:2.682477e-01,((((((75:1.053730e-01,76:2.650629e-02):1.561065e-01,(74:1.067541e-02,45:1.063280e-02):1.513755e-01):4.358644e-02,(((44:5.795430e-04,43:5.836972e-04):7.426331e-02,78:4.502101e-02):1.105378e-01,42:1.321209e-01):7.254228e-02):6.628195e-02,(77:6.379153e-04,46:9.717487e-02):9.447969e-02):1.078491e-01,(52:7.574142e-02,53:1.166051e-01):5.296246e-01):9.291351e-02,((82:3.069310e-02,(83:3.986973e-02,84:8.485918e-02):1.744067e-01):9.517858e-02,(85:2.227754e-01,(81:1.540580e-02,80:9.849600e-02):5.752686e-02):2.108897e-02):2.355681e-01):1.251056e-01):1.888231e-01,(((((67:2.326813e-03,30:7.309554e-03):9.109986e-02,31:1.923727e-01):2.242618e-01,(((((40:8.908681e-02,(39:4.013184e-03,38:1.750374e-03):6.294391e-01):1.886392e-01,(41:1.454073e-03,(71:1.338140e-01,72:1.785953e-01):7.919363e-02):2.866147e-01):6.982539e-02,73:3.237970e-01):3.722319e-01,((70:4.931375e-03,37:1.578710e-01):6.074315e-02,69:9.293198e-03):3.714828e-01):5.371298e-02,68:4.472456e-01):4.071539e-02):6.983319e-02,((90:4.814138e-01,((95:8.969864e-02,((((87:1.882545e-01,89:4.163201e-03):2.975501e-02,88:8.980861e-03):1.960493e-01,(93:3.075912e-03,(92:1.133797e-03,91:1.470269e-03):8.311610e-03):7.266307e-02):6.065731e-02,94:1.629099e-01):1.925133e-02):6.034423e-02,((97:2.200498e-02,96:5.857990e-04):9.427715e-02,((101:2.900491e-02,(99:2.511350e-03,100:1.373738e-02):1.920950e-02):2.901608e-02,98:9.557996e-02):1.962787e-01):1.076728e-01):1.282934e-01):1.005028e-01,((((29:1.863850e-01,(((36:2.415427e-02,(20:2.414373e-03,((65:3.421033e-03,(22:5.472434e-02,21:6.344225e-03):7.999326e-03):2.111570e-02,(54:3.043492e-02,19:3.370646e-03):1.530312e-03):1.318675e-03):9.177236e-03):3.843751e-03,4:3.334346e-02):2.281354e-01,(((63:8.480226e-03,18:1.218449e-01):9.926156e-02,64:6.187163e-02):6.886832e-02,(24:7.360957e-04,((25:2.808982e-03,23:1.475899e-03):1.055260e-06,5:7.217092e-04):1.462930e-03):1.857417e-01):9.610188e-02):5.708769e-02):7.939931e-02,(((((8:2.355099e-03,6:6.409557e-03):1.143455e-02,7:1.418374e-01):4.794755e-02,66:9.029720e-02):8.114204e-02,(9:1.937396e-02,57:2.968195e-03):1.184290e-01):1.230350e-01,(55:1.097983e-03,56:1.568879e-02):7.721392e-02):2.022358e-02):4.734924e-02,((32:5.173390e-04,(33:2.924775e-03,(35:3.241752e-03,34:1.268227e-03):3.368380e-03):4.708549e-05):2.783208e-01,(10:1.530488e-01,27:1.372638e-01):1.053983e-01):6.232726e-02):3.653084e-02,(((59:1.011723e-01,(61:1.846373e-03,62:8.462740e-03):1.813549e-01):1.499088e-02,(11:3.937707e-03,(12:1.219852e-03,26:1.252441e-02):7.847879e-03):1.766130e-01):3.341626e-02,((((28:3.618421e-02,60:7.004315e-03):2.117741e-01,(13:9.861371e-02,((16:1.487069e-03,15:5.535802e-03):1.245002e-03,(51:3.804447e-03,17:1.412106e-02):1.115768e-03):2.038794e-01):6.411236e-02):8.401028e-03,58:3.564166e-02):1.279634e-02,14:2.659399e-01):4.956814e-02):4.590319e-02):4.772854e-02):1.691329e-02):1.614259e-01,86:5.038619e-01):1.265155e-01):2.628427e-01,((48:3.462563e-03,47:1.546165e-02):1.236873e+00,(50:2.069985e-01,49:4.391746e-01):3.366665e-01):3.175446e-01):2.248798e-01,(2:4.515823e-01,3:5.132731e-01):1.430022e-01,1:4.096126e-01);
   tree gen.58000 = [&U] ((((79:2.673358e-01,((((((75:1.050148e-01,76:2.641618e-02):1.555758e-01,(74:2.078666e-03,45:1.059665e-02):1.508609e-01):3.503599e-02,(((44:5.850131e-04,43:3.377016e-04):7.401085e-02,78:4.486796e-02):1.588524e-01,42:1.170664e-01):9.642627e-02):7.751688e-02,(77:6.357468e-04,46:9.684452e-02):9.415851e-02):1.022153e-01,(52:7.548393e-02,53:1.162087e-01):5.278242e-01):7.928681e-02,((82:3.058876e-02,(83:6.104177e-02,84:8.457070e-02):1.738138e-01):9.485502e-02,(85:2.220181e-01,(81:3.384916e-02,80:2.561406e-02):2.483911e-02):5.446679e-02):2.384040e-01):1.197501e-01):1.881812e-01,(((((67:2.318903e-03,30:9.413633e-03):1.465434e-01,31:1.917188e-01):2.234994e-01,(((((40:6.552020e-02,(39:3.999542e-03,38:7.856166e-04):6.272993e-01):2.185773e-01,(41:1.449130e-03,(71:1.333591e-01,72:1.529645e-01):7.892441e-02):2.898582e-01):6.958802e-02,73:3.226963e-01):3.841693e-01,(37:1.573343e-01,(69:2.508336e-02,70:3.164687e-02):3.864153e-02):3.647807e-01):5.353038e-02,68:4.457252e-01):4.057698e-02):6.959579e-02,((90:4.797772e-01,((95:6.855231e-02,((((87:1.876145e-01,89:3.395945e-02):3.013791e-02,88:2.090185e-02):2.353318e-01,(91:1.705760e-03,(93:2.967276e-04,92:8.677836e-04):9.194413e-03):6.879882e-02):6.045110e-02,94:1.623561e-01):3.391242e-02):9.748554e-02,((97:2.193017e-02,96:9.332113e-03):9.395666e-02,(98:6.780480e-02,(101:2.387697e-02,(99:1.193832e-02,100:1.369068e-02):4.208096e-02):1.095755e-02):2.020654e-01):1.073068e-01):1.278573e-01):1.001612e-01,((((29:2.043838e-01,(((36:2.407215e-02,((54:2.988015e-02,22:5.155538e-02):1.885516e-03,(20:2.406165e-03,((21:1.231328e-02,65:3.256258e-03):2.008332e-02,19:3.478263e-03):7.379474e-03):3.582531e-03):9.354159e-03):3.830685e-03,4:3.323011e-02):2.273599e-01,(((63:8.451397e-03,18:1.214307e-01):9.892412e-02,64:6.166130e-02):6.863420e-02,(((23:1.470882e-03,25:2.843775e-03):9.051911e-04,5:2.000580e-03):1.809031e-04,24:3.737536e-03):1.902328e-01):1.073226e-01):5.458956e-02):6.911999e-02,(((((8:1.994751e-04,6:3.347869e-03):1.607997e-02,7:1.413552e-01):4.778455e-02,66:8.268541e-02):7.690385e-02,(9:1.021534e-02,57:2.389752e-04):1.180264e-01):1.226168e-01,(55:1.094251e-03,56:1.900350e-02):7.261681e-02):2.968916e-02):4.718828e-02,((32:5.155803e-04,(33:4.114444e-03,(35:3.908611e-03,34:6.810875e-04):2.543308e-03):4.575282e-05):2.773746e-01,(10:1.525285e-01,27:1.367972e-01):1.050400e-01):6.211538e-02):3.341398e-02,(((59:1.008283e-01,(61:8.426490e-03,62:3.334406e-03):1.807384e-01):1.493992e-02,(26:1.248183e-02,(11:1.140209e-02,12:8.493390e-04):5.952311e-04):1.734956e-01):3.330266e-02,((((28:6.596353e-02,60:8.020980e-03):1.771315e-01,(13:9.827847e-02,(17:1.437633e-02,(51:3.911819e-03,(16:1.482014e-03,15:6.367063e-03):1.252166e-03):1.108888e-03):2.031863e-01):7.020876e-02):3.995449e-02,58:3.552050e-02):4.369733e-02,14:2.650359e-01):4.939963e-02):5.221657e-02):7.519267e-02):1.786556e-02):1.231094e-01,86:5.021490e-01):1.703367e-01):2.619492e-01,((48:3.144774e-03,47:1.540908e-02):1.232668e+00,(50:2.062948e-01,49:4.376816e-01):3.355220e-01):3.164651e-01):2.241153e-01,(2:4.500471e-01,3:5.115282e-01):1.425160e-01,1:4.082201e-01);
   tree gen.59000 = [&U] ((((79:2.445254e-01,((((((75:9.605442e-02,76:9.223564e-03):1.423013e-01,(74:1.599157e-03,45:9.692492e-03):1.379887e-01):3.204655e-02,(((44:7.588355e-04,43:3.088872e-04):3.784049e-02,78:5.202183e-02):1.726553e-01,42:1.070777e-01):8.819870e-02):7.090275e-02,(77:6.480213e-03,46:7.553216e-02):8.612443e-02):9.349382e-02,(52:8.772418e-02,53:4.374443e-02):4.827875e-01):6.328956e-02,((82:2.797877e-02,(83:5.583338e-02,84:7.735470e-02):1.589832e-01):8.676151e-02,(85:2.030744e-01,(81:3.096098e-02,80:2.342854e-02):2.271971e-02):4.981941e-02):2.180621e-01):7.382144e-02):1.721246e-01,(((((67:1.378248e-03,30:8.610414e-03):1.340395e-01,31:1.753604e-01):2.044293e-01,(((((40:5.992968e-02,(39:2.058231e-03,38:1.359471e-03):5.737749e-01):1.999272e-01,(41:4.067568e-02,(71:1.219802e-01,72:1.399128e-01):7.219018e-02):2.651260e-01):6.365041e-02,73:2.951622e-01):3.513901e-01,(69:2.294312e-02,(70:1.773832e-02,37:1.439098e-01):4.937178e-02):3.336558e-01):4.896290e-02,68:4.076936e-01):3.711475e-02):6.365752e-02,((90:4.388402e-01,((95:6.270308e-02,((((87:1.716063e-01,89:3.106186e-02):2.756639e-02,88:8.320544e-03):2.226800e-01,((91:4.527699e-04,93:2.770492e-04):2.956702e-03,92:5.658892e-03):6.882825e-02):5.529311e-02,94:1.485031e-01):3.101884e-02):8.916758e-02,((97:1.019203e-02,96:8.535850e-03):8.474695e-02,((98:3.652257e-02,(99:5.536897e-03,100:7.534791e-03):5.247365e-02):1.375074e-02,101:2.183967e-02):1.490126e-01):1.440586e-01):1.169478e-01):1.259164e-01,((((29:1.869447e-01,(((36:2.201820e-02,((22:4.735823e-02,54:1.051817e-02):3.479958e-03,(20:5.980992e-03,((21:1.126265e-02,65:2.978418e-03):1.836971e-02,19:1.632213e-03):7.134211e-03):3.332721e-04):8.321335e-03):3.561181e-03,4:3.045733e-02):2.079604e-01,(((63:3.160212e-02,18:1.110696e-01):6.899646e-02,64:1.083716e-01):7.381728e-02,((23:1.115248e-03,25:3.183809e-03):1.256508e-03,(5:1.755654e-03,24:6.255275e-04):9.704317e-04):1.709257e-01):9.816526e-02):4.993170e-02):6.322232e-02,(((((8:1.069215e-03,6:3.062212e-03):1.470794e-02,7:1.137575e-01):4.756284e-02,66:7.563027e-02):5.837659e-02,(9:8.514485e-03,57:2.513917e-03):1.090628e-01):1.320855e-01,(55:5.332961e-04,56:5.366481e-03):6.642078e-02):2.715593e-02):4.316193e-02,(((32:4.715884e-04,33:3.788005e-03):2.153013e-03,(35:5.766498e-03,34:6.229737e-04):2.326301e-03):2.634721e-01,(10:1.395140e-01,27:1.251250e-01):9.607745e-02):6.142801e-02):2.211386e-02,(((59:9.222515e-02,(61:7.707500e-03,62:5.874947e-03):1.653169e-01):1.366517e-02,(11:1.042920e-02,(12:2.204036e-03,26:1.141682e-02):1.304263e-03):1.647117e-01):3.057474e-02,((((28:8.225741e-02,60:5.767218e-03):1.620178e-01,(13:1.008649e-01,(((16:1.355561e-03,15:5.823793e-03):1.145325e-03,51:3.726354e-03):1.015632e-03,17:5.159213e-03):1.478723e-01):3.431867e-02):6.250053e-03,58:3.248971e-02):4.901134e-02,14:2.424217e-01):3.097361e-02):4.725910e-02):6.877685e-02):3.249557e-02):1.126051e-01,86:4.593031e-01):1.558027e-01):2.395983e-01,((48:2.876446e-03,47:1.409430e-02):1.127491e+00,(50:1.351436e-01,49:4.860097e-01):2.445914e-01):2.894627e-01):2.049927e-01,(2:4.116468e-01,3:4.678820e-01):1.303558e-01,1:3.733887e-01);
   tree gen.60000 = [&U] ((((79:2.508589e-01,((((((75:9.854234e-02,76:2.269124e-02):1.459870e-01,(74:1.554640e-03,45:5.502801e-02):1.395278e-01):2.059422e-02,(((44:1.304848e-03,43:1.795616e-04):3.882061e-02,78:5.336926e-02):1.771273e-01,42:1.098511e-01):9.048315e-02):9.517940e-02,(77:3.656516e-03,46:7.748854e-02):8.835515e-02):9.591542e-02,(52:7.321600e-02,53:5.869447e-02):5.372716e-01):4.505086e-02,((82:1.879723e-02,(83:1.271781e-02,84:7.935828e-02):1.631010e-01):8.900873e-02,(85:2.083343e-01,(81:3.176291e-02,80:4.042582e-02):5.311669e-02):4.415133e-02):2.066435e-01):8.601372e-02):1.765828e-01,(((((67:3.661906e-03,30:1.299378e-02):1.474388e-01,31:1.799024e-01):1.592412e-01,(((((40:6.148194e-02,(39:2.159367e-03,38:1.394683e-03):5.253309e-01):2.452361e-01,(41:5.984080e-03,(71:1.251396e-01,72:1.435367e-01):4.822997e-02):2.719931e-01):6.529904e-02,73:3.028072e-01):3.604915e-01,(69:9.200535e-03,(70:1.819777e-02,37:1.476372e-01):5.065057e-02):3.422979e-01):5.023109e-02,68:4.182534e-01):3.433431e-02):9.281568e-02,((90:4.502067e-01,((95:5.332429e-02,((((87:1.760511e-01,89:3.186640e-02):2.828039e-02,88:8.536056e-03):2.216762e-01,(93:2.842251e-04,(92:2.350850e-03,91:4.644972e-04):2.874637e-03):7.359277e-02):9.040074e-02,94:1.523495e-01):3.182226e-02):1.046606e-01,((97:2.827481e-02,96:8.768322e-03):7.520202e-02,(((99:5.680309e-03,100:2.762308e-02):1.570349e-03,101:2.240534e-02):8.344406e-02,98:2.225375e-02):8.100263e-02):8.656055e-02):1.202058e-01):1.291778e-01,((((29:1.917868e-01,(((36:2.258849e-02,(20:4.844629e-04,((((54:2.043047e-02,21:4.427126e-03):7.426797e-03,65:8.105720e-03):4.710456e-03,19:2.373724e-03):5.504000e-03,22:5.583457e-02):2.301332e-03):5.754874e-03):4.089883e-03,4:3.124621e-02):2.133468e-01,(((63:3.790439e-02,18:1.139465e-01):7.078356e-02,64:1.111786e-01):7.836286e-02,((23:1.144135e-03,(24:1.817354e-03,25:9.628920e-03):5.264618e-04):5.619761e-04,5:1.444759e-03):1.585187e-01):1.169318e-01):3.092398e-02):4.673309e-02,(((((8:1.096909e-03,6:3.141527e-03):1.508889e-02,7:1.204749e-01):4.879477e-02,66:7.758919e-02):5.988861e-02,(9:1.925993e-02,57:3.079875e-03):1.150609e-01):9.355915e-02,(55:2.911171e-03,56:6.928149e-03):6.814116e-02):3.650366e-02):4.427988e-02,((32:4.838031e-04,(33:3.886119e-03,(35:6.168772e-03,34:1.702819e-03):8.926914e-03):2.007073e-04):2.702963e-01,(10:1.431276e-01,27:1.283659e-01):9.856597e-02):6.301907e-02):2.268663e-02,(((59:9.461390e-02,(61:3.033344e-03,62:6.027115e-03):1.695988e-01):1.401911e-02,((11:1.069933e-02,12:2.251353e-03):1.296429e-03,26:1.171253e-02):1.714970e-01):9.708324e-03,((((28:8.438798e-02,60:2.469612e-02):1.662142e-01,(13:1.034775e-01,((17:5.292843e-03,51:6.392759e-03):2.475894e-03,(16:1.233766e-03,15:5.974636e-03):1.244249e-03):1.517023e-01):3.520756e-02):2.564010e-02,58:1.585720e-02):2.897714e-02,14:1.938004e-01):2.267239e-02):4.505692e-02):7.055826e-02):3.333725e-02):1.155217e-01,86:4.711996e-01):1.598382e-01):2.458042e-01,((48:2.950950e-03,47:8.282230e-03):1.156694e+00,(50:2.312825e-01,49:4.985980e-01):2.509266e-01):2.969601e-01):2.278414e-01,(2:4.223090e-01,3:4.800007e-01):1.337322e-01,1:3.975260e-01);
   tree gen.61000 = [&U] ((((79:2.540007e-01,((((((75:9.977653e-02,76:2.297544e-02):1.478154e-01,(74:2.815893e-03,45:5.571721e-02):1.412754e-01):2.085216e-02,(((44:3.414259e-04,43:1.818105e-04):9.535166e-02,78:1.273753e-01):1.147315e-01,42:1.112270e-01):9.161640e-02):4.521979e-02,(77:1.575166e-02,46:7.845904e-02):8.946175e-02):9.711671e-02,(52:7.413299e-02,53:5.942959e-02):4.926990e-01):4.561510e-02,((82:1.736160e-02,(83:5.062839e-02,84:8.035220e-02):1.651438e-01):8.887144e-02,(85:1.728289e-01,(81:1.863784e-02,80:4.093213e-02):7.616239e-02):2.013342e-02):2.516585e-01):1.089199e-01):1.787944e-01,(((((67:3.707770e-03,30:1.315652e-02):1.492854e-01,31:1.821556e-01):1.612356e-01,(((((40:1.397385e-01,(39:2.186412e-03,38:9.844906e-04):5.319104e-01):2.483076e-01,(41:6.059027e-03,(71:8.982188e-02,72:1.916196e-01):8.594422e-02):2.527621e-01):7.280954e-02,73:3.065997e-01):3.650064e-01,(69:8.298233e-03,(70:1.991444e-02,37:1.494863e-01):5.530741e-02):3.465850e-01):5.086021e-02,68:4.234918e-01):3.476433e-02):1.072036e-01,((90:4.558453e-01,((95:5.399214e-02,((((87:1.782560e-01,89:3.226551e-02):2.863459e-02,88:8.642965e-03):2.244526e-01,((91:4.703148e-04,93:1.560397e-02):1.108149e-02,92:2.380293e-03):7.798323e-02):6.722537e-02,94:1.542576e-01):2.106634e-02):1.091593e-01,((97:4.217796e-03,96:8.878141e-03):8.812428e-02,(((100:2.854936e-02,99:1.250005e-03):5.161630e-02,98:2.277413e-02):1.476293e-02,101:2.397109e-02):1.254730e-01):7.913895e-02):1.349456e-01):1.521061e-01,((((29:1.941888e-01,(((36:2.287140e-02,(((21:4.482573e-03,(65:8.207240e-03,54:1.983082e-02):5.955156e-03):2.558687e-02,19:2.919276e-03):4.733340e-03,(22:5.653387e-02,20:6.295297e-04):5.149033e-03):5.650932e-03):4.141106e-03,4:3.384310e-02):2.160189e-01,(((63:3.837912e-02,18:1.231909e-01):7.167008e-02,64:1.080434e-01):1.084280e-01,(5:1.462854e-03,((25:4.153344e-03,23:4.975405e-04):4.757824e-04,24:1.750067e-03):9.484414e-04):1.568460e-01):1.044363e-01):3.131128e-02):6.875550e-02,(((((8:1.110647e-03,6:3.180873e-03):8.838241e-03,7:1.109086e-01):1.961426e-02,66:7.856095e-02):1.179194e-01,(9:1.245821e-02,57:3.549232e-03):1.226577e-01):9.473093e-02,(55:2.947631e-03,56:7.014920e-03):7.236307e-02):3.696085e-02):5.492578e-02,(((32:4.898625e-04,(35:1.116932e-03,34:2.751778e-03):9.415532e-03):2.310238e-04,33:1.396395e-03):2.699295e-01,(10:1.412608e-01,27:1.299736e-01):1.180004e-01):8.870163e-02):4.291159e-02,(((59:9.579889e-02,(61:6.388763e-03,62:6.102602e-03):1.717230e-01):2.871378e-02,(11:3.610591e-03,(12:3.702945e-04,26:7.440638e-03):5.565002e-04):1.754079e-01):1.823267e-02,((((28:8.544490e-02,60:3.641112e-03):1.682960e-01,(13:1.047735e-01,(17:1.281908e-02,(51:6.505443e-03,(16:6.998891e-04,15:6.049465e-03):1.259833e-03):2.507573e-03):1.498604e-01):2.605312e-02):1.528338e-02,58:7.659690e-02):3.318180e-02,14:1.962277e-01):2.295635e-02):2.563202e-02):7.144196e-02):2.521048e-02):1.169686e-01,86:4.771011e-01):1.618401e-01):2.488828e-01,((48:6.110640e-03,47:2.089303e-03):1.307528e+00,(50:2.341792e-01,49:5.048427e-01):2.989530e-01):2.076784e-01):2.306950e-01,(2:4.275982e-01,3:5.053610e-01):9.851719e-02,1:4.025048e-01);
   tree gen.62000 = [&U] ((((79:3.054585e-01,((((((75:1.022106e-01,76:2.353594e-02):1.099701e-01,(74:6.689567e-03,45:5.285234e-02):1.447218e-01):2.126734e-02,(((44:3.497551e-04,43:7.179529e-04):9.767781e-02,78:1.304827e-01):1.175304e-01,42:7.461767e-02):9.385143e-02):4.632295e-02,(77:1.876632e-02,46:8.037309e-02):9.164422e-02):9.948592e-02,(52:7.594150e-02,53:6.087940e-02):5.047186e-01):5.415478e-02,((82:1.195956e-02,(83:5.186350e-02,84:8.231243e-02):1.691725e-01):9.103950e-02,(85:1.958467e-01,(81:1.909252e-02,80:4.193069e-02):6.801862e-02):2.062459e-02):2.577978e-01):8.990710e-02):1.831562e-01,(((((67:3.798223e-03,30:8.341094e-03):1.515053e-01,31:1.865994e-01):1.651690e-01,(((((40:1.439677e-01,(39:2.239751e-03,38:5.974904e-03):5.448866e-01):2.198271e-01,(41:1.787343e-02,(71:9.201313e-02,72:1.456002e-01):1.217373e-01):2.589284e-01):7.458577e-02,73:2.538677e-01):3.739110e-01,(69:8.500672e-03,(70:2.040026e-02,37:6.831101e-02):1.844568e-01):3.550401e-01):5.210097e-02,68:4.338231e-01):3.561242e-02):1.098189e-01,((90:5.687158e-01,((95:5.530931e-02,((((87:1.826047e-01,89:3.305264e-02):2.933314e-02,88:8.853815e-03):2.299282e-01,((91:4.345619e-05,93:6.012072e-03):3.318246e-03,92:1.976742e-02):6.801671e-02):7.224157e-02,94:1.269222e-01):4.235850e-02):1.118223e-01,((97:3.536126e-02,96:3.589634e-02):6.190695e-02,((100:2.924583e-02,99:5.224348e-04):5.218452e-02,(101:2.548547e-02,98:2.332972e-02):3.021172e-03):1.285340e-01):1.023502e-01):1.382377e-01):1.413986e-01,((((29:1.989262e-01,(((36:2.342936e-02,(((21:1.791762e-02,(54:2.337561e-02,65:9.286500e-03):1.010391e-03):9.852371e-03,19:2.990493e-03):8.991237e-03,(22:5.791304e-02,20:6.448874e-04):2.523255e-03):6.533400e-03):6.607847e-03,4:3.466872e-02):2.212888e-01,(((63:3.931540e-02,18:1.183870e-01):6.829921e-02,64:1.106792e-01):1.110732e-01,(25:6.964571e-04,((23:1.431910e-03,5:1.103022e-04):6.068261e-04,24:9.087788e-04):2.245325e-04):1.606723e-01):5.893715e-02):3.207514e-02):7.043282e-02,(((((8:1.137742e-03,6:2.722379e-03):4.383009e-03,7:1.136143e-01):1.542209e-02,66:8.047748e-02):1.207961e-01,(9:2.129301e-02,57:5.107475e-03):1.256500e-01):9.704193e-02,(55:4.631853e-03,56:1.008357e-02):7.412840e-02):3.786253e-02):2.276701e-02,(((35:1.144180e-03,(33:1.430461e-03,32:3.743822e-04):9.645229e-03):1.075209e-04,34:2.818909e-03):2.561804e-01,(10:1.447069e-01,27:1.331444e-01):1.208790e-01):9.086555e-02):4.395844e-02,(((59:1.260572e-01,(61:4.573781e-03,62:6.251478e-03):1.759122e-01):2.930216e-02,((11:3.908692e-03,12:7.463629e-03):1.997372e-03,26:1.180087e-02):1.745516e-01):1.867746e-02,((((28:8.752937e-02,60:1.811454e-02):1.981425e-01,(13:1.073295e-01,((17:1.313181e-02,(16:7.401232e-04,15:4.686611e-03):8.882433e-04):3.587876e-03,51:6.664146e-03):1.509760e-01):2.668870e-02):1.565623e-02,58:7.846552e-02):2.811089e-02,14:2.010147e-01):2.351638e-02):7.430193e-02):7.372860e-02):2.669898e-02):1.198221e-01,86:4.887402e-01):1.657882e-01):2.549544e-01,((48:6.259712e-03,47:2.140273e-03):1.339425e+00,(50:2.398921e-01,49:5.171585e-01):3.062461e-01):2.127448e-01):2.363229e-01,(2:3.694157e-01,3:5.176895e-01):1.009206e-01,1:4.123241e-01);
   tree gen.63000 = [&U] ((((79:3.073068e-01,((((((75:1.028291e-01,76:2.367836e-02):1.124545e-01,(74:5.454256e-03,45:1.364133e-02):1.937298e-01):2.097938e-02,(((44:3.518715e-04,43:3.638551e-03):8.916283e-02,78:1.312723e-01):1.182416e-01,42:7.506919e-02):6.500368e-02):5.816332e-02,(77:3.185574e-03,46:1.592248e-01):1.413544e-02):1.015191e-01,(52:1.441494e-01,53:6.124779e-02):4.632583e-01):5.448248e-02,((82:1.203193e-02,(83:3.044713e-02,84:8.281052e-02):1.681548e-01):9.159040e-02,(85:1.970318e-01,(81:1.582849e-02,80:4.218442e-02):3.224302e-02):5.931517e-02):2.593578e-01):9.045115e-02):1.964361e-01,(((((67:2.800192e-03,30:1.758557e-02):1.524221e-01,31:1.877285e-01):1.661685e-01,(((((40:1.448388e-01,(39:2.253304e-03,38:5.017819e-03):5.994201e-01):1.835944e-01,(41:1.123508e-02,(71:9.256992e-02,72:1.464812e-01):1.204280e-01):2.604952e-01):5.966121e-02,73:2.554039e-01):3.761735e-01,(69:8.828822e-03,(70:2.052371e-02,37:6.872437e-02):1.188621e-01):3.571885e-01):5.241624e-02,68:4.364482e-01):4.260164e-02):1.104834e-01,((90:5.721571e-01,((95:5.564399e-02,((((87:1.837096e-01,89:1.621745e-02):4.570497e-02,88:8.907391e-03):2.313195e-01,(92:1.988704e-02,(93:4.820865e-03,91:2.128522e-03):6.449624e-04):8.724678e-02):7.020413e-02,94:1.276903e-01):6.230710e-02):9.592825e-02,((97:3.557523e-02,96:2.159912e-03):6.228156e-02,((100:2.014230e-02,99:5.255961e-04):6.709318e-02,(98:2.387214e-02,101:2.113714e-02):3.042382e-03):1.224835e-01):9.982588e-02):1.375551e-01):1.422542e-01,((((29:2.001299e-01,(((36:2.357114e-02,((54:5.952945e-03,(19:2.254268e-03,(65:9.234663e-03,21:1.751631e-02):3.425446e-03):1.184770e-02):7.960961e-03,(22:5.826348e-02,20:6.487897e-04):1.164046e-03):6.572935e-03):6.647833e-03,4:3.487850e-02):2.226278e-01,(((63:3.955331e-02,18:1.191034e-01):6.871249e-02,64:1.113489e-01):1.117453e-01,(25:3.715342e-03,((23:3.606228e-03,24:9.142780e-04):4.555022e-03,5:1.109697e-04):2.085779e-04):1.553583e-01):5.929379e-02):3.792121e-02):6.023015e-02,(((((8:2.361480e-03,6:1.853654e-03):4.409531e-03,7:1.143018e-01):8.678426e-03,66:8.096446e-02):1.159895e-01,(9:2.142186e-02,57:5.138382e-03):1.264103e-01):1.371351e-01,(55:4.659881e-03,56:1.014459e-02):7.457696e-02):3.277441e-02):3.207085e-02,((34:2.776910e-03,((33:2.690469e-03,32:3.766476e-04):8.953467e-03,35:1.048908e-03):7.546851e-04):2.559953e-01,(10:1.455826e-01,27:1.339500e-01):1.216105e-01):9.141539e-02):4.422444e-02,(((59:1.268200e-01,(61:4.601458e-03,62:2.620695e-03):1.769767e-01):3.047483e-02,(26:1.189159e-02,(12:4.261336e-03,11:3.760656e-03):4.320084e-03):1.701002e-01):3.979514e-02,((((28:4.051229e-02,60:1.822416e-02):2.108360e-01,(13:1.126782e-01,(17:1.374010e-02,(51:9.425416e-03,(16:7.773956e-04,15:3.850061e-03):8.680534e-04):7.328869e-04):1.307218e-01):3.888044e-02):1.575096e-02,58:7.894033e-02):2.777566e-02,14:2.022311e-01):2.752528e-02):1.077166e-01):3.733032e-02):4.351192e-02):1.205471e-01,86:4.916977e-01):1.667914e-01):2.749620e-01,((48:1.346865e-02,47:3.576275e-03):1.347530e+00,(50:2.413437e-01,49:5.202879e-01):3.080993e-01):2.140322e-01):2.377530e-01,(2:3.716511e-01,3:5.208222e-01):1.015312e-01,1:4.148191e-01);
   tree gen.64000 = [&U] ((((79:3.073068e-01,((((77:2.028583e-02,46:1.592248e-01):1.619046e-02,(((75:1.557111e-01,76:2.367836e-02):8.401288e-02,(74:2.867636e-03,45:1.364133e-02):2.237256e-01):5.216052e-02,(((44:3.196629e-03,43:7.581436e-04):4.007814e-02,78:1.176033e-01):1.463630e-01,42:7.506919e-02):6.500368e-02):5.816332e-02):9.878310e-02,(52:3.074696e-02,53:6.124779e-02):4.632583e-01):5.448248e-02,((82:1.203193e-02,(83:3.044713e-02,84:8.281052e-02):1.681548e-01):9.159040e-02,(85:1.970318e-01,(81:1.061646e-02,80:4.218442e-02):3.224302e-02):5.931517e-02):2.593578e-01):1.837656e-01):1.964361e-01,(((((67:1.047422e-02,30:1.758557e-02):1.349988e-01,31:1.877285e-01):1.661685e-01,(((((40:6.755098e-02,(39:2.253304e-03,38:5.017819e-03):5.994201e-01):1.835944e-01,(41:1.123508e-02,(71:9.256992e-02,72:1.464812e-01):1.204280e-01):2.604952e-01):1.000444e-01,73:2.554039e-01):3.761735e-01,(69:8.828822e-03,(70:2.052371e-02,37:6.872437e-02):4.374553e-02):3.571885e-01):9.589975e-02,68:4.364482e-01):4.499441e-02):1.104834e-01,((90:5.721571e-01,((95:5.564399e-02,((((87:1.837096e-01,89:1.621745e-02):4.570497e-02,88:8.907391e-03):2.313195e-01,((91:1.406898e-02,93:4.820865e-03):2.283769e-04,92:1.988704e-02):8.542044e-02):6.760222e-02,94:1.276903e-01):6.230710e-02):1.166808e-01,((97:3.557523e-02,96:8.466771e-04):1.249362e-01,(98:9.860148e-03,(101:1.182451e-02,(100:2.014230e-02,99:5.255961e-04):6.709318e-02):1.247076e-02):1.224835e-01):9.982588e-02):1.339221e-01):1.507964e-01,((((29:2.001299e-01,(((36:3.634388e-02,((19:2.254268e-03,((21:1.751631e-02,54:5.952945e-03):1.025237e-02,65:3.141347e-03):3.594895e-03):1.305172e-02,(22:4.262627e-02,20:6.487897e-04):1.164046e-03):7.829436e-03):2.285091e-03,4:1.997219e-02):2.018629e-01,(((63:2.443848e-02,18:1.191034e-01):1.222734e-01,64:5.613559e-02):4.276485e-02,((23:3.605544e-03,24:3.268042e-04):1.021754e-03,(25:3.877905e-03,5:4.554556e-04):6.747174e-04):1.411877e-01):6.619815e-02):7.183903e-02):6.214387e-02,(((((8:2.361480e-03,6:1.853654e-03):1.251203e-02,7:1.143018e-01):8.678426e-03,66:8.096446e-02):1.159895e-01,(9:2.519523e-03,57:6.569231e-03):1.264103e-01):1.371351e-01,(55:4.659881e-03,56:2.971245e-03):6.152250e-02):3.580896e-02):7.059346e-02,(((34:2.163596e-03,(33:6.855894e-04,32:2.489178e-03):3.466518e-03):7.269846e-03,35:1.072223e-03):2.679785e-01,(10:1.455826e-01,27:1.339500e-01):1.216105e-01):9.141539e-02):2.683561e-02,(((59:6.424185e-02,(61:4.439777e-03,62:1.766949e-02):2.106663e-01):1.985597e-02,((26:1.131350e-02,12:6.146288e-04):1.755013e-03,11:3.760656e-03):1.741073e-01):4.873531e-02,((((28:4.051229e-02,60:1.822416e-02):2.108360e-01,(13:1.126782e-01,((51:1.985147e-03,17:8.022247e-03):1.618504e-03,(16:7.773956e-04,15:3.850061e-03):8.981123e-04):1.307218e-01):4.143105e-02):5.295768e-03,58:3.833279e-02):2.777566e-02,14:2.022311e-01):2.752528e-02):8.198012e-02):5.917715e-02):4.121135e-02):1.205471e-01,86:4.916977e-01):1.667914e-01):2.749620e-01,((48:4.996143e-03,47:3.576275e-03):1.347530e+00,(50:2.413437e-01,49:5.202879e-01):3.966213e-01):2.140322e-01):2.377530e-01,(2:3.716511e-01,3:5.208222e-01):2.169083e-01,1:4.148191e-01);
   tree gen.65000 = [&U] ((((79:3.057119e-01,((((77:1.519317e-02,(((75:8.610134e-02,76:2.355547e-02):8.357686e-02,(74:2.852753e-03,45:5.919826e-03):2.225645e-01):8.414741e-03,(((44:3.180039e-03,43:6.022832e-05):3.987014e-02,78:1.169929e-01):1.456034e-01,42:9.090572e-02):6.466631e-02):5.786145e-02):1.959858e-02,46:1.583985e-01):8.397371e-02,(52:3.058738e-02,53:6.092992e-02):4.608541e-01):5.419972e-02,((82:1.196948e-02,(83:3.028911e-02,84:8.238074e-02):1.672821e-01):9.111505e-02,(85:1.960092e-01,(81:1.056136e-02,80:4.196549e-02):5.036207e-02):3.511898e-02):2.580117e-01):1.828119e-01):1.954167e-01,(((((67:2.848177e-03,30:1.749430e-02):1.342981e-01,31:1.977197e-01):1.572088e-01,(((((40:6.720040e-02,(39:5.738890e-04,38:5.184860e-03):5.963091e-01):1.826416e-01,(41:2.108100e-02,(71:1.669039e-01,72:1.457210e-01):1.198029e-01):2.591432e-01):8.732304e-02,73:2.540783e-01):3.742212e-01,((69:3.808296e-03,70:2.041719e-02):4.492189e-02,37:1.681612e-01):3.478299e-01):6.422947e-02,68:4.341831e-01):1.996304e-02):5.920050e-02,((90:5.714572e-01,((95:5.535521e-02,((((87:1.827562e-01,89:1.613328e-02):4.546777e-02,88:8.861162e-03):2.301190e-01,((91:5.796357e-03,93:4.795845e-03):4.521152e-03,92:1.617494e-03):8.497712e-02):6.725137e-02,94:1.270276e-01):6.198373e-02):8.543703e-02,((97:3.539060e-02,96:4.025654e-02):1.242878e-01,((98:2.061801e-02,101:1.218212e-02):2.636407e-02,(100:2.248403e-02,99:7.102056e-04):6.068300e-02):1.218478e-01):6.567287e-02):1.672230e-01):1.596140e-01,((((29:1.990912e-01,(((36:3.615526e-02,((19:2.242569e-03,(21:1.742541e-02,(54:7.927231e-03,65:4.165812e-04):6.523542e-03):5.966633e-03):7.110326e-03,(22:4.240504e-02,20:7.391179e-03):1.163202e-03):7.788802e-03):1.036906e-03,4:1.986853e-02):2.480491e-01,(((63:4.306224e-02,18:1.242893e-01):7.227112e-02,64:5.584425e-02):4.872490e-02,(5:2.073528e-03,(24:3.251081e-04,(25:3.857779e-03,23:1.966380e-03):3.047432e-03):1.028294e-03):1.387471e-01):6.585459e-02):1.002337e-02):6.182135e-02,(((((8:2.349224e-03,6:2.679258e-03):1.244709e-02,7:1.137086e-01):3.550721e-02,66:8.054427e-02):4.718930e-02,(9:2.506447e-03,57:6.535137e-03):1.257542e-01):1.250960e-01,(55:7.510081e-04,56:7.297659e-03):6.120320e-02):3.898693e-02):7.350931e-02,((35:1.995161e-03,(33:9.441197e-04,(34:6.191815e-03,32:1.845067e-03):1.031393e-03):3.132052e-03):2.114417e-01,(10:1.448270e-01,27:1.332548e-01):1.209794e-01):5.935774e-02):2.446436e-02,(((59:1.216058e-01,(61:4.416735e-03,62:2.429079e-03):2.095730e-01):7.290469e-03,((11:3.755149e-03,12:3.984277e-04):4.756246e-03,26:1.128361e-02):2.094248e-01):1.017824e-02,((((28:4.030203e-02,60:1.812958e-02):3.096631e-01,(13:1.120934e-01,(51:1.974844e-03,((16:1.363211e-04,15:2.967507e-03):1.926638e-03,17:6.921872e-03):6.939168e-04):1.677772e-01):4.121603e-02):3.593678e-02,58:3.813385e-02):2.763150e-02,14:2.011815e-01):2.738243e-02):8.155465e-02):5.887002e-02):4.099747e-02):1.199215e-01,86:4.503637e-01):1.659258e-01):2.401051e-01,((48:4.970214e-03,47:3.557715e-03):1.340537e+00,(50:2.517079e-01,49:5.175877e-01):3.235126e-01):2.129214e-01):2.531882e-01,(2:3.697223e-01,3:5.181191e-01):1.938677e-01,1:4.126663e-01);
   tree gen.66000 = [&U] ((((79:3.152358e-01,((((((75:8.878367e-02,76:2.428930e-02):8.618054e-02,(74:2.941625e-03,45:1.437595e-02):1.907995e-01):3.607085e-02,(((44:5.054014e-04,43:8.308121e-04):7.431543e-02,78:1.112742e-01):1.501394e-01,42:1.114356e-01):6.668088e-02):5.144008e-02,(77:6.825400e-03,46:1.633331e-01):2.000622e-02):1.002322e-01,(52:3.496835e-02,53:6.282808e-02):4.752111e-01):7.393539e-02,((82:1.225249e-02,(83:3.123271e-02,84:8.494716e-02):9.736090e-02):9.395357e-02,(85:2.145051e-01,(81:1.089038e-02,80:4.327285e-02):4.920995e-02):3.127066e-02):2.660496e-01):1.751861e-01):1.422356e-01,(((((67:2.936907e-03,30:4.837155e-03):1.489391e-01,31:2.520966e-01):2.007767e-01,(((((40:1.375441e-01,(39:5.917674e-04,38:4.378307e-04):6.148861e-01):1.883314e-01,(41:2.173774e-02,(71:1.721035e-01,72:1.542704e-01):1.318432e-01):2.672164e-01):8.390067e-02,73:2.619937e-01):3.858794e-01,((69:9.081221e-03,70:1.512412e-03):4.632135e-02,37:1.733999e-01):3.586659e-01):6.623042e-02,68:4.477093e-01):4.954358e-02):6.104478e-02,((90:5.892599e-01,((95:5.707970e-02,((((87:9.425308e-02,89:1.663589e-02):4.688423e-02,88:9.137215e-03):2.465152e-01,(93:5.874488e-03,(92:1.297947e-03,91:6.142675e-03):5.005888e-03):5.383699e-02):5.294009e-02,94:1.309849e-01):6.391473e-02):9.300874e-02,((97:1.491030e-02,96:4.151066e-02):1.114801e-01,(98:3.684213e-02,(101:1.700441e-02,(100:2.318447e-02,99:7.323308e-04):6.257347e-02):3.516093e-03):1.256437e-01):1.291619e-01):1.193213e-01):1.645864e-01,((((29:2.035004e-01,(((36:8.170480e-03,(22:6.850244e-02,(20:3.037316e-03,((54:9.047946e-03,21:1.796826e-02):5.718946e-03,(65:2.078395e-04,19:2.312432e-03):3.194026e-03):7.276837e-03):1.199440e-03):3.508898e-03):1.069209e-03,4:2.048750e-02):2.557767e-01,(((63:4.440377e-02,18:1.281613e-01):7.452260e-02,64:5.758397e-02):4.734669e-02,(23:2.027639e-03,(5:4.557356e-04,(25:3.089283e-03,24:1.228556e-04):7.003213e-05):1.210201e-03):1.757445e-01):4.722497e-02):4.244128e-02):5.569822e-02,(((((8:2.422410e-03,6:2.762725e-03):5.792439e-03,7:1.172510e-01):4.024774e-02,66:8.305348e-02):4.865940e-02,(9:2.584531e-03,57:2.341225e-03):1.296719e-01):1.289931e-01,(55:7.744044e-04,56:1.673163e-03):6.310987e-02):4.020149e-02):6.177001e-02,(((34:6.635708e-03,35:3.945352e-03):1.401215e-03,(32:1.591216e-04,33:1.714546e-03):3.529504e-03):2.234792e-01,(10:1.493388e-01,27:1.374062e-01):1.192914e-01):6.120692e-02):2.522650e-02,(((59:1.253942e-01,(61:6.172096e-03,62:7.427016e-03):2.161018e-01):1.989546e-02,((26:1.163513e-02,11:4.057427e-03):1.927887e-03,12:4.203779e-04):2.174823e-01):1.387564e-02,((((28:4.155757e-02,60:1.869437e-02):3.193101e-01,(13:1.155855e-01,(((16:5.757035e-05,15:3.059954e-03):1.131768e-03,51:2.124791e-03):1.499542e-03,17:7.237510e-03):1.498985e-01):4.250004e-02):5.061609e-02,58:3.591187e-02):2.338249e-02,14:1.733827e-01):2.042710e-02):8.409534e-02):4.003553e-02):4.227467e-02):1.236574e-01,86:4.643939e-01):1.710949e-01):2.475851e-01,((48:5.125052e-03,47:3.668549e-03):1.382299e+00,(50:2.595494e-01,49:5.160951e-01):3.335910e-01):2.195545e-01):1.984894e-01,(2:3.812403e-01,3:5.342602e-01):1.999073e-01,1:4.255221e-01);
   tree gen.67000 = [&U] ((((79:3.152358e-01,((((((75:8.878367e-02,76:2.428930e-02):8.618054e-02,(74:1.100954e-02,45:1.437595e-02):1.907995e-01):3.607085e-02,(((44:1.448079e-03,43:1.908039e-04):7.431543e-02,78:1.112742e-01):1.501394e-01,42:1.114356e-01):6.668088e-02):1.043265e-01,(77:4.134796e-03,46:1.633331e-01):3.655010e-02):8.383133e-02,(52:3.496835e-02,53:6.282808e-02):4.752111e-01):5.892969e-02,((82:1.225249e-02,(83:3.123271e-02,84:8.494716e-02):9.736090e-02):9.395357e-02,(85:2.145051e-01,(81:1.713978e-02,80:8.609578e-02):1.755397e-02):3.127066e-02):2.660496e-01):1.291543e-01):1.389132e-01,(((((67:2.936907e-03,30:4.837155e-03):1.489391e-01,31:2.520966e-01):2.007767e-01,(((((40:1.008437e-01,(39:3.779566e-04,38:1.832875e-03):6.846787e-01):1.575235e-01,(41:2.173774e-02,(71:1.721035e-01,72:1.542704e-01):1.318432e-01):2.672164e-01):8.080131e-02,73:4.332409e-01):4.035173e-01,((69:9.081221e-03,70:1.337840e-02):4.407865e-02,37:1.733999e-01):3.452278e-01):6.623042e-02,68:5.110143e-01):4.954358e-02):6.104478e-02,((90:5.892599e-01,((95:5.707970e-02,((((87:1.297723e-01,89:1.663589e-02):4.688423e-02,88:6.325074e-02):2.465152e-01,((92:1.277816e-03,91:9.706976e-03):1.651365e-04,93:5.802866e-03):5.127362e-02):5.294009e-02,94:2.067759e-01):4.431466e-02):1.196044e-01,((97:1.491030e-02,96:1.206704e-02):1.114801e-01,((101:1.701378e-02,98:3.838037e-02):3.107656e-03,(100:2.218732e-02,99:5.685362e-04):6.193474e-02):1.201169e-01):1.291619e-01):1.840519e-01):9.820283e-02,((((29:2.035004e-01,(((36:1.644653e-02,((((54:8.970569e-03,65:2.102318e-05):7.940388e-03,21:4.171582e-03):1.262662e-02,19:3.093694e-03):5.921593e-03,(20:8.182887e-04,22:6.850244e-02):3.464239e-03):3.508898e-03):1.069209e-03,4:2.048750e-02):2.444261e-01,(((63:1.662224e-02,18:1.281613e-01):9.626299e-02,64:5.758397e-02):4.734669e-02,((23:9.332006e-05,(25:1.643467e-03,5:4.810060e-04):1.084159e-03):7.627411e-04,24:3.319786e-03):1.684256e-01):4.722497e-02):3.526338e-02):2.626448e-02,(((((8:1.638727e-04,6:2.209610e-03):9.659406e-03,7:1.037704e-01):4.042113e-02,66:8.851649e-02):7.148773e-02,(9:1.301225e-02,57:1.480481e-03):1.296719e-01):1.289931e-01,(55:4.218915e-03,56:1.673163e-03):6.310987e-02):4.020149e-02):6.866132e-02,(((32:1.865861e-04,33:8.027360e-05):3.429146e-03,(34:1.366322e-03,35:8.128556e-03):1.514075e-03):2.308473e-01,(10:1.493388e-01,27:1.731341e-01):1.057958e-01):6.120692e-02):4.012303e-02,(((59:1.253942e-01,(61:6.172096e-03,62:7.427016e-03):2.161018e-01):1.989546e-02,(11:3.566318e-03,(12:7.376294e-04,26:1.388695e-02):2.047913e-03):2.174823e-01):1.616108e-02,((((28:6.209375e-03,60:1.869437e-02):3.193101e-01,(13:1.155855e-01,((51:2.044140e-03,(16:5.757035e-05,15:2.713410e-03):2.588762e-04):1.581308e-03,17:7.045858e-03):1.466433e-01):6.209379e-02):3.200347e-02,58:3.591187e-02):1.452880e-02,14:2.243658e-01):1.274130e-02):8.409534e-02):4.003553e-02):4.227467e-02):1.236574e-01,86:4.643939e-01):1.710949e-01):2.257043e-01,((48:5.125052e-03,47:3.668549e-03):1.382299e+00,(50:2.595494e-01,49:5.160951e-01):3.335910e-01):2.195545e-01):1.984894e-01,(2:4.356279e-01,3:5.342602e-01):2.028424e-01,1:4.255221e-01);
   tree gen.68000 = [&U] ((((79:3.077789e-01,((((((75:1.319130e-01,76:2.371473e-02):1.144114e-01,(74:1.074910e-02,45:3.347370e-02):1.628974e-01):1.467352e-02,(((44:6.738913e-05,43:1.120385e-04):6.839599e-02,78:1.086420e-01):1.465878e-01,42:1.087995e-01):6.510353e-02):1.018586e-01,(77:3.789879e-02,46:1.594694e-01):3.185344e-02):8.184830e-02,(52:4.951011e-02,53:6.134188e-02):4.905304e-01):5.094473e-02,((82:1.196266e-02,(83:3.049390e-02,84:8.293773e-02):1.213564e-01):6.062931e-02,(85:2.082987e-01,(81:9.652968e-03,80:4.460558e-02):2.535915e-02):5.956807e-02):2.554097e-01):1.191190e-01):1.356272e-01,(((((67:9.143817e-03,30:1.331943e-02):1.454159e-01,31:2.461332e-01):1.960273e-01,(((((40:1.214771e-01,(39:4.808817e-03,38:1.650901e-04):6.684825e-01):1.537973e-01,(41:2.122354e-02,(71:1.642801e-01,72:1.506211e-01):1.287245e-01):2.608953e-01):1.007530e-01,73:2.680983e-01):4.945753e-01,((70:1.306193e-02,37:1.692981e-01):4.303596e-02,69:1.257267e-02):3.370614e-01):6.466373e-02,68:4.498020e-01):4.837162e-02):5.960076e-02,((90:5.753209e-01,((95:8.387697e-02,((((87:1.267025e-01,89:2.585217e-02):6.263017e-02,88:6.476834e-02):2.069806e-01,(92:1.195488e-03,(93:5.665598e-03,91:1.355557e-02):6.281350e-04):4.693993e-02):5.386832e-02,94:2.018846e-01):4.326639e-02):9.665224e-02,((97:1.455760e-02,96:1.178159e-02):1.262320e-01,((98:1.973491e-02,101:1.661132e-02):5.118422e-04,(100:2.166247e-02,99:5.550874e-04):6.306119e-02):1.022006e-01):9.742892e-02):1.796981e-01):9.587983e-02,((((29:1.986866e-01,(((36:1.605748e-02,((54:8.775067e-03,((65:8.582666e-04,21:9.984326e-03):5.829357e-03,19:2.844909e-03):2.405033e-03):7.765196e-03,(20:4.620826e-03,22:6.688201e-02):9.049510e-03):3.931896e-03):2.354607e-03,4:2.000287e-02):2.386442e-01,(((63:1.622904e-02,18:1.251296e-01):9.398588e-02,64:5.622182e-02):4.622670e-02,(25:5.270846e-03,(23:2.491392e-05,(24:3.252520e-03,5:1.628607e-03):2.876226e-03):2.075581e-04):1.588977e-01):4.610786e-02):3.751976e-02):2.696701e-02,(((((8:2.248805e-03,6:1.692935e-03):7.491820e-03,7:1.606184e-01):9.657264e-03,66:8.642262e-02):5.942583e-02,(9:1.270444e-02,57:1.381510e-03):1.266045e-01):1.259418e-01,(55:8.089652e-04,56:1.633584e-03):4.376948e-02):5.665818e-02):6.703713e-02,(((35:4.674920e-03,33:4.124869e-04):8.321972e-04,(32:2.130206e-03,34:2.009583e-03):8.166686e-04):2.230953e-01,(10:1.458062e-01,27:1.690386e-01):1.032932e-01):7.103015e-02):3.820548e-02,(((59:1.224280e-01,(61:5.485149e-03,62:1.378189e-03):2.109899e-01):1.942483e-02,(12:7.201807e-04,(11:5.119767e-03,26:1.778428e-02):7.162299e-05):2.033088e-01):1.577879e-02,((((28:4.226271e-02,60:1.825215e-02):3.064110e-01,(13:1.128513e-01,((51:1.995786e-03,17:6.879187e-03):3.259828e-05,(16:2.419263e-03,15:2.649224e-03):1.730690e-03):1.525636e-01):6.062496e-02):3.124643e-02,58:1.204785e-02):1.590974e-02,14:2.190584e-01):1.243991e-02):5.289123e-02):6.032100e-02):4.127466e-02):1.207323e-01,86:4.534086e-01):1.670477e-01):2.203652e-01,((48:5.003818e-03,47:3.581769e-03):1.349600e+00,(50:2.534097e-01,49:5.038868e-01):3.575170e-01):2.143610e-01):1.937942e-01,(2:4.253231e-01,3:5.216222e-01):1.980441e-01,1:4.154564e-01);
   tree gen.69000 = [&U] ((((79:3.145335e-01,((((((75:1.348080e-01,76:2.423518e-02):1.169223e-01,(74:6.223448e-03,45:2.552846e-02):1.082877e-01):1.922128e-02,(((44:4.256726e-04,43:1.144974e-04):6.989702e-02,78:1.110263e-01):1.791896e-01,42:1.111873e-01):6.653231e-02):1.185474e-01,(77:1.136058e-03,46:1.632355e-01):1.389673e-02):9.901677e-02,(52:5.059667e-02,53:4.310479e-02):5.012957e-01):5.206277e-02,((82:6.977186e-03,(83:3.116312e-02,84:5.227840e-02):1.008419e-01):6.723461e-02,(85:2.128700e-01,(81:8.019896e-03,80:4.558451e-02):2.591569e-02):6.087537e-02):2.610149e-01):1.217332e-01):1.386037e-01,(((((67:3.162038e-03,30:2.359027e-03):1.362105e-01,31:2.636964e-01):2.003294e-01,(((((40:1.241430e-01,(39:4.914352e-03,38:2.443492e-03):6.831532e-01):1.571726e-01,(41:2.168931e-02,(71:1.521362e-01,72:1.539267e-01):1.315495e-01):2.666210e-01):1.029642e-01,73:2.739821e-01):5.054293e-01,((70:5.202513e-02,69:1.032400e-02):9.159131e-03,37:2.095906e-01):3.444586e-01):6.669733e-02,68:4.596734e-01):5.336304e-02):6.090877e-02,((90:5.879470e-01,((95:9.285483e-02,((((87:1.294832e-01,89:4.615007e-02):4.227223e-02,88:6.618976e-02):2.115231e-01,(92:3.407229e-03,(93:2.295718e-03,91:1.392604e-02):3.108417e-03):7.460330e-02):5.505053e-02,94:2.063152e-01):4.421593e-02):8.007502e-02,((97:2.198876e-02,96:3.248325e-03):1.151302e-01,(98:4.365166e-02,((101:1.404305e-02,100:2.755102e-03):2.097925e-02,99:6.710176e-04):6.913573e-02):1.044435e-01):9.956711e-02):1.836418e-01):9.798403e-02,((((29:2.030470e-01,(((36:1.640988e-02,(20:3.981324e-04,(22:6.710000e-02,((21:2.424821e-02,54:8.870214e-03):1.054655e-03,(65:4.962036e-04,19:2.907344e-03):5.195673e-03):2.668216e-03):7.706626e-03):2.029263e-03):4.465425e-03,4:2.044186e-02):2.438815e-01,(((63:1.658521e-02,18:1.278757e-01):8.913663e-02,64:5.745568e-02):4.724120e-02,((5:1.238266e-03,(24:9.051721e-04,25:5.386521e-03):1.185624e-03):3.837540e-04,23:1.087192e-04):1.547509e-01):4.711975e-02):3.834318e-02):3.780638e-02,(((((8:2.298158e-03,6:1.730088e-03):7.656237e-03,7:1.641433e-01):1.628029e-02,66:5.573880e-02):7.537737e-02,(9:1.070555e-02,57:5.044208e-04):1.293830e-01):1.287057e-01,(55:8.267189e-04,56:1.669435e-03):4.473005e-02):6.630016e-02):6.627989e-02,((33:1.988996e-04,((34:2.554793e-03,32:2.541566e-03):8.175316e-04,35:4.697886e-03):2.256301e-03):2.216625e-01,(10:1.490061e-01,27:1.727483e-01):1.033607e-01):6.640122e-02):4.311142e-02,(((59:1.251148e-01,(61:5.605527e-03,62:1.408435e-03):2.156203e-01):1.985113e-02,(26:3.895278e-03,(12:7.162490e-04,11:5.024236e-03):7.356035e-05):2.077706e-01):1.612507e-02,((((28:1.137094e-02,60:4.445405e-03):3.131356e-01,(13:1.122268e-01,(51:1.084564e-03,((16:1.837444e-03,15:1.420136e-02):2.757265e-03,17:8.880338e-03):2.331900e-03):1.503678e-01):5.273226e-02):2.482071e-02,58:9.994110e-03):1.936790e-02,14:2.238659e-01):1.307059e-02):5.405199e-02):6.164482e-02):4.218048e-02):1.233819e-01,86:4.633592e-01):1.707137e-01):3.079703e-01,((48:5.113633e-03,47:3.660375e-03):1.379219e+00,(50:2.589711e-01,49:5.149453e-01):3.653632e-01):2.190654e-01):1.980472e-01,(2:4.193749e-01,3:5.330699e-01):2.023904e-01,1:4.245741e-01);
   tree gen.70000 = [&U] ((((79:2.531684e-01,(((46:1.543363e-01,(77:8.249558e-03,(((75:1.274586e-01,76:2.291394e-02):7.365680e-02,(74:8.464686e-03,45:7.381200e-02):1.023841e-01):3.148862e-02,(((44:1.789478e-03,43:8.464828e-04):6.608640e-02,78:1.049734e-01):1.694206e-01,42:1.051256e-01):6.290513e-02):1.120845e-01):1.313912e-02):9.361861e-02,(52:6.951412e-02,53:4.075483e-02):4.739663e-01):4.922444e-02,((82:1.615442e-02,(83:2.946419e-02,84:4.942831e-02):9.534422e-02):5.178803e-02,(85:2.012649e-01,(81:7.582671e-03,80:4.014898e-02):2.313305e-02):5.230966e-02):2.467850e-01):1.150966e-01):1.795184e-01,(((((67:4.802355e-03,30:2.963741e-02):9.539063e-02,31:2.493203e-01):1.894079e-01,(((((40:1.173751e-01,(39:7.889950e-04,38:2.310279e-03):6.459093e-01):1.486039e-01,(41:2.050686e-02,(71:1.438421e-01,72:1.610345e-01):6.491046e-02):2.520855e-01):9.735081e-02,73:3.949411e-01):3.360390e-01,(37:1.981642e-01,(70:4.920799e-03,69:1.331648e-02):5.075066e-02):3.355373e-01):5.613885e-02,68:4.346131e-01):5.045382e-02):5.758818e-02,((90:5.558936e-01,((95:8.779261e-02,((((87:1.224241e-01,89:4.363408e-02):3.996765e-02,88:6.258126e-02):1.999914e-01,((92:2.936618e-03,91:1.247410e-02):7.160742e-03,93:2.170561e-03):6.471844e-02):5.204931e-02,94:1.950674e-01):2.506780e-02):7.464166e-02,((97:2.078999e-02,96:3.071234e-03):1.088535e-01,(98:1.827549e-02,(99:5.787830e-04,(100:5.347094e-03,101:1.181670e-03):1.838437e-03):1.413900e-01):9.010928e-02):7.904235e-02):1.779849e-01):8.677282e-02,((((29:1.919774e-01,(((36:1.551526e-02,(20:3.049830e-03,((22:6.357302e-02,(21:2.007895e-02,54:9.091944e-03):2.791897e-03):2.421426e-03,(19:2.748843e-03,65:2.805703e-03):5.830171e-04):7.544988e-03):1.413645e-03):9.889868e-03,4:1.932742e-02):2.305857e-01,(((63:7.343352e-03,18:1.604205e-01):8.427712e-02,64:4.335580e-02):4.466573e-02,((24:1.781418e-03,25:3.471157e-03):2.470603e-06,(5:1.170759e-03,23:2.011572e-04):1.311118e-03):1.444010e-01):7.689230e-02):3.625280e-02):6.082789e-02,(((((8:2.172868e-03,6:1.635768e-03):7.238838e-03,7:9.130155e-02):1.906014e-02,66:5.270006e-02):7.126798e-02,(9:1.012191e-02,57:4.769210e-04):1.376042e-01):1.065140e-01,(55:1.941473e-03,56:4.608828e-03):3.837632e-02):6.268564e-02):3.393758e-02,((((34:5.005806e-03,35:2.600935e-03):7.341372e-04,32:2.692701e-04):5.038379e-03,33:1.878743e-04):2.199292e-01,(10:1.408826e-01,27:1.633305e-01):8.977104e-02):6.278118e-02):4.076109e-02,(((59:1.182938e-01,(61:1.402661e-02,62:6.910830e-03):2.038653e-01):4.198169e-02,((12:6.706745e-04,11:4.750327e-03):2.990948e-04,26:1.774468e-02):1.940174e-01):1.532336e-02,((((28:6.931592e-02,60:9.333376e-03):2.329872e-01,(13:1.061085e-01,((51:3.139371e-03,(16:2.435545e-04,15:1.211729e-02):3.357027e-03):1.825859e-04,17:9.066328e-03):1.398838e-01):2.866101e-02):2.346754e-02,58:3.363139e-02):1.831201e-02,14:2.116612e-01):1.235801e-02):5.853222e-02):6.106469e-02):3.566385e-02):1.262731e-01,86:4.380980e-01):1.399853e-01):2.540595e-01,((48:4.834850e-03,47:3.460821e-03):1.304027e+00,(50:2.448526e-01,49:4.868717e-01):3.454444e-01):1.570606e-01):2.459479e-01,(2:3.965116e-01,3:5.040082e-01):1.913566e-01,1:4.014273e-01);
   tree gen.71000 = [&U] ((((79:2.558454e-01,((((46:1.356594e-01,77:4.626776e-03):1.275111e-02,(((75:1.288063e-01,76:1.687168e-02):7.443565e-02,(74:8.554192e-03,45:7.459249e-02):1.034560e-01):2.245572e-02,(((44:8.447505e-04,43:8.554335e-04):3.825578e-02,78:3.354314e-02):1.712120e-01,42:1.062372e-01):6.357029e-02):1.132697e-01):9.815228e-02,(52:7.024917e-02,53:3.324007e-02):4.789780e-01):4.974494e-02,((82:1.632524e-02,(83:3.470189e-02,84:3.863663e-02):6.283104e-02):5.233564e-02,(85:2.033931e-01,(81:3.218013e-03,80:1.797771e-02):4.368762e-02):5.337803e-02):2.314046e-01):1.123060e-01):1.814166e-01,(((((67:4.853135e-03,30:3.474461e-02):8.580685e-02,31:2.519566e-01):1.914107e-01,(((((40:1.186162e-01,(39:7.973379e-04,38:2.334708e-03):6.527392e-01):1.471028e-01,(41:8.352374e-03,(71:1.163451e-01,72:9.734889e-02):1.165244e-01):2.547510e-01):9.838021e-02,73:3.991172e-01):3.395923e-01,(37:2.002596e-01,(70:3.767316e-02,69:3.022600e-03):5.128730e-02):3.315053e-01):9.406013e-02,68:2.210126e-01):5.098732e-02):5.819712e-02,((90:5.617716e-01,((95:8.872093e-02,((((87:1.161306e-01,89:5.528378e-02):3.483880e-02,88:1.150064e-02):2.021061e-01,(92:3.089940e-03,(93:2.288320e-03,91:7.436931e-03):6.900695e-03):6.573064e-02):7.296767e-02,94:1.971301e-01):2.841916e-02):7.543093e-02,((97:2.100982e-02,96:3.103710e-03):1.100046e-01,(98:1.846873e-02,(100:5.777925e-03,(99:3.861076e-04,101:2.149373e-03):1.167921e-03):3.622453e-02):9.106210e-02):7.987815e-02):1.432324e-01):8.769036e-02,((((29:2.242952e-01,(((36:2.267145e-02,((((21:2.029127e-02,54:2.817981e-02):2.679087e-03,(19:2.443886e-04,65:8.644089e-04):6.091610e-04):3.093692e-03,22:6.517882e-02):6.229228e-04,20:4.686809e-03):7.311539e-03):3.970649e-03,4:1.953178e-02):2.330239e-01,(((63:2.231379e-02,18:7.879374e-02):8.516827e-02,64:8.464009e-02):4.513802e-02,((5:2.118410e-03,25:3.689106e-03):2.431986e-06,(24:8.337885e-04,23:5.249994e-04):1.188705e-04):1.371403e-01):7.770536e-02):3.405724e-02):7.387450e-02,(((((8:2.195844e-03,6:1.653065e-03):7.315382e-03,7:9.226698e-02):3.826560e-02,66:5.325731e-02):6.609416e-02,(9:1.711840e-02,57:4.082998e-03):1.390592e-01):1.117488e-01,(55:1.162413e-02,56:4.657562e-03):3.878212e-02):6.334848e-02):2.487294e-02,(((32:2.969304e-05,33:4.625207e-04):4.234451e-03,(34:6.355109e-04,35:2.628437e-03):3.886463e-03):2.189928e-01,(10:1.423723e-01,27:1.741345e-01):1.078402e-01):4.814822e-02):4.119210e-02,(((59:1.195447e-01,(61:1.837261e-03,62:1.480892e-03):2.060209e-01):1.241123e-02,((26:1.793231e-02,12:2.123384e-04):3.436854e-03,11:2.402703e-03):2.006800e-01):2.003545e-02,((((28:7.004887e-02,60:9.432068e-03):2.153356e-01,(13:1.072305e-01,(17:1.385249e-02,((16:3.237143e-04,15:1.026241e-02):3.491739e-03,51:3.172567e-03):2.302062e-03):1.415147e-01):2.896408e-02):1.438928e-02,58:3.398701e-02):3.501373e-02,14:2.138994e-01):4.719447e-02):4.786496e-02):6.171039e-02):3.604097e-02):1.601229e-01,86:4.427305e-01):1.414655e-01):2.152455e-01,((48:4.885974e-03,47:1.361781e-02):1.317816e+00,(50:2.474417e-01,49:4.920199e-01):3.490972e-01):1.587213e-01):2.754493e-01,(2:4.007043e-01,3:5.093376e-01):1.933800e-01,1:4.056720e-01);
   tree gen.72000 = [&U] ((((79:2.626454e-01,((((46:1.392650e-01,77:8.732012e-03):7.193975e-02,(((75:1.322298e-01,76:3.774868e-02):9.218351e-02,(74:1.105908e-02,45:2.929901e-02):1.698041e-01):1.340425e-02,(((44:3.715039e-03,43:1.491412e-04):2.918039e-02,78:1.315351e-01):1.840174e-01,42:1.090609e-01):7.399055e-02):1.010365e-01):1.007610e-01,(52:7.282456e-02,53:3.412354e-02):4.917086e-01):5.106709e-02,((82:1.498673e-02,(83:2.776837e-02,84:3.966353e-02):1.487034e-01):4.837771e-02,(85:2.087990e-01,(81:3.003321e-03,80:2.888509e-02):4.484877e-02):3.500945e-02):2.375550e-01):1.351401e-01):1.862384e-01,(((((67:4.982124e-03,30:3.566807e-02):8.808748e-02,31:2.586533e-01):1.964981e-01,(((((40:1.448003e-01,(39:8.185300e-04,38:2.396761e-03):6.700881e-01):2.567774e-01,(41:6.273106e-02,(71:1.194374e-01,72:9.993628e-02):1.575071e-01):2.615219e-01):1.009950e-01,73:3.683349e-01):3.181799e-01,((37:2.055822e-01,70:3.867446e-02):5.112611e-02,69:3.102937e-03):3.376371e-01):9.656011e-02,68:2.268868e-01):5.234249e-02):5.974391e-02,((90:5.767027e-01,((95:9.107900e-02,((((87:1.352180e-01,89:5.675315e-02):5.360642e-02,88:1.180631e-02):2.074778e-01,(91:6.754695e-03,(93:9.083009e-03,92:3.172066e-03):3.118726e-04):6.747767e-02):9.677754e-02,94:2.023695e-01):2.917450e-02):7.743577e-02,((97:2.156823e-02,96:4.578612e-03):1.129283e-01,(98:1.895960e-02,(99:7.589878e-04,(101:1.385892e-03,100:5.931494e-03):2.708271e-03):9.198949e-02):9.348240e-02):8.200119e-02):1.470393e-01):1.151313e-01,((((29:1.924146e-01,(((36:2.327403e-02,((22:6.518793e-02,((54:1.276072e-02,21:2.579241e-02):9.413084e-03,(19:2.508841e-04,65:8.873837e-04):8.454560e-03):3.166852e-03):3.237552e-03,20:4.811378e-03):4.684806e-03):6.031221e-03,4:2.005091e-02):2.392174e-01,(((63:2.290685e-02,18:8.088796e-02):8.743192e-02,64:8.688971e-02):4.951507e-02,((24:2.080471e-03,(25:3.758157e-03,23:2.738242e-04):8.028561e-04):5.342719e-04,5:1.587326e-03):1.596943e-01):6.611015e-02):7.929591e-02):5.366655e-02,(((((8:2.254206e-03,6:1.697001e-03):7.509814e-03,7:9.471930e-02):2.234085e-02,66:5.467282e-02):6.785085e-02,(9:1.757338e-02,57:4.191518e-03):1.644793e-01):1.147189e-01,(55:1.193308e-02,56:2.048002e-03):3.981289e-02):6.503219e-02):2.553402e-02,(((32:5.459326e-04,(34:6.524019e-04,35:2.698297e-03):7.087805e-03):3.802865e-03,33:7.105201e-04):2.248133e-01,(10:1.461564e-01,27:1.598626e-01):1.107065e-01):4.942793e-02):4.228692e-02,(((59:1.036910e-01,(61:4.365595e-03,62:1.520252e-03):2.114967e-01):4.003618e-02,((26:1.840893e-02,12:8.234752e-04):3.528201e-03,11:2.466563e-03):2.060138e-01):1.919192e-02,((((28:7.443587e-02,60:9.682759e-03):2.210589e-01,(13:1.040304e-01,(17:1.422067e-02,((16:1.072684e-03,15:1.093662e-02):3.378115e-03,51:3.256889e-03):1.093872e-03):1.452760e-01):2.357189e-02):1.477172e-02,58:2.932846e-02):3.969799e-02,14:2.195845e-01):4.844883e-02):5.061902e-02):6.335056e-02):3.269055e-02):1.464104e-01,86:4.544976e-01):1.579771e-01):2.020169e-01,((48:3.141942e-03,47:1.397975e-02):1.352842e+00,(50:2.540184e-01,49:5.050971e-01):3.583757e-01):2.670213e-01):2.827704e-01,(2:4.113544e-01,3:5.228751e-01):1.985198e-01,1:4.164542e-01);
   tree gen.73000 = [&U] ((((79:2.610520e-01,((((46:1.384201e-01,77:2.465711e-03):5.484225e-02,(((75:1.314276e-01,76:8.726587e-03):9.162426e-02,(74:2.459264e-03,45:2.912126e-02):1.687739e-01):1.332293e-02,(((44:1.771152e-04,43:2.764734e-04):7.478774e-02,78:1.307371e-01):1.023351e-01,42:1.052040e-01):7.365583e-02):1.004236e-01):1.001497e-01,(52:7.238275e-02,53:3.391652e-02):4.887255e-01):5.075728e-02,((82:3.942439e-02,(83:2.759990e-02,84:3.942291e-02):1.478013e-01):8.897396e-02,(85:2.075322e-01,(81:2.821898e-03,80:3.045798e-02):4.457669e-02):3.479706e-02):1.920182e-01):1.343203e-01):1.851085e-01,(((((67:4.951899e-03,30:2.242413e-02):8.755308e-02,31:2.429697e-01):2.047400e-01,(((((40:1.439218e-01,(39:8.135642e-04,38:1.836944e-03):6.660228e-01):2.552196e-01,(41:6.235049e-02,(71:1.187128e-01,72:9.933000e-02):1.565515e-01):2.599354e-01):1.003823e-01,73:3.661003e-01):3.162496e-01,((69:3.095111e-03,70:3.843983e-02):5.658865e-02,37:4.349762e-03):4.938236e-01):9.597431e-02,68:2.255103e-01):5.202494e-02):5.938146e-02,((90:5.732040e-01,((95:1.051357e-01,((((87:1.684401e-01,89:5.640884e-02):5.328121e-02,88:1.173469e-02):2.062191e-01,((93:9.027905e-03,92:3.151485e-03):2.984875e-04,91:3.765123e-03):6.706830e-02):3.971881e-02,94:2.011418e-01):2.899751e-02):1.073157e-01,((97:1.553431e-02,96:4.550835e-03):1.122432e-01,(98:2.783071e-02,((100:8.084342e-03,99:7.932934e-03):3.477880e-03,101:1.364913e-03):5.567952e-02):1.391017e-01):8.150372e-02):1.461473e-01):1.144328e-01,((((29:1.912473e-01,(((36:2.715356e-02,((22:6.479246e-02,(((65:8.805769e-04,21:2.563593e-02):1.078770e-02,19:2.312417e-03):2.283874e-03,54:1.248263e-02):3.213701e-03):3.445524e-03,20:2.352488e-03):6.831148e-03):9.383801e-03,4:4.463018e-02):2.377661e-01,(((63:2.276788e-02,18:8.039724e-02):8.690149e-02,64:8.636257e-02):4.921468e-02,((24:1.571862e-03,25:3.748575e-03):2.689059e-04,(5:1.577696e-03,23:5.019087e-04):7.670798e-04):1.682138e-01):6.570908e-02):7.881484e-02):5.334097e-02,(((((8:4.626719e-04,6:3.654517e-03):3.687552e-03,7:9.414467e-02):1.538188e-02,66:1.364257e-01):6.743922e-02,(9:4.378823e-03,57:5.818281e-03):1.634814e-01):1.140229e-01,(55:9.221452e-03,56:6.725417e-04):7.884801e-02):3.446982e-02):6.125775e-02,(((34:6.490817e-04,35:2.681927e-03):7.390495e-03,(33:3.548683e-04,32:5.582260e-04):5.793954e-04):2.234495e-01,(10:1.452697e-01,27:1.588928e-01):1.100349e-01):4.912806e-02):2.856969e-02,(((59:1.030620e-01,(61:4.339110e-03,62:1.511029e-03):2.102136e-01):1.711108e-02,((11:1.031556e-02,12:4.955548e-03):6.897475e-04,26:1.829725e-02):1.820153e-01):4.283145e-02,((((28:7.398429e-02,60:9.624016e-03):2.197178e-01,(13:1.033992e-01,((17:1.413440e-02,51:9.069194e-03):1.482062e-03,(16:2.192435e-03,15:1.141226e-02):3.312346e-03):1.443946e-01):6.170383e-02):2.160902e-02,58:2.915053e-02):3.945716e-02,14:2.182523e-01):4.815491e-02):5.031193e-02):6.695899e-02):5.517050e-02):1.358824e-01,86:4.517403e-01):1.758518e-01):2.142407e-01,((48:3.122880e-03,47:1.389494e-02):1.344635e+00,(50:2.524773e-01,49:5.020328e-01):3.562015e-01):2.654014e-01):2.859752e-01,(2:4.088589e-01,3:5.197029e-01):1.973154e-01,1:4.139277e-01);
   tree gen.74000 = [&U] ((((79:2.601334e-01,((((46:1.379330e-01,77:1.950362e-03):5.464925e-02,(((75:1.309651e-01,76:3.130886e-02):9.130182e-02,(74:6.822293e-03,45:2.901878e-02):1.681800e-01):1.359698e-02,(((44:1.764919e-04,43:1.314049e-03):7.452455e-02,78:3.824167e-02):1.353648e-01,42:1.048337e-01):7.339662e-02):4.264643e-02):9.979729e-02,(52:8.966003e-02,53:6.304097e-02):4.986799e-01):1.118912e-01,((82:1.218661e-02,(83:2.750278e-02,84:3.928417e-02):1.472811e-01):8.866085e-02,(85:2.068019e-01,(81:1.257711e-02,80:3.035079e-02):3.481444e-02):3.467461e-02):1.913424e-01):7.640951e-02):2.178247e-01,(((((67:4.291141e-03,30:2.234521e-02):8.724496e-02,31:2.421146e-01):1.983772e-01,(((((40:2.072062e-01,(39:1.195193e-03,38:4.005051e-03):6.636790e-01):1.594503e-01,(41:1.052409e-01,(71:1.182951e-01,72:9.898044e-02):5.803171e-02):2.442491e-01):1.000290e-01,73:3.648120e-01):3.151367e-01,((69:7.821565e-03,70:3.351371e-02):5.638950e-02,37:2.087945e-02):4.920858e-01):9.563656e-02,68:2.247167e-01):5.184186e-02):4.440317e-02,((90:4.089417e-01,((95:1.047657e-01,((((87:1.678474e-01,89:1.900817e-03):5.309370e-02,88:2.465309e-02):2.201031e-01,((92:5.423958e-04,93:4.583433e-03):3.057874e-03,91:3.751873e-03):7.062483e-02):3.821989e-02,94:2.004339e-01):2.889546e-02):1.069380e-01,((97:4.937383e-03,96:8.315822e-03):8.994404e-02,(98:2.773277e-02,(99:2.000110e-03,(100:6.281449e-03,101:6.640713e-03):5.658019e-03):4.990722e-02):1.386122e-01):8.275401e-02):1.456329e-01):1.140301e-01,((((29:1.905742e-01,(((36:2.705800e-02,(20:4.328820e-03,((((54:1.324570e-02,19:2.304279e-03):7.138217e-04,21:2.713390e-02):4.859260e-04,65:9.802592e-03):7.011552e-03,22:4.468193e-02):3.951146e-05):3.819220e-03):6.550759e-03,4:4.447312e-02):2.369294e-01,(((63:2.268776e-02,18:1.538255e-01):8.659567e-02,64:8.605865e-02):4.904148e-02,((25:3.563210e-03,23:3.924253e-03):8.411080e-04,(5:1.572144e-03,24:3.714869e-04):7.961447e-04):1.676218e-01):6.547784e-02):3.855932e-02):5.315325e-02,(((((8:2.111389e-04,6:3.641656e-03):3.674575e-03,7:9.381336e-02):1.532775e-02,66:1.359456e-01):8.216067e-02,(9:2.943486e-03,57:5.797805e-03):1.629061e-01):1.136216e-01,(55:1.753882e-02,56:2.045377e-03):7.857053e-02):3.434851e-02):6.104217e-02,((32:6.908787e-04,(33:5.857442e-03,(34:2.602099e-03,35:2.748093e-03):7.573239e-03):5.516003e-04):2.226631e-01,(10:1.447585e-01,27:1.583336e-01):1.008509e-01):5.156750e-02):3.278232e-02,(((59:9.552943e-02,(61:4.323840e-03,62:1.140732e-02):2.094738e-01):2.435890e-02,((26:1.872147e-02,12:3.051705e-03):1.894585e-03,11:6.815109e-03):1.733256e-01):4.268072e-02,((((28:5.643887e-02,60:1.024627e-02):2.481042e-01,(13:1.030354e-01,(17:1.468073e-02,((16:2.184719e-03,15:1.137210e-02):3.463055e-03,51:9.177311e-03):1.811704e-03):1.438865e-01):7.024969e-02):2.153297e-02,58:3.244396e-02):2.847127e-02,14:2.682391e-01):5.493085e-02):4.685289e-02):6.001376e-02):5.497634e-02):1.354042e-01,86:4.501506e-01):1.752330e-01):2.165096e-01,((48:6.182590e-03,47:1.384604e-02):1.183998e+00,(50:2.124834e-01,49:5.002661e-01):3.549480e-01):2.644674e-01):2.849688e-01,(2:4.074200e-01,3:5.178740e-01):1.966210e-01,1:4.124710e-01);
   tree gen.75000 = [&U] ((((79:3.148501e-01,((((46:1.373879e-01,77:7.334372e-03):4.496412e-02,(((75:1.304475e-01,76:1.002459e-02):9.094101e-02,(74:6.795333e-03,45:1.293889e-02):1.675154e-01):1.354325e-02,(((44:1.757944e-04,43:4.309653e-04):7.423004e-02,78:1.194718e-01):1.348298e-01,42:1.044195e-01):7.310657e-02):4.247790e-02):9.940291e-02,(52:4.761872e-02,53:6.279184e-02):4.564088e-01):1.114490e-01,((82:1.102527e-02,(83:2.739409e-02,84:3.912893e-02):1.466991e-01):8.831048e-02,(85:2.059847e-01,(81:1.486000e-02,80:6.892062e-02):3.467686e-02):3.453758e-02):1.905863e-01):7.610756e-02):2.169639e-01,(((((67:1.496644e-02,30:2.225691e-02):8.690019e-02,31:2.411578e-01):1.975932e-01,(((((40:4.531165e-02,(39:3.249286e-03,38:1.684480e-03):6.610563e-01):1.588202e-01,(41:4.366525e-02,(71:1.089931e-01,72:9.858929e-02):7.521752e-02):2.754628e-01):9.963375e-02,73:3.633703e-01):3.138913e-01,((69:7.790656e-03,70:3.338127e-02):5.616666e-02,37:2.079694e-02):5.743803e-01):6.288962e-02,68:2.238287e-01):3.371852e-02):4.422770e-02,((90:4.804869e-01,((95:1.043517e-01,((((87:1.671841e-01,89:1.135225e-02):4.377905e-02,88:2.123076e-02):2.145273e-01,(91:4.121693e-03,(92:5.402524e-04,93:4.565320e-03):1.699992e-02):5.201568e-02):5.304578e-02,94:1.996419e-01):3.528031e-02):1.232893e-01,((97:5.051662e-02,96:4.853511e-03):8.958860e-02,(98:2.762318e-02,(101:1.601324e-02,(100:2.227230e-03,99:1.090227e-02):3.309797e-05):6.709981e-02):1.380644e-01):8.242698e-02):1.450574e-01):7.342304e-02,((((29:1.898211e-01,(((36:2.695107e-02,((20:2.670796e-03,22:4.529853e-02):1.504791e-03,(54:1.319336e-02,((21:2.702667e-02,19:2.203662e-03):4.620097e-04,65:8.042567e-04):7.251795e-03):7.986266e-04):2.798050e-03):1.778054e-03,4:4.429737e-02):2.359931e-01,(((63:3.233951e-02,18:7.578491e-02):1.482616e-01,64:8.571856e-02):6.231523e-02,(((5:6.271756e-04,23:4.133298e-04):1.966616e-03,25:2.796077e-03):8.647230e-04,24:6.496234e-04):1.683901e-01):6.521908e-02):3.840694e-02):5.294320e-02,(((((8:6.057936e-04,6:3.627265e-03):3.402276e-03,7:9.344262e-02):1.526717e-02,66:6.474595e-02):8.183599e-02,(9:4.718979e-03,57:5.774894e-03):1.622623e-01):1.131726e-01,(55:1.556537e-02,56:1.849242e-04):7.826003e-02):1.293905e-02):4.868198e-02,((32:1.763805e-04,((34:4.824562e-03,35:2.037547e-03):4.462419e-03,33:5.942605e-03):1.686534e-03):2.193019e-01,(10:1.441864e-01,27:1.625887e-01):1.004524e-01):5.136372e-02):3.265277e-02,(((59:9.401046e-02,(61:6.866043e-04,62:1.136224e-02):2.414367e-01):2.994537e-02,((11:6.788177e-03,12:3.039646e-03):1.887098e-03,26:4.557266e-03):1.726406e-01):4.765602e-02,((((28:5.621583e-02,60:1.020578e-02):2.471238e-01,(13:1.330584e-01,(17:1.462271e-02,((16:3.233497e-03,15:1.294799e-02):2.348949e-03,51:4.050187e-03):1.804544e-03):1.433179e-01):3.888788e-02):1.650997e-02,58:3.231575e-02):2.835876e-02,14:2.671791e-01):1.909305e-02):7.626531e-02):5.977660e-02):5.475909e-02):1.348691e-01,86:4.483717e-01):9.833396e-02):2.156540e-01,((48:6.158158e-03,47:1.379132e-02):1.179319e+00,(50:2.006455e-01,49:3.592627e-01):3.535453e-01):2.634223e-01):2.838427e-01,(2:4.058100e-01,3:5.158275e-01):1.958440e-01,1:4.108410e-01);
   tree gen.76000 = [&U] ((((79:3.176484e-01,((((46:8.484251e-02,77:7.399558e-03):4.536375e-02,(((75:1.316069e-01,76:1.011369e-02):9.174927e-02,(74:6.855728e-03,45:1.305389e-02):1.361307e-01):2.972170e-02,(((44:1.759227e-03,43:1.767844e-03):7.488978e-02,78:1.150190e-01):1.249209e-01,42:1.053475e-01):7.814668e-02):1.083081e-01):1.002864e-01,(52:4.804194e-02,53:6.334992e-02):4.604652e-01):1.124395e-01,((82:1.112326e-02,(83:2.763756e-02,84:3.947669e-02):1.480029e-01):8.909536e-02,(85:2.078154e-01,(81:1.588876e-02,80:1.421838e-02):3.498506e-02):3.484454e-02):1.922802e-01):7.678398e-02):2.188922e-01,(((((67:9.863684e-03,30:2.872585e-02):8.767253e-02,31:2.433012e-01):1.993494e-01,(((((40:1.926540e-01,(39:4.386074e-04,38:1.699451e-03):6.669316e-01):1.602318e-01,(41:4.405334e-02,(71:1.159962e-01,72:1.936558e-01):1.238200e-01):2.405149e-01):1.005193e-01,73:3.665998e-01):3.166811e-01,((69:2.254713e-02,70:3.367796e-02):3.679493e-02,37:2.098177e-02):5.794852e-01):7.178427e-02,68:2.258180e-01):2.145706e-02):4.462078e-02,((90:4.847573e-01,((95:1.052791e-01,((((87:1.686700e-01,89:4.953014e-03):1.023392e-02,88:7.545063e-03):2.164340e-01,(92:2.095709e-04,(93:4.808868e-03,91:5.996766e-03):1.622911e-02):6.802547e-02):9.651905e-02,94:2.025768e-01):3.664601e-02):1.243850e-01,((97:5.096560e-02,96:2.277854e-03):9.248045e-02,((98:2.786868e-02,(100:4.888399e-03,99:8.867841e-03):3.301371e-02):3.746774e-04,101:1.231604e-02):1.629326e-01):7.230186e-02):1.463467e-01):1.113700e-01,((((29:1.915082e-01,(((36:2.719061e-02,(((((19:2.021620e-03,65:6.941694e-03):5.326900e-03,21:2.726687e-02):2.518459e-03,20:1.021176e-03):8.372729e-04,22:3.733591e-02):1.413029e-03,54:1.728104e-02):2.953808e-03):1.793857e-03,4:4.716198e-02):2.380905e-01,(((63:2.556838e-02,18:1.789723e-01):5.649168e-02,64:8.648040e-02):6.286907e-02,(24:1.001236e-03,((5:1.534511e-04,25:3.189024e-03):3.334366e-03,23:1.278469e-03):2.024398e-03):1.805791e-01):4.417781e-02):5.196142e-02):5.341374e-02,(((((8:7.767230e-05,6:3.659503e-03):9.986852e-03,7:9.427312e-02):1.070799e-02,66:6.532140e-02):8.256332e-02,(9:1.774618e-03,57:3.001237e-03):1.637045e-01):1.148097e-01,(55:1.015378e-02,56:1.865677e-04):7.895559e-02):3.970713e-02):6.579133e-02,((33:5.995422e-03,(32:1.761216e-04,(34:4.723721e-03,35:2.055657e-03):4.379761e-03):1.649126e-03):2.212510e-01,(10:1.372099e-01,27:1.640338e-01):1.100629e-01):5.182023e-02):1.547203e-02,(((59:9.484600e-02,(61:1.195388e-02,62:2.475130e-03):2.548804e-01):3.021152e-02,((26:4.574655e-03,12:3.140461e-03):2.746291e-03,11:6.994983e-03):1.536612e-01):9.481102e-03,((((28:5.671546e-02,60:1.029649e-02):2.493201e-01,(13:1.330706e-01,((51:4.032034e-03,(16:3.262236e-03,15:2.863179e-03):2.369826e-03):2.565616e-03,17:1.264479e-02):1.504002e-01):3.778397e-02):1.665671e-02,58:3.260297e-02):2.861080e-02,14:2.695537e-01):1.926275e-02):4.893397e-02):6.587028e-02):3.030678e-02):1.360678e-01,86:4.523567e-01):9.920793e-02):2.175706e-01,((48:6.212890e-03,47:1.391390e-02):1.189800e+00,(50:1.728797e-01,49:3.624558e-01):3.298030e-01):2.657635e-01):2.065037e-01,(2:4.094167e-01,3:5.204120e-01):1.975846e-01,1:3.529972e-01);
   tree gen.77000 = [&U] ((((79:3.191737e-01,((((46:8.524993e-02,77:1.033974e-02):4.107144e-02,(((75:1.114284e-01,76:9.958184e-03):9.218986e-02,(74:6.888650e-03,45:1.311657e-02):1.367844e-01):2.986443e-02,(((44:5.395703e-04,43:1.776333e-03):7.524941e-02,78:4.389991e-02):1.255207e-01,42:1.058534e-01):1.040877e-01):8.071749e-02):1.007680e-01,(52:4.827264e-02,53:6.625936e-02):4.626764e-01):1.129795e-01,((82:7.471327e-03,(83:2.777028e-02,84:3.966626e-02):1.487137e-01):8.952320e-02,(85:1.913289e-01,(81:2.766516e-02,80:1.428666e-02):3.515306e-02):3.548488e-02):1.932035e-01):8.954735e-02):2.239142e-01,(((((67:3.402380e-02,30:3.055958e-02):8.809354e-02,31:2.444695e-01):1.891461e-01,(((((40:1.935792e-01,(39:1.069840e-04,38:1.285845e-03):6.701342e-01):1.610012e-01,(41:4.426488e-02,(71:1.190366e-01,72:1.945857e-01):1.224373e-01):2.416698e-01):1.010020e-01,73:3.683603e-01):2.617645e-01,((69:3.508410e-02,70:1.756019e-02):2.832552e-02,37:1.147644e-02):5.822680e-01):1.062348e-01,68:2.269024e-01):2.156010e-02):3.579048e-02,((90:4.870851e-01,((95:8.217862e-02,((((87:1.694799e-01,89:4.976798e-03):1.028306e-02,88:1.489653e-02):2.231679e-01,(92:4.643711e-03,(91:6.255474e-03,93:4.831961e-03):1.453604e-02):5.969069e-02):7.672539e-02,94:2.035496e-01):5.724078e-02):5.490396e-02,((97:3.815452e-02,96:8.028800e-04):9.292454e-02,(((100:4.911873e-03,99:1.043084e-02):3.575848e-02,101:1.150763e-02):1.052564e-02,98:2.800251e-02):1.637150e-01):7.264905e-02):1.434499e-01):1.119048e-01,((((29:1.924278e-01,(((36:1.989453e-02,((65:1.523622e-02,(20:5.982324e-03,22:7.117426e-02):1.429445e-03):8.630448e-04,(21:2.524448e-02,(19:8.885363e-04,54:1.736402e-02):2.943597e-03):2.859913e-03):2.442665e-03):2.605533e-03,4:4.738845e-02):2.392338e-01,(((63:4.256262e-02,18:1.798317e-01):7.797080e-02,64:8.689569e-02):6.317097e-02,((23:1.572371e-03,(25:4.079187e-03,5:1.215724e-04):1.201838e-04):3.224414e-03,24:1.006044e-03):1.600436e-01):6.290841e-02):5.010815e-02):5.367024e-02,(((((8:7.804528e-05,6:5.398216e-03):1.003481e-02,7:9.472582e-02):1.075941e-02,66:7.443055e-02):6.674347e-02,(9:8.916144e-03,57:3.850350e-03):1.815912e-01):1.153611e-01,(55:1.020254e-02,56:2.857509e-04):6.074692e-02):6.787143e-02):6.610726e-02,(((35:5.748846e-03,34:5.920345e-03):4.094034e-03,(32:1.326153e-03,33:2.545430e-05):1.747228e-03):2.503974e-01,(10:1.345429e-01,27:1.648215e-01):1.105914e-01):5.206907e-02):8.030192e-02,(((59:9.530146e-02,(61:2.759071e-03,62:8.403013e-03):1.502486e-01):1.165360e-02,((26:1.084665e-02,12:8.722692e-04):5.770019e-03,11:7.028573e-03):1.543991e-01):3.194888e-02,((((28:5.698781e-02,60:1.034593e-02):2.505174e-01,(13:1.337097e-01,((51:4.589226e-03,17:6.490601e-03):5.534487e-05,(16:6.672508e-04,15:3.867730e-03):1.921780e-03):1.487622e-01):3.796541e-02):1.673669e-02,58:3.275953e-02):2.874819e-02,14:2.708481e-01):1.935525e-02):4.916895e-02):6.618659e-02):3.045231e-02):6.451102e-02,86:4.545289e-01):1.851787e-01):2.302422e-01,((48:6.242725e-03,47:1.398071e-02):1.195514e+00,(50:2.060019e-01,49:3.641963e-01):3.313867e-01):2.670397e-01):2.239266e-01,(2:4.113827e-01,3:5.229111e-01):1.985334e-01,1:3.546923e-01);
   tree gen.78000 = [&U] ((((79:3.178224e-01,((((46:8.488899e-02,77:1.029596e-02):4.089755e-02,(((75:1.109567e-01,76:9.916022e-03):9.179953e-02,(74:6.859484e-03,45:1.678740e-02):1.362053e-01):2.973798e-02,(((44:5.003952e-04,43:1.768813e-03):7.493080e-02,78:8.558061e-02):1.249893e-01,42:1.054052e-01):9.708834e-02):7.630474e-02):1.003413e-01,(52:4.806826e-02,53:4.965484e-02):4.607175e-01):1.125011e-01,((82:7.439694e-03,(83:2.765270e-02,84:6.460357e-02):1.480840e-01):8.914416e-02,(85:1.905188e-01,(81:1.014478e-02,80:8.972661e-02):3.500422e-02):3.533464e-02):1.923855e-01):8.916822e-02):2.229661e-01,(((((67:3.387975e-02,30:2.039888e-02):1.059311e-01,31:2.434345e-01):1.883453e-01,(((((40:1.817914e-01,(39:1.455327e-04,38:2.274659e-03):6.672969e-01):1.290479e-01,(41:4.407747e-02,(71:9.832300e-02,72:2.182964e-01):1.536741e-01):2.406466e-01):1.136488e-01,73:3.668007e-01):2.606562e-01,((69:2.326778e-02,70:5.128173e-03):3.795212e-02,37:1.142785e-02):5.798027e-01):1.289141e-01,68:2.259417e-01):2.146881e-02):3.563895e-02,((90:4.850228e-01,((95:5.757002e-02,((((87:1.687624e-01,89:4.955727e-03):1.023953e-02,88:1.483346e-02):2.222230e-01,((91:4.255469e-04,93:7.723448e-03):1.093818e-02,92:4.624050e-03):5.816905e-02):8.369891e-02,94:2.026878e-01):1.595294e-02):5.467150e-02,((97:3.799298e-02,96:7.792612e-03):9.253111e-02,(((100:4.891076e-03,99:1.288527e-03):2.328783e-02,101:6.030670e-03):2.305714e-02,98:2.788395e-02):1.630218e-01):7.234146e-02):1.292524e-01):1.114310e-01,((((29:1.916131e-01,(((36:1.704862e-02,((20:3.912563e-03,((19:8.847743e-04,(21:2.513760e-02,65:8.022802e-03):9.974061e-03):3.495249e-03,54:1.729050e-02):2.482691e-04):7.613885e-04,22:6.449729e-02):7.260203e-03):4.232471e-03,4:4.718781e-02):2.382209e-01,(((63:1.297335e-02,18:1.790703e-01):7.764067e-02,64:8.652778e-02):6.290351e-02,(23:2.978791e-04,(24:1.779493e-03,(25:5.494763e-03,5:2.056782e-03):1.417931e-03):1.774866e-03):1.593660e-01):8.793984e-02):4.214765e-02):5.344300e-02,(((((8:7.771484e-05,6:1.706005e-03):1.121467e-02,7:9.432476e-02):7.860706e-03,66:1.037737e-01):6.646089e-02,(9:1.472995e-02,57:3.499431e-03):1.808224e-01):1.148726e-01,(55:2.011262e-02,56:4.371963e-04):6.048972e-02):1.150689e-02):6.582737e-02,(((33:2.554303e-05,32:1.287753e-03):4.079175e-03,(35:5.724506e-03,34:5.895278e-03):4.076700e-03):2.595549e-01,(10:1.339732e-01,27:1.641236e-01):1.101232e-01):5.184861e-02):7.996192e-02,(((59:9.489796e-02,(61:2.747389e-03,62:8.367435e-03):1.612674e-01):3.559885e-02,(26:1.323756e-02,(11:7.010290e-03,12:4.117827e-03):1.877476e-03):1.537454e-01):3.181361e-02,((((28:5.674653e-02,60:1.923862e-03):2.494567e-01,(13:8.817730e-02,((16:6.644257e-04,15:3.851354e-03):7.237483e-04,(51:4.569796e-03,17:6.463120e-03):5.379224e-05):1.481324e-01):1.904165e-02):3.751121e-02,58:3.262083e-02):2.862647e-02,14:2.697013e-01):1.927330e-02):4.896078e-02):6.590636e-02):3.032338e-02):6.423788e-02,86:5.075838e-01):1.722357e-01):2.292674e-01,((48:3.769496e-03,47:6.823925e-03):1.190452e+00,(50:2.051297e-01,49:3.626543e-01):3.299837e-01):2.659091e-01):2.229785e-01,(2:4.096410e-01,3:5.206971e-01):1.976929e-01,1:3.531906e-01);
   tree gen.79000 = [&U] ((3:3.409498e-01,2:3.768546e-01):1.712448e-01,(((48:2.911706e-03,47:4.922325e-03):1.339840e+00,(50:1.853674e-01,49:3.952881e-01):2.288408e-01):2.500180e-01,(((((((68:4.546707e-01,(((61:8.260167e-04,62:5.412017e-03):9.140512e-03,(86:2.084017e-01,4:1.681580e-02):2.466915e-02):5.217275e-02,(((20:4.198510e-03,22:3.000822e-02):3.378770e-03,(65:1.896376e-03,((21:6.636449e-03,54:1.119531e-02):2.233834e-02,19:2.281231e-03):1.658117e-03):1.429159e-03):1.668164e-02,36:2.058410e-02):3.006241e-02):1.257467e-01):1.902665e-02,((((24:9.842407e-04,(5:3.403821e-04,25:8.171540e-03):2.147249e-03):1.301994e-03,23:1.454089e-04):2.055053e-01,18:1.856555e-01):8.701963e-02,29:1.692485e-01):4.646886e-02):7.949965e-02,(((((67:1.813381e-03,30:1.382344e-02):1.552059e-01,31:1.663083e-01):2.822320e-01,((57:1.257669e-02,9:2.183469e-03):1.252591e-01,(66:5.428810e-02,(7:1.318049e-01,(8:1.234963e-03,6:5.788038e-03):9.260155e-03):2.004941e-02):1.059011e-01):1.077953e-01):3.840851e-02,(55:8.672951e-03,56:3.621230e-03):8.592507e-02):3.785059e-02,((27:1.562044e-01,((63:9.628882e-03,10:8.859327e-03):1.201115e-01,64:9.806217e-02):6.399483e-02):7.798122e-02,((32:1.249612e-03,33:8.664339e-04):3.083907e-05,(35:7.206293e-03,34:2.026232e-03):1.742886e-03):3.099239e-01):4.753409e-02):2.299312e-02):2.912621e-02,((14:1.999510e-01,(((13:1.019722e-01,((17:9.137324e-03,51:5.389230e-03):3.420580e-03,(15:1.590299e-02,16:1.966352e-03):8.631422e-04):1.562289e-01):2.106317e-02,(28:4.099791e-02,60:1.866008e-02):1.858735e-01):3.703449e-02,58:3.374319e-02):2.093556e-02):2.840950e-02,(59:1.315222e-01,(11:2.421648e-03,(26:6.029484e-03,12:1.922284e-04):1.823653e-03):1.865197e-01):4.196841e-02):5.798760e-02):5.018885e-02,(90:5.163627e-01,((((89:1.281747e-02,87:1.057167e-01):2.818138e-02,88:1.522575e-02):2.344280e-01,(95:6.267395e-02,(94:1.890895e-01,((91:2.142365e-03,92:1.636637e-02):9.269140e-04,93:8.134566e-04):9.247320e-02):3.816745e-02):3.839142e-02):4.748820e-02,((96:5.984447e-03,97:8.189650e-03):9.009932e-02,(((99:1.938089e-02,100:2.701323e-02):7.747718e-02,98:2.310589e-02):1.449799e-02,101:2.137659e-02):1.021336e-01):7.139093e-02):1.014749e-01):1.257466e-01):6.669706e-02,(((70:7.264683e-03,69:1.801045e-02):3.936236e-02,37:1.745365e-02):4.869930e-01,((40:1.042803e-01,(39:2.523942e-03,38:7.694031e-04):5.402869e-01):1.115984e-01,(41:5.441486e-02,(71:1.900048e-01,(73:3.628895e-01,72:7.799640e-02):8.255357e-02):6.362449e-02):3.075990e-01):4.109305e-01):6.859051e-02):1.690001e-01,(((((82:1.286019e-02,(83:5.293435e-02,84:5.064998e-02):7.520945e-02):1.095682e-01,((81:1.527796e-02,80:1.898886e-02):4.732631e-02,85:2.368158e-01):4.257714e-02):1.682404e-01,79:3.511715e-01):8.148407e-02,((77:2.158947e-03,46:6.951547e-02):1.068635e-01,(((45:3.999105e-02,74:5.338745e-03):1.443015e-01,(75:1.275032e-01,76:2.331754e-02):8.319477e-02):2.962960e-02,(42:7.048937e-02,((44:6.723478e-04,43:1.090584e-04):4.715387e-02,78:5.311528e-02):1.410666e-01):6.147849e-02):8.810219e-02):7.124925e-02):8.536795e-02,(53:5.244484e-02,52:7.372835e-02):3.237988e-01):1.741945e-01):2.396472e-01):2.861004e-01,1:2.749114e-01);
   tree gen.80000 = [&U] ((3:3.384924e-01,2:3.741384e-01):1.700106e-01,(((48:2.890720e-03,47:1.474187e-02):1.330183e+00,(50:1.149884e-01,49:3.924391e-01):3.598877e-01):2.864594e-01,((((((((68:4.513937e-01,(((61:8.200633e-04,62:2.577790e-03):2.829004e-03,(86:2.068996e-01,4:1.922081e-02):2.449135e-02):5.179672e-02,((20:3.408557e-03,(22:2.979194e-02,(((21:7.005222e-03,54:8.136832e-03):2.095379e-02,65:5.025101e-03):1.702541e-03,19:2.264790e-03):1.316778e-02):2.153634e-03):1.113480e-02,36:1.643194e-02):3.293283e-02):1.248404e-01):3.993941e-02,(((25:1.352039e-03,(24:1.490762e-03,(23:1.443608e-04,5:2.449520e-04):2.343791e-03):1.350380e-03):1.848886e-01,18:1.843174e-01):8.639245e-02,29:1.702496e-01):5.479241e-03):7.099745e-02,((((67:1.800311e-03,30:1.416661e-02):1.390810e-01,31:1.651096e-01):2.801979e-01,((57:1.917393e-03,9:2.167732e-03):1.243563e-01,(66:5.389683e-02,(7:1.308550e-01,(8:2.269100e-04,6:2.454787e-03):9.193414e-03):1.990491e-02):1.051378e-01):9.366214e-02):4.487110e-02,(55:8.610442e-03,56:2.935561e-03):8.530577e-02):3.757779e-02):2.219649e-02,((27:1.550786e-01,((63:1.059062e-03,10:8.795474e-03):1.099184e-01,64:9.735540e-02):5.762925e-02):7.741918e-02,((32:6.697774e-05,33:1.883841e-04):3.581854e-03,(35:1.392028e-03,34:7.693773e-05):9.931310e-03):3.076902e-01):4.683820e-02):2.859459e-02,((14:1.985099e-01,(((13:1.012372e-01,((17:2.047443e-02,51:4.430819e-03):2.194050e-03,(15:1.255110e-02,16:2.601814e-03):1.611332e-03):1.551029e-01):2.091136e-02,(28:8.840835e-02,60:1.852559e-02):1.845338e-01):4.592458e-02,58:3.349999e-02):1.733676e-02):5.117745e-02,(59:1.305742e-01,(26:5.986027e-03,(12:1.908429e-04,11:2.404194e-03):1.810510e-03):1.851754e-01):1.048594e-02):6.244486e-02):4.982712e-02,(90:5.126411e-01,((((89:7.606150e-03,87:1.049547e-01):3.290730e-02,88:1.511602e-02):2.327384e-01,(95:6.222224e-02,(94:1.483285e-01,(92:1.624841e-02,(93:4.435491e-04,91:1.903875e-03):2.913148e-04):9.273805e-02):8.370266e-02):3.319115e-02):4.714594e-02,((96:5.941315e-03,97:2.573439e-02):8.944994e-02,(98:2.887700e-02,(99:1.924120e-02,(100:2.635881e-02,101:2.737804e-02):7.782415e-04):7.462579e-02):1.003805e-01):7.087639e-02):1.007435e-01):1.248403e-01):4.963371e-02,(((70:4.436916e-03,69:1.788064e-02):3.500463e-02,37:1.732786e-02):4.834830e-01,((40:1.035288e-01,(39:2.471336e-03,38:7.638578e-04):5.363928e-01):1.107941e-01,(41:5.402267e-02,(71:8.182133e-02,(73:3.602740e-01,72:7.743425e-02):6.006926e-02):5.184295e-02):3.053820e-01):4.079688e-01):1.114078e-01):1.576369e-01,(((((82:1.276750e-02,(83:3.495925e-02,84:5.028493e-02):7.466739e-02):7.151153e-02,((81:1.516785e-02,80:1.885200e-02):4.698521e-02,85:2.351089e-01):2.564578e-02):2.281751e-01,79:3.486404e-01):8.089679e-02,((77:2.143386e-03,46:1.159808e-01):5.207851e-02,(((45:4.129544e-02,74:5.300267e-03):1.432614e-01,(75:1.265842e-01,76:2.314948e-02):8.259515e-02):2.941604e-02,(42:6.998132e-02,((44:6.675019e-04,43:8.675560e-05):4.681401e-02,78:4.875312e-02):1.281356e-01):6.103539e-02):8.746720e-02):7.073573e-02):8.475267e-02,(53:5.206685e-02,52:4.407550e-02):3.461279e-01):1.493777e-01):2.379200e-01):2.840384e-01,1:2.729301e-01);
   tree gen.81000 = [&U] ((3:3.384924e-01,2:3.914974e-01):1.652634e-01,(((48:6.240116e-03,47:1.474187e-02):1.330183e+00,(50:1.149884e-01,49:3.924391e-01):3.598877e-01):2.864594e-01,((((((((68:4.513937e-01,(((61:6.838550e-03,62:2.577790e-03):2.829004e-03,(86:2.068996e-01,4:1.922081e-02):2.449135e-02):5.179672e-02,((20:3.408557e-03,(22:2.979194e-02,(((21:6.419223e-03,54:1.983233e-02):2.076848e-02,19:6.021076e-03):2.171900e-03,65:5.025101e-03):1.746559e-03):2.153634e-03):2.898588e-02,36:2.301017e-02):1.603817e-02):1.248404e-01):2.456702e-02,(((25:3.350450e-03,(5:2.602664e-03,(23:1.156437e-03,24:3.323257e-03):1.421461e-03):1.752859e-04):1.810276e-01,18:1.843174e-01):8.639245e-02,29:1.702496e-01):5.479241e-03):7.099745e-02,((((67:1.800311e-03,30:1.416661e-02):1.390810e-01,31:1.651096e-01):2.801979e-01,((57:1.587986e-04,9:2.167732e-03):1.243563e-01,(66:5.389683e-02,(7:1.308550e-01,(8:2.269100e-04,6:2.454787e-03):9.193414e-03):7.014769e-02):5.048617e-02):9.366214e-02):3.869632e-02,(55:6.948309e-04,56:5.327255e-03):9.795781e-02):1.947831e-02):1.838711e-02,((27:1.550786e-01,((63:1.949075e-03,10:6.637052e-03):1.099184e-01,64:9.735540e-02):5.762925e-02):7.741918e-02,(32:9.774041e-04,((35:3.122032e-03,34:4.347022e-03):5.356006e-03,33:1.883841e-04):2.232532e-03):3.076902e-01):2.914410e-02):2.859459e-02,((14:1.985099e-01,(((13:9.386784e-02,((51:4.430819e-03,(15:9.950594e-03,16:2.601814e-03):4.808382e-03):2.194050e-03,17:2.047443e-02):1.551029e-01):2.663845e-02,(28:8.840835e-02,60:1.852559e-02):1.845338e-01):1.916216e-02,58:3.349999e-02):1.733676e-02):3.497852e-02,(59:1.305742e-01,((26:5.986027e-03,12:2.878974e-03):1.149274e-04,11:2.404194e-03):1.928964e-01):1.038684e-02):4.242247e-02):4.982712e-02,(90:5.126411e-01,((((89:7.606150e-03,87:1.049547e-01):3.290730e-02,88:1.169285e-02):2.118142e-01,(95:6.222224e-02,(94:1.483285e-01,((91:1.807848e-03,93:6.792180e-03):4.326891e-03,92:7.835367e-03):1.001582e-01):2.725616e-02):6.494392e-02):4.714594e-02,((96:2.373263e-03,97:1.552151e-02):8.944994e-02,(98:2.887700e-02,(100:3.033624e-02,(101:2.737804e-02,99:1.273148e-02):4.517231e-03):1.124622e-01):1.003805e-01):7.087639e-02):1.007435e-01):1.248403e-01):4.963371e-02,(((70:3.448551e-03,69:1.788064e-02):3.377789e-02,37:3.078801e-02):4.834830e-01,((40:1.035288e-01,(39:1.983928e-03,38:7.638578e-04):5.363928e-01):6.417390e-02,(41:5.402267e-02,(71:6.950066e-02,(73:3.602740e-01,72:7.743425e-02):1.470571e-01):3.065220e-02):3.053820e-01):4.079688e-01):7.500953e-02):2.153713e-01,(((((82:1.276750e-02,(83:2.740030e-02,84:4.960451e-02):7.466739e-02):7.151153e-02,((81:8.010882e-03,80:1.885200e-02):5.116760e-02,85:2.351089e-01):1.088849e-02):2.281751e-01,79:3.166959e-01):6.375624e-02,((77:2.143386e-03,46:1.338972e-01):1.644819e-02,(((45:3.654627e-02,74:5.300267e-03):1.359689e-01,(75:1.265842e-01,76:1.850519e-02):8.340414e-02):1.252824e-02,(42:6.998132e-02,((44:1.109306e-03,43:3.490279e-03):4.681401e-02,78:4.875312e-02):1.281356e-01):6.103539e-02):8.746720e-02):1.021118e-01):8.475267e-02,(53:2.072209e-02,52:4.407550e-02):3.461279e-01):1.493777e-01):2.379200e-01):2.491835e-01,1:2.729301e-01);
   tree gen.82000 = [&U] ((((79:3.051921e-01,(((46:9.143032e-02,(77:1.534746e-02,(((75:1.207093e-01,76:1.613913e-02):5.912886e-02,(74:1.633108e-03,45:1.999541e-02):1.521317e-01):3.963473e-02,(((44:1.301454e-03,43:1.748075e-03):5.957667e-02,78:8.457725e-02):1.208174e-01,42:1.041694e-01):9.595005e-02):9.051004e-02):2.085394e-02):9.117590e-02,(52:4.750469e-02,53:4.421027e-02):5.241798e-01):1.060548e-01,((82:2.447069e-02,(83:2.732849e-02,84:6.384615e-02):1.361348e-01):1.374026e-01,(85:1.986317e-01,(81:1.221444e-02,80:4.160238e-02):3.459382e-02):3.379371e-02):1.728016e-01):6.043990e-02):1.752829e-01,(((((67:8.768538e-03,30:2.195685e-02):8.468712e-02,31:2.318718e-01):2.134480e-01,(((((40:6.173763e-02,(39:5.370303e-03,38:5.180961e-04):6.594734e-01):2.074502e-01,(41:4.023899e-02,(71:1.485799e-01,72:1.785301e-01):1.245288e-01):2.826907e-01):1.106262e-01,73:3.625002e-01):2.576002e-01,((69:2.663545e-02,70:1.235595e-02):4.673629e-02,37:1.184081e-02):5.922547e-01):1.028220e-01,68:2.155647e-01):2.121711e-02):3.980338e-02,((90:4.793363e-01,((95:6.750446e-02,((((87:1.307970e-01,89:6.659859e-03):2.204373e-02,88:3.924100e-02):1.604869e-01,(93:1.623806e-03,(92:9.788767e-03,91:1.422889e-03):9.135609e-04):8.248526e-02):7.956906e-02,94:1.944606e-01):2.675769e-02):4.578312e-02,((97:5.726223e-02,96:2.048244e-02):3.404175e-02,((101:3.716290e-03,98:4.375765e-02):7.350406e-03,(100:7.255061e-03,99:4.259715e-03):4.622904e-02):2.059720e-01):7.099857e-02):1.249666e-01):1.195158e-01,((((29:1.258924e-01,(((36:1.684874e-02,((54:3.488110e-02,20:3.569575e-03):1.690972e-03,((21:1.191880e-02,22:6.720952e-02):2.523412e-02,(65:9.002324e-04,19:6.265922e-03):4.671488e-04):8.296191e-03):3.924397e-03):7.256845e-03,4:3.969009e-02):2.543925e-01,(((63:9.120971e-03,18:1.393632e-01):6.784928e-02,64:6.643183e-02):1.271125e-01,(5:1.152808e-03,(25:2.293330e-03,(23:8.072567e-04,24:2.640383e-03):2.441177e-03):2.315329e-03):1.564381e-01):4.915523e-02):4.514648e-02):4.109311e-02,(((((8:2.706675e-03,6:1.552422e-03):1.280669e-02,7:1.282392e-01):1.977290e-02,66:1.433624e-01):8.048848e-02,(9:2.930192e-03,57:3.652155e-03):1.787024e-01):1.026868e-01,(55:6.895010e-03,56:1.796893e-03):6.173069e-02):5.179935e-02):6.505559e-02,((33:2.655894e-04,((34:7.385905e-04,35:2.155249e-03):5.127053e-03,32:2.498690e-04):1.213203e-03):2.950140e-01,(10:1.940042e-01,27:9.691525e-02):1.172652e-01):5.124073e-02):6.365644e-02,(((59:9.378535e-02,(61:1.064487e-02,62:1.571693e-03):1.955202e-01):3.518148e-02,(26:9.591084e-03,(12:1.826206e-03,11:2.473912e-03):1.767922e-03):1.741678e-01):2.175188e-02,((((28:5.987088e-02,60:1.384988e-02):2.321204e-01,(13:1.217525e-01,(17:1.296701e-02,(51:4.416934e-03,(16:1.398440e-03,15:4.784486e-03):3.223272e-03):6.304280e-04):1.374149e-01):2.541652e-02):1.529915e-02,58:3.223837e-02):1.220588e-02,14:2.665393e-01):2.265055e-02):5.318000e-02):5.975826e-02):4.006440e-02):1.118040e-01,86:5.016328e-01):1.702163e-01):2.495046e-01,((48:1.001455e-02,47:6.743920e-03):1.392383e+00,(50:2.027247e-01,49:3.584025e-01):3.261149e-01):2.627915e-01):2.887107e-01,(2:4.048383e-01,3:5.335487e-01):1.207518e-01,1:3.566613e-01);
   tree gen.83000 = [&U] ((3:3.313947e-01,2:3.832882e-01):1.617981e-01,(((48:4.513222e-03,47:1.443275e-02):1.016842e+00,(50:1.125772e-01,49:4.066806e-01):3.523414e-01):2.804528e-01,(((((((29:2.152771e-01,(((((25:3.260355e-03,24:2.097414e-03):2.311185e-03,(5:2.435843e-03,23:1.927230e-04):1.732293e-04):1.772317e-01,18:1.804525e-01):8.458092e-02,(((61:2.338011e-03,62:2.523737e-03):1.523837e-02,(86:2.025612e-01,4:1.881778e-02):1.629189e-02):4.315837e-02,((20:3.337085e-03,(22:7.348708e-02,((19:5.609731e-03,54:1.941648e-02):1.194931e-03,(21:6.493032e-03,65:1.086013e-02):2.080799e-02):7.333915e-04):2.078102e-03):2.818459e-02,36:2.252768e-02):1.504313e-02):1.415124e-01):2.481395e-02,68:4.419286e-01):2.522951e-02):4.866063e-02,((((67:3.500631e-03,30:9.834369e-03):1.306565e-01,31:1.616475e-01):2.743225e-01,((57:1.554688e-04,9:1.213343e-03):1.217487e-01,(66:5.357621e-02,(7:1.281111e-01,(8:1.874992e-05,6:1.775322e-03):1.277580e-02):4.937977e-02):3.159880e-02):1.193171e-01):3.226386e-02,(55:3.361724e-03,56:8.377152e-03):8.867901e-02):3.839637e-02):3.768386e-02,((27:1.475448e-01,((63:1.808890e-04,10:6.497882e-03):1.076136e-01,64:9.531399e-02):6.640296e-02):6.194772e-02,(32:1.381286e-03,((34:5.642670e-03,33:2.006167e-03):1.954069e-04,35:3.056567e-03):2.398653e-03):3.156232e-01):4.374876e-02):5.814427e-02,((14:1.943474e-01,(((13:9.189957e-02,((51:4.465948e-03,(15:9.565772e-03,16:2.411375e-06):1.160618e-03):2.895575e-03,17:1.179111e-02):1.505686e-01):2.607988e-02,(28:6.000715e-02,60:5.967804e-03):2.049386e-01):1.203373e-02,58:1.554140e-02):2.394996e-02):3.424507e-02,(59:1.278363e-01,((12:1.266417e-04,26:1.112042e-02):1.958110e-03,11:1.072063e-03):1.140399e-01):6.216478e-02):4.348961e-02):5.868829e-02,(90:5.018917e-01,((((89:2.111188e-02,87:1.034285e-01):2.665695e-02,88:1.144767e-02):2.189854e-01,(95:6.091752e-02,(94:1.452182e-01,(92:5.571427e-03,(93:2.444096e-03,91:3.492235e-03):8.069796e-03):1.123623e-01):5.260009e-02):3.091288e-02):6.572860e-02,((96:8.829555e-03,97:1.963080e-02):1.033997e-01,((101:6.975208e-03,(99:2.143386e-02,100:1.631123e-02):1.097608e-01):4.380432e-03,98:2.734153e-02):1.053825e-01):8.701078e-02):1.028868e-01):1.246651e-01):4.859296e-02,(((70:1.382599e-03,69:1.750571e-02):3.306962e-02,37:3.014243e-02):4.733451e-01,((40:1.013579e-01,(41:5.288989e-02,(71:1.382817e-01,(73:2.857181e-01,72:5.619528e-02):1.312745e-01):1.123055e-01):2.989786e-01):6.282827e-02,(39:2.808043e-03,38:1.485910e-04):5.251454e-01):3.649384e-01):1.022787e-01):2.125695e-01,(((((82:9.657440e-03,(83:2.682576e-02,84:4.856437e-02):7.310172e-02):6.568653e-02,((81:2.203535e-02,80:2.433769e-02):6.858386e-02,85:2.301790e-01):1.066017e-02):2.233906e-01,79:3.100552e-01):1.252253e-01,((77:2.873789e-03,46:1.310896e-01):1.290764e-02,(((45:3.577994e-02,74:1.009328e-02):1.331178e-01,(75:1.224503e-01,76:2.232763e-02):8.165527e-02):1.056421e-02,(42:6.851391e-02,((44:1.086045e-03,43:3.417093e-03):4.583239e-02,78:4.773083e-02):1.171399e-01):9.156811e-02):7.900721e-02):8.482496e-02):8.297553e-02,(53:2.028757e-02,52:6.495328e-02):3.388701e-01):1.532058e-01):2.748138e-01):2.439585e-01,1:2.732073e-01);
   tree gen.84000 = [&U] ((((79:3.013358e-01,((((46:9.027504e-02,77:1.974964e-02):4.969913e-02,(((75:1.191841e-01,76:1.320657e-02):9.913107e-02,(74:1.775730e-03,45:1.723430e-02):1.502094e-01):2.950765e-02,(((44:2.502245e-03,43:3.339913e-03):5.882388e-02,78:8.350856e-02):1.192908e-01,42:1.028532e-01):5.770854e-02):7.337713e-02):8.874446e-02,(52:4.859979e-02,53:4.365165e-02):5.159235e-01):7.798017e-02,((82:2.416149e-02,(83:4.619123e-02,84:6.303941e-02):1.258163e-01):1.322102e-01,(85:1.863911e-01,(81:5.349383e-03,80:4.044125e-02):3.033990e-02):5.402133e-02):2.019102e-01):9.068254e-02):1.730681e-01,(((((67:4.751402e-03,30:6.174041e-03):1.193614e-01,31:1.989386e-01):2.341175e-01,(((((40:8.483062e-02,(39:3.072322e-04,38:5.661877e-03):6.511405e-01):1.680574e-01,(41:9.155419e-02,(71:1.467025e-01,72:1.762743e-01):1.229553e-01):2.579730e-01):1.154643e-01,73:3.579198e-01):3.013669e-01,((69:3.371350e-02,70:1.219982e-02):6.503453e-02,37:1.169120e-02):5.847712e-01):1.015228e-01,68:1.872455e-01):6.269471e-02):3.386636e-02,((90:4.688836e-01,((95:6.954893e-02,((((87:1.214816e-01,89:4.419852e-03):1.965339e-02,88:3.874516e-02):2.231018e-01,(93:4.109098e-03,(92:2.283324e-02,91:7.663625e-04):7.073848e-03):1.103253e-01):4.689229e-02,94:1.920034e-01):1.053659e-02):1.077760e-01,((97:5.197804e-02,96:2.250646e-02):2.856787e-02,((98:4.573856e-02,101:3.814732e-03):2.132550e-02,(100:1.100969e-02,99:3.614708e-03):3.189562e-02):1.605409e-01):1.082998e-01):1.306870e-01):1.054223e-01,((((29:2.244467e-01,((((((21:2.056813e-02,22:6.119592e-02):1.358473e-02,(65:1.887128e-02,(19:1.177425e-03,54:4.248946e-02):1.090835e-03):1.979938e-03):1.113733e-02,20:3.524471e-03):9.405075e-03,36:2.300001e-02):5.282469e-03,4:3.823531e-02):2.596770e-01,(((63:2.405197e-02,18:1.376022e-01):6.699196e-02,64:6.559242e-02):1.255063e-01,(23:2.749451e-03,((5:3.716818e-04,24:7.402712e-04):2.568602e-03,25:3.145305e-03):2.104143e-03):1.653594e-01):4.853413e-02):4.514749e-02):5.220992e-02,(((((8:1.331576e-03,6:4.116047e-04):3.609047e-03,7:1.266188e-01):2.802495e-02,66:8.874858e-02):7.533031e-02,(9:6.661952e-03,57:4.540450e-03):1.421994e-01):1.295535e-01,(55:1.736337e-03,56:2.013686e-02):6.095069e-02):4.236906e-02):7.223576e-02,((33:1.190368e-03,(32:1.852602e-03,(34:9.323854e-03,35:4.291150e-03):1.756025e-03):3.220123e-03):3.030702e-01,(10:1.915528e-01,27:9.569067e-02):1.257285e-01):6.345594e-02):2.923715e-02,(((59:1.013639e-01,(61:1.051037e-02,62:4.933364e-03):1.972119e-01):4.737123e-02,((26:1.301191e-02,12:1.803131e-03):6.015883e-04,11:3.074648e-03):1.670552e-01):1.593749e-02,((((28:5.911437e-02,60:1.184478e-03):2.291874e-01,(13:1.202141e-01,((51:2.715146e-03,17:9.348171e-03):9.431383e-05,(16:5.477452e-04,15:2.130667e-03):3.224842e-03):1.412045e-01):2.509536e-02):1.510583e-02,58:3.183102e-02):1.205165e-02,14:2.631714e-01):3.229122e-02):6.481452e-02):1.159719e-02):4.326292e-02):1.028827e-01,86:4.952943e-01):1.680656e-01):2.572950e-01,((48:9.888012e-03,47:9.417800e-03):1.374790e+00,(50:2.001632e-01,49:3.538738e-01):3.219942e-01):2.594710e-01):2.056057e-01,(2:3.997229e-01,3:5.268070e-01):1.192260e-01,1:3.521547e-01);
   tree gen.85000 = [&U] ((((79:2.995877e-01,((((46:8.975133e-02,77:1.963507e-02):4.941080e-02,(((75:1.061393e-01,76:1.312995e-02):1.130277e-01,(74:9.804727e-04,45:1.713431e-02):1.493380e-01):2.280608e-02,(((44:2.487729e-03,43:3.320537e-03):5.848262e-02,78:8.302410e-02):1.185987e-01,42:1.022565e-01):5.737376e-02):7.295144e-02):8.822962e-02,(52:4.831785e-02,53:4.339841e-02):5.129305e-01):7.752778e-02,((82:2.402132e-02,(83:4.830707e-02,84:6.267370e-02):1.145826e-01):1.314432e-01,(85:1.853098e-01,(81:5.318349e-03,80:4.020664e-02):2.121989e-02):6.753731e-02):2.007389e-01):9.015645e-02):1.578131e-01,(((((67:4.723838e-03,30:7.494917e-03):1.893764e-01,31:1.977845e-01):2.327593e-01,(((((40:1.550565e-01,(39:3.054498e-04,38:3.236514e-03):6.473630e-01):1.670824e-01,(41:3.173564e-02,(71:1.965504e-01,72:1.752517e-01):1.222420e-01):2.564764e-01):1.147944e-01,73:3.558434e-01):2.996186e-01,((69:1.294314e-02,70:1.212905e-02):1.042537e-02,37:4.072543e-03):5.813787e-01):9.637856e-02,68:1.861592e-01):5.729009e-02):8.470321e-02,((90:4.661634e-01,((95:6.914545e-02,((((87:1.207768e-01,89:4.394211e-03):1.953937e-02,88:4.589315e-02):2.218075e-01,(93:4.238946e-03,(91:3.576130e-03,92:5.102072e-03):6.925699e-03):1.090891e-01):4.534322e-02,94:1.908895e-01):1.283819e-02):1.071508e-01,((97:5.167650e-02,96:9.600909e-05):8.158383e-02,((98:4.892041e-02,101:1.025033e-02):1.177632e-02,(100:4.170554e-02,99:3.593738e-03):4.958003e-02):1.596095e-01):9.086766e-02):1.299288e-01):1.048107e-01,((((29:2.231446e-01,(((((21:2.171343e-02,22:5.735270e-02):1.365084e-02,19:9.769609e-04):8.985613e-03,(20:5.621838e-03,(54:4.096010e-02,65:1.229043e-03):1.120529e-03):2.151204e-04):4.658960e-03,(4:3.801349e-02,36:2.286658e-02):7.134568e-03):2.581705e-01,(((63:2.391244e-02,18:1.368040e-01):6.660331e-02,64:6.521190e-02):1.247782e-01,((24:7.106051e-04,(23:1.699607e-03,5:1.828712e-03):5.935736e-03):2.721785e-03,25:1.035461e-03):1.613347e-01):5.005900e-02):4.488557e-02):5.190703e-02,(((((8:1.228969e-03,6:1.097562e-03):4.017316e-03,7:1.258842e-01):2.786237e-02,66:1.137273e-01):5.746931e-02,(9:1.164462e-03,57:4.514109e-03):1.413744e-01):1.288019e-01,(55:3.712090e-03,56:2.002004e-02):1.027803e-01):1.552365e-02):7.181669e-02,((32:6.765353e-04,((34:9.269763e-03,33:1.971229e-03):8.371776e-04,35:5.779481e-03):2.454471e-03):3.013120e-01,(10:1.904415e-01,27:1.747294e-01):9.737286e-02):6.308781e-02):2.906753e-02,(((59:1.476766e-01,(61:4.283140e-02,62:2.089487e-03):1.960678e-01):1.126971e-02,((26:1.358044e-02,11:6.551845e-03):1.045036e-03,12:1.146883e-03):1.666159e-01):3.711329e-02,((((28:2.172481e-02,60:1.177606e-03):2.531736e-01,(13:1.195167e-01,(((16:6.947691e-04,15:7.548545e-03):3.178704e-03,51:2.699394e-03):9.466503e-05,17:9.293939e-03):1.388525e-01):2.726410e-02):1.296937e-02,58:2.409533e-02):2.734198e-02,14:2.616447e-01):3.210388e-02):6.443851e-02):1.152991e-02):4.301194e-02):1.022859e-01,86:4.924209e-01):1.670905e-01):2.558024e-01,((48:9.830648e-03,47:4.709569e-03):1.366814e+00,(50:1.990019e-01,49:3.518209e-01):3.201262e-01):2.579657e-01):2.044129e-01,(2:3.974039e-01,3:4.424736e-01):1.185343e-01,1:3.501117e-01);
   tree gen.86000 = [&U] ((((79:2.985474e-01,((((46:8.943969e-02,77:1.073731e-02):4.923924e-02,(((75:1.057708e-01,76:1.308436e-02):1.126353e-01,(74:9.770683e-04,45:3.437714e-02):2.096838e-01):2.272689e-02,(((44:1.403197e-03,43:3.309007e-03):5.582643e-02,78:8.273582e-02):1.485459e-01,42:1.019014e-01):5.717454e-02):7.269813e-02):8.792327e-02,(52:2.832263e-02,53:4.554951e-02):5.723601e-01):4.239005e-02,((82:2.393792e-02,(83:4.813934e-02,84:6.245608e-02):1.141847e-01):1.309868e-01,(85:1.846664e-01,(81:1.695921e-02,80:3.038451e-02):2.747698e-02):6.730281e-02):1.694319e-01):1.034984e-01):1.572651e-01,(((((67:4.707435e-03,30:7.468893e-03):1.887188e-01,31:1.970977e-01):1.883648e-01,(((((40:1.545181e-01,(39:3.043892e-04,38:3.225276e-03):6.451152e-01):1.665023e-01,(41:3.685311e-02,(71:1.820382e-01,72:1.746432e-01):1.218175e-01):2.555858e-01):1.143958e-01,73:2.089478e-01):2.641721e-01,((69:1.289819e-02,70:1.208693e-02):1.038917e-02,37:6.526370e-03):6.207131e-01):7.760183e-02,68:1.855128e-01):5.709117e-02):8.440910e-02,((90:4.645448e-01,((95:6.890536e-02,((((87:1.224692e-01,89:1.725020e-02):2.752472e-02,88:4.573380e-02):2.210374e-01,((92:2.347319e-03,93:4.224227e-03):7.132332e-04,91:3.728212e-03):6.726322e-02):1.060913e-01,94:1.902267e-01):1.279362e-02):1.067787e-01,((97:5.149707e-02,96:9.567572e-05):1.163719e-01,((101:5.397821e-03,(100:4.156073e-02,99:3.581259e-03):4.940787e-02):9.625101e-03,98:8.572873e-03):1.590553e-01):9.055214e-02):9.105160e-02):1.094287e-01,((((29:2.223698e-01,(((((54:2.972286e-02,20:2.308363e-03):4.813559e-04,(((19:7.847389e-04,65:1.250217e-03):1.446768e-02,21:2.163804e-02):6.666402e-03,22:5.715355e-02):8.305468e-04):7.829270e-03,36:2.278718e-02):5.266174e-03,4:3.788150e-02):2.657223e-01,(((63:8.104879e-03,18:1.363289e-01):6.637205e-02,64:6.498547e-02):1.243450e-01,((23:1.644093e-03,5:9.226097e-04):8.570388e-04,(24:8.187579e-04,25:2.661567e-03):1.259653e-03):1.600840e-01):4.944834e-02):4.472972e-02):3.753269e-02,(((((8:2.110766e-04,6:1.093751e-03):3.619642e-03,7:1.254471e-01):4.352402e-02,66:1.133324e-01):5.726976e-02,(9:7.722905e-03,57:4.498435e-03):1.408836e-01):1.283547e-01,(55:3.699201e-03,56:1.995052e-02):1.016065e-01):2.697039e-02):6.962439e-02,((((34:3.630466e-03,35:5.759413e-03):2.337087e-03,32:8.054459e-04):5.056482e-04,33:6.419518e-03):3.002658e-01,(10:1.897803e-01,27:1.741227e-01):9.703476e-02):5.840347e-02):2.896660e-02,(((59:1.471638e-01,(61:2.967479e-03,62:3.607736e-03):1.953870e-01):2.448583e-02,(11:1.800751e-02,(12:5.468988e-03,26:1.353329e-02):1.027663e-03):1.625718e-01):1.435831e-02,((((28:6.128174e-02,60:1.798902e-02):1.892947e-01,(13:1.193831e-01,(((16:6.542684e-04,15:8.678767e-03):1.803858e-03,51:2.593033e-03):9.099123e-05,17:8.396646e-03):1.383703e-01):5.017301e-02):1.292434e-02,58:2.401166e-02):4.816387e-02,14:2.607362e-01):2.605882e-02):7.051117e-02):1.193576e-01):2.787364e-02):1.411213e-01,86:4.907111e-01):1.641689e-01):2.549142e-01,((48:9.796514e-03,47:1.496857e-03):1.362068e+00,(50:1.983110e-01,49:3.505993e-01):3.190146e-01):2.427735e-01):2.423303e-01,(2:3.960241e-01,3:4.409373e-01):1.181227e-01,1:3.488961e-01);
   tree gen.87000 = [&U] ((((79:2.985474e-01,((((46:8.943969e-02,77:1.073731e-02):4.923924e-02,(((75:1.057708e-01,76:1.308436e-02):1.126353e-01,(74:9.147696e-03,45:3.437714e-02):2.096838e-01):2.272689e-02,(((44:2.706278e-03,43:1.608730e-03):5.582643e-02,78:8.759276e-02):1.485459e-01,42:8.289442e-02):5.717454e-02):8.697567e-02):8.792327e-02,(52:3.074616e-02,53:2.396917e-02):5.723601e-01):4.239005e-02,((82:2.393792e-02,(83:4.909664e-02,84:6.245608e-02):1.148906e-01):1.309868e-01,(85:1.693029e-01,(81:1.695921e-02,80:1.845648e-02):4.877671e-02):3.573405e-02):1.694319e-01):1.145815e-01):1.572651e-01,(((((67:4.707435e-03,30:1.430884e-02):1.887188e-01,31:2.044822e-01):1.883648e-01,(((((40:1.545181e-01,(39:3.043892e-04,38:3.225276e-03):6.654278e-01):1.665023e-01,(41:3.092366e-02,(71:1.820382e-01,72:1.902745e-01):1.218175e-01):2.555858e-01):1.143958e-01,73:2.089478e-01):2.641721e-01,((69:1.289819e-02,70:1.663063e-02):1.815403e-02,37:6.526370e-03):6.207131e-01):7.760183e-02,68:3.530627e-01):7.105130e-02):5.014890e-02,((90:4.645448e-01,((95:6.235928e-02,((((87:1.169557e-01,89:1.725020e-02):1.405549e-02,88:4.573380e-02):2.210374e-01,((92:7.080918e-03,91:3.728212e-03):8.097934e-03,93:4.224227e-03):5.786104e-02):9.912766e-02,94:1.902267e-01):3.045536e-02):9.781668e-02,((97:4.616760e-02,96:3.490653e-03):1.039975e-01,((100:3.621898e-02,99:3.581259e-03):5.072753e-02,(98:8.323913e-03,101:5.197962e-03):9.695786e-03):1.590553e-01):8.214487e-02):1.342893e-01):8.294645e-02,((((29:2.223698e-01,(((((54:2.972286e-02,20:2.977297e-03):1.038962e-04,(22:5.715355e-02,((65:4.117107e-04,19:7.847389e-04):3.487580e-03,21:2.272108e-02):6.402095e-03):8.553441e-04):7.829270e-03,36:2.278718e-02):5.266174e-03,4:4.101593e-02):2.577645e-01,(((63:8.104879e-03,18:1.363289e-01):9.978174e-02,64:6.498547e-02):1.243450e-01,(((25:1.004549e-03,24:8.538011e-04):1.323002e-03,5:9.252603e-04):4.786842e-04,23:1.644093e-03):1.600840e-01):4.944834e-02):4.472972e-02):3.753269e-02,(((((8:2.110766e-04,6:1.093751e-03):1.768093e-02,7:1.254471e-01):3.142069e-02,66:1.133324e-01):5.726976e-02,(9:7.722905e-03,57:4.900449e-03):1.408836e-01):1.283547e-01,(55:3.699201e-03,56:4.708271e-03):1.016065e-01):2.697039e-02):6.962439e-02,((34:3.446245e-03,((32:3.720996e-04,33:6.274632e-03):2.927177e-03,35:6.932761e-03):5.017858e-04):2.903564e-01,(10:1.897803e-01,27:1.741227e-01):1.009168e-01):5.840347e-02):2.896660e-02,(((59:1.471638e-01,(61:2.967479e-03,62:3.607736e-03):1.953870e-01):1.156940e-02,(11:2.191729e-03,(26:1.125931e-02,12:1.517602e-03):7.544151e-03):1.625718e-01):1.435831e-02,((((28:9.317507e-02,60:1.944242e-02):1.892947e-01,(13:1.193831e-01,((17:8.396646e-03,51:2.407766e-03):2.898602e-04,(16:6.578415e-04,15:7.161180e-03):3.100649e-03):1.342486e-01):5.017301e-02):3.430369e-02,58:5.532026e-02):1.031533e-02,14:2.347578e-01):3.040797e-02):9.897402e-02):9.083234e-02):2.787364e-02):1.411213e-01,86:4.907111e-01):1.641689e-01):2.473274e-01,((48:9.796514e-03,47:5.684735e-03):1.362068e+00,(50:1.983110e-01,49:3.505993e-01):3.190146e-01):2.427735e-01):1.907047e-01,(2:3.960241e-01,3:4.409373e-01):1.696677e-01,1:3.488961e-01);
   tree gen.88000 = [&U] ((((79:2.961121e-01,((((46:8.871010e-02,77:1.064972e-02):4.883757e-02,(((75:1.301642e-01,76:1.297763e-02):1.117165e-01,(74:9.073075e-03,45:3.409672e-02):2.079734e-01):2.254150e-02,(((44:2.684202e-03,43:4.015124e-04):6.812112e-02,78:8.687823e-02):1.473342e-01,42:8.221822e-02):5.670815e-02):8.626618e-02):4.302786e-02,(52:3.049535e-02,53:8.377336e-02):5.092474e-01):9.135520e-02,((82:2.374264e-02,(83:4.869614e-02,84:6.194660e-02):1.139534e-01):1.299183e-01,(85:2.079871e-01,(81:1.682087e-02,80:1.438664e-02):4.837882e-02):3.544255e-02):1.680497e-01):1.136468e-01):1.559822e-01,(((((67:9.125959e-04,30:1.419211e-02):1.871794e-01,31:2.028142e-01):1.659901e-01,(((((40:1.006020e-01,(39:3.019062e-04,38:3.198966e-03):6.599996e-01):1.351450e-01,(41:5.393688e-02,(71:1.805532e-01,72:1.887224e-01):9.919498e-02):2.346407e-01):1.306367e-01,73:2.072433e-01):2.620171e-01,((69:9.623098e-03,70:5.489538e-03):1.800595e-02,37:6.473132e-03):6.382184e-01):8.113579e-02,68:3.501826e-01):7.047171e-02):4.973981e-02,((90:4.607553e-01,((95:5.880030e-02,((((87:1.160016e-01,89:1.707190e-03):1.540153e-02,88:3.850673e-02):2.280711e-01,(93:1.581681e-02,(91:3.697800e-03,92:7.023156e-03):7.848460e-03):5.834688e-02):9.928886e-02,94:1.886750e-01):4.115402e-02):1.368170e-01,((97:4.283839e-03,96:3.462178e-03):1.031492e-01,((98:9.330918e-03,101:2.969951e-02):3.107219e-02,(100:3.592353e-02,99:3.552046e-03):4.893829e-02):1.617459e-01):8.147479e-02):1.331939e-01):8.226982e-02,((((29:2.205559e-01,(((((((65:4.083522e-04,19:5.318773e-04):3.045622e-03,21:2.253574e-02):6.349871e-03,54:2.577573e-02):8.100258e-04,(20:1.248508e-02,22:4.725489e-02):1.394524e-03):5.784501e-03,36:2.260129e-02):7.989143e-03,4:4.705261e-02):2.556618e-01,(((63:2.794685e-02,18:1.352169e-01):9.896778e-02,64:6.445536e-02):7.717623e-02,(23:1.649168e-03,(25:1.001801e-03,(5:1.546156e-04,24:1.958945e-03):3.977301e-03):4.746087e-04):1.447521e-01):6.588147e-02):4.957079e-02):3.833517e-02,(((((8:2.093548e-04,6:6.846309e-04):3.609806e-03,7:1.244238e-01):3.372606e-02,66:1.124079e-01):7.222055e-02,(9:5.649496e-03,57:4.860474e-03):1.284092e-01):1.337413e-01,(55:2.108064e-03,56:3.287471e-03):6.129672e-02):2.675038e-02):3.360356e-02,((34:9.188702e-04,((32:3.001146e-03,33:6.223448e-03):7.964050e-04,35:9.442253e-03):1.683579e-03):2.870708e-01,(10:1.882322e-01,27:1.727023e-01):1.000936e-01):5.982364e-02):2.873031e-02,(((59:1.459634e-01,(61:2.943272e-03,62:3.578307e-03):1.937932e-01):1.147502e-02,((11:2.136456e-03,26:1.116746e-02):1.540426e-03,12:3.550593e-04):1.733148e-01):1.424118e-02,((((28:9.241501e-02,60:1.186883e-02):1.877506e-01,(13:1.184092e-01,(17:8.328152e-03,(51:2.506670e-03,(16:6.524753e-04,15:6.447998e-03):4.410846e-03):2.717813e-04):1.383633e-01):6.117307e-02):4.246782e-02,58:5.486899e-02):1.042855e-02,14:2.328428e-01):2.391136e-02):7.148978e-02):3.651237e-02):4.443502e-02):1.062538e-01,86:4.867082e-01):1.628297e-01):2.453099e-01,((48:9.716600e-03,47:8.918384e-03):1.350957e+00,(50:1.966933e-01,49:3.477393e-01):3.164123e-01):2.890905e-01):1.891491e-01,(2:3.927936e-01,3:4.373404e-01):1.682837e-01,1:3.460500e-01);
   tree gen.89000 = [&U] ((((79:3.027294e-01,((((46:1.122738e-01,77:1.707042e-02):2.173173e-02,(((75:1.330730e-01,76:1.326764e-02):1.142130e-01,(74:9.275832e-03,45:3.485868e-02):2.126210e-01):2.304524e-02,(((44:2.744186e-03,43:1.924200e-04):6.371888e-02,78:8.881972e-02):1.506267e-01,42:8.405556e-02):5.797542e-02):8.819399e-02):9.744441e-02,(52:3.117684e-02,53:8.564546e-02):5.206276e-01):6.717739e-02,((82:3.312743e-02,(83:4.978436e-02,84:6.333093e-02):1.165000e-01):1.328216e-01,(85:2.126351e-01,(81:2.722295e-02,80:1.183146e-02):4.945995e-02):3.623459e-02):1.718052e-01):1.418982e-01):1.594680e-01,(((((67:1.592537e-03,30:4.137472e-03):1.913623e-01,31:2.073465e-01):1.696995e-01,(((((40:1.028502e-01,(39:1.891928e-03,38:1.432840e-03):6.747488e-01):1.381651e-01,(41:5.514222e-02,(71:1.289546e-01,72:1.527989e-01):1.014117e-01):3.982469e-01):1.162969e-01,73:2.118746e-01):2.755796e-01,((69:1.695474e-02,70:5.612214e-03):1.840833e-02,37:4.337818e-02):6.218579e-01):7.513845e-02,68:3.580082e-01):7.204655e-02):5.085136e-02,((90:4.601796e-01,((95:6.011432e-02,((((87:1.185939e-01,89:1.745341e-03):1.574571e-02,88:3.936724e-02):2.049878e-01,(92:8.018966e-04,(91:3.780435e-03,93:1.993039e-02):4.057536e-03):5.965076e-02):8.886482e-02,94:1.928913e-01):5.779291e-02):1.398744e-01,((97:3.967304e-02,96:9.506799e-03):7.254043e-02,(98:3.037786e-02,(101:3.036321e-02,(100:3.749922e-02,99:3.631424e-03):5.046110e-02):5.344880e-03):1.653605e-01):8.232761e-02):1.361704e-01):2.215144e-01,((((29:2.254847e-01,(((54:2.536815e-02,(20:1.296597e-02,((21:2.303935e-02,(19:6.297657e-03,65:7.696417e-05):3.223618e-03):3.839320e-03,22:4.934273e-02):1.375288e-03):1.277690e-03):6.468415e-03,(36:1.345825e-02,4:4.810410e-02):2.117658e-03):2.613752e-01,(((63:6.287504e-02,18:1.705089e-01):2.781376e-02,64:6.589575e-02):1.220164e-01,((23:1.625694e-04,(24:2.826512e-03,5:1.515680e-04):4.530277e-03):1.344661e-03,25:1.119880e-03):1.537009e-01):3.004685e-02):2.551304e-02):3.919185e-02,(((((8:1.369218e-04,6:2.132845e-03):1.292157e-02,7:1.272043e-01):1.029905e-01,66:1.149199e-01):2.274951e-02,(9:2.717121e-02,57:2.026577e-03):1.093459e-01):1.367301e-01,(55:5.909668e-03,56:3.360936e-03):6.266653e-02):2.734817e-02):8.635993e-02,((32:3.068213e-03,((35:4.162343e-03,33:1.801171e-03):3.926159e-03,34:7.615180e-03):2.214573e-04):2.894884e-01,(10:1.068651e-01,27:1.526350e-01):1.546125e-01):6.183515e-02):2.991198e-02,(((59:1.160289e-01,(61:3.009046e-03,62:3.658272e-03):1.981239e-01):1.173146e-02,((11:2.541875e-03,26:1.124642e-02):1.890582e-03,12:2.870707e-03):1.717598e-01):1.134467e-02,((((28:2.211276e-02,60:8.897192e-03):1.919463e-01,(13:1.210554e-01,(17:1.120741e-02,(51:4.264205e-03,(16:2.370951e-03,15:6.592092e-03):4.425288e-03):4.402076e-04):1.414554e-01):2.420889e-02):4.341686e-02,58:5.609516e-02):1.066160e-02,14:2.271425e-01):2.080896e-02):5.612983e-02):2.255216e-02):5.120564e-02):1.086283e-01,86:4.975848e-01):1.664685e-01):2.507918e-01,((48:8.206614e-03,47:1.539211e-03):1.462856e+00,(50:2.010888e-01,49:3.555103e-01):3.234832e-01):2.955508e-01):1.933760e-01,(2:4.015714e-01,3:4.471137e-01):1.206089e-01,1:3.218811e-01);
   tree gen.90000 = [&U] ((((79:2.958253e-01,((((46:1.097133e-01,77:1.378815e-04):5.953671e-02,(((75:1.300381e-01,76:1.296506e-02):1.517307e-01,(74:1.458035e-02,45:3.406370e-02):1.854422e-01):2.251967e-02,(((44:1.319794e-03,43:2.473055e-03):5.242460e-02,78:8.679410e-02):1.569817e-01,42:8.213860e-02):5.665323e-02):8.618264e-02):7.852386e-02,(52:4.677512e-02,53:1.333500e-02):5.087542e-01):7.119439e-02,((82:3.237193e-02,(83:4.864898e-02,84:6.188661e-02):1.138431e-01):1.297925e-01,(85:1.968024e-01,(81:2.801023e-03,80:1.156163e-02):7.807096e-02):4.770754e-02):1.678870e-01):1.386621e-01):1.558312e-01,(((((67:1.556217e-03,30:4.043113e-03):1.869981e-01,31:2.026177e-01):1.658293e-01,(((((40:1.005046e-01,(39:1.848781e-03,38:1.400163e-03):6.593605e-01):1.736056e-01,(41:5.388465e-02,(71:1.050512e-01,72:1.493141e-01):1.041505e-01):2.301028e-01):9.225617e-02,73:2.070426e-01):2.692947e-01,((69:1.272612e-02,70:5.484222e-03):3.916720e-02,37:6.452580e-03):6.076758e-01):7.342485e-02,68:3.498435e-01):3.247064e-02):7.641132e-02,((90:5.278353e-01,((95:5.874336e-02,((((87:1.158893e-01,89:1.578486e-03):1.538662e-02,88:3.846944e-02):2.003128e-01,(91:1.430373e-03,(93:5.938431e-03,92:2.864711e-03):2.168643e-03):6.377456e-02):8.683818e-02,94:1.368175e-01):5.647489e-02):1.366845e-01,((97:3.876826e-02,96:9.289988e-03):7.088608e-02,(98:2.968506e-02,(101:1.839036e-02,(100:3.607314e-02,99:5.686110e-04):2.707732e-02):4.443211e-02):1.175737e-01):8.511541e-02):8.709796e-02):1.978043e-01,((((29:2.203423e-01,((((19:6.154033e-03,(22:6.933659e-02,(21:2.251391e-02,(54:2.478960e-02,65:6.432817e-04):1.103315e-02):3.568319e-03):1.371835e-03):7.470583e-03,20:1.267027e-02):6.135575e-03,(36:1.559135e-02,4:4.700705e-02):6.681311e-03):2.554142e-01,(((63:1.849307e-02,18:1.666203e-01):1.142081e-01,64:6.439294e-02):6.160079e-02,(24:1.571540e-03,((23:1.588619e-04,25:1.094340e-03):4.402909e-03,5:1.149377e-03):1.099257e-03):1.501956e-01):9.897637e-02):3.907537e-02):3.829805e-02,(((((8:1.017304e-03,6:5.222886e-03):9.041113e-03,7:1.243033e-01):1.006417e-01,66:1.122991e-01):1.027370e-02,(9:4.551762e-03,57:4.245671e-03):1.068522e-01):1.336118e-01,(55:8.961190e-03,56:3.284287e-03):1.066487e-01):2.672447e-02):8.439041e-02,((35:3.087273e-03,(33:1.689345e-03,(32:2.998240e-03,34:7.400509e-03):1.769611e-04):4.054152e-03):2.787555e-01,(10:1.044280e-01,27:1.491541e-01):1.510865e-01):6.120430e-02):2.903205e-02,(((59:1.133828e-01,(61:2.940422e-03,62:3.554807e-03):1.918341e-01):1.146391e-02,(26:9.118870e-03,(11:2.578985e-03,12:1.326987e-03):2.566204e-03):1.696574e-01):1.108594e-02,((((28:2.160846e-02,60:8.288017e-03):1.875688e-01,(13:1.182946e-01,(17:1.095181e-02,(51:5.518650e-03,(16:6.716762e-04,15:1.077885e-02):1.419123e-03):1.643766e-03):1.382293e-01):2.320761e-02):4.242669e-02,58:5.481586e-02):1.050967e-02,14:2.219623e-01):2.033439e-02):3.200497e-02):4.808682e-02):5.003785e-02):1.061509e-01,86:4.862369e-01):1.626720e-01):2.450723e-01,((48:8.019455e-03,47:9.881062e-03):1.429494e+00,(50:1.965028e-01,49:3.474026e-01):3.161059e-01):2.349307e-01):1.889659e-01,(2:3.592663e-01,3:4.369169e-01):1.178583e-01,1:3.145403e-01);
   tree gen.91000 = [&U] ((((79:2.971135e-01,((((46:1.471333e-01,77:1.384819e-04):1.469500e-02,(((75:1.306044e-01,76:1.365506e-02):1.523914e-01,(74:3.932092e-03,45:3.421203e-02):1.862497e-01):2.261773e-02,(((44:1.325541e-03,43:3.532837e-04):5.265289e-02,78:5.082478e-02):1.613625e-01,42:8.249628e-02):5.689994e-02):8.655793e-02):8.700406e-02,(52:4.697880e-02,53:1.339307e-02):5.109697e-01):7.150442e-02,((82:1.140968e-02,(83:4.886083e-02,84:6.215611e-02):1.143388e-01):1.385393e-01,(85:1.976594e-01,(81:3.907324e-02,80:2.657573e-02):3.534662e-02):4.791529e-02):1.686181e-01):1.392659e-01):1.565098e-01,(((((67:1.562994e-03,30:4.060719e-03):1.878124e-01,31:1.434154e-01):2.112395e-01,(((((40:1.009422e-01,(39:1.856832e-03,38:1.406260e-03):4.979312e-01):2.289403e-01,(41:6.304775e-02,(71:1.055087e-01,72:1.499644e-01):1.046041e-01):2.311048e-01):1.395714e-01,73:2.079442e-01):2.993535e-01,((69:1.278154e-02,70:9.575078e-03):3.933775e-02,37:7.710876e-03):5.809338e-01):6.245968e-02,68:3.513669e-01):6.706926e-02):7.674406e-02,((90:5.301338e-01,((95:5.899917e-02,((((87:1.163939e-01,89:1.459637e-03):3.731867e-02,88:1.269576e-02):2.134338e-01,(91:3.156529e-04,(92:2.860414e-03,93:2.451980e-03):4.218906e-03):6.463755e-02):1.038951e-01,94:1.374133e-01):3.433134e-02):1.372797e-01,((97:3.222114e-02,96:9.980050e-04):7.176687e-02,(98:2.981433e-02,(101:1.847044e-02,(100:9.882658e-02,99:3.282526e-03):1.060632e-02):3.240246e-02):1.180856e-01):8.548606e-02):8.747724e-02):7.941138e-02,((((29:2.065320e-01,((((22:6.639449e-02,((19:5.557802e-04,(65:1.070946e-02,21:9.394193e-03):9.085837e-03):6.937099e-03,54:1.070546e-02):2.467538e-04):5.497421e-03,20:1.375178e-03):6.267139e-03,(36:2.060568e-02,4:4.721174e-02):2.449912e-03):2.565265e-01,(((63:9.768527e-03,18:1.673459e-01):1.147054e-01,64:6.467334e-02):7.409380e-02,(23:2.970740e-04,((25:9.903765e-04,24:1.578383e-03):4.324646e-03,5:2.351924e-03):9.680089e-07):1.561450e-01):9.940738e-02):2.777902e-02):6.325480e-02,(((((8:1.274159e-03,6:7.565062e-04):5.392677e-03,7:1.248446e-01):1.226806e-01,(9:4.571583e-03,57:7.647001e-03):1.073175e-01):1.031844e-02,66:1.613666e-01):1.341936e-01,(55:7.236356e-03,56:3.298589e-03):1.100524e-01):2.684085e-02):5.630983e-02,((((32:2.566749e-03,34:7.018375e-03):1.238786e-03,35:3.100717e-03):4.067844e-03,33:1.849987e-03):2.799694e-01,(10:1.048827e-01,27:1.498036e-01):1.517444e-01):6.147082e-02):5.674417e-02,(((59:1.138765e-01,((26:2.323035e-02,12:1.332765e-03):6.321377e-04,11:3.599094e-03):1.703961e-01):1.110277e-02,(61:4.059125e-03,62:8.601710e-04):1.926694e-01):3.929719e-02,((((28:4.658517e-02,60:4.048767e-03):1.883856e-01,(13:1.188097e-01,(17:1.099950e-02,(51:5.146291e-03,(16:6.118162e-04,15:1.082579e-02):4.619742e-03):1.132829e-03):1.388313e-01):2.330868e-02):4.261145e-02,58:2.149028e-02):2.734354e-02,14:2.229288e-01):1.899725e-02):2.742200e-02):4.380852e-02):5.053396e-02):1.066131e-01,86:4.883543e-01):1.633804e-01):2.461395e-01,((48:5.281117e-03,47:7.138934e-03):1.435719e+00,(50:1.674107e-01,49:3.489154e-01):3.304322e-01):2.359538e-01):1.834585e-01,(2:3.602937e-01,3:4.388195e-01):1.357936e-01,1:2.825853e-01);
   tree gen.92000 = [&U] ((((79:2.971135e-01,((((77:7.717670e-04,(((75:1.306044e-01,76:1.365506e-02):6.915059e-02,(74:3.932092e-03,45:3.982108e-02):1.862497e-01):2.261773e-02,(((44:6.670598e-04,43:1.744382e-03):5.231275e-02,78:7.980121e-02):1.613625e-01,42:8.249628e-02):5.020382e-02):6.863298e-02):3.602125e-02,46:1.471333e-01):6.662383e-02,(52:5.480712e-02,53:2.567621e-02):5.109697e-01):1.236658e-01,((82:1.140968e-02,(83:2.187433e-02,84:6.215611e-02):1.143388e-01):1.385393e-01,(85:1.976594e-01,(81:3.907324e-02,80:2.657573e-02):3.534662e-02):4.907563e-02):1.686181e-01):9.519747e-02):1.565098e-01,(((((67:1.306527e-03,30:1.545180e-02):1.659885e-01,31:1.434154e-01):2.211083e-01,(((((40:1.637622e-01,(39:1.856832e-03,38:7.965874e-03):4.979312e-01):2.289403e-01,(41:6.304775e-02,(71:1.055087e-01,72:1.285436e-01):9.127003e-02):2.311048e-01):1.395714e-01,73:2.079442e-01):2.993535e-01,((69:1.278154e-02,70:2.332450e-03):4.561203e-02,37:6.691745e-04):5.809338e-01):6.897563e-02,68:3.513669e-01):5.887551e-02):5.253602e-02,((90:5.301338e-01,((95:1.145951e-01,((((87:1.163939e-01,89:1.459637e-03):1.680778e-02,88:1.269576e-02):2.455084e-01,((92:1.555225e-03,91:1.010617e-04):6.604719e-03,93:7.206192e-04):6.463755e-02):1.025955e-01,94:1.380955e-01):3.433134e-02):8.085537e-02,((97:3.222114e-02,96:9.980050e-04):7.176687e-02,(101:3.449250e-02,(98:2.981433e-02,(100:9.406525e-03,99:1.849923e-03):1.199250e-01):1.703024e-02):1.040214e-01):5.335319e-02):1.356510e-01):7.941138e-02,((((29:2.065320e-01,((4:4.773404e-02,(36:2.038366e-02,((19:6.642045e-04,(65:2.956316e-03,((21:4.995642e-03,54:1.248211e-02):1.832207e-02,22:6.639449e-02):6.851500e-03):1.393565e-04):5.497421e-03,20:1.375178e-03):6.267139e-03):1.447784e-03):2.491137e-01,(((63:2.790828e-02,18:1.673459e-01):9.632881e-02,64:1.021275e-01):3.887536e-02,(5:2.351924e-03,((25:5.460019e-03,23:2.970740e-04):1.650367e-03,24:8.593049e-04):9.534683e-07):1.561450e-01):9.940738e-02):3.007479e-02):3.751195e-02,(((((8:1.791437e-03,6:1.229828e-03):5.392677e-03,7:1.248446e-01):1.226806e-01,(9:4.811990e-03,57:7.647001e-03):1.073175e-01):1.049136e-02,66:1.613666e-01):1.232831e-01,(55:7.236356e-03,56:1.691614e-03):1.100524e-01):4.420497e-02):9.604786e-03,(((32:2.566749e-03,(34:7.265037e-03,33:1.780250e-03):1.608828e-03):1.900058e-03,35:3.111555e-03):2.799694e-01,(10:1.048827e-01,27:1.991514e-01):1.090461e-01):6.147082e-02):3.454831e-02,(((59:1.138765e-01,((12:1.921310e-03,11:3.006233e-03):4.329238e-04,26:6.096544e-03):1.616042e-01):5.319964e-02,((((28:6.366464e-02,60:4.048767e-03):1.883856e-01,(13:1.188097e-01,((16:7.415162e-04,15:4.199768e-03):6.508625e-03,(51:5.146291e-03,17:1.099950e-02):1.132829e-03):1.388313e-01):2.330868e-02):5.393038e-02,58:1.246783e-02):2.734354e-02,14:2.229288e-01):1.899725e-02):4.278814e-02,(61:1.271993e-03,62:2.509793e-04):1.869506e-01):2.334467e-02):4.380852e-02):5.053396e-02):1.066131e-01,86:4.883543e-01):1.633804e-01):2.345582e-01,((48:5.281117e-03,47:8.916109e-03):1.435719e+00,(50:1.831832e-01,49:3.489154e-01):3.630628e-01):2.359538e-01):2.023268e-01,(2:3.602937e-01,3:4.388195e-01):1.357936e-01,1:2.825853e-01);
   tree gen.93000 = [&U] ((((79:3.476853e-01,((((77:7.657654e-04,46:1.742442e-01):3.574113e-02,(((75:1.295887e-01,76:1.354887e-02):6.861284e-02,(74:3.736487e-03,45:6.167161e-02):1.552991e-01):2.244185e-02,(((44:1.759079e-03,43:6.556981e-03):5.190594e-02,78:7.918063e-02):1.601076e-01,42:8.042238e-02):4.981340e-02):6.809926e-02):6.610572e-02,(52:5.438091e-02,53:2.547654e-02):5.069961e-01):1.107451e-01,((82:1.716618e-02,(83:2.170422e-02,84:6.167275e-02):1.134497e-01):1.374619e-01,(85:1.961223e-01,(81:7.117342e-03,80:3.310214e-02):2.993249e-02):5.546827e-02):1.673068e-01):9.445716e-02):1.552927e-01,(((((67:1.099109e-02,30:1.533164e-02):1.646977e-01,31:1.423001e-01):2.193888e-01,(((((40:1.624887e-01,(39:1.688496e-03,38:7.903927e-03):4.940590e-01):2.271599e-01,(41:5.780423e-02,(71:1.403169e-01,72:1.275440e-01):6.766045e-02):1.954808e-01):7.371109e-02,73:2.063271e-01):2.970256e-01,((69:3.158598e-03,70:1.126222e-02):1.082165e-02,37:1.737847e-04):5.764162e-01):7.595135e-02,68:3.486345e-01):4.194893e-02):5.212747e-02,((90:5.260112e-01,((95:7.748102e-02,((((87:1.154888e-01,89:1.816210e-03):1.667707e-02,88:1.285322e-02):2.435992e-01,((92:1.232219e-03,93:7.426833e-04):6.085752e-03,91:6.955081e-03):6.915442e-02):1.017977e-01,94:1.505716e-01):2.507121e-02):8.022660e-02,((97:3.197057e-02,96:1.150265e-02):5.990132e-02,(101:4.470217e-03,((100:9.759029e-03,99:5.591994e-03):1.207280e-01,98:2.958248e-02):3.123157e-03):1.082589e-01):5.488477e-02):1.345961e-01):7.879383e-02,((((29:2.049259e-01,((4:5.980677e-02,(36:2.022515e-02,((((54:3.743406e-02,22:6.587817e-02):6.475034e-03,21:1.335408e-03):2.581677e-02,(65:1.113272e-02,19:2.160844e-04):3.440564e-03):1.636327e-03,20:1.777755e-03):6.218403e-03):6.824400e-03):2.471765e-01,(((63:2.769125e-02,18:1.888327e-01):6.205185e-02,64:1.013333e-01):7.815727e-02,(5:1.146002e-03,((25:9.634078e-04,23:2.947638e-04):2.629531e-04,24:8.526225e-04):1.360012e-03):1.519922e-01):9.679765e-02):1.305968e-02):3.722024e-02,(((((8:3.575589e-04,6:3.769822e-03):2.923349e-03,7:1.238738e-01):1.217266e-01,(9:4.774569e-03,57:7.587534e-03):1.064829e-01):3.370799e-02,66:1.601118e-01):1.223244e-01,(55:5.250484e-03,56:1.707352e-02):1.547706e-01):8.627777e-03):9.530094e-03,((((32:2.546789e-03,33:4.931124e-03):1.871617e-05,34:6.913296e-03):1.804261e-04,35:3.003346e-03):2.724245e-01,(10:1.040671e-01,27:1.976027e-01):1.081981e-01):5.595357e-02):4.497496e-02,(((59:1.208120e-01,(12:1.906369e-03,(26:6.049134e-03,11:2.982855e-03):4.804697e-04):1.629233e-01):5.452478e-02,((((28:8.173484e-02,60:2.128302e-03):2.297615e-01,(13:1.178858e-01,(51:5.106271e-03,(17:1.091397e-02,(16:1.129450e-03,15:3.527051e-03):2.496914e-03):1.124019e-03):1.633203e-01):2.312741e-02):2.605028e-02,58:2.805878e-02):2.093639e-02,14:2.211952e-01):1.884952e-02):4.112577e-02,(61:1.262101e-03,62:2.490276e-04):1.854968e-01):2.316313e-02):4.428993e-02):5.340376e-02):1.057841e-01,86:4.845566e-01):1.621098e-01):2.327342e-01,((48:5.240048e-03,47:8.846772e-03):1.424554e+00,(50:1.817586e-01,49:3.462020e-01):3.602395e-01):2.341189e-01):2.007534e-01,(2:3.574919e-01,3:3.749167e-01):1.769441e-01,1:2.803877e-01);
   tree gen.94000 = [&U] ((((79:3.494073e-01,((((77:2.939207e-03,46:1.751072e-01):3.591815e-02,(((75:1.289132e-01,76:1.361597e-02):7.761298e-02,(74:1.578896e-03,45:6.197706e-02):1.560682e-01):2.255299e-02,(((44:2.358915e-03,43:5.700708e-04):3.488997e-02,78:7.957280e-02):1.670807e-01,42:8.082069e-02):5.006012e-02):6.843654e-02):6.643313e-02,(52:5.465025e-02,53:2.849054e-02):5.071256e-01):1.292861e-01,((82:1.725120e-02,(83:2.181172e-02,84:6.197820e-02):1.140116e-01):1.381427e-01,(85:1.970937e-01,(81:7.152593e-03,80:1.119600e-02):6.712343e-02):4.007718e-02):1.681355e-01):9.492499e-02):1.560618e-01,(((((67:4.066179e-03,30:5.933716e-03):1.655134e-01,31:1.430049e-01):2.204754e-01,(((((40:1.632935e-01,(39:1.696858e-03,38:7.943074e-03):4.629190e-01):2.282850e-01,(41:5.809052e-02,(71:1.817158e-01,72:1.281757e-01):1.368116e-01):1.881309e-01):7.407617e-02,73:2.073490e-01):2.984967e-01,((69:3.174242e-03,70:7.227770e-03):1.535501e-02,37:5.681897e-03):5.792710e-01):9.653606e-02,68:3.503612e-01):4.215669e-02):5.238565e-02,((90:5.286165e-01,((95:7.786476e-02,((((87:1.160608e-01,89:1.825205e-03):5.189955e-02,88:1.291688e-02):2.448057e-01,((92:1.238322e-03,93:2.622695e-03):8.937529e-03,91:6.989528e-03):1.063333e-01):1.023019e-01,94:1.513173e-01):2.326100e-02):1.195300e-01,((97:3.212892e-02,96:1.713234e-02):5.293936e-02,(((100:9.807364e-03,99:5.619690e-03):1.156471e-01,101:1.302492e-02):2.063179e-02,98:2.972899e-02):8.226719e-02):5.515661e-02):1.352627e-01):7.918408e-02,((((29:2.059409e-01,((4:6.010298e-02,(36:2.032532e-02,((((54:3.761947e-02,22:6.620445e-02):8.460304e-03,21:1.776681e-02):8.431912e-03,(65:3.628415e-03,19:1.361183e-03):3.457604e-03):3.574587e-03,20:1.786559e-03):2.431737e-03):6.858200e-03):2.484007e-01,(((63:4.740691e-02,18:1.897680e-01):4.724105e-02,64:1.018352e-01):7.854437e-02,((5:3.283008e-03,(23:1.580883e-04,25:9.242790e-04):1.791925e-03):2.822331e-03,24:1.999756e-03):1.577629e-01):9.727707e-02):5.141170e-02):4.251777e-02,(((((8:3.593298e-04,6:1.214937e-03):1.989993e-02,7:1.244873e-01):9.688156e-02,66:1.609048e-01):3.006057e-02,(9:1.358053e-02,57:4.199055e-03):1.069290e-01):1.229302e-01,(55:9.736939e-03,56:1.715808e-02):1.500128e-01):2.798148e-02):2.759615e-02,((34:4.689549e-03,((35:3.018221e-03,33:1.799370e-03):1.949661e-05,32:2.559402e-03):5.398783e-04):2.845193e-01,(10:1.045825e-01,27:1.985814e-01):1.087340e-01):5.069999e-02):4.217996e-02,(((59:1.214104e-01,(12:6.746132e-04,(11:1.161358e-02,26:6.365090e-03):2.702852e-03):1.646434e-01):5.479482e-02,((((28:4.130392e-02,60:7.644271e-03):2.308995e-01,(13:1.184696e-01,((51:5.385732e-03,(16:1.188693e-03,15:3.544519e-03):2.536035e-03):1.145114e-03,17:1.049357e-02):1.697163e-01):2.101131e-02):2.617930e-02,58:2.819775e-02):2.104009e-02,14:1.567501e-01):4.318857e-02):4.132945e-02,(61:2.156121e-03,62:2.502609e-04):1.864155e-01):2.327785e-02):4.450929e-02):5.366826e-02):1.063080e-01,86:4.869565e-01):1.629127e-01):2.542945e-01,((48:5.266001e-03,47:8.890588e-03):1.431610e+00,(50:1.529982e-01,49:3.479167e-01):3.620236e-01):2.352784e-01):2.697094e-01,(2:3.592625e-01,3:3.930056e-01):1.534484e-01,1:2.998629e-01);
   tree gen.95000 = [&U] ((((79:3.445038e-01,((((77:2.897959e-03,(((75:7.946337e-02,76:1.342489e-02):7.652378e-02,(74:3.176079e-03,45:6.110729e-02):1.538780e-01):3.048860e-02,(((44:2.325811e-03,43:5.620706e-04):3.440033e-02,78:7.845609e-02):1.647359e-01,42:7.968647e-02):4.935759e-02):6.338170e-02):1.010033e-02,46:1.726498e-01):6.550083e-02,(52:5.388330e-02,53:4.321209e-02):5.000087e-01):1.274718e-01,((82:3.839025e-02,(83:1.246402e-02,84:6.110841e-02):1.236096e-01):1.089132e-01,(85:2.350569e-01,(81:7.052215e-03,80:1.103888e-02):2.894730e-02):3.951474e-02):1.657759e-01):9.359284e-02):1.538717e-01,(((((67:3.297704e-03,30:5.850444e-03):1.476005e-01,31:1.508138e-01):1.842738e-01,(((((40:1.610018e-01,(39:3.267362e-03,38:7.831603e-03):4.564225e-01):2.250813e-01,(41:2.023866e-02,(71:1.791656e-01,72:1.263769e-01):1.348916e-01):1.994641e-01):7.303660e-02,73:2.044392e-01):2.943077e-01,((69:6.114949e-03,70:7.126337e-03):1.513953e-02,37:3.344045e-03):5.711417e-01):9.518130e-02,68:3.454444e-01):4.156508e-02):6.217317e-02,((90:5.211980e-01,((95:7.677203e-02,((((87:1.144320e-01,89:1.799591e-03):5.117121e-02,88:5.662811e-02):2.413701e-01,((93:1.930917e-03,92:1.010498e-03):1.179868e-02,91:5.892301e-03):3.399523e-02):1.023884e-01,94:1.491938e-01):2.293456e-02):6.381141e-02,((97:3.167803e-02,96:4.162801e-03):5.966557e-02,(((99:5.540825e-03,100:3.119252e-02):7.404326e-03,101:1.403299e-02):9.520348e-02,98:2.931179e-02):8.111268e-02):6.119050e-02):1.244697e-01):1.041243e-01,((((29:2.030508e-01,((4:5.925951e-02,(36:2.004008e-02,((54:2.671349e-02,(20:1.738267e-03,22:6.150706e-02):1.692728e-04):6.298454e-03,((65:3.507317e-03,21:1.170402e-02):8.299261e-03,19:1.342080e-03):3.351577e-03):6.432517e-03):6.761954e-03):2.449147e-01,(((63:4.674162e-02,18:1.871048e-01):4.657808e-02,64:5.672494e-02):9.717898e-02,(24:1.952169e-04,((25:1.218492e-03,5:2.408396e-03):2.434575e-03,23:1.103053e-03):2.898593e-03):1.553476e-01):9.591191e-02):5.069020e-02):4.192109e-02,(((((8:3.542870e-04,6:8.205530e-03):1.156927e-02,7:1.227403e-01):8.723563e-02,66:1.476730e-01):4.522544e-02,(9:1.338995e-02,57:2.738748e-03):1.054283e-01):1.212051e-01,(55:9.600293e-03,56:1.691729e-02):1.479076e-01):3.508559e-02):2.789035e-02,(((32:2.512238e-03,(34:4.567015e-03,33:1.714024e-03):1.139534e-05):8.876338e-05,35:2.975864e-03):2.855408e-01,(10:1.031148e-01,27:1.957945e-01):1.072081e-01):4.998848e-02):4.397054e-02,(((59:1.197065e-01,(26:1.120907e-02,(11:1.354884e-02,12:6.569363e-04):1.311827e-03):1.623328e-01):5.402585e-02,((((28:3.198284e-02,60:7.536994e-03):2.276591e-01,(13:1.142509e-01,(((16:1.172011e-03,15:7.112652e-03):4.234270e-03,17:1.519280e-02):1.938590e-03,51:3.019865e-03):1.673346e-01):2.874794e-02):2.445010e-02,58:2.780203e-02):3.258062e-02,14:1.713138e-01):1.885384e-02):4.074945e-02,(61:2.125863e-03,62:9.372389e-04):1.837994e-01):2.295118e-02):4.388466e-02):7.070688e-02):1.174573e-01,86:4.801227e-01):1.606264e-01):2.507258e-01,((48:5.192099e-03,47:8.765820e-03):1.411519e+00,(50:1.508511e-01,49:3.430341e-01):3.569431e-01):2.319766e-01):2.659244e-01,(2:3.542207e-01,3:3.874903e-01):1.512950e-01,1:2.956547e-01);
   tree gen.96000 = [&U] ((((79:3.415553e-01,((((77:2.873156e-03,46:1.711722e-01):1.320353e-02,(((75:1.114417e-01,76:1.280445e-02):8.284606e-02,(74:1.199012e-02,45:6.058429e-02):1.525610e-01):3.022766e-02,(((44:4.754478e-04,43:5.572600e-04):3.410591e-02,78:7.778461e-02):1.633260e-01,42:7.900447e-02):4.893515e-02):6.283924e-02):6.494023e-02,(52:5.342213e-02,53:4.284226e-02):4.957293e-01):1.043334e-01,((82:2.060209e-02,(83:1.235735e-02,84:7.848277e-02):1.225517e-01):1.079810e-01,(85:2.330451e-01,(81:1.433145e-02,80:9.254551e-03):2.869955e-02):3.917655e-02):1.643571e-01):1.113023e-01):1.525547e-01,(((((67:3.269480e-03,30:5.800372e-03):1.463373e-01,31:1.495231e-01):1.826967e-01,(((((40:1.874343e-01,(39:8.026334e-04,38:7.764575e-03):4.525161e-01):1.708693e-01,(41:2.006544e-02,(71:1.770775e-01,72:1.252953e-01):1.337371e-01):1.977570e-01):7.241151e-02,73:2.026894e-01):2.917888e-01,((69:6.062613e-03,70:5.708109e-03):1.594048e-02,37:1.539208e-02):5.662535e-01):9.436668e-02,68:3.424878e-01):4.120934e-02):6.164105e-02,((90:5.167372e-01,((95:7.611496e-02,((((87:1.134526e-01,89:1.784189e-03):1.909248e-02,88:5.614345e-02):2.393043e-01,((91:1.453497e-02,93:1.914390e-03):1.750279e-03,92:1.035382e-02):6.351433e-02):7.547571e-02,94:2.302247e-01):2.500619e-02):9.875249e-02,((97:1.601072e-02,96:9.252008e-03):5.369271e-02,(((100:4.864235e-02,99:8.786951e-03):1.512798e-03,101:1.408414e-02):9.881348e-02,98:2.906092e-02):8.041846e-02):6.066679e-02):1.234044e-01):1.549826e-01,((((29:2.013129e-01,((4:5.875233e-02,(36:1.986856e-02,(((54:2.648486e-02,(65:5.085026e-03,21:1.160385e-02):8.980903e-03):3.167277e-03,19:1.127465e-03):6.796581e-03,(22:4.796908e-02,20:1.997290e-03):9.173207e-04):4.022375e-03):7.617083e-03):2.428186e-01,(((63:6.349116e-02,18:1.855034e-01):2.887633e-02,64:7.957795e-02):6.091665e-02,(((25:1.581392e-03,5:5.058592e-03):2.299235e-03,24:2.030173e-04):8.075644e-04,23:3.574291e-03):1.760318e-01):3.406046e-02):5.025636e-02):3.118268e-02,(((((8:9.396562e-04,6:8.135302e-03):1.147025e-02,7:1.216898e-01):8.648901e-02,66:1.464092e-01):4.483837e-02,(9:1.328325e-02,57:1.217698e-02):1.045260e-01):1.201677e-01,(55:1.366687e-02,56:6.460961e-03):1.466417e-01):3.478531e-02):2.765165e-02,(((32:2.373412e-03,(35:3.980474e-03,33:1.398994e-03):4.118519e-03):3.979557e-06,34:4.588309e-03):2.792261e-01,(10:1.111429e-01,27:1.941188e-01):8.758517e-02):4.956065e-02):4.359421e-02,(((59:1.186820e-01,((26:1.028746e-02,11:1.591027e-03):5.366334e-03,12:6.375886e-04):1.704307e-01):5.232762e-02,((((28:3.170911e-02,60:7.472487e-03):2.257106e-01,(13:1.132730e-01,((16:4.382940e-04,15:5.774197e-03):4.548360e-03,(17:1.506277e-02,51:2.028291e-03):1.715578e-03):1.659024e-01):2.850189e-02):2.424084e-02,58:4.547222e-02):3.230178e-02,14:1.698476e-01):1.869248e-02):3.120322e-02,(61:2.107668e-03,62:9.292174e-04):1.822263e-01):4.175881e-02):4.350906e-02):1.650323e-02):1.164520e-01,86:4.760135e-01):1.592517e-01):2.139189e-01,((48:6.597258e-03,47:8.690797e-03):1.399438e+00,(50:1.495600e-01,49:3.400982e-01):3.538882e-01):2.299912e-01):2.636484e-01,(2:3.511890e-01,3:3.841739e-01):1.500001e-01,1:2.931243e-01);
   tree gen.97000 = [&U] ((((79:3.395574e-01,((((77:6.388944e-03,(((75:1.107898e-01,76:2.032504e-02):9.662288e-02,(74:1.191998e-02,45:6.481441e-02):1.516686e-01):1.989257e-02,(((44:4.726667e-04,43:7.484482e-04):3.390641e-02,78:7.732961e-02):1.623706e-01,42:7.854233e-02):6.204750e-02):6.247166e-02):4.345521e-03,46:1.701709e-01):6.964545e-02,(52:7.506137e-02,53:6.801591e-02):4.916290e-01):1.037231e-01,((82:1.304046e-02,(83:6.950549e-02,84:7.802368e-02):1.218348e-01):1.073494e-01,(85:2.316819e-01,(81:1.424762e-02,80:4.201201e-02):2.853167e-02):2.777266e-02):1.633957e-01):1.106512e-01):1.516624e-01,(((((67:1.967312e-03,30:9.910358e-03):1.454813e-01,31:1.486484e-01):1.718801e-01,(((((40:9.197869e-02,(39:7.979384e-04,38:1.432907e-03):4.498691e-01):2.673361e-01,(41:2.084023e-02,(71:1.760417e-01,72:1.245624e-01):9.010845e-02):2.097532e-01):7.198794e-02,73:3.449807e-01):2.900820e-01,((69:1.808651e-02,70:5.674719e-03):8.911074e-02,37:2.961096e-02):5.629412e-01):7.683799e-02,68:3.195633e-01):6.655224e-02):6.128048e-02,((90:5.137146e-01,((95:9.604922e-02,((((87:1.127890e-01,89:1.773752e-03):2.219266e-02,88:5.581504e-02):2.379045e-01,((91:1.315027e-03,93:2.692432e-03):8.701395e-04,92:7.767663e-04):9.425800e-02):7.503421e-02,94:1.402309e-01):6.429012e-02):9.043880e-02,((97:3.178679e-02,96:9.197889e-03):5.337863e-02,(101:1.400176e-02,((100:2.564365e-02,99:1.538027e-03):1.644797e-02,98:2.889092e-02):9.324102e-02):8.332364e-02):6.031192e-02):1.226826e-01):1.540761e-01,((((29:2.001353e-01,(((4:5.840866e-02,(((54:2.958750e-02,(65:5.055281e-03,21:5.322637e-03):7.730107e-03):4.177780e-03,19:1.120870e-03):1.331688e-02,(22:4.768848e-02,20:1.985607e-03):9.119548e-04):1.455529e-03):3.580750e-03,36:1.975234e-02):2.413982e-01,(((63:6.439713e-02,18:1.064031e-01):7.161779e-02,64:7.911246e-02):6.056032e-02,((25:1.391528e-03,5:9.934843e-04):2.308142e-03,(24:1.795132e-03,23:3.380248e-04):3.794706e-04):1.801169e-01):1.285427e-01):2.187172e-02):4.572660e-02,(((((8:9.870351e-04,6:8.087714e-03):1.140316e-02,7:1.209779e-01):8.245306e-02,66:1.455527e-01):2.978320e-02,(9:1.320555e-02,57:5.341967e-03):1.039146e-01):1.194648e-01,(55:1.233135e-02,56:6.423168e-03):1.023777e-01):3.458183e-02):2.748990e-02,(((35:4.418723e-03,33:1.359911e-03):1.875348e-04,(34:4.840537e-03,32:2.271017e-03):2.605225e-03):2.256393e-01,(10:1.104928e-01,27:1.929833e-01):8.707283e-02):7.597351e-02):4.333921e-02,(((((26:1.044175e-02,12:6.338590e-04):7.495003e-04,11:3.743420e-03):1.756021e-01,((((28:3.152363e-02,60:7.428777e-03):2.243903e-01,(13:1.062226e-01,((17:1.006450e-02,(16:4.357302e-04,15:5.740421e-03):4.321676e-03):1.759117e-03,51:3.282557e-03):1.649320e-01):2.709206e-02):2.409904e-02,58:4.520623e-02):1.395587e-02,14:1.688541e-01):1.577910e-02):1.792279e-02,59:1.514176e-01):3.055689e-02,(61:2.095339e-03,62:2.637009e-03):1.811604e-01):2.401488e-02):5.626074e-02):3.501962e-02):1.157708e-01,86:4.732290e-01):1.583202e-01):2.580915e-01,((48:6.558667e-03,47:8.639960e-03):1.391252e+00,(50:1.486851e-01,49:4.681243e-01):3.518181e-01):2.286458e-01):2.401677e-01,(2:3.929652e-01,3:3.819267e-01):1.147347e-01,1:2.914096e-01);
   tree gen.98000 = [&U] ((((79:3.380336e-01,(((((((75:1.102926e-01,76:9.285768e-03):9.618927e-02,(74:6.566934e-03,45:1.126704e-02):1.509880e-01):5.746942e-02,(((44:4.705455e-04,43:1.272342e-03):4.031949e-02,78:8.565893e-02):1.361245e-01,42:7.818985e-02):6.176905e-02):6.450746e-02,77:6.360273e-03):1.235934e-02,46:1.776762e-01):6.270676e-02,(52:7.472451e-02,53:6.494886e-02):4.517778e-01):4.570505e-02,((82:4.041833e-03,(83:6.313610e-02,84:7.767354e-02):1.389170e-01):1.068676e-01,(85:2.464079e-01,(81:1.418368e-02,80:4.182347e-02):2.840363e-02):3.326697e-02):1.626624e-01):1.101546e-01):1.509817e-01,(((((67:1.958483e-03,30:2.752750e-03):1.448284e-01,31:1.479814e-01):1.711087e-01,(((((40:9.156591e-02,(39:7.943575e-04,38:1.373607e-03):4.478502e-01):2.661364e-01,(41:3.098398e-02,(71:1.752516e-01,72:1.204126e-01):1.051496e-01):2.088119e-01):5.365411e-02,73:3.434325e-01):2.887802e-01,((69:1.265328e-02,70:6.274394e-03):8.871084e-02,37:5.519206e-03):5.604149e-01):7.649316e-02,68:3.181292e-01):7.511696e-02):3.410553e-02,((90:5.888954e-01,((95:9.561818e-02,((((87:1.122828e-01,89:1.007826e-03):3.784354e-02,88:5.556455e-02):2.368369e-01,(91:2.920608e-03,(93:1.010249e-02,92:7.732804e-04):3.940665e-03):5.777232e-02):1.023123e-01,94:1.862316e-01):2.056936e-02):9.003294e-02,((97:3.164414e-02,96:4.650943e-03):5.579656e-02,(((100:2.295376e-02,99:1.531125e-03):2.193781e-02,98:2.746833e-02):9.328523e-02,101:9.207874e-03):8.294970e-02):6.004126e-02):1.833575e-01):5.971604e-02,((((29:1.992372e-01,(((4:3.174097e-02,(((54:2.945472e-02,22:4.547892e-02):7.032985e-03,20:1.976696e-03):1.753990e-03,((65:4.825131e-03,21:5.241923e-03):1.970931e-02,19:1.115840e-03):3.885040e-03):1.285043e-03):3.564681e-03,36:1.966370e-02):2.403149e-01,(((63:1.864202e-02,18:7.543293e-02):1.051379e-01,64:7.875742e-02):1.708997e-01,(((23:1.019825e-03,25:1.359929e-03):1.022595e-03,5:9.473437e-04):5.170046e-03,24:1.161920e-03):1.793086e-01):5.850898e-02):2.177356e-02):4.552139e-02,(((((8:3.596256e-04,6:8.051419e-03):1.833897e-02,7:1.204350e-01):8.208303e-02,66:4.647041e-02):3.313672e-02,(9:1.314628e-02,57:5.317994e-03):1.034483e-01):1.189287e-01,(55:1.437069e-03,56:6.394342e-03):1.115482e-01):3.768554e-02):6.977056e-02,(((32:9.977503e-04,33:1.929662e-03):2.492528e-03,(35:2.290185e-03,34:4.822275e-03):3.242594e-03):2.213304e-01,(10:1.127397e-01,27:1.921172e-01):8.572321e-02):7.563256e-02):4.314471e-02,(((((28:3.138216e-02,60:7.395439e-03):2.233833e-01,(13:1.057459e-01,((17:9.966595e-03,51:3.267826e-03):1.722577e-03,(16:1.052101e-03,15:5.538787e-03):3.491788e-04):1.648792e-01):2.697047e-02):4.660334e-02,58:4.500335e-02):1.036604e-02,14:1.680963e-01):2.755808e-02,(((12:3.022825e-03,26:1.068517e-02):4.708404e-04,11:9.392263e-03):1.746107e-01,(59:1.507380e-01,(61:1.357904e-02,62:1.612832e-03):1.209637e-01):7.800102e-03):2.692070e-02):4.634508e-02):5.600826e-02):3.486247e-02):1.165768e-01,86:4.711053e-01):1.488435e-01):2.569332e-01,((48:6.529233e-03,47:8.601186e-03):1.385008e+00,(50:1.480179e-01,49:3.105531e-01):3.502392e-01):2.276197e-01):2.390899e-01,(2:3.912017e-01,3:3.802127e-01):1.142198e-01,1:2.901019e-01);
   tree gen.99000 = [&U] ((((79:3.335895e-01,(((((((75:1.088426e-01,76:9.163691e-03):8.464179e-02,(74:6.480601e-03,45:6.123531e-02):1.490030e-01):5.578940e-02,(((44:3.153866e-03,43:1.255909e-04):3.978942e-02,78:8.453280e-02):1.343349e-01,42:7.716191e-02):6.626515e-02):6.365940e-02,77:1.449068e-02):1.769441e-03,46:1.753403e-01):6.188237e-02,(52:7.374213e-02,53:3.860159e-02):4.458384e-01):5.771447e-02,((82:3.988696e-03,(83:6.230606e-02,84:7.665238e-02):7.890896e-02):1.423112e-01,(85:2.431684e-01,(81:8.419918e-03,80:4.127363e-02):2.803022e-02):3.282962e-02):2.315079e-01):1.087065e-01):1.348979e-01,(((((67:1.932735e-03,30:3.449544e-02):1.429244e-01,31:1.472377e-01):2.062580e-01,(((((40:9.218488e-02,(39:6.175962e-04,38:1.355549e-03):4.419625e-01):2.626376e-01,(41:1.336080e-02,(71:1.793424e-01,72:1.188296e-01):1.037673e-01):2.060667e-01):5.294873e-02,73:3.389175e-01):2.849836e-01,((69:1.641569e-02,70:6.191906e-03):8.754458e-02,37:2.315794e-02):5.530473e-01):7.548753e-02,68:3.139468e-01):7.412942e-02):4.379048e-02,((90:5.811534e-01,((95:9.436112e-02,((((87:1.108067e-01,89:5.235079e-03):3.734602e-02,88:5.483406e-02):2.337232e-01,(93:8.662088e-03,(91:4.588240e-03,92:7.866868e-04):1.749039e-03):7.470551e-02):9.788944e-02,94:2.384609e-01):5.566025e-02):8.884930e-02,((97:2.601865e-02,96:4.589798e-03):5.283694e-02,(((100:2.207987e-02,99:2.357894e-03):2.414039e-02,98:2.710721e-02):1.058430e-01,101:9.294036e-03):6.474804e-02):7.215506e-02):1.809469e-01):5.893097e-02,((((29:1.966179e-01,((((((54:2.906749e-02,22:6.214311e-02):6.940524e-03,20:8.244389e-05):2.608731e-03,(65:4.902945e-03,(21:2.302466e-02,19:1.752974e-03):1.507732e-04):3.833965e-03):3.205849e-03,36:1.442862e-02):1.815412e-03,4:3.132369e-02):2.371555e-01,(((63:1.839694e-02,18:7.444124e-02):1.037557e-01,64:4.902434e-02):1.332233e-01,((25:1.420663e-03,24:1.198205e-03):8.205685e-04,(23:1.557239e-04,5:8.184618e-04):1.095285e-03):1.585552e-01):4.643980e-02):7.568690e-02):5.389794e-02,(((((8:3.548977e-04,6:7.945569e-03):1.809788e-02,7:1.188517e-01):4.873263e-02,66:4.585947e-02):6.410510e-02,(9:1.297345e-02,57:5.248080e-03):9.672839e-02):1.206588e-01,(55:1.418176e-03,56:6.310278e-03):1.100817e-01):3.719010e-02):3.406066e-02,(((32:2.097786e-04,(35:2.267613e-03,34:5.380078e-04):4.445624e-03):8.333943e-04,33:1.025993e-04):2.258708e-01,(10:1.112576e-01,27:1.895915e-01):8.459624e-02):7.463824e-02):4.257750e-02,(((((28:2.464042e-02,60:6.013102e-03):2.204466e-01,(13:1.043557e-01,((51:5.237118e-03,17:9.835567e-03):7.259106e-05,(16:6.445450e-04,15:5.465970e-03):3.544115e-04):1.627116e-01):4.514590e-02):4.599066e-02,58:6.520255e-02):2.223845e-02,14:1.722699e-01):3.098751e-02,(((12:2.983085e-03,11:9.268785e-03):8.117847e-04,26:1.054469e-02):1.624319e-01,(59:6.479081e-02,(61:1.340052e-02,62:1.591629e-03):1.193735e-01):1.296167e-02):3.107506e-02):3.198852e-02):5.527193e-02):3.440414e-02):6.566311e-02,86:4.649118e-01):1.759689e-01):2.535554e-01,((48:6.443395e-03,47:1.023610e-02):1.366800e+00,(50:1.460719e-01,49:3.064704e-01):2.544287e-01):3.206914e-01):1.547954e-01,(2:3.860587e-01,3:3.752141e-01):1.127181e-01,1:4.091548e-01);
   tree gen.100000 = [&U] ((2:5.262609e-01,3:1.261170e+00):1.960944e-01,(((50:1.782154e-01,49:3.983747e-01):3.838176e-01,(47:1.210964e-02,48:7.094974e-03):1.381495e+00):2.558553e-01,((68:3.202987e-01,((((((41:4.673800e-02,(71:1.292024e-01,72:2.468365e-01):1.544363e-01):2.661900e-01,(40:1.010954e-01,(38:4.229932e-04,39:1.153336e-03):6.026153e-01):3.574894e-01):1.611478e-01,73:2.829522e-01):3.005971e-01,(37:9.709615e-02,(69:2.417519e-02,70:2.223591e-03):1.843969e-02):4.457363e-01):1.476221e-01,((30:2.184512e-02,67:7.548141e-04):1.257178e-01,31:2.048018e-01):1.997543e-01):4.671622e-02,(((((59:7.475776e-02,((61:5.553050e-03,62:3.144349e-04):4.694483e-03,86:3.904096e-01):1.993873e-01):1.730054e-02,((12:3.491045e-03,11:1.860747e-03):6.189752e-03,26:1.601915e-02):1.507916e-01):9.398418e-03,(14:2.033840e-01,(58:4.641041e-02,(((17:8.346060e-03,(51:8.366547e-03,(16:1.486910e-04,15:8.200915e-03):2.226851e-03):7.570753e-03):1.357589e-01,13:1.161607e-01):2.941077e-02,(28:7.513199e-02,60:1.172675e-02):2.249244e-01):3.546504e-02):4.525335e-02):4.321658e-02):5.320820e-02,(((((57:1.163728e-02,9:2.915793e-02):1.352462e-01,(((8:2.814046e-05,6:2.053218e-03):1.178020e-02,7:1.050716e-01):3.258025e-03,66:1.474456e-01):1.036696e-01):1.560650e-01,(56:5.884260e-03,55:1.345290e-02):8.255261e-02):2.871586e-02,(29:2.050510e-01,((4:5.747667e-02,(36:2.367791e-02,(22:6.738093e-02,((((21:8.584337e-03,65:4.158290e-03):1.090716e-02,54:1.381028e-02):8.035342e-03,19:5.667161e-03):1.515303e-02,20:1.976021e-03):9.992774e-04):1.100304e-03):8.526601e-04):2.378719e-01,((24:4.755758e-03,((5:7.826096e-04,25:4.169798e-03):7.030893e-04,23:5.476788e-04):7.635311e-06):1.626076e-01,18:3.238677e-01):4.332581e-02):5.502754e-02):1.621631e-02):3.761205e-02,(((64:8.081313e-02,(10:4.401200e-02,63:5.754213e-02):5.134767e-02):7.072915e-02,27:1.449794e-01):7.164471e-02,(((35:1.120258e-03,34:3.703794e-03):1.193334e-03,33:8.659842e-04):3.798072e-04,32:1.977508e-03):3.002596e-01):8.333536e-02):3.787686e-02):8.164581e-02,(90:4.454095e-01,(((94:1.846820e-01,(((87:1.230176e-01,89:3.157888e-03):3.439587e-02,88:2.134937e-02):3.063225e-01,(93:4.530526e-04,(92:1.683484e-02,91:7.898869e-03):1.900736e-04):5.607048e-02):8.180298e-02):2.092520e-02,95:6.299326e-02):1.024295e-01,((97:4.892691e-02,96:1.036865e-02):8.907570e-02,(98:2.189449e-02,((100:1.148497e-02,99:7.045341e-03):1.751226e-02,101:3.152237e-02):4.822241e-02):1.319384e-01):7.979984e-02):2.325707e-01):1.052662e-01):2.435067e-02):6.635922e-02):2.149882e-01,(((((81:1.366726e-02,80:3.132172e-02):5.281565e-02,85:1.302945e-01):7.275817e-02,(82:3.644664e-02,(84:4.768474e-02,83:7.250607e-02):7.259314e-02):1.397171e-01):1.919570e-01,((((((44:8.061683e-05,43:4.211657e-04):8.653284e-02,78:7.766590e-02):1.824352e-01,42:8.298718e-02):5.961571e-02,((76:3.150654e-02,75:2.008235e-01):1.429561e-01,(45:4.074797e-02,74:7.701275e-03):1.781730e-01):1.948807e-02):6.974998e-02,(77:2.243182e-03,46:1.610875e-01):1.048113e-01):5.618774e-02,(52:2.785512e-02,53:6.230295e-02):6.075119e-01):6.928298e-02):1.177237e-01,79:3.398701e-01):1.370130e-01):8.213586e-02):2.099032e-01,1:4.090997e-01);
   tree gen.101000 = [&U] ((((79:3.054577e-01,((((((75:1.079871e-01,76:1.481683e-02):7.372949e-02,(74:6.429665e-03,45:3.285201e-02):1.606636e-01):2.952482e-02,(((44:2.777155e-04,43:1.607817e-03):3.947669e-02,78:9.343590e-02):1.122673e-01,42:7.655544e-02):7.293351e-02):1.119561e-01,(46:1.764493e-01,77:4.152323e-03):8.895867e-03):1.206248e-01,(52:6.098366e-02,53:5.118651e-02):5.012786e-01):5.726085e-02,((82:1.428549e-02,(83:2.186848e-02,84:4.057972e-02):1.118536e-01):7.533575e-02,(85:2.412572e-01,(81:5.114147e-03,80:3.559859e-02):5.948414e-02):3.257158e-02):2.794130e-01):6.467605e-02):1.338376e-01,(((((67:8.511964e-03,30:3.422431e-02):1.418010e-01,31:1.460804e-01):2.701199e-01,(((((40:1.006507e-01,(39:9.917151e-04,38:2.170139e-03):4.384888e-01):2.605733e-01,(41:3.317218e-02,(71:1.353089e-01,72:1.262145e-01):1.140451e-01):2.218341e-01):5.253257e-02,73:2.597389e-01):3.888383e-01,((69:9.225317e-03,70:4.156537e-03):8.044011e-02,37:1.659682e-02):4.965521e-01):7.489421e-02,68:3.114793e-01):3.149431e-02):4.344629e-02,((90:5.765857e-01,((95:9.361946e-02,((((87:1.099357e-01,89:1.913381e-02):3.705249e-02,88:4.593425e-02):2.487421e-01,(93:1.138667e-03,(92:7.976140e-04,91:3.342889e-03):6.474062e-03):1.118205e-01):7.504926e-02,94:2.365866e-01):3.370985e-02):1.069940e-01,((97:2.921283e-02,96:4.553724e-03):5.754554e-02,(((100:3.330649e-02,99:1.424583e-03):1.708491e-02,101:9.220987e-03):5.052214e-02,98:3.025764e-02):1.182435e-01):7.158794e-02):1.683158e-01):6.182421e-02,((((29:1.481939e-01,((4:3.189138e-02,(((19:3.353160e-03,(65:3.173560e-02,(54:2.375732e-02,21:1.935947e-03):1.128791e-03):2.024752e-02):7.112474e-03,(22:6.295554e-02,20:2.276136e-03):1.400677e-03):6.014847e-03,36:1.392519e-02):1.829552e-03):2.352915e-01,(((63:1.724835e-02,18:7.385615e-02):8.251271e-02,64:1.148902e-01):1.112911e-01,(5:6.524597e-04,((24:2.050297e-04,25:2.059459e-03):9.268155e-04,23:4.146298e-06):5.528679e-04):1.685502e-01):7.340980e-02):3.145003e-02):5.347432e-02,(((((8:9.987522e-04,6:2.914619e-03):1.795563e-02,7:1.016020e-01):3.612088e-02,66:9.851594e-02):4.880242e-02,(9:5.921659e-03,57:5.206831e-03):1.530697e-01):1.197105e-01,(55:7.290239e-04,56:3.373331e-03):1.067957e-01):1.947244e-02):5.842241e-02,(((35:2.417375e-03,34:1.480935e-04):2.290418e-03,(32:1.101835e-03,33:3.129934e-03):5.953390e-03):2.310836e-01,(10:1.405882e-01,27:1.881014e-01):8.393133e-02):4.428072e-02):2.935121e-02,(((((28:2.444675e-02,60:2.112724e-02):2.187139e-01,(13:1.035355e-01,(51:5.230921e-03,(17:9.959795e-03,(16:1.087013e-04,15:3.452196e-03):2.517789e-03):1.601638e-04):1.562499e-01):4.479106e-02):1.273134e-02,58:1.017653e-02):1.731360e-02,14:1.812047e-01):4.454250e-02,((12:8.520518e-03,(26:6.551063e-03,11:4.261870e-03):7.529412e-04):1.856693e-01,(59:6.428157e-02,(61:1.258151e-02,62:3.579613e-03):1.159451e-01):1.067231e-02):8.152282e-03):4.652522e-02):8.687804e-02):3.636074e-02):1.790752e-01,86:4.612577e-01):1.680903e-01):2.675619e-01,((48:8.557427e-03,47:1.015565e-02):1.356057e+00,(50:1.449238e-01,49:3.040616e-01):3.021967e-01):2.326036e-01):2.492990e-01,(2:3.830243e-01,3:3.722650e-01):1.118322e-01,1:4.059389e-01);
   tree gen.102000 = [&U] ((2:5.119177e-01,3:1.226797e+00):1.907499e-01,(((50:1.708922e-01,49:3.875170e-01):3.655273e-01,(47:5.226479e-03,48:9.356245e-03):1.343842e+00):2.488820e-01,((68:3.115689e-01,((((((41:4.546416e-02,(71:1.392622e-01,72:1.655360e-01):1.327791e-01):2.771578e-01,(40:9.834000e-02,(38:4.114646e-04,39:1.893957e-03):6.545485e-01):9.398205e-02):1.567558e-01,73:2.752403e-01):3.019348e-01,((70:7.791631e-03,37:9.444980e-02):5.947855e-02,69:8.803724e-03):4.407000e-01):1.020403e-01,((30:2.099132e-02,67:4.815084e-04):1.222914e-01,31:2.100208e-01):1.943100e-01):6.665754e-02,(((((59:6.737375e-02,(61:9.474362e-03,(86:3.734600e-01,62:5.325231e-04):3.294346e-03):1.580955e-01):1.206692e-02,((26:1.557679e-02,12:7.014456e-04):6.167087e-03,11:1.957365e-03):1.530762e-01):2.568938e-02,(14:1.995502e-01,(58:4.514550e-02,((((51:2.986502e-03,(16:1.933775e-04,15:4.496138e-03):1.930680e-03):7.395856e-03,17:1.082635e-02):1.320588e-01,13:1.331932e-01):8.118765e-02,(28:7.790080e-02,60:2.062381e-02):2.164468e-01):4.569392e-02):2.507582e-02):3.674584e-02):5.503837e-02,(((((57:5.247991e-03,9:4.581992e-02):1.371416e-01,(((8:5.898229e-04,6:8.654222e-04):5.247458e-03,7:1.022078e-01):1.469511e-02,66:4.569973e-02):8.084034e-02):1.016118e-01,(56:5.723885e-03,55:1.502572e-02):8.030263e-02):2.793321e-02,(29:1.994624e-01,(18:3.150407e-01,((23:6.596710e-04,((5:5.857341e-03,24:2.432536e-03):2.187683e-03,25:4.322946e-03):1.835773e-03):1.801452e-01,(36:3.622376e-02,(4:5.591014e-02,((22:7.889007e-02,((65:1.769299e-02,(21:8.350371e-03,54:3.762503e-02):1.963736e-02):1.314057e-02,19:6.532598e-03):5.157283e-03):7.134839e-03,20:6.159554e-05):6.077441e-03):8.845373e-04):2.313887e-01):4.761023e-02):3.846876e-02):2.478600e-02):8.481676e-02,(((64:7.861056e-02,(10:4.281246e-02,63:2.354179e-02):5.539826e-02):5.669731e-02,27:1.410280e-01):6.969203e-02,((34:2.917094e-03,(33:1.275798e-03,35:7.188412e-03):1.026285e-03):2.887950e-04,32:6.770451e-04):2.829014e-01):7.987368e-02):5.281487e-02):5.508886e-02,(90:2.936504e-01,(((94:1.796485e-01,(((87:1.086637e-01,89:8.374796e-03):3.958993e-02,88:2.751747e-02):2.149361e-01,((93:4.440802e-03,91:7.883945e-03):1.119480e-02,92:6.506286e-03):9.407267e-02):7.957343e-02):5.078504e-02,95:6.127638e-02):9.963776e-02,((97:4.759341e-02,96:4.053677e-02):7.675912e-02,(98:2.134117e-02,(101:3.077106e-02,(100:9.089225e-03,99:4.423569e-03):9.128129e-03):5.665892e-02):1.820912e-01):7.762490e-02):1.785550e-01):1.346931e-01):5.140537e-02):4.223783e-02):1.548118e-01,(((((81:1.329476e-02,80:1.498626e-02):5.176596e-02,85:1.267433e-01):7.077515e-02,(82:1.384092e-02,(84:4.120543e-02,83:5.839717e-02):8.183680e-02):1.079649e-01):1.867252e-01,((((((44:6.172768e-05,43:9.419110e-04):5.123780e-02,78:7.554912e-02):1.774629e-01,42:9.361690e-02):5.799089e-02,((76:3.064783e-02,75:1.953501e-01):1.390598e-01,(45:5.104545e-02,74:1.221392e-04):1.790476e-01):1.895692e-02):1.042170e-01,(77:9.236886e-03,46:1.566971e-01):6.312787e-02):6.745396e-02,(52:2.709593e-02,53:2.208373e-02):5.909541e-01):6.144477e-02):6.813868e-02,79:3.306070e-01):2.516545e-01):2.456423e-01):2.041823e-01,1:3.979497e-01);
   tree gen.103000 = [&U] ((2:5.162434e-01,3:1.237163e+00):1.923617e-01,(((50:1.723362e-01,49:3.907915e-01):3.686160e-01,(47:5.270642e-03,48:9.435305e-03):1.355198e+00):2.509850e-01,(((((((59:6.794306e-02,((62:1.846105e-03,86:3.816742e-01):2.121606e-03,61:2.798276e-02):1.593092e-01):1.216889e-02,((26:6.042478e-03,12:3.825137e-03):2.173517e-03,11:1.870696e-03):1.543697e-01):9.772891e-03,(14:2.012364e-01,(58:6.762882e-02,((((51:3.415167e-03,(16:1.853719e-03,15:8.223877e-03):2.176906e-03):2.714550e-03,17:1.091783e-02):1.367168e-01,13:1.333691e-01):6.200627e-02,(28:1.963909e-02,60:2.490957e-02):2.451790e-01):4.608003e-02):5.144351e-02):3.705634e-02):5.550344e-02,(((((57:5.008225e-03,9:4.889820e-03):1.711475e-01,(((8:5.948069e-04,6:8.727350e-04):5.291799e-03,7:1.030715e-01):5.274053e-02,66:6.936792e-02):1.135271e-02):1.024704e-01,(56:5.772251e-03,55:1.074546e-03):8.706659e-02):4.060992e-02,(29:2.011478e-01,((18:3.177028e-01,(((25:1.073085e-03,23:7.650352e-04):2.853802e-03,5:5.906835e-03):1.202215e-03,24:2.453091e-03):1.740613e-01):4.501851e-02,((((20:6.065986e-05,22:8.134421e-02):1.326581e-03,((65:2.784987e-02,(54:3.948770e-02,21:1.388020e-03):2.721758e-02):3.605059e-04,19:6.587798e-03):4.871681e-03):6.118717e-03,36:3.652985e-02):8.888895e-04,4:3.424936e-02):2.205243e-01):5.551549e-02):2.499545e-02):8.553346e-02,(((64:4.814121e-02,(10:5.005558e-02,63:2.374072e-02):5.586637e-02):5.717640e-02,27:1.422197e-01):7.028093e-02,((34:1.920917e-03,(32:1.594143e-03,33:2.358743e-04):4.872982e-03):4.357330e-04,35:1.912426e-03):2.911919e-01):8.054861e-02):5.326116e-02):5.555436e-02,(90:4.214432e-01,(((94:1.811665e-01,(((87:1.182156e-01,89:1.385495e-02):3.523245e-02,88:2.775000e-02):2.182364e-01,((93:4.478326e-03,91:7.950564e-03):6.619901e-04,92:3.628737e-04):9.486758e-02):8.024583e-02):2.537215e-02,95:1.313735e-01):1.085683e-01,((97:3.721369e-02,96:2.616240e-04):9.264737e-02,(98:2.152150e-02,((99:5.444294e-03,101:3.103107e-02):3.461889e-03,100:2.727497e-02):8.677652e-02):1.217794e-01):1.272744e-01):1.800638e-01):3.562743e-02):5.183975e-02,((((((41:1.093460e-02,(71:1.404390e-01,72:1.669348e-01):1.339011e-01):2.794998e-01,(40:9.917097e-02,(38:1.753003e-04,39:1.909961e-03):6.600794e-01):2.260477e-01):1.826306e-01,73:3.356947e-01):2.550236e-01,((70:1.473405e-02,37:9.524789e-02):6.003843e-02,69:8.878115e-03):4.108559e-01):1.025680e-01,((30:6.624504e-03,67:4.125262e-05):1.395645e-01,31:2.117954e-01):2.225256e-01):6.722080e-02,68:3.142017e-01):3.869477e-02):1.849038e-01,(((((81:1.327945e-02,80:1.689472e-02):4.248872e-02,85:1.278143e-01):3.012367e-02,(82:1.395788e-02,(84:4.155362e-02,83:6.666428e-02):7.921507e-02):7.462056e-02):1.883030e-01,((((((44:1.136105e-04,43:9.498701e-04):4.274429e-02,78:7.618750e-02):1.789625e-01,42:9.440796e-02):5.848091e-02,((76:3.090680e-02,75:1.170438e-01):1.402349e-01,(45:5.147679e-02,74:1.485547e-04):1.805605e-01):3.478012e-02):1.050977e-01,(77:9.314938e-03,46:1.580212e-01):4.044961e-02):1.004270e-01,(52:2.732489e-02,53:5.803785e-02):5.959477e-01):6.196398e-02):6.871445e-02,79:3.334006e-01):2.537810e-01):2.477179e-01):2.059076e-01,1:2.752125e-01);
   tree gen.104000 = [&U] ((2:4.267607e-01,3:1.266121e+00):1.968642e-01,(((50:1.763700e-01,49:3.999385e-01):3.518640e-01,(47:1.009765e-02,48:1.237585e-02):1.386918e+00):2.471459e-01,(((((((59:1.038942e-01,(86:3.906079e-01,(61:2.876979e-02,62:3.341440e-03):2.154282e-03):1.644254e-01):1.245372e-02,(12:3.917611e-03,(11:1.914483e-03,26:6.400021e-03):2.313609e-03):1.579830e-01):1.000164e-02,(14:2.059466e-01,(58:6.921178e-02,((((51:3.311838e-03,(16:7.663364e-04,15:8.437115e-03):1.926101e-03):2.878181e-03,17:1.117338e-02):1.405865e-01,13:1.364908e-01):2.154481e-02,(28:6.028516e-02,60:2.549262e-02):2.960735e-01):4.516754e-03):2.932384e-02):5.028441e-02):4.193274e-02,(((((57:4.364769e-03,9:5.161978e-03):1.751535e-01,(((8:6.087293e-04,6:8.931627e-04):5.415661e-03,7:1.054840e-01):4.505951e-02,66:5.327882e-02):4.635850e-02):1.137120e-01,(56:9.435332e-04,55:1.099697e-03):1.201713e-01):1.884630e-02,(29:2.058560e-01,((18:2.583811e-01,((5:5.971568e-03,(25:4.692121e-03,24:1.361982e-03):2.831500e-03):1.896131e-03,23:1.697475e-03):1.823686e-01):8.164334e-02,((36:3.200199e-02,4:3.505102e-02):4.879878e-03,((20:6.207969e-05,22:8.324819e-02):1.357632e-03,((65:2.617564e-02,(54:4.397408e-03,21:1.420509e-03):2.174070e-03):1.718364e-02,19:6.741995e-03):7.728156e-03):6.261935e-03):2.242524e-01):5.228030e-02):7.758525e-02):5.895333e-02,(((64:5.405412e-02,(10:3.521062e-02,63:2.429641e-02):5.717401e-02):5.851470e-02,27:1.455485e-01):7.192596e-02,((34:2.944206e-03,32:1.089746e-03):8.181525e-04,(35:1.666424e-03,33:1.535112e-04):3.917711e-03):2.911415e-01):7.013574e-02):3.068589e-02):5.668340e-02,(90:4.313077e-01,(((94:1.854070e-01,(((87:1.209826e-01,89:1.417925e-02):3.571979e-02,88:4.684471e-02):2.580748e-01,(91:3.897577e-04,(92:9.351290e-05,93:1.313740e-03):8.715364e-03):9.735058e-02):8.212410e-02):2.596602e-02,95:1.344485e-01):1.111095e-01,((97:2.521047e-02,96:2.677477e-04):9.548939e-02,(98:2.403141e-02,((100:4.026225e-02,101:3.159563e-02):1.619036e-02,99:5.781821e-03):8.374227e-02):1.246299e-01):1.302534e-01):1.353207e-01):1.321653e-01):5.305313e-02,((((((41:7.659376e-03,(71:1.437262e-01,72:1.708422e-01):1.370353e-01):2.860419e-01,(40:1.014922e-01,(38:1.911498e-03,39:1.954667e-03):6.755296e-01):2.313387e-01):1.869054e-01,73:3.435521e-01):2.609928e-01,((70:1.507892e-02,37:1.367439e-01):6.144372e-02,69:9.085921e-03):4.204726e-01):1.133112e-01,68:3.215560e-01):6.588181e-02,((30:6.779560e-03,67:4.221820e-05):1.428312e-01,31:2.167528e-01):2.277342e-01):3.960048e-02):1.892318e-01,(((((81:1.359028e-02,80:5.116245e-02):4.348324e-02,85:1.456803e-01):4.021940e-02,(82:1.428458e-02,(84:4.252624e-02,83:2.328734e-02):8.106921e-02):7.636717e-02):2.211586e-01,((((((44:1.162697e-04,43:9.721033e-04):4.374479e-02,78:7.797079e-02):1.963824e-01,42:6.776830e-02):7.253426e-02,((76:3.163022e-02,75:1.197834e-01):1.435173e-01,(45:3.353155e-02,74:8.011716e-04):1.847868e-01):1.643933e-02):6.545584e-02,(77:3.055410e-03,46:1.617199e-01):4.139639e-02):1.027776e-01,(52:2.796447e-02,53:2.944598e-02):6.098967e-01):6.341434e-02):7.032281e-02,79:3.412043e-01):2.597211e-01):2.720662e-01):2.107272e-01,1:2.816543e-01);
   tree gen.105000 = [&U] ((2:4.267607e-01,3:1.266121e+00):1.968642e-01,(((50:1.863456e-01,49:3.999385e-01):3.518640e-01,(47:3.252182e-03,48:1.237585e-02):1.386918e+00):2.471459e-01,(((((((59:1.038942e-01,(86:3.906079e-01,(61:2.876979e-02,62:3.341440e-03):8.242573e-03):1.644254e-01):1.913924e-02,((12:1.168747e-03,26:8.743242e-03):1.370574e-05,11:4.487863e-03):1.459091e-01):5.803819e-02,(14:2.059466e-01,(58:6.921178e-02,((((16:7.663364e-04,15:6.024032e-03):3.487583e-03,(17:1.117338e-02,51:3.076610e-03):1.985869e-03):1.565476e-01,13:1.364908e-01):3.994218e-02,(28:2.256179e-02,60:2.654960e-03):2.960735e-01):5.524602e-02):1.311161e-02):7.760756e-02):7.035323e-02,(((((57:4.364769e-03,9:5.161978e-03):1.751535e-01,(((8:5.820563e-04,6:8.931627e-04):6.009100e-03,7:1.054840e-01):4.505951e-02,66:1.024302e-01):4.635850e-02):1.137120e-01,(56:8.158480e-03,55:3.857203e-03):1.201713e-01):1.884630e-02,(29:2.058560e-01,((18:2.583811e-01,(25:4.687361e-03,(24:1.361982e-03,(5:7.752229e-03,23:4.562587e-04):2.073466e-03):1.974673e-03):1.557775e-01):8.191236e-02,((36:2.738125e-02,(((54:1.962417e-02,22:8.324819e-02):2.106297e-03,20:1.287259e-04):1.398618e-03,(21:3.230783e-02,(65:2.479031e-02,19:6.741995e-03):5.361026e-03):3.404681e-03):5.780678e-03):1.162648e-03,4:3.505102e-02):2.242524e-01):5.228030e-02):4.887318e-02):5.895333e-02,(((64:5.405412e-02,(10:2.526570e-02,63:2.429641e-02):4.604366e-02):5.851470e-02,27:1.455485e-01):7.192596e-02,((34:5.835044e-03,32:2.265322e-03):9.296359e-04,(33:1.146027e-04,35:1.953123e-03):3.344321e-03):2.828553e-01):5.308937e-02):3.068589e-02):3.406538e-02,(90:4.313077e-01,(((94:1.854070e-01,(((87:1.209826e-01,89:2.113885e-02):1.800136e-02,88:1.550209e-02):2.788458e-01,(91:2.214249e-05,(92:2.147241e-03,93:7.194372e-03):6.903625e-03):9.735058e-02):7.978158e-02):2.596602e-02,95:1.344485e-01):8.986277e-02,((97:2.025983e-02,96:2.677477e-04):9.548939e-02,(98:2.403141e-02,((100:1.446151e-02,99:5.781821e-03):1.503636e-02,101:3.159563e-02):8.033971e-02):1.246299e-01):1.302534e-01):1.543883e-01):1.321653e-01):5.305313e-02,((((((41:7.659376e-03,(71:1.279379e-01,72:1.708422e-01):1.740582e-01):2.860419e-01,(40:1.014922e-01,(38:1.911498e-03,39:9.689728e-04):6.755296e-01):1.772613e-01):1.869054e-01,73:3.535565e-01):2.964143e-01,((70:2.565901e-03,37:1.367439e-01):3.306151e-02,69:9.085921e-03):4.965044e-01):1.435268e-01,((30:6.779560e-03,67:4.221820e-05):1.428312e-01,31:2.167528e-01):2.277342e-01):6.588181e-02,68:4.419760e-01):3.960048e-02):1.892318e-01,(((((81:3.979196e-02,80:5.116245e-02):5.141255e-02,85:1.456803e-01):4.021940e-02,(82:1.428458e-02,(84:2.636497e-02,83:7.075302e-02):8.106921e-02):1.087916e-01):2.070628e-01,((((((44:1.924677e-04,43:6.915468e-05):4.374479e-02,78:7.797079e-02):1.963824e-01,42:1.149185e-01):7.253426e-02,((76:2.012840e-02,75:1.197834e-01):1.435173e-01,(45:3.353155e-02,74:8.011716e-04):1.344132e-01):5.060147e-02):6.545584e-02,(77:1.888160e-02,46:1.304501e-01):6.428721e-02):1.559124e-01,(52:2.796447e-02,53:2.944598e-02):4.178616e-01):1.059282e-01):7.032281e-02,79:3.757633e-01):2.032452e-01):2.720662e-01):2.332556e-01,1:2.816543e-01);
   tree gen.106000 = [&U] ((2:4.267607e-01,3:4.424327e-01):1.968642e-01,(((50:2.132940e-01,49:3.999385e-01):3.341619e-01,(47:3.252182e-03,48:1.237585e-02):1.386918e+00):2.471459e-01,(((((((59:9.606294e-02,(86:3.906079e-01,(61:9.939429e-03,62:3.341440e-03):1.245086e-02):1.644254e-01):1.913924e-02,((12:1.168747e-03,26:8.743242e-03):1.370574e-05,11:3.841071e-03):1.109992e-01):2.568982e-02,(14:2.125979e-01,(58:6.921178e-02,((((16:2.143116e-05,15:7.919586e-03):2.639561e-03,(17:1.117338e-02,51:5.062332e-03):1.254854e-03):1.516857e-01,13:1.408856e-01):3.994218e-02,(28:2.256179e-02,60:3.653259e-03):2.960735e-01):4.720272e-02):4.074821e-02):3.185991e-02):7.035323e-02,(((((57:1.732061e-02,9:5.161978e-03):1.734290e-01,(((8:8.954870e-04,6:8.931627e-04):6.009100e-03,7:1.054840e-01):4.505951e-02,66:1.024302e-01):4.635850e-02):1.137120e-01,(56:8.158480e-03,55:3.857203e-03):8.967138e-02):5.185702e-02,(29:2.058560e-01,((18:2.583811e-01,(((25:4.681674e-03,24:3.688595e-03):2.170388e-04,23:4.920055e-04):1.304076e-03,5:7.524147e-03):1.564624e-01):1.057582e-01,((22:8.324819e-02,((20:6.191012e-05,54:1.962417e-02):2.208947e-03,((21:2.669333e-02,19:6.118540e-03):8.583803e-03,65:1.220589e-02):3.348052e-03):1.250722e-03):5.757932e-03,(36:2.738125e-02,4:3.505102e-02):8.544757e-04):2.151627e-01):5.228030e-02):4.887318e-02):5.977898e-02,(((64:5.405412e-02,(10:7.072983e-03,63:2.941779e-02):4.604366e-02):9.190936e-02,27:1.455485e-01):7.192596e-02,((33:1.866812e-03,(32:2.265322e-03,35:4.725727e-03):2.766297e-03):3.191385e-03,34:6.035207e-03):2.893689e-01):5.308937e-02):3.068589e-02):7.230165e-02,((((((41:1.177452e-01,(71:1.279379e-01,72:1.708422e-01):1.092854e-01):2.860419e-01,(40:1.014922e-01,(38:2.339096e-03,39:9.689728e-04):4.533312e-01):1.772613e-01):1.869054e-01,73:3.535565e-01):2.964143e-01,(69:2.301987e-02,(37:1.367439e-01,70:5.134362e-03):1.507933e-02):5.154099e-01):1.435268e-01,((30:6.779560e-03,67:1.666745e-04):1.428312e-01,31:2.167528e-01):2.534868e-01):2.859219e-02,68:4.419760e-01):5.110082e-02):5.299792e-02,(90:4.313077e-01,(((94:1.854070e-01,(((87:1.400174e-01,89:2.209549e-02):2.502149e-02,88:1.550209e-02):2.788458e-01,((91:1.466706e-03,93:2.365883e-03):1.136447e-02,92:2.147241e-03):9.273092e-02):6.859618e-02):2.710372e-02,95:1.344485e-01):8.986277e-02,((97:6.222489e-02,96:3.800882e-03):5.721311e-02,(98:2.403141e-02,((100:3.042002e-02,99:6.406455e-03):1.559836e-02,101:3.159563e-02):8.325909e-02):1.246299e-01):1.302534e-01):2.235704e-01):6.022847e-02):1.943565e-01,(((((81:4.596129e-02,80:5.116245e-02):5.141255e-02,85:1.442722e-01):3.538678e-02,(82:1.428458e-02,(84:2.636497e-02,83:7.075302e-02):8.106921e-02):1.087916e-01):2.307684e-01,((((((44:9.510400e-04,43:1.064021e-04):4.374479e-02,78:7.797079e-02):1.963824e-01,42:1.149185e-01):7.253426e-02,((76:2.894830e-02,75:1.615846e-01):8.530922e-02,(45:3.353155e-02,74:1.225060e-03):1.691629e-01):2.560249e-02):5.686724e-02,(77:1.888160e-02,46:1.304501e-01):2.876705e-02):1.559124e-01,(52:2.796447e-02,53:3.261211e-02):3.870382e-01):6.752553e-02):1.381487e-01,79:3.757633e-01):2.032452e-01):2.720662e-01):2.332556e-01,1:2.816543e-01);
   tree gen.107000 = [&U] ((2:4.271742e-01,3:4.428614e-01):1.970549e-01,(((50:2.135007e-01,49:4.003261e-01):3.344857e-01,(47:4.841540e-03,48:1.149576e-02):1.388262e+00):2.473853e-01,(((((((59:9.615602e-02,((26:8.751713e-03,12:6.656585e-04):9.873377e-05,11:3.844793e-03):1.090309e-01):1.846044e-02,(86:3.909864e-01,(61:9.949059e-03,62:7.546792e-03):1.246292e-02):1.723732e-01):2.571471e-02,(14:2.128038e-01,(58:6.927884e-02,(((((16:6.150615e-04,15:7.927260e-03):1.948002e-03,17:1.738605e-02):1.237944e-03,51:4.578177e-03):1.515858e-01,13:1.410221e-01):4.019176e-02,(28:2.258365e-02,60:3.747228e-02):2.529475e-01):9.417383e-03):4.078769e-02):3.189078e-02):7.042139e-02,(((((57:1.733739e-02,9:5.166979e-03):1.735971e-01,(((8:2.400320e-04,6:1.227819e-03):9.151765e-03,7:1.055862e-01):4.510316e-02,66:1.025294e-01):4.571296e-02):1.216408e-01,(56:2.427451e-03,55:3.860940e-03):8.975827e-02):5.190726e-02,(29:2.060554e-01,((18:2.586315e-01,(25:4.764247e-03,(24:3.658255e-04,(23:2.252077e-04,5:5.347142e-03):4.270516e-03):1.081715e-04):2.114967e-01):3.500639e-02,((54:1.979257e-02,(20:2.432205e-03,((22:8.026328e-02,(19:4.088433e-03,21:2.667449e-02):5.924398e-03):9.008222e-03,65:6.531282e-03):1.162789e-03):1.146352e-03):6.668954e-03,(36:2.740778e-02,4:3.508498e-02):8.553036e-04):2.153712e-01):5.233096e-02):4.892054e-02):5.983690e-02,(((64:5.410649e-02,(10:7.079836e-03,63:1.541681e-02):5.624577e-02):9.802454e-02,27:1.456895e-01):7.199565e-02,(32:2.210263e-03,((35:8.462431e-03,34:1.087046e-03):3.515310e-03,33:6.289385e-04):1.177749e-03):2.896493e-01):5.314081e-02):3.071562e-02):7.237170e-02,((((((41:1.215949e-02,(71:1.280619e-01,72:1.710077e-01):1.093913e-01):2.863190e-01,(40:1.015905e-01,(38:2.341363e-03,39:1.511604e-03):4.537704e-01):1.774331e-01):1.130043e-01,73:3.538991e-01):3.581081e-01,(37:7.868524e-02,(70:8.229303e-03,69:2.304218e-02):1.704162e-02):5.159093e-01):1.436659e-01,68:4.424042e-01):4.975794e-02,((30:6.904017e-03,67:1.579948e-04):1.429696e-01,31:2.169629e-01):2.537324e-01):5.256875e-02):5.073255e-02,(90:4.317256e-01,(((94:1.722770e-01,95:1.345787e-01):2.565682e-02,(((87:1.401530e-01,89:2.211690e-02):2.504574e-02,88:1.551711e-02):2.688429e-01,(91:4.878199e-03,(92:3.822927e-04,93:1.478863e-02):1.421075e-02):1.034257e-01):6.435630e-02):9.107731e-02,((97:6.228518e-02,96:3.804565e-03):5.726855e-02,(98:2.304712e-02,(101:3.499812e-03,(99:6.412662e-03,100:3.141536e-02):8.357066e-02):6.505632e-03):9.041728e-02):1.303796e-01):9.381891e-02):1.269453e-01):1.945448e-01,((52:4.073482e-02,53:6.262266e-02):3.874132e-01,((79:3.761274e-01,(((81:3.727477e-02,80:5.121202e-02):6.871246e-02,85:1.444120e-01):3.542106e-02,(82:7.317186e-03,(84:4.366566e-02,83:2.679712e-02):8.114776e-02):1.088970e-01):2.309920e-01):6.759095e-02,(46:1.305765e-01,(77:1.889990e-02,((((44:9.519615e-04,43:1.065052e-04):4.378717e-02,78:9.849474e-02):1.366670e-01,42:9.202881e-02):8.135542e-02,((76:2.897635e-02,75:1.866503e-01):8.539188e-02,(45:3.356404e-02,74:1.226247e-03):1.693268e-01):2.562729e-02):7.647924e-02):1.502399e-02):1.560635e-01):9.972869e-02):1.850581e-01):2.723298e-01):2.334816e-01,1:2.819272e-01);
   tree gen.108000 = [&U] ((2:4.210544e-01,3:4.365168e-01):1.942319e-01,(((50:2.104420e-01,49:3.945908e-01):3.296937e-01,(47:5.740856e-03,48:1.133107e-02):1.368373e+00):2.438412e-01,(((((((59:9.477845e-02,((11:4.371720e-03,26:8.626333e-03):2.722458e-05,12:2.355985e-03):1.077760e-01):2.760162e-02,(86:3.853850e-01,(61:9.806525e-03,62:1.265742e-02):6.570010e-03):1.699037e-01):1.032555e-02,(14:2.097551e-01,(58:6.828633e-02,((((17:1.677262e-02,51:4.610973e-03):3.057975e-03,(16:5.793118e-04,15:7.813691e-03):3.448046e-03):1.497440e-01,13:1.390017e-01):3.961596e-02,(28:2.226011e-02,60:3.332059e-03):2.493237e-01):9.282466e-03):2.789468e-02):3.143390e-02):5.357122e-02,(((((57:1.241053e-02,9:5.092955e-03):1.711101e-01,(((8:5.099557e-04,6:2.248166e-03):9.020653e-03,7:1.040736e-01):4.445700e-02,66:9.183084e-02):4.505806e-02):1.198981e-01,(56:3.704430e-03,55:1.726850e-02):8.847236e-02):5.116362e-02,(29:2.031034e-01,(((((5:5.270537e-03,25:4.695993e-03):6.618594e-04,24:9.484084e-04):2.509228e-04,23:5.640141e-05):2.084667e-01,(36:2.701512e-02,(4:3.458234e-02,((19:3.631623e-03,21:2.629234e-02):6.013521e-03,(20:2.245285e-03,((22:6.797684e-02,65:3.442463e-03):1.538429e-02,54:1.950902e-02):2.583802e-03):8.871026e-03):6.573412e-03):8.430502e-04):2.122857e-01):2.528039e-02,18:2.549262e-01):5.686242e-02):4.821968e-02):6.151860e-02,(((64:5.333134e-02,(10:6.978408e-03,63:1.519594e-02):8.978927e-02):5.525670e-02,27:1.356809e-01):6.256157e-02,((35:3.846196e-03,34:1.071472e-03):1.666030e-03,(33:6.199281e-04,32:3.620285e-04):1.127282e-03):2.529639e-01):6.962882e-02):2.154885e-02):7.896630e-02,((((((41:2.274652e-02,(71:1.262272e-01,72:1.685578e-01):1.078241e-01):2.822171e-01,(40:1.001351e-01,(38:2.307820e-03,39:2.894391e-03):4.472695e-01):1.957627e-01):1.120880e-01,73:3.488290e-01):3.529778e-01,(37:7.755797e-02,(70:8.111407e-03,69:7.356690e-03):3.493001e-02):5.085182e-01):1.057001e-01,68:4.360662e-01):7.275789e-02,((30:6.805108e-03,67:1.557314e-04):1.409214e-01,31:2.138546e-01):2.500973e-01):6.101956e-02):4.237996e-02,(90:4.255406e-01,(((94:1.698089e-01,95:1.216879e-01):3.332117e-02,(((87:1.381451e-01,89:2.180005e-02):2.468692e-02,88:1.529481e-02):2.649914e-01,(92:3.804781e-04,(93:1.409656e-02,91:3.337117e-03):2.383214e-03):1.019440e-01):6.343431e-02):8.716712e-02,((97:6.139286e-02,96:3.750059e-03):5.205944e-02,(98:2.250212e-02,(101:3.092459e-02,(99:6.320792e-03,100:2.164958e-02):8.237340e-02):4.340411e-03):8.792449e-02):6.375698e-02):1.291738e-01):1.251267e-01):1.917577e-01,((52:4.015124e-02,53:6.172551e-02):3.818630e-01,((79:3.707388e-01,(((81:1.464562e-02,80:7.457376e-02):4.197411e-02,85:1.423431e-01):3.491361e-02,(82:7.212357e-03,(84:4.304009e-02,83:7.957689e-03):7.147896e-02):1.073369e-01):2.146981e-01):8.402348e-02,(46:1.385706e-01,(77:3.258653e-03,((((44:9.383234e-04,43:1.187596e-03):4.315986e-02,78:9.708367e-02):1.347091e-01,42:9.846442e-02):8.457248e-02,((76:9.355372e-03,75:1.839763e-01):1.067374e-01,(45:3.308319e-02,74:2.326354e-03):1.315944e-01):6.828472e-02):7.538357e-02):1.981355e-02):1.538276e-01):9.829994e-02):1.824069e-01):2.684283e-01):2.301367e-01,1:2.778882e-01);
   tree gen.109000 = [&U] ((2:4.238128e-01,3:4.393765e-01):1.955043e-01,(((50:2.118207e-01,49:3.971759e-01):3.318537e-01,(47:5.778466e-03,48:1.140530e-02):1.377338e+00):2.454387e-01,(((((((59:9.114215e-02,(86:3.731567e-01,(61:4.510508e-04,62:1.909325e-02):1.182445e-02):2.273323e-01):2.778244e-02,(12:1.086528e-03,(26:8.520348e-03,11:4.400360e-03):6.321195e-05):1.089606e-01):1.073794e-01,(14:2.111293e-01,(58:1.942324e-02,(((17:8.450829e-03,(51:4.510296e-03,(16:1.516555e-04,15:7.864881e-03):1.189980e-03):6.232261e-03):1.502457e-01,13:1.282053e-01):5.313938e-02,(28:2.240594e-02,60:4.605474e-03):2.509571e-01):1.775996e-02):2.807742e-02):1.966182e-02):5.392218e-02,(((((57:1.259424e-02,9:3.642355e-02):1.722310e-01,(((8:6.345844e-04,6:2.262894e-03):9.079750e-03,7:1.047554e-01):1.658634e-02,66:9.243244e-02):4.535325e-02):9.353518e-02,(56:1.128894e-02,55:1.638694e-03):9.059760e-02):5.149881e-02,(29:2.044340e-01,(((24:9.546217e-04,(5:5.104877e-03,(25:3.209747e-03,23:6.945631e-04):6.506405e-04):2.718066e-03):1.211151e-01,(((((19:4.497433e-04,(21:2.628454e-02,65:3.465016e-03):2.876355e-03):5.816691e-03,22:6.851854e-02):2.091208e-03,54:1.918317e-02):9.045374e-03,20:2.888428e-03):6.612453e-03,(36:2.719211e-02,4:3.480890e-02):8.745686e-04):2.136764e-01):2.175939e-02,18:2.565963e-01):5.723494e-02):6.400353e-02):4.109593e-02,(((64:5.368073e-02,(10:2.736055e-02,63:4.296776e-04):8.173736e-02):5.728268e-02,27:1.365698e-01):8.943303e-02,(((33:7.177742e-04,32:5.087671e-04):5.786894e-04,35:5.636920e-03):1.051155e-03,34:4.926446e-03):2.546211e-01):4.253853e-02):5.033286e-02):7.948363e-02,((((((41:4.087159e-02,(71:1.270542e-01,72:1.696621e-01):1.064153e-01):2.695426e-01,(40:7.406877e-02,(38:2.322939e-03,39:2.913353e-03):5.473829e-01):1.724762e-01):9.075539e-02,73:3.511143e-01):3.359140e-01,(37:4.602193e-02,(70:8.800388e-03,69:7.404886e-03):3.357454e-02):5.382666e-01):1.096117e-01,68:4.389230e-01):2.603310e-02,((30:6.849690e-03,67:2.172347e-03):1.473757e-01,31:2.152556e-01):2.336182e-01):6.141931e-02):4.265761e-02,(90:4.283284e-01,(((((87:1.390502e-01,89:1.381705e-02):2.484865e-02,88:1.539501e-02):2.716414e-01,((91:1.479963e-03,92:5.180019e-03):4.647460e-03,93:2.535164e-03):1.071446e-01):6.384989e-02,(94:1.709213e-01,95:6.206148e-02):3.359272e-02):8.955701e-02,((97:4.805847e-02,96:1.461052e-02):7.539762e-02,((101:2.175753e-02,98:2.306602e-02):2.117339e-02,(99:6.362201e-03,100:2.515081e-02):8.064413e-02):9.330637e-02):6.461990e-02):1.300200e-01):1.259464e-01):1.930140e-01,((52:4.041428e-02,53:6.212989e-02):3.843647e-01,((79:3.731677e-01,(((81:1.474157e-02,80:6.487996e-02):3.478432e-02,85:1.432756e-01):3.749435e-02,(82:1.684306e-02,(84:4.050072e-02,83:8.009822e-03):7.194724e-02):1.080401e-01):2.204644e-01):8.457394e-02,(((((44:9.444706e-04,43:1.195376e-03):6.381312e-02,78:7.387944e-02):1.777744e-01,42:9.910949e-02):6.882302e-02,((76:3.113752e-02,75:1.743703e-01):9.358323e-02,(45:3.329992e-02,74:6.453677e-03):1.324565e-01):4.429309e-02):9.785739e-02,(77:3.280002e-03,46:1.394784e-01):1.994336e-02):1.548354e-01):9.894393e-02):1.836019e-01):3.020796e-01):2.766088e-01,1:2.797087e-01);
   tree gen.110000 = [&U] ((2:4.156962e-01,3:4.568490e-01):2.075321e-01,(((50:2.077640e-01,49:3.895694e-01):3.254982e-01,(47:5.667800e-03,48:1.118687e-02):1.350960e+00):2.407382e-01,(((((((59:7.095356e-02,(86:3.660102e-01,(61:4.260016e-03,62:3.398091e-02):4.641542e-03):1.867991e-01):4.969193e-02,(11:4.316087e-03,(26:1.139465e-02,12:1.538040e-03):2.386421e-04):1.417064e-01):6.525196e-02,(14:1.806886e-01,(58:1.736160e-02,(((17:5.598633e-03,(51:4.423917e-03,(16:1.487511e-04,15:6.249905e-03):1.167190e-03):2.306751e-03):1.473682e-01,13:1.257500e-01):5.212168e-02,(28:3.810118e-02,60:4.517272e-03):2.524999e-01):1.741983e-02):6.584049e-03):3.768836e-02):5.571672e-02,(((((57:1.235304e-02,9:2.765398e-03):1.689326e-01,(((8:1.609116e-04,6:1.386818e-03):8.905859e-03,7:1.044703e-01):2.202787e-02,66:9.066222e-02):4.448467e-02):1.602146e-01,(56:7.465644e-03,55:1.515337e-03):9.833791e-02):5.051253e-02,(29:2.005188e-01,((((23:6.843612e-04,5:1.460567e-03):6.409481e-04,(25:3.275319e-03,24:1.687374e-03):3.326254e-04):1.179405e-01,(4:3.496606e-02,((((22:7.027230e-02,54:1.944950e-02):8.944597e-03,20:2.761345e-03):2.099492e-03,((19:9.038799e-04,65:3.398655e-03):6.524378e-03,21:2.578115e-02):6.676325e-03):6.426009e-03,36:2.845391e-02):8.714543e-04):2.147705e-01):2.134266e-02,18:2.516821e-01):5.613881e-02):6.277777e-02):4.030888e-02,(((64:6.815243e-02,(10:2.683655e-02,63:2.681196e-03):8.017197e-02):6.619037e-02,27:1.339543e-01):8.312809e-02,((33:7.040278e-04,(35:4.711036e-03,32:3.994863e-03):3.634656e-04):5.679277e-04,34:2.304368e-03):2.501119e-01):4.210922e-02):4.790517e-02):7.349627e-02,((((((41:4.008883e-02,(71:1.246209e-01,72:1.415283e-01):1.043773e-01):2.643805e-01,(40:8.976175e-02,(38:2.278451e-03,39:1.374098e-03):5.368997e-01):1.691730e-01):5.756874e-02,73:3.443899e-01):3.300788e-01,(37:7.129128e-03,(70:8.631847e-03,69:8.070526e-03):3.439398e-02):5.279580e-01):5.697822e-02,68:4.305169e-01):3.121150e-02,((30:6.718508e-03,67:9.436096e-03):1.445532e-01,31:2.111331e-01):2.291440e-01):5.763928e-02):3.871801e-02,(90:3.924169e-01,(((94:1.676479e-01,95:6.087290e-02):3.192571e-02,(((87:1.299538e-01,89:1.355243e-02):5.850559e-02,88:1.510017e-02):2.664391e-01,((92:3.046682e-03,91:1.329824e-03):4.543837e-03,93:8.280903e-04):8.927968e-02):6.131837e-02):8.784186e-02,((97:4.713808e-02,96:1.977818e-02):7.395364e-02,((101:2.501985e-02,98:1.072527e-02):1.676264e-02,(99:1.312766e-02,100:2.466913e-02):7.909967e-02):1.058724e-01):9.393900e-02):1.018390e-01):8.881328e-02):1.690966e-01,((52:3.964029e-02,53:6.094001e-02):4.293694e-01,((79:4.247593e-01,(((81:1.271122e-02,80:6.363741e-02):2.794116e-02,85:1.405317e-01):3.677627e-02,(82:1.041521e-02,(84:3.972507e-02,83:6.864034e-03):5.398816e-02):1.096126e-01):2.162422e-01):8.295423e-02,(((((44:9.263825e-04,43:1.527960e-03):6.259100e-02,78:7.246454e-02):1.681632e-01,42:9.721139e-02):8.663423e-02,((76:3.054119e-02,75:1.584323e-01):1.086479e-01,(45:2.438496e-02,74:1.900499e-02):1.299197e-01):3.915218e-02):8.813892e-02,(77:2.074911e-03,46:1.427596e-01):1.530223e-02):9.825236e-02):5.972004e-02):1.800857e-01):2.962943e-01):2.713113e-01,1:2.598236e-01);
   tree gen.111000 = [&U] ((2:4.359929e-01,3:4.791550e-01):2.031103e-01,(((50:2.179083e-01,49:4.281172e-01):2.837241e-01,(47:5.944535e-03,48:2.376637e-03):1.416922e+00):2.524924e-01,(((((((59:7.441793e-02,((61:4.468015e-03,86:3.802245e-01):4.987942e-03,62:5.831681e-03):1.846710e-01):5.630135e-02,((26:1.195100e-02,12:2.236907e-03):6.496549e-04,11:5.393799e-03):1.529805e-01):5.405857e-02,(14:1.895108e-01,(58:1.820930e-02,((((17:7.802032e-03,51:5.373438e-03):3.247878e-04,(16:1.560140e-04,15:6.555063e-03):1.224179e-03):1.500087e-01,13:1.318899e-01):5.466657e-02,(28:4.546326e-02,60:3.096153e-02):2.087435e-01):2.302195e-02):3.303088e-03):3.952853e-02):4.552015e-02,(((((57:7.517039e-03,9:5.980046e-03):1.771809e-01,(((8:3.226880e-05,6:1.454531e-03):9.340696e-03,7:1.095711e-01):2.310340e-02,66:9.508890e-02):4.665668e-02):1.440395e-01,(56:1.419731e-02,55:1.589325e-03):9.256420e-02):4.317368e-02,(29:2.103093e-01,((((24:2.158091e-04,(5:2.225693e-03,23:3.208342e-04):3.993204e-05):1.294234e-03,25:3.321634e-03):1.894067e-01,18:2.639707e-01):2.238474e-02,(4:3.671293e-02,((((22:7.370342e-02,54:6.531873e-02):2.321745e-02,20:3.154278e-03):7.513972e-03,((65:1.175170e-02,19:4.320603e-03):6.172025e-04,21:2.703994e-02):7.002303e-03):9.134517e-03,36:2.984320e-02):3.479278e-03):2.348476e-01):5.887984e-02):4.680894e-02):5.371873e-02,(((64:7.148004e-02,(10:2.814688e-02,63:3.887214e-02):8.408645e-02):6.942218e-02,27:1.404947e-01):8.718690e-02,((32:4.222401e-03,33:2.144441e-03):9.179020e-04,(34:6.993283e-03,35:4.783297e-03):3.719830e-04):2.715200e-01):4.416524e-02):5.024419e-02):9.340587e-02,(90:4.115770e-01,(((94:1.771938e-01,(((87:1.733692e-01,89:1.421414e-02):1.498893e-02,88:2.330400e-02):1.723794e-01,(92:1.499450e-03,(91:4.133056e-03,93:6.116519e-03):2.543608e-03):9.040136e-02):6.423737e-02):1.873441e-02,95:6.384508e-02):9.213082e-02,((97:4.943964e-02,96:2.074386e-02):7.756450e-02,((101:1.602225e-02,98:2.418289e-02):1.434777e-02,(99:1.007594e-02,100:1.308660e-02):8.296179e-02):1.110417e-01):9.852566e-02):1.251552e-01):9.314968e-02):5.314770e-02,((((((41:4.204621e-02,(71:1.307056e-01,72:1.484386e-01):1.094736e-01):2.772891e-01,(40:7.456849e-02,(38:2.546432e-03,39:4.894651e-03):5.631144e-01):2.086762e-01):6.037959e-02,73:3.612051e-01):3.109743e-01,(37:7.465438e-02,(70:9.053305e-03,69:2.462834e-02):4.491653e-02):5.537361e-01):5.976023e-02,68:4.515374e-01):3.273543e-02,((30:7.046546e-03,67:1.015901e-02):1.516112e-01,31:2.214419e-01):2.403322e-01):4.822112e-02):1.635019e-01,((52:4.157576e-02,53:6.391546e-02):4.503338e-01,((79:4.454986e-01,(((81:4.926402e-03,80:9.430153e-02):4.821314e-02,85:1.473933e-01):3.857191e-02,(82:1.092375e-02,(84:2.219096e-02,83:1.447340e-02):6.988915e-02):1.149645e-01):2.268004e-01):8.700455e-02,((((((44:2.240609e-04,43:1.602564e-03):6.564707e-02,78:8.253035e-02):1.578236e-01,42:1.019578e-01):7.226499e-02,((76:3.203239e-02,75:1.661679e-01):1.139527e-01,(45:2.557558e-02,74:6.629647e-03):1.362632e-01):4.106382e-02):9.139977e-02,77:4.392624e-03):1.512286e-02,46:1.497300e-01):1.049482e-01):1.212746e-01):1.888785e-01):3.107611e-01):2.845583e-01,1:4.049182e-01);
   tree gen.112000 = [&U] ((2:4.359929e-01,3:4.649227e-01):2.326805e-01,(((50:1.569404e-01,49:4.281172e-01):2.837241e-01,(47:5.944535e-03,48:2.376637e-03):1.416922e+00):3.599123e-01,(((((((59:1.123053e-01,((61:4.147823e-03,62:2.236494e-02):5.181583e-03,86:3.802245e-01):1.927305e-01):9.383000e-03,((11:5.185899e-03,26:1.230954e-02):1.726396e-03,12:3.579438e-04):1.662038e-01):3.418224e-02,(14:1.895108e-01,(58:1.820930e-02,(((17:7.802032e-03,((16:1.013409e-03,15:6.555063e-03):3.965952e-03,51:5.373438e-03):4.089925e-03):1.547227e-01,13:1.318899e-01):5.466657e-02,(28:4.439229e-02,60:5.252931e-03):2.087435e-01):2.302195e-02):5.945867e-02):3.952853e-02):7.551660e-02,(((((57:3.685097e-03,9:5.980046e-03):1.771809e-01,(((8:8.180125e-05,6:2.207704e-03):7.121367e-03,7:1.095711e-01):2.366596e-02,66:9.508890e-02):4.665668e-02):1.440395e-01,(56:6.946320e-03,55:4.408423e-03):9.256420e-02):3.761404e-02,(29:1.629851e-01,((((23:2.565814e-04,25:1.225656e-03):1.345705e-03,(5:1.205900e-03,24:1.481339e-04):9.852412e-04):1.811422e-01,18:2.639707e-01):3.929861e-02,(4:3.671293e-02,(36:2.098483e-02,((20:3.154278e-03,(65:8.835952e-03,(21:2.703994e-02,19:4.320603e-03):5.388131e-03):8.404651e-03):7.594102e-04,(22:5.527834e-02,54:2.304951e-02):2.786492e-02):8.822399e-03):3.446559e-03):2.348476e-01):5.887984e-02):4.680894e-02):5.371873e-02,(((64:1.213937e-01,(10:2.275545e-02,63:3.887214e-02):9.114842e-02):6.942218e-02,27:1.404947e-01):8.718690e-02,(32:2.883765e-03,(33:2.546557e-03,(34:1.708363e-03,35:4.678568e-03):3.557811e-03):7.563524e-04):2.800943e-01):4.416524e-02):5.024419e-02):6.771332e-02,(90:4.115770e-01,(((94:1.771938e-01,(((87:1.733692e-01,89:1.421414e-02):1.689745e-02,88:2.330400e-02):1.725646e-01,(91:1.016730e-03,(93:2.893231e-04,92:1.699084e-02):3.932278e-03):9.781928e-02):6.082567e-02):6.225263e-02,95:6.384508e-02):4.586731e-02,((97:3.284851e-02,96:3.232405e-02):7.042782e-02,((101:1.629187e-02,(99:1.007594e-02,100:6.301196e-03):8.105555e-02):4.307634e-03,98:2.342085e-02):1.110417e-01):9.852566e-02):1.251552e-01):9.627013e-02):5.633719e-02,((((((41:4.204621e-02,(71:1.307056e-01,72:1.484386e-01):1.094736e-01):2.654118e-01,(40:7.702848e-02,(38:1.673348e-03,39:4.359993e-03):5.631144e-01):2.161387e-01):5.230848e-02,73:3.612051e-01):3.109743e-01,((69:1.355019e-02,70:4.012841e-02):4.532957e-02,37:9.629273e-02):5.328919e-01):9.843695e-02,68:4.515374e-01):2.637405e-02,((30:1.360338e-02,67:1.033216e-03):1.516112e-01,31:2.214419e-01):2.403322e-01):4.822112e-02):1.635019e-01,((52:4.157576e-02,53:5.600481e-02):4.503338e-01,((79:4.454986e-01,(((81:4.926402e-03,80:5.377630e-02):5.159545e-02,85:1.473933e-01):3.212683e-02,(82:1.092375e-02,(84:2.219096e-02,83:1.443573e-02):6.988915e-02):1.149645e-01):2.268004e-01):8.700455e-02,(((((44:1.195081e-03,43:9.600053e-05):8.958934e-02,78:6.979727e-02):1.197298e-01,42:1.019578e-01):7.226499e-02,((76:2.331922e-02,75:1.661679e-01):1.139527e-01,(45:2.557558e-02,74:5.567699e-03):1.362632e-01):4.106382e-02):8.843746e-02,(46:1.036656e-01,77:5.726502e-03):5.387264e-02):1.049482e-01):1.212746e-01):2.043120e-01):3.107611e-01):2.845583e-01,1:4.049182e-01);
   tree gen.113000 = [&U] ((2:4.359929e-01,3:4.649227e-01):2.326805e-01,(((50:1.569404e-01,49:4.281172e-01):2.837241e-01,(47:5.944535e-03,48:2.376637e-03):1.416922e+00):2.566345e-01,(((((((59:1.123053e-01,(62:2.304799e-02,(61:2.308952e-03,86:3.915975e-01):4.424259e-03):1.927305e-01):9.612066e-03,((26:1.104567e-02,12:1.087135e-03):1.286090e-03,11:5.185899e-03):1.647543e-01):3.500130e-02,(14:1.895108e-01,(58:1.820930e-02,(((17:7.802032e-03,((16:1.013409e-03,15:5.181645e-03):2.787831e-03,51:5.201554e-03):2.091967e-03):1.547227e-01,13:1.318899e-01):5.466657e-02,(28:4.439229e-02,60:2.464380e-02):1.813081e-01):6.210425e-02):1.466093e-02):3.952853e-02):6.519013e-02,(((((57:4.776840e-04,9:5.980046e-03):1.771809e-01,(((8:1.305524e-03,6:1.600984e-03):1.083627e-02,7:1.095711e-01):1.968331e-02,66:9.510513e-02):4.923546e-02):1.440395e-01,(56:6.946320e-03,55:6.387259e-03):9.350655e-02):3.608865e-02,(29:1.629851e-01,(((23:1.368266e-03,(25:1.179135e-03,(5:1.207007e-03,24:1.451265e-04):2.195604e-03):9.914280e-04):1.672424e-01,18:2.123616e-01):7.967942e-02,(((20:3.154278e-03,(22:5.527834e-02,54:4.184022e-02):1.100138e-02):3.438848e-03,((19:3.211172e-03,21:2.709376e-02):6.761976e-04,65:8.461839e-03):7.966574e-03):6.523381e-03,(36:2.098483e-02,4:3.671293e-02):3.446559e-03):2.348476e-01):8.381038e-02):2.678894e-02):5.371873e-02,(((64:1.100096e-01,(10:2.406664e-02,63:3.887214e-02):9.114842e-02):5.696696e-02,27:1.404947e-01):8.718690e-02,((33:3.199678e-03,(34:2.127333e-03,35:4.678568e-03):2.357499e-03):7.126634e-04,32:2.883765e-03):2.591335e-01):5.565894e-02):4.481479e-02):4.873840e-02,(90:4.115770e-01,(((94:1.771938e-01,(((87:1.733692e-01,89:1.421414e-02):2.874446e-02,88:2.330400e-02):1.725646e-01,(93:4.864251e-04,(92:1.699084e-02,91:7.328484e-03):1.572590e-03):1.048871e-01):6.082567e-02):5.473900e-02,95:6.384508e-02):6.209067e-02,((97:3.284851e-02,96:3.913728e-03):7.042782e-02,(98:1.688862e-02,(101:1.629187e-02,(99:8.866116e-03,100:1.549440e-02):2.077406e-02):4.855818e-02):1.154169e-01):8.437014e-02):1.112928e-01):9.627013e-02):3.697742e-02,(68:2.865392e-01,(((((41:4.204621e-02,(71:1.298342e-01,72:1.484386e-01):1.094736e-01):2.654118e-01,(40:7.702848e-02,(38:1.673348e-03,39:4.359993e-03):5.631144e-01):2.161387e-01):5.803336e-02,73:3.612051e-01):3.109743e-01,(69:1.855560e-02,(70:2.139643e-02,37:9.629273e-02):5.692721e-02):5.053320e-01):8.498205e-02,((30:1.360338e-02,67:1.033216e-03):1.516112e-01,31:2.214419e-01):2.403322e-01):4.744011e-02):4.822112e-02):1.635019e-01,((52:4.157576e-02,53:5.600481e-02):4.503338e-01,((79:4.454986e-01,(((81:4.926402e-03,80:3.595175e-02):3.267986e-02,85:1.216762e-01):5.725475e-02,(82:1.092375e-02,(84:1.093281e-01,83:1.713952e-02):1.688605e-01):1.322550e-01):1.751303e-01):1.184590e-01,(((((44:1.195081e-03,43:2.860150e-05):8.958934e-02,78:6.979727e-02):1.197298e-01,42:1.019578e-01):7.226499e-02,((76:2.331922e-02,75:1.661679e-01):1.157874e-01,(45:2.557558e-02,74:5.567699e-03):1.362632e-01):2.352385e-02):8.843746e-02,(46:1.036656e-01,77:5.726502e-03):7.887367e-02):1.257927e-01):5.444052e-02):2.043120e-01):3.107611e-01):2.845583e-01,1:4.049182e-01);
   tree gen.114000 = [&U] ((2:4.359929e-01,3:5.682532e-01):1.132176e-01,(((50:2.287285e-01,49:4.281172e-01):2.837241e-01,(47:5.944535e-03,48:2.376637e-03):1.416922e+00):2.566345e-01,(((((((59:1.123053e-01,(86:3.915975e-01,(61:2.768148e-03,62:2.304799e-02):4.424259e-03):1.927305e-01):9.612066e-03,((12:1.087135e-03,26:1.104567e-02):3.894151e-04,11:3.790510e-03):1.604259e-01):4.670862e-02,(14:1.895108e-01,(58:1.820930e-02,((((16:1.013409e-03,15:5.181645e-03):2.762032e-03,(17:7.802032e-03,51:6.643703e-03):1.716251e-04):1.502347e-01,13:1.318899e-01):5.466657e-02,(28:4.439229e-02,60:2.464380e-02):1.813081e-01):5.276521e-02):2.573639e-02):3.952853e-02):6.519013e-02,(((((57:5.544390e-03,9:9.090515e-03):1.170542e-01,(((8:1.305524e-03,6:4.497556e-03):1.083627e-02,7:1.095711e-01):6.970814e-02,66:9.510513e-02):3.007561e-02):1.575208e-01,(56:6.946320e-03,55:6.387259e-03):9.350655e-02):3.608865e-02,(29:1.629851e-01,((((24:1.090321e-03,25:1.179135e-03):9.171469e-04,(5:5.191576e-04,23:7.621091e-04):8.917814e-04):1.524001e-01,18:2.123616e-01):8.918677e-02,((36:1.691218e-02,(((22:6.251136e-02,54:8.727448e-03):1.100138e-02,((19:5.095171e-04,21:2.709376e-02):1.186581e-03,65:1.335145e-02):7.434331e-03):9.928666e-04,20:4.872964e-03):6.523381e-03):1.392314e-03,4:3.626199e-02):2.895214e-01):3.541905e-02):2.763476e-02):5.371873e-02,(((64:1.100096e-01,(10:2.406664e-02,63:3.887214e-02):9.114842e-02):5.696696e-02,27:1.404947e-01):8.718690e-02,((33:3.199678e-03,(34:2.223936e-03,35:4.678568e-03):2.337811e-03):9.434170e-04,32:1.760295e-04):2.493103e-01):5.565894e-02):4.481479e-02):4.873840e-02,(90:7.671776e-01,(((94:1.771938e-01,(((87:1.762185e-01,89:1.421414e-02):2.155433e-02,88:2.330400e-02):2.856195e-01,((92:1.181799e-02,91:3.040993e-03):2.716961e-03,93:4.642332e-04):1.109007e-01):4.822378e-02):9.902601e-03,95:6.384508e-02):6.209067e-02,((97:5.191375e-02,96:1.467753e-02):4.584616e-02,(98:1.940004e-02,(99:8.846610e-03,(101:1.592423e-02,100:6.326745e-03):1.470256e-02):3.073779e-02):1.458055e-01):8.437014e-02):1.112928e-01):9.627013e-02):7.009476e-02,(((30:1.360338e-02,67:1.809390e-02):1.516112e-01,31:2.214419e-01):2.403322e-01,(((((41:7.297329e-02,(71:7.882650e-02,72:1.484386e-01):1.700405e-01):2.238314e-01,(40:1.276421e-01,(38:1.673348e-03,39:2.678900e-03):5.631144e-01):9.871538e-02):1.843605e-01,73:3.612051e-01):3.109743e-01,((70:3.690006e-03,37:7.869764e-02):4.541506e-02,69:1.855560e-02):4.982492e-01):8.119200e-02,68:3.982648e-01):5.241817e-02):4.673287e-02):2.515332e-01,((52:4.157576e-02,53:5.600481e-02):5.071338e-01,((79:4.454986e-01,(((81:3.243277e-03,80:3.595175e-02):3.267986e-02,85:1.216762e-01):5.725475e-02,(82:1.092375e-02,(84:1.093281e-01,83:2.888309e-02):1.076869e-01):9.217371e-02):1.751303e-01):1.154293e-01,(((((44:1.203886e-03,43:2.860150e-05):8.958934e-02,78:6.979727e-02):1.197298e-01,42:1.019578e-01):7.226499e-02,((76:2.331922e-02,75:1.661679e-01):1.157874e-01,(45:2.557558e-02,74:1.152088e-03):1.362632e-01):2.352385e-02):8.843746e-02,(46:1.036656e-01,77:2.181199e-03):2.773190e-02):9.680116e-02):8.034850e-02):2.152487e-01):2.618040e-01):2.845583e-01,1:4.049182e-01);
   tree gen.115000 = [&U] ((2:4.424446e-01,3:5.766620e-01):1.148930e-01,(((50:2.321131e-01,49:4.344523e-01):2.879226e-01,(47:6.032501e-03,48:4.778659e-03):1.437889e+00):2.057825e-01,(((((((59:1.139672e-01,(86:3.973922e-01,(61:2.966669e-03,62:3.751726e-02):4.489727e-03):1.866869e-01):3.702544e-02,((12:7.372488e-04,26:1.120912e-02):2.801274e-03,11:3.846601e-03):1.627998e-01):4.739980e-02,(14:1.923152e-01,(58:1.660543e-02,(((((16:9.742023e-04,15:3.106150e-03):3.341166e-03,17:7.917485e-03):6.058719e-04,51:6.742014e-03):1.524578e-01,13:1.338415e-01):5.338748e-02,(28:1.319606e-01,60:1.561951e-02):1.839910e-01):6.629372e-02):1.811175e-02):7.527653e-02):5.527925e-02,(((((57:4.431477e-03,9:1.306642e-02):1.187863e-01,(((8:1.324843e-03,6:4.564110e-03):1.099662e-02,7:1.111925e-01):7.073967e-02,66:9.510760e-02):2.128676e-02):1.598517e-01,(56:7.049110e-03,55:1.559533e-02):1.044601e-01):1.936958e-02,(29:1.653969e-01,(((24:1.106455e-03,(25:2.557431e-03,(5:5.268400e-04,23:9.209662e-05):1.934689e-03):5.185972e-03):1.513096e-01,18:2.155040e-01):8.742122e-02,((36:1.716244e-02,((22:6.343639e-02,54:4.028916e-02):1.468091e-02,(((21:3.146359e-02,19:5.114873e-04):6.642045e-05,65:9.818699e-03):4.107694e-03,20:4.598441e-03):1.213732e-02):5.603187e-03):1.007064e-02,4:3.679859e-02):2.938057e-01):6.785700e-02):2.499307e-02):6.125194e-02,(((64:1.116375e-01,(10:1.162941e-02,63:3.944736e-02):1.077611e-01):5.604953e-02,27:1.425737e-01):8.782673e-02,((34:5.787397e-03,35:4.747800e-03):1.758662e-03,(33:1.555805e-03,32:1.821295e-04):1.967534e-03):2.117009e-01):5.648257e-02):4.079258e-02):4.371524e-02,(90:7.785301e-01,(((94:1.453776e-01,(((87:1.788262e-01,89:8.738969e-03):2.187328e-02,88:2.364884e-02):2.898460e-01,(92:1.199287e-02,(91:3.065358e-03,93:4.711028e-04):2.886721e-03):1.177087e-01):4.857824e-02):3.889638e-02,95:8.272224e-02):6.300947e-02,((97:5.268195e-02,96:1.244676e-03):4.652458e-02,(((99:8.833671e-03,100:6.420367e-03):2.465296e-02,98:3.491140e-02):5.285106e-02,101:1.634466e-02):1.230808e-01):1.098448e-01):1.129397e-01):9.769471e-02):7.067205e-02,(((30:1.425690e-02,67:5.340090e-03):1.538547e-01,31:2.247187e-01):2.438886e-01,(((((41:7.405313e-02,(71:1.053662e-01,72:1.610550e-01):1.364824e-01):3.511855e-01,(40:6.060890e-02,(38:1.698110e-03,39:2.160755e-03):5.714472e-01):1.531503e-01):2.084396e-01,73:3.665501e-01):3.155760e-01,((70:5.457808e-03,37:7.986219e-02):4.608710e-02,69:1.883019e-02):5.056221e-01):8.239346e-02,68:4.041582e-01):5.319384e-02):4.218049e-02):2.552553e-01,((52:4.219099e-02,53:5.836526e-02):4.731433e-01,((79:4.024787e-01,(((81:3.291270e-03,80:3.648376e-02):7.223176e-02,85:1.747985e-01):7.728311e-02,(82:1.175887e-02,(84:5.467700e-02,83:4.026143e-02):1.132781e-01):9.353767e-02):1.736981e-01):1.171373e-01,(((((44:1.089985e-03,43:1.734479e-03):2.685225e-02,78:7.083011e-02):1.215015e-01,42:1.034666e-01):7.333434e-02,((76:2.366430e-02,75:1.686268e-01):1.175008e-01,(45:2.595404e-02,74:1.169137e-03):1.382796e-01):2.387195e-02):8.974613e-02,(46:1.051996e-01,77:2.213476e-03):2.814227e-02):9.823360e-02):8.153747e-02):2.184339e-01):2.656781e-01):2.109825e-01,1:4.109101e-01);
   tree gen.116000 = [&U] ((2:4.408688e-01,3:5.746082e-01):1.759185e-01,(((50:2.312864e-01,49:4.329050e-01):2.868971e-01,(47:1.077915e-02,48:2.183844e-03):1.432768e+00):4.165344e-01,(((((((59:1.082329e-01,(86:3.959769e-01,(61:7.724311e-03,62:3.738363e-02):1.500039e-02):1.860220e-01):2.062509e-02,((12:5.117956e-03,11:3.832901e-03):2.815293e-03,26:1.116920e-02):1.622200e-01):3.834292e-02,(14:1.916302e-01,(58:8.100423e-02,((((17:7.889286e-03,51:6.974276e-03):2.061274e-03,(16:2.446580e-03,15:7.356494e-03):5.954755e-04):1.547582e-01,13:1.333648e-01):5.319733e-02,(28:1.314906e-01,60:2.405438e-02):1.833357e-01):3.508756e-02):1.804724e-02):7.500843e-02):7.269972e-02,(((((57:7.704982e-04,9:1.301988e-02):1.183632e-01,(((8:2.588530e-03,6:3.598434e-03):1.088440e-02,7:1.370368e-01):4.496321e-02,66:9.476887e-02):7.173126e-02):1.592824e-01,(56:7.024004e-03,55:3.198443e-03):1.129774e-01):2.500857e-02,(29:1.648078e-01,(((24:5.462648e-04,((23:3.954928e-04,25:2.548322e-03):1.622117e-04,5:9.372338e-04):5.242283e-03):1.833879e-01,18:2.147365e-01):4.966518e-02,((36:1.710131e-02,4:3.666753e-02):9.002180e-03,(((22:5.902435e-02,54:1.065870e-02):6.905835e-03,20:3.752832e-03):1.899441e-03,((21:3.757734e-02,65:5.901285e-03):9.996165e-04,19:5.096656e-04):4.678735e-03):5.975564e-03):2.927593e-01):6.761532e-02):3.292719e-02):4.530299e-02,(((64:7.955168e-02,(10:1.158799e-02,63:3.930687e-02):1.073773e-01):7.853601e-02,27:1.420659e-01):8.751393e-02,((34:3.578705e-03,35:4.731773e-03):1.752398e-03,(33:2.859977e-05,32:7.288046e-04):3.640383e-03):2.109469e-01):5.502519e-02):4.750687e-02):4.355955e-02,(90:7.757573e-01,(((94:1.448598e-01,(((87:1.781893e-01,89:8.707845e-03):2.723687e-02,88:2.455149e-02):2.428375e-01,((92:1.195016e-02,93:8.571914e-03):8.357901e-03,91:7.303409e-03):7.104302e-02):4.840523e-02):3.875784e-02,95:6.807832e-02):6.278506e-02,((97:6.271593e-02,96:1.209256e-02):4.635888e-02,(98:3.478706e-02,((99:1.523477e-02,100:7.611519e-03):2.495469e-02,101:1.628645e-02):4.219978e-02):1.250326e-01):1.094536e-01):1.125374e-01):9.734676e-02):8.911896e-02,(((30:2.189073e-02,67:6.845973e-04):1.475306e-01,31:2.129469e-01):2.430199e-01,(((((41:8.622928e-03,(71:1.049910e-01,72:1.440577e-01):1.359963e-01):3.499347e-01,(40:6.039304e-02,(38:1.692062e-03,39:4.266648e-03):5.694119e-01):2.044310e-01):8.934753e-02,73:3.652446e-01):3.066987e-01,(37:7.957775e-02,(69:9.460349e-03,70:6.044367e-03):6.767336e-02):4.800462e-01):6.101021e-02,68:4.027187e-01):5.067993e-02):4.203026e-02):2.728445e-01,((52:4.204072e-02,53:5.815739e-02):4.714582e-01,((79:4.245456e-01,(((81:4.471771e-03,80:3.635382e-02):4.834097e-02,85:1.741760e-01):5.965588e-02,(82:1.664388e-02,(84:4.039501e-02,83:4.011803e-02):1.128746e-01):9.320453e-02):1.868056e-01):1.152156e-01,(((((44:8.152538e-04,43:1.728302e-03):2.675662e-02,78:7.057784e-02):1.210688e-01,42:1.030981e-01):7.307316e-02,((76:2.358001e-02,75:9.495964e-02):1.137424e-01,(45:2.586160e-02,74:7.617695e-04):1.278141e-01):3.203797e-02):8.942650e-02,(46:1.048249e-01,77:3.762707e-04):6.582530e-02):9.788373e-02):8.124707e-02):2.176559e-01):2.647319e-01):2.102311e-01,1:3.694429e-01);
   tree gen.117000 = [&U] ((2:4.408688e-01,3:5.746082e-01):1.759185e-01,(((50:2.312864e-01,49:4.329050e-01):2.868971e-01,(47:1.077915e-02,48:1.318169e-02):1.432768e+00):4.402120e-01,(((((((59:1.082329e-01,(86:4.307069e-01,(61:7.724311e-03,62:7.446569e-03):7.568749e-03):1.912253e-01):3.193202e-02,((11:2.921626e-03,26:7.118315e-03):4.174846e-03,12:5.117956e-03):1.668898e-01):3.834292e-02,(14:1.916302e-01,(58:8.100423e-02,((((16:5.425578e-03,15:6.031637e-03):9.459868e-04,(17:5.676611e-03,51:6.229500e-03):2.699575e-03):1.540780e-01,13:1.333648e-01):5.319733e-02,(28:2.022569e-02,60:2.405438e-02):1.833357e-01):7.922585e-03):4.445809e-02):7.500843e-02):7.269972e-02,(((((57:7.704982e-04,9:4.989461e-02):1.183632e-01,(((8:2.588530e-03,6:3.598434e-03):1.088440e-02,7:1.370368e-01):1.695016e-02,66:6.427909e-02):7.173126e-02):1.592824e-01,(56:2.252614e-03,55:3.198443e-03):1.129774e-01):1.432103e-02,(29:1.648078e-01,(18:2.371684e-01,(((23:3.934946e-04,25:2.563668e-03):1.124119e-04,(5:1.598356e-04,24:5.462648e-04):5.352282e-03):1.168902e-01,((36:1.019872e-02,4:3.666753e-02):9.544466e-03,(((22:5.902435e-02,54:1.065870e-02):6.905835e-03,20:2.446681e-03):3.243879e-03,((21:1.686722e-03,65:5.901285e-03):3.595774e-02,19:9.362658e-03):4.678735e-03):4.527449e-03):2.927593e-01):4.573471e-02):7.972128e-02):3.292719e-02):4.530299e-02,(((64:1.111641e-01,(10:1.158799e-02,63:6.827586e-03):9.648650e-02):7.853601e-02,27:1.420659e-01):8.751393e-02,(32:6.787744e-04,((34:1.420229e-04,35:7.970986e-03):4.652325e-03,33:5.143896e-04):2.724586e-03):2.156060e-01):5.502519e-02):4.750687e-02):4.355955e-02,(90:6.309960e-01,(((94:1.448598e-01,(((87:1.674360e-01,89:8.707845e-03):2.726186e-02,88:9.406861e-03):2.336689e-01,(91:7.505702e-03,(92:4.485254e-05,93:8.571914e-03):1.813430e-02):7.002755e-02):4.345147e-02):3.875784e-02,95:5.804747e-02):6.525677e-02,((97:6.271593e-02,96:4.004393e-03):7.716817e-02,(98:2.057300e-02,(101:1.659801e-02,(99:1.523477e-02,100:1.665320e-02):2.495469e-02):4.181544e-02):1.296930e-01):8.897593e-02):1.125374e-01):9.734676e-02):1.322094e-02,(((30:7.137556e-03,67:6.845973e-04):1.475306e-01,31:2.129469e-01):2.430199e-01,(((((41:8.622928e-03,(71:1.049910e-01,72:1.440577e-01):1.456705e-01):3.032588e-01,(40:5.600525e-02,(38:1.692062e-03,39:4.266648e-03):5.694119e-01):1.468691e-01):1.346554e-01,73:3.652446e-01):3.349384e-01,(37:7.957775e-02,(69:9.460349e-03,70:3.625111e-02):3.648743e-02):4.800462e-01):6.101021e-02,68:3.373802e-01):5.067993e-02):7.313100e-02):2.728445e-01,((52:7.754783e-02,53:5.815739e-02):4.391810e-01,((79:4.245456e-01,(((81:5.936214e-03,80:3.635382e-02):4.834097e-02,85:2.469056e-01):5.965588e-02,(82:1.664388e-02,(84:4.039501e-02,83:2.501697e-02):1.392136e-01):9.320453e-02):1.868056e-01):1.152156e-01,(((((44:8.152538e-04,43:2.281571e-04):3.262574e-02,78:7.057784e-02):1.674494e-01,42:7.797170e-02):9.385753e-02,((76:2.358001e-02,75:9.495964e-02):1.137424e-01,(45:7.314900e-02,74:7.617695e-04):1.369925e-01):3.203797e-02):8.942650e-02,(46:1.406343e-01,77:4.433347e-04):2.726919e-02):9.788373e-02):8.124707e-02):2.176559e-01):2.623433e-01):1.930544e-01,1:3.694429e-01);
   tree gen.118000 = [&U] ((2:4.357860e-01,3:5.679835e-01):1.738904e-01,(((50:2.286199e-01,49:4.279140e-01):2.835895e-01,(47:2.471439e-03,48:1.302971e-02):1.416249e+00):2.415190e-01,(((((((59:8.071979e-02,(86:3.115030e-01,(61:2.476612e-03,62:7.360716e-03):1.211944e-02):1.890207e-01):3.156387e-02,(26:7.036248e-03,(12:1.446832e-03,11:6.418324e-04):6.201376e-03):1.685761e-01):3.790086e-02,(14:1.486430e-01,(58:8.007032e-02,(((51:6.366895e-03,((16:1.895843e-04,15:5.962097e-03):1.013391e-03,17:5.413242e-03):1.985590e-03):1.522071e-01,13:1.318273e-01):5.258401e-02,(28:4.411693e-02,60:2.318393e-02):1.759671e-01):9.331217e-03):4.131398e-02):7.414365e-02):6.788324e-02,(((((57:7.616150e-04,9:1.355586e-02):1.169986e-01,(((8:2.558687e-03,6:1.642923e-03):1.075891e-02,7:1.354569e-01):4.542887e-02,66:1.089409e-01):8.010838e-02):1.574460e-01,(56:9.629179e-04,55:2.385915e-03):1.063816e-01):1.146643e-02,(29:1.629077e-01,(((36:1.008114e-02,4:3.624478e-02):9.434427e-03,((54:1.053582e-02,(22:5.834385e-02,((21:1.667275e-03,65:5.833248e-03):3.554318e-02,19:9.254715e-03):4.756336e-03):4.288131e-03):1.261817e-03,20:1.445187e-03):4.475252e-03):2.893840e-01,((((23:3.889580e-04,5:6.791666e-04):3.038528e-03,24:7.913535e-04):1.128732e-04,25:6.195393e-03):1.166634e-01,18:2.344340e-01):4.520743e-02):3.627490e-02):7.134251e-02):3.415207e-02,(((64:1.317770e-01,(10:1.145439e-02,63:2.110109e-02):9.537410e-02):4.668953e-02,27:1.404280e-01):8.650497e-02,((33:1.066596e-03,32:5.147862e-04):1.922526e-03,(34:1.403855e-04,35:6.417130e-04):2.550224e-03):2.147651e-01):5.630728e-02):4.695916e-02):4.940729e-02,(90:6.237212e-01,(((94:1.431897e-01,(((87:9.316525e-02,89:1.602850e-02):2.694755e-02,88:9.298409e-03):2.309749e-01,((93:4.690468e-03,92:4.513379e-05):2.305934e-02,91:7.419168e-03):6.879305e-02):7.243653e-02):2.654837e-02,95:5.737824e-02):5.262934e-02,((97:6.199288e-02,96:3.958226e-03):7.627850e-02,(98:2.033581e-02,(99:1.505912e-02,(100:1.745196e-02,101:2.302145e-02):2.419935e-02):3.578777e-02):7.320038e-02):1.243058e-01):1.112400e-01):9.622444e-02):1.306851e-02,(((30:8.406572e-03,67:6.767045e-04):1.458297e-01,31:2.104918e-01):2.402181e-01,(((((41:1.309800e-02,(71:1.037805e-01,72:1.423969e-01):1.025395e-01):3.589375e-01,(40:5.535956e-02,(38:1.672554e-03,39:4.281125e-03):5.628471e-01):1.451759e-01):1.331030e-01,73:3.610336e-01):3.310769e-01,((37:8.137615e-02,70:2.660642e-04):3.781767e-02,69:3.613977e-02):4.745117e-01):6.030682e-02,68:3.334905e-01):8.321275e-02):3.797898e-02):2.696989e-01,((52:7.665377e-02,53:5.748689e-02):4.341176e-01,((79:4.196510e-01,(((81:7.235561e-03,80:4.646795e-02):3.428315e-02,85:2.440590e-01):7.592971e-02,(82:1.645199e-02,(84:3.992929e-02,83:4.818774e-02):1.115788e-01):9.212996e-02):1.846519e-01):8.043750e-02,(((((44:1.147028e-03,43:5.895609e-04):3.224960e-02,78:8.602856e-02):1.702857e-01,42:7.707276e-02):8.193002e-02,((76:2.330816e-02,75:1.270568e-01):8.436523e-02,(45:4.351272e-02,74:2.240405e-04):1.354131e-01):3.166860e-02):8.839549e-02,(46:1.390129e-01,77:4.382234e-04):2.695480e-02):9.675522e-02):8.031036e-02):1.617151e-01):2.593187e-01):2.591004e-01,1:3.651835e-01);
   tree gen.119000 = [&U] ((2:4.575964e-01,3:5.964101e-01):1.256400e-01,(((50:2.564775e-01,49:4.493304e-01):3.304494e-01,(47:3.720336e-03,48:1.368183e-02):1.487130e+00):2.536067e-01,(((((((59:8.475968e-02,(86:3.270932e-01,(61:2.175647e-03,62:1.025072e-02):1.272600e-02):1.984808e-01):3.314359e-02,(12:2.459004e-04,(26:7.359951e-03,11:8.729089e-03):6.308684e-03):1.896587e-01):6.206988e-03,(14:1.560823e-01,(58:4.803825e-02,((((16:1.990727e-04,15:9.240975e-03):3.437804e-03,(51:6.685548e-03,17:5.941885e-03):2.079512e-03):1.653993e-01,13:1.384250e-01):5.521576e-02,(28:3.381787e-02,60:2.434425e-02):2.004358e-01):2.705122e-02):2.922892e-02):7.537268e-02):7.128068e-02,(((((57:1.581031e-03,9:1.423431e-02):1.444703e-01,(((8:4.114934e-04,6:1.988261e-03):1.129738e-02,7:1.422363e-01):1.141306e-01,66:5.709032e-02):1.503953e-02):1.184420e-01,(56:1.486877e-02,55:2.505326e-03):1.117059e-01):1.204031e-02,(29:1.710610e-01,(18:2.461671e-01,(((24:1.206481e-03,5:1.768372e-04):6.892621e-04,(23:4.030124e-04,25:2.603422e-03):1.593551e-03):1.906455e-01,(((((21:3.488050e-03,(65:5.961090e-03,54:1.079722e-02):5.197453e-03):3.386154e-02,(22:6.321476e-02,19:9.573161e-03):1.626537e-04):5.486601e-03,20:3.424911e-03):2.927066e-03,4:4.664396e-02):1.821499e-03,36:1.587299e-02):3.038672e-01):4.746999e-02):3.809040e-02):7.491309e-02):3.586133e-02,(((64:1.115391e-01,(10:1.202766e-02,63:2.215716e-02):1.001474e-01):4.902626e-02,27:1.474562e-01):9.083441e-02,((32:2.451606e-03,(34:9.511113e-04,35:6.120406e-03):2.141332e-03):1.657972e-03,33:1.120005e-03):2.252369e-01):5.912537e-02):4.930939e-02):5.188005e-02,(90:6.549374e-01,(((94:1.843396e-01,(((87:9.782803e-02,89:6.438798e-04):4.942245e-02,88:6.070385e-03):2.364635e-01,((92:2.133961e-03,93:1.588929e-03):1.299773e-02,91:2.625159e-02):6.795670e-02):7.639125e-02):3.074055e-02,95:6.024993e-02):5.526336e-02,((97:3.220829e-02,96:4.156329e-03):1.110846e-01,(101:8.951233e-03,(98:2.135359e-02,(100:1.832540e-02,99:3.048320e-03):3.569382e-02):7.039268e-02):7.401408e-02):1.151060e-01):1.168074e-01):1.025332e-01):1.740142e-02,(((30:2.588741e-03,67:7.105725e-04):1.587282e-01,31:2.210266e-01):2.377765e-01,(((((41:8.088072e-03,(71:1.089746e-01,72:1.495236e-01):1.218872e-01):3.769017e-01,(40:6.909651e-02,(38:2.606183e-03,39:5.886861e-04):5.910167e-01):1.524417e-01):1.397646e-01,73:3.432278e-01):3.352111e-01,(37:8.614465e-02,(69:3.857653e-02,70:2.804063e-03):3.868013e-02):4.982602e-01):7.893444e-02,68:3.501811e-01):6.547483e-02):3.987977e-02):2.831969e-01,((52:8.049017e-02,53:6.036401e-02):4.558445e-01,((79:4.406539e-01,(((81:7.597690e-03,80:3.707017e-02):7.037864e-02,85:2.562737e-01):6.253783e-02,(82:1.484063e-02,(84:4.192769e-02,83:3.166146e-02):1.740886e-01):9.064104e-02):1.938934e-01):7.008571e-02,(((((44:1.741332e-03,43:1.232493e-03):3.386364e-02,78:6.774592e-02):1.031855e-01,42:6.447399e-02):1.001305e-01,((76:2.447469e-02,75:1.334158e-01):8.858758e-02,(45:4.569046e-02,74:2.352533e-04):1.421903e-01):4.859163e-02):9.281954e-02,(46:1.459703e-01,77:2.558809e-02):2.830385e-02):1.015977e-01):8.432977e-02):1.698087e-01):2.722972e-01):2.720680e-01,1:3.834604e-01);
   tree gen.120000 = [&U] ((2:4.463457e-01,3:5.817465e-01):9.947049e-02,(((50:2.496542e-01,49:4.382830e-01):2.999225e-01,(47:1.212753e-02,48:1.334544e-02):1.450567e+00):2.906821e-01,(((((((59:8.267574e-02,(86:3.190512e-01,(61:1.359174e-02,62:5.708087e-03):9.608437e-03):1.516541e-01):3.232871e-02,(12:2.398546e-04,(11:4.547035e-03,26:1.958754e-02):2.521049e-03):1.836640e-01):9.761010e-03,(14:1.522448e-01,(58:4.685716e-02,((((17:5.906466e-03,(16:2.806046e-04,15:2.998460e-03):2.874063e-03):2.398494e-04,51:6.686060e-03):1.664090e-01,13:1.350216e-01):5.385820e-02,(28:3.298641e-02,60:2.374571e-02):1.955078e-01):1.006085e-02):2.851028e-02):7.577897e-02):6.952815e-02,(((((57:1.542159e-03,9:8.245993e-03):1.409183e-01,(((8:4.013763e-04,6:1.939377e-03):1.101962e-02,7:1.387393e-01):1.573403e-02,66:6.834561e-02):4.882542e-02):1.155299e-01,(56:1.393747e-03,55:2.900604e-03):1.089594e-01):1.174428e-02,(29:1.668552e-01,(18:2.401147e-01,(((23:4.246652e-05,(25:2.582990e-03,5:9.392883e-04):1.629919e-04):6.622841e-04,24:3.371659e-03):1.848845e-01,((4:4.549715e-02,36:1.548273e-02):1.305601e-03,(((21:1.236435e-02,(65:3.279134e-03,54:9.041240e-03):2.446689e-03):9.164439e-03,(22:6.166054e-02,19:2.233269e-03):1.586546e-04):2.960370e-03,20:7.088590e-03):2.997937e-03):2.963962e-01):1.613374e-02):6.655940e-02):7.307125e-02):4.092092e-02,(((64:1.046625e-01,(10:1.173195e-02,63:9.988792e-04):9.768515e-02):4.782088e-02,27:1.438308e-01):8.860111e-02,(32:2.391330e-03,((34:2.247804e-03,35:5.969927e-03):9.213622e-03,33:1.092468e-03):9.977539e-04):2.144955e-01):5.630732e-02):4.809705e-02):5.060450e-02,(90:6.388348e-01,(((94:1.798074e-01,(((87:9.542278e-02,89:2.422276e-02):2.490726e-02,88:5.921136e-03):2.306497e-01,(93:1.549863e-03,(91:6.606590e-03,92:2.081494e-03):2.983295e-02):1.152076e-01):7.451307e-02):2.998475e-02,95:5.876860e-02):5.390463e-02,((97:3.141640e-02,96:4.927893e-03):1.083535e-01,(((100:1.787484e-02,99:2.914252e-03):3.590898e-02,98:2.107518e-02):8.188839e-02,101:8.574035e-03):6.902606e-02):1.122759e-01):1.041986e-01):1.000122e-01):9.479839e-02,(((30:2.525093e-03,67:6.931020e-04):1.548256e-01,31:2.155923e-01):2.319305e-01,(((((41:2.370311e-02,(71:1.062953e-01,72:2.111136e-01):1.416640e-01):3.885901e-01,(40:6.739767e-02,(38:1.665076e-03,39:1.966395e-04):5.764857e-01):1.677762e-01):6.455636e-02,73:3.347890e-01):3.269695e-01,(37:3.621806e-02,(69:3.762807e-02,70:2.735121e-03):3.772912e-02):5.490397e-01):7.699372e-02,68:3.415714e-01):6.386503e-02):3.889927e-02):2.762341e-01,((52:7.851120e-02,53:5.887988e-02):4.446369e-01,((79:4.298198e-01,(((81:2.732228e-02,80:3.615875e-02):2.924321e-02,85:2.499729e-01):5.627656e-02,(82:1.447576e-02,(84:4.533594e-02,83:3.088302e-02):1.562997e-01):8.841250e-02):1.574626e-01):6.836255e-02,(46:1.423814e-01,(77:2.359645e-03,((((44:1.933178e-04,43:4.340907e-04):3.303105e-02,78:7.563514e-02):1.577021e-01,42:6.288880e-02):3.050462e-02,((76:3.617264e-03,75:1.301356e-01):8.640952e-02,(45:4.456710e-02,74:8.490588e-03):1.691748e-01):2.740384e-02):9.053744e-02):2.760795e-02):9.909974e-02):8.225640e-02):1.656337e-01):2.656024e-01):2.653788e-01,1:3.740324e-01);
   tree gen.121000 = [&U] ((2:4.463457e-01,3:5.817465e-01):9.947049e-02,(((50:1.215997e-01,49:4.382830e-01):2.999225e-01,(47:1.647850e-02,48:5.945102e-03):1.450567e+00):2.906821e-01,(((((((59:8.267574e-02,(86:3.190512e-01,(61:1.359174e-02,62:5.708087e-03):9.608437e-03):1.516541e-01):3.121270e-02,(12:1.611902e-04,(11:4.547035e-03,26:2.032722e-02):2.520176e-03):1.754873e-01):1.912653e-02,(14:1.522448e-01,(58:3.682613e-02,(((17:5.906466e-03,(51:3.015802e-03,(16:2.806046e-04,15:2.998460e-03):2.998199e-03):3.231422e-04):1.231622e-01,13:1.350216e-01):5.385820e-02,(28:3.298641e-02,60:5.760435e-03):1.955078e-01):2.236622e-02):1.822116e-02):7.577897e-02):4.440554e-02,(((((57:1.542159e-03,9:5.138709e-03):1.409183e-01,(((8:4.013763e-04,6:1.939377e-03):9.088654e-03,7:1.387393e-01):3.761715e-02,66:6.834561e-02):3.224200e-02):1.155299e-01,(56:8.186481e-03,55:3.829198e-04):1.089594e-01):1.241764e-02,(29:1.668552e-01,(18:1.891492e-01,(((25:2.264173e-03,(24:1.665204e-03,23:4.215704e-04):2.372807e-04):2.638833e-04,5:2.843610e-04):1.844326e-01,((36:1.556998e-02,((22:6.166054e-02,(19:2.233269e-03,((54:9.041240e-03,21:1.236435e-02):2.363112e-02,65:3.279134e-03):8.768497e-03):1.664450e-04):2.960370e-03,20:4.318998e-03):6.438798e-03):1.257654e-03,4:3.863552e-02):2.963962e-01):1.613374e-02):5.105724e-02):4.748327e-02):4.092092e-02,(((64:1.046625e-01,(10:1.655326e-02,63:9.988792e-04):4.946235e-02):9.586685e-02,27:1.438308e-01):8.524007e-02,(32:2.349324e-03,(33:1.119447e-03,(34:2.283270e-03,35:8.279879e-04):9.125097e-03):9.304719e-04):2.178552e-01):5.630732e-02):4.809705e-02):6.706127e-02,(90:6.388348e-01,(((94:1.581770e-01,(((87:1.101241e-01,89:4.605874e-03):5.501581e-02,88:5.921136e-03):2.547896e-01,(93:3.406526e-03,(92:2.087122e-03,91:6.637019e-03):3.085575e-02):7.814020e-02):7.697495e-02):3.326540e-02,95:5.876860e-02):9.620620e-02,((97:3.141640e-02,96:2.409260e-02):1.083535e-01,(((100:1.463620e-02,99:1.917696e-02):1.844938e-02,98:2.107518e-02):8.188839e-02,101:8.574035e-03):4.774191e-02):7.139411e-02):1.403636e-01):1.000122e-01):6.060520e-02,(((30:4.907957e-03,67:3.789296e-03):1.477746e-01,31:2.155923e-01):2.319305e-01,(((((41:2.370311e-02,(71:1.062953e-01,72:2.111136e-01):1.416640e-01):2.459120e-01,(40:6.739767e-02,(38:4.474126e-03,39:1.966395e-04):5.764857e-01):1.677762e-01):6.381431e-02,73:3.347890e-01):3.463602e-01,(37:1.084260e-02,(69:3.865418e-02,70:8.856310e-03):3.772912e-02):5.490397e-01):7.699372e-02,68:3.415714e-01):6.386503e-02):3.889927e-02):2.762341e-01,((52:8.841406e-02,53:5.887988e-02):4.446369e-01,((79:4.298198e-01,(((81:2.732228e-02,80:3.615875e-02):6.850602e-02,85:2.499729e-01):5.627656e-02,(82:1.115781e-02,(84:7.445299e-02,83:4.503589e-02):1.562997e-01):8.841250e-02):1.574626e-01):6.427909e-02,(((((44:1.084892e-04,43:4.340907e-04):4.046820e-02,78:7.563514e-02):1.577021e-01,42:6.288880e-02):7.316879e-02,((76:3.617264e-03,75:1.301356e-01):8.640952e-02,(45:2.015832e-02,74:4.562313e-03):1.691748e-01):3.319772e-02):9.053744e-02,(77:8.365639e-03,46:1.370858e-01):2.760795e-02):9.909974e-02):8.614342e-02):1.656337e-01):2.656024e-01):2.653788e-01,1:3.740324e-01);
   tree gen.122000 = [&U] ((2:4.314581e-01,3:5.623427e-01):9.615270e-02,(((50:1.175438e-01,49:3.684433e-01):3.240591e-01,(47:1.592887e-02,48:5.746806e-03):1.402184e+00):2.809866e-01,(((((((59:7.991814e-02,(86:3.084094e-01,(61:1.313840e-02,62:9.378468e-03):8.327612e-03):1.465957e-01):3.017162e-02,((12:5.174512e-05,11:4.395371e-03):1.761802e-03,26:1.758827e-02):1.731787e-01):1.848857e-02,(14:1.471668e-01,(58:3.559782e-02,(((17:5.709459e-03,(51:2.915211e-03,(16:4.306325e-03,15:2.898448e-03):6.172334e-04):2.977215e-04):1.190542e-01,13:1.305181e-01):5.206179e-02,(28:4.176505e-02,60:5.568299e-03):2.070899e-01):3.162299e-02):1.761340e-02):7.325140e-02):2.984313e-02,(((((57:1.490721e-03,9:4.967310e-03):1.666436e-01,(((8:1.855656e-03,6:1.874690e-03):8.785507e-03,7:1.341117e-01):3.636245e-02,66:9.358432e-02):3.116658e-02):1.116765e-01,(56:8.028627e-03,55:3.940828e-03):1.006018e-01):2.187362e-02,(29:1.612899e-01,(18:1.828402e-01,((((25:2.188653e-03,24:6.646487e-04):1.063282e-03,23:4.466081e-04):2.297436e-04,5:2.299504e-03):1.775136e-01,((36:1.505065e-02,4:3.734685e-02):1.260083e-03,(((65:3.169760e-03,((54:9.893821e-03,21:2.864268e-02):5.681622e-03,19:7.088258e-03):5.357166e-03):9.892673e-05,20:4.174940e-03):2.861628e-03,22:5.960388e-02):6.031449e-03):2.865101e-01):1.559561e-02):8.840942e-02):4.589949e-02):3.955602e-02,(((64:1.413037e-01,(10:1.162883e-02,63:1.279375e-02):7.269938e-02):7.153374e-02,27:1.390334e-01):8.239693e-02,(((32:4.415691e-03,35:5.595501e-03):5.806918e-03,34:2.207112e-03):8.826973e-04,33:7.330491e-03):2.061961e-01):5.442922e-02):4.649279e-02):7.309381e-02,(90:6.175268e-01,(((94:1.529011e-01,(((87:1.064510e-01,89:1.854653e-02):5.318079e-02,88:5.723640e-03):2.568228e-01,(92:1.023814e-02,(91:6.415645e-03,93:1.328674e-02):3.180929e-04):7.256556e-02):6.656570e-02):1.578570e-02,95:9.169939e-02):7.308231e-02,((97:3.036853e-02,96:7.129765e-04):1.047394e-01,(98:2.710625e-02,(101:3.413253e-02,(100:1.675371e-02,99:1.535013e-03):1.306477e-02):8.881319e-02):7.135754e-02):6.901279e-02):1.356819e-01):9.667637e-02):5.858375e-02,(((30:4.744255e-03,67:3.662906e-03):1.428456e-01,31:2.084014e-01):2.241945e-01,(((((41:5.613409e-02,(71:1.027498e-01,72:2.040720e-01):1.369388e-01):1.868444e-01,(40:7.999228e-02,(38:1.587763e-03,39:3.595939e-03):5.572573e-01):1.621801e-01):1.051073e-01,73:3.236223e-01):3.348075e-01,(37:2.759822e-02,(69:9.483814e-03,70:5.319035e-03):2.711241e-02):5.307268e-01):7.442564e-02,68:3.754794e-01):5.586220e-02):4.795645e-02):2.670204e-01,((52:8.546505e-02,53:5.691597e-02):4.298063e-01,((79:3.686803e-01,(((81:9.458203e-03,80:3.495269e-02):8.091115e-02,85:2.416351e-01):4.980013e-02,(82:2.841336e-02,(84:7.655789e-02,83:6.469634e-02):1.502482e-01):9.129080e-02):3.007292e-01):6.213509e-02,(((((44:7.770045e-05,43:4.196118e-04):3.911841e-02,78:7.311237e-02):1.609194e-01,42:6.079118e-02):6.411706e-02,((76:1.847618e-02,75:1.257949e-01):8.352738e-02,(45:1.948595e-02,74:4.410139e-03):1.635321e-01):3.209043e-02):8.751761e-02,(77:8.086607e-03,46:1.325134e-01):2.668711e-02):1.366599e-01):6.451994e-02):2.419845e-01):2.567433e-01):2.565272e-01,1:3.615568e-01);
   tree gen.123000 = [&U] ((2:4.428714e-01,3:5.772182e-01):1.784993e-01,(((50:1.206531e-01,49:3.781896e-01):3.326314e-01,(47:2.664994e-03,48:5.898825e-03):1.439276e+00):2.884194e-01,(((((((59:8.203219e-02,(62:1.067910e-03,(61:3.922360e-05,86:3.165677e-01):1.172667e-03):1.518419e-01):3.091735e-02,(12:5.499508e-05,(26:1.837493e-02,11:5.504481e-03):5.695669e-04):1.434616e-01):1.811441e-02,(14:1.510597e-01,(58:3.653948e-02,(((((16:4.950931e-03,15:2.975120e-03):1.671906e-03,51:8.234784e-03):4.453749e-04,17:5.860490e-03):1.222035e-01,13:1.201906e-01):6.969470e-02,(28:4.286985e-02,60:5.715595e-03):2.408727e-01):2.027981e-02):4.291537e-02):7.518910e-02):5.135946e-02,(((((57:1.530155e-03,9:1.577206e-03):1.710518e-01,(((8:1.904744e-03,6:2.950508e-03):8.009785e-03,7:1.376593e-01):3.732434e-02,66:9.605988e-02):3.199102e-02):1.146306e-01,(56:8.241006e-03,55:4.045073e-03):1.032630e-01):2.245223e-02,(29:1.655564e-01,((18:1.876768e-01,((25:2.246548e-03,(5:2.391875e-03,23:4.584221e-04):1.700567e-03):1.497162e-03,24:6.822305e-04):1.890493e-01):1.793536e-02,(4:3.833478e-02,((20:4.285378e-03,(21:2.940036e-02,((19:6.260907e-03,(65:2.025218e-04,22:6.118057e-02):3.615511e-03):5.366367e-03,54:1.015554e-02):2.153547e-03):3.782220e-03):8.451748e-03,36:2.272263e-02):1.080653e-03):3.022801e-01):9.084153e-02):5.307529e-02):4.060239e-02,(((64:1.450416e-01,(10:1.432481e-02,63:8.661085e-03):7.894014e-02):7.342600e-02,27:1.427112e-01):8.457656e-02,(((33:5.924133e-03,32:9.211314e-04):4.558105e-03,35:3.302908e-03):4.986027e-03,34:2.265497e-03):2.285064e-01):5.586902e-02):6.421532e-02):6.193171e-02,(90:6.325172e-01,(((94:1.381357e-01,(((87:1.615647e-01,89:9.099019e-03):4.189858e-02,88:5.875046e-03):2.524719e-01,(91:6.466842e-03,(92:6.397548e-04,93:2.354288e-03):4.410516e-03):7.441242e-02):5.826252e-02):3.188195e-02,95:9.412509e-02):5.551263e-02,((97:3.117186e-02,96:1.075983e-02):1.043265e-01,(98:2.782328e-02,(101:3.503543e-02,(100:1.800940e-02,99:1.560976e-03):6.004785e-02):2.718149e-02):7.324514e-02):1.463316e-01):1.392710e-01):1.201056e-01):7.872140e-02,(68:3.854118e-01,(((((41:4.852157e-02,(71:1.086161e-01,72:2.094703e-01):1.374296e-01):1.917870e-01,(40:6.617628e-02,(38:4.683057e-03,39:3.691061e-03):5.719983e-01):2.050248e-01):1.078876e-01,73:3.321830e-01):3.436641e-01,(37:2.832827e-02,(69:1.016993e-02,70:5.459738e-03):2.782961e-02):5.447660e-01):7.158351e-02,((30:2.391752e-02,67:1.173835e-02):1.466243e-01,31:2.139142e-01):2.301251e-01):6.919538e-02):4.922503e-02):1.730328e-01,((52:8.772584e-02,53:5.842155e-02):4.411759e-01,((79:3.784329e-01,(((81:9.708398e-03,80:6.072269e-02):6.538384e-02,85:2.480271e-01):5.111748e-02,(82:2.916497e-02,(84:5.278453e-02,83:6.640773e-02):1.782403e-01):9.370569e-02):3.086843e-01):6.377873e-02,(((((44:7.975584e-05,43:4.431323e-03):4.015319e-02,78:7.504639e-02):1.651762e-01,42:9.431892e-02):6.581313e-02,((76:1.896492e-02,75:1.291226e-01):8.573691e-02,(45:2.000141e-02,74:3.648849e-04):1.678580e-01):3.293931e-02):8.983269e-02,(77:8.300520e-03,46:1.360187e-01):5.037998e-02):1.402749e-01):6.622667e-02):1.855429e-01):3.448882e-01):2.633131e-01,1:3.711210e-01);
   tree gen.124000 = [&U] ((2:4.405525e-01,3:4.035942e-01):1.775646e-01,(((50:1.200214e-01,49:3.762094e-01):3.308897e-01,(47:2.651040e-03,48:5.867939e-03):1.431740e+00):2.869093e-01,(((((((59:8.160267e-02,((62:1.560087e-03,61:3.901823e-05):1.135111e-02,86:3.149101e-01):1.513301e-01):3.198011e-02,(26:1.827872e-02,(12:7.638331e-04,11:5.475660e-03):1.103066e-03):1.401107e-01):1.801956e-02,(14:1.914687e-01,(58:3.634816e-02,((((51:4.657063e-03,(16:5.844388e-04,15:2.959542e-03):1.482095e-03):5.951245e-03,17:5.290264e-03):1.277744e-01,13:1.195613e-01):3.309600e-02,(28:4.264538e-02,60:2.317263e-02):2.396114e-01):2.017363e-02):4.150939e-02):7.615517e-02):8.143670e-02,(((((57:1.522143e-03,9:1.196166e-04):1.617126e-01,(((8:4.086944e-03,6:2.935059e-03):6.192853e-03,7:1.369385e-01):3.712891e-02,66:9.555691e-02):4.939063e-02):1.062289e-01,(56:8.545066e-03,55:4.023893e-03):1.370742e-01):2.233467e-02,(29:1.554242e-01,((18:1.866941e-01,((5:4.869891e-04,23:1.911280e-03):2.108128e-03,(24:2.312547e-04,25:2.234785e-03):1.505076e-03):1.849852e-01):1.784145e-02,((4:3.813406e-02,((((65:1.477027e-03,(19:3.275084e-03,54:4.615833e-02):3.666138e-04):3.024204e-03,21:2.803948e-02):4.043071e-03,22:6.525634e-02):3.942748e-03,20:2.476720e-03):2.729779e-03):7.712851e-04,36:2.260366e-02):2.945190e-01):9.036588e-02):5.730613e-02):4.038979e-02,(((64:5.737496e-02,(10:1.424981e-02,63:8.615735e-03):7.852681e-02):1.142344e-01,27:1.646810e-01):1.086859e-01,((33:4.513455e-04,32:3.024972e-03):1.493769e-03,(34:2.161670e-03,35:2.464843e-03):3.697814e-03):2.273099e-01):5.557649e-02):6.667269e-02):4.049613e-02,(90:6.292053e-01,(((94:1.374124e-01,(((87:1.607187e-01,89:1.966029e-02):4.167920e-02,88:3.751812e-03):2.741958e-01,((91:1.669428e-03,92:2.216032e-03):9.609760e-03,93:2.341961e-03):8.400606e-02):4.903910e-02):3.171502e-02,95:9.363224e-02):5.522197e-02,((97:4.667387e-02,96:1.070349e-02):8.399343e-02,(((100:2.787341e-02,99:1.364895e-03):4.757163e-02,98:3.325872e-02):2.611424e-02,101:1.832821e-02):6.710431e-02):8.991228e-02):1.385418e-01):1.373944e-01):5.990580e-02,((((((41:1.399582e-02,(71:9.385117e-02,72:2.083735e-01):1.367100e-01):1.904638e-01,(40:6.582977e-02,(38:1.187968e-03,39:1.578959e-03):5.690033e-01):2.039513e-01):1.073227e-01,73:3.304437e-01):3.418647e-01,(37:2.721610e-02,(69:3.169645e-02,70:3.701899e-03):1.137554e-02):5.162792e-01):6.940984e-02,68:3.833938e-01):8.235785e-02,((30:1.007387e-02,67:1.167689e-02):1.458566e-01,31:2.127941e-01):2.033460e-01):6.748221e-02):1.721268e-01,((52:8.726650e-02,53:5.811566e-02):4.634391e-01,((79:3.764514e-01,(((81:7.301575e-03,80:6.040475e-02):3.675528e-02,85:2.467284e-01):5.084983e-02,(82:2.901227e-02,(84:5.250815e-02,83:6.606002e-02):1.773070e-01):9.321504e-02):2.125303e-01):9.069236e-02,(((((44:4.259650e-05,43:2.133393e-03):5.403363e-02,78:7.465345e-02):1.643113e-01,42:1.186517e-01):4.683923e-02,((76:4.537660e-02,75:1.284465e-01):6.552111e-02,(45:2.612547e-02,74:5.348740e-03):1.669791e-01):4.784217e-02):7.633964e-02,(77:1.090431e-02,46:1.353065e-01):4.733940e-02):1.506293e-01):9.162333e-02):2.307489e-01):2.937854e-01):2.619343e-01,1:3.691778e-01);
   tree gen.125000 = [&U] ((2:4.405525e-01,3:4.035942e-01):1.775646e-01,(((50:1.200214e-01,49:3.762094e-01):3.308897e-01,(47:6.404728e-03,48:5.867939e-03):1.431740e+00):2.869093e-01,(((90:6.292053e-01,(((94:1.374124e-01,(((87:1.607187e-01,89:1.966029e-02):4.167920e-02,88:3.751812e-03):2.741958e-01,(93:5.210027e-04,(92:4.946832e-03,91:1.693372e-03):8.969718e-03):5.925960e-02):4.963086e-02):3.219705e-02,95:9.363224e-02):5.522197e-02,((97:5.540135e-02,96:1.070349e-02):5.492929e-02,(98:3.325872e-02,((100:2.680589e-02,99:1.364895e-03):2.199357e-02,101:1.832821e-02):5.616068e-02):1.106931e-01):8.991228e-02):1.385418e-01):1.175600e-01,(((((59:1.079125e-01,((62:8.757211e-03,61:9.118983e-05):1.112619e-02,86:3.149101e-01):1.513301e-01):2.055391e-02,((26:1.457027e-02,12:1.268304e-03):4.360303e-03,11:5.475660e-03):1.435432e-01):1.801956e-02,(14:1.914687e-01,(58:3.634816e-02,((((17:5.290264e-03,(16:3.336157e-04,15:6.239179e-03):4.647974e-03):1.889108e-03,51:1.128639e-02):1.277744e-01,13:1.195613e-01):6.184382e-02,(28:4.264538e-02,60:1.261362e-02):2.396114e-01):2.017363e-02):4.150939e-02):9.132813e-02):7.018873e-02,(((((57:7.994722e-03,9:1.054191e-03):1.617126e-01,(((8:4.086944e-03,6:2.935059e-03):1.614863e-02,7:1.465375e-01):3.147918e-02,66:7.019735e-02):4.939063e-02):1.062289e-01,(56:6.943010e-04,55:1.607866e-03):1.397309e-01):2.233467e-02,(29:1.554242e-01,(18:1.866941e-01,((24:3.303196e-03,(25:1.012364e-02,(5:1.427237e-03,23:1.148385e-03):3.371234e-04):1.090290e-03):1.718896e-01,(4:3.813406e-02,((20:2.429254e-03,((65:3.387613e-03,(22:6.723602e-02,(54:1.517461e-02,21:2.803948e-02):3.962349e-04):4.311490e-03):3.024204e-03,19:6.937516e-03):4.043071e-03):2.729779e-03,36:2.260366e-02):5.448044e-03):2.737056e-01):1.870666e-02):9.036588e-02):7.050310e-02):4.276605e-02,(((64:5.919479e-02,(10:1.424981e-02,63:8.615735e-03):7.852681e-02):6.605668e-02,27:1.646810e-01):1.086859e-01,(34:2.208886e-03,((32:3.432042e-03,33:8.001937e-04):1.123805e-04,35:3.412620e-03):4.812328e-03):2.165275e-01):7.942331e-02):3.279871e-02):6.352429e-02,((((((41:1.266370e-02,(71:1.177320e-01,72:2.083735e-01):1.233134e-01):2.375557e-01,(40:6.582977e-02,(38:1.187968e-03,39:1.578959e-03):6.394523e-01):1.649782e-01):1.073227e-01,73:3.304437e-01):3.418647e-01,(37:2.721610e-02,(69:2.749164e-02,70:1.580821e-03):1.137554e-02):5.162792e-01):5.127841e-02,68:3.599794e-01):8.235785e-02,((30:1.007387e-02,67:1.167689e-02):1.458566e-01,31:2.427171e-01):1.927168e-01):6.748221e-02):3.432971e-02):1.721268e-01,((52:8.726650e-02,53:4.727800e-02):4.437244e-01,((79:4.459725e-01,(((81:1.064449e-02,80:6.296163e-02):3.675528e-02,85:2.467284e-01):5.084983e-02,(82:1.026840e-02,(84:5.250815e-02,83:1.830726e-02):1.773070e-01):9.729916e-02):2.125303e-01):9.069236e-02,(((((44:9.123751e-04,43:1.589053e-03):3.615713e-02,78:7.465345e-02):1.475359e-01,42:1.186517e-01):4.548071e-02,((76:4.537660e-02,75:1.284465e-01):6.552111e-02,(45:2.325362e-02,74:7.130662e-03):1.669791e-01):1.510775e-02):1.136346e-01,(77:4.592653e-03,46:1.353065e-01):4.482100e-02):9.330018e-02):9.162333e-02):2.307489e-01):2.937854e-01):2.619343e-01,1:3.691778e-01);
   tree gen.126000 = [&U] ((2:4.642312e-01,3:4.252865e-01):1.871083e-01,(((50:2.100144e-01,49:3.964298e-01):2.969555e-01,(47:6.748968e-03,48:6.183327e-03):1.508692e+00):3.023300e-01,((((90:6.630237e-01,(((94:1.447980e-01,(((87:1.312972e-01,89:2.071699e-02):4.391936e-02,88:3.953464e-03):2.889332e-01,(93:5.490054e-04,(92:5.212713e-03,91:1.784387e-03):9.913630e-03):6.244467e-02):5.229840e-02):6.241136e-02,95:1.115719e-01):1.107467e-01,((97:3.835017e-02,96:1.923553e-03):6.233442e-02,(98:3.504630e-02,(101:2.124434e-02,(100:2.824665e-02,99:2.017524e-03):4.304643e-02):4.574247e-02):1.191133e-01):9.474486e-02):1.459881e-01):1.238786e-01,((((59:1.137126e-01,((62:9.227891e-03,61:7.833444e-04):1.292633e-02,86:3.844954e-01):1.519204e-01):2.165863e-02,((11:5.742230e-03,26:1.584913e-02):4.873561e-03,12:3.000682e-04):1.096123e-01):1.898807e-02,(14:2.017598e-01,(58:2.752052e-02,(((17:5.364582e-03,(51:1.075656e-02,(16:3.515468e-04,15:6.574521e-03):8.242255e-04):1.911656e-03):1.346420e-01,13:1.149632e-01):5.345898e-02,(28:4.493748e-02,60:1.275491e-02):2.524900e-01):2.125791e-02):5.116705e-02):3.409682e-02):7.396122e-02,(((((57:8.424420e-03,9:4.917462e-03):1.704043e-01,(((8:4.306608e-03,6:3.092812e-03):1.000636e-02,7:1.444805e-01):3.317112e-02,66:7.397030e-02):5.204526e-02):1.119384e-01,(56:7.316181e-04,55:1.817488e-03):1.220546e-01):2.353511e-02,(29:1.637779e-01,(18:1.967285e-01,((23:7.801839e-04,((25:1.066776e-02,5:1.181023e-03):3.813181e-04,24:2.611247e-03):1.139115e-03):1.738983e-01,((20:5.371330e-03,(22:7.084980e-02,(21:2.954654e-02,(65:2.271016e-03,(19:2.609178e-03,54:1.690232e-02):1.763246e-04):2.851656e-03):3.519425e-03):1.275495e-03):1.192880e-02,(36:2.381855e-02,4:4.018368e-02):4.640868e-03):2.884167e-01):1.971210e-02):1.133057e-01):6.906513e-02):4.506463e-02,(((64:6.237638e-02,(10:1.501570e-02,63:2.006614e-03):8.012970e-02):6.960707e-02,27:1.735322e-01):1.145275e-01,(32:1.591576e-03,((34:2.119270e-03,35:3.587867e-03):5.142006e-03,33:7.635647e-04):2.191400e-03):2.344492e-01):5.580627e-02):3.456156e-02):6.693857e-02):5.557242e-02,((((((41:5.017534e-02,(71:1.240599e-01,72:2.195731e-01):1.299412e-01):2.503237e-01,(40:6.936798e-02,(38:5.846028e-03,39:1.663825e-03):6.738214e-01):1.738454e-01):1.130911e-01,73:3.482043e-01):3.602391e-01,(37:1.170471e-02,(69:2.896925e-02,70:1.665787e-03):3.182233e-02):5.440280e-01):4.907940e-02,68:3.767698e-01):2.329256e-02,((30:4.117433e-03,67:1.265885e-02):1.506147e-01,31:1.844266e-01):2.451645e-01):7.239451e-02):1.813782e-01,((52:9.195688e-02,53:4.981909e-02):4.675736e-01,((79:3.175903e-01,(((81:1.121661e-02,80:6.634567e-02):3.873079e-02,85:2.599895e-01):5.358290e-02,(82:1.058249e-02,(84:5.533034e-02,83:1.929124e-02):6.781765e-02):1.025288e-01):2.239533e-01):9.556687e-02,(((((44:8.530891e-05,43:5.008696e-04):3.810050e-02,78:9.391466e-02):1.554657e-01,42:1.250290e-01):8.577120e-02,((76:8.646959e-03,75:1.353502e-01):1.049077e-01,(45:2.450345e-02,74:7.513919e-03):1.390327e-01):5.739296e-02):1.197422e-01,(77:4.839498e-03,46:1.415845e-01):3.682143e-02):9.831486e-02):6.064190e-02):2.431511e-01):3.095757e-01):2.760127e-01,1:3.438135e-01);
[truncated: 26,938,618 more chars]
