# Supplementary material for: Genus level molecular phylogeny of Aegisthidae Gisbrecht, 1893 (Copepoda: Harpacticoida) reveals morphological adaptations to deep-sea and plagic habitats
Source: BMC Evol Biol. 2020 Mar 14;20:36. doi: 10.1186/s12862-020-1594-x (PMC7071595; doi:10.1186/s12862-020-1594-x)
Supplement: Supplementary file 2 — Additional file 2. MrBayes Job1. [file 12862_2020_1594_MOESM2_ESM.zip › Job1_supplementary_info/18S_28S_COI_codon_renamed_modified.nex.run2.p]

[ID: 9531750753]
Gen	LnL	TL{all}	r(A<->C){1}	r(A<->G){1}	r(A<->T){1}	r(C<->G){1}	r(C<->T){1}	r(G<->T){1}	gtrsubmodel{1}	k_revmat{1}	omega(1){1}	omega(2){1}	omega(3){1}	pi(1){1}	pi(2){1}	pi(3){1}	pi(AAA){1}	pi(AAC){1}	pi(AAG){1}	pi(AAT){1}	pi(ACA){1}	pi(ACC){1}	pi(ACG){1}	pi(ACT){1}	pi(AGA){1}	pi(AGC){1}	pi(AGG){1}	pi(AGT){1}	pi(ATA){1}	pi(ATC){1}	pi(ATG){1}	pi(ATT){1}	pi(CAA){1}	pi(CAC){1}	pi(CAG){1}	pi(CAT){1}	pi(CCA){1}	pi(CCC){1}	pi(CCG){1}	pi(CCT){1}	pi(CGA){1}	pi(CGC){1}	pi(CGG){1}	pi(CGT){1}	pi(CTA){1}	pi(CTC){1}	pi(CTG){1}	pi(CTT){1}	pi(GAA){1}
0	-1.012298e+05	1.990000e+01	1.666667e-01	1.666667e-01	1.666667e-01	1.666667e-01	1.666667e-01	1.666667e-01	0	1	1.000000e-01	1.000000e+00	3.000000e+00	4.989927e-01	8.478841e-02	4.162189e-01	1.612903e-02	1.612903e-02	1.612903e-02	1.612903e-02	1.612903e-02	1.612903e-02	1.612903e-02	1.612903e-02	1.612903e-02	1.612903e-02	1.612903e-02	1.612903e-02	1.612903e-02	1.612903e-02	1.612903e-02	1.612903e-02	1.612903e-02	1.612903e-02	1.612903e-02	1.612903e-02	1.612903e-02	1.612903e-02	1.612903e-02	1.612903e-02	1.612903e-02	1.612903e-02	1.612903e-02	1.612903e-02	1.612903e-02	1.612903e-02	1.612903e-02	1.612903e-02	1.612903e-02
1000	-5.648112e+04	3.852079e+00	1.371348e-01	2.161194e-01	2.047582e-01	8.873345e-02	2.161194e-01	1.371348e-01	182	4	3.853756e-02	9.989374e-01	2.833750e+00	4.068940e-01	3.894506e-01	2.036554e-01	1.685657e-02	1.855001e-02	1.307759e-02	1.755492e-02	1.870929e-02	1.887856e-02	1.717767e-02	1.830583e-02	1.605976e-02	1.318566e-02	1.594728e-02	1.332565e-02	1.697778e-02	1.575742e-02	1.973943e-02	1.638781e-02	1.532648e-02	1.881008e-02	1.446297e-02	1.346339e-02	1.541350e-02	1.805754e-02	1.721141e-02	1.623898e-02	9.892048e-03	1.831213e-02	1.721917e-02	1.376702e-02	1.824371e-02	1.631469e-02	1.775925e-02	1.847595e-02	1.896391e-02
2000	-4.886823e+04	3.755597e+00	9.734474e-02	2.508122e-01	2.063414e-01	9.734474e-02	2.508122e-01	9.734474e-02	130	3	1.387756e-02	8.125882e-01	2.807874e+00	8.041798e-01	1.832474e-01	1.257279e-02	1.288618e-02	1.557150e-02	1.608257e-02	1.582675e-02	1.279143e-02	1.285263e-02	1.368035e-02	2.325377e-02	1.611193e-02	1.497703e-02	1.589176e-02	1.240283e-02	1.875052e-02	1.068212e-02	1.843520e-02	1.847502e-02	1.468944e-02	1.746659e-02	1.822314e-02	1.535303e-02	1.920137e-02	2.151740e-02	1.455741e-02	1.421646e-02	1.116376e-02	2.063377e-02	1.908231e-02	1.589841e-02	2.251521e-02	2.328128e-02	1.525270e-02	1.350005e-02	1.519542e-02
3000	-4.340560e+04	3.624293e+00	1.030564e-01	2.449282e-01	2.449282e-01	1.030564e-01	2.009745e-01	1.030564e-01	95	3	2.270765e-02	7.589352e-01	2.721130e+00	9.408129e-01	5.897746e-02	2.096206e-04	9.311626e-03	1.716799e-02	1.379244e-02	1.421617e-02	1.066360e-02	1.382949e-02	1.698963e-02	2.172385e-02	1.518332e-02	1.314503e-02	2.325822e-02	1.127867e-02	2.483019e-02	1.046315e-02	1.860406e-02	2.344082e-02	8.662007e-03	1.423706e-02	2.126119e-02	1.361809e-02	1.678534e-02	2.748608e-02	1.045045e-02	1.067703e-02	1.042605e-02	1.549119e-02	1.917346e-02	2.187242e-02	2.491217e-02	1.748199e-02	1.622902e-02	1.300761e-02	1.469081e-02
4000	-4.064975e+04	4.302669e+00	9.731884e-02	2.697023e-01	2.191706e-01	9.731884e-02	2.191706e-01	9.731884e-02	134	3	2.480707e-02	7.888975e-01	2.439987e+00	8.480971e-01	1.492191e-01	2.683878e-03	1.513476e-02	2.900481e-02	9.789390e-03	1.525037e-02	2.081168e-02	2.272731e-02	1.993114e-02	1.511692e-02	9.858431e-03	9.737138e-03	1.921244e-02	1.066826e-02	1.928823e-02	1.663152e-02	1.802646e-02	1.613249e-02	1.699827e-02	1.601615e-02	1.226389e-02	1.207381e-02	1.366853e-02	2.007075e-02	1.190183e-02	2.110444e-02	9.927393e-03	2.282058e-02	1.170171e-02	1.057137e-02	2.054938e-02	1.399141e-02	1.728226e-02	2.519263e-02	1.826123e-02
5000	-3.866983e+04	7.037690e+00	1.008514e-01	2.579352e-01	2.197553e-01	1.008514e-01	2.197553e-01	1.008514e-01	134	3	5.640462e-02	7.247373e-01	2.442683e+00	9.061241e-01	9.377590e-02	9.999000e-05	1.521951e-02	2.844840e-02	1.065628e-02	1.521776e-02	1.740891e-02	2.023544e-02	1.749020e-02	1.223003e-02	9.182473e-03	1.167103e-02	1.717103e-02	1.129374e-02	1.961647e-02	1.756813e-02	1.915433e-02	1.597283e-02	1.754567e-02	1.644953e-02	1.250766e-02	1.180801e-02	1.283244e-02	1.943656e-02	1.226804e-02	2.291934e-02	1.207404e-02	2.194479e-02	1.138294e-02	9.633726e-03	2.175481e-02	1.602661e-02	1.859838e-02	2.286443e-02	1.832275e-02
6000	-3.777633e+04	8.380287e+00	8.890952e-02	2.576208e-01	2.471446e-01	8.890952e-02	1.976031e-01	1.198125e-01	142	5	6.066681e-02	6.563264e-01	2.468851e+00	8.803585e-01	1.195415e-01	9.999000e-05	1.355187e-02	3.419277e-02	1.079308e-02	1.037313e-02	1.736910e-02	1.973031e-02	1.599489e-02	1.270526e-02	9.681510e-03	1.123571e-02	1.329135e-02	1.227147e-02	2.350564e-02	1.930034e-02	1.641020e-02	1.659001e-02	1.608906e-02	1.927137e-02	1.026929e-02	9.383937e-03	1.109524e-02	1.694467e-02	1.231143e-02	2.051235e-02	1.136746e-02	1.818773e-02	1.096220e-02	9.996281e-03	2.451039e-02	1.621157e-02	1.826019e-02	2.365998e-02	1.441984e-02
7000	-3.699302e+04	9.092285e+00	9.682211e-02	2.804674e-01	2.313108e-01	9.682211e-02	1.826960e-01	1.118816e-01	142	5	6.390599e-02	6.033700e-01	2.458929e+00	8.647507e-01	1.351493e-01	9.999000e-05	1.160743e-02	2.983732e-02	1.297366e-02	1.275622e-02	1.407823e-02	1.719903e-02	1.552418e-02	9.971434e-03	1.172550e-02	9.982376e-03	1.323329e-02	1.169866e-02	2.388476e-02	1.539297e-02	1.743201e-02	2.023901e-02	1.705526e-02	1.658102e-02	1.327701e-02	1.021171e-02	9.647797e-03	1.968057e-02	1.418594e-02	1.482003e-02	1.012233e-02	1.593708e-02	8.600288e-03	9.519538e-03	2.462644e-02	1.705687e-02	1.511269e-02	2.385653e-02	1.208050e-02
8000	-3.657429e+04	1.036545e+01	1.033989e-01	2.941668e-01	2.211478e-01	1.033989e-01	1.744888e-01	1.033989e-01	138	4	6.211056e-02	5.785126e-01	2.451929e+00	8.525334e-01	1.473666e-01	9.999000e-05	1.152015e-02	3.055846e-02	1.061106e-02	1.244542e-02	1.496720e-02	1.714868e-02	1.557185e-02	8.944481e-03	1.460059e-02	9.438595e-03	1.315620e-02	1.375862e-02	2.719390e-02	1.447543e-02	1.724697e-02	1.934467e-02	1.617013e-02	1.499201e-02	1.372651e-02	1.096090e-02	1.350772e-02	1.939191e-02	1.556734e-02	1.707589e-02	9.427171e-03	1.443589e-02	8.790631e-03	8.154935e-03	2.519853e-02	1.828133e-02	1.366589e-02	2.762091e-02	9.833799e-03
9000	-3.630051e+04	1.116481e+01	1.161719e-01	2.546403e-01	1.984219e-01	1.161719e-01	1.984219e-01	1.161719e-01	134	3	2.985273e-02	3.320462e-01	2.436558e+00	6.980891e-01	3.018109e-01	9.999000e-05	5.663216e-03	1.083506e-02	2.929108e-03	8.253982e-03	1.275662e-02	1.128712e-02	1.999061e-02	2.139844e-02	1.642393e-02	9.972891e-03	1.504584e-02	1.430275e-02	2.283436e-02	1.700207e-02	1.866567e-02	2.749108e-02	3.278050e-03	1.062839e-02	1.965671e-02	2.375140e-02	1.720070e-02	2.652986e-02	9.064851e-03	1.642295e-02	1.315332e-02	8.102585e-03	2.502746e-02	1.301897e-02	2.033355e-02	1.192123e-02	1.431303e-02	3.509205e-02	6.315047e-03
10000	-3.583444e+04	1.263283e+01	1.075547e-01	2.896494e-01	1.938433e-01	1.075547e-01	1.938433e-01	1.075547e-01	134	3	3.093886e-02	2.965330e-01	2.438840e+00	6.844344e-01	3.154656e-01	9.999000e-05	4.972334e-03	1.700555e-02	2.659301e-03	7.179052e-03	1.688099e-02	1.043400e-02	1.706816e-02	2.065018e-02	1.920909e-02	9.352236e-03	9.414620e-03	1.157255e-02	2.417345e-02	1.953596e-02	1.558868e-02	3.580052e-02	3.093938e-03	6.627099e-03	2.343739e-02	1.861498e-02	1.905899e-02	2.281559e-02	9.616382e-03	1.852646e-02	1.434858e-02	8.091065e-03	2.198095e-02	1.149592e-02	2.616356e-02	2.101337e-02	1.362571e-02	3.220355e-02	6.596421e-03
11000	-3.576573e+04	1.287054e+01	1.096774e-01	2.894524e-01	1.907577e-01	1.096774e-01	1.907577e-01	1.096774e-01	134	3	3.046303e-02	2.683115e-01	2.381640e+00	6.644895e-01	3.338790e-01	1.631471e-03	7.388019e-03	1.789704e-02	2.722158e-03	7.176971e-03	1.878850e-02	1.184769e-02	1.576455e-02	1.826303e-02	1.928578e-02	1.064953e-02	9.568716e-03	1.276741e-02	2.386529e-02	1.599604e-02	1.466085e-02	3.635587e-02	3.399607e-03	6.352095e-03	2.261877e-02	1.976365e-02	1.856020e-02	2.712016e-02	9.315614e-03	1.737589e-02	1.172635e-02	6.405941e-03	2.271854e-02	1.084589e-02	2.806641e-02	2.031328e-02	1.426529e-02	3.510110e-02	7.117392e-03
12000	-3.564341e+04	1.365610e+01	1.089866e-01	3.057856e-01	1.800734e-01	1.125406e-01	1.800734e-01	1.125406e-01	190	4	2.750269e-02	2.591289e-01	2.247826e+00	6.601248e-01	3.375999e-01	2.275270e-03	4.155220e-03	1.756426e-02	1.546147e-02	1.518137e-02	1.632972e-02	1.367243e-02	1.135079e-02	1.301499e-02	6.541533e-03	8.334839e-03	1.330452e-02	8.869302e-03	2.061873e-02	1.525204e-02	1.174980e-02	2.368876e-02	1.244216e-02	1.807760e-02	1.068795e-02	1.289574e-02	1.112521e-02	1.949540e-02	9.508999e-03	1.500564e-02	8.345720e-03	9.858044e-03	2.133022e-02	4.118408e-03	3.026033e-02	1.679863e-02	1.147215e-02	2.811439e-02	4.786836e-03
13000	-3.549213e+04	1.472853e+01	1.160396e-01	2.980335e-01	1.769239e-01	1.160396e-01	1.769239e-01	1.160396e-01	134	3	2.750269e-02	2.293701e-01	2.146097e+00	6.411170e-01	3.587830e-01	9.999121e-05	2.058198e-03	1.239617e-02	1.901415e-02	1.441032e-02	2.138153e-02	1.005269e-02	1.137215e-02	1.097270e-02	8.391192e-03	9.574348e-03	1.077977e-02	9.309932e-03	2.877202e-02	1.172615e-02	9.574777e-03	2.056632e-02	1.209163e-02	1.637808e-02	1.145641e-02	1.398674e-02	9.512064e-03	1.954657e-02	1.154959e-02	1.303155e-02	9.063630e-03	7.975601e-03	1.735427e-02	6.371151e-03	2.614969e-02	1.467854e-02	8.985009e-03	2.532378e-02	6.065150e-03
14000	-3.542816e+04	1.532016e+01	1.128778e-01	2.954907e-01	1.829379e-01	1.128778e-01	1.829379e-01	1.128778e-01	134	3	2.750269e-02	2.293701e-01	2.204424e+00	6.762645e-01	3.191413e-01	4.594199e-03	2.820094e-03	1.152338e-02	1.418489e-02	1.711873e-02	2.179257e-02	9.376870e-03	9.455731e-03	1.125658e-02	9.721303e-03	7.085503e-03	1.297004e-02	9.802766e-03	2.908227e-02	9.123616e-03	9.099933e-03	1.955582e-02	1.629878e-02	1.644979e-02	1.323209e-02	1.566237e-02	9.252649e-03	1.613974e-02	1.118016e-02	1.177779e-02	8.518381e-03	9.764013e-03	1.949608e-02	9.319805e-03	2.557797e-02	1.585289e-02	7.285571e-03	2.804641e-02	7.215512e-03
15000	-3.540213e+04	1.611453e+01	1.120831e-01	2.891061e-01	1.873223e-01	1.120831e-01	1.873223e-01	1.120831e-01	134	3	2.486939e-02	2.359387e-01	2.257042e+00	6.367296e-01	3.580496e-01	5.220749e-03	2.820094e-03	1.152338e-02	1.418489e-02	1.711873e-02	2.179257e-02	9.376870e-03	9.455731e-03	1.125658e-02	1.088594e-02	7.085503e-03	1.297004e-02	9.802766e-03	2.908227e-02	9.123616e-03	1.199558e-02	1.955582e-02	1.629878e-02	1.644979e-02	1.323209e-02	1.390318e-02	9.252649e-03	1.613974e-02	1.001169e-02	1.177779e-02	7.353744e-03	9.764013e-03	1.949608e-02	9.319805e-03	2.557797e-02	1.585289e-02	7.285571e-03	2.804641e-02	7.215512e-03
16000	-3.527148e+04	1.467997e+01	1.430640e-01	2.713073e-01	1.430640e-01	1.430640e-01	1.913084e-01	1.081923e-01	61	4	3.130083e-02	2.505472e-01	3.311370e+00	6.993559e-01	3.000564e-01	5.876437e-04	7.308953e-03	8.791155e-03	4.576115e-03	2.358164e-02	2.429648e-02	1.421192e-02	7.754252e-03	1.340835e-02	1.429811e-02	7.584994e-03	1.991529e-02	1.242385e-02	3.449264e-02	1.787977e-02	1.915062e-02	2.743405e-02	7.288846e-03	7.605241e-03	1.946309e-02	2.139415e-02	1.000840e-02	7.754401e-03	1.090692e-02	1.299555e-02	8.923451e-03	9.577581e-03	1.044445e-02	9.078007e-03	1.570058e-02	1.269605e-02	4.837971e-03	2.759422e-02	7.913987e-03
17000	-3.518049e+04	1.627232e+01	9.492298e-02	2.988376e-01	1.786464e-01	1.540235e-01	1.786464e-01	9.492298e-02	187	4	2.192559e-02	2.031753e-01	2.115076e+00	6.218728e-01	3.776530e-01	4.741024e-04	2.820094e-03	1.086146e-02	1.418489e-02	1.711873e-02	1.820478e-02	9.376870e-03	1.207591e-02	1.125658e-02	1.088594e-02	7.085503e-03	1.436504e-02	9.802766e-03	2.908227e-02	6.649109e-03	1.451416e-02	1.955582e-02	1.629878e-02	1.728489e-02	1.173042e-02	1.490138e-02	9.252649e-03	1.540798e-02	1.001169e-02	1.177779e-02	7.353744e-03	8.219432e-03	1.518623e-02	8.321605e-03	2.582110e-02	1.585289e-02	7.285571e-03	2.805269e-02	7.215512e-03
18000	-3.513826e+04	1.521437e+01	1.093997e-01	2.745482e-01	1.567776e-01	1.421734e-01	2.077014e-01	1.093997e-01	197	5	2.869956e-02	2.374145e-01	3.327245e+00	6.547264e-01	3.432007e-01	2.072918e-03	8.419440e-03	7.602950e-03	5.017378e-03	2.559066e-02	2.812678e-02	1.407372e-02	6.777004e-03	1.244465e-02	1.444036e-02	8.893903e-03	1.712250e-02	1.033367e-02	3.346412e-02	1.576036e-02	1.751401e-02	2.933661e-02	4.906983e-03	5.416863e-03	1.547289e-02	1.784584e-02	9.058166e-03	9.207677e-03	9.450339e-03	1.038115e-02	1.420981e-02	1.199144e-02	1.104927e-02	1.030068e-02	1.968195e-02	1.256571e-02	7.192657e-03	2.640599e-02	6.880161e-03
19000	-3.512317e+04	1.605275e+01	1.203018e-01	2.844179e-01	1.493114e-01	1.203018e-01	2.053653e-01	1.203018e-01	138	4	2.869956e-02	2.374145e-01	3.388811e+00	6.792200e-01	3.135883e-01	7.191696e-03	7.644197e-03	8.188334e-03	3.529314e-03	2.457930e-02	2.828084e-02	1.385056e-02	8.004253e-03	1.211508e-02	1.686185e-02	8.853149e-03	1.844075e-02	1.203633e-02	3.227453e-02	1.329588e-02	1.711702e-02	3.287439e-02	4.292133e-03	6.158114e-03	1.429150e-02	1.877737e-02	9.016940e-03	9.983061e-03	1.010567e-02	9.347997e-03	1.326571e-02	1.174253e-02	1.150356e-02	7.840113e-03	2.203824e-02	1.149347e-02	6.624711e-03	2.474776e-02	4.059142e-03
20000	-3.510839e+04	1.662007e+01	1.161243e-01	2.792687e-01	1.462328e-01	1.462328e-01	1.960170e-01	1.161243e-01	172	4	2.869956e-02	2.304289e-01	3.448813e+00	6.689944e-01	3.278174e-01	3.188200e-03	7.644197e-03	8.188334e-03	3.529314e-03	2.457930e-02	2.828084e-02	1.385056e-02	8.004253e-03	1.211508e-02	1.686185e-02	8.853149e-03	1.844075e-02	1.203633e-02	3.227453e-02	1.329588e-02	1.711702e-02	3.287439e-02	4.292133e-03	7.002747e-03	1.429150e-02	1.877737e-02	9.016940e-03	1.051348e-02	1.010567e-02	9.347997e-03	1.269864e-02	1.174253e-02	1.150356e-02	7.309696e-03	2.203824e-02	1.149347e-02	6.624711e-03	2.474776e-02	4.059142e-03
21000	-3.508639e+04	1.734876e+01	1.209040e-01	2.824357e-01	1.832137e-01	1.209040e-01	1.832137e-01	1.093289e-01	137	4	2.192559e-02	1.904191e-01	1.850575e+00	5.509659e-01	4.428650e-01	6.169056e-03	3.854777e-03	1.173117e-02	1.141184e-02	1.887673e-02	1.587230e-02	9.270481e-03	8.964081e-03	1.018174e-02	1.327287e-02	8.397954e-03	1.279480e-02	1.078048e-02	2.833186e-02	9.409617e-03	1.463176e-02	2.349516e-02	1.399162e-02	1.534594e-02	1.093742e-02	1.322633e-02	6.849764e-03	1.733385e-02	8.351957e-03	1.223756e-02	8.390392e-03	9.573436e-03	1.286071e-02	9.846450e-03	2.843363e-02	1.628538e-02	6.802324e-03	2.653669e-02	6.625155e-03
22000	-3.508781e+04	1.706014e+01	7.747193e-02	3.004917e-01	1.902996e-01	1.639653e-01	1.902996e-01	7.747193e-02	187	4	2.351060e-02	1.976379e-01	1.756686e+00	6.424167e-01	3.535068e-01	4.076479e-03	4.945773e-03	1.197531e-02	9.529862e-03	1.915777e-02	1.480431e-02	1.198485e-02	1.120448e-02	9.425355e-03	1.945347e-02	6.444763e-03	1.447148e-02	1.037885e-02	3.114210e-02	6.854353e-03	1.358022e-02	2.494237e-02	1.585256e-02	1.346774e-02	1.037377e-02	1.370647e-02	8.312318e-03	1.859656e-02	6.902683e-03	9.333612e-03	1.093839e-02	9.959848e-03	1.299137e-02	9.823894e-03	2.953042e-02	1.639716e-02	8.410870e-03	2.797560e-02	7.004945e-03
23000	-3.506077e+04	1.749939e+01	1.206678e-01	3.005099e-01	1.687434e-01	1.206678e-01	1.687434e-01	1.206678e-01	134	3	2.351060e-02	1.976379e-01	1.729474e+00	6.614472e-01	3.300900e-01	8.462884e-03	6.463323e-03	1.337705e-02	7.478012e-03	1.700683e-02	1.538757e-02	1.412115e-02	1.127890e-02	1.095602e-02	1.790550e-02	7.827632e-03	1.525012e-02	9.418264e-03	2.992372e-02	6.104093e-03	1.469189e-02	2.803680e-02	1.338447e-02	1.130630e-02	1.260672e-02	1.152177e-02	6.802121e-03	1.791220e-02	6.733770e-03	1.004649e-02	1.147746e-02	8.393994e-03	9.999533e-03	1.066683e-02	2.927040e-02	1.718271e-02	1.031142e-02	2.726379e-02	7.148328e-03
24000	-3.504146e+04	1.872767e+01	1.036705e-01	3.078372e-01	1.492872e-01	1.492872e-01	1.862474e-01	1.036705e-01	172	4	2.109437e-02	1.924831e-01	3.331916e+00	5.801857e-01	4.197143e-01	9.999000e-05	7.000613e-03	1.015465e-02	1.261338e-03	2.881362e-02	2.490407e-02	1.100699e-02	6.528994e-03	1.772182e-02	1.739246e-02	1.124521e-02	1.703966e-02	9.420643e-03	3.358156e-02	9.189885e-03	1.820210e-02	3.287353e-02	6.514641e-03	5.783803e-03	1.343732e-02	1.901273e-02	1.024305e-02	8.438009e-03	9.582072e-03	1.294610e-02	8.998664e-03	1.289377e-02	6.143961e-03	6.983008e-03	2.843785e-02	1.580093e-02	7.986317e-03	2.962084e-02	5.936045e-03
25000	-3.502164e+04	1.860820e+01	1.009244e-01	3.318656e-01	1.346207e-01	1.346207e-01	1.970443e-01	1.009244e-01	172	4	2.109437e-02	1.924831e-01	3.302110e+00	5.989044e-01	4.009956e-01	9.999000e-05	1.156693e-02	9.353343e-03	1.254958e-03	2.866199e-02	2.481241e-02	1.049349e-02	6.057038e-03	2.373961e-02	2.431994e-02	1.119063e-02	1.788522e-02	7.255556e-03	3.433388e-02	8.981800e-03	1.513163e-02	4.014035e-02	6.670343e-03	4.105365e-03	1.017369e-02	1.775498e-02	8.901991e-03	9.065295e-03	7.538783e-03	1.132854e-02	8.402540e-03	1.378368e-02	4.226665e-03	5.155643e-03	2.756350e-02	1.235591e-02	8.073670e-03	2.979908e-02	5.279776e-03
26000	-3.502587e+04	1.810809e+01	1.095456e-01	2.912567e-01	1.409442e-01	1.409442e-01	2.077638e-01	1.095456e-01	172	4	1.964086e-02	1.851323e-01	3.316606e+00	6.160011e-01	3.838989e-01	9.999000e-05	1.156693e-02	9.353343e-03	1.401439e-03	2.866199e-02	2.481241e-02	1.072347e-02	6.057038e-03	2.373961e-02	2.681464e-02	1.119063e-02	1.788522e-02	7.255556e-03	3.433388e-02	8.981800e-03	1.513163e-02	4.014035e-02	6.670343e-03	4.105365e-03	1.017369e-02	1.775498e-02	8.901991e-03	9.065295e-03	7.538783e-03	1.132854e-02	8.119327e-03	1.378368e-02	4.226665e-03	5.155643e-03	2.756350e-02	1.235591e-02	8.073670e-03	2.979908e-02	5.279776e-03
27000	-3.502561e+04	1.843154e+01	1.147263e-01	3.149709e-01	1.479984e-01	1.147263e-01	1.928518e-01	1.147263e-01	138	4	2.592804e-02	2.175238e-01	3.342849e+00	6.585586e-01	3.413415e-01	9.999006e-05	1.156693e-02	9.353343e-03	1.401439e-03	2.866199e-02	2.481241e-02	1.072347e-02	3.737584e-03	2.373961e-02	2.681464e-02	1.119063e-02	1.788522e-02	7.255556e-03	3.433388e-02	8.390728e-03	1.513163e-02	4.014035e-02	6.670343e-03	4.105365e-03	9.909791e-03	1.775498e-02	8.901991e-03	9.446699e-03	7.538783e-03	1.132854e-02	8.119327e-03	1.378368e-02	4.490566e-03	5.155643e-03	2.756350e-02	1.235591e-02	9.160857e-03	3.211853e-02	4.821148e-03
28000	-3.501839e+04	1.833904e+01	9.838390e-02	3.239295e-01	1.429651e-01	1.429651e-01	1.933725e-01	9.838390e-02	172	4	1.884538e-02	1.829577e-01	1.933041e+00	6.016153e-01	3.956512e-01	2.733484e-03	3.857086e-03	1.287616e-02	5.404620e-03	1.805747e-02	1.580173e-02	7.890264e-03	9.496315e-03	1.525526e-02	1.831126e-02	6.689521e-03	1.328782e-02	7.078938e-03	4.030948e-02	8.576440e-03	1.185799e-02	4.246747e-02	1.759903e-02	9.031742e-03	1.074372e-02	1.322018e-02	5.552539e-03	1.677500e-02	5.503429e-03	1.318387e-02	8.570535e-03	1.022187e-02	9.832040e-03	1.000687e-02	3.183219e-02	1.773776e-02	1.072024e-02	3.745890e-02	3.757056e-03
29000	-3.500438e+04	1.862687e+01	1.069958e-01	2.921482e-01	1.488097e-01	1.488097e-01	1.962408e-01	1.069958e-01	172	4	2.592804e-02	2.011952e-01	3.243612e+00	6.205441e-01	3.782372e-01	1.218737e-03	1.295868e-02	9.558346e-03	1.523978e-03	3.120357e-02	2.416145e-02	1.240322e-02	6.553179e-03	2.979476e-02	2.522170e-02	1.016524e-02	1.538254e-02	8.914225e-03	3.721467e-02	8.071650e-03	1.690512e-02	4.148106e-02	5.411445e-03	5.862208e-03	9.951312e-03	2.372901e-02	8.393331e-03	1.112391e-02	4.193185e-03	1.107330e-02	7.713876e-03	9.715052e-03	5.638875e-03	5.171592e-03	3.053407e-02	1.241529e-02	8.277814e-03	3.071156e-02	4.727149e-03
30000	-3.496516e+04	1.886455e+01	9.996101e-02	3.080100e-01	1.573031e-01	1.573031e-01	1.774618e-01	9.996101e-02	172	4	2.291683e-02	1.747718e-01	3.253160e+00	6.882589e-01	3.088028e-01	2.938289e-03	1.295868e-02	7.455867e-03	1.523978e-03	3.120357e-02	2.416145e-02	1.240322e-02	6.553179e-03	2.358564e-02	2.522170e-02	1.016524e-02	1.538254e-02	1.006557e-02	3.721467e-02	8.071650e-03	1.690512e-02	4.148106e-02	5.411445e-03	5.862208e-03	9.951312e-03	2.329023e-02	8.393331e-03	1.018269e-02	4.193185e-03	1.107330e-02	7.713876e-03	9.715052e-03	6.068535e-03	5.171592e-03	2.924571e-02	1.241529e-02	8.277814e-03	3.071156e-02	4.727149e-03
31000	-3.496465e+04	1.893311e+01	8.997877e-02	3.169163e-01	1.539432e-01	1.539432e-01	1.952398e-01	8.997877e-02	172	4	2.519752e-02	1.983497e-01	3.302417e+00	6.782263e-01	3.216737e-01	9.999000e-05	1.295868e-02	9.035967e-03	9.924904e-04	3.120357e-02	2.416145e-02	1.240322e-02	6.553179e-03	2.358564e-02	2.522170e-02	8.585135e-03	1.538254e-02	1.006557e-02	4.042148e-02	8.071650e-03	1.690512e-02	4.148106e-02	5.411445e-03	5.862208e-03	9.951312e-03	2.329023e-02	8.065259e-03	1.018269e-02	4.193185e-03	1.193286e-02	7.713876e-03	9.715052e-03	6.068535e-03	5.171592e-03	2.924571e-02	1.241529e-02	8.277814e-03	3.071156e-02	4.727149e-03
32000	-3.495034e+04	1.968619e+01	1.205509e-01	3.046534e-01	1.401289e-01	1.205509e-01	1.935649e-01	1.205509e-01	138	4	2.332415e-02	1.983497e-01	3.449528e+00	6.313543e-01	3.679161e-01	7.295987e-04	1.295868e-02	9.035967e-03	9.924904e-04	3.120357e-02	2.416145e-02	1.240322e-02	6.553179e-03	2.358564e-02	2.522170e-02	8.585135e-03	1.538254e-02	1.006557e-02	4.042148e-02	8.071650e-03	1.690512e-02	4.148106e-02	5.411445e-03	5.373747e-03	9.951312e-03	2.329023e-02	8.553719e-03	1.018269e-02	4.193185e-03	8.800374e-03	7.713876e-03	9.715052e-03	6.068535e-03	5.171592e-03	2.924571e-02	1.241529e-02	8.277814e-03	3.071156e-02	4.727149e-03
33000	-3.493281e+04	1.943390e+01	9.631024e-02	3.061443e-01	1.561129e-01	1.561129e-01	1.890095e-01	9.631024e-02	172	4	2.332415e-02	1.947377e-01	3.560930e+00	6.543882e-01	3.451931e-01	4.187460e-04	1.295868e-02	9.035967e-03	9.924904e-04	2.854275e-02	2.416145e-02	1.240322e-02	6.553179e-03	2.358564e-02	2.522170e-02	8.479896e-03	1.538254e-02	1.006557e-02	4.042148e-02	8.071650e-03	1.690512e-02	4.148106e-02	5.411445e-03	6.584526e-03	9.951312e-03	2.329023e-02	8.553719e-03	1.018269e-02	5.334581e-03	8.800374e-03	7.713876e-03	9.715052e-03	6.068535e-03	5.171592e-03	2.924571e-02	1.241529e-02	8.277814e-03	2.998413e-02	4.727149e-03
34000	-3.494674e+04	1.929209e+01	8.975984e-02	3.160308e-01	1.590460e-01	1.590460e-01	1.863575e-01	8.975984e-02	172	4	2.332415e-02	1.930707e-01	3.592939e+00	6.639773e-01	3.349943e-01	1.028349e-03	1.295868e-02	9.035967e-03	9.924904e-04	2.854275e-02	2.416145e-02	1.240322e-02	6.553179e-03	2.358564e-02	2.522170e-02	8.479896e-03	1.538254e-02	1.006557e-02	4.042148e-02	7.457312e-03	1.690512e-02	4.148106e-02	5.411445e-03	6.584526e-03	9.644037e-03	2.329023e-02	7.842838e-03	1.018269e-02	5.334581e-03	8.800374e-03	7.713876e-03	9.715052e-03	6.068535e-03	5.171592e-03	2.995659e-02	1.302963e-02	8.277814e-03	2.998413e-02	4.727149e-03
35000	-3.494445e+04	1.969293e+01	1.004700e-01	3.060745e-01	1.475287e-01	1.475287e-01	1.979282e-01	1.004700e-01	172	4	2.332415e-02	1.936690e-01	3.564385e+00	6.219601e-01	3.742842e-01	3.755712e-03	1.295868e-02	9.035967e-03	9.924904e-04	2.854275e-02	2.416145e-02	1.240322e-02	6.553179e-03	2.358564e-02	2.522170e-02	9.107759e-03	1.484636e-02	1.235668e-02	4.042148e-02	7.457312e-03	1.690512e-02	4.431437e-02	5.411445e-03	6.584526e-03	9.644037e-03	2.329023e-02	8.198677e-03	1.018269e-02	5.334581e-03	8.800374e-03	7.086013e-03	9.715052e-03	6.068535e-03	5.171592e-03	2.995659e-02	1.302963e-02	8.277814e-03	2.998413e-02	4.371311e-03
36000	-3.494965e+04	1.948244e+01	9.857466e-02	3.216169e-01	1.402860e-01	1.402860e-01	2.006616e-01	9.857466e-02	172	4	2.332415e-02	1.895435e-01	3.340114e+00	6.764577e-01	3.213116e-01	2.230779e-03	1.336542e-02	9.035967e-03	9.924904e-04	2.887222e-02	2.416145e-02	1.240322e-02	6.553179e-03	2.155400e-02	2.522170e-02	9.107759e-03	1.484636e-02	1.235668e-02	4.042148e-02	7.457312e-03	1.649838e-02	4.431437e-02	5.411445e-03	6.584526e-03	9.644037e-03	2.441744e-02	8.198677e-03	1.018269e-02	5.334581e-03	8.800374e-03	7.945188e-03	9.715052e-03	6.068535e-03	6.902581e-03	2.995659e-02	1.302963e-02	8.277814e-03	2.998413e-02	4.371311e-03
37000	-3.495628e+04	1.915287e+01	9.922948e-02	3.204178e-01	1.542701e-01	1.219424e-01	2.049108e-01	9.922948e-02	197	5	2.180761e-02	1.833273e-01	2.056547e+00	6.489914e-01	3.331506e-01	1.785802e-02	3.655843e-03	8.535199e-03	4.049540e-03	1.634042e-02	1.951563e-02	1.423061e-02	6.097593e-03	1.722280e-02	1.869261e-02	1.209285e-02	1.593534e-02	1.772178e-02	2.882126e-02	8.747393e-03	1.096297e-02	4.692935e-02	1.854800e-02	1.604401e-02	9.905353e-03	1.586293e-02	1.106272e-02	1.438093e-02	8.083204e-03	1.070979e-02	1.344717e-02	5.042457e-03	4.720063e-03	1.091545e-02	2.943024e-02	1.274734e-02	7.384377e-03	3.403149e-02	5.312238e-03
38000	-3.495047e+04	1.954356e+01	1.387627e-01	3.046400e-01	1.387627e-01	1.387627e-01	1.853573e-01	9.371446e-02	61	4	2.302456e-02	1.990910e-01	3.355195e+00	6.772822e-01	3.128555e-01	9.862371e-03	1.030641e-02	8.279323e-03	6.785373e-04	2.887222e-02	2.416145e-02	1.041123e-02	6.553179e-03	2.155400e-02	2.522170e-02	9.107759e-03	1.484636e-02	1.235668e-02	4.042148e-02	7.457312e-03	1.661318e-02	4.431437e-02	5.050758e-03	6.584526e-03	1.014217e-02	2.441744e-02	8.198677e-03	1.018269e-02	5.334581e-03	1.079236e-02	7.945188e-03	9.715052e-03	4.580132e-03	6.902581e-03	2.995659e-02	1.302963e-02	8.277814e-03	2.998413e-02	4.371311e-03
39000	-3.493894e+04	1.932702e+01	1.081310e-01	3.162906e-01	1.428758e-01	1.428758e-01	1.816958e-01	1.081310e-01	172	4	2.302456e-02	1.897925e-01	3.470481e+00	6.157678e-01	3.835375e-01	6.946854e-04	1.030641e-02	8.279323e-03	6.785373e-04	2.769261e-02	2.118887e-02	1.041123e-02	6.553179e-03	2.155400e-02	2.522170e-02	9.107759e-03	1.484636e-02	1.492870e-02	4.042148e-02	7.457312e-03	1.661318e-02	4.431437e-02	5.050758e-03	6.584526e-03	1.014217e-02	2.441744e-02	8.198677e-03	1.018269e-02	5.334581e-03	1.079236e-02	7.945188e-03	9.715052e-03	4.627984e-03	6.902581e-03	2.995659e-02	1.302963e-02	8.277814e-03	2.998413e-02	4.371311e-03
40000	-3.493368e+04	1.987628e+01	1.030644e-01	3.479484e-01	1.340684e-01	1.340684e-01	1.777858e-01	1.030644e-01	172	4	2.222799e-02	1.771951e-01	3.433926e+00	6.563184e-01	3.414290e-01	2.252539e-03	1.030641e-02	8.279323e-03	6.785373e-04	2.390666e-02	2.118887e-02	1.041123e-02	6.553179e-03	2.155400e-02	2.522170e-02	9.107759e-03	1.484636e-02	1.492870e-02	4.420743e-02	7.457312e-03	1.661318e-02	4.431437e-02	5.050758e-03	6.584526e-03	1.014217e-02	2.441744e-02	8.198677e-03	1.018269e-02	5.334581e-03	1.079236e-02	7.945188e-03	9.715052e-03	4.951175e-03	7.302901e-03	2.995659e-02	1.302963e-02	8.277814e-03	2.998413e-02	4.371311e-03
41000	-3.494298e+04	1.837204e+01	9.012209e-02	3.514368e-01	1.430678e-01	1.430678e-01	1.821834e-01	9.012209e-02	172	4	1.924070e-02	1.614021e-01	2.099572e+00	6.311853e-01	3.631197e-01	5.695049e-03	3.838387e-03	7.130808e-03	2.326837e-03	1.561361e-02	2.010315e-02	1.352735e-02	7.567922e-03	1.643725e-02	1.874642e-02	1.068001e-02	1.720189e-02	1.726213e-02	3.113190e-02	9.250502e-03	1.054736e-02	5.177483e-02	1.510531e-02	1.531015e-02	9.674514e-03	1.819867e-02	1.074921e-02	1.588694e-02	7.242954e-03	1.282722e-02	1.501115e-02	6.135464e-03	7.057308e-03	1.367648e-02	2.823805e-02	1.369566e-02	6.324656e-03	3.345832e-02	5.755375e-03
42000	-3.492170e+04	1.872101e+01	8.493096e-02	3.424594e-01	1.539446e-01	1.539446e-01	1.797895e-01	8.493096e-02	172	4	1.924070e-02	1.614021e-01	2.001894e+00	5.684607e-01	4.245663e-01	6.972939e-03	3.838387e-03	7.130808e-03	2.326837e-03	1.561361e-02	2.010315e-02	1.192044e-02	7.567922e-03	1.643725e-02	1.874642e-02	9.365234e-03	1.720189e-02	1.726213e-02	3.113190e-02	9.250502e-03	1.054736e-02	5.177483e-02	1.332043e-02	1.531015e-02	9.674514e-03	1.819867e-02	1.074921e-02	1.588694e-02	7.242954e-03	1.282722e-02	1.501115e-02	6.135464e-03	7.057308e-03	1.367648e-02	2.681404e-02	1.369566e-02	8.109538e-03	3.345832e-02	5.755375e-03
43000	-3.492076e+04	1.965232e+01	1.205725e-01	2.896324e-01	1.387384e-01	1.767322e-01	1.767322e-01	9.759226e-02	196	5	2.222799e-02	1.851373e-01	3.482411e+00	6.390206e-01	3.575902e-01	3.389276e-03	9.418772e-03	8.493062e-03	1.308807e-03	2.431894e-02	2.039438e-02	1.117362e-02	6.554108e-03	2.157906e-02	2.397055e-02	9.912957e-03	1.563307e-02	1.475453e-02	4.149335e-02	6.994552e-03	1.592257e-02	4.328391e-02	6.750248e-03	4.735635e-03	1.189842e-02	2.214766e-02	8.264947e-03	8.684973e-03	5.339869e-03	8.982345e-03	8.571266e-03	6.437218e-03	5.458475e-03	6.699134e-03	2.978251e-02	1.264173e-02	7.349827e-03	3.302130e-02	4.345689e-03
44000	-3.491758e+04	1.952557e+01	9.800708e-02	3.201436e-01	1.447204e-01	1.447204e-01	1.944014e-01	9.800708e-02	172	4	1.832604e-02	1.776287e-01	1.967737e+00	5.775257e-01	4.058209e-01	1.665341e-02	5.292177e-03	8.264517e-03	3.193825e-03	1.564649e-02	2.140695e-02	1.369751e-02	7.941504e-03	1.906432e-02	1.708274e-02	8.652420e-03	1.428352e-02	1.981640e-02	3.098243e-02	8.658399e-03	1.297881e-02	5.242222e-02	1.193357e-02	1.340421e-02	7.354012e-03	1.828154e-02	1.063892e-02	1.351517e-02	8.030887e-03	1.172487e-02	1.185616e-02	6.630188e-03	9.079197e-03	1.432261e-02	2.698757e-02	1.332891e-02	8.215541e-03	3.453819e-02	5.579595e-03
45000	-3.491776e+04	1.930593e+01	9.750671e-02	3.412790e-01	1.444459e-01	1.444459e-01	1.748157e-01	9.750671e-02	172	4	1.832604e-02	1.669328e-01	1.950322e+00	5.637915e-01	4.184308e-01	1.777770e-02	4.759098e-03	8.347275e-03	3.193825e-03	1.547261e-02	2.140695e-02	1.369751e-02	6.793761e-03	1.743627e-02	1.708274e-02	8.652420e-03	1.428352e-02	1.904769e-02	3.098243e-02	8.658399e-03	1.297881e-02	5.242222e-02	9.558813e-03	1.340421e-02	7.354012e-03	1.828154e-02	9.227606e-03	1.588993e-02	8.716836e-03	1.287262e-02	1.185616e-02	6.630188e-03	9.079197e-03	1.432261e-02	2.716145e-02	1.321378e-02	8.215541e-03	3.453819e-02	5.579595e-03
46000	-3.490226e+04	2.073523e+01	1.297793e-01	2.999223e-01	1.297793e-01	1.297793e-01	1.976265e-01	1.131135e-01	61	4	2.422527e-02	1.789998e-01	3.500048e+00	6.446723e-01	3.527333e-01	2.594400e-03	8.821383e-03	6.966744e-03	1.122299e-03	2.431894e-02	2.039438e-02	1.242187e-02	6.554108e-03	2.157906e-02	2.397055e-02	1.010842e-02	1.563307e-02	1.475453e-02	4.149335e-02	6.994552e-03	1.592257e-02	4.328391e-02	8.276566e-03	4.753689e-03	1.189842e-02	2.214766e-02	8.264947e-03	9.783888e-03	5.339869e-03	8.982345e-03	1.162366e-02	6.017455e-03	5.458475e-03	6.699134e-03	2.964605e-02	1.264173e-02	7.349827e-03	3.177305e-02	4.102553e-03
47000	-3.492217e+04	1.928593e+01	9.955560e-02	3.436558e-01	1.369805e-01	1.369805e-01	1.832719e-01	9.955560e-02	172	4	1.832604e-02	1.653395e-01	2.024379e+00	5.923730e-01	3.916406e-01	1.598644e-02	4.797079e-03	7.050944e-03	3.276508e-03	1.561929e-02	2.327727e-02	1.258374e-02	6.024981e-03	1.862652e-02	2.004139e-02	9.000398e-03	1.319881e-02	1.926121e-02	2.838482e-02	9.024895e-03	1.421230e-02	5.646957e-02	8.039496e-03	1.423733e-02	7.434858e-03	1.767853e-02	1.174082e-02	1.632727e-02	7.967453e-03	1.242245e-02	1.241382e-02	7.756927e-03	8.586778e-03	1.432707e-02	2.796482e-02	1.373206e-02	1.018034e-02	3.077147e-02	2.773649e-03
48000	-3.492084e+04	1.957177e+01	9.296272e-02	3.260644e-01	1.486901e-01	1.486901e-01	1.906299e-01	9.296272e-02	172	4	1.742167e-02	1.593948e-01	1.901914e+00	5.406965e-01	4.466232e-01	1.268034e-02	4.237589e-03	8.852835e-03	2.628046e-03	1.582622e-02	2.122465e-02	1.306746e-02	7.033022e-03	2.087251e-02	2.154781e-02	9.179325e-03	1.524586e-02	1.905259e-02	3.245575e-02	7.357096e-03	1.056886e-02	5.004647e-02	8.409189e-03	1.474816e-02	1.099643e-02	2.030481e-02	8.945650e-03	1.400587e-02	7.870253e-03	9.250503e-03	1.332575e-02	7.693319e-03	8.314820e-03	1.638775e-02	2.636433e-02	1.589517e-02	1.062539e-02	2.655419e-02	2.638310e-03
49000	-3.490260e+04	2.014764e+01	1.228552e-01	3.069694e-01	1.373286e-01	1.373286e-01	1.726631e-01	1.228552e-01	172	4	2.295540e-02	1.712738e-01	3.565084e+00	6.296858e-01	3.682174e-01	2.096703e-03	8.821383e-03	6.966744e-03	1.122299e-03	2.431894e-02	2.039438e-02	1.491211e-02	7.234008e-03	2.303009e-02	2.242200e-02	1.010842e-02	1.563307e-02	1.475453e-02	4.149335e-02	8.543103e-03	1.592257e-02	4.601347e-02	8.276566e-03	6.067733e-03	1.189842e-02	2.214766e-02	8.482465e-03	1.061498e-02	5.339869e-03	8.938694e-03	1.008268e-02	6.017455e-03	5.458475e-03	6.880515e-03	2.715581e-02	1.348619e-02	7.349827e-03	3.177305e-02	4.102553e-03
50000	-3.489588e+04	2.050510e+01	1.027460e-01	3.475260e-01	1.391479e-01	1.391479e-01	1.686862e-01	1.027460e-01	172	4	2.289955e-02	1.907259e-01	3.565445e+00	6.902804e-01	3.026186e-01	7.101070e-03	8.821383e-03	6.966744e-03	1.122299e-03	2.431894e-02	2.039438e-02	1.491211e-02	7.234008e-03	2.303009e-02	2.242200e-02	1.010842e-02	1.563307e-02	1.475453e-02	4.149335e-02	8.543103e-03	1.592257e-02	4.601347e-02	8.276566e-03	6.067733e-03	1.189842e-02	2.571742e-02	8.482465e-03	1.061498e-02	5.339869e-03	8.938694e-03	1.008268e-02	6.017455e-03	5.458475e-03	6.880515e-03	2.715581e-02	1.508769e-02	7.349827e-03	3.177305e-02	4.102553e-03
51000	-3.489620e+04	2.026685e+01	1.006452e-01	3.292442e-01	1.396792e-01	1.396792e-01	1.901069e-01	1.006452e-01	172	4	2.289955e-02	1.907259e-01	3.562096e+00	6.814856e-01	3.127727e-01	5.741631e-03	8.821383e-03	6.966744e-03	1.122299e-03	2.431894e-02	2.170180e-02	1.491211e-02	8.757391e-03	2.303009e-02	2.242200e-02	1.010842e-02	1.563307e-02	1.475453e-02	3.930218e-02	8.543103e-03	1.592257e-02	4.045343e-02	1.105720e-02	6.067733e-03	1.189842e-02	2.571742e-02	8.482465e-03	1.132289e-02	5.339869e-03	8.938694e-03	1.133870e-02	6.017455e-03	5.458475e-03	6.880515e-03	2.584839e-02	1.524210e-02	7.349827e-03	3.177305e-02	4.102553e-03
52000	-3.490645e+04	2.151405e+01	1.034721e-01	3.100111e-01	1.435163e-01	1.435163e-01	1.960120e-01	1.034721e-01	172	4	2.430923e-02	2.057090e-01	3.499236e+00	6.701906e-01	3.214997e-01	8.309722e-03	8.821383e-03	6.966744e-03	7.118680e-04	2.508412e-02	2.170180e-02	1.491211e-02	8.757391e-03	1.836338e-02	2.242200e-02	1.010842e-02	1.599173e-02	1.475453e-02	3.894352e-02	9.804605e-03	1.341628e-02	4.045343e-02	1.105720e-02	6.067733e-03	1.189842e-02	2.571742e-02	8.482465e-03	1.132289e-02	5.339869e-03	8.938694e-03	1.131051e-02	6.017455e-03	5.458475e-03	6.880515e-03	2.584839e-02	1.524210e-02	7.349827e-03	3.177305e-02	4.102553e-03
53000	-3.489890e+04	2.157262e+01	9.009890e-02	3.310965e-01	1.525359e-01	1.525359e-01	1.836340e-01	9.009890e-02	172	4	2.430923e-02	1.981536e-01	3.457452e+00	6.133451e-01	3.722887e-01	1.436620e-02	7.557451e-03	6.642156e-03	1.519354e-03	2.283246e-02	2.170180e-02	1.491211e-02	8.274493e-03	1.836338e-02	2.242200e-02	1.010842e-02	1.599173e-02	1.475453e-02	3.894352e-02	9.804605e-03	1.341628e-02	4.171736e-02	1.196370e-02	6.067733e-03	1.189842e-02	2.571742e-02	8.482465e-03	1.132289e-02	5.339869e-03	1.341719e-02	1.131051e-02	6.017455e-03	5.458475e-03	6.880515e-03	2.584839e-02	1.524210e-02	7.349827e-03	3.177305e-02	4.102553e-03
54000	-3.489912e+04	1.997561e+01	9.929358e-02	3.351983e-01	1.366419e-01	1.366419e-01	1.929307e-01	9.929358e-02	172	4	2.430923e-02	1.981536e-01	3.453049e+00	6.168775e-01	3.806399e-01	2.482595e-03	7.557451e-03	6.642156e-03	1.519354e-03	2.267713e-02	2.170180e-02	1.491211e-02	8.274493e-03	1.836338e-02	2.242200e-02	1.010842e-02	1.599173e-02	1.475453e-02	3.894352e-02	9.822762e-03	1.341628e-02	4.171736e-02	1.196370e-02	6.067733e-03	1.189842e-02	2.583583e-02	9.374594e-03	1.132289e-02	5.339869e-03	1.341719e-02	1.131051e-02	6.017455e-03	5.458475e-03	6.880515e-03	2.584839e-02	1.524210e-02	7.349827e-03	3.177305e-02	4.102553e-03
55000	-3.489179e+04	2.047640e+01	1.044524e-01	3.244565e-01	1.398987e-01	1.398987e-01	1.868412e-01	1.044524e-01	172	4	2.412158e-02	1.981536e-01	3.474825e+00	6.719874e-01	3.207014e-01	7.311201e-03	7.557451e-03	6.642156e-03	1.519354e-03	2.267713e-02	2.170180e-02	1.491211e-02	8.274493e-03	1.836338e-02	2.214678e-02	1.010842e-02	1.599173e-02	1.289835e-02	3.894352e-02	9.822762e-03	1.341628e-02	4.171736e-02	1.196370e-02	6.067733e-03	1.189842e-02	2.159032e-02	9.852306e-03	1.132289e-02	6.170556e-03	1.341719e-02	1.131051e-02	6.017455e-03	5.458475e-03	6.880515e-03	2.584839e-02	1.524210e-02	7.349827e-03	3.177305e-02	4.102553e-03
56000	-3.491650e+04	1.928633e+01	1.103395e-01	2.994412e-01	1.384044e-01	1.384044e-01	2.030708e-01	1.103395e-01	172	4	2.132896e-02	1.744489e-01	8.216533e-01	5.704590e-01	3.853579e-01	4.418314e-02	4.750733e-03	6.792070e-03	1.608074e-03	1.570114e-02	2.184747e-02	1.214776e-02	8.318589e-03	1.388978e-02	2.444259e-02	8.653641e-03	2.099390e-02	9.599550e-03	3.540832e-02	1.259900e-02	1.322680e-02	5.574249e-02	1.553793e-02	1.118146e-02	6.274961e-03	1.515815e-02	1.018485e-02	1.660808e-02	5.974191e-03	1.124299e-02	8.224663e-03	8.681094e-03	7.138157e-03	8.311397e-03	2.340696e-02	1.695645e-02	7.129492e-03	4.012728e-02	4.654165e-03
57000	-3.490431e+04	1.883202e+01	9.139792e-02	3.206340e-01	1.444233e-01	1.444233e-01	2.077235e-01	9.139792e-02	172	4	2.132896e-02	1.512282e-01	7.932629e-01	6.092240e-01	3.611505e-01	2.962555e-02	4.750733e-03	6.792070e-03	1.608074e-03	1.570114e-02	2.184747e-02	1.256592e-02	8.318589e-03	1.388978e-02	2.444259e-02	8.653641e-03	2.099390e-02	9.599550e-03	3.540832e-02	1.259900e-02	1.322680e-02	5.064312e-02	1.553793e-02	1.118146e-02	6.274961e-03	1.515815e-02	8.831386e-03	1.660808e-02	5.974191e-03	1.249931e-02	8.224663e-03	8.000590e-03	7.138157e-03	8.311397e-03	2.340696e-02	1.990652e-02	7.129492e-03	4.012728e-02	4.654165e-03
58000	-3.489632e+04	1.873994e+01	9.252435e-02	3.330920e-01	1.443954e-01	1.443954e-01	1.930685e-01	9.252435e-02	172	4	1.581929e-02	1.590426e-01	7.450154e-01	5.699652e-01	3.663895e-01	6.364531e-02	4.150313e-03	6.792070e-03	1.608074e-03	1.570114e-02	2.184747e-02	1.256592e-02	9.235032e-03	1.388978e-02	2.444259e-02	8.653641e-03	2.099390e-02	9.599550e-03	3.540832e-02	1.259900e-02	1.550739e-02	5.064312e-02	1.553793e-02	1.118146e-02	6.274961e-03	1.493134e-02	1.030768e-02	1.432749e-02	7.311618e-03	1.008837e-02	6.632647e-03	8.000590e-03	7.138157e-03	8.538206e-03	2.581791e-02	1.990652e-02	7.129492e-03	4.012728e-02	4.654165e-03
59000	-3.486955e+04	1.860229e+01	1.012134e-01	3.217546e-01	1.423247e-01	1.423247e-01	1.911693e-01	1.012134e-01	172	4	1.595074e-02	1.245043e-01	6.438281e-01	5.460000e-01	3.674957e-01	8.650438e-02	4.150313e-03	7.412392e-03	1.608074e-03	1.570114e-02	2.057452e-02	1.256592e-02	9.235032e-03	1.388978e-02	2.444259e-02	8.653641e-03	2.099390e-02	9.599550e-03	3.540832e-02	1.259900e-02	1.550739e-02	5.064312e-02	1.553793e-02	1.118146e-02	6.274961e-03	1.646785e-02	1.030768e-02	1.432749e-02	7.320482e-03	1.008837e-02	6.632647e-03	8.000590e-03	7.138157e-03	8.529343e-03	2.581791e-02	1.990652e-02	7.129492e-03	4.012728e-02	4.654165e-03
60000	-3.485673e+04	1.887371e+01	9.034573e-02	3.352908e-01	1.660874e-01	1.136364e-01	2.042938e-01	9.034573e-02	197	5	1.595074e-02	1.050542e-01	4.900184e-01	4.726447e-01	3.944497e-01	1.329056e-01	4.150313e-03	7.412392e-03	1.608074e-03	1.570114e-02	2.057452e-02	1.256592e-02	9.235032e-03	1.388978e-02	2.444259e-02	9.589142e-03	2.099390e-02	9.599550e-03	3.540832e-02	1.259900e-02	1.550739e-02	5.064312e-02	1.553793e-02	1.118146e-02	6.986369e-03	1.646785e-02	1.074140e-02	1.432749e-02	6.886760e-03	1.008837e-02	6.632647e-03	8.000590e-03	7.138157e-03	8.529343e-03	2.581791e-02	1.990652e-02	7.129492e-03	3.891603e-02	4.654165e-03
61000	-3.486776e+04	1.865866e+01	1.171192e-01	3.344762e-01	1.435885e-01	1.171192e-01	1.946236e-01	9.307313e-02	142	5	1.595074e-02	1.200864e-01	4.203000e-01	5.662701e-01	3.017536e-01	1.319763e-01	3.697160e-03	6.123457e-03	1.608074e-03	1.692025e-02	2.057452e-02	1.256592e-02	9.235032e-03	1.388978e-02	2.444259e-02	9.589142e-03	2.169636e-02	9.599550e-03	3.540832e-02	1.259900e-02	1.287402e-02	5.064312e-02	1.553793e-02	1.118146e-02	6.986369e-03	1.646785e-02	1.074140e-02	1.696085e-02	5.667647e-03	1.008837e-02	6.632647e-03	8.000590e-03	7.138157e-03	8.529343e-03	2.581791e-02	1.990652e-02	7.582644e-03	3.891603e-02	4.654165e-03
62000	-3.486121e+04	1.825947e+01	8.628012e-02	3.163439e-01	1.522563e-01	1.522563e-01	2.065833e-01	8.628012e-02	172	4	1.595074e-02	1.164268e-01	3.865714e-01	5.237130e-01	3.422025e-01	1.340844e-01	3.697160e-03	6.123457e-03	1.608074e-03	1.692025e-02	2.057452e-02	1.125381e-02	9.235032e-03	1.388978e-02	2.423768e-02	9.589142e-03	2.070368e-02	1.059223e-02	3.540832e-02	1.048976e-02	1.456555e-02	5.064312e-02	1.553793e-02	1.220474e-02	6.986369e-03	1.646785e-02	1.074140e-02	1.696085e-02	5.667647e-03	1.008837e-02	6.632647e-03	7.850827e-03	7.138157e-03	8.529343e-03	2.581791e-02	1.990652e-02	7.582644e-03	3.891603e-02	4.654165e-03
63000	-3.485090e+04	1.849752e+01	8.867855e-02	3.345489e-01	1.471491e-01	1.471491e-01	1.937957e-01	8.867855e-02	172	4	1.595074e-02	1.044991e-01	3.861274e-01	5.179909e-01	3.342435e-01	1.477655e-01	4.677778e-03	7.919473e-03	1.419854e-03	1.679400e-02	1.809282e-02	1.150479e-02	9.283323e-03	1.297421e-02	2.249595e-02	1.052672e-02	2.104191e-02	1.207337e-02	3.120360e-02	1.144425e-02	1.595863e-02	5.354118e-02	1.345731e-02	1.437397e-02	7.291813e-03	1.540573e-02	1.367183e-02	1.374046e-02	6.259733e-03	1.037831e-02	6.372063e-03	5.927510e-03	6.581510e-03	8.868812e-03	2.693730e-02	1.825815e-02	9.713274e-03	3.426983e-02	4.718797e-03
64000	-3.484571e+04	1.822660e+01	1.020260e-01	3.154521e-01	1.442775e-01	1.442775e-01	1.919410e-01	1.020260e-01	172	4	1.371766e-02	1.022925e-01	3.073460e-01	5.202376e-01	3.255748e-01	1.541876e-01	4.677778e-03	7.919473e-03	1.419854e-03	1.515012e-02	1.809282e-02	1.150479e-02	9.283323e-03	1.297421e-02	2.401967e-02	1.052672e-02	2.104191e-02	1.207337e-02	3.120360e-02	1.144425e-02	1.595863e-02	5.354118e-02	1.345731e-02	1.437397e-02	7.513521e-03	1.540573e-02	1.367183e-02	1.322361e-02	7.903615e-03	1.037831e-02	8.328437e-03	5.927510e-03	6.581510e-03	8.868812e-03	2.694474e-02	1.825070e-02	9.713274e-03	3.426983e-02	4.718797e-03
65000	-3.485619e+04	1.821736e+01	1.039991e-01	3.127964e-01	1.496955e-01	1.496955e-01	1.798145e-01	1.039991e-01	172	4	1.371766e-02	1.022925e-01	3.576658e-01	4.851279e-01	3.585423e-01	1.563298e-01	4.677778e-03	7.919473e-03	1.419854e-03	1.515012e-02	1.809282e-02	1.150479e-02	9.283323e-03	1.297421e-02	2.401967e-02	1.052672e-02	2.104191e-02	1.207337e-02	3.120360e-02	1.144425e-02	1.595863e-02	5.354118e-02	1.345731e-02	1.437397e-02	7.513521e-03	1.540573e-02	1.267992e-02	1.322361e-02	7.903615e-03	1.037831e-02	8.577178e-03	5.927510e-03	6.581510e-03	8.868812e-03	2.687479e-02	1.825070e-02	9.713274e-03	3.426983e-02	4.848782e-03
66000	-3.485648e+04	1.867675e+01	9.647686e-02	3.157315e-01	1.588027e-01	1.588027e-01	1.859645e-01	8.422172e-02	176	5	1.371766e-02	1.095755e-01	3.296192e-01	4.855813e-01	4.212146e-01	9.320406e-02	4.677778e-03	7.919473e-03	1.746625e-03	1.515012e-02	1.809282e-02	1.117802e-02	9.283323e-03	1.297421e-02	2.329572e-02	1.018709e-02	2.010938e-02	1.207337e-02	3.120360e-02	9.741832e-03	1.595863e-02	5.354118e-02	1.345731e-02	1.437397e-02	7.513521e-03	1.540573e-02	1.267992e-02	1.322361e-02	7.903615e-03	1.037831e-02	8.577178e-03	5.927510e-03	6.581510e-03	8.868812e-03	2.687479e-02	1.825070e-02	9.713274e-03	3.426983e-02	4.848782e-03
67000	-3.488125e+04	1.814667e+01	9.426982e-02	3.116652e-01	1.557923e-01	1.557923e-01	1.882105e-01	9.426982e-02	172	4	1.565950e-02	1.410864e-01	7.151176e-01	5.289529e-01	3.909163e-01	8.013073e-02	3.330533e-03	1.113830e-02	4.989124e-03	1.694821e-02	2.324018e-02	1.272323e-02	6.475971e-03	1.880781e-02	2.432681e-02	7.431568e-03	1.724496e-02	1.246954e-02	3.016724e-02	8.524227e-03	1.398424e-02	4.259355e-02	1.549438e-02	1.324639e-02	9.054589e-03	1.999038e-02	8.162038e-03	1.067232e-02	5.744230e-03	1.212522e-02	1.337379e-02	4.218996e-03	8.780108e-03	5.389558e-03	2.476180e-02	1.636220e-02	7.425338e-03	3.185665e-02	5.720560e-03
68000	-3.484170e+04	1.714218e+01	1.037149e-01	3.140821e-01	1.492070e-01	1.492070e-01	2.024234e-01	8.136568e-02	176	5	8.870755e-03	9.836890e-02	3.887331e-01	4.118085e-01	4.462612e-01	1.419303e-01	4.677778e-03	7.919473e-03	1.746625e-03	1.675691e-02	1.809282e-02	1.117802e-02	9.283323e-03	1.297421e-02	2.329572e-02	9.819309e-03	2.088893e-02	1.387350e-02	3.120360e-02	1.090039e-02	1.114074e-02	5.028548e-02	1.345731e-02	1.437397e-02	8.434820e-03	1.807424e-02	1.267992e-02	1.322361e-02	7.903615e-03	1.037831e-02	7.251044e-03	5.927510e-03	6.581510e-03	8.868812e-03	2.687479e-02	1.459690e-02	8.467274e-03	3.908772e-02	4.848782e-03
69000	-3.485665e+04	1.786965e+01	9.331135e-02	3.120854e-01	1.490078e-01	1.490078e-01	2.032763e-01	9.331135e-02	172	4	1.457698e-02	1.207248e-01	4.054006e-01	4.637566e-01	4.209338e-01	1.153096e-01	4.477589e-03	7.180392e-03	4.989124e-03	1.694821e-02	2.579438e-02	1.272323e-02	6.475971e-03	1.717968e-02	2.432681e-02	7.431568e-03	1.811460e-02	1.246954e-02	3.016724e-02	8.524227e-03	1.398424e-02	3.959783e-02	1.691179e-02	1.324639e-02	9.054589e-03	1.999038e-02	7.292398e-03	1.115205e-02	5.744230e-03	1.212522e-02	1.337379e-02	4.218996e-03	6.050658e-03	9.670751e-03	2.476180e-02	1.444908e-02	7.589511e-03	3.314833e-02	5.720560e-03
70000	-3.484450e+04	1.884006e+01	9.567981e-02	3.253250e-01	1.491859e-01	1.491859e-01	1.849436e-01	9.567981e-02	172	4	1.457698e-02	1.059570e-01	3.287231e-01	4.529052e-01	3.916044e-01	1.554904e-01	4.859382e-03	8.974098e-03	4.046611e-03	1.453332e-02	2.681890e-02	1.140877e-02	6.131911e-03	1.806399e-02	2.357189e-02	7.432502e-03	1.696020e-02	1.232888e-02	3.543051e-02	7.202910e-03	1.441166e-02	3.642308e-02	1.558480e-02	1.575753e-02	1.133810e-02	1.985857e-02	9.860938e-03	1.128855e-02	6.689240e-03	1.205875e-02	1.320545e-02	6.495490e-03	6.808798e-03	9.477028e-03	2.568046e-02	1.502397e-02	8.341797e-03	3.300984e-02	6.171337e-03
71000	-3.485344e+04	1.811419e+01	9.138138e-02	3.335027e-01	1.422553e-01	1.422553e-01	1.992240e-01	9.138138e-02	172	4	4.993037e-03	7.716414e-02	3.242697e-01	3.750343e-01	4.386266e-01	1.863391e-01	4.677778e-03	8.825876e-03	1.256625e-03	1.762044e-02	2.038338e-02	1.181309e-02	9.283323e-03	1.297421e-02	2.329572e-02	9.819309e-03	2.088893e-02	1.387350e-02	3.120360e-02	1.090039e-02	1.114074e-02	5.028548e-02	1.533436e-02	1.437397e-02	1.036708e-02	1.807424e-02	8.425629e-03	1.322361e-02	7.903615e-03	1.024931e-02	7.251044e-03	5.927510e-03	6.581510e-03	8.898046e-03	2.687479e-02	1.485159e-02	7.163973e-03	3.908772e-02	5.338782e-03
72000	-3.481656e+04	1.914856e+01	8.047777e-02	3.363439e-01	1.504425e-01	1.504425e-01	2.018156e-01	8.047777e-02	172	4	7.417686e-03	8.034233e-02	3.101945e-01	4.474572e-01	4.268819e-01	1.256610e-01	4.575992e-03	7.731678e-03	4.521792e-03	1.743172e-02	2.361997e-02	1.429865e-02	6.943156e-03	1.669686e-02	2.302940e-02	7.527463e-03	1.677942e-02	1.249501e-02	3.490259e-02	7.207763e-03	1.418787e-02	4.035714e-02	2.045585e-02	1.620613e-02	9.905835e-03	1.929509e-02	1.025480e-02	1.167569e-02	6.498744e-03	9.258396e-03	9.681495e-03	6.436284e-03	5.957746e-03	9.321534e-03	2.525747e-02	1.445046e-02	8.334288e-03	3.147387e-02	5.697229e-03
73000	-3.484509e+04	1.835327e+01	1.154392e-01	3.230226e-01	1.495728e-01	1.495728e-01	1.879586e-01	7.443401e-02	176	5	1.195863e-02	1.008939e-01	3.764231e-01	4.696459e-01	3.926480e-01	1.377061e-01	5.276194e-03	1.077844e-02	1.531740e-03	1.762900e-02	2.048596e-02	1.188494e-02	9.869300e-03	1.303407e-02	2.560452e-02	7.342313e-03	1.954095e-02	1.392567e-02	3.362268e-02	1.199394e-02	1.026582e-02	5.038040e-02	1.622229e-02	1.069233e-02	1.035227e-02	1.589425e-02	8.395174e-03	1.341901e-02	6.889114e-03	1.133979e-02	4.847108e-03	5.709944e-03	6.358055e-03	9.580071e-03	2.791484e-02	1.567512e-02	6.508872e-03	4.023888e-02	5.964689e-03
74000	-3.486614e+04	1.734243e+01	1.036289e-01	3.038219e-01	1.416178e-01	1.416178e-01	2.056846e-01	1.036289e-01	172	4	1.195863e-02	1.008939e-01	3.536835e-01	4.303048e-01	4.239354e-01	1.457597e-01	5.276194e-03	1.077844e-02	1.636625e-03	1.762900e-02	2.048596e-02	1.188494e-02	9.869300e-03	1.303407e-02	2.560452e-02	7.342313e-03	1.954095e-02	1.392567e-02	3.362268e-02	1.199394e-02	1.026582e-02	5.038040e-02	1.622229e-02	9.814652e-03	1.035227e-02	1.589425e-02	8.395174e-03	1.341901e-02	6.889114e-03	1.258495e-02	4.847108e-03	5.709944e-03	6.358055e-03	9.580071e-03	2.791484e-02	1.567512e-02	6.508872e-03	4.023888e-02	5.964689e-03
75000	-3.486560e+04	1.735577e+01	1.389786e-01	2.952219e-01	1.389786e-01	1.389786e-01	1.983545e-01	8.948768e-02	61	4	9.887153e-03	1.013049e-01	3.667463e-01	4.376513e-01	4.291394e-01	1.332093e-01	5.276194e-03	8.397238e-03	1.636625e-03	1.762900e-02	2.048596e-02	1.188494e-02	9.869300e-03	1.300516e-02	2.560452e-02	7.342313e-03	1.954095e-02	1.392567e-02	3.639166e-02	1.199394e-02	1.026582e-02	5.038040e-02	1.622229e-02	9.814652e-03	1.035227e-02	1.589425e-02	8.395174e-03	1.341901e-02	6.889114e-03	1.258495e-02	4.847108e-03	5.709944e-03	6.358055e-03	7.337556e-03	2.791484e-02	1.600263e-02	7.798656e-03	4.023888e-02	5.964689e-03
76000	-3.484765e+04	1.885585e+01	9.420145e-02	3.140858e-01	1.525809e-01	1.525809e-01	1.923494e-01	9.420145e-02	172	4	7.411649e-03	7.825625e-02	2.927286e-01	3.954847e-01	4.307690e-01	1.737463e-01	4.575992e-03	6.889068e-03	4.521792e-03	1.743172e-02	2.361997e-02	1.331100e-02	8.637012e-03	1.439392e-02	2.622702e-02	8.370073e-03	1.677942e-02	1.294946e-02	3.490259e-02	7.207763e-03	1.685381e-02	4.035714e-02	2.045585e-02	1.710853e-02	6.267191e-03	1.929509e-02	1.025480e-02	1.137874e-02	7.031358e-03	1.089523e-02	1.198443e-02	5.998350e-03	9.493346e-03	1.064929e-02	2.525747e-02	1.445046e-02	8.334288e-03	3.247311e-02	5.697229e-03
77000	-3.485061e+04	1.956866e+01	1.029029e-01	3.139080e-01	1.539972e-01	1.539972e-01	1.957693e-01	7.942557e-02	176	5	7.754131e-03	8.028324e-02	3.563331e-01	4.582277e-01	3.841641e-01	1.576081e-01	6.468944e-03	7.113481e-03	1.567898e-03	2.011067e-02	1.994968e-02	1.382797e-02	8.798884e-03	1.555210e-02	2.710377e-02	7.604882e-03	1.972497e-02	1.727565e-02	4.359975e-02	1.063336e-02	1.104011e-02	4.897022e-02	1.501500e-02	6.761922e-03	1.094021e-02	1.700828e-02	8.252688e-03	1.206957e-02	7.117223e-03	1.216207e-02	4.098158e-03	5.885354e-03	5.358864e-03	5.667106e-03	2.930079e-02	1.565003e-02	8.847429e-03	3.961544e-02	7.711663e-03
78000	-3.484434e+04	1.885380e+01	8.558107e-02	3.275830e-01	1.464647e-01	1.464647e-01	2.083255e-01	8.558107e-02	172	4	7.678330e-03	8.786906e-02	3.311761e-01	4.407198e-01	3.826173e-01	1.766630e-01	4.575992e-03	8.337323e-03	4.521792e-03	1.743172e-02	2.294967e-02	1.130730e-02	8.637012e-03	1.439392e-02	2.622702e-02	8.370073e-03	1.677942e-02	1.410493e-02	3.490259e-02	7.207763e-03	1.685381e-02	4.035714e-02	2.112615e-02	1.710853e-02	6.267191e-03	1.929509e-02	1.025480e-02	1.137874e-02	7.031358e-03	1.089523e-02	1.198443e-02	5.998350e-03	9.493346e-03	1.064929e-02	2.515845e-02	1.445046e-02	8.334288e-03	3.247311e-02	5.697229e-03
79000	-3.484989e+04	1.930926e+01	8.690351e-02	3.161639e-01	1.594504e-01	1.594504e-01	1.911283e-01	8.690351e-02	172	4	8.096795e-03	8.028324e-02	3.136947e-01	3.547507e-01	4.968753e-01	1.483741e-01	6.468944e-03	7.113481e-03	1.802847e-03	2.290219e-02	1.994968e-02	1.431497e-02	8.798884e-03	1.504428e-02	2.710377e-02	7.117878e-03	1.972497e-02	1.618172e-02	4.359975e-02	1.063336e-02	1.257275e-02	5.026053e-02	1.269855e-02	6.761922e-03	9.407567e-03	1.972185e-02	8.252688e-03	1.438603e-02	7.117223e-03	1.216207e-02	4.371028e-03	5.885354e-03	5.358864e-03	5.667106e-03	2.930079e-02	1.565003e-02	8.847429e-03	3.961544e-02	7.711663e-03
80000	-3.484850e+04	1.880641e+01	8.421129e-02	3.357197e-01	1.498849e-01	1.498849e-01	1.960879e-01	8.421129e-02	172	4	7.315061e-03	8.786906e-02	3.199990e-01	4.003226e-01	4.499177e-01	1.497597e-01	7.039630e-03	6.841358e-03	6.381915e-03	1.612224e-02	2.291591e-02	1.020857e-02	9.020218e-03	1.746961e-02	2.218789e-02	8.798599e-03	1.680937e-02	1.772461e-02	3.354533e-02	6.979402e-03	1.407524e-02	4.088835e-02	1.935756e-02	1.741051e-02	6.464245e-03	2.043146e-02	1.023202e-02	1.191640e-02	5.504458e-03	9.199257e-03	1.103247e-02	4.821872e-03	9.562626e-03	1.170235e-02	2.480785e-02	1.419224e-02	9.616849e-03	3.532474e-02	6.935838e-03
81000	-3.485369e+04	1.974693e+01	9.863584e-02	3.215069e-01	1.488691e-01	1.488691e-01	1.834833e-01	9.863584e-02	172	4	8.096795e-03	8.677688e-02	3.489539e-01	4.687447e-01	4.001256e-01	1.311296e-01	6.468944e-03	7.113481e-03	1.802847e-03	2.290219e-02	1.994968e-02	1.431497e-02	8.067642e-03	1.377550e-02	2.710377e-02	7.117878e-03	2.200034e-02	1.618172e-02	4.359975e-02	1.063336e-02	1.257275e-02	5.026053e-02	1.277469e-02	6.761922e-03	9.407567e-03	1.972185e-02	8.252688e-03	1.438603e-02	5.148092e-03	1.270680e-02	4.371028e-03	6.917945e-03	5.737760e-03	5.667106e-03	2.930079e-02	1.565003e-02	8.847429e-03	3.961544e-02	7.711663e-03
82000	-3.484689e+04	1.993505e+01	8.780945e-02	3.163090e-01	1.460134e-01	1.460134e-01	1.955873e-01	1.082674e-01	176	5	8.096795e-03	8.677688e-02	3.439507e-01	4.619868e-01	4.102493e-01	1.277639e-01	6.468944e-03	7.113481e-03	1.802847e-03	2.290219e-02	1.994968e-02	1.431497e-02	8.067642e-03	1.738603e-02	2.349324e-02	7.117878e-03	2.200034e-02	1.618172e-02	4.359975e-02	1.063336e-02	1.361267e-02	5.026053e-02	1.137785e-02	6.761922e-03	9.407567e-03	1.861898e-02	6.602814e-03	1.438603e-02	5.148092e-03	1.270680e-02	4.371028e-03	6.917945e-03	5.737760e-03	5.667106e-03	2.930079e-02	1.565003e-02	8.847429e-03	3.961544e-02	7.711663e-03
83000	-3.482539e+04	1.860973e+01	8.962634e-02	3.267504e-01	1.462673e-01	1.462673e-01	2.014624e-01	8.962634e-02	172	4	8.298551e-03	7.911172e-02	3.089998e-01	3.574958e-01	4.754091e-01	1.670951e-01	7.039630e-03	6.841358e-03	6.381915e-03	1.612224e-02	2.291591e-02	1.020857e-02	9.020218e-03	1.746961e-02	2.218789e-02	8.798599e-03	1.680937e-02	1.992404e-02	3.354533e-02	5.983443e-03	1.457482e-02	4.088835e-02	1.935756e-02	1.741051e-02	6.464245e-03	1.966446e-02	1.023202e-02	1.191640e-02	5.504458e-03	1.165398e-02	1.103247e-02	4.755940e-03	9.562626e-03	9.788471e-03	2.480785e-02	1.265834e-02	9.616849e-03	3.732833e-02	7.768775e-03
84000	-3.481741e+04	1.910763e+01	9.538644e-02	3.028995e-01	1.508782e-01	1.508782e-01	2.045713e-01	9.538644e-02	172	4	8.298551e-03	8.466214e-02	3.151506e-01	4.563669e-01	4.158589e-01	1.277742e-01	7.039630e-03	7.187580e-03	6.381915e-03	1.612224e-02	2.291591e-02	1.020857e-02	6.727192e-03	1.746961e-02	2.218789e-02	8.798599e-03	1.680937e-02	1.992404e-02	3.354533e-02	5.983443e-03	1.607722e-02	4.088835e-02	1.935756e-02	1.741051e-02	6.464245e-03	1.966446e-02	1.023202e-02	1.191640e-02	5.504458e-03	1.098906e-02	1.103247e-02	4.316748e-03	6.652133e-03	7.754071e-03	2.480785e-02	1.265834e-02	9.616849e-03	3.732833e-02	7.422553e-03
85000	-3.482665e+04	1.927647e+01	8.643372e-02	3.212132e-01	1.455984e-01	1.455984e-01	2.019016e-01	9.925480e-02	176	5	8.298551e-03	8.592446e-02	3.537123e-01	4.107150e-01	4.129940e-01	1.762911e-01	7.039630e-03	6.791614e-03	6.381915e-03	1.612224e-02	2.291591e-02	1.020857e-02	6.727192e-03	1.746961e-02	2.218789e-02	8.798599e-03	1.680937e-02	1.867217e-02	3.354533e-02	5.983443e-03	1.675044e-02	4.088835e-02	1.935756e-02	1.741051e-02	6.569584e-03	1.966446e-02	1.023202e-02	1.191640e-02	6.756329e-03	1.098906e-02	1.103247e-02	4.712714e-03	6.652133e-03	7.754071e-03	2.480785e-02	1.281875e-02	9.616849e-03	3.732833e-02	7.422553e-03
86000	-3.484946e+04	1.922335e+01	9.741522e-02	2.979366e-01	1.574095e-01	1.574095e-01	1.924138e-01	9.741522e-02	172	4	8.264427e-03	7.965634e-02	3.138425e-01	4.656008e-01	3.639386e-01	1.704605e-01	5.435313e-03	5.847418e-03	6.037346e-04	2.523689e-02	1.690098e-02	1.461428e-02	9.096532e-03	1.961711e-02	2.468201e-02	1.077170e-02	2.567818e-02	1.505884e-02	3.638571e-02	1.293635e-02	1.404441e-02	5.152213e-02	9.071547e-03	5.549884e-03	6.573416e-03	1.675491e-02	1.028977e-02	1.760863e-02	6.723144e-03	1.076722e-02	4.282949e-03	5.384785e-03	6.251966e-03	9.850957e-03	2.662675e-02	1.601910e-02	8.236185e-03	4.475581e-02	5.726552e-03
87000	-3.483331e+04	1.973806e+01	9.959689e-02	3.091755e-01	1.524889e-01	1.524889e-01	1.866528e-01	9.959689e-02	172	4	8.418416e-03	7.545076e-02	2.941105e-01	4.088788e-01	4.014590e-01	1.896622e-01	7.039630e-03	5.741491e-03	4.778541e-03	1.612224e-02	2.182722e-02	1.020857e-02	6.727192e-03	1.746961e-02	2.218789e-02	8.798599e-03	1.680937e-02	1.867217e-02	3.463402e-02	5.983443e-03	1.420138e-02	4.088835e-02	1.935756e-02	1.738371e-02	6.569584e-03	1.966446e-02	1.023202e-02	1.028430e-02	6.756329e-03	1.098906e-02	1.103247e-02	4.021302e-03	6.652133e-03	7.754071e-03	2.549926e-02	1.281875e-02	9.616849e-03	3.732833e-02	7.422553e-03
88000	-3.482445e+04	1.943909e+01	1.094687e-01	3.073805e-01	1.410519e-01	1.410519e-01	1.915784e-01	1.094687e-01	172	4	8.418416e-03	7.718473e-02	2.927497e-01	4.558844e-01	3.767183e-01	1.673973e-01	7.039630e-03	5.741491e-03	4.778541e-03	1.612224e-02	2.182722e-02	1.020857e-02	7.838027e-03	2.144136e-02	2.218789e-02	8.798599e-03	1.680937e-02	1.867217e-02	3.463402e-02	5.983443e-03	1.420138e-02	4.088835e-02	1.935756e-02	1.738371e-02	6.569584e-03	1.966446e-02	1.023202e-02	1.028430e-02	6.756329e-03	1.098906e-02	9.921631e-03	4.021302e-03	6.652133e-03	7.754071e-03	2.549926e-02	1.281875e-02	9.616849e-03	3.732833e-02	7.422553e-03
89000	-3.483607e+04	1.942764e+01	9.749194e-02	3.270662e-01	1.406450e-01	1.369950e-01	2.003099e-01	9.749194e-02	197	5	7.381250e-03	7.718473e-02	2.849347e-01	4.973429e-01	3.437658e-01	1.588913e-01	7.833960e-03	5.741491e-03	4.652783e-03	1.612224e-02	2.182722e-02	1.020857e-02	7.634481e-03	2.144136e-02	2.218789e-02	8.798599e-03	1.680937e-02	1.867217e-02	3.463402e-02	5.983443e-03	1.420138e-02	4.088835e-02	1.935756e-02	1.738371e-02	6.569584e-03	1.986573e-02	1.023202e-02	9.183773e-03	6.756329e-03	1.019473e-02	9.921631e-03	4.691743e-03	4.204382e-03	7.552799e-03	2.549926e-02	1.464025e-02	8.946408e-03	3.732833e-02	7.422553e-03
90000	-3.485034e+04	1.902593e+01	9.582499e-02	3.428472e-01	1.455008e-01	1.455008e-01	1.745013e-01	9.582499e-02	172	4	6.529069e-03	8.182499e-02	3.266171e-01	4.061607e-01	4.591443e-01	1.346949e-01	5.435313e-03	5.847418e-03	6.037346e-04	2.523689e-02	1.690098e-02	1.461428e-02	6.958277e-03	1.902126e-02	2.468201e-02	1.334383e-02	2.567818e-02	1.263536e-02	3.638571e-02	1.311866e-02	1.448684e-02	5.152213e-02	8.193676e-03	5.397831e-03	7.690895e-03	1.675491e-02	9.934742e-03	1.760863e-02	6.631560e-03	1.147993e-02	5.516164e-03	6.846193e-03	6.251966e-03	9.850957e-03	2.662675e-02	1.601910e-02	7.806145e-03	4.554787e-02	5.726552e-03
91000	-3.484364e+04	2.152536e+01	9.238001e-02	3.326422e-01	1.463400e-01	1.463400e-01	1.899178e-01	9.238001e-02	172	4	7.381250e-03	6.632794e-02	2.892818e-01	3.496871e-01	4.465798e-01	2.037331e-01	8.940217e-03	5.741491e-03	3.333213e-03	1.612224e-02	2.182722e-02	1.042188e-02	7.634481e-03	2.144136e-02	2.171194e-02	8.798599e-03	1.811098e-02	1.867217e-02	3.463402e-02	5.983443e-03	1.420138e-02	4.088835e-02	1.867862e-02	1.476321e-02	5.455327e-03	1.978472e-02	1.023202e-02	1.412543e-02	6.756329e-03	1.019473e-02	7.804044e-03	4.859967e-03	4.204382e-03	8.667056e-03	2.549926e-02	1.464025e-02	9.467865e-03	3.543457e-02	7.422553e-03
92000	-3.482791e+04	1.862112e+01	9.019908e-02	3.384304e-01	1.450387e-01	1.450387e-01	1.910939e-01	9.019908e-02	172	4	6.529069e-03	8.220467e-02	3.427633e-01	3.581021e-01	4.642061e-01	1.776918e-01	5.435313e-03	5.847418e-03	6.037346e-04	2.523689e-02	1.690098e-02	1.461428e-02	6.958277e-03	1.902126e-02	2.468201e-02	1.139944e-02	2.567818e-02	1.263536e-02	3.638571e-02	1.311866e-02	1.448684e-02	5.152213e-02	8.193676e-03	5.095341e-03	7.690895e-03	1.675491e-02	8.418585e-03	1.760863e-02	7.771290e-03	1.147993e-02	5.259126e-03	8.734317e-03	6.251966e-03	9.850957e-03	2.662675e-02	1.601910e-02	7.806145e-03	4.560413e-02	5.726552e-03
93000	-3.483088e+04	1.948771e+01	8.329601e-02	3.118115e-01	1.547394e-01	1.834285e-01	1.834285e-01	8.329601e-02	192	4	6.717905e-03	6.745473e-02	2.848216e-01	3.758309e-01	4.243218e-01	1.998473e-01	6.608404e-03	5.741491e-03	3.333213e-03	1.714971e-02	2.142193e-02	1.042188e-02	7.634481e-03	1.926361e-02	2.487012e-02	8.798599e-03	1.802963e-02	1.867217e-02	3.463402e-02	6.928077e-03	1.445806e-02	3.934285e-02	1.856702e-02	1.476321e-02	4.424990e-03	2.364748e-02	1.023202e-02	1.412543e-02	6.867934e-03	1.019473e-02	7.804044e-03	4.859967e-03	4.204382e-03	8.667056e-03	2.549926e-02	1.697206e-02	9.467865e-03	3.543457e-02	7.422553e-03
94000	-3.484125e+04	1.964445e+01	9.778619e-02	3.089238e-01	1.413917e-01	1.770561e-01	1.770561e-01	9.778619e-02	192	4	6.717905e-03	6.745473e-02	2.737762e-01	4.515333e-01	4.068719e-01	1.415948e-01	6.608404e-03	5.741491e-03	3.333213e-03	1.714971e-02	2.142193e-02	1.042188e-02	7.634481e-03	1.926361e-02	2.487012e-02	8.798599e-03	1.802963e-02	1.867217e-02	3.463402e-02	6.928077e-03	1.445806e-02	3.934285e-02	1.856702e-02	1.476321e-02	4.424990e-03	2.593064e-02	1.023202e-02	1.412543e-02	6.867934e-03	1.019473e-02	7.804044e-03	4.859967e-03	4.204382e-03	8.667056e-03	2.549926e-02	1.697206e-02	9.467865e-03	3.543457e-02	7.422553e-03
95000	-3.481181e+04	1.926281e+01	9.417617e-02	3.159605e-01	1.530947e-01	1.712963e-01	1.712963e-01	9.417617e-02	192	4	4.517605e-03	6.745473e-02	2.664086e-01	4.067555e-01	4.050060e-01	1.882385e-01	6.608404e-03	5.741491e-03	3.333213e-03	1.714971e-02	2.142193e-02	1.042188e-02	7.634481e-03	1.926361e-02	2.487012e-02	8.798599e-03	1.802963e-02	1.867217e-02	3.463402e-02	6.928077e-03	1.573852e-02	3.934285e-02	1.856702e-02	1.724956e-02	4.424990e-03	2.653057e-02	1.023202e-02	1.412543e-02	6.867934e-03	1.019473e-02	7.804044e-03	4.859967e-03	4.204382e-03	8.667056e-03	2.549926e-02	1.697206e-02	9.467865e-03	3.543457e-02	7.422553e-03
96000	-3.479752e+04	1.981207e+01	1.001787e-01	3.263374e-01	1.395867e-01	1.395867e-01	1.941318e-01	1.001787e-01	172	4	7.105677e-03	6.745473e-02	2.838731e-01	3.890932e-01	4.052801e-01	2.056267e-01	6.608404e-03	5.741491e-03	3.481426e-03	1.714971e-02	2.142193e-02	1.042188e-02	7.634481e-03	1.926361e-02	2.013962e-02	8.798599e-03	1.802963e-02	1.895405e-02	3.463402e-02	6.928077e-03	1.573852e-02	3.934285e-02	1.856702e-02	1.724956e-02	4.424990e-03	2.653057e-02	1.023202e-02	1.412543e-02	6.867934e-03	1.019473e-02	7.804044e-03	4.859967e-03	4.204382e-03	8.967868e-03	2.549926e-02	1.697206e-02	9.467865e-03	3.543457e-02	7.422553e-03
97000	-3.482640e+04	2.019040e+01	8.322028e-02	3.301794e-01	1.608049e-01	1.608049e-01	1.817703e-01	8.322028e-02	172	4	4.927491e-03	6.964114e-02	2.943623e-01	3.863741e-01	4.227439e-01	1.908820e-01	4.321799e-03	6.720704e-03	1.054849e-03	2.318434e-02	1.833182e-02	1.382469e-02	5.622683e-03	1.891623e-02	2.609327e-02	1.023205e-02	2.450111e-02	1.197375e-02	3.704748e-02	1.420053e-02	1.544108e-02	5.324911e-02	7.451490e-03	4.876662e-03	7.817446e-03	1.848156e-02	1.015317e-02	1.461735e-02	7.494840e-03	1.146253e-02	5.011152e-03	7.211568e-03	5.761544e-03	1.072940e-02	2.770842e-02	1.716744e-02	6.574525e-03	4.539774e-02	4.940039e-03
98000	-3.482044e+04	1.981455e+01	8.831749e-02	3.263039e-01	1.449732e-01	1.449732e-01	2.071147e-01	8.831749e-02	172	4	5.307157e-03	6.964114e-02	2.943623e-01	3.493718e-01	4.195150e-01	2.311132e-01	4.321799e-03	6.543275e-03	1.054849e-03	2.318434e-02	1.833182e-02	1.382469e-02	5.622683e-03	1.778333e-02	2.609327e-02	1.023205e-02	2.450111e-02	1.197375e-02	3.704748e-02	1.420053e-02	1.544108e-02	5.324911e-02	7.861498e-03	4.876662e-03	7.817446e-03	1.848156e-02	1.015317e-02	1.461735e-02	7.494840e-03	1.146253e-02	5.011152e-03	7.211568e-03	5.351537e-03	1.072940e-02	2.770842e-02	1.716744e-02	7.552539e-03	4.539774e-02	4.940039e-03
99000	-3.482078e+04	2.059755e+01	9.018651e-02	3.095928e-01	1.880889e-01	1.338564e-01	1.880889e-01	9.018651e-02	187	4	6.285434e-03	6.958641e-02	2.947213e-01	3.791388e-01	4.538616e-01	1.669996e-01	6.608404e-03	6.727097e-03	3.530269e-03	1.714971e-02	2.052611e-02	1.042188e-02	4.937491e-03	1.808482e-02	2.013962e-02	8.798599e-03	1.802963e-02	1.872372e-02	3.463402e-02	6.928077e-03	1.573852e-02	3.934285e-02	1.856702e-02	1.724956e-02	5.735258e-03	3.029614e-02	1.042521e-02	1.412543e-02	6.704125e-03	1.019473e-02	7.804044e-03	5.023776e-03	6.007182e-03	8.967868e-03	2.819625e-02	1.697206e-02	8.814640e-03	3.543457e-02	5.990241e-03
100000	-3.481560e+04	1.975730e+01	9.719708e-02	3.275608e-01	1.491793e-01	1.491793e-01	1.796863e-01	9.719708e-02	172	4	6.920963e-03	7.735830e-02	2.745578e-01	3.721957e-01	4.602069e-01	1.675974e-01	4.321799e-03	8.202028e-03	4.469199e-04	2.318434e-02	1.833182e-02	1.382469e-02	5.622683e-03	1.778333e-02	2.609327e-02	1.023205e-02	2.417688e-02	1.031500e-02	3.704748e-02	1.420053e-02	1.544108e-02	5.324911e-02	7.873912e-03	4.876662e-03	7.817446e-03	1.848156e-02	1.015317e-02	1.461735e-02	7.494840e-03	1.146253e-02	5.011152e-03	7.211568e-03	5.351537e-03	1.072940e-02	2.770842e-02	1.716744e-02	7.552539e-03	4.539774e-02	5.092302e-03
101000	-3.482060e+04	2.126902e+01	8.837504e-02	3.308291e-01	1.534254e-01	1.694977e-01	1.694977e-01	8.837504e-02	192	4	5.677006e-03	6.448018e-02	2.568873e-01	3.435067e-01	4.802583e-01	1.762350e-01	7.556529e-03	6.727097e-03	2.645357e-03	1.714971e-02	2.052611e-02	1.035664e-02	4.937491e-03	1.808482e-02	2.013962e-02	8.798599e-03	1.802963e-02	1.872372e-02	3.882122e-02	8.350426e-03	1.573852e-02	3.934285e-02	1.263385e-02	1.724956e-02	6.620170e-03	3.029614e-02	1.042521e-02	1.419068e-02	5.281775e-03	1.033432e-02	7.841729e-03	5.023776e-03	6.007182e-03	9.369537e-03	2.819625e-02	1.697206e-02	8.814640e-03	3.543457e-02	5.588572e-03
102000	-3.482684e+04	2.134642e+01	9.887186e-02	3.161381e-01	1.607293e-01	1.658598e-01	1.658598e-01	9.254115e-02	196	5	5.677006e-03	6.448018e-02	2.541521e-01	3.656016e-01	4.884435e-01	1.459549e-01	6.679671e-03	6.727097e-03	2.645357e-03	1.714971e-02	2.052611e-02	1.035664e-02	4.937491e-03	1.808482e-02	2.013962e-02	8.798599e-03	1.802963e-02	1.872372e-02	3.882122e-02	8.350426e-03	1.573852e-02	3.934285e-02	1.263385e-02	1.724956e-02	6.620170e-03	3.029614e-02	9.153197e-03	1.546270e-02	5.281775e-03	1.033432e-02	7.841729e-03	5.023776e-03	6.007182e-03	9.369537e-03	2.819625e-02	1.697206e-02	8.814640e-03	3.543457e-02	5.588572e-03
103000	-3.482880e+04	2.103160e+01	1.040823e-01	3.591589e-01	1.479079e-01	1.040823e-01	1.761812e-01	1.085874e-01	142	5	4.763531e-03	7.227807e-02	3.150087e-01	3.474896e-01	4.181831e-01	2.343273e-01	3.621936e-03	8.830157e-03	5.591547e-04	2.356622e-02	1.690872e-02	1.381975e-02	7.033303e-03	1.679461e-02	2.440065e-02	1.013647e-02	2.004948e-02	1.043806e-02	3.627546e-02	1.078621e-02	1.559398e-02	5.072633e-02	8.447945e-03	3.451440e-03	7.778501e-03	1.915809e-02	9.245473e-03	1.494220e-02	7.020017e-03	9.847275e-03	4.565196e-03	6.764551e-03	4.526071e-03	1.259224e-02	2.731264e-02	1.562177e-02	7.670111e-03	4.513046e-02	3.792778e-03
104000	-3.481257e+04	1.947031e+01	1.058801e-01	3.377102e-01	1.564643e-01	1.058801e-01	1.881851e-01	1.058801e-01	138	4	7.256167e-03	8.406402e-02	3.426508e-01	4.236054e-01	4.286740e-01	1.477206e-01	3.621936e-03	8.830157e-03	5.591547e-04	2.356622e-02	1.690872e-02	1.381975e-02	7.033303e-03	1.679461e-02	2.440065e-02	1.013647e-02	2.004948e-02	1.043806e-02	3.627546e-02	1.078621e-02	1.559398e-02	5.072633e-02	8.447945e-03	3.451440e-03	7.778501e-03	1.915809e-02	9.245473e-03	1.494220e-02	7.020017e-03	9.847275e-03	4.565196e-03	6.764551e-03	4.526071e-03	1.259224e-02	2.731264e-02	1.562177e-02	7.670111e-03	4.257002e-02	3.792778e-03
105000	-3.483054e+04	2.132291e+01	9.843155e-02	3.532793e-01	1.344630e-01	1.344630e-01	1.809316e-01	9.843155e-02	172	4	4.361486e-03	7.666982e-02	3.134123e-01	4.354634e-01	4.002369e-01	1.642997e-01	6.679671e-03	6.727097e-03	2.645357e-03	1.354252e-02	2.052611e-02	1.035664e-02	6.462739e-03	1.970918e-02	2.013962e-02	8.798599e-03	1.884937e-02	1.602114e-02	4.242841e-02	8.350426e-03	1.618691e-02	3.934285e-02	9.305236e-03	1.724956e-02	4.105949e-03	3.029614e-02	9.153197e-03	1.546270e-02	4.833381e-03	1.069323e-02	9.231733e-03	3.285223e-03	6.007182e-03	9.369537e-03	2.819625e-02	1.523140e-02	8.814640e-03	3.543457e-02	5.588572e-03
106000	-3.482894e+04	2.066757e+01	1.065345e-01	3.520637e-01	1.345280e-01	1.345280e-01	1.806994e-01	9.164629e-02	176	5	7.827206e-03	7.666982e-02	3.070728e-01	4.310597e-01	3.969947e-01	1.719456e-01	3.750685e-03	6.727097e-03	2.645357e-03	1.354252e-02	2.360387e-02	1.035664e-02	6.462739e-03	1.973024e-02	2.013962e-02	8.798599e-03	1.884937e-02	1.602114e-02	4.242841e-02	8.350426e-03	1.618691e-02	3.934285e-02	9.305236e-03	1.724956e-02	4.623661e-03	3.029614e-02	9.153197e-03	1.546270e-02	4.833381e-03	1.069323e-02	9.231733e-03	3.285223e-03	5.489470e-03	9.369537e-03	2.819625e-02	1.523140e-02	8.814640e-03	3.836356e-02	5.567518e-03
107000	-3.482847e+04	2.028916e+01	8.352979e-02	3.246799e-01	1.576974e-01	1.576974e-01	1.928657e-01	8.352979e-02	172	4	1.114140e-02	9.061034e-02	3.077903e-01	4.140444e-01	3.874895e-01	1.984661e-01	3.750685e-03	6.727097e-03	1.403019e-03	1.354252e-02	2.360387e-02	1.136450e-02	6.462739e-03	1.973024e-02	2.013962e-02	7.827265e-03	1.884937e-02	1.705595e-02	3.835187e-02	8.350426e-03	1.517905e-02	3.934285e-02	1.338178e-02	1.724956e-02	4.623661e-03	3.029614e-02	9.153197e-03	1.546270e-02	4.688361e-03	1.069323e-02	9.231733e-03	3.285223e-03	5.489470e-03	9.369537e-03	2.819625e-02	1.523140e-02	1.005698e-02	3.836356e-02	5.567518e-03
108000	-3.483987e+04	2.019124e+01	1.360599e-01	3.399468e-01	1.360599e-01	1.360599e-01	1.720024e-01	7.987114e-02	61	4	7.751257e-03	7.521907e-02	3.376153e-01	3.880247e-01	4.556761e-01	1.562992e-01	3.621936e-03	8.830157e-03	5.591547e-04	2.356622e-02	1.690872e-02	1.381975e-02	7.033303e-03	1.679461e-02	2.215347e-02	1.013647e-02	2.004948e-02	1.043806e-02	3.627546e-02	8.498614e-03	1.693065e-02	5.072633e-02	7.111275e-03	3.451440e-03	6.383395e-03	2.044543e-02	9.245473e-03	1.258260e-02	7.530634e-03	9.847275e-03	5.170611e-03	5.330780e-03	4.526071e-03	1.259224e-02	2.407715e-02	1.662204e-02	7.670111e-03	4.257002e-02	3.282160e-03
109000	-3.481671e+04	1.983300e+01	1.254356e-01	3.134175e-01	1.483407e-01	1.254356e-01	1.973303e-01	9.004019e-02	142	5	7.751257e-03	7.521907e-02	3.000582e-01	4.131038e-01	4.694111e-01	1.174850e-01	3.621936e-03	8.830157e-03	5.591547e-04	2.356622e-02	1.690872e-02	1.381975e-02	6.878706e-03	1.679461e-02	2.215347e-02	1.013647e-02	2.004948e-02	1.043806e-02	3.627546e-02	8.498614e-03	1.693065e-02	5.072633e-02	7.111275e-03	3.451440e-03	7.306400e-03	2.044543e-02	9.245473e-03	1.258260e-02	7.530634e-03	9.847275e-03	5.170611e-03	5.330780e-03	5.051427e-03	1.259224e-02	2.407715e-02	1.662204e-02	7.670111e-03	4.257002e-02	3.282160e-03
110000	-3.481999e+04	2.000854e+01	9.309041e-02	3.428275e-01	1.779423e-01	1.151071e-01	1.779423e-01	9.309041e-02	187	4	5.588456e-03	7.520167e-02	2.878868e-01	3.442072e-01	4.780930e-01	1.776998e-01	3.621936e-03	8.830157e-03	8.549870e-04	2.356622e-02	1.690872e-02	1.381975e-02	6.878706e-03	1.679461e-02	2.215347e-02	1.013647e-02	2.004948e-02	1.043806e-02	3.627546e-02	8.498614e-03	1.693065e-02	5.072633e-02	7.111275e-03	3.451440e-03	7.306400e-03	2.044543e-02	9.245473e-03	1.258260e-02	7.530634e-03	9.847275e-03	6.656926e-03	5.330780e-03	5.051427e-03	1.259224e-02	2.407715e-02	1.513572e-02	7.670111e-03	4.257002e-02	3.282160e-03
111000	-3.483852e+04	2.109918e+01	1.196495e-01	3.346482e-01	1.196495e-01	1.715439e-01	1.715439e-01	8.296512e-02	83	4	6.958983e-03	6.360544e-02	2.565020e-01	3.971064e-01	3.773039e-01	2.255897e-01	2.871056e-03	8.468532e-03	1.185420e-03	2.486115e-02	2.290596e-02	1.131735e-02	5.831796e-03	1.929023e-02	2.333528e-02	8.705330e-03	1.672767e-02	1.425955e-02	3.741899e-02	9.216859e-03	1.348479e-02	4.823833e-02	1.119817e-02	1.557453e-02	5.997909e-03	3.093623e-02	6.648034e-03	8.827676e-03	4.824207e-03	1.021624e-02	6.393510e-03	7.491975e-03	6.972260e-03	8.066313e-03	2.749346e-02	1.589597e-02	9.509284e-03	4.021140e-02	4.550495e-03
112000	-3.482268e+04	1.990337e+01	9.050849e-02	3.309875e-01	1.558617e-01	1.558617e-01	1.762722e-01	9.050849e-02	172	4	6.958983e-03	6.360544e-02	2.598678e-01	4.225430e-01	4.112943e-01	1.661627e-01	2.871056e-03	8.468532e-03	8.169959e-04	2.294440e-02	2.197205e-02	1.131735e-02	5.831796e-03	1.929023e-02	2.333528e-02	6.380447e-03	1.801706e-02	1.425955e-02	3.741899e-02	1.015077e-02	1.348479e-02	4.694895e-02	1.119817e-02	1.557453e-02	4.875293e-03	3.093623e-02	7.344657e-03	8.827676e-03	4.824207e-03	1.021624e-02	6.393510e-03	7.491975e-03	6.972260e-03	8.066313e-03	2.749346e-02	1.589597e-02	9.509284e-03	4.021140e-02	4.550495e-03
113000	-3.481993e+04	2.157005e+01	9.117089e-02	3.261046e-01	1.493854e-01	1.493854e-01	1.927828e-01	9.117089e-02	172	4	6.623369e-03	6.650737e-02	2.667183e-01	3.970645e-01	3.968710e-01	2.060645e-01	6.974263e-03	8.216327e-03	7.014117e-04	2.054201e-02	1.840718e-02	1.357728e-02	8.527597e-03	1.523017e-02	2.200666e-02	9.809810e-03	2.481445e-02	9.490271e-03	3.597038e-02	7.924217e-03	1.518483e-02	4.177851e-02	9.593707e-03	3.762894e-03	5.490424e-03	1.987403e-02	7.556085e-03	1.333312e-02	6.434534e-03	1.234804e-02	8.645673e-03	7.752392e-03	2.941405e-03	7.298751e-03	2.366615e-02	1.528906e-02	7.809326e-03	3.678680e-02	6.361728e-03
114000	-3.481161e+04	2.184628e+01	8.927314e-02	3.204391e-01	1.670049e-01	1.670049e-01	1.670049e-01	8.927314e-02	168	3	6.477899e-03	6.650737e-02	2.667183e-01	4.093249e-01	4.370137e-01	1.536614e-01	6.974263e-03	8.363797e-03	7.014117e-04	2.054201e-02	1.840718e-02	1.357728e-02	8.527597e-03	1.473778e-02	2.200666e-02	8.132205e-03	2.481445e-02	9.840768e-03	3.597038e-02	7.924217e-03	1.500071e-02	4.177851e-02	9.593707e-03	3.762894e-03	5.490424e-03	1.987403e-02	7.556085e-03	1.333312e-02	6.434534e-03	1.234804e-02	8.645673e-03	7.752392e-03	2.941405e-03	7.975260e-03	2.366615e-02	1.528906e-02	7.809326e-03	3.678680e-02	6.361728e-03
115000	-3.480692e+04	2.119789e+01	8.575254e-02	3.422697e-01	1.495583e-01	1.495583e-01	1.871087e-01	8.575254e-02	172	4	8.175540e-03	7.933311e-02	2.624068e-01	4.211099e-01	3.972753e-01	1.816148e-01	9.428681e-03	7.616958e-03	7.014117e-04	2.054201e-02	1.840718e-02	1.357728e-02	6.257374e-03	1.473778e-02	2.200666e-02	8.132205e-03	2.481445e-02	1.115599e-02	3.597038e-02	7.924217e-03	1.500071e-02	4.177851e-02	1.034055e-02	3.762894e-03	5.490424e-03	1.987403e-02	7.556085e-03	1.560334e-02	6.434534e-03	1.234804e-02	8.645673e-03	7.752392e-03	2.941405e-03	7.975260e-03	2.317475e-02	1.528906e-02	7.809326e-03	3.678680e-02	6.361728e-03
116000	-3.484724e+04	1.996274e+01	1.285004e-01	3.260348e-01	1.413093e-01	1.285004e-01	1.867986e-01	8.885649e-02	142	5	7.784417e-03	8.506792e-02	3.032043e-01	4.425869e-01	3.741831e-01	1.832299e-01	4.036141e-03	8.424563e-03	1.965621e-03	1.392221e-02	2.246207e-02	1.187466e-02	8.377386e-03	1.818950e-02	1.879672e-02	8.750843e-03	1.884937e-02	8.847316e-03	3.835187e-02	7.212759e-03	1.702556e-02	3.970615e-02	1.251409e-02	1.672774e-02	5.737698e-03	2.809717e-02	7.871283e-03	1.557773e-02	5.778377e-03	9.602373e-03	8.963232e-03	3.681359e-03	6.624217e-03	9.411673e-03	2.819625e-02	1.517770e-02	1.005698e-02	4.272565e-02	5.567518e-03
117000	-3.482012e+04	2.055362e+01	9.706954e-02	3.252241e-01	1.517065e-01	1.517065e-01	1.772237e-01	9.706954e-02	172	4	6.428884e-03	6.860157e-02	2.534563e-01	3.669029e-01	4.598971e-01	1.731999e-01	9.428681e-03	7.616958e-03	7.014117e-04	2.028066e-02	1.585485e-02	1.357728e-02	6.257374e-03	1.473778e-02	2.043034e-02	6.958467e-03	2.639077e-02	1.137601e-02	3.597038e-02	7.924217e-03	1.500071e-02	4.177851e-02	1.035821e-02	4.049175e-03	5.490424e-03	1.987403e-02	7.556085e-03	1.524957e-02	6.434534e-03	1.234804e-02	1.119801e-02	7.752392e-03	2.811902e-03	7.975260e-03	2.317475e-02	1.528906e-02	7.809326e-03	3.678680e-02	6.361728e-03
118000	-3.483413e+04	2.005944e+01	1.146908e-01	3.489771e-01	1.365887e-01	1.146908e-01	1.703617e-01	1.146908e-01	138	4	7.784417e-03	8.807941e-02	3.139851e-01	4.043663e-01	4.495582e-01	1.460755e-01	4.036141e-03	8.673804e-03	1.965621e-03	1.392221e-02	2.246207e-02	1.187466e-02	7.546586e-03	1.818950e-02	1.879672e-02	8.750843e-03	1.884937e-02	8.847316e-03	3.835187e-02	7.212759e-03	1.702556e-02	3.970615e-02	1.251409e-02	1.672774e-02	5.737698e-03	2.809717e-02	7.871283e-03	1.557773e-02	5.778377e-03	1.020532e-02	8.963232e-03	3.681359e-03	6.624217e-03	9.411673e-03	2.819625e-02	1.517770e-02	1.005698e-02	4.272565e-02	5.567518e-03
119000	-3.481184e+04	1.995042e+01	9.014885e-02	3.397059e-01	1.397919e-01	1.397919e-01	2.004126e-01	9.014885e-02	172	4	5.793680e-03	7.131903e-02	2.860418e-01	3.493922e-01	4.907175e-01	1.598904e-01	5.902874e-03	8.057889e-03	7.014117e-04	2.028066e-02	1.585485e-02	1.357728e-02	6.934573e-03	1.473778e-02	2.127250e-02	6.958467e-03	2.639077e-02	1.137601e-02	3.597038e-02	7.924217e-03	1.428485e-02	4.177851e-02	8.511925e-03	4.049175e-03	5.049493e-03	1.987403e-02	7.772559e-03	1.432213e-02	6.434534e-03	1.234804e-02	1.119801e-02	7.752392e-03	4.235304e-03	7.975260e-03	2.317475e-02	1.528906e-02	7.809326e-03	3.678680e-02	6.361728e-03
120000	-3.479659e+04	2.018984e+01	9.154658e-02	3.355786e-01	1.468392e-01	1.468392e-01	1.876498e-01	9.154658e-02	172	4	5.793680e-03	7.131903e-02	2.860418e-01	3.670138e-01	4.748253e-01	1.581609e-01	5.902874e-03	8.057889e-03	7.014117e-04	2.028066e-02	1.585485e-02	1.357728e-02	6.934573e-03	1.473778e-02	2.094027e-02	6.958467e-03	2.639077e-02	1.328187e-02	3.597038e-02	7.924217e-03	1.428485e-02	4.177851e-02	8.511925e-03	4.049175e-03	5.049493e-03	1.987403e-02	7.772559e-03	1.432213e-02	6.434534e-03	1.234804e-02	1.119801e-02	7.752392e-03	4.235304e-03	7.975260e-03	2.317475e-02	1.528906e-02	7.809326e-03	3.678680e-02	4.357489e-03
121000	-3.480382e+04	2.041509e+01	9.444484e-02	3.402939e-01	1.441520e-01	1.441520e-01	1.825125e-01	9.444484e-02	172	4	5.793680e-03	7.006050e-02	2.588455e-01	2.859095e-01	5.358188e-01	1.782717e-01	5.902874e-03	8.057889e-03	7.014117e-04	2.028066e-02	1.585485e-02	1.357728e-02	7.034260e-03	1.473778e-02	2.094027e-02	7.456986e-03	2.639077e-02	1.328187e-02	3.597038e-02	7.824531e-03	1.428485e-02	4.177851e-02	8.511925e-03	4.049175e-03	5.049493e-03	1.725842e-02	1.051789e-02	1.432213e-02	6.434534e-03	1.234804e-02	1.119801e-02	7.752392e-03	4.235304e-03	7.975260e-03	2.317475e-02	1.528906e-02	7.809326e-03	3.678680e-02	4.357489e-03
122000	-3.478649e+04	2.050568e+01	9.119964e-02	3.380606e-01	1.467684e-01	1.467684e-01	1.860033e-01	9.119964e-02	172	4	5.793680e-03	6.955552e-02	2.804950e-01	4.357895e-01	4.314405e-01	1.327699e-01	5.902874e-03	8.057889e-03	7.014117e-04	1.965263e-02	1.585485e-02	1.357728e-02	7.034260e-03	1.473778e-02	2.094027e-02	7.456986e-03	2.639077e-02	1.328187e-02	3.597038e-02	7.788756e-03	1.428485e-02	3.951426e-02	8.511925e-03	4.049175e-03	7.313746e-03	1.725842e-02	1.051789e-02	1.432213e-02	6.434534e-03	1.234804e-02	1.119801e-02	7.752392e-03	4.235304e-03	8.603288e-03	2.317475e-02	1.528906e-02	7.809326e-03	3.678680e-02	4.357489e-03
123000	-3.479407e+04	2.139518e+01	9.119964e-02	3.380606e-01	1.467684e-01	1.467684e-01	1.860033e-01	9.119964e-02	172	4	6.975946e-03	6.955552e-02	2.927564e-01	3.280715e-01	4.256676e-01	2.462608e-01	5.902874e-03	8.057889e-03	7.014117e-04	1.965263e-02	1.585485e-02	1.357728e-02	7.034260e-03	1.356708e-02	2.094027e-02	7.456986e-03	2.639077e-02	1.328187e-02	3.597038e-02	7.788756e-03	1.428485e-02	3.951426e-02	8.511925e-03	4.049175e-03	7.313746e-03	1.725842e-02	1.051789e-02	1.432213e-02	6.434534e-03	1.267350e-02	1.119801e-02	6.469377e-03	4.235304e-03	8.603288e-03	2.317475e-02	1.528906e-02	7.809326e-03	3.678680e-02	4.357489e-03
124000	-3.480598e+04	2.023479e+01	9.047908e-02	2.969650e-01	1.587995e-01	1.587995e-01	2.044778e-01	9.047908e-02	172	4	6.975946e-03	7.106792e-02	3.021180e-01	3.780096e-01	4.089226e-01	2.130678e-01	5.902874e-03	8.057889e-03	7.014117e-04	1.965263e-02	1.585485e-02	1.294441e-02	7.034260e-03	1.356708e-02	2.094027e-02	7.668405e-03	2.639077e-02	1.328187e-02	3.597038e-02	7.494620e-03	1.428485e-02	3.951426e-02	9.796774e-03	4.049175e-03	7.313746e-03	1.725842e-02	9.406200e-03	1.432213e-02	5.149686e-03	1.267350e-02	1.119801e-02	6.469377e-03	4.868174e-03	8.603288e-03	2.317475e-02	1.528906e-02	7.809326e-03	3.678680e-02	4.357489e-03
125000	-3.482032e+04	2.015128e+01	1.013368e-01	3.332039e-01	1.541590e-01	1.252178e-01	1.847458e-01	1.013368e-01	197	5	4.364199e-03	8.132432e-02	3.013590e-01	4.159323e-01	4.587912e-01	1.252765e-01	6.765087e-03	1.064225e-02	1.965621e-03	1.585312e-02	2.246207e-02	1.566887e-02	8.923533e-03	1.719320e-02	1.301061e-02	8.311903e-03	1.844085e-02	1.080540e-02	3.835187e-02	7.696879e-03	1.536559e-02	4.115167e-02	8.335356e-03	1.629823e-02	6.146216e-03	2.613908e-02	8.263271e-03	1.557773e-02	5.806302e-03	9.719428e-03	1.093101e-02	3.681359e-03	6.624217e-03	8.163310e-03	2.819625e-02	1.679828e-02	9.560947e-03	4.272565e-02	6.462586e-03
126000	-3.481236e+04	2.075285e+01	9.187150e-02	3.287647e-01	1.504596e-01	1.504596e-01	1.865730e-01	9.187150e-02	172	4	6.975946e-03	7.217693e-02	2.916571e-01	4.367539e-01	4.268488e-01	1.363972e-01	5.658572e-03	6.769160e-03	2.984797e-03	1.965263e-02	1.585485e-02	1.294441e-02	7.034260e-03	1.485581e-02	1.981373e-02	8.183036e-03	1.855642e-02	1.249749e-02	3.597038e-02	7.494620e-03	1.541139e-02	3.951426e-02	1.012117e-02	4.049175e-03	7.313746e-03	1.725842e-02	9.349168e-03	1.225420e-02	5.149686e-03	1.117450e-02	1.119801e-02	6.469377e-03	4.353542e-03	8.660319e-03	2.317475e-02	1.528906e-02	7.809326e-03	3.678680e-02	4.357489e-03
127000	-3.481706e+04	1.964981e+01	8.443632e-02	3.472817e-01	1.612819e-01	1.612819e-01	1.612819e-01	8.443632e-02	168	3	5.864495e-03	8.472065e-02	2.794136e-01	4.281370e-01	4.208086e-01	1.510543e-01	6.765087e-03	1.237179e-02	1.965621e-03	1.585312e-02	2.246207e-02	1.446671e-02	8.923533e-03	1.719320e-02	1.301061e-02	8.311903e-03	1.844085e-02	1.080540e-02	3.835187e-02	7.696879e-03	1.536559e-02	4.115167e-02	8.335356e-03	1.629823e-02	6.146216e-03	2.795778e-02	8.263271e-03	1.557773e-02	5.985756e-03	9.719428e-03	1.093101e-02	4.312279e-03	6.624217e-03	8.163310e-03	2.819625e-02	1.679828e-02	9.560947e-03	4.272565e-02	6.462586e-03
128000	-3.479007e+04	2.093631e+01	9.400517e-02	3.443761e-01	1.469144e-01	1.469144e-01	1.737849e-01	9.400517e-02	172	4	6.975946e-03	6.690199e-02	2.728317e-01	3.725362e-01	4.443547e-01	1.831091e-01	5.658572e-03	6.769160e-03	2.984797e-03	1.676147e-02	1.585485e-02	1.294441e-02	7.034260e-03	1.485581e-02	2.270489e-02	7.147170e-03	1.855642e-02	1.249749e-02	3.998529e-02	8.221696e-03	1.541139e-02	3.951426e-02	1.012117e-02	4.049175e-03	7.909827e-03	1.725842e-02	1.001471e-02	1.225420e-02	5.149686e-03	1.117450e-02	1.119801e-02	6.909161e-03	4.353542e-03	8.660319e-03	2.317475e-02	1.528906e-02	8.347852e-03	3.678680e-02	4.357489e-03
129000	-3.479276e+04	2.060405e+01	8.778955e-02	3.259053e-01	1.550199e-01	1.550199e-01	1.884758e-01	8.778955e-02	172	4	6.975946e-03	7.863156e-02	3.091600e-01	4.034419e-01	4.741131e-01	1.224450e-01	5.627928e-03	6.769160e-03	3.011677e-03	1.676147e-02	1.585485e-02	1.294441e-02	7.034260e-03	1.485581e-02	2.270489e-02	8.959942e-03	1.926210e-02	1.249749e-02	3.998529e-02	8.221696e-03	1.541139e-02	3.951426e-02	1.012117e-02	4.049175e-03	7.909827e-03	1.725842e-02	1.013801e-02	1.225420e-02	5.149686e-03	1.105120e-02	9.984333e-03	6.909161e-03	4.353542e-03	8.660319e-03	2.341652e-02	1.528906e-02	8.347852e-03	3.678680e-02	4.357489e-03
130000	-3.480553e+04	2.140371e+01	9.403747e-02	3.242172e-01	1.530233e-01	1.456102e-01	1.890745e-01	9.403747e-02	197	5	6.975946e-03	6.794267e-02	2.789897e-01	4.072214e-01	4.444721e-01	1.483065e-01	7.067883e-03	6.769160e-03	7.624224e-04	1.676147e-02	1.585485e-02	1.294441e-02	7.034260e-03	1.485581e-02	2.270489e-02	8.959942e-03	1.926210e-02	1.249749e-02	3.998529e-02	8.221696e-03	1.541139e-02	3.951426e-02	1.209278e-02	4.543712e-03	7.909827e-03	1.578079e-02	8.905657e-03	1.225420e-02	6.627314e-03	1.105120e-02	9.984333e-03	6.909161e-03	4.353542e-03	8.660319e-03	2.341652e-02	1.528906e-02	8.347852e-03	3.678680e-02	4.357489e-03
131000	-3.483358e+04	1.936704e+01	9.078603e-02	3.153865e-01	1.770028e-01	1.490358e-01	1.770028e-01	9.078603e-02	187	4	6.607575e-03	8.296869e-02	3.389276e-01	4.144380e-01	4.585951e-01	1.269669e-01	5.908167e-03	9.236670e-03	2.161957e-03	1.978310e-02	2.412664e-02	1.446671e-02	8.288762e-03	1.719320e-02	1.534812e-02	7.305766e-03	1.629304e-02	1.190467e-02	3.355044e-02	7.696879e-03	1.536559e-02	3.849063e-02	1.016972e-02	1.435490e-02	5.681724e-03	2.542115e-02	8.263271e-03	1.557773e-02	4.683358e-03	1.050706e-02	9.907173e-03	3.944936e-03	8.819081e-03	7.289789e-03	2.819625e-02	1.517675e-02	9.560947e-03	4.459767e-02	5.632932e-03
132000	-3.483299e+04	1.884247e+01	1.067867e-01	3.288533e-01	1.708815e-01	1.158102e-01	1.708815e-01	1.067867e-01	187	4	6.607575e-03	8.645694e-02	3.158551e-01	4.027750e-01	4.666474e-01	1.305776e-01	5.908167e-03	9.236670e-03	8.880087e-04	1.978310e-02	2.412664e-02	1.446671e-02	8.288762e-03	1.719320e-02	1.534812e-02	7.530024e-03	1.629304e-02	1.190467e-02	3.355044e-02	7.696879e-03	1.567105e-02	3.849063e-02	1.016972e-02	1.435490e-02	5.681724e-03	2.976214e-02	8.263271e-03	1.123675e-02	4.683358e-03	1.050706e-02	9.907173e-03	3.944936e-03	8.464106e-03	7.289789e-03	2.819625e-02	1.517675e-02	9.560947e-03	4.459767e-02	5.632932e-03
133000	-3.484374e+04	1.808172e+01	1.143853e-01	3.210390e-01	1.580276e-01	1.143853e-01	1.777776e-01	1.143853e-01	138	4	6.607575e-03	8.645694e-02	3.682873e-01	4.118725e-01	4.488394e-01	1.392881e-01	4.699078e-03	9.236670e-03	8.880087e-04	1.853786e-02	2.412664e-02	1.446671e-02	8.288762e-03	1.616224e-02	1.534812e-02	7.530024e-03	1.629304e-02	1.190467e-02	3.355044e-02	7.696879e-03	1.567105e-02	3.849063e-02	1.016972e-02	1.435490e-02	5.681724e-03	2.976214e-02	8.263271e-03	1.123675e-02	5.714314e-03	1.050706e-02	9.907173e-03	3.944936e-03	8.634667e-03	7.289789e-03	2.819625e-02	1.517675e-02	9.560947e-03	4.459767e-02	5.632932e-03
134000	-3.480982e+04	2.152640e+01	7.899767e-02	3.363240e-01	1.685602e-01	1.685602e-01	1.685602e-01	7.899767e-02	168	3	7.047076e-03	7.137448e-02	2.678380e-01	3.692846e-01	3.844074e-01	2.463080e-01	6.983133e-03	6.680846e-03	7.624224e-04	1.684622e-02	1.390337e-02	1.291926e-02	6.555185e-03	1.466194e-02	2.270489e-02	8.959942e-03	1.882640e-02	1.249749e-02	4.206707e-02	8.358503e-03	1.594908e-02	4.121706e-02	1.374400e-02	5.166197e-03	7.934976e-03	1.709344e-02	8.750037e-03	1.225420e-02	6.627314e-03	9.492115e-03	9.984333e-03	8.468242e-03	4.353542e-03	8.660319e-03	2.341652e-02	1.531766e-02	8.347852e-03	3.678680e-02	4.357489e-03
135000	-3.480981e+04	2.054707e+01	8.823299e-02	3.446002e-01	1.466060e-01	1.466060e-01	1.857218e-01	8.823299e-02	172	4	6.209115e-03	7.137448e-02	3.136678e-01	3.775612e-01	4.773537e-01	1.450851e-01	6.983133e-03	6.680846e-03	8.143467e-04	1.684622e-02	1.390337e-02	1.291926e-02	6.555185e-03	1.466194e-02	2.270489e-02	8.959942e-03	1.882640e-02	1.125278e-02	4.206707e-02	8.358503e-03	1.594908e-02	4.121706e-02	1.369207e-02	5.166197e-03	7.934976e-03	1.709344e-02	8.750037e-03	1.225420e-02	6.627314e-03	9.492115e-03	9.984333e-03	8.468242e-03	4.353542e-03	8.660319e-03	2.341652e-02	1.531766e-02	8.347852e-03	3.678680e-02	4.357489e-03
136000	-3.481677e+04	1.952271e+01	9.843945e-02	3.502878e-01	1.456148e-01	1.456148e-01	1.761414e-01	8.390161e-02	176	5	8.593703e-03	8.454036e-02	3.133288e-01	4.120058e-01	4.284967e-01	1.594975e-01	4.699078e-03	9.236670e-03	6.720253e-04	1.853786e-02	2.412664e-02	1.303604e-02	8.288762e-03	1.616224e-02	1.534812e-02	7.249798e-03	1.629304e-02	1.190467e-02	3.355044e-02	7.696879e-03	1.567105e-02	4.066283e-02	1.123998e-02	1.435490e-02	4.631717e-03	3.325912e-02	8.449511e-03	1.123675e-02	5.714314e-03	1.050706e-02	1.196491e-02	3.944936e-03	8.634667e-03	9.309661e-03	2.819625e-02	1.491021e-02	1.036168e-02	4.352742e-02	3.740963e-03
137000	-3.482082e+04	2.027351e+01	8.856614e-02	3.075041e-01	1.901901e-01	1.349835e-01	1.901901e-01	8.856614e-02	187	4	4.595217e-03	6.811807e-02	2.828146e-01	3.687256e-01	4.493443e-01	1.819301e-01	6.983133e-03	6.680846e-03	8.143467e-04	1.852139e-02	1.529843e-02	1.291926e-02	6.944949e-03	1.466194e-02	2.270489e-02	8.959942e-03	1.882640e-02	1.125278e-02	4.039190e-02	8.358503e-03	1.594908e-02	4.070453e-02	1.241154e-02	6.831726e-03	7.367345e-03	1.709344e-02	8.750037e-03	1.225420e-02	6.627314e-03	8.339571e-03	9.984333e-03	8.468242e-03	5.506087e-03	8.660319e-03	2.341652e-02	1.365213e-02	8.347852e-03	3.625878e-02	4.357489e-03
138000	-3.483059e+04	1.967156e+01	9.815739e-02	3.335160e-01	1.440178e-01	1.440178e-01	1.821335e-01	9.815739e-02	172	4	9.410986e-03	8.454036e-02	3.159662e-01	3.980142e-01	4.362924e-01	1.656935e-01	4.699078e-03	9.236670e-03	6.720253e-04	1.853786e-02	2.251043e-02	1.303604e-02	8.288762e-03	1.616224e-02	1.667553e-02	7.249798e-03	1.629304e-02	1.069864e-02	3.355044e-02	7.696879e-03	1.567105e-02	4.066283e-02	1.118578e-02	1.481758e-02	4.685915e-03	3.325912e-02	8.449511e-03	1.123675e-02	5.256017e-03	1.050706e-02	1.196491e-02	3.944936e-03	8.634667e-03	9.309661e-03	2.686884e-02	1.661424e-02	1.036168e-02	4.352742e-02	2.993373e-03
139000	-3.482172e+04	2.062807e+01	8.461603e-02	3.578484e-01	1.430476e-01	1.430476e-01	1.868243e-01	8.461603e-02	172	4	5.407168e-03	6.439659e-02	2.770179e-01	3.829009e-01	4.627754e-01	1.543238e-01	9.008476e-03	6.680846e-03	1.764914e-03	1.852139e-02	1.529843e-02	1.174600e-02	6.944949e-03	1.466194e-02	2.831247e-02	8.009374e-03	1.994831e-02	1.242605e-02	4.039190e-02	8.358503e-03	1.594908e-02	4.070453e-02	1.128963e-02	6.831726e-03	6.474898e-03	1.709344e-02	8.750037e-03	1.225420e-02	6.627314e-03	8.339571e-03	9.984333e-03	8.468242e-03	5.506087e-03	8.660319e-03	2.341652e-02	1.365213e-02	8.347852e-03	3.625878e-02	4.357489e-03
140000	-3.483149e+04	2.081120e+01	8.971069e-02	3.351165e-01	1.520266e-01	1.520266e-01	1.814089e-01	8.971069e-02	172	4	4.433486e-03	6.439659e-02	2.648840e-01	3.287647e-01	4.598396e-01	2.113957e-01	9.008476e-03	6.680846e-03	8.043421e-04	1.852139e-02	1.529843e-02	1.174600e-02	6.944949e-03	1.466194e-02	2.831247e-02	8.009374e-03	1.994831e-02	1.242605e-02	4.039190e-02	8.358503e-03	1.489292e-02	4.208675e-02	1.128963e-02	6.831726e-03	6.474898e-03	2.115971e-02	7.367811e-03	1.225420e-02	6.627314e-03	8.339571e-03	9.984333e-03	8.468242e-03	5.506087e-03	8.660319e-03	2.341652e-02	1.365213e-02	8.347852e-03	3.625878e-02	4.357489e-03
141000	-3.482594e+04	1.977017e+01	9.051904e-02	3.304919e-01	1.468289e-01	1.468289e-01	1.948122e-01	9.051904e-02	172	4	7.780682e-03	9.221802e-02	3.536571e-01	4.599979e-01	3.938767e-01	1.461254e-01	4.699078e-03	8.063060e-03	3.471058e-04	1.775945e-02	2.251043e-02	1.470308e-02	8.288762e-03	1.616224e-02	1.667553e-02	8.305476e-03	1.901164e-02	1.069864e-02	3.471686e-02	7.696879e-03	1.477441e-02	4.731365e-02	8.467183e-03	1.481758e-02	4.685915e-03	3.325912e-02	8.449511e-03	1.321577e-02	5.256017e-03	9.788698e-03	1.011701e-02	5.118546e-03	6.378391e-03	9.309661e-03	2.686884e-02	1.875032e-02	1.036168e-02	4.352742e-02	2.993373e-03
142000	-3.481631e+04	1.929825e+01	1.038090e-01	3.447779e-01	1.305444e-01	1.305444e-01	1.865151e-01	1.038090e-01	172	4	7.780682e-03	7.199127e-02	2.965559e-01	4.144739e-01	4.174325e-01	1.680936e-01	4.699078e-03	8.063060e-03	3.471058e-04	1.775945e-02	2.251043e-02	9.771998e-03	8.288762e-03	1.616224e-02	1.667553e-02	8.305476e-03	1.901164e-02	1.025295e-02	3.471686e-02	7.696879e-03	1.477441e-02	4.731365e-02	8.467183e-03	1.481758e-02	4.685915e-03	3.325912e-02	8.449511e-03	1.321577e-02	5.256017e-03	9.788698e-03	1.011701e-02	5.118546e-03	6.378391e-03	9.309661e-03	2.686884e-02	1.875032e-02	1.036168e-02	4.352742e-02	2.993373e-03
143000	-3.483430e+04	1.917837e+01	1.037076e-01	3.348119e-01	1.373568e-01	1.373568e-01	1.830592e-01	1.037076e-01	172	4	7.780682e-03	7.886536e-02	3.443302e-01	3.772451e-01	4.595853e-01	1.631696e-01	3.769704e-03	8.063060e-03	3.471058e-04	1.775945e-02	2.343981e-02	9.771998e-03	8.288762e-03	1.616224e-02	1.667553e-02	8.305476e-03	1.901164e-02	1.025295e-02	3.097177e-02	7.696879e-03	1.477441e-02	4.731365e-02	8.467183e-03	1.481758e-02	4.685915e-03	3.325912e-02	8.449511e-03	1.321577e-02	5.256017e-03	9.788698e-03	1.011701e-02	5.118546e-03	6.378391e-03	9.309661e-03	2.686884e-02	1.875032e-02	1.036168e-02	4.352742e-02	3.562034e-03
144000	-3.482408e+04	2.250946e+01	1.020325e-01	3.340231e-01	1.594587e-01	1.429944e-01	1.594587e-01	1.020325e-01	187	4	6.288564e-03	7.109451e-02	2.843507e-01	3.958101e-01	4.271585e-01	1.770314e-01	8.533168e-03	6.680846e-03	1.261462e-03	1.808723e-02	1.638039e-02	1.040334e-02	6.944949e-03	1.632996e-02	2.929261e-02	8.009374e-03	2.329137e-02	1.242605e-02	3.931346e-02	8.358503e-03	1.489292e-02	3.935688e-02	1.128963e-02	1.211825e-02	4.423360e-03	2.076848e-02	8.852974e-03	1.186025e-02	6.627314e-03	8.339571e-03	9.984333e-03	7.802650e-03	6.171678e-03	8.660319e-03	2.341652e-02	1.640020e-02	8.536981e-03	3.625878e-02	4.284447e-03
145000	-3.483114e+04	2.075921e+01	9.351055e-02	3.353882e-01	1.470888e-01	1.470888e-01	1.834131e-01	9.351055e-02	172	4	6.857711e-03	7.886536e-02	3.413292e-01	3.851775e-01	4.474955e-01	1.673270e-01	3.769704e-03	8.063060e-03	3.471058e-04	1.775945e-02	2.343981e-02	9.771998e-03	8.288762e-03	1.616224e-02	1.667553e-02	8.305476e-03	1.901164e-02	1.025295e-02	3.097177e-02	9.802791e-03	1.477441e-02	4.731365e-02	6.911539e-03	1.481758e-02	4.749743e-03	3.325912e-02	7.948981e-03	1.321577e-02	4.650768e-03	9.788698e-03	1.011701e-02	5.118546e-03	6.378391e-03	9.309661e-03	2.686884e-02	1.875032e-02	1.036168e-02	4.352742e-02	3.562034e-03
146000	-3.483203e+04	2.025935e+01	9.574971e-02	3.311365e-01	1.531671e-01	1.531671e-01	1.894193e-01	7.736036e-02	176	5	6.857711e-03	7.886536e-02	2.957052e-01	3.969471e-01	4.289660e-01	1.740869e-01	3.978633e-03	7.031152e-03	2.651339e-04	1.752937e-02	2.301766e-02	9.341722e-03	8.646472e-03	1.571857e-02	1.884071e-02	1.076740e-02	1.857729e-02	1.081114e-02	3.539057e-02	1.023150e-02	1.410012e-02	4.296012e-02	9.201555e-03	1.291346e-02	4.411917e-03	3.387124e-02	6.316870e-03	1.176418e-02	5.598727e-03	1.080814e-02	1.085791e-02	4.786260e-03	5.719780e-03	1.128839e-02	2.858982e-02	2.014392e-02	9.624984e-03	3.797438e-02	4.555365e-03
147000	-3.479171e+04	2.178980e+01	9.578317e-02	3.178761e-01	1.469500e-01	1.469500e-01	1.966574e-01	9.578317e-02	172	4	4.373213e-03	6.386933e-02	2.628585e-01	3.949051e-01	4.401009e-01	1.649940e-01	7.918621e-03	6.680846e-03	1.261462e-03	1.672532e-02	1.629693e-02	1.040334e-02	5.209153e-03	1.659497e-02	2.929261e-02	1.253450e-02	2.329137e-02	1.208710e-02	4.063172e-02	8.402157e-03	1.546267e-02	4.086187e-02	1.295686e-02	1.082845e-02	4.423360e-03	2.076848e-02	8.852974e-03	1.186025e-02	6.627314e-03	8.339571e-03	8.274600e-03	7.802650e-03	6.171678e-03	8.660319e-03	2.341652e-02	1.680478e-02	8.536981e-03	3.625878e-02	4.284447e-03
148000	-3.480425e+04	2.229911e+01	1.012018e-01	3.050861e-01	1.491774e-01	1.491774e-01	1.941554e-01	1.012018e-01	172	4	4.373213e-03	6.386933e-02	2.622210e-01	3.603288e-01	4.373097e-01	2.023615e-01	7.918621e-03	6.680846e-03	1.261462e-03	1.672532e-02	1.629693e-02	1.111897e-02	5.209153e-03	1.659497e-02	2.620726e-02	1.253450e-02	2.329137e-02	1.208710e-02	4.063172e-02	8.402157e-03	1.854802e-02	4.086187e-02	1.295686e-02	1.011282e-02	4.423360e-03	2.076848e-02	8.852974e-03	9.292736e-03	6.627314e-03	8.365393e-03	8.274600e-03	7.802650e-03	6.171678e-03	8.660319e-03	2.341652e-02	2.048067e-02	8.536981e-03	3.625878e-02	4.284447e-03
149000	-3.480427e+04	2.190625e+01	9.773255e-02	3.038491e-01	1.521910e-01	1.521910e-01	1.963038e-01	9.773255e-02	172	4	4.186338e-03	6.386933e-02	2.622210e-01	3.624568e-01	4.461699e-01	1.913733e-01	7.918621e-03	6.137698e-03	1.261462e-03	1.600203e-02	1.629693e-02	1.111897e-02	5.209153e-03	1.659497e-02	2.107234e-02	1.155188e-02	2.329137e-02	1.127693e-02	4.063172e-02	8.402157e-03	1.854802e-02	3.907502e-02	1.295686e-02	1.011282e-02	6.079097e-03	2.149177e-02	8.852974e-03	9.292736e-03	6.627314e-03	8.365393e-03	8.274600e-03	7.802650e-03	6.714826e-03	8.660319e-03	2.341652e-02	2.048067e-02	8.536981e-03	4.139370e-02	4.284447e-03
150000	-3.481665e+04	2.114914e+01	1.067540e-01	3.266559e-01	1.440964e-01	1.241768e-01	1.915629e-01	1.067540e-01	197	5	6.233693e-03	6.991054e-02	2.874535e-01	3.458882e-01	4.310197e-01	2.230921e-01	7.918621e-03	6.137698e-03	1.261462e-03	1.600203e-02	1.629693e-02	1.111897e-02	5.209153e-03	1.330491e-02	2.107234e-02	1.154158e-02	2.329137e-02	1.081483e-02	3.940679e-02	8.402157e-03	1.854802e-02	3.907502e-02	1.102772e-02	1.011282e-02	6.079097e-03	2.149177e-02	8.852974e-03	9.292736e-03	5.688907e-03	8.365393e-03	8.274600e-03	7.802650e-03	6.714826e-03	8.660319e-03	2.511963e-02	2.048067e-02	8.536981e-03	4.139370e-02	4.284447e-03
151000	-3.481472e+04	1.942672e+01	9.995008e-02	3.287826e-01	1.419447e-01	1.419447e-01	1.874278e-01	9.995008e-02	172	4	5.267314e-03	6.629106e-02	2.661497e-01	3.858967e-01	4.037612e-01	2.103420e-01	5.486919e-03	7.031152e-03	2.651339e-04	1.752937e-02	2.097904e-02	9.341722e-03	7.192280e-03	1.571857e-02	1.884071e-02	9.382717e-03	1.313297e-02	1.093333e-02	3.655009e-02	1.023150e-02	1.359042e-02	4.579579e-02	6.377916e-03	1.383843e-02	6.280588e-03	3.392921e-02	5.765400e-03	1.379077e-02	5.598727e-03	1.062177e-02	1.051639e-02	4.650958e-03	6.841488e-03	1.036342e-02	2.858982e-02	2.014392e-02	1.086321e-02	3.797438e-02	4.820533e-03
152000	-3.481368e+04	1.929892e+01	9.100454e-02	3.255191e-01	1.522781e-01	1.522781e-01	1.879156e-01	9.100454e-02	172	4	5.267314e-03	6.244919e-02	2.485737e-01	2.881823e-01	4.219223e-01	2.898953e-01	6.179427e-03	7.743076e-03	2.900760e-04	1.693555e-02	1.949359e-02	9.726236e-03	6.922020e-03	1.704025e-02	2.011969e-02	1.042340e-02	1.146718e-02	1.192990e-02	3.716733e-02	9.853144e-03	1.703893e-02	4.397763e-02	5.616676e-03	1.267283e-02	5.757647e-03	3.359299e-02	7.553040e-03	1.251319e-02	4.747771e-03	1.156333e-02	9.194793e-03	5.295326e-03	6.626243e-03	1.220088e-02	2.856238e-02	1.978740e-02	8.856974e-03	3.770765e-02	4.606531e-03
153000	-3.480944e+04	1.943491e+01	9.257910e-02	3.333336e-01	1.457028e-01	1.457028e-01	1.901026e-01	9.257910e-02	172	4	5.267314e-03	6.897553e-02	2.692440e-01	3.454678e-01	4.675072e-01	1.870250e-01	6.179427e-03	7.743076e-03	2.733177e-03	1.693555e-02	1.949359e-02	9.726236e-03	6.922020e-03	1.704025e-02	2.011969e-02	1.074872e-02	1.146718e-02	1.106434e-02	3.716733e-02	9.853144e-03	1.703893e-02	4.397763e-02	5.616676e-03	1.267283e-02	5.757647e-03	3.114989e-02	7.553040e-03	1.251319e-02	4.747771e-03	1.156333e-02	9.194793e-03	5.295326e-03	6.626243e-03	1.220088e-02	2.856238e-02	1.946207e-02	6.919154e-03	3.728286e-02	4.606531e-03
154000	-3.481824e+04	2.134030e+01	9.237550e-02	3.575667e-01	1.441002e-01	1.441002e-01	1.694819e-01	9.237550e-02	172	4	6.276463e-03	6.782037e-02	2.716695e-01	3.987462e-01	4.188616e-01	1.823922e-01	8.471480e-03	7.427116e-03	6.496118e-04	1.503117e-02	1.793799e-02	1.219819e-02	4.837418e-03	1.266284e-02	2.111322e-02	9.037892e-03	2.593808e-02	1.144988e-02	4.097510e-02	9.570349e-03	1.492177e-02	4.621696e-02	1.097360e-02	1.342865e-02	4.750571e-03	2.627969e-02	1.080463e-02	1.094387e-02	5.622139e-03	1.086719e-02	9.113796e-03	6.088444e-03	6.096785e-03	7.140165e-03	2.433365e-02	1.414219e-02	5.414500e-03	3.338529e-02	5.348850e-03
155000	-3.482761e+04	1.966356e+01	1.094377e-01	3.201997e-01	1.350519e-01	1.350519e-01	1.908211e-01	1.094377e-01	172	4	8.214168e-03	7.352241e-02	2.880753e-01	4.016524e-01	4.429790e-01	1.553686e-01	4.183890e-03	7.743076e-03	2.733177e-03	2.210782e-02	1.949359e-02	9.726236e-03	6.602250e-03	1.704025e-02	2.011969e-02	1.074872e-02	1.146718e-02	1.106434e-02	3.716733e-02	9.853144e-03	1.703893e-02	4.397763e-02	5.936446e-03	1.448762e-02	5.757647e-03	3.114989e-02	7.553040e-03	1.251319e-02	4.747771e-03	1.156333e-02	9.194793e-03	5.094733e-03	6.626243e-03	1.220088e-02	2.485507e-02	1.946207e-02	6.919154e-03	3.728286e-02	4.606531e-03
156000	-3.482073e+04	2.187293e+01	1.100532e-01	3.223761e-01	1.737321e-01	1.100532e-01	1.737321e-01	1.100532e-01	134	3	7.618742e-03	6.437665e-02	2.871983e-01	3.872885e-01	4.056102e-01	2.071013e-01	8.755553e-03	7.427116e-03	6.496118e-04	1.503117e-02	1.971540e-02	1.219819e-02	4.837418e-03	1.266284e-02	2.111322e-02	7.260478e-03	2.593808e-02	1.144988e-02	4.333284e-02	9.570349e-03	1.492177e-02	4.621696e-02	1.268018e-02	9.905239e-03	6.205932e-03	2.627969e-02	8.434987e-03	1.094387e-02	5.379871e-03	1.323683e-02	9.113796e-03	6.124616e-03	6.096785e-03	7.272005e-03	2.433365e-02	1.308420e-02	5.414500e-03	3.338529e-02	5.348850e-03
157000	-3.480306e+04	2.135123e+01	9.274181e-02	3.354075e-01	1.465982e-01	1.465982e-01	1.859125e-01	9.274181e-02	172	4	7.618742e-03	6.437665e-02	2.664396e-01	4.494102e-01	3.850525e-01	1.655373e-01	8.755553e-03	7.427116e-03	6.496118e-04	1.503117e-02	1.971540e-02	1.219819e-02	4.837418e-03	1.266284e-02	2.111322e-02	7.260478e-03	2.593808e-02	9.575814e-03	3.955130e-02	9.570349e-03	1.492177e-02	4.621696e-02	1.349788e-02	9.905239e-03	6.205932e-03	2.475412e-02	8.434987e-03	1.281793e-02	5.379871e-03	1.323683e-02	9.113796e-03	6.124616e-03	6.804653e-03	7.272005e-03	2.429478e-02	1.308420e-02	5.414500e-03	3.338529e-02	5.348850e-03
158000	-3.479653e+04	2.151643e+01	1.003526e-01	3.275441e-01	1.404004e-01	1.404004e-01	1.909500e-01	1.003526e-01	172	4	7.618742e-03	6.646525e-02	2.736077e-01	3.965214e-01	4.108939e-01	1.925846e-01	8.755553e-03	7.427116e-03	6.496118e-04	1.579306e-02	1.971540e-02	1.265629e-02	4.837418e-03	1.266284e-02	2.016803e-02	7.260478e-03	2.593808e-02	9.575814e-03	3.955130e-02	9.570349e-03	1.492177e-02	4.545507e-02	1.311949e-02	9.905239e-03	6.205932e-03	2.468014e-02	8.813378e-03	1.281793e-02	5.379871e-03	1.323683e-02	9.185057e-03	6.124616e-03	6.804653e-03	7.272005e-03	2.429478e-02	1.308420e-02	5.288191e-03	3.338529e-02	5.348850e-03
159000	-3.479952e+04	2.093851e+01	8.293258e-02	3.293010e-01	1.527963e-01	1.527963e-01	1.992412e-01	8.293258e-02	172	4	5.164414e-03	6.412561e-02	2.782564e-01	3.642521e-01	4.521631e-01	1.835848e-01	8.755553e-03	7.427116e-03	6.496118e-04	1.579306e-02	1.971540e-02	1.265629e-02	4.837418e-03	1.266284e-02	2.016803e-02	7.662726e-03	2.593808e-02	9.575814e-03	3.955130e-02	9.570349e-03	1.492177e-02	4.545507e-02	1.311949e-02	9.905239e-03	6.205932e-03	2.468014e-02	9.483151e-03	1.281793e-02	5.379871e-03	1.323683e-02	9.185057e-03	6.124616e-03	6.804653e-03	7.272005e-03	2.429478e-02	1.308420e-02	5.288191e-03	3.338529e-02	5.348850e-03
160000	-3.482135e+04	2.056448e+01	1.047496e-01	3.360295e-01	1.428057e-01	1.428057e-01	1.688600e-01	1.047496e-01	172	4	8.067804e-03	7.666451e-02	3.147307e-01	4.450523e-01	4.042435e-01	1.507042e-01	4.691433e-03	8.764299e-03	3.221909e-04	1.907444e-02	1.798351e-02	9.357408e-03	5.661150e-03	1.806318e-02	2.159901e-02	9.353925e-03	1.253874e-02	1.002873e-02	3.635126e-02	6.435937e-03	1.907746e-02	4.226035e-02	7.161083e-03	1.416954e-02	5.483851e-03	2.999728e-02	9.169923e-03	1.428266e-02	6.241993e-03	1.319955e-02	8.615955e-03	4.771056e-03	7.916378e-03	9.993559e-03	2.872652e-02	2.038435e-02	8.346015e-03	3.832789e-02	2.626793e-03
161000	-3.480464e+04	2.030862e+01	9.632677e-02	3.447576e-01	1.454161e-01	1.454161e-01	1.717567e-01	9.632677e-02	172	4	1.000969e-02	7.368936e-02	2.676403e-01	4.519261e-01	3.905602e-01	1.575137e-01	7.606004e-03	8.610967e-03	1.059482e-03	1.557265e-02	2.519697e-02	1.336290e-02	9.242345e-03	1.961303e-02	2.278920e-02	6.148569e-03	1.702273e-02	1.306299e-02	4.239966e-02	8.536285e-03	1.745338e-02	4.897266e-02	8.825974e-03	8.124222e-03	6.485360e-03	1.970191e-02	1.043815e-02	1.278862e-02	7.522795e-03	9.898315e-03	9.433445e-03	3.299240e-03	5.531985e-03	6.498018e-03	3.105649e-02	1.660833e-02	1.229885e-02	4.386336e-02	4.899157e-03
162000	-3.481150e+04	2.072980e+01	9.685213e-02	3.216705e-01	1.515447e-01	1.515447e-01	1.815358e-01	9.685213e-02	172	4	6.377386e-03	7.244208e-02	2.841846e-01	4.227703e-01	3.852841e-01	1.919456e-01	6.645751e-03	7.427116e-03	6.496118e-04	1.579306e-02	1.971540e-02	1.265629e-02	7.839945e-03	1.266284e-02	2.180917e-02	7.662726e-03	2.442901e-02	9.575814e-03	3.955130e-02	8.473461e-03	1.425308e-02	4.545507e-02	1.311949e-02	1.321996e-02	6.288416e-03	2.468014e-02	1.080695e-02	1.281793e-02	5.379871e-03	1.323683e-02	9.185057e-03	6.494274e-03	5.163521e-03	8.812341e-03	2.308986e-02	1.308420e-02	8.596160e-03	3.338529e-02	5.266366e-03
163000	-3.482278e+04	2.041987e+01	8.433570e-02	3.578896e-01	1.447393e-01	1.447393e-01	1.839603e-01	8.433570e-02	172	4	6.215719e-03	7.576051e-02	3.115912e-01	3.677950e-01	4.856145e-01	1.465905e-01	4.691433e-03	8.051631e-03	3.221909e-04	1.907444e-02	1.798351e-02	9.357408e-03	5.661150e-03	1.806318e-02	2.159901e-02	9.353925e-03	1.330582e-02	1.002873e-02	3.793946e-02	7.356940e-03	1.979013e-02	4.226035e-02	6.923860e-03	1.416954e-02	5.258537e-03	2.999728e-02	8.994343e-03	1.508387e-02	6.241993e-03	1.248539e-02	9.330115e-03	4.771056e-03	7.916378e-03	9.993559e-03	2.872652e-02	2.038435e-02	8.346015e-03	3.832789e-02	2.626793e-03
164000	-3.480988e+04	1.960601e+01	9.715841e-02	3.472687e-01	1.340686e-01	1.340686e-01	1.902774e-01	9.715841e-02	172	4	6.215719e-03	7.576051e-02	3.059083e-01	3.756086e-01	4.486844e-01	1.757070e-01	4.691433e-03	8.051631e-03	5.005112e-04	1.907444e-02	1.798351e-02	9.357408e-03	5.661150e-03	1.806318e-02	2.159901e-02	9.353925e-03	1.330582e-02	1.002873e-02	3.793946e-02	7.624199e-03	1.979013e-02	4.226035e-02	6.923860e-03	1.416954e-02	4.991279e-03	2.999728e-02	8.994343e-03	1.508387e-02	6.241993e-03	1.248539e-02	9.330115e-03	4.771056e-03	7.916378e-03	9.993559e-03	2.872652e-02	2.038435e-02	8.346015e-03	3.832789e-02	2.626793e-03
165000	-3.481169e+04	2.056027e+01	8.916856e-02	3.305959e-01	1.540094e-01	1.540094e-01	1.830482e-01	8.916856e-02	172	4	5.818414e-03	6.637274e-02	2.569858e-01	4.221759e-01	3.951438e-01	1.826803e-01	6.645751e-03	9.360966e-03	6.496118e-04	1.579306e-02	1.971540e-02	9.817010e-03	6.085383e-03	1.266284e-02	2.180917e-02	1.105323e-02	2.442901e-02	1.187260e-02	3.955130e-02	8.577354e-03	1.425308e-02	4.381605e-02	1.311949e-02	1.164596e-02	6.288416e-03	2.199011e-02	1.080695e-02	1.192033e-02	6.524050e-03	1.209265e-02	9.185057e-03	6.494274e-03	5.558712e-03	8.812341e-03	2.577989e-02	1.767781e-02	9.603921e-03	3.338529e-02	5.266366e-03
166000	-3.480677e+04	2.004631e+01	8.838172e-02	3.551299e-01	1.481461e-01	1.481461e-01	1.718144e-01	8.838172e-02	172	4	5.125676e-03	7.307577e-02	2.654467e-01	3.118782e-01	4.726034e-01	2.155184e-01	4.864388e-03	7.473428e-03	3.600648e-04	1.961416e-02	1.820434e-02	1.142582e-02	6.652774e-03	1.740973e-02	2.276250e-02	7.616502e-03	1.321469e-02	8.725964e-03	3.972441e-02	6.516544e-03	1.835991e-02	4.747044e-02	5.452872e-03	1.306979e-02	3.473569e-03	2.804142e-02	1.136531e-02	1.462344e-02	6.399220e-03	1.282389e-02	8.528312e-03	8.952576e-03	7.945876e-03	1.053904e-02	2.597215e-02	1.591084e-02	7.554292e-03	3.694905e-02	4.740694e-03
167000	-3.481293e+04	1.951575e+01	9.195656e-02	3.429097e-01	1.634624e-01	1.462524e-01	1.634624e-01	9.195656e-02	187	4	5.855385e-03	7.307577e-02	2.821128e-01	4.549778e-01	3.745564e-01	1.704658e-01	4.864388e-03	7.473428e-03	3.600648e-04	1.961416e-02	1.820434e-02	1.083435e-02	6.652774e-03	1.740973e-02	2.276250e-02	7.223305e-03	1.321469e-02	8.725964e-03	3.972441e-02	7.108012e-03	1.835991e-02	4.747044e-02	5.452872e-03	1.256777e-02	3.473569e-03	2.804142e-02	1.136531e-02	1.501664e-02	6.399220e-03	1.282389e-02	8.528312e-03	1.078419e-02	7.628739e-03	1.053904e-02	2.597215e-02	1.591084e-02	8.171743e-03	3.745107e-02	4.740694e-03
168000	-3.481016e+04	2.060177e+01	9.846840e-02	3.315084e-01	1.514152e-01	1.514152e-01	1.687244e-01	9.846840e-02	172	4	6.282229e-03	7.268786e-02	3.048207e-01	4.178348e-01	4.301852e-01	1.519800e-01	7.384054e-03	9.360966e-03	6.496118e-04	1.676230e-02	1.702606e-02	9.817010e-03	6.694659e-03	1.266284e-02	2.400969e-02	1.105323e-02	2.442901e-02	1.195295e-02	3.870554e-02	7.277466e-03	1.425308e-02	4.381605e-02	1.311949e-02	1.436908e-02	6.208073e-03	2.021183e-02	9.148906e-03	1.388693e-02	6.524050e-03	1.209265e-02	9.185057e-03	5.364829e-03	5.558712e-03	8.090292e-03	2.577989e-02	1.774105e-02	9.260476e-03	3.338529e-02	4.871509e-03
169000	-3.482361e+04	1.959691e+01	1.024350e-01	3.120849e-01	1.481063e-01	1.481063e-01	1.868326e-01	1.024350e-01	172	4	5.397786e-03	6.142852e-02	2.505704e-01	3.730673e-01	3.872359e-01	2.396968e-01	4.832988e-03	6.146062e-03	1.848702e-03	1.038548e-02	2.165987e-02	1.336290e-02	8.662004e-03	1.949497e-02	2.278920e-02	6.621918e-03	1.473811e-02	1.306299e-02	4.303512e-02	8.536285e-03	1.747500e-02	4.897266e-02	1.179251e-02	6.781689e-03	8.159665e-03	1.970191e-02	9.781233e-03	1.380675e-02	7.522795e-03	9.898315e-03	7.472976e-03	5.022430e-03	5.690267e-03	6.857737e-03	3.105649e-02	1.848695e-02	1.229885e-02	3.898103e-02	5.194550e-03
170000	-3.480290e+04	2.091992e+01	1.097513e-01	3.451279e-01	1.725162e-01	1.097513e-01	1.725162e-01	9.033718e-02	137	4	6.717445e-03	6.428668e-02	2.502586e-01	3.596458e-01	4.015387e-01	2.388156e-01	3.507305e-03	8.491107e-03	3.600648e-04	1.961416e-02	1.820434e-02	1.083435e-02	6.652774e-03	1.740973e-02	2.276250e-02	7.223305e-03	1.321469e-02	8.725964e-03	3.972441e-02	7.108012e-03	1.835991e-02	4.727509e-02	1.037731e-02	1.441315e-02	3.365300e-03	2.804142e-02	1.136531e-02	1.423950e-02	6.399220e-03	1.282389e-02	8.528312e-03	6.928594e-03	8.440387e-03	1.053904e-02	2.597215e-02	1.591084e-02	8.936825e-03	3.252663e-02	4.740694e-03
171000	-3.481409e+04	2.031513e+01	9.069692e-02	3.509870e-01	1.501648e-01	1.501648e-01	1.672895e-01	9.069692e-02	172	4	6.717445e-03	7.921848e-02	2.610976e-01	3.499786e-01	4.657149e-01	1.843065e-01	2.801035e-03	8.491107e-03	3.600648e-04	1.961416e-02	1.820434e-02	1.269850e-02	6.652774e-03	1.740973e-02	2.276250e-02	7.223305e-03	1.387297e-02	8.725964e-03	3.972441e-02	7.108012e-03	1.835991e-02	4.719991e-02	1.108358e-02	1.441315e-02	3.365300e-03	2.804142e-02	1.136531e-02	1.423950e-02	6.516770e-03	1.282389e-02	8.528312e-03	6.928594e-03	8.440387e-03	1.053904e-02	2.597215e-02	1.591084e-02	8.936825e-03	3.252663e-02	4.740694e-03
172000	-3.481350e+04	2.057372e+01	9.294022e-02	3.368448e-01	1.509257e-01	1.509257e-01	1.754234e-01	9.294022e-02	172	4	7.848058e-03	8.046219e-02	2.767930e-01	3.852972e-01	4.347723e-01	1.799305e-01	2.801035e-03	8.491107e-03	3.600648e-04	2.024025e-02	1.820434e-02	1.269850e-02	6.652774e-03	1.740973e-02	2.781229e-02	7.223305e-03	1.387297e-02	8.725964e-03	3.972441e-02	7.108012e-03	1.835991e-02	4.419666e-02	1.108358e-02	1.407181e-02	3.365300e-03	2.804142e-02	1.136531e-02	1.423950e-02	6.516770e-03	1.316523e-02	8.528312e-03	6.928594e-03	8.440387e-03	9.401811e-03	2.597215e-02	1.591084e-02	8.936825e-03	3.252663e-02	4.740694e-03
173000	-3.480458e+04	2.062063e+01	9.909517e-02	3.348482e-01	1.451745e-01	1.451745e-01	1.766125e-01	9.909517e-02	172	4	7.848058e-03	8.046219e-02	2.855681e-01	3.920178e-01	4.150160e-01	1.929663e-01	2.801035e-03	8.343128e-03	1.341946e-03	2.024025e-02	1.820434e-02	1.300421e-02	6.652774e-03	1.740973e-02	2.781229e-02	7.223305e-03	1.387297e-02	8.725964e-03	3.972441e-02	7.108012e-03	1.835991e-02	4.419666e-02	1.108358e-02	1.407181e-02	3.365300e-03	2.804142e-02	1.136531e-02	1.423950e-02	6.664748e-03	1.316523e-02	8.528312e-03	6.928594e-03	8.440387e-03	9.401811e-03	2.597215e-02	1.591084e-02	8.936825e-03	3.252663e-02	3.603399e-03
174000	-3.480499e+04	2.018048e+01	9.868332e-02	3.213948e-01	1.444253e-01	1.444253e-01	1.923880e-01	9.868332e-02	172	4	6.457273e-03	7.614756e-02	2.949839e-01	3.629910e-01	4.595247e-01	1.774843e-01	2.801035e-03	8.343128e-03	1.341946e-03	2.024025e-02	1.714906e-02	1.300421e-02	6.652774e-03	1.930131e-02	2.781229e-02	7.223305e-03	1.387297e-02	8.725964e-03	3.972441e-02	7.108012e-03	1.835991e-02	4.419666e-02	1.108358e-02	1.407181e-02	3.365300e-03	2.909670e-02	9.473733e-03	1.423950e-02	6.664748e-03	1.316523e-02	8.528312e-03	6.928594e-03	8.440387e-03	9.401811e-03	2.597215e-02	1.591084e-02	8.936825e-03	3.252663e-02	3.603399e-03
175000	-3.480512e+04	1.925780e+01	8.263194e-02	3.347978e-01	1.473777e-01	1.762803e-01	1.762803e-01	8.263194e-02	192	4	8.949879e-03	8.252699e-02	2.814121e-01	4.040616e-01	4.285172e-01	1.674212e-01	7.583814e-03	8.171649e-03	1.925666e-03	2.213625e-02	2.182457e-02	1.254853e-02	7.247470e-03	1.393199e-02	2.814626e-02	8.122328e-03	1.906062e-02	1.169763e-02	4.468504e-02	9.213970e-03	1.755964e-02	4.586494e-02	1.030093e-02	6.331838e-03	5.985472e-03	1.735636e-02	6.955399e-03	1.408399e-02	6.022957e-03	9.165332e-03	7.954370e-03	6.348312e-03	7.058670e-03	7.259301e-03	3.095145e-02	2.026487e-02	9.969044e-03	4.324624e-02	6.071594e-03
176000	-3.481659e+04	1.965264e+01	7.705743e-02	3.460356e-01	1.580533e-01	1.580533e-01	1.837428e-01	7.705743e-02	172	4	6.253688e-03	8.252699e-02	3.541409e-01	4.024189e-01	4.534105e-01	1.441707e-01	7.583814e-03	8.171649e-03	1.925666e-03	2.213625e-02	2.182457e-02	1.254853e-02	7.247470e-03	1.393199e-02	2.510503e-02	8.122328e-03	1.906062e-02	1.169763e-02	4.772628e-02	9.213970e-03	1.755964e-02	4.586494e-02	1.030093e-02	6.331838e-03	5.985472e-03	1.706807e-02	6.955399e-03	1.408399e-02	6.022957e-03	9.165332e-03	7.954370e-03	6.348312e-03	7.058670e-03	7.259301e-03	2.788295e-02	2.026487e-02	9.969044e-03	4.324624e-02	6.071594e-03
177000	-3.480691e+04	1.944105e+01	1.019243e-01	3.351529e-01	1.327184e-01	1.327184e-01	1.955616e-01	1.019243e-01	172	4	7.305669e-03	8.185972e-02	2.686019e-01	3.712676e-01	4.147371e-01	2.139953e-01	6.834898e-03	8.171649e-03	2.427417e-04	2.213625e-02	2.250647e-02	1.186663e-02	7.247470e-03	1.393199e-02	2.510503e-02	8.871244e-03	1.906062e-02	1.169763e-02	4.772628e-02	9.213970e-03	1.755964e-02	4.586494e-02	1.030093e-02	6.331838e-03	5.985472e-03	1.706807e-02	6.955399e-03	1.408399e-02	6.022957e-03	9.165332e-03	7.954370e-03	5.690189e-03	7.058670e-03	7.259301e-03	2.788295e-02	2.026487e-02	9.969044e-03	4.324624e-02	6.071594e-03
178000	-3.481219e+04	2.038368e+01	1.022879e-01	3.114049e-01	1.700296e-01	1.439603e-01	1.700296e-01	1.022879e-01	187	4	6.142557e-03	6.179095e-02	2.593993e-01	3.222810e-01	4.486872e-01	2.290318e-01	2.801035e-03	8.343128e-03	2.451998e-03	2.024025e-02	1.598707e-02	1.129732e-02	6.652774e-03	1.727262e-02	2.739197e-02	6.880442e-03	1.547427e-02	8.725964e-03	4.222424e-02	8.252418e-03	1.936780e-02	4.419666e-02	9.172054e-03	1.407181e-02	4.753729e-03	2.798665e-02	9.428430e-03	1.656113e-02	6.365038e-03	1.316523e-02	9.331254e-03	6.928594e-03	8.440387e-03	1.007930e-02	2.461619e-02	1.482192e-02	7.191652e-03	3.252663e-02	3.603399e-03
179000	-3.481253e+04	1.905887e+01	1.152623e-01	3.230112e-01	1.436307e-01	1.436307e-01	1.960479e-01	7.841723e-02	176	5	7.305669e-03	7.289332e-02	3.290763e-01	4.397965e-01	4.047143e-01	1.554892e-01	6.834898e-03	8.171649e-03	2.427417e-04	2.213625e-02	2.250647e-02	1.265378e-02	7.247470e-03	1.683854e-02	2.510503e-02	8.871244e-03	1.906062e-02	1.169763e-02	5.244598e-02	8.733654e-03	1.755964e-02	4.384888e-02	5.581225e-03	7.128626e-03	6.010811e-03	1.706807e-02	6.955399e-03	1.408399e-02	5.997618e-03	9.165332e-03	8.507445e-03	5.690189e-03	7.058670e-03	7.259301e-03	2.788295e-02	2.026487e-02	9.969044e-03	4.324624e-02	6.071594e-03
180000	-3.481817e+04	1.953442e+01	9.168961e-02	3.265827e-01	1.497410e-01	1.497410e-01	1.905562e-01	9.168961e-02	172	4	7.305669e-03	7.289332e-02	3.348151e-01	4.066445e-01	4.394817e-01	1.538739e-01	6.922736e-03	8.083810e-03	2.427417e-04	2.736800e-02	2.250647e-02	1.265378e-02	7.247470e-03	1.683854e-02	2.510503e-02	8.871244e-03	1.906062e-02	1.169763e-02	5.244598e-02	8.733654e-03	1.755964e-02	4.384888e-02	5.581225e-03	9.074327e-03	5.197747e-03	1.706807e-02	6.955399e-03	1.244868e-02	5.997618e-03	9.165332e-03	8.507445e-03	5.690189e-03	7.058670e-03	7.259301e-03	2.788295e-02	2.026487e-02	9.969044e-03	4.324624e-02	6.071594e-03
181000	-3.480853e+04	2.016294e+01	8.723407e-02	3.505892e-01	1.472029e-01	1.472029e-01	1.805368e-01	8.723407e-02	172	4	6.984628e-03	7.289332e-02	3.537350e-01	3.398449e-01	4.888743e-01	1.712808e-01	6.452491e-03	8.404931e-03	9.619247e-04	2.541531e-02	2.148729e-02	1.266041e-02	8.779015e-03	1.874697e-02	2.343780e-02	8.628999e-03	1.766942e-02	1.048484e-02	5.151611e-02	9.365216e-03	1.723460e-02	4.123031e-02	5.717582e-03	9.680232e-03	4.685546e-03	1.657139e-02	7.682635e-03	1.218856e-02	5.486405e-03	9.105692e-03	5.909619e-03	5.573092e-03	6.197044e-03	6.978179e-03	2.906734e-02	1.981016e-02	9.043303e-03	4.345965e-02	6.169248e-03
182000	-3.479614e+04	1.947253e+01	9.876254e-02	3.104476e-01	1.490191e-01	1.490191e-01	1.939892e-01	9.876254e-02	172	4	6.984628e-03	6.457647e-02	3.006624e-01	4.175266e-01	3.620672e-01	2.204062e-01	4.011320e-03	8.404931e-03	2.502157e-03	2.229628e-02	2.148729e-02	1.266041e-02	6.913914e-03	1.874697e-02	2.343780e-02	8.628999e-03	1.766942e-02	1.048484e-02	5.151611e-02	9.365216e-03	1.723460e-02	4.123031e-02	5.717582e-03	9.680232e-03	4.685546e-03	1.657139e-02	7.682635e-03	1.218856e-02	5.486405e-03	9.105692e-03	5.909619e-03	5.573092e-03	6.197044e-03	6.978179e-03	2.906734e-02	2.181089e-02	9.043303e-03	4.345965e-02	6.169248e-03
183000	-3.480161e+04	1.991869e+01	9.629791e-02	3.297086e-01	1.485772e-01	1.485772e-01	1.805412e-01	9.629791e-02	172	4	9.722236e-03	6.457647e-02	2.696040e-01	4.432642e-01	3.280031e-01	2.287326e-01	4.011320e-03	8.404931e-03	2.227091e-03	2.047444e-02	2.148729e-02	1.266041e-02	6.104337e-03	1.815555e-02	2.343780e-02	8.628999e-03	1.766942e-02	1.048484e-02	5.151611e-02	9.365216e-03	1.782602e-02	3.926511e-02	5.717582e-03	9.680232e-03	4.685546e-03	1.657139e-02	7.682635e-03	1.218856e-02	5.866019e-03	9.105692e-03	5.692637e-03	5.573092e-03	6.197044e-03	7.787756e-03	3.078463e-02	2.181089e-02	9.043303e-03	4.345965e-02	6.169248e-03
184000	-3.480500e+04	2.021693e+01	1.008050e-01	3.297086e-01	1.306971e-01	1.734992e-01	1.734992e-01	9.179082e-02	196	5	5.365995e-03	6.457647e-02	2.693846e-01	3.023586e-01	4.421544e-01	2.554869e-01	4.011320e-03	8.404931e-03	2.227091e-03	2.047444e-02	2.148729e-02	1.266041e-02	7.902186e-03	1.815555e-02	2.343780e-02	8.628999e-03	1.766942e-02	1.048484e-02	5.151611e-02	1.020685e-02	1.782602e-02	3.926511e-02	5.717582e-03	9.680232e-03	4.685546e-03	1.657139e-02	7.682635e-03	1.218856e-02	5.866019e-03	9.105692e-03	5.692637e-03	5.573092e-03	3.880050e-03	7.787756e-03	3.078463e-02	2.181089e-02	9.043303e-03	4.345965e-02	6.169248e-03
185000	-3.478961e+04	2.019042e+01	9.656905e-02	3.448053e-01	1.456416e-01	1.456416e-01	1.707734e-01	9.656905e-02	172	4	6.150109e-03	6.187375e-02	2.714432e-01	3.420904e-01	4.591239e-01	1.987857e-01	4.011320e-03	8.404931e-03	2.240782e-03	2.046074e-02	2.148729e-02	1.266041e-02	7.902186e-03	1.815555e-02	2.343780e-02	8.628999e-03	1.766942e-02	1.048484e-02	5.151611e-02	1.020685e-02	1.782602e-02	3.926511e-02	5.717582e-03	1.072053e-02	4.685546e-03	1.657139e-02	7.682635e-03	1.218856e-02	5.866019e-03	9.105692e-03	5.692637e-03	5.573092e-03	3.880050e-03	7.787756e-03	3.078463e-02	2.181089e-02	9.043303e-03	4.345965e-02	6.169248e-03
186000	-3.480140e+04	1.987146e+01	9.097728e-02	3.420285e-01	1.491938e-01	1.491938e-01	1.776294e-01	9.097728e-02	172	4	4.776083e-03	6.187375e-02	2.819091e-01	3.493372e-01	4.432984e-01	2.073644e-01	4.011320e-03	8.404931e-03	1.362217e-03	2.046074e-02	2.148729e-02	1.266041e-02	7.902186e-03	1.815555e-02	2.343780e-02	8.628999e-03	1.738178e-02	1.048484e-02	5.151611e-02	1.020685e-02	1.782602e-02	3.926511e-02	5.717582e-03	1.072053e-02	5.752304e-03	1.657139e-02	7.682635e-03	1.112181e-02	5.058308e-03	1.192949e-02	5.488234e-03	5.573092e-03	3.880050e-03	7.992160e-03	3.078463e-02	2.181089e-02	9.043303e-03	4.345965e-02	6.456885e-03
187000	-3.480750e+04	2.122608e+01	9.830672e-02	3.167511e-01	1.538297e-01	1.362857e-01	1.965200e-01	9.830672e-02	197	5	6.329998e-03	6.933847e-02	2.838941e-01	3.188390e-01	4.743375e-01	2.068235e-01	2.635698e-03	6.852727e-03	1.706674e-03	1.868946e-02	1.741606e-02	9.312149e-03	5.128336e-03	1.511811e-02	2.461362e-02	6.388294e-03	1.629829e-02	8.326901e-03	4.667226e-02	1.012838e-02	1.730770e-02	4.446218e-02	8.128516e-03	1.502439e-02	5.927499e-03	2.390272e-02	1.139695e-02	1.619162e-02	6.304404e-03	1.318678e-02	9.932718e-03	4.623266e-03	6.437050e-03	9.293076e-03	2.629958e-02	1.663900e-02	8.806282e-03	3.448154e-02	4.202876e-03
188000	-3.480273e+04	2.098306e+01	9.531628e-02	3.308384e-01	1.515029e-01	1.515029e-01	1.755233e-01	9.531628e-02	172	4	6.329998e-03	6.933847e-02	2.596171e-01	3.967740e-01	4.266450e-01	1.765810e-01	2.635698e-03	6.852727e-03	1.706674e-03	1.868946e-02	1.741606e-02	9.312149e-03	5.128336e-03	1.511811e-02	2.461362e-02	6.388294e-03	1.629829e-02	8.326901e-03	4.667226e-02	1.012838e-02	1.730770e-02	4.446218e-02	8.128516e-03	1.502439e-02	6.064902e-03	2.390272e-02	1.139695e-02	1.619162e-02	6.304404e-03	1.318678e-02	9.932718e-03	4.623266e-03	6.299646e-03	9.293076e-03	2.629958e-02	1.525593e-02	8.806282e-03	3.448154e-02	4.202876e-03
189000	-3.481321e+04	2.109980e+01	1.302434e-01	3.358224e-01	1.302434e-01	1.302434e-01	1.935127e-01	7.993464e-02	61	4	4.811679e-03	6.391463e-02	2.844992e-01	4.052952e-01	3.842784e-01	2.104264e-01	4.011320e-03	8.404931e-03	1.362217e-03	2.046074e-02	2.258484e-02	1.266041e-02	6.738396e-03	1.697689e-02	2.343780e-02	8.628999e-03	1.738178e-02	1.253967e-02	5.151611e-02	1.020685e-02	1.782602e-02	3.926511e-02	5.717582e-03	1.072053e-02	5.116255e-03	2.061115e-02	7.682635e-03	1.112181e-02	5.058308e-03	1.192949e-02	6.816845e-03	5.573092e-03	3.730096e-03	7.992160e-03	3.078463e-02	2.181089e-02	9.043303e-03	4.345965e-02	6.456885e-03
190000	-3.481109e+04	2.218897e+01	9.074688e-02	3.239689e-01	1.545925e-01	1.545925e-01	1.853522e-01	9.074688e-02	172	4	4.628301e-03	5.076796e-02	2.404804e-01	2.287236e-01	5.298518e-01	2.414246e-01	2.635698e-03	6.852727e-03	1.706674e-03	1.868946e-02	1.741606e-02	9.312149e-03	5.128336e-03	1.511811e-02	2.461362e-02	6.388294e-03	1.629829e-02	9.239198e-03	4.076950e-02	1.012838e-02	1.730770e-02	4.492159e-02	8.128516e-03	1.502439e-02	4.839428e-03	2.390272e-02	1.139695e-02	1.398313e-02	6.304404e-03	1.318678e-02	1.057351e-02	4.623266e-03	6.299646e-03	9.293076e-03	2.646773e-02	1.479651e-02	8.806282e-03	4.055921e-02	4.202876e-03
191000	-3.480747e+04	2.082209e+01	9.602563e-02	3.047420e-01	1.527830e-01	1.527830e-01	1.976408e-01	9.602563e-02	172	4	6.153244e-03	6.391463e-02	2.854763e-01	3.493465e-01	5.169524e-01	1.337011e-01	3.716074e-03	9.106398e-03	8.476745e-04	2.052971e-02	2.185266e-02	1.506387e-02	7.063144e-03	2.056683e-02	2.451492e-02	9.034788e-03	2.049800e-02	1.370431e-02	5.395018e-02	8.873997e-03	2.185192e-02	4.101409e-02	4.770684e-03	1.064287e-02	2.567259e-03	1.777507e-02	8.606383e-03	1.197934e-02	5.633685e-03	1.343430e-02	8.183685e-03	7.012392e-03	4.321329e-03	1.026565e-02	2.924932e-02	2.081593e-02	9.894201e-03	4.238946e-02	5.747106e-03
192000	-3.480813e+04	2.189296e+01	9.911754e-02	3.288317e-01	1.453534e-01	1.453534e-01	1.822264e-01	9.911754e-02	172	4	6.567175e-03	6.391463e-02	2.457063e-01	4.463616e-01	3.318472e-01	2.217913e-01	3.716074e-03	9.106398e-03	8.476745e-04	2.052971e-02	2.185266e-02	1.517064e-02	7.063144e-03	2.056683e-02	2.451492e-02	9.034788e-03	2.049800e-02	1.354353e-02	5.194654e-02	8.873997e-03	2.185192e-02	4.101409e-02	4.770684e-03	1.064287e-02	2.567259e-03	1.777507e-02	8.685802e-03	1.197934e-02	5.633685e-03	1.335488e-02	8.183685e-03	7.012392e-03	4.321329e-03	1.026565e-02	2.924932e-02	2.081593e-02	9.894201e-03	4.238946e-02	5.747106e-03
193000	-3.481358e+04	2.272572e+01	1.406602e-01	3.199145e-01	1.406602e-01	1.156959e-01	1.951984e-01	8.787084e-02	88	5	7.292768e-03	7.226540e-02	2.340348e-01	3.986910e-01	3.604258e-01	2.408832e-01	2.635698e-03	6.852727e-03	1.706674e-03	1.868946e-02	1.741606e-02	9.312149e-03	5.937894e-03	1.511811e-02	2.461362e-02	6.388294e-03	1.629829e-02	9.239198e-03	4.076950e-02	7.987808e-03	1.730770e-02	4.797856e-02	5.639535e-03	1.502439e-02	4.839428e-03	2.390272e-02	1.139695e-02	1.208082e-02	6.304404e-03	1.217151e-02	9.292527e-03	5.411368e-03	6.299646e-03	9.293076e-03	2.895252e-02	1.479651e-02	8.806282e-03	4.055921e-02	5.483859e-03
194000	-3.481786e+04	2.179115e+01	9.301379e-02	3.374721e-01	1.328746e-01	1.718129e-01	1.718129e-01	9.301379e-02	192	4	6.567175e-03	7.035178e-02	3.036438e-01	4.074020e-01	4.086573e-01	1.839407e-01	3.716074e-03	8.744036e-03	1.612895e-03	2.052971e-02	2.288722e-02	1.517064e-02	7.063144e-03	2.056683e-02	2.451492e-02	8.046205e-03	1.822766e-02	1.579693e-02	5.194654e-02	8.873997e-03	2.185192e-02	4.101409e-02	5.133046e-03	1.064287e-02	2.567259e-03	2.036782e-02	8.685802e-03	1.094478e-02	5.633685e-03	1.335488e-02	8.183685e-03	8.536158e-03	4.321329e-03	1.026565e-02	2.924932e-02	1.934073e-02	8.370434e-03	4.238946e-02	5.747106e-03
195000	-3.481139e+04	2.019585e+01	9.210644e-02	3.134007e-01	1.563894e-01	1.729985e-01	1.729985e-01	9.210644e-02	192	4	6.567175e-03	7.035178e-02	2.822383e-01	3.691085e-01	4.493839e-01	1.815075e-01	3.716074e-03	8.744036e-03	1.612895e-03	2.052971e-02	2.288722e-02	1.517064e-02	7.063144e-03	2.056683e-02	2.451492e-02	8.046205e-03	1.822766e-02	1.579693e-02	5.194654e-02	8.873997e-03	2.185192e-02	4.101409e-02	5.133046e-03	1.064287e-02	2.567259e-03	2.036782e-02	8.685802e-03	1.094478e-02	5.633685e-03	1.335488e-02	7.136258e-03	8.536158e-03	4.321329e-03	1.026565e-02	2.924932e-02	1.898062e-02	8.370434e-03	4.238946e-02	5.747106e-03
196000	-3.478571e+04	2.261228e+01	9.957187e-02	3.358792e-01	1.364573e-01	1.476494e-01	1.808703e-01	9.957187e-02	197	5	8.558591e-03	7.272844e-02	3.000869e-01	4.501062e-01	3.879658e-01	1.619280e-01	2.635698e-03	7.420342e-03	1.706674e-03	2.575198e-02	1.904087e-02	8.939338e-03	5.937894e-03	1.511811e-02	2.461362e-02	6.388294e-03	1.629829e-02	9.239198e-03	4.283698e-02	7.987808e-03	1.624039e-02	4.225975e-02	7.253908e-03	1.446689e-02	4.760142e-03	2.390272e-02	1.054346e-02	1.241262e-02	6.304404e-03	1.082781e-02	9.476392e-03	5.411368e-03	6.299646e-03	7.678703e-03	2.895252e-02	1.479651e-02	8.806282e-03	4.055921e-02	5.483859e-03
197000	-3.480699e+04	2.034761e+01	1.031167e-01	3.199812e-01	1.457374e-01	1.457374e-01	1.921846e-01	9.324261e-02	176	5	6.985499e-03	6.335410e-02	3.018162e-01	3.601481e-01	4.555415e-01	1.843104e-01	7.785818e-03	1.039746e-02	8.048033e-04	2.575207e-02	2.173684e-02	1.044746e-02	8.443524e-03	1.413099e-02	2.360233e-02	8.073927e-03	2.109337e-02	1.414122e-02	3.944801e-02	6.525239e-03	1.388057e-02	4.511014e-02	1.607229e-02	7.981735e-03	4.614097e-03	2.858390e-02	8.384342e-03	1.264755e-02	6.246086e-03	1.295382e-02	8.510270e-03	5.187724e-03	7.302801e-03	9.605347e-03	3.018211e-02	1.473551e-02	7.061057e-03	3.540845e-02	5.005176e-03
198000	-3.479278e+04	2.078304e+01	9.323838e-02	3.260195e-01	1.504269e-01	1.504269e-01	1.866498e-01	9.323838e-02	172	4	5.588659e-03	5.994384e-02	2.611845e-01	3.529363e-01	4.595484e-01	1.875153e-01	7.785818e-03	1.039746e-02	8.048033e-04	2.785782e-02	2.173684e-02	1.044746e-02	8.443524e-03	1.413099e-02	2.360233e-02	8.073927e-03	1.615841e-02	1.414122e-02	4.300579e-02	6.525239e-03	1.551978e-02	4.511014e-02	1.607229e-02	8.504918e-03	4.614097e-03	2.858390e-02	9.477620e-03	1.264755e-02	6.246086e-03	1.295382e-02	8.510270e-03	5.187724e-03	6.209523e-03	9.605347e-03	3.018211e-02	1.473551e-02	7.061057e-03	3.540845e-02	3.365963e-03
199000	-3.481748e+04	2.137795e+01	1.321485e-01	3.322049e-01	1.321485e-01	1.321485e-01	1.765679e-01	9.478193e-02	61	4	7.183184e-03	6.087126e-02	2.298615e-01	3.769229e-01	4.427596e-01	1.803175e-01	7.785818e-03	1.039746e-02	8.048033e-04	2.785782e-02	2.173684e-02	1.044746e-02	8.443524e-03	1.413099e-02	2.360233e-02	8.073927e-03	1.615841e-02	1.414122e-02	4.300579e-02	6.525239e-03	1.715936e-02	4.511014e-02	1.009976e-02	8.504918e-03	4.614097e-03	2.858390e-02	9.477620e-03	1.264755e-02	6.246086e-03	1.295382e-02	8.510270e-03	5.187724e-03	6.209523e-03	9.605347e-03	3.018211e-02	1.473551e-02	7.061057e-03	3.540845e-02	3.365963e-03
200000	-3.481411e+04	2.092748e+01	9.733516e-02	3.410249e-01	1.433600e-01	1.433600e-01	1.775848e-01	9.733516e-02	172	4	4.611396e-03	6.087126e-02	2.623651e-01	4.138238e-01	3.624850e-01	2.236912e-01	7.186229e-03	1.039746e-02	8.048033e-04	2.845741e-02	2.173684e-02	1.044746e-02	8.443524e-03	1.413099e-02	2.360233e-02	7.727609e-03	1.615841e-02	1.414122e-02	4.300579e-02	6.525239e-03	1.715936e-02	4.511014e-02	1.009976e-02	8.504918e-03	4.614097e-03	2.858390e-02	9.477620e-03	1.264755e-02	6.246086e-03	1.295382e-02	8.510270e-03	5.187724e-03	6.209523e-03	1.070656e-02	3.018211e-02	1.473551e-02	7.061057e-03	3.540845e-02	3.365963e-03
201000	-3.483133e+04	2.038046e+01	1.017802e-01	3.212441e-01	1.463841e-01	1.463841e-01	1.824273e-01	1.017802e-01	172	4	6.388603e-03	7.467939e-02	2.860285e-01	4.095307e-01	4.447080e-01	1.457613e-01	4.675818e-03	8.958109e-03	8.902927e-04	2.241634e-02	2.142595e-02	1.583892e-02	7.083729e-03	2.102964e-02	2.052364e-02	6.685342e-03	1.694543e-02	1.646330e-02	4.925843e-02	9.065507e-03	2.608328e-02	4.277795e-02	5.386384e-03	1.032746e-02	3.287423e-03	2.075198e-02	9.240819e-03	1.440149e-02	6.403455e-03	1.380506e-02	7.950979e-03	7.791881e-03	5.745093e-03	7.509162e-03	2.921286e-02	1.443690e-02	7.480087e-03	4.200580e-02	5.805296e-03
202000	-3.481406e+04	2.040716e+01	8.285317e-02	3.540783e-01	1.458224e-01	1.458224e-01	1.885706e-01	8.285317e-02	172	4	7.338499e-03	7.268445e-02	2.994707e-01	3.619500e-01	4.638746e-01	1.741754e-01	4.675818e-03	8.958109e-03	8.902927e-04	2.241634e-02	2.142595e-02	1.583892e-02	7.083729e-03	2.102964e-02	2.052364e-02	6.455819e-03	1.694543e-02	1.646330e-02	4.925843e-02	9.065507e-03	2.608328e-02	4.277795e-02	8.886163e-03	1.032746e-02	3.287423e-03	2.040443e-02	9.240819e-03	1.440149e-02	6.403455e-03	1.317910e-02	7.950979e-03	7.791881e-03	5.745093e-03	7.509162e-03	2.571308e-02	1.443690e-02	7.480087e-03	4.200580e-02	3.537101e-03
203000	-3.481087e+04	2.027756e+01	8.966562e-02	3.044103e-01	1.637959e-01	1.637959e-01	1.886667e-01	8.966562e-02	172	4	7.434145e-03	6.545952e-02	2.557312e-01	3.717045e-01	4.271629e-01	2.011326e-01	7.211478e-03	7.722218e-03	8.567557e-04	2.798908e-02	2.082142e-02	1.160639e-02	9.731589e-03	1.365064e-02	2.576628e-02	1.077227e-02	1.563920e-02	1.181294e-02	4.291819e-02	8.920005e-03	1.638042e-02	4.314601e-02	9.758473e-03	6.135561e-03	5.697685e-03	2.726352e-02	8.582247e-03	1.349838e-02	6.197020e-03	1.227656e-02	7.825045e-03	5.575690e-03	7.096214e-03	7.951911e-03	3.142016e-02	1.609232e-02	9.696123e-03	3.564958e-02	4.102403e-03
204000	-3.480358e+04	2.062170e+01	1.091744e-01	3.196924e-01	1.640899e-01	1.091744e-01	1.886946e-01	1.091744e-01	138	4	7.434145e-03	7.404761e-02	2.992458e-01	4.175316e-01	4.023061e-01	1.801624e-01	7.211478e-03	7.128932e-03	8.567557e-04	2.798908e-02	2.082142e-02	1.160639e-02	9.731589e-03	1.365064e-02	2.416748e-02	1.077227e-02	1.563920e-02	1.181294e-02	4.291819e-02	8.920005e-03	1.638042e-02	4.373930e-02	9.758473e-03	6.135561e-03	5.697685e-03	2.726352e-02	8.582247e-03	1.349838e-02	6.197020e-03	1.227656e-02	7.825045e-03	5.509591e-03	7.162313e-03	7.951911e-03	3.142016e-02	1.609232e-02	9.696123e-03	3.564958e-02	4.102403e-03
205000	-3.478827e+04	2.062343e+01	8.833179e-02	3.213943e-01	1.530240e-01	1.530240e-01	1.958941e-01	8.833179e-02	172	4	4.941477e-03	7.225288e-02	3.117737e-01	3.467357e-01	4.853186e-01	1.679458e-01	7.211478e-03	6.009448e-03	8.567557e-04	2.798908e-02	2.082142e-02	1.160639e-02	9.641200e-03	1.365064e-02	2.416748e-02	1.077227e-02	1.563920e-02	1.181294e-02	4.291819e-02	7.798620e-03	1.638042e-02	4.373930e-02	9.758473e-03	6.135561e-03	5.697685e-03	2.838300e-02	8.582247e-03	1.349838e-02	6.197020e-03	1.227656e-02	7.825045e-03	5.509591e-03	7.162313e-03	7.951911e-03	3.142016e-02	1.609232e-02	7.856963e-03	3.564958e-02	4.102403e-03
206000	-3.480754e+04	2.051106e+01	9.686415e-02	3.332444e-01	1.542222e-01	1.172974e-01	2.015076e-01	9.686415e-02	197	5	7.719606e-03	7.224483e-02	2.979506e-01	3.904983e-01	4.768534e-01	1.326482e-01	7.211478e-03	6.009448e-03	8.567557e-04	2.798908e-02	2.082142e-02	1.160639e-02	9.641200e-03	1.365064e-02	2.416748e-02	1.077227e-02	1.563920e-02	1.181294e-02	4.291819e-02	7.798620e-03	1.638042e-02	4.373930e-02	9.758473e-03	5.544466e-03	6.224705e-03	2.838300e-02	8.582247e-03	1.349838e-02	6.197020e-03	1.227656e-02	7.825045e-03	5.509591e-03	7.162313e-03	7.951911e-03	3.142016e-02	1.556530e-02	7.856963e-03	3.564958e-02	5.262177e-03
207000	-3.478003e+04	2.126957e+01	1.040570e-01	3.493844e-01	1.327690e-01	1.327690e-01	1.854550e-01	9.556560e-02	176	5	5.748104e-03	6.456427e-02	2.416142e-01	4.615347e-01	3.785081e-01	1.599572e-01	3.584145e-03	7.485091e-03	2.534856e-03	2.722981e-02	1.894605e-02	9.362140e-03	5.159532e-03	1.706927e-02	2.201949e-02	7.544589e-03	2.095977e-02	9.239198e-03	4.116786e-02	9.197156e-03	1.570458e-02	4.949904e-02	7.112122e-03	1.455877e-02	6.393253e-03	2.658150e-02	9.495775e-03	1.150155e-02	6.070872e-03	9.658958e-03	1.112015e-02	6.367167e-03	6.280382e-03	8.344673e-03	2.895252e-02	1.479651e-02	8.806282e-03	3.283391e-02	7.442827e-03
208000	-3.479596e+04	2.051264e+01	1.012692e-01	3.381956e-01	1.424341e-01	1.424341e-01	1.743979e-01	1.012692e-01	172	4	5.748104e-03	6.456427e-02	2.821358e-01	3.697568e-01	4.054494e-01	2.247938e-01	3.584145e-03	7.485091e-03	3.584485e-03	2.722981e-02	1.902001e-02	9.362140e-03	5.159532e-03	1.511882e-02	2.201949e-02	7.544589e-03	1.805689e-02	9.239198e-03	4.116786e-02	9.197156e-03	1.570458e-02	4.777740e-02	7.846472e-03	1.455877e-02	6.393253e-03	2.658150e-02	9.495775e-03	1.322319e-02	6.070872e-03	1.148395e-02	1.112015e-02	6.367167e-03	6.280382e-03	8.344673e-03	2.895252e-02	1.479651e-02	8.732326e-03	3.283391e-02	7.442827e-03
209000	-3.481829e+04	1.956087e+01	1.102897e-01	3.472336e-01	1.265288e-01	1.265288e-01	1.791295e-01	1.102897e-01	172	4	5.748104e-03	6.751534e-02	2.616278e-01	3.796465e-01	4.510192e-01	1.693344e-01	4.529302e-03	7.485091e-03	2.452559e-03	2.722981e-02	1.902001e-02	9.362140e-03	5.159532e-03	1.349920e-02	2.201949e-02	7.544589e-03	1.805689e-02	1.113253e-02	4.116786e-02	9.197156e-03	1.381596e-02	4.777740e-02	7.846472e-03	1.341000e-02	6.393253e-03	2.658150e-02	9.495775e-03	1.322319e-02	6.070872e-03	1.148395e-02	1.112015e-02	6.367167e-03	6.280382e-03	8.762427e-03	2.895252e-02	1.479651e-02	8.732326e-03	3.283391e-02	7.442827e-03
210000	-3.482076e+04	2.024319e+01	9.411366e-02	3.342155e-01	1.591857e-01	1.591857e-01	1.591857e-01	9.411366e-02	168	3	5.748104e-03	6.751534e-02	2.657620e-01	4.007941e-01	4.373630e-01	1.618429e-01	4.529302e-03	7.485091e-03	2.452559e-03	2.722981e-02	1.902001e-02	9.362140e-03	5.159532e-03	1.349920e-02	2.201949e-02	7.544589e-03	1.805689e-02	1.113253e-02	4.116786e-02	9.197156e-03	1.381596e-02	4.777740e-02	7.846472e-03	1.341000e-02	6.393253e-03	2.658150e-02	9.495775e-03	1.322319e-02	6.070872e-03	1.148395e-02	1.112015e-02	6.367167e-03	6.280382e-03	8.762427e-03	2.895252e-02	1.479651e-02	8.732326e-03	3.283391e-02	7.442827e-03
211000	-3.483380e+04	2.045503e+01	9.206543e-02	3.344583e-01	1.331474e-01	1.741317e-01	1.741317e-01	9.206543e-02	192	4	6.196494e-03	7.048669e-02	3.122018e-01	3.187237e-01	4.829672e-01	1.983091e-01	8.813349e-03	6.009448e-03	4.511807e-04	2.798908e-02	2.082142e-02	1.160639e-02	8.039329e-03	1.298877e-02	2.416637e-02	1.043345e-02	1.527461e-02	1.181294e-02	4.291819e-02	8.747582e-03	1.365468e-02	4.373930e-02	9.758473e-03	5.514928e-03	5.884339e-03	2.838300e-02	1.069879e-02	1.333109e-02	6.197020e-03	1.227656e-02	7.825045e-03	5.909021e-03	7.162313e-03	8.832710e-03	2.991914e-02	1.556530e-02	8.787070e-03	3.584794e-02	5.262177e-03
212000	-3.482001e+04	2.025096e+01	8.998846e-02	3.362322e-01	1.365331e-01	1.706354e-01	1.766223e-01	8.998846e-02	197	5	6.395657e-03	6.320421e-02	2.722158e-01	3.427088e-01	4.628830e-01	1.944081e-01	4.247876e-03	8.958109e-03	6.345208e-04	2.357593e-02	2.007532e-02	1.583892e-02	1.056983e-02	2.384533e-02	2.390042e-02	7.620418e-03	1.694543e-02	1.646330e-02	4.925843e-02	9.715694e-03	1.974112e-02	3.718889e-02	1.047050e-02	9.312642e-03	8.703372e-03	2.109657e-02	8.362725e-03	1.415526e-02	5.672507e-03	1.110912e-02	1.060983e-02	4.833113e-03	5.745093e-03	5.844932e-03	2.417574e-02	1.544302e-02	8.112739e-03	4.200580e-02	2.848638e-03
213000	-3.481078e+04	2.010016e+01	1.197755e-01	3.709616e-01	1.197755e-01	1.197755e-01	1.777894e-01	9.192251e-02	61	4	7.193997e-03	7.380189e-02	3.045822e-01	3.862404e-01	4.614093e-01	1.523503e-01	6.533763e-03	8.406209e-03	1.029231e-03	2.154906e-02	1.864653e-02	1.124776e-02	4.523418e-03	1.320895e-02	2.677979e-02	6.690778e-03	2.068935e-02	8.748347e-03	4.641078e-02	8.940092e-03	1.775817e-02	5.513011e-02	8.029101e-03	1.387008e-02	6.672662e-03	2.421127e-02	9.918384e-03	1.195193e-02	6.197468e-03	1.229348e-02	1.094241e-02	4.891453e-03	5.838060e-03	8.349245e-03	2.912127e-02	1.566894e-02	9.653785e-03	3.498166e-02	5.618309e-03
214000	-3.480459e+04	2.002827e+01	1.316267e-01	3.357979e-01	1.316267e-01	1.316267e-01	1.837127e-01	8.560922e-02	61	4	7.451365e-03	7.380189e-02	2.659507e-01	4.915072e-01	3.980906e-01	1.104022e-01	6.533763e-03	8.406209e-03	1.029231e-03	2.154906e-02	1.528185e-02	1.124776e-02	4.523418e-03	1.679552e-02	2.677979e-02	6.690778e-03	1.884771e-02	1.033115e-02	4.641078e-02	8.940092e-03	1.939619e-02	5.709407e-02	1.164249e-02	1.387008e-02	5.649940e-03	2.421127e-02	7.954417e-03	1.195193e-02	6.197468e-03	1.229348e-02	9.304387e-03	4.891453e-03	5.838060e-03	8.349245e-03	2.401890e-02	1.566894e-02	9.653785e-03	3.498166e-02	3.520721e-03
215000	-3.479444e+04	2.036363e+01	8.381333e-02	3.100575e-01	1.557340e-01	1.832909e-01	1.832909e-01	8.381333e-02	192	4	6.395657e-03	7.033270e-02	2.692891e-01	3.852745e-01	3.640204e-01	2.507051e-01	4.247876e-03	8.958109e-03	6.345208e-04	2.357593e-02	2.063459e-02	1.583892e-02	8.387522e-03	2.384533e-02	2.390042e-02	7.620418e-03	1.694543e-02	1.437910e-02	4.935608e-02	9.715694e-03	1.974112e-02	3.718889e-02	1.023101e-02	9.312642e-03	8.703372e-03	2.133606e-02	8.362725e-03	1.415526e-02	5.672507e-03	1.049093e-02	7.003327e-03	4.833113e-03	5.185817e-03	5.844932e-03	2.417574e-02	1.544302e-02	8.112739e-03	4.072723e-02	2.848638e-03
216000	-3.480666e+04	1.915203e+01	9.611296e-02	3.204004e-01	1.501306e-01	1.501306e-01	1.871124e-01	9.611296e-02	172	4	8.149916e-03	6.249464e-02	2.508066e-01	3.828950e-01	4.046983e-01	2.124067e-01	6.533763e-03	8.406209e-03	1.029231e-03	2.213259e-02	1.545755e-02	1.124776e-02	4.523418e-03	1.893008e-02	2.677979e-02	6.690778e-03	1.962407e-02	1.033115e-02	4.563441e-02	8.940092e-03	1.890634e-02	5.709407e-02	1.164249e-02	1.387008e-02	5.649940e-03	2.086197e-02	9.343130e-03	1.195193e-02	6.197468e-03	1.044002e-02	9.304387e-03	5.381304e-03	7.461384e-03	8.349245e-03	2.401890e-02	1.566894e-02	9.653785e-03	3.498166e-02	3.520721e-03
217000	-3.479520e+04	1.984755e+01	1.018941e-01	3.051561e-01	1.465398e-01	1.465398e-01	1.979761e-01	1.018941e-01	172	4	7.163149e-03	7.183343e-02	2.826735e-01	3.897157e-01	4.018336e-01	2.084507e-01	4.247876e-03	8.958109e-03	6.345208e-04	2.357593e-02	2.195938e-02	1.583892e-02	8.387522e-03	2.384533e-02	2.377215e-02	7.620418e-03	1.694543e-02	1.437910e-02	4.935608e-02	9.715694e-03	1.974112e-02	3.718889e-02	1.035928e-02	9.312642e-03	8.703372e-03	2.133606e-02	9.308639e-03	1.415526e-02	5.672507e-03	1.049093e-02	5.214061e-03	4.833113e-03	4.386362e-03	7.419863e-03	2.417574e-02	1.544302e-02	9.560923e-03	4.072723e-02	4.269950e-03
218000	-3.481501e+04	2.048647e+01	1.186603e-01	3.237064e-01	1.186603e-01	1.364698e-01	1.838430e-01	1.186603e-01	84	4	7.553554e-03	6.827388e-02	2.922734e-01	3.950445e-01	4.069554e-01	1.980001e-01	6.533763e-03	8.406209e-03	1.029231e-03	2.213259e-02	1.481805e-02	1.124776e-02	4.523418e-03	1.893008e-02	2.677979e-02	8.516041e-03	1.876082e-02	1.085933e-02	4.563441e-02	8.940092e-03	1.890634e-02	5.709407e-02	1.021183e-02	1.387008e-02	5.649940e-03	2.086197e-02	8.559291e-03	1.195193e-02	6.197468e-03	1.044002e-02	9.304387e-03	5.381304e-03	7.461384e-03	8.349245e-03	2.401890e-02	1.566894e-02	9.653785e-03	3.700717e-02	3.520721e-03
219000	-3.480001e+04	1.997148e+01	8.283274e-02	3.436369e-01	1.635659e-01	1.635659e-01	1.635659e-01	8.283274e-02	168	3	6.348313e-03	7.183343e-02	2.826735e-01	3.996732e-01	3.915891e-01	2.087376e-01	4.247876e-03	8.958109e-03	5.332113e-04	2.357593e-02	2.195938e-02	1.583892e-02	7.275970e-03	2.384533e-02	2.377215e-02	7.620418e-03	1.694543e-02	1.437910e-02	4.935608e-02	9.715694e-03	1.974112e-02	3.718889e-02	1.035928e-02	9.312642e-03	8.703372e-03	2.133606e-02	1.124200e-02	1.415526e-02	5.672507e-03	1.049093e-02	5.214061e-03	4.833113e-03	4.386362e-03	7.419863e-03	2.417574e-02	1.544302e-02	9.560923e-03	4.072723e-02	4.269950e-03
220000	-3.480253e+04	2.028122e+01	1.035895e-01	3.219314e-01	1.413836e-01	1.413836e-01	1.881225e-01	1.035895e-01	172	4	6.348313e-03	6.764524e-02	2.845039e-01	3.986883e-01	4.212687e-01	1.800430e-01	4.247876e-03	8.958109e-03	5.332113e-04	2.357593e-02	2.195938e-02	1.529286e-02	7.275970e-03	2.439139e-02	2.888926e-02	7.620418e-03	1.694543e-02	1.437910e-02	4.935608e-02	9.715694e-03	1.974112e-02	3.718889e-02	1.035928e-02	9.312642e-03	7.702754e-03	2.133606e-02	1.124200e-02	1.415526e-02	5.672507e-03	1.049093e-02	6.940020e-03	4.833113e-03	4.386362e-03	7.419863e-03	2.417574e-02	1.371706e-02	9.560923e-03	4.072723e-02	4.269950e-03
221000	-3.479156e+04	2.001088e+01	1.009829e-01	3.036855e-01	1.450530e-01	1.450530e-01	2.042426e-01	1.009829e-01	172	4	6.348313e-03	6.386530e-02	2.586103e-01	3.780793e-01	3.786337e-01	2.432870e-01	4.247876e-03	8.958109e-03	9.272701e-04	2.357593e-02	2.195938e-02	1.529286e-02	7.275970e-03	2.439139e-02	2.888926e-02	7.620418e-03	1.694543e-02	1.437910e-02	4.935608e-02	9.715694e-03	1.784354e-02	3.718889e-02	1.035928e-02	9.312642e-03	7.702754e-03	2.133606e-02	1.124200e-02	1.415526e-02	6.095462e-03	1.049093e-02	6.940020e-03	4.833113e-03	4.386362e-03	7.419863e-03	2.417574e-02	1.228517e-02	9.560923e-03	4.072723e-02	4.269950e-03
222000	-3.480754e+04	2.098911e+01	9.004345e-02	3.024676e-01	1.442299e-01	1.866078e-01	1.866078e-01	9.004345e-02	192	4	5.168162e-03	6.485222e-02	2.258666e-01	4.355144e-01	3.441980e-01	2.202875e-01	6.533763e-03	8.406209e-03	5.689340e-04	2.472848e-02	1.466885e-02	1.124776e-02	5.674475e-03	1.893008e-02	2.677979e-02	8.516041e-03	1.876082e-02	1.439318e-02	4.563441e-02	8.940092e-03	1.588455e-02	5.709407e-02	1.021183e-02	1.387008e-02	7.401324e-03	2.086197e-02	8.559291e-03	1.195193e-02	5.168512e-03	1.032504e-02	9.512165e-03	5.850816e-03	7.461384e-03	9.083664e-03	2.552293e-02	1.566894e-02	9.653785e-03	3.700717e-02	5.202753e-03
223000	-3.480956e+04	2.050228e+01	9.549303e-02	3.536337e-01	1.395577e-01	1.395577e-01	1.762649e-01	9.549303e-02	172	4	5.168162e-03	6.272337e-02	2.830852e-01	3.234264e-01	4.603492e-01	2.162244e-01	6.533763e-03	8.406209e-03	1.454050e-03	2.472848e-02	1.466885e-02	1.124776e-02	5.674475e-03	1.893008e-02	2.677979e-02	8.516041e-03	1.876082e-02	1.439318e-02	4.399119e-02	8.940092e-03	1.588455e-02	5.709407e-02	1.021183e-02	1.387008e-02	7.401324e-03	2.092581e-02	8.559291e-03	1.266828e-02	5.168512e-03	1.032504e-02	8.964191e-03	5.850816e-03	7.461384e-03	9.083664e-03	2.711907e-02	1.566894e-02	9.653785e-03	3.858656e-02	5.202753e-03
224000	-3.479199e+04	1.940866e+01	1.250447e-01	3.354586e-01	1.250447e-01	1.250447e-01	1.966556e-01	9.275170e-02	61	4	4.375229e-03	6.272337e-02	2.919981e-01	3.221359e-01	4.611294e-01	2.167347e-01	4.648632e-03	8.406209e-03	1.454050e-03	2.357137e-02	1.655398e-02	1.124776e-02	5.674475e-03	1.893008e-02	2.677979e-02	8.516041e-03	1.876082e-02	1.439318e-02	4.399119e-02	8.940092e-03	1.588455e-02	5.709407e-02	1.021183e-02	1.387008e-02	7.401324e-03	2.092581e-02	8.559291e-03	1.266828e-02	5.168512e-03	1.032504e-02	8.964191e-03	5.850816e-03	7.461384e-03	9.083664e-03	2.735845e-02	1.566894e-02	9.653785e-03	3.858656e-02	5.202753e-03
225000	-3.478548e+04	2.001553e+01	1.036501e-01	3.345462e-01	1.396731e-01	1.396731e-01	1.788075e-01	1.036501e-01	172	4	4.375229e-03	6.272337e-02	2.919981e-01	3.043734e-01	4.781229e-01	2.175037e-01	4.648632e-03	8.406209e-03	1.454050e-03	2.147097e-02	1.844057e-02	1.124776e-02	5.674475e-03	1.893008e-02	2.677979e-02	8.516041e-03	1.876082e-02	1.250419e-02	4.399119e-02	8.940092e-03	1.588455e-02	5.709407e-02	1.045863e-02	1.387008e-02	7.401324e-03	2.092581e-02	8.559291e-03	1.261748e-02	5.168512e-03	1.037585e-02	8.964191e-03	5.850816e-03	7.461384e-03	9.083664e-03	2.457810e-02	1.566894e-02	9.653785e-03	3.858656e-02	5.202753e-03
226000	-3.478770e+04	1.952982e+01	8.836678e-02	3.199178e-01	1.582865e-01	1.582865e-01	1.867758e-01	8.836678e-02	172	4	4.375229e-03	6.272337e-02	2.529357e-01	3.333176e-01	4.734074e-01	1.932750e-01	4.648632e-03	8.406209e-03	1.454050e-03	2.147097e-02	1.844057e-02	1.124776e-02	5.793266e-03	1.893008e-02	2.677979e-02	8.516041e-03	1.876082e-02	1.250419e-02	4.399119e-02	8.940092e-03	1.588455e-02	5.709407e-02	1.045863e-02	1.387008e-02	7.401324e-03	2.092581e-02	8.559291e-03	1.261748e-02	5.168512e-03	1.037585e-02	8.964191e-03	5.850816e-03	7.461384e-03	9.083664e-03	2.457810e-02	1.566894e-02	9.784651e-03	3.858656e-02	5.202753e-03
227000	-3.481012e+04	1.901608e+01	9.150342e-02	3.212970e-01	1.622977e-01	1.622977e-01	1.711008e-01	9.150342e-02	172	4	4.734014e-03	6.009773e-02	2.472037e-01	3.356514e-01	4.722193e-01	1.921293e-01	3.219043e-03	8.958109e-03	9.272701e-04	2.333710e-02	2.294274e-02	1.453697e-02	7.615274e-03	2.631501e-02	2.888926e-02	7.620418e-03	2.140405e-02	1.261255e-02	4.122479e-02	8.378997e-03	1.516718e-02	4.532017e-02	8.696040e-03	9.312642e-03	1.037912e-02	2.133606e-02	7.556146e-03	1.340084e-02	6.095462e-03	1.049093e-02	7.915148e-03	4.005744e-03	4.386362e-03	7.419863e-03	2.417574e-02	1.130181e-02	6.904924e-03	4.072723e-02	4.269950e-03
228000	-3.480162e+04	1.874775e+01	9.846873e-02	3.067377e-01	1.511822e-01	1.511822e-01	1.939604e-01	9.846873e-02	172	4	5.162195e-03	7.842082e-02	2.580926e-01	3.737263e-01	4.379634e-01	1.883103e-01	3.613825e-03	8.958109e-03	9.272701e-04	2.333710e-02	2.294274e-02	1.453697e-02	7.615274e-03	2.631501e-02	2.888926e-02	7.620418e-03	2.140405e-02	1.261255e-02	4.122479e-02	8.378997e-03	1.516718e-02	4.368971e-02	8.696040e-03	9.312642e-03	1.037912e-02	2.133606e-02	7.556146e-03	1.340084e-02	6.095462e-03	1.049093e-02	7.915148e-03	4.005744e-03	4.386362e-03	7.419863e-03	2.417574e-02	1.130181e-02	6.904924e-03	4.072723e-02	4.269950e-03
229000	-3.479445e+04	1.943474e+01	1.073838e-01	3.088578e-01	1.481000e-01	1.481000e-01	1.801746e-01	1.073838e-01	172	4	6.168951e-03	6.303532e-02	2.713962e-01	4.194851e-01	3.912736e-01	1.892414e-01	3.007186e-03	8.230597e-03	4.621063e-04	2.147097e-02	1.844057e-02	1.124776e-02	5.793266e-03	1.893008e-02	2.677979e-02	7.976355e-03	1.876082e-02	1.250419e-02	4.399119e-02	1.142657e-02	1.588455e-02	5.709407e-02	1.018147e-02	1.432286e-02	6.850924e-03	2.191775e-02	8.559291e-03	1.261748e-02	5.168512e-03	1.037585e-02	8.964191e-03	5.850816e-03	7.461384e-03	9.083664e-03	2.457810e-02	1.566894e-02	8.713238e-03	3.858656e-02	5.202753e-03
230000	-3.477617e+04	1.947086e+01	9.463488e-02	3.236057e-01	1.421778e-01	1.421778e-01	2.027690e-01	9.463488e-02	172	4	6.168951e-03	7.028628e-02	2.606248e-01	4.346955e-01	3.486397e-01	2.166648e-01	3.007186e-03	8.230597e-03	4.621063e-04	2.147097e-02	1.844057e-02	1.348959e-02	5.793266e-03	1.893008e-02	2.677979e-02	7.976355e-03	1.876082e-02	1.250419e-02	4.399119e-02	1.142657e-02	1.588455e-02	5.709407e-02	1.018147e-02	1.432286e-02	6.850924e-03	2.191775e-02	8.856603e-03	1.261748e-02	5.168512e-03	1.037585e-02	9.520687e-03	5.850816e-03	7.461384e-03	9.083664e-03	2.457810e-02	1.566894e-02	7.375798e-03	3.858656e-02	5.202753e-03
231000	-3.478974e+04	1.903057e+01	9.278584e-02	3.157736e-01	1.513138e-01	1.513138e-01	1.960271e-01	9.278584e-02	172	4	6.168951e-03	7.028628e-02	2.855105e-01	3.849569e-01	4.153171e-01	1.997260e-01	3.007186e-03	8.230597e-03	4.621063e-04	2.147097e-02	1.844057e-02	1.348959e-02	5.793266e-03	1.893008e-02	2.677979e-02	7.976355e-03	1.876082e-02	1.250419e-02	4.399119e-02	1.107154e-02	1.623957e-02	5.709407e-02	1.018147e-02	1.420208e-02	6.850924e-03	2.191775e-02	8.856603e-03	1.476548e-02	5.168512e-03	1.037585e-02	9.520687e-03	5.850816e-03	5.313377e-03	9.083664e-03	2.457810e-02	1.566894e-02	7.375798e-03	3.858656e-02	5.202753e-03
232000	-3.478622e+04	1.938238e+01	8.986376e-02	3.137033e-01	1.495467e-01	1.495467e-01	2.074759e-01	8.986376e-02	172	4	6.168951e-03	8.117619e-02	2.989535e-01	4.364687e-01	3.692597e-01	1.942716e-01	3.007186e-03	8.230597e-03	4.621063e-04	2.147097e-02	1.956916e-02	1.348959e-02	5.793266e-03	1.780149e-02	2.677979e-02	8.477041e-03	1.974347e-02	1.250419e-02	4.399119e-02	1.107154e-02	1.623957e-02	5.709407e-02	1.033899e-02	1.420208e-02	6.833206e-03	2.077758e-02	8.856603e-03	1.476548e-02	5.168512e-03	1.037585e-02	9.520687e-03	5.850816e-03	6.830583e-03	9.083664e-03	2.457810e-02	1.566894e-02	7.375798e-03	3.858656e-02	5.202753e-03
233000	-3.479460e+04	1.850589e+01	9.722737e-02	3.079086e-01	1.494556e-01	1.494556e-01	1.987255e-01	9.722737e-02	172	4	6.168951e-03	8.117619e-02	3.250562e-01	4.428126e-01	4.169489e-01	1.402386e-01	3.007186e-03	8.230597e-03	4.621063e-04	2.147097e-02	1.956916e-02	1.348959e-02	6.316276e-03	1.780149e-02	2.928965e-02	8.452071e-03	1.974347e-02	1.250419e-02	4.399119e-02	1.107154e-02	1.475769e-02	5.709407e-02	1.033899e-02	1.420208e-02	6.833206e-03	2.077758e-02	8.856603e-03	9.960072e-03	5.168512e-03	1.037585e-02	9.520687e-03	5.850816e-03	6.830583e-03	9.083664e-03	2.457810e-02	1.715082e-02	8.962996e-03	3.858656e-02	5.202753e-03
234000	-3.477698e+04	1.912994e+01	1.324246e-01	3.066993e-01	1.324246e-01	1.324246e-01	1.923250e-01	1.037019e-01	61	4	5.420101e-03	7.075530e-02	2.959083e-01	3.634213e-01	4.383001e-01	1.982786e-01	3.007186e-03	8.230597e-03	4.621063e-04	2.147097e-02	1.956916e-02	1.348959e-02	6.316276e-03	1.780149e-02	2.928965e-02	8.452071e-03	1.974347e-02	1.158378e-02	4.399119e-02	1.107154e-02	1.475769e-02	5.709407e-02	1.206251e-02	1.420208e-02	8.415362e-03	2.077758e-02	8.856603e-03	9.960072e-03	5.168512e-03	1.037585e-02	1.099519e-02	5.850816e-03	6.830583e-03	9.083664e-03	2.457810e-02	1.715082e-02	8.408909e-03	3.858656e-02	5.202753e-03
235000	-3.478754e+04	1.940909e+01	9.983338e-02	3.295314e-01	1.407545e-01	1.407545e-01	1.892929e-01	9.983338e-02	172	4	5.433204e-03	7.075530e-02	3.260253e-01	3.755847e-01	4.614535e-01	1.629618e-01	3.007186e-03	8.230597e-03	4.621063e-04	2.147097e-02	1.956916e-02	1.348959e-02	6.316276e-03	1.780149e-02	2.928965e-02	7.873036e-03	1.824874e-02	1.158378e-02	4.399119e-02	1.107154e-02	1.475769e-02	5.709407e-02	1.206251e-02	1.478111e-02	7.437008e-03	2.077758e-02	8.856603e-03	9.960072e-03	6.663239e-03	1.037585e-02	1.099519e-02	5.850816e-03	6.830583e-03	9.083664e-03	2.457810e-02	1.715082e-02	8.408909e-03	3.858656e-02	5.202753e-03
236000	-3.478714e+04	2.018502e+01	8.630450e-02	3.377827e-01	1.541959e-01	1.541959e-01	1.812166e-01	8.630450e-02	172	4	5.502048e-03	6.743087e-02	2.972441e-01	4.271954e-01	4.196028e-01	1.532017e-01	4.430321e-03	8.230597e-03	4.621063e-04	2.147097e-02	1.956916e-02	9.003798e-03	6.316276e-03	1.780149e-02	2.928965e-02	7.873036e-03	2.103056e-02	1.158378e-02	4.399119e-02	9.648406e-03	1.475769e-02	5.709407e-02	1.206251e-02	1.589018e-02	7.437008e-03	2.077758e-02	8.856603e-03	1.166404e-02	6.663239e-03	1.037585e-02	1.099519e-02	6.497186e-03	6.830583e-03	9.083664e-03	2.457810e-02	1.715082e-02	8.408909e-03	3.858656e-02	5.202753e-03
237000	-3.478376e+04	2.004581e+01	8.772445e-02	3.283388e-01	1.319214e-01	1.821454e-01	1.821454e-01	8.772445e-02	192	4	8.561613e-03	6.847390e-02	2.746230e-01	4.076230e-01	3.868603e-01	2.055167e-01	4.430321e-03	9.627295e-03	4.621063e-04	2.147097e-02	2.082312e-02	1.011292e-02	6.316276e-03	1.780149e-02	2.928965e-02	7.873036e-03	1.945394e-02	1.158378e-02	4.399119e-02	9.379708e-03	1.475769e-02	5.709407e-02	1.066581e-02	1.589018e-02	7.437008e-03	2.235421e-02	7.747479e-03	1.168707e-02	6.663239e-03	1.037585e-02	1.099519e-02	6.497186e-03	6.830583e-03	9.083664e-03	2.457810e-02	1.589686e-02	8.408909e-03	3.858656e-02	5.202753e-03
238000	-3.481203e+04	2.067037e+01	9.444626e-02	3.443023e-01	1.604875e-01	1.458302e-01	1.604875e-01	9.444626e-02	187	4	5.055860e-03	6.125589e-02	2.843034e-01	3.264368e-01	4.732259e-01	2.003374e-01	3.852904e-03	1.017656e-02	9.470089e-04	2.058841e-02	1.803592e-02	1.488602e-02	9.939100e-03	1.883086e-02	2.572776e-02	9.038977e-03	1.709926e-02	1.801311e-02	4.335813e-02	9.377645e-03	1.897774e-02	4.412512e-02	6.433531e-03	1.310296e-02	7.778120e-03	2.309662e-02	9.879457e-03	1.101033e-02	4.245413e-03	1.369030e-02	8.974861e-03	5.375952e-03	5.219973e-03	4.952185e-03	2.648709e-02	1.587684e-02	1.023785e-02	4.162932e-02	4.113047e-03
239000	-3.481149e+04	2.053369e+01	8.617657e-02	3.246342e-01	1.514080e-01	1.758023e-01	1.758023e-01	8.617657e-02	192	4	6.893291e-03	6.847390e-02	3.135974e-01	4.534237e-01	3.890483e-01	1.575280e-01	3.557438e-03	9.627295e-03	4.621063e-04	2.147097e-02	2.082312e-02	8.444754e-03	4.570504e-03	1.946966e-02	2.928965e-02	7.933931e-03	1.865373e-02	1.158378e-02	4.438880e-02	9.318813e-03	1.475769e-02	5.709407e-02	8.694541e-03	1.589018e-02	7.437008e-03	2.235421e-02	7.747479e-03	1.168707e-02	6.663239e-03	1.037585e-02	1.296646e-02	6.497186e-03	6.830583e-03	9.083664e-03	2.632387e-02	1.589686e-02	7.587593e-03	3.940787e-02	5.202753e-03
240000	-3.480829e+04	2.022249e+01	8.710503e-02	3.587795e-01	1.556701e-01	1.556701e-01	1.556701e-01	8.710503e-02	168	3	8.004604e-03	6.115256e-02	2.689175e-01	3.662982e-01	4.451820e-01	1.885198e-01	4.694358e-03	1.017656e-02	9.470089e-04	1.968234e-02	1.803592e-02	1.154083e-02	9.939100e-03	1.883086e-02	2.572776e-02	9.038977e-03	1.709926e-02	1.801311e-02	4.335813e-02	9.377645e-03	1.897774e-02	4.196063e-02	8.988207e-03	1.310296e-02	7.778120e-03	2.309662e-02	9.879457e-03	1.101033e-02	6.597421e-03	1.369030e-02	8.002491e-03	4.534497e-03	4.907824e-03	4.952185e-03	2.648709e-02	1.922203e-02	1.023785e-02	4.162932e-02	4.113047e-03
241000	-3.481893e+04	1.966003e+01	9.004689e-02	3.361453e-01	1.563646e-01	1.563646e-01	1.710317e-01	9.004689e-02	172	4	5.616376e-03	6.303525e-02	2.532291e-01	3.834517e-01	4.355906e-01	1.809576e-01	3.939696e-03	9.148240e-03	1.634696e-03	2.133859e-02	2.405872e-02	9.775991e-03	4.188921e-03	2.016007e-02	2.549407e-02	9.249967e-03	1.842689e-02	9.625146e-03	4.622836e-02	1.050176e-02	1.423736e-02	5.467766e-02	8.164038e-03	1.659378e-02	5.383809e-03	2.268333e-02	9.515664e-03	1.371879e-02	5.832499e-03	1.025848e-02	1.463753e-02	4.793191e-03	7.670856e-03	9.424746e-03	2.292086e-02	1.671490e-02	7.158137e-03	3.750919e-02	4.458966e-03
242000	-3.481314e+04	2.031083e+01	9.636277e-02	3.492073e-01	1.388853e-01	1.388853e-01	1.802967e-01	9.636277e-02	172	4	5.426127e-03	6.303525e-02	2.532291e-01	4.083790e-01	3.995115e-01	1.921095e-01	3.939696e-03	9.148240e-03	1.634696e-03	2.133859e-02	2.405872e-02	1.047773e-02	4.188921e-03	2.016007e-02	2.549407e-02	9.249967e-03	1.842689e-02	1.162154e-02	4.622836e-02	1.048604e-02	1.423736e-02	5.467766e-02	8.164038e-03	1.659378e-02	5.383809e-03	2.268333e-02	9.515664e-03	1.371879e-02	6.194225e-03	1.027420e-02	1.463753e-02	5.142609e-03	7.670856e-03	8.723009e-03	2.292086e-02	1.671490e-02	7.158137e-03	3.750919e-02	4.517210e-03
243000	-3.481121e+04	1.990765e+01	9.703867e-02	3.188993e-01	1.513741e-01	1.513741e-01	1.842752e-01	9.703867e-02	172	4	6.397688e-03	6.303525e-02	2.486120e-01	3.676021e-01	4.164102e-01	2.159877e-01	3.939696e-03	9.148240e-03	1.634696e-03	2.133859e-02	2.405872e-02	1.047773e-02	4.188921e-03	2.016007e-02	2.598640e-02	9.249967e-03	1.842689e-02	1.333156e-02	4.773725e-02	1.048604e-02	1.423736e-02	5.467766e-02	8.164038e-03	1.659378e-02	3.673786e-03	2.268333e-02	9.515664e-03	1.371879e-02	6.194225e-03	1.027420e-02	1.414520e-02	5.142609e-03	7.670856e-03	8.723009e-03	2.141198e-02	1.671490e-02	7.158137e-03	3.750919e-02	4.517210e-03
244000	-3.482891e+04	2.047401e+01	9.299700e-02	3.137397e-01	1.601642e-01	1.601642e-01	1.799378e-01	9.299700e-02	172	4	7.739723e-03	6.886423e-02	3.052230e-01	3.298337e-01	5.145156e-01	1.556507e-01	3.939696e-03	9.148240e-03	1.634696e-03	2.133859e-02	2.405872e-02	1.443427e-02	4.188921e-03	2.016007e-02	2.202986e-02	9.249967e-03	1.842689e-02	1.333156e-02	4.773725e-02	1.048604e-02	1.423736e-02	5.467766e-02	8.164038e-03	1.498984e-02	3.673786e-03	2.268333e-02	9.515664e-03	1.371879e-02	6.194225e-03	1.027420e-02	1.414520e-02	5.142609e-03	7.670856e-03	8.723009e-03	2.141198e-02	1.671490e-02	7.158137e-03	3.750919e-02	4.517210e-03
245000	-3.481523e+04	2.012041e+01	1.006028e-01	3.322845e-01	1.475286e-01	1.475286e-01	1.714528e-01	1.006028e-01	172	4	7.739723e-03	6.923954e-02	2.693445e-01	3.550940e-01	4.631600e-01	1.817460e-01	3.939696e-03	9.148240e-03	2.951151e-03	2.133859e-02	2.405872e-02	1.443427e-02	4.188921e-03	2.016007e-02	2.202986e-02	9.249967e-03	1.842689e-02	1.107275e-02	4.773725e-02	1.048604e-02	1.423736e-02	5.467766e-02	8.164038e-03	1.498984e-02	3.673786e-03	2.268333e-02	8.199209e-03	1.371879e-02	6.194225e-03	1.027420e-02	1.414520e-02	5.114810e-03	7.670856e-03	8.723009e-03	2.141198e-02	1.671490e-02	7.158137e-03	3.750919e-02	4.517210e-03
246000	-3.481070e+04	1.936248e+01	9.104558e-02	3.190006e-01	1.500859e-01	1.500859e-01	1.987364e-01	9.104558e-02	172	4	5.859161e-03	5.921991e-02	2.697863e-01	4.297633e-01	3.856352e-01	1.846015e-01	3.939696e-03	9.148240e-03	2.951151e-03	2.133859e-02	2.405872e-02	1.443427e-02	4.188921e-03	2.016007e-02	1.900276e-02	9.249967e-03	1.786936e-02	1.107275e-02	4.773725e-02	1.048604e-02	1.499320e-02	5.467766e-02	8.164038e-03	1.498984e-02	3.673786e-03	2.181235e-02	8.199209e-03	1.371879e-02	6.194225e-03	1.027420e-02	1.414520e-02	4.396461e-03	7.670856e-03	8.723009e-03	2.141198e-02	1.671490e-02	7.158137e-03	3.750919e-02	4.517210e-03
247000	-3.480975e+04	1.960675e+01	9.088619e-02	3.241823e-01	1.646818e-01	1.646818e-01	1.646818e-01	9.088619e-02	168	3	5.859161e-03	5.921991e-02	2.199062e-01	3.615919e-01	3.889881e-01	2.494199e-01	3.939696e-03	9.148240e-03	2.951151e-03	2.133859e-02	2.405872e-02	1.443427e-02	6.959545e-03	2.016007e-02	1.900276e-02	9.249967e-03	1.970848e-02	1.107275e-02	4.773725e-02	1.048604e-02	1.499320e-02	5.467766e-02	8.164038e-03	1.498984e-02	3.673786e-03	2.181235e-02	9.640256e-03	1.371879e-02	6.194225e-03	1.027420e-02	1.414520e-02	4.396461e-03	7.667938e-03	8.723009e-03	2.141198e-02	1.671490e-02	7.158137e-03	3.750919e-02	4.517210e-03
248000	-3.480186e+04	1.982200e+01	8.337182e-02	3.358848e-01	1.484842e-01	1.744437e-01	1.744437e-01	8.337182e-02	192	4	6.837134e-03	5.921991e-02	2.272350e-01	3.827485e-01	4.036170e-01	2.136346e-01	3.939696e-03	9.148240e-03	2.951151e-03	2.133859e-02	2.157341e-02	1.443427e-02	6.959545e-03	2.016007e-02	1.900276e-02	9.249967e-03	1.970848e-02	1.107275e-02	4.773725e-02	1.048604e-02	1.499320e-02	5.467766e-02	1.004178e-02	1.498984e-02	3.673786e-03	2.181235e-02	9.640256e-03	1.371879e-02	6.194225e-03	1.027420e-02	1.414520e-02	4.396461e-03	7.667938e-03	8.723009e-03	2.141198e-02	1.671490e-02	7.158137e-03	3.750919e-02	4.517210e-03
249000	-3.481350e+04	1.957792e+01	9.817807e-02	3.129907e-01	1.635511e-01	1.635511e-01	1.635511e-01	9.817807e-02	168	3	4.640690e-03	5.921991e-02	2.521841e-01	3.742227e-01	4.233983e-01	2.023790e-01	3.939696e-03	9.148240e-03	2.951151e-03	2.133859e-02	2.157341e-02	1.443427e-02	6.959545e-03	2.321282e-02	1.900276e-02	9.249967e-03	1.970848e-02	1.107275e-02	4.232685e-02	8.248575e-03	1.499320e-02	5.467766e-02	1.004178e-02	1.498984e-02	3.673786e-03	2.181235e-02	9.640256e-03	1.371879e-02	6.194225e-03	1.027420e-02	1.414520e-02	3.274228e-03	7.667938e-03	6.792496e-03	2.141198e-02	1.671490e-02	7.158137e-03	3.750919e-02	4.517210e-03
250000	-3.481416e+04	1.963059e+01	1.032004e-01	3.290431e-01	1.476566e-01	1.476566e-01	1.754347e-01	9.700854e-02	176	5	4.167960e-03	5.921991e-02	2.493741e-01	3.535928e-01	4.445807e-01	2.018265e-01	3.985100e-03	1.041664e-02	3.634325e-03	2.009325e-02	2.178839e-02	1.410210e-02	6.741323e-03	2.361555e-02	1.954468e-02	8.555036e-03	2.087116e-02	1.091703e-02	3.738090e-02	7.587436e-03	1.527059e-02	5.135355e-02	9.842649e-03	1.476143e-02	4.363570e-03	2.558327e-02	1.101538e-02	1.328742e-02	6.438845e-03	1.204747e-02	1.323309e-02	3.709868e-03	7.172456e-03	8.033149e-03	2.228526e-02	1.513648e-02	8.580389e-03	3.804010e-02	3.226929e-03
251000	-3.482621e+04	1.980238e+01	9.532275e-02	3.281719e-01	1.443682e-01	1.443682e-01	1.924463e-01	9.532275e-02	172	4	4.791558e-03	5.956524e-02	2.639647e-01	3.338816e-01	4.860195e-01	1.800989e-01	3.985100e-03	1.041664e-02	3.634325e-03	2.009325e-02	2.178839e-02	1.410210e-02	6.741323e-03	2.885338e-02	1.954468e-02	8.555036e-03	2.087116e-02	1.091703e-02	3.738090e-02	7.587436e-03	1.519801e-02	5.135355e-02	9.842649e-03	1.476143e-02	4.363570e-03	2.558327e-02	1.101538e-02	1.074015e-02	6.438845e-03	1.204747e-02	1.323309e-02	3.709868e-03	7.172456e-03	8.033149e-03	2.228526e-02	1.513648e-02	1.112765e-02	3.804010e-02	3.226929e-03
252000	-3.481813e+04	1.927297e+01	9.139786e-02	3.453402e-01	1.442936e-01	1.442936e-01	1.832768e-01	9.139786e-02	172	4	8.034375e-03	6.816870e-02	2.518402e-01	3.869438e-01	4.044891e-01	2.085670e-01	3.985100e-03	1.200509e-02	3.634325e-03	2.009325e-02	2.178839e-02	1.410210e-02	6.741323e-03	2.885338e-02	1.954468e-02	8.555036e-03	1.837982e-02	1.091703e-02	3.738090e-02	7.587436e-03	1.360957e-02	5.135355e-02	9.842649e-03	1.476143e-02	4.363570e-03	2.558327e-02	1.101538e-02	1.074015e-02	6.438845e-03	1.204747e-02	1.323309e-02	3.709868e-03	7.172456e-03	8.033149e-03	2.228526e-02	1.513648e-02	1.112765e-02	3.804010e-02	3.226929e-03
253000	-3.480871e+04	1.921019e+01	1.193050e-01	3.193400e-01	1.430568e-01	1.193050e-01	1.796883e-01	1.193050e-01	138	4	5.401447e-03	5.625659e-02	2.563215e-01	4.130153e-01	3.762160e-01	2.107687e-01	3.985100e-03	1.200509e-02	2.795457e-03	2.009325e-02	2.435978e-02	1.410210e-02	6.741323e-03	2.885338e-02	1.751103e-02	8.555036e-03	1.837982e-02	1.091703e-02	3.738090e-02	7.587436e-03	1.360957e-02	5.135355e-02	9.185438e-03	1.476143e-02	4.363570e-03	2.558327e-02	1.101538e-02	1.074015e-02	6.438845e-03	1.204747e-02	1.323309e-02	3.709868e-03	8.130409e-03	8.033149e-03	2.228526e-02	1.256509e-02	1.112765e-02	3.804010e-02	3.884139e-03
254000	-3.480942e+04	1.991772e+01	9.342602e-02	3.247903e-01	1.547387e-01	1.547387e-01	1.788803e-01	9.342602e-02	172	4	6.007009e-03	6.880332e-02	2.769093e-01	2.999314e-01	4.329841e-01	2.670844e-01	4.057041e-03	1.108087e-02	8.935263e-04	2.135053e-02	2.074960e-02	1.203004e-02	7.465144e-03	1.789338e-02	2.922192e-02	9.290267e-03	1.527533e-02	1.496255e-02	4.079940e-02	9.288418e-03	1.718023e-02	4.159073e-02	6.790318e-03	9.741388e-03	1.016912e-02	2.417986e-02	1.106518e-02	1.474620e-02	7.272351e-03	1.235707e-02	8.933395e-03	4.882314e-03	6.275126e-03	6.857283e-03	2.722744e-02	1.973175e-02	8.177975e-03	3.651900e-02	5.113347e-03
255000	-3.481779e+04	1.903671e+01	1.058677e-01	3.187084e-01	1.447380e-01	1.447380e-01	1.800802e-01	1.058677e-01	172	4	4.013088e-03	5.590702e-02	2.464146e-01	3.723755e-01	3.924107e-01	2.352138e-01	3.985100e-03	1.200509e-02	2.795457e-03	2.009325e-02	2.425396e-02	1.410210e-02	6.741323e-03	2.885338e-02	1.751103e-02	8.555036e-03	1.778251e-02	1.109780e-02	3.738090e-02	7.587436e-03	1.360957e-02	5.135355e-02	1.195876e-02	1.476143e-02	3.703468e-03	2.280994e-02	1.034683e-02	1.074015e-02	7.995379e-03	1.014608e-02	1.323309e-02	3.709868e-03	8.130409e-03	8.033149e-03	2.228526e-02	1.421735e-02	9.571119e-03	3.804010e-02	3.884139e-03
256000	-3.480916e+04	1.911819e+01	1.033649e-01	3.252728e-01	1.509072e-01	1.224986e-01	1.945916e-01	1.033649e-01	197	5	6.131895e-03	5.590702e-02	2.960461e-01	3.314704e-01	4.946723e-01	1.738574e-01	3.985100e-03	1.200509e-02	2.795457e-03	2.009325e-02	2.425396e-02	1.491256e-02	6.741323e-03	2.885338e-02	1.751103e-02	8.555036e-03	1.778251e-02	1.109780e-02	3.738090e-02	7.587436e-03	1.360957e-02	5.135355e-02	1.195876e-02	1.476143e-02	3.703468e-03	2.280994e-02	1.034683e-02	1.074015e-02	7.995379e-03	1.014608e-02	1.323309e-02	3.709868e-03	6.902667e-03	8.033149e-03	2.228526e-02	1.421735e-02	9.571119e-03	3.804010e-02	3.884139e-03
257000	-3.481219e+04	1.954467e+01	7.794722e-02	3.368345e-01	1.690904e-01	1.690904e-01	1.690904e-01	7.794722e-02	168	3	5.283351e-03	7.155603e-02	2.799394e-01	3.556069e-01	4.848012e-01	1.595919e-01	4.388549e-03	8.780329e-03	8.935263e-04	2.120327e-02	2.074960e-02	1.206554e-02	7.465144e-03	1.676472e-02	2.922192e-02	1.159081e-02	1.527533e-02	1.496255e-02	3.841746e-02	9.288418e-03	1.847444e-02	4.401533e-02	9.172256e-03	9.741388e-03	9.961982e-03	2.417986e-02	1.106518e-02	1.443212e-02	7.272351e-03	1.048121e-02	8.899844e-03	4.882314e-03	6.275126e-03	6.857283e-03	2.722744e-02	1.973175e-02	7.993728e-03	3.736018e-02	5.113347e-03
258000	-3.480485e+04	2.082673e+01	1.125043e-01	3.138866e-01	1.702980e-01	1.345689e-01	1.702980e-01	9.844434e-02	191	5	5.283351e-03	7.141930e-02	2.698017e-01	3.413115e-01	4.705758e-01	1.881127e-01	4.787014e-03	8.780329e-03	8.935263e-04	2.120327e-02	2.074960e-02	1.334360e-02	7.465144e-03	1.676472e-02	2.922192e-02	1.031275e-02	1.527533e-02	1.496255e-02	3.841746e-02	9.288418e-03	1.847444e-02	4.401533e-02	9.172256e-03	9.741388e-03	9.961982e-03	2.417986e-02	1.106518e-02	1.443212e-02	7.272351e-03	1.048121e-02	8.899844e-03	4.882314e-03	6.275126e-03	6.857283e-03	2.722744e-02	1.973175e-02	7.993728e-03	3.736018e-02	4.714882e-03
259000	-3.480595e+04	2.186669e+01	8.992024e-02	3.381773e-01	1.606607e-01	1.606607e-01	1.606607e-01	8.992024e-02	168	3	6.790319e-03	7.141930e-02	2.617407e-01	4.623088e-01	3.922694e-01	1.454218e-01	4.787014e-03	9.946141e-03	8.935263e-04	2.344995e-02	1.850292e-02	1.334360e-02	7.465144e-03	1.676472e-02	2.922192e-02	1.031275e-02	1.796925e-02	1.496255e-02	3.950670e-02	9.288418e-03	1.847444e-02	4.401533e-02	9.172256e-03	9.741388e-03	9.961982e-03	2.417986e-02	1.106518e-02	1.443212e-02	7.272351e-03	1.048121e-02	8.899844e-03	4.882314e-03	6.275126e-03	6.857283e-03	2.722744e-02	1.973175e-02	7.993728e-03	3.736018e-02	4.714882e-03
260000	-3.480117e+04	1.969258e+01	1.018197e-01	3.248006e-01	1.265718e-01	1.265718e-01	1.936642e-01	1.265718e-01	174	4	5.195025e-03	6.902887e-02	2.827693e-01	4.052571e-01	3.808354e-01	2.139075e-01	3.985100e-03	9.632606e-03	2.795457e-03	1.991700e-02	2.425396e-02	1.455213e-02	7.590965e-03	2.440241e-02	1.821063e-02	8.555036e-03	1.778251e-02	1.109780e-02	3.498079e-02	8.872189e-03	1.360957e-02	5.207294e-02	1.195876e-02	1.476143e-02	3.703468e-03	2.280994e-02	1.034683e-02	1.074015e-02	7.995379e-03	1.014608e-02	1.323309e-02	3.709868e-03	6.902667e-03	8.393584e-03	2.581677e-02	1.579545e-02	7.477820e-03	3.906344e-02	4.999492e-03
261000	-3.479481e+04	1.981071e+01	1.076679e-01	3.236546e-01	1.423590e-01	1.423590e-01	1.846027e-01	9.935676e-02	176	5	6.010034e-03	6.902887e-02	2.690198e-01	4.409175e-01	3.367235e-01	2.223590e-01	3.995698e-03	8.503349e-03	2.546532e-03	2.102183e-02	2.265274e-02	1.341442e-02	7.290707e-03	2.549447e-02	2.073175e-02	7.422711e-03	2.078262e-02	1.277456e-02	3.140413e-02	9.639783e-03	1.513455e-02	5.002433e-02	1.320084e-02	1.550000e-02	3.598939e-03	2.165528e-02	1.132792e-02	1.143710e-02	6.388685e-03	9.046562e-03	1.144381e-02	3.228610e-03	6.572786e-03	7.078679e-03	2.464129e-02	1.713721e-02	7.874777e-03	3.836008e-02	4.837062e-03
262000	-3.479469e+04	1.892311e+01	1.035123e-01	3.236546e-01	1.423590e-01	1.423590e-01	1.846027e-01	1.035123e-01	172	4	5.906757e-03	6.644306e-02	2.690198e-01	3.312881e-01	4.769077e-01	1.918041e-01	3.995698e-03	8.503349e-03	2.546532e-03	2.102183e-02	2.265274e-02	1.341442e-02	7.290707e-03	2.549447e-02	2.073175e-02	7.422711e-03	2.078262e-02	1.277456e-02	3.140413e-02	9.639783e-03	1.513455e-02	5.002433e-02	1.255550e-02	1.550000e-02	3.598939e-03	2.165528e-02	1.132792e-02	1.143710e-02	6.388685e-03	9.046562e-03	1.144381e-02	3.228610e-03	6.572786e-03	7.078679e-03	2.464129e-02	1.713721e-02	7.874777e-03	3.836008e-02	4.837062e-03
263000	-3.481776e+04	1.907198e+01	1.043019e-01	3.194569e-01	1.431835e-01	1.431835e-01	1.856741e-01	1.042001e-01	176	5	6.064408e-03	6.644306e-02	2.975413e-01	3.435144e-01	4.897898e-01	1.666959e-01	4.432849e-03	8.395383e-03	3.075312e-03	1.880752e-02	2.182653e-02	1.209080e-02	7.150032e-03	2.498188e-02	2.111962e-02	9.043944e-03	2.070404e-02	1.327910e-02	3.637529e-02	1.068811e-02	1.500799e-02	4.700988e-02	1.065558e-02	1.578588e-02	4.981964e-03	1.998691e-02	1.142738e-02	1.180957e-02	5.651127e-03	8.487217e-03	1.064614e-02	3.374956e-03	8.304989e-03	8.144805e-03	2.772605e-02	1.825161e-02	8.936516e-03	4.393951e-02	3.914459e-03
264000	-3.482071e+04	1.879586e+01	9.184528e-02	3.384999e-01	1.662064e-01	1.453966e-01	1.662064e-01	9.184528e-02	187	4	6.064408e-03	8.469947e-02	3.325083e-01	3.997616e-01	4.437028e-01	1.565357e-01	5.766794e-03	8.395383e-03	6.434210e-04	1.880752e-02	2.182653e-02	1.209080e-02	7.150032e-03	2.498188e-02	2.111962e-02	9.043944e-03	2.070404e-02	1.327910e-02	3.637529e-02	8.932661e-03	1.500799e-02	4.392577e-02	1.065558e-02	1.578588e-02	4.981964e-03	1.936647e-02	1.142738e-02	1.180957e-02	5.651127e-03	8.487217e-03	1.064614e-02	3.374956e-03	6.960525e-03	1.010971e-02	2.772605e-02	1.825161e-02	8.936516e-03	4.393951e-02	3.914459e-03
265000	-3.479807e+04	2.151014e+01	8.977861e-02	3.348448e-01	1.419669e-01	1.419669e-01	2.016641e-01	8.977861e-02	172	4	7.754045e-03	6.885964e-02	2.598592e-01	4.154662e-01	3.994438e-01	1.850899e-01	8.236837e-03	8.760367e-03	6.825992e-04	2.222575e-02	2.142432e-02	1.372885e-02	7.921486e-03	1.680864e-02	2.814180e-02	7.433837e-03	2.125101e-02	1.595154e-02	4.006045e-02	7.774510e-03	1.960183e-02	4.207253e-02	8.776058e-03	1.069581e-02	7.641955e-03	2.624962e-02	8.054764e-03	1.519167e-02	5.388995e-03	1.048886e-02	9.114588e-03	5.793726e-03	6.739759e-03	7.044572e-03	2.710638e-02	1.834101e-02	9.923846e-03	3.889093e-02	4.116471e-03
266000	-3.479651e+04	2.088226e+01	9.059951e-02	3.150924e-01	1.679029e-01	1.679029e-01	1.679029e-01	9.059951e-02	168	3	7.791572e-03	6.885964e-02	2.345136e-01	4.249982e-01	3.497001e-01	2.253018e-01	8.236837e-03	8.760367e-03	6.825992e-04	2.222575e-02	2.142432e-02	1.372885e-02	6.962128e-03	1.742046e-02	2.814180e-02	7.433837e-03	2.125101e-02	1.595154e-02	3.986149e-02	7.774510e-03	1.960183e-02	3.806366e-02	8.776058e-03	1.089476e-02	7.641955e-03	2.624962e-02	8.054764e-03	1.519167e-02	5.388995e-03	1.144822e-02	9.114588e-03	5.793726e-03	6.127946e-03	7.044572e-03	2.710638e-02	1.834101e-02	9.923846e-03	3.889093e-02	4.116471e-03
267000	-3.478538e+04	2.117299e+01	9.174416e-02	3.428798e-01	1.475697e-01	1.475697e-01	1.784925e-01	9.174416e-02	172	4	7.791572e-03	6.885964e-02	2.761743e-01	4.533334e-01	3.695975e-01	1.770691e-01	8.236837e-03	8.760367e-03	6.825992e-04	2.222575e-02	2.142432e-02	1.372885e-02	6.962128e-03	1.742046e-02	2.814180e-02	7.433837e-03	2.125101e-02	1.553869e-02	3.986149e-02	7.774510e-03	1.960183e-02	3.806366e-02	8.776058e-03	1.089476e-02	7.641955e-03	2.624962e-02	8.054764e-03	1.519167e-02	5.388995e-03	1.144822e-02	9.114588e-03	5.793726e-03	6.127946e-03	7.044572e-03	2.710638e-02	1.754899e-02	9.923846e-03	3.889093e-02	4.362935e-03
268000	-3.479256e+04	2.135350e+01	1.052017e-01	3.143766e-01	1.472176e-01	1.789903e-01	1.789903e-01	7.522335e-02	196	5	7.791572e-03	7.797833e-02	2.480696e-01	4.536305e-01	3.378937e-01	2.084758e-01	8.236837e-03	8.760367e-03	1.315018e-03	2.222575e-02	2.079190e-02	1.372885e-02	6.962128e-03	1.622458e-02	2.814180e-02	7.433837e-03	2.125101e-02	1.553869e-02	3.986149e-02	7.774510e-03	1.789043e-02	3.806366e-02	8.776058e-03	1.089476e-02	7.641955e-03	2.624962e-02	9.250642e-03	1.519167e-02	5.388995e-03	1.144822e-02	9.114588e-03	5.793726e-03	4.353187e-03	7.044572e-03	2.710638e-02	1.754899e-02	9.923846e-03	3.463061e-02	4.362935e-03
269000	-3.479735e+04	2.117614e+01	8.776432e-02	3.323344e-01	1.499886e-01	1.499886e-01	1.921597e-01	8.776432e-02	172	4	7.776153e-03	7.183875e-02	2.595846e-01	4.158519e-01	4.258626e-01	1.582855e-01	8.236837e-03	8.710881e-03	1.315018e-03	2.222575e-02	2.079190e-02	1.372885e-02	6.962128e-03	1.626936e-02	2.814180e-02	7.433837e-03	2.125101e-02	1.537046e-02	4.059123e-02	6.787079e-03	1.789043e-02	3.806366e-02	8.776058e-03	1.089476e-02	6.621662e-03	2.624962e-02	9.250642e-03	1.519167e-02	5.438480e-03	1.144822e-02	9.114588e-03	4.297944e-03	5.804190e-03	8.032003e-03	2.710638e-02	1.856928e-02	8.296780e-03	3.463061e-02	4.362935e-03
270000	-3.480437e+04	2.037121e+01	1.056189e-01	3.180969e-01	1.664837e-01	1.376980e-01	1.664837e-01	1.056189e-01	187	4	5.748789e-03	5.985453e-02	2.678955e-01	4.040640e-01	4.020681e-01	1.938679e-01	4.881118e-03	8.395383e-03	6.434210e-04	1.880752e-02	2.315189e-02	1.209080e-02	6.774256e-03	2.152169e-02	2.280810e-02	1.250414e-02	2.070404e-02	1.112781e-02	3.637529e-02	8.932661e-03	1.431810e-02	4.392577e-02	1.065558e-02	1.433532e-02	4.106939e-03	1.836563e-02	1.142738e-02	1.052749e-02	7.200984e-03	8.487217e-03	8.292638e-03	3.374956e-03	7.004764e-03	9.567643e-03	2.772605e-02	1.656313e-02	8.936516e-03	3.384770e-02	3.914459e-03
271000	-3.479477e+04	2.088975e+01	9.117376e-02	3.010700e-01	1.787893e-01	1.590038e-01	1.787893e-01	9.117376e-02	187	4	5.646893e-03	7.183875e-02	2.842065e-01	4.077235e-01	4.331624e-01	1.591141e-01	6.487564e-03	8.710881e-03	1.315018e-03	2.222575e-02	1.792785e-02	1.372885e-02	6.962128e-03	1.626936e-02	2.814180e-02	7.433837e-03	2.082859e-02	1.537046e-02	4.059123e-02	6.787079e-03	1.789043e-02	3.941529e-02	8.776058e-03	1.315003e-02	5.692448e-03	2.507078e-02	9.250642e-03	1.519167e-02	5.438480e-03	1.144822e-02	9.114588e-03	3.158442e-03	5.324265e-03	8.032003e-03	2.710638e-02	1.621406e-02	8.296780e-03	3.463061e-02	7.198085e-03
272000	-3.479226e+04	2.043258e+01	8.819957e-02	3.439101e-01	1.441727e-01	1.677590e-01	1.677590e-01	8.819957e-02	192	4	5.646893e-03	6.539197e-02	2.620406e-01	3.111039e-01	4.762011e-01	2.126950e-01	6.487564e-03	8.710881e-03	1.315018e-03	2.222575e-02	1.792785e-02	1.372885e-02	6.962128e-03	1.626936e-02	2.814180e-02	7.433837e-03	1.970845e-02	1.135310e-02	4.059123e-02	6.787079e-03	1.789043e-02	3.941529e-02	8.982689e-03	1.315003e-02	5.485817e-03	2.507078e-02	9.250642e-03	1.519167e-02	5.131830e-03	1.144822e-02	9.114588e-03	3.158442e-03	3.534744e-03	8.032003e-03	2.710638e-02	1.621406e-02	8.296780e-03	3.463061e-02	7.198085e-03
273000	-3.477435e+04	2.082305e+01	8.852806e-02	3.262335e-01	1.655701e-01	1.655701e-01	1.655701e-01	8.852806e-02	168	3	6.339660e-03	6.289524e-02	2.480441e-01	3.835516e-01	4.079600e-01	2.084884e-01	6.487564e-03	8.710881e-03	1.315018e-03	2.222575e-02	1.792785e-02	1.372885e-02	6.962128e-03	1.626936e-02	2.814180e-02	7.433837e-03	1.970845e-02	1.135310e-02	4.059123e-02	6.787079e-03	1.780968e-02	3.941529e-02	8.982689e-03	1.315003e-02	5.485817e-03	2.507078e-02	9.250642e-03	1.519167e-02	6.088795e-03	1.144822e-02	9.864430e-03	3.158442e-03	3.615499e-03	8.032003e-03	2.710638e-02	1.621406e-02	8.296780e-03	3.463061e-02	4.472329e-03
274000	-3.477231e+04	2.054179e+01	8.805558e-02	3.279518e-01	1.627823e-01	1.500722e-01	1.830825e-01	8.805558e-02	197	5	5.699614e-03	6.289524e-02	2.415801e-01	3.809707e-01	4.239800e-01	1.950493e-01	6.487564e-03	8.710881e-03	1.092448e-03	2.222575e-02	2.038477e-02	1.372885e-02	6.962128e-03	1.626936e-02	2.814180e-02	7.433837e-03	1.970845e-02	8.896176e-03	4.059123e-02	6.787079e-03	1.780968e-02	3.941529e-02	8.982689e-03	1.315003e-02	5.485817e-03	2.507078e-02	9.250642e-03	1.519167e-02	6.088795e-03	1.144822e-02	9.864430e-03	3.158442e-03	3.615499e-03	8.032003e-03	2.710638e-02	1.621406e-02	8.296780e-03	3.463061e-02	4.472329e-03
275000	-3.478047e+04	2.084318e+01	9.437728e-02	3.362402e-01	1.583351e-01	1.583351e-01	1.583351e-01	9.437728e-02	168	3	5.699614e-03	6.289524e-02	2.921868e-01	3.858199e-01	4.309123e-01	1.832678e-01	6.487564e-03	8.823407e-03	1.092448e-03	2.222575e-02	2.038477e-02	1.372885e-02	6.962128e-03	1.626936e-02	2.436290e-02	7.433837e-03	1.970845e-02	1.079969e-02	3.991398e-02	6.787079e-03	1.425735e-02	3.941529e-02	8.982689e-03	1.124651e-02	5.485817e-03	2.451978e-02	9.250642e-03	1.519167e-02	6.088795e-03	1.144822e-02	9.864430e-03	5.369884e-03	3.615499e-03	8.032003e-03	2.710638e-02	1.621406e-02	8.296780e-03	3.463061e-02	4.472329e-03
276000	-3.477654e+04	2.078833e+01	7.740181e-02	3.443059e-01	1.669635e-01	1.669635e-01	1.669635e-01	7.740181e-02	168	3	6.702095e-03	7.398779e-02	2.867073e-01	4.023424e-01	4.452744e-01	1.523831e-01	6.487564e-03	9.954855e-03	1.092448e-03	2.222575e-02	2.038477e-02	1.372885e-02	6.962128e-03	1.626936e-02	2.369683e-02	7.433837e-03	1.970845e-02	1.079969e-02	3.991398e-02	6.787079e-03	1.425735e-02	3.941529e-02	8.982689e-03	1.124651e-02	5.485817e-03	2.451978e-02	9.250642e-03	1.519167e-02	6.088795e-03	1.144822e-02	8.732982e-03	5.369884e-03	3.615499e-03	7.052774e-03	2.710638e-02	1.621406e-02	8.296780e-03	3.463061e-02	5.451559e-03
277000	-3.479147e+04	2.014847e+01	8.356043e-02	3.362667e-01	1.655375e-01	1.655375e-01	1.655375e-01	8.356043e-02	168	3	6.802529e-03	7.706402e-02	2.511969e-01	4.652923e-01	3.098300e-01	2.248777e-01	6.487564e-03	7.365252e-03	1.092448e-03	2.008186e-02	1.825974e-02	1.372885e-02	6.962128e-03	1.626936e-02	2.369683e-02	7.433837e-03	1.970845e-02	1.079969e-02	3.991398e-02	8.306124e-03	1.425735e-02	3.941529e-02	8.982689e-03	1.124651e-02	5.485817e-03	2.451978e-02	9.250642e-03	1.519167e-02	6.088795e-03	1.144822e-02	8.732982e-03	5.369884e-03	3.615499e-03	7.052774e-03	2.710638e-02	1.407479e-02	8.296780e-03	3.463061e-02	5.451559e-03
278000	-3.477935e+04	2.057071e+01	9.180494e-02	3.093511e-01	1.630698e-01	1.630698e-01	1.808994e-01	9.180494e-02	172	4	6.227673e-03	7.071272e-02	2.779643e-01	3.982213e-01	4.190214e-01	1.827574e-01	6.487564e-03	7.365252e-03	1.092448e-03	2.008186e-02	1.825974e-02	1.372885e-02	6.962128e-03	1.626936e-02	2.369683e-02	7.433837e-03	1.970845e-02	1.385421e-02	3.991398e-02	8.306124e-03	1.425735e-02	3.941529e-02	8.982689e-03	1.124651e-02	5.485817e-03	2.451978e-02	9.250642e-03	1.519167e-02	6.088795e-03	1.144822e-02	8.732982e-03	5.369884e-03	3.615499e-03	7.052774e-03	2.710638e-02	1.407479e-02	8.296780e-03	3.463061e-02	5.451559e-03
279000	-3.479205e+04	1.986199e+01	1.014282e-01	3.284254e-01	1.422841e-01	1.422841e-01	1.841500e-01	1.014282e-01	172	4	5.048535e-03	7.071272e-02	2.779643e-01	3.929461e-01	4.216570e-01	1.853969e-01	6.487564e-03	7.365252e-03	1.092448e-03	2.008186e-02	1.825974e-02	1.372885e-02	6.347616e-03	1.626936e-02	2.369683e-02	7.433837e-03	1.970845e-02	1.385421e-02	3.991398e-02	8.306124e-03	1.425735e-02	3.941529e-02	8.982689e-03	1.124651e-02	4.788838e-03	2.451978e-02	7.723161e-03	1.519167e-02	6.088795e-03	1.144822e-02	8.732982e-03	5.369884e-03	3.615499e-03	7.052774e-03	2.710638e-02	1.407479e-02	8.296780e-03	3.463061e-02	5.451559e-03
280000	-3.478924e+04	2.066984e+01	1.057505e-01	3.319757e-01	1.433288e-01	1.433288e-01	1.698658e-01	1.057505e-01	172	4	6.318498e-03	6.026378e-02	2.606930e-01	4.010840e-01	3.973774e-01	2.015386e-01	6.487564e-03	7.365252e-03	2.612635e-03	1.906560e-02	1.927600e-02	1.372885e-02	6.347616e-03	1.626936e-02	2.369683e-02	7.433837e-03	1.970845e-02	1.385421e-02	3.991398e-02	8.306124e-03	1.425735e-02	3.941529e-02	8.982689e-03	1.124651e-02	5.395276e-03	2.800702e-02	7.723161e-03	1.519167e-02	6.088795e-03	1.144822e-02	8.732982e-03	5.369884e-03	3.615499e-03	7.052774e-03	2.710638e-02	1.407479e-02	8.296780e-03	3.463061e-02	4.918913e-03
281000	-3.478200e+04	1.924320e+01	1.047722e-01	3.319757e-01	1.405045e-01	1.405045e-01	1.774710e-01	1.047722e-01	172	4	5.849699e-03	6.026378e-02	2.390984e-01	3.636831e-01	4.655098e-01	1.708071e-01	6.694707e-03	7.647592e-03	2.027608e-03	1.750492e-02	1.954864e-02	1.066496e-02	5.941170e-03	1.766188e-02	2.302511e-02	8.511586e-03	1.796586e-02	1.524006e-02	3.971670e-02	7.910872e-03	1.508467e-02	4.213020e-02	7.807523e-03	9.346222e-03	5.150019e-03	2.916466e-02	7.006680e-03	1.508730e-02	5.498310e-03	1.259832e-02	9.136498e-03	4.569011e-03	4.691552e-03	7.574074e-03	2.603322e-02	1.372040e-02	6.806055e-03	3.471414e-02	5.951904e-03
282000	-3.478229e+04	1.936425e+01	9.701750e-02	3.410300e-01	1.444212e-01	1.602569e-01	1.602569e-01	9.701750e-02	192	4	5.849699e-03	6.579426e-02	2.729407e-01	3.970888e-01	4.104189e-01	1.924923e-01	6.694707e-03	7.647592e-03	2.027608e-03	1.750492e-02	1.954864e-02	1.066496e-02	5.941170e-03	1.766188e-02	2.302511e-02	8.511586e-03	1.796586e-02	1.524006e-02	3.971670e-02	7.910872e-03	1.508467e-02	4.213020e-02	1.029099e-02	9.346222e-03	5.150019e-03	3.219877e-02	7.006680e-03	1.508730e-02	5.498310e-03	1.259832e-02	9.136498e-03	4.569011e-03	4.691552e-03	7.574074e-03	2.603322e-02	1.372040e-02	6.806055e-03	3.471414e-02	5.951904e-03
283000	-3.479835e+04	1.981190e+01	9.446806e-02	3.369135e-01	1.416525e-01	1.662489e-01	1.662489e-01	9.446806e-02	192	4	5.513337e-03	6.578552e-02	2.746311e-01	3.992679e-01	4.026043e-01	1.981278e-01	6.694707e-03	7.647592e-03	2.027608e-03	1.750492e-02	1.954864e-02	1.066496e-02	4.933058e-03	1.766188e-02	2.302511e-02	8.511586e-03	1.796586e-02	1.524006e-02	3.971670e-02	7.910872e-03	1.612989e-02	4.213020e-02	1.265852e-02	9.346222e-03	5.150019e-03	3.219877e-02	7.006680e-03	1.271976e-02	5.498310e-03	1.221454e-02	9.136498e-03	4.569011e-03	4.691552e-03	7.574074e-03	2.603322e-02	1.488678e-02	6.806055e-03	3.471414e-02	5.951904e-03
284000	-3.480789e+04	1.946342e+01	1.000389e-01	3.305132e-01	1.389065e-01	1.389065e-01	1.915960e-01	1.000389e-01	172	4	5.513337e-03	6.936684e-02	2.703061e-01	3.126231e-01	5.062002e-01	1.811767e-01	6.694707e-03	7.647592e-03	2.027608e-03	1.750492e-02	1.954864e-02	1.066496e-02	5.517795e-03	1.766188e-02	2.302511e-02	8.511586e-03	1.796586e-02	1.524006e-02	3.971670e-02	8.263562e-03	1.336829e-02	4.213020e-02	1.265852e-02	9.346222e-03	5.150019e-03	3.219877e-02	7.006680e-03	1.271976e-02	5.498310e-03	1.221454e-02	8.551761e-03	4.569011e-03	4.691552e-03	7.574074e-03	2.603322e-02	1.488678e-02	9.567659e-03	3.471414e-02	4.934552e-03
285000	-3.479883e+04	1.984828e+01	9.239777e-02	3.170069e-01	1.591087e-01	1.591087e-01	1.799801e-01	9.239777e-02	172	4	5.513337e-03	6.423458e-02	2.781914e-01	3.928967e-01	3.973374e-01	2.097659e-01	6.694707e-03	7.647592e-03	2.027608e-03	1.750492e-02	1.954864e-02	1.066496e-02	5.517795e-03	1.766188e-02	2.302511e-02	7.718192e-03	1.796586e-02	1.524006e-02	3.971670e-02	8.263562e-03	1.336829e-02	4.213020e-02	1.265852e-02	9.346222e-03	5.150019e-03	3.219877e-02	7.006680e-03	1.295098e-02	5.498310e-03	1.221454e-02	9.404131e-03	4.569011e-03	4.691552e-03	7.574074e-03	2.603322e-02	1.488678e-02	9.336438e-03	3.550753e-02	4.934552e-03
286000	-3.480812e+04	2.027998e+01	8.698282e-02	3.391396e-01	1.627177e-01	1.614594e-01	1.627177e-01	8.698282e-02	187	4	6.712849e-03	7.105546e-02	2.916781e-01	3.936769e-01	4.428783e-01	1.634448e-01	4.257327e-03	6.702187e-03	6.172592e-04	2.212773e-02	2.578822e-02	1.399396e-02	7.038481e-03	1.962086e-02	2.053158e-02	9.894061e-03	2.035956e-02	8.117773e-03	3.741728e-02	1.045045e-02	1.554494e-02	4.640584e-02	9.663939e-03	9.222458e-03	3.611007e-03	1.928496e-02	1.053598e-02	1.217216e-02	4.580640e-03	8.668968e-03	8.394802e-03	2.289168e-03	6.321874e-03	1.177096e-02	2.567329e-02	1.817463e-02	1.077161e-02	3.888819e-02	3.976615e-03
287000	-3.480951e+04	2.034693e+01	7.671652e-02	3.622708e-01	1.614320e-01	1.614320e-01	1.614320e-01	7.671652e-02	168	3	5.916225e-03	6.989904e-02	2.616719e-01	3.947250e-01	4.435856e-01	1.616894e-01	6.694707e-03	7.647592e-03	1.663480e-03	1.750492e-02	1.954864e-02	1.066496e-02	5.517795e-03	1.533353e-02	2.302511e-02	7.718192e-03	1.796586e-02	1.524006e-02	3.971670e-02	8.263562e-03	1.336829e-02	4.213020e-02	1.265852e-02	9.346222e-03	5.150019e-03	3.219877e-02	7.006680e-03	1.295098e-02	6.112668e-03	1.221454e-02	9.404131e-03	4.933139e-03	4.691552e-03	7.574074e-03	2.603322e-02	1.717309e-02	9.336438e-03	3.550753e-02	6.639239e-03
288000	-3.480015e+04	1.990631e+01	8.292330e-02	3.435996e-01	1.562224e-01	1.562224e-01	1.781089e-01	8.292330e-02	172	4	5.916225e-03	6.989904e-02	2.589543e-01	3.269370e-01	4.627563e-01	2.103067e-01	6.694707e-03	7.647592e-03	1.663480e-03	1.750492e-02	1.748068e-02	1.066496e-02	5.517795e-03	1.576236e-02	2.302511e-02	7.718192e-03	1.796586e-02	1.524006e-02	4.031465e-02	8.263562e-03	1.336829e-02	3.771971e-02	1.265852e-02	9.607268e-03	5.150019e-03	2.987519e-02	1.141718e-02	1.252216e-02	6.112668e-03	1.221454e-02	9.404131e-03	4.933139e-03	4.691552e-03	6.326416e-03	2.603322e-02	1.949667e-02	9.336438e-03	3.550753e-02	6.639239e-03
289000	-3.480901e+04	2.017391e+01	8.186941e-02	3.457250e-01	1.635121e-01	1.635121e-01	1.635121e-01	8.186941e-02	168	3	5.916225e-03	6.989904e-02	2.712174e-01	3.964144e-01	4.279311e-01	1.756545e-01	6.694707e-03	7.647592e-03	1.663480e-03	1.750492e-02	1.748068e-02	1.066496e-02	5.517795e-03	1.576236e-02	2.302511e-02	7.718192e-03	1.732459e-02	1.524006e-02	4.031465e-02	8.263562e-03	1.336829e-02	4.001367e-02	1.265852e-02	9.607268e-03	5.655783e-03	2.987519e-02	1.141718e-02	1.252216e-02	6.112668e-03	1.221454e-02	9.404131e-03	4.933139e-03	5.332827e-03	6.326416e-03	2.603322e-02	1.949667e-02	9.336438e-03	3.550753e-02	6.639239e-03
290000	-3.480503e+04	2.014757e+01	9.034791e-02	3.246890e-01	1.530168e-01	1.530168e-01	1.885815e-01	9.034791e-02	172	4	5.916225e-03	6.989904e-02	2.722795e-01	3.732781e-01	4.582029e-01	1.685190e-01	6.694707e-03	7.647592e-03	4.114506e-04	1.750492e-02	1.748068e-02	1.066496e-02	6.779645e-03	1.576236e-02	2.302511e-02	7.718192e-03	1.732459e-02	1.524006e-02	4.031465e-02	8.895676e-03	1.336829e-02	4.001367e-02	1.265852e-02	9.607268e-03	5.655783e-03	2.972024e-02	1.141718e-02	1.252216e-02	6.112668e-03	1.221454e-02	9.404131e-03	4.933139e-03	5.332827e-03	6.326416e-03	2.603322e-02	1.949667e-02	9.336438e-03	3.550753e-02	6.639239e-03
291000	-3.480728e+04	2.031845e+01	8.766564e-02	3.489778e-01	1.496616e-01	1.496616e-01	1.763678e-01	8.766564e-02	172	4	5.270521e-03	6.520597e-02	2.722795e-01	3.124322e-01	4.855515e-01	2.020163e-01	6.694707e-03	7.647592e-03	4.114506e-04	1.750492e-02	1.748068e-02	1.066496e-02	6.779645e-03	1.576236e-02	2.302511e-02	7.718192e-03	1.732459e-02	1.524006e-02	4.031465e-02	8.895676e-03	1.336829e-02	4.001367e-02	1.265852e-02	9.607268e-03	5.655783e-03	2.972024e-02	1.141718e-02	1.252216e-02	5.498557e-03	1.221454e-02	9.404131e-03	4.933139e-03	5.332827e-03	6.711856e-03	2.603322e-02	1.949667e-02	9.336438e-03	3.550753e-02	6.639239e-03
292000	-3.479751e+04	2.002608e+01	1.039818e-01	3.375128e-01	1.433150e-01	1.433150e-01	1.816814e-01	9.019407e-02	176	5	7.367177e-03	7.740574e-02	2.749894e-01	3.327440e-01	4.577080e-01	2.095480e-01	6.694707e-03	7.647592e-03	4.114506e-04	1.750492e-02	1.748068e-02	1.179332e-02	6.779645e-03	1.576236e-02	2.302511e-02	7.718192e-03	1.732459e-02	1.524006e-02	4.031465e-02	8.895676e-03	1.336829e-02	4.001367e-02	1.265852e-02	9.607268e-03	5.655783e-03	2.972024e-02	1.141718e-02	1.252216e-02	5.498557e-03	1.221454e-02	9.404131e-03	4.933139e-03	5.332827e-03	6.711856e-03	2.603322e-02	1.949667e-02	9.336438e-03	3.550753e-02	6.639239e-03
293000	-3.479207e+04	2.063390e+01	9.589311e-02	3.384906e-01	1.398059e-01	1.398059e-01	1.901113e-01	9.589311e-02	172	4	7.367177e-03	7.567376e-02	2.880391e-01	3.637659e-01	4.314518e-01	2.047824e-01	6.694707e-03	6.903534e-03	3.990707e-04	1.750492e-02	1.748068e-02	1.179332e-02	6.779645e-03	1.576236e-02	2.302511e-02	8.462250e-03	1.732459e-02	1.474382e-02	4.031465e-02	8.895676e-03	1.336829e-02	4.001367e-02	1.265852e-02	8.821880e-03	5.655783e-03	2.972024e-02	1.141718e-02	1.252216e-02	6.283945e-03	1.221454e-02	9.404131e-03	4.933139e-03	5.332827e-03	6.711856e-03	2.603322e-02	1.949667e-02	9.336438e-03	3.550753e-02	6.639239e-03
294000	-3.478909e+04	2.003880e+01	1.153561e-01	3.231514e-01	1.370062e-01	1.370062e-01	1.721240e-01	1.153561e-01	172	4	4.922396e-03	6.527191e-02	2.279943e-01	3.894960e-01	4.114677e-01	1.990363e-01	7.016203e-03	7.210457e-03	8.391378e-04	2.179042e-02	2.467334e-02	1.726224e-02	6.136575e-03	1.795475e-02	1.970185e-02	6.294108e-03	1.601166e-02	9.303432e-03	3.893796e-02	9.851625e-03	1.819592e-02	4.863983e-02	9.835457e-03	1.784858e-02	7.153852e-03	1.928176e-02	7.579505e-03	1.240363e-02	5.626128e-03	9.028403e-03	1.051530e-02	5.884558e-03	6.943013e-03	8.252128e-03	2.824191e-02	1.444555e-02	6.935339e-03	4.262423e-02	5.479147e-03
295000	-3.480357e+04	1.996336e+01	1.019788e-01	3.220786e-01	1.453679e-01	1.453679e-01	1.832279e-01	1.019788e-01	172	4	7.367177e-03	7.226920e-02	2.968299e-01	4.134531e-01	4.635147e-01	1.230322e-01	6.694707e-03	6.903534e-03	3.663212e-04	1.750492e-02	1.748068e-02	1.467175e-02	6.779645e-03	1.576236e-02	2.302511e-02	1.063159e-02	1.732459e-02	1.474382e-02	4.031465e-02	8.657235e-03	1.460405e-02	4.001367e-02	1.265852e-02	8.821880e-03	5.655783e-03	2.972024e-02	1.141718e-02	1.109276e-02	6.283945e-03	1.253710e-02	9.404131e-03	4.933139e-03	4.097061e-03	6.261675e-03	2.603322e-02	1.949667e-02	9.336438e-03	3.550753e-02	6.639239e-03
296000	-3.479119e+04	1.969649e+01	1.053648e-01	2.910305e-01	1.452534e-01	1.452534e-01	2.077330e-01	1.053648e-01	172	4	7.367177e-03	7.120529e-02	2.724446e-01	3.853718e-01	3.800508e-01	2.345775e-01	6.694707e-03	6.903534e-03	3.663212e-04	1.750492e-02	1.748068e-02	1.432583e-02	6.779645e-03	1.576236e-02	2.345672e-02	9.740275e-03	1.732459e-02	1.474382e-02	4.031465e-02	9.682406e-03	1.459490e-02	4.001367e-02	1.265852e-02	8.831031e-03	6.188997e-03	2.972024e-02	1.141718e-02	1.109276e-02	6.283945e-03	1.253710e-02	9.404131e-03	4.933139e-03	4.442979e-03	8.475870e-03	2.603322e-02	1.949667e-02	9.336438e-03	3.550753e-02	6.639239e-03
297000	-3.480792e+04	2.017921e+01	8.417139e-02	3.449955e-01	1.589259e-01	1.589259e-01	1.589259e-01	9.405552e-02	171	4	4.922396e-03	5.335218e-02	2.425137e-01	3.379447e-01	4.507838e-01	2.112715e-01	4.751435e-03	8.833545e-03	1.394370e-03	2.235950e-02	2.383353e-02	1.439210e-02	5.831867e-03	1.773304e-02	2.110540e-02	6.274649e-03	1.328976e-02	8.709547e-03	4.017409e-02	9.443535e-03	2.011357e-02	3.966424e-02	1.018837e-02	1.263336e-02	8.186925e-03	2.264584e-02	7.559306e-03	1.387946e-02	4.462733e-03	9.143565e-03	1.453559e-02	6.276805e-03	5.301117e-03	9.427506e-03	3.161640e-02	1.864675e-02	7.788629e-03	4.471765e-02	6.635845e-03
298000	-3.480788e+04	2.012880e+01	8.024417e-02	3.333082e-01	1.687345e-01	1.687345e-01	1.687345e-01	8.024417e-02	168	3	4.037103e-03	5.335218e-02	2.589005e-01	3.586912e-01	4.394584e-01	2.018504e-01	5.277285e-03	9.644898e-03	1.750518e-03	2.290373e-02	2.332761e-02	1.318848e-02	5.667881e-03	2.049862e-02	2.290029e-02	5.409150e-03	1.492719e-02	1.052941e-02	3.811303e-02	8.068514e-03	2.043996e-02	3.926256e-02	9.312212e-03	1.390176e-02	8.928628e-03	2.266626e-02	9.524691e-03	1.464888e-02	4.774927e-03	1.073424e-02	1.214677e-02	5.084040e-03	4.624559e-03	9.529358e-03	3.232698e-02	1.933528e-02	7.320228e-03	3.956969e-02	5.580121e-03
299000	-3.480479e+04	1.932768e+01	9.611945e-02	3.322929e-01	1.584894e-01	1.584894e-01	1.584894e-01	9.611945e-02	168	3	7.367177e-03	6.741400e-02	2.544548e-01	3.641425e-01	3.830388e-01	2.528187e-01	8.819371e-03	6.903534e-03	1.111816e-03	1.792024e-02	1.748068e-02	1.432583e-02	6.779645e-03	1.576236e-02	2.345672e-02	9.740275e-03	1.732459e-02	1.474382e-02	4.031465e-02	9.682406e-03	1.623751e-02	4.001367e-02	1.265852e-02	8.831031e-03	6.188997e-03	2.972024e-02	1.112109e-02	1.288593e-02	5.913146e-03	1.152571e-02	8.556184e-03	5.562011e-03	4.442979e-03	8.475870e-03	2.723395e-02	1.949667e-02	7.390212e-03	3.509221e-02	6.639239e-03
300000	-3.480409e+04	2.011104e+01	9.508674e-02	3.308696e-01	1.435662e-01	1.676954e-01	1.676954e-01	9.508674e-02	192	4	7.367177e-03	6.741400e-02	2.315288e-01	3.782504e-01	4.205015e-01	2.012481e-01	8.819371e-03	6.903534e-03	8.539529e-04	1.792024e-02	2.093641e-02	1.269190e-02	6.779645e-03	1.771406e-02	2.345672e-02	9.740275e-03	1.732459e-02	1.150205e-02	4.031465e-02	9.555681e-03	1.623751e-02	4.001367e-02	1.265852e-02	8.324019e-03	6.188997e-03	2.972024e-02	8.597429e-03	1.288593e-02	5.913146e-03	1.152571e-02	8.556184e-03	5.562011e-03	4.442979e-03	6.568071e-03	2.723395e-02	1.949667e-02	7.390212e-03	3.509221e-02	6.765965e-03
301000	-3.480937e+04	1.999551e+01	8.981568e-02	3.292096e-01	1.549548e-01	1.681021e-01	1.681021e-01	8.981568e-02	192	4	5.493238e-03	6.741400e-02	2.279967e-01	3.961921e-01	3.503304e-01	2.534775e-01	8.363325e-03	6.903534e-03	8.539529e-04	1.792024e-02	2.093641e-02	1.269190e-02	6.779645e-03	1.771406e-02	2.345672e-02	9.740275e-03	1.666209e-02	1.150205e-02	4.031465e-02	9.555681e-03	1.623751e-02	4.001367e-02	1.311457e-02	8.321162e-03	6.188997e-03	2.972024e-02	8.597429e-03	1.288593e-02	6.363030e-03	1.152571e-02	8.556184e-03	5.562011e-03	4.442979e-03	6.568071e-03	2.723395e-02	1.949667e-02	7.390212e-03	3.509221e-02	6.316080e-03
302000	-3.481691e+04	1.962676e+01	9.699859e-02	3.287136e-01	1.503400e-01	1.503400e-01	1.766093e-01	9.699859e-02	172	4	8.810896e-03	7.601973e-02	2.562154e-01	4.202750e-01	3.033634e-01	2.763616e-01	8.363325e-03	6.903534e-03	8.539529e-04	1.792024e-02	2.093641e-02	1.269190e-02	6.779645e-03	1.522482e-02	2.345672e-02	9.740275e-03	1.666209e-02	1.150205e-02	4.031465e-02	9.555681e-03	1.623751e-02	4.001367e-02	1.311457e-02	8.321162e-03	7.382792e-03	2.972024e-02	8.597429e-03	1.288593e-02	4.569406e-03	1.152571e-02	8.556184e-03	5.562011e-03	4.442979e-03	6.568071e-03	2.723395e-02	1.949667e-02	8.668991e-03	3.817227e-02	6.316080e-03
303000	-3.481196e+04	1.920212e+01	9.757633e-02	3.337383e-01	1.463803e-01	1.463803e-01	1.783484e-01	9.757633e-02	172	4	8.757660e-03	7.601973e-02	2.862464e-01	4.004040e-01	4.000628e-01	1.995332e-01	7.643144e-03	8.397059e-03	8.610820e-04	1.886038e-02	2.360199e-02	1.329612e-02	6.225559e-03	1.805618e-02	2.463227e-02	1.112920e-02	1.727780e-02	1.247967e-02	4.182610e-02	8.626173e-03	1.614671e-02	4.019252e-02	1.261878e-02	8.527393e-03	6.652400e-03	2.955952e-02	1.040617e-02	1.457535e-02	4.420498e-03	1.257417e-02	6.832940e-03	6.341856e-03	4.428943e-03	5.737830e-03	2.554758e-02	1.920256e-02	8.251109e-03	4.121714e-02	6.426223e-03
304000	-3.481217e+04	1.854518e+01	1.274912e-01	3.373009e-01	1.274912e-01	1.274912e-01	1.849022e-01	9.532335e-02	61	4	6.997719e-03	7.601973e-02	2.969386e-01	4.051992e-01	4.035782e-01	1.912226e-01	7.643144e-03	8.397059e-03	8.610820e-04	1.886038e-02	2.360199e-02	1.329612e-02	6.225559e-03	1.794006e-02	2.463227e-02	1.112920e-02	1.727780e-02	1.247967e-02	4.182610e-02	8.626173e-03	1.614671e-02	4.019252e-02	1.261878e-02	8.527393e-03	6.652400e-03	2.955952e-02	1.040617e-02	1.457535e-02	4.536622e-03	1.257417e-02	6.832940e-03	2.688763e-03	4.428943e-03	5.737830e-03	2.554758e-02	1.415052e-02	8.251109e-03	4.121714e-02	6.426223e-03
305000	-3.481445e+04	1.993214e+01	9.096526e-02	3.335508e-01	1.427884e-01	1.427884e-01	1.857996e-01	1.041075e-01	176	5	6.997719e-03	7.601973e-02	2.725122e-01	3.430688e-01	5.046415e-01	1.522897e-01	7.643144e-03	8.397059e-03	8.610820e-04	1.886038e-02	2.360199e-02	1.329612e-02	6.225559e-03	1.794006e-02	2.463227e-02	1.112920e-02	1.727780e-02	1.247967e-02	4.182610e-02	8.626173e-03	1.589994e-02	4.019252e-02	1.261878e-02	8.527393e-03	9.171505e-03	2.980629e-02	1.171922e-02	1.407012e-02	4.536622e-03	1.257417e-02	6.832940e-03	2.688763e-03	4.428943e-03	5.737830e-03	2.554758e-02	1.415052e-02	8.251109e-03	4.121714e-02	6.426223e-03
306000	-3.480719e+04	1.889229e+01	9.479897e-02	3.201679e-01	1.476958e-01	1.476958e-01	1.948426e-01	9.479897e-02	172	4	6.997719e-03	7.601973e-02	2.986148e-01	4.281248e-01	4.346701e-01	1.372051e-01	7.643144e-03	8.397059e-03	8.610820e-04	1.886038e-02	2.360199e-02	1.329612e-02	6.225559e-03	1.794006e-02	2.767622e-02	1.112920e-02	1.727780e-02	1.247967e-02	4.182610e-02	8.626173e-03	1.589994e-02	4.019252e-02	1.261878e-02	8.527393e-03	9.171505e-03	2.980629e-02	1.171922e-02	1.407012e-02	4.536622e-03	1.257417e-02	6.832940e-03	2.688763e-03	4.428943e-03	5.737830e-03	2.554758e-02	1.415052e-02	8.251109e-03	4.121714e-02	6.426223e-03
307000	-3.480032e+04	1.876308e+01	8.995943e-02	3.453056e-01	1.431129e-01	1.431129e-01	1.885498e-01	8.995943e-02	172	4	5.469497e-03	7.023854e-02	2.632191e-01	3.566790e-01	4.357896e-01	2.075314e-01	7.643144e-03	8.397059e-03	8.610820e-04	1.886038e-02	2.257874e-02	1.329612e-02	6.225559e-03	1.794006e-02	2.767622e-02	1.112920e-02	1.727780e-02	1.247967e-02	4.246352e-02	8.626173e-03	1.589994e-02	4.309584e-02	9.658616e-03	8.527393e-03	7.437209e-03	2.980629e-02	1.171922e-02	1.407012e-02	4.536622e-03	1.257417e-02	6.832940e-03	2.688763e-03	4.428943e-03	5.737830e-03	2.554758e-02	1.415052e-02	8.251109e-03	4.121714e-02	2.885493e-03
308000	-3.480782e+04	2.012959e+01	1.367236e-01	3.220234e-01	1.367236e-01	1.367236e-01	1.752728e-01	9.253303e-02	61	4	5.469497e-03	7.023854e-02	2.844052e-01	3.947147e-01	4.347337e-01	1.705517e-01	7.643144e-03	6.667479e-03	2.253058e-03	1.886038e-02	2.257874e-02	1.162997e-02	6.389877e-03	1.794006e-02	2.767622e-02	1.112920e-02	1.727780e-02	1.247967e-02	4.246352e-02	8.626173e-03	1.589994e-02	4.624044e-02	9.658616e-03	8.527393e-03	7.437209e-03	2.980629e-02	1.171922e-02	1.252192e-02	4.536622e-03	1.257417e-02	6.832940e-03	2.688763e-03	4.428943e-03	5.737830e-03	2.554758e-02	1.415052e-02	8.086791e-03	4.121714e-02	2.885493e-03
309000	-3.479878e+04	2.066642e+01	9.479066e-02	3.265384e-01	1.279013e-01	1.779895e-01	1.779895e-01	9.479066e-02	192	4	5.469497e-03	6.724757e-02	2.649233e-01	4.212491e-01	4.367067e-01	1.420442e-01	6.289413e-03	6.667479e-03	7.978956e-05	1.886038e-02	2.257874e-02	1.162997e-02	6.389877e-03	1.794006e-02	2.820314e-02	1.248293e-02	1.727780e-02	1.247967e-02	4.246352e-02	8.626173e-03	1.537303e-02	4.624044e-02	9.658616e-03	8.527393e-03	9.173466e-03	2.980629e-02	1.171922e-02	1.252192e-02	4.536622e-03	1.257417e-02	6.832940e-03	2.688763e-03	4.428943e-03	5.396169e-03	2.588924e-02	1.415052e-02	8.086791e-03	4.121714e-02	2.885493e-03
310000	-3.479036e+04	2.041111e+01	8.774684e-02	3.528974e-01	1.361026e-01	1.677532e-01	1.677532e-01	8.774684e-02	192	4	9.400721e-03	6.724757e-02	2.659040e-01	4.540704e-01	3.433001e-01	2.026295e-01	6.289413e-03	6.667479e-03	7.978956e-05	1.886038e-02	2.257874e-02	1.162997e-02	6.389877e-03	1.794006e-02	2.820314e-02	1.248293e-02	1.727780e-02	1.247967e-02	4.246352e-02	8.626173e-03	1.725591e-02	4.624044e-02	1.087732e-02	8.527393e-03	9.173466e-03	2.980629e-02	9.836345e-03	1.252192e-02	4.536622e-03	1.257417e-02	6.832940e-03	3.872799e-03	4.221917e-03	5.396169e-03	2.588924e-02	1.435755e-02	8.086791e-03	4.121714e-02	2.885493e-03
311000	-3.481663e+04	1.970661e+01	9.621426e-02	3.225835e-01	1.445595e-01	1.657846e-01	1.746439e-01	9.621426e-02	197	5	9.400721e-03	9.939182e-02	2.964067e-01	4.841662e-01	3.622742e-01	1.535596e-01	6.139095e-03	9.926223e-03	2.301075e-04	1.886038e-02	2.257874e-02	1.162997e-02	6.389877e-03	1.794006e-02	2.763046e-02	1.248293e-02	1.727780e-02	1.247967e-02	4.042529e-02	8.626173e-03	1.725591e-02	4.624044e-02	8.802868e-03	1.152200e-02	8.207199e-03	2.980629e-02	9.836345e-03	1.252192e-02	4.536622e-03	1.257417e-02	7.405617e-03	3.872799e-03	4.221917e-03	5.396169e-03	2.588924e-02	1.435755e-02	7.113994e-03	4.422163e-02	2.885493e-03
312000	-3.479558e+04	1.965112e+01	1.030042e-01	3.261628e-01	1.443103e-01	1.443103e-01	1.792081e-01	1.030042e-01	172	4	9.400721e-03	7.062604e-02	3.269975e-01	4.371516e-01	4.324271e-01	1.304213e-01	4.178480e-03	9.926223e-03	2.301075e-04	1.886038e-02	2.257874e-02	1.162997e-02	6.389877e-03	1.709403e-02	2.763046e-02	1.248293e-02	1.579391e-02	1.247967e-02	3.806864e-02	8.626173e-03	1.725591e-02	4.624044e-02	8.802868e-03	1.236803e-02	8.207199e-03	3.216294e-02	9.836345e-03	1.252192e-02	4.536622e-03	1.257417e-02	7.405617e-03	4.375158e-03	4.221917e-03	5.396169e-03	2.588924e-02	1.435755e-02	7.113994e-03	4.422163e-02	2.885493e-03
313000	-3.479839e+04	2.010179e+01	8.905015e-02	3.380317e-01	1.512693e-01	1.662994e-01	1.662994e-01	8.905015e-02	192	4	9.287978e-03	8.620295e-02	3.101682e-01	3.924332e-01	4.181532e-01	1.894136e-01	4.178480e-03	9.926223e-03	2.301075e-04	1.886038e-02	2.257874e-02	1.162997e-02	6.389877e-03	1.709403e-02	3.135129e-02	1.248293e-02	1.579391e-02	1.247967e-02	3.806864e-02	8.626173e-03	1.725591e-02	4.251961e-02	8.802868e-03	1.236803e-02	8.207199e-03	3.216294e-02	9.836345e-03	1.252192e-02	4.536622e-03	1.257417e-02	7.405617e-03	4.375158e-03	4.221917e-03	5.396169e-03	2.534396e-02	1.435755e-02	7.113994e-03	4.422163e-02	3.054125e-03
314000	-3.481565e+04	1.980532e+01	8.372797e-02	3.242344e-01	1.277326e-01	1.788483e-01	1.788483e-01	1.066085e-01	196	5	9.287978e-03	8.066200e-02	3.102583e-01	5.093909e-01	3.465370e-01	1.440721e-01	4.178480e-03	9.926223e-03	1.084701e-03	1.886038e-02	2.257874e-02	1.204616e-02	6.389877e-03	1.709403e-02	3.135129e-02	1.248293e-02	1.818919e-02	1.247967e-02	3.812734e-02	8.626173e-03	1.725591e-02	4.251961e-02	8.802868e-03	1.236803e-02	8.207199e-03	3.216294e-02	9.836345e-03	1.252192e-02	4.536622e-03	1.257417e-02	7.405617e-03	4.375158e-03	4.221917e-03	1.069320e-02	2.534396e-02	1.196228e-02	7.113994e-03	4.422163e-02	3.054125e-03
315000	-3.480719e+04	1.948809e+01	9.998218e-02	3.397513e-01	1.360404e-01	1.360404e-01	1.882035e-01	9.998218e-02	172	4	9.287978e-03	6.737647e-02	2.771510e-01	3.665327e-01	4.443337e-01	1.891336e-01	3.952721e-03	9.880483e-03	1.142431e-03	2.415011e-02	2.233658e-02	1.382231e-02	7.197380e-03	1.741888e-02	2.609884e-02	1.190596e-02	1.584614e-02	1.129174e-02	3.863561e-02	1.014450e-02	1.802183e-02	4.186357e-02	8.148910e-03	1.069944e-02	7.050390e-03	3.520978e-02	1.028780e-02	1.257217e-02	4.835152e-03	1.065097e-02	6.115722e-03	3.883077e-03	4.896923e-03	8.171284e-03	2.829525e-02	1.386879e-02	7.351963e-03	4.332395e-02	3.310139e-03
316000	-3.479918e+04	1.977146e+01	8.861501e-02	3.262544e-01	1.533499e-01	1.533499e-01	1.898157e-01	8.861501e-02	172	4	6.975678e-03	6.737647e-02	2.782840e-01	4.352719e-01	3.743023e-01	1.904258e-01	3.952721e-03	9.880483e-03	1.142431e-03	2.415011e-02	2.233658e-02	1.382231e-02	7.197380e-03	1.741888e-02	2.609884e-02	1.190596e-02	1.584614e-02	1.129174e-02	3.863561e-02	1.014450e-02	1.802183e-02	4.186357e-02	8.148910e-03	1.069944e-02	7.050390e-03	3.520978e-02	1.028780e-02	1.257217e-02	4.835152e-03	1.065097e-02	6.115722e-03	3.883077e-03	4.896923e-03	8.171284e-03	2.829525e-02	1.386879e-02	7.351963e-03	4.332395e-02	3.310139e-03
317000	-3.479040e+04	1.916006e+01	9.632032e-02	3.155066e-01	1.571581e-01	1.571581e-01	1.775367e-01	9.632032e-02	172	4	6.975678e-03	6.737647e-02	2.686175e-01	4.114322e-01	4.367882e-01	1.517796e-01	3.952721e-03	8.353810e-03	1.142431e-03	2.415011e-02	2.233658e-02	1.382231e-02	7.197380e-03	1.741888e-02	2.609884e-02	1.155895e-02	1.584614e-02	1.129174e-02	3.863561e-02	1.014450e-02	1.802183e-02	4.186357e-02	8.148910e-03	1.069944e-02	7.050390e-03	3.520978e-02	1.028780e-02	1.257217e-02	4.835152e-03	1.065097e-02	6.115722e-03	3.883077e-03	4.896923e-03	8.048297e-03	2.829525e-02	1.386879e-02	7.698970e-03	4.332395e-02	3.310139e-03
318000	-3.481362e+04	1.933993e+01	9.654852e-02	3.266312e-01	1.600906e-01	1.600906e-01	1.600906e-01	9.654852e-02	168	3	6.123938e-03	6.690917e-02	2.330913e-01	3.951825e-01	3.937214e-01	2.110961e-01	5.204302e-03	8.353810e-03	1.142431e-03	2.415011e-02	2.233658e-02	1.382231e-02	7.197380e-03	1.741888e-02	2.609884e-02	1.155895e-02	1.584614e-02	1.129174e-02	3.863561e-02	1.014450e-02	1.802183e-02	4.186357e-02	8.148910e-03	1.069944e-02	7.050390e-03	3.520978e-02	7.756784e-03	1.257217e-02	4.835152e-03	1.065097e-02	6.956299e-03	3.883077e-03	4.896923e-03	8.048297e-03	2.829525e-02	1.386879e-02	7.698970e-03	4.332395e-02	3.310139e-03
319000	-3.480712e+04	2.087533e+01	9.116945e-02	3.416078e-01	1.478352e-01	1.641090e-01	1.641090e-01	9.116945e-02	192	4	5.662196e-03	7.461832e-02	2.564449e-01	4.442738e-01	3.976948e-01	1.580314e-01	3.930715e-03	7.654224e-03	1.292215e-03	2.103036e-02	2.486115e-02	1.301357e-02	7.622790e-03	1.988161e-02	2.116589e-02	7.079701e-03	1.458477e-02	1.150762e-02	3.845521e-02	8.630639e-03	1.617094e-02	4.051786e-02	8.460904e-03	8.330213e-03	6.059322e-03	2.200021e-02	1.060778e-02	1.466214e-02	6.869152e-03	1.157300e-02	1.038840e-02	4.632022e-03	4.940950e-03	8.827504e-03	3.202584e-02	1.692277e-02	1.066633e-02	3.929002e-02	5.940100e-03
320000	-3.482001e+04	1.901075e+01	1.276936e-01	3.296178e-01	1.276936e-01	1.276936e-01	1.874198e-01	9.988169e-02	61	4	5.719360e-03	6.690917e-02	2.801824e-01	3.329034e-01	4.840916e-01	1.830049e-01	5.692473e-03	8.353810e-03	1.142431e-03	2.415011e-02	2.194937e-02	1.399902e-02	7.197380e-03	1.741888e-02	2.599659e-02	1.107078e-02	1.584614e-02	1.129174e-02	3.876820e-02	1.001192e-02	1.802183e-02	4.186357e-02	8.148910e-03	1.069944e-02	6.674404e-03	3.520978e-02	7.580068e-03	1.257217e-02	4.870300e-03	1.188865e-02	6.038528e-03	3.883077e-03	4.896923e-03	8.966068e-03	2.829525e-02	1.386879e-02	8.086185e-03	4.332395e-02	3.412384e-03
321000	-3.480759e+04	1.897545e+01	9.660656e-02	3.407491e-01	1.473681e-01	1.473681e-01	1.713017e-01	9.660656e-02	172	4	5.719360e-03	7.092333e-02	3.246665e-01	3.632909e-01	4.768690e-01	1.598401e-01	5.692473e-03	8.353810e-03	1.142431e-03	2.115250e-02	2.194937e-02	1.417570e-02	7.197380e-03	1.741888e-02	2.599659e-02	1.107078e-02	1.584614e-02	1.129174e-02	4.176581e-02	1.001192e-02	1.612038e-02	4.476809e-02	8.148910e-03	1.069944e-02	6.674404e-03	3.520978e-02	7.580068e-03	1.257217e-02	4.870300e-03	1.188865e-02	6.038528e-03	3.883077e-03	4.896923e-03	8.966068e-03	2.829525e-02	1.386879e-02	8.086185e-03	4.332395e-02	3.412384e-03
322000	-3.480520e+04	1.882796e+01	1.012555e-01	3.104935e-01	1.547680e-01	1.547680e-01	1.774595e-01	1.012555e-01	172	4	5.719360e-03	7.092333e-02	3.150819e-01	3.361794e-01	4.509594e-01	2.128612e-01	5.692473e-03	8.353810e-03	7.255094e-04	2.255338e-02	2.194937e-02	1.459262e-02	7.197380e-03	1.741888e-02	2.599659e-02	1.107078e-02	1.584614e-02	1.136478e-02	4.176581e-02	1.001192e-02	1.612038e-02	4.446119e-02	8.148910e-03	1.069944e-02	6.674404e-03	3.520978e-02	8.077742e-03	1.257217e-02	4.870300e-03	1.188865e-02	6.038528e-03	3.883077e-03	6.248204e-03	8.966068e-03	2.829525e-02	1.386879e-02	8.013145e-03	4.332395e-02	3.412384e-03
323000	-3.479942e+04	1.982087e+01	1.006453e-01	3.399008e-01	1.390697e-01	1.390697e-01	1.806693e-01	1.006453e-01	172	4	5.719360e-03	7.126658e-02	2.854656e-01	3.513790e-01	5.059104e-01	1.427106e-01	5.692473e-03	1.084948e-02	1.356136e-03	2.192276e-02	2.194937e-02	1.459262e-02	6.308987e-03	1.741888e-02	2.517175e-02	1.107078e-02	1.584614e-02	1.136478e-02	4.176581e-02	1.001192e-02	1.612038e-02	4.446119e-02	8.148910e-03	1.069944e-02	6.674404e-03	3.520978e-02	8.077742e-03	1.257217e-02	4.870300e-03	1.188865e-02	6.038528e-03	3.883077e-03	6.248204e-03	8.966068e-03	2.829525e-02	1.386879e-02	8.013145e-03	4.332395e-02	3.412384e-03
324000	-3.478838e+04	2.045022e+01	1.186474e-01	3.442425e-01	1.393809e-01	1.124941e-01	1.727410e-01	1.124941e-01	200	5	5.719360e-03	7.126658e-02	2.903874e-01	3.240670e-01	4.696458e-01	2.062872e-01	5.692473e-03	1.084948e-02	1.356136e-03	2.192276e-02	2.049293e-02	1.459262e-02	6.308987e-03	1.741888e-02	2.517175e-02	9.186306e-03	1.584614e-02	1.136478e-02	4.176581e-02	1.001192e-02	1.612038e-02	4.446119e-02	8.148910e-03	1.069944e-02	6.674404e-03	3.520978e-02	8.077742e-03	1.330460e-02	5.043351e-03	1.188865e-02	6.038528e-03	3.883077e-03	6.248204e-03	8.966068e-03	2.829525e-02	1.369574e-02	8.121594e-03	4.332395e-02	3.412384e-03
325000	-3.481015e+04	1.979350e+01	8.729038e-02	3.175071e-01	1.598250e-01	1.553573e-01	1.927298e-01	8.729038e-02	197	5	7.415740e-03	8.310663e-02	3.226423e-01	3.871909e-01	4.595925e-01	1.532167e-01	3.930715e-03	8.782686e-03	1.292215e-03	1.822850e-02	2.108317e-02	1.450506e-02	1.001375e-02	2.008719e-02	2.116589e-02	8.466722e-03	1.196534e-02	1.277628e-02	3.732674e-02	9.876951e-03	1.489657e-02	3.763092e-02	7.355218e-03	1.094964e-02	4.873838e-03	2.200021e-02	1.060778e-02	1.491347e-02	6.869152e-03	1.141549e-02	1.085844e-02	4.954784e-03	5.203867e-03	1.015953e-02	2.981125e-02	1.674699e-02	8.200853e-03	3.831514e-02	5.941415e-03
326000	-3.479937e+04	1.995316e+01	1.147538e-01	3.207398e-01	1.309335e-01	1.309335e-01	1.878857e-01	1.147538e-01	172	4	5.719360e-03	7.446998e-02	2.673573e-01	4.112091e-01	3.892807e-01	1.995102e-01	4.179769e-03	8.884577e-03	1.457874e-03	2.453277e-02	2.018042e-02	1.600295e-02	6.933654e-03	1.739723e-02	2.549312e-02	8.808111e-03	1.495003e-02	1.191425e-02	3.965373e-02	9.749508e-03	1.836605e-02	4.475427e-02	6.220218e-03	1.224084e-02	5.137183e-03	3.266238e-02	8.922563e-03	1.105995e-02	6.343490e-03	1.088351e-02	4.557626e-03	2.745711e-03	5.654990e-03	9.141404e-03	2.839435e-02	1.452395e-02	1.047813e-02	3.925865e-02	3.864850e-03
327000	-3.481725e+04	1.917027e+01	1.035843e-01	3.434398e-01	1.444872e-01	1.444872e-01	1.604172e-01	1.035843e-01	172	4	5.693985e-03	6.368904e-02	2.816473e-01	4.380712e-01	4.191187e-01	1.428100e-01	4.179769e-03	8.884577e-03	1.457874e-03	2.453277e-02	2.195538e-02	1.600295e-02	6.933654e-03	1.739723e-02	2.549312e-02	8.808111e-03	1.495003e-02	1.191425e-02	3.965373e-02	9.044072e-03	1.708880e-02	4.475427e-02	6.220218e-03	1.224084e-02	6.328152e-03	3.266238e-02	8.560248e-03	1.105995e-02	6.343490e-03	1.088351e-02	4.557626e-03	4.257850e-03	3.880028e-03	9.141404e-03	2.839435e-02	1.452395e-02	1.047813e-02	3.925865e-02	3.864850e-03
328000	-3.482265e+04	1.981444e+01	1.123223e-01	3.223487e-01	1.301443e-01	1.301443e-01	1.927181e-01	1.123223e-01	172	4	5.693985e-03	6.248159e-02	2.357802e-01	4.189281e-01	3.719892e-01	2.090827e-01	4.179769e-03	8.884577e-03	2.161312e-04	2.453277e-02	2.195538e-02	1.341703e-02	5.491254e-03	1.739723e-02	2.549312e-02	9.236658e-03	1.619178e-02	1.191425e-02	3.965373e-02	9.044072e-03	1.708880e-02	4.475427e-02	6.220218e-03	1.224084e-02	6.328152e-03	2.969251e-02	7.963359e-03	1.105995e-02	6.343490e-03	1.022454e-02	4.725970e-03	4.257850e-03	3.880028e-03	9.141404e-03	2.839435e-02	1.749382e-02	1.047813e-02	3.925865e-02	3.864850e-03
329000	-3.480398e+04	1.950334e+01	9.336710e-02	3.437723e-01	1.420892e-01	1.457064e-01	1.816979e-01	9.336710e-02	197	5	5.693985e-03	6.799335e-02	2.422309e-01	4.164458e-01	4.023076e-01	1.812466e-01	4.123420e-03	9.492142e-03	5.839222e-04	2.440915e-02	2.152923e-02	1.284485e-02	6.086696e-03	1.689581e-02	2.420709e-02	8.557003e-03	1.788072e-02	1.135804e-02	3.819397e-02	8.374990e-03	1.656542e-02	4.567131e-02	6.024878e-03	1.219392e-02	6.978889e-03	2.827074e-02	8.821603e-03	1.189977e-02	6.270368e-03	9.572512e-03	5.670004e-03	4.063319e-03	5.336631e-03	9.437554e-03	2.924999e-02	1.707118e-02	1.109529e-02	4.017764e-02	2.694560e-03
330000	-3.480750e+04	1.946047e+01	1.036107e-01	3.196847e-01	1.432491e-01	1.432491e-01	1.946941e-01	9.551236e-02	176	5	5.693985e-03	5.905159e-02	2.564445e-01	3.830909e-01	4.142997e-01	2.026094e-01	4.123420e-03	9.492142e-03	5.839222e-04	2.440915e-02	2.152923e-02	1.284485e-02	6.086696e-03	1.689581e-02	2.420709e-02	8.557003e-03	1.788072e-02	1.135804e-02	3.819397e-02	8.374990e-03	1.931314e-02	4.567131e-02	6.024878e-03	1.219392e-02	6.978889e-03	2.981064e-02	8.821603e-03	1.215275e-02	6.270368e-03	9.572512e-03	5.670004e-03	4.063319e-03	5.336631e-03	9.737366e-03	2.650227e-02	1.707118e-02	1.109529e-02	4.017764e-02	2.694560e-03
331000	-3.480012e+04	1.963862e+01	9.482777e-02	3.261448e-01	1.435120e-01	1.435120e-01	1.971757e-01	9.482777e-02	172	4	5.711250e-03	6.980966e-02	2.633740e-01	3.751480e-01	4.299222e-01	1.949298e-01	4.123420e-03	8.375214e-03	5.839222e-04	2.440915e-02	2.152923e-02	1.284485e-02	6.086696e-03	1.689581e-02	2.420709e-02	8.557003e-03	1.788072e-02	1.135804e-02	3.819397e-02	8.374990e-03	1.931314e-02	4.567131e-02	6.024878e-03	1.219392e-02	6.978889e-03	2.981064e-02	8.821603e-03	1.215275e-02	6.270368e-03	9.572512e-03	5.670004e-03	4.063319e-03	5.336631e-03	1.073318e-02	2.570354e-02	1.840416e-02	7.991680e-03	3.865637e-02	2.694560e-03
332000	-3.481379e+04	1.890965e+01	1.178759e-01	3.342260e-01	1.178759e-01	1.178759e-01	1.942705e-01	1.178759e-01	58	3	4.577821e-03	6.804383e-02	2.883459e-01	3.511790e-01	4.625144e-01	1.863066e-01	3.792185e-03	7.830208e-03	7.556338e-04	2.615557e-02	2.226773e-02	1.150087e-02	6.126902e-03	1.493440e-02	2.289268e-02	1.024765e-02	1.848387e-02	1.066173e-02	3.961053e-02	7.866941e-03	1.840530e-02	4.753842e-02	6.768552e-03	1.209874e-02	6.809905e-03	2.762223e-02	1.031348e-02	1.159112e-02	6.832131e-03	8.855622e-03	5.778562e-03	4.312342e-03	7.425081e-03	1.107484e-02	2.726287e-02	1.708505e-02	8.083639e-03	3.999598e-02	2.801794e-03
333000	-3.481870e+04	2.000410e+01	1.171609e-01	3.439766e-01	1.171609e-01	1.171609e-01	1.873798e-01	1.171609e-01	58	3	4.573561e-03	6.804383e-02	2.542683e-01	4.335209e-01	4.303429e-01	1.361362e-01	3.792185e-03	7.830208e-03	7.556338e-04	2.517066e-02	2.226773e-02	1.150087e-02	6.126902e-03	1.493440e-02	2.289268e-02	1.016069e-02	1.848387e-02	1.066173e-02	3.961053e-02	7.866941e-03	1.840530e-02	4.721797e-02	6.768552e-03	1.209874e-02	6.809905e-03	2.762223e-02	1.031348e-02	1.257603e-02	6.832131e-03	8.855622e-03	5.778562e-03	4.312342e-03	7.425081e-03	1.107484e-02	2.726287e-02	1.708505e-02	8.083639e-03	3.999598e-02	3.122244e-03
334000	-3.479950e+04	1.938743e+01	1.222359e-01	3.421347e-01	1.222359e-01	1.399804e-01	1.747191e-01	9.869394e-02	88	5	7.190887e-03	6.474549e-02	2.699267e-01	3.742516e-01	4.230021e-01	2.027464e-01	3.792185e-03	7.830208e-03	7.556338e-04	2.517066e-02	2.226773e-02	1.150087e-02	5.899551e-03	1.348219e-02	2.289268e-02	1.016069e-02	1.848387e-02	1.066173e-02	3.961053e-02	7.866941e-03	1.661878e-02	4.721797e-02	6.768552e-03	1.209874e-02	6.809905e-03	2.762223e-02	1.031348e-02	1.436254e-02	6.832131e-03	8.855622e-03	5.778562e-03	5.909111e-03	7.425081e-03	1.107484e-02	2.726287e-02	1.708505e-02	8.083639e-03	3.999598e-02	3.135044e-03
335000	-3.479225e+04	1.819340e+01	1.238356e-01	3.413051e-01	1.238356e-01	1.238356e-01	1.928224e-01	9.436561e-02	61	4	5.514997e-03	7.041976e-02	2.797787e-01	3.426310e-01	4.985032e-01	1.588658e-01	3.792185e-03	1.048620e-02	7.556338e-04	2.517066e-02	2.226773e-02	1.150087e-02	5.899551e-03	1.348219e-02	2.023668e-02	1.016069e-02	1.848387e-02	1.066173e-02	3.961053e-02	7.866941e-03	1.661878e-02	4.721797e-02	6.768552e-03	1.209874e-02	6.809905e-03	2.762223e-02	1.031348e-02	1.436254e-02	6.832131e-03	8.855622e-03	5.778562e-03	5.909111e-03	7.425081e-03	1.107484e-02	2.726287e-02	1.708505e-02	8.083639e-03	3.999598e-02	4.371467e-03
336000	-3.481542e+04	1.970850e+01	9.522836e-02	3.268901e-01	1.555264e-01	1.373123e-01	1.898145e-01	9.522836e-02	197	5	6.941012e-03	5.941225e-02	2.520881e-01	3.777980e-01	4.244456e-01	1.977564e-01	6.219325e-03	6.896343e-03	1.668012e-04	2.215162e-02	2.276791e-02	1.227401e-02	7.360797e-03	2.159473e-02	2.127917e-02	9.384112e-03	1.374923e-02	1.191076e-02	3.905321e-02	7.263871e-03	1.439280e-02	4.020569e-02	1.044886e-02	9.232693e-03	5.340000e-03	2.100688e-02	1.100970e-02	1.249008e-02	7.419357e-03	9.519199e-03	1.133565e-02	5.726832e-03	7.028973e-03	1.178072e-02	2.701327e-02	1.183019e-02	8.898940e-03	3.924013e-02	4.664976e-03
337000	-3.480596e+04	1.924069e+01	1.287648e-01	3.393229e-01	1.287648e-01	1.287648e-01	1.782368e-01	9.614603e-02	61	4	5.514997e-03	7.041976e-02	3.003685e-01	2.864189e-01	4.917030e-01	2.218781e-01	5.003449e-03	1.048620e-02	8.274057e-04	2.517066e-02	2.226773e-02	9.965632e-03	5.899551e-03	1.348219e-02	2.119682e-02	1.016069e-02	1.665843e-02	1.066173e-02	3.961053e-02	7.866941e-03	1.844422e-02	4.721797e-02	6.768552e-03	1.209874e-02	6.809905e-03	2.762223e-02	1.031348e-02	1.340241e-02	6.832131e-03	8.855622e-03	5.778562e-03	5.909111e-03	8.181387e-03	1.107484e-02	2.726287e-02	1.635577e-02	8.083639e-03	3.999598e-02	4.371467e-03
338000	-3.480471e+04	1.950392e+01	1.334195e-01	3.208757e-01	1.334195e-01	1.334195e-01	1.834270e-01	9.543880e-02	61	4	5.514997e-03	7.041976e-02	2.906847e-01	3.861615e-01	4.592272e-01	1.546112e-01	4.447850e-03	1.048620e-02	8.274057e-04	2.517066e-02	2.226773e-02	9.130223e-03	5.899551e-03	1.348219e-02	2.119682e-02	1.016069e-02	1.658110e-02	1.066173e-02	3.961053e-02	7.629611e-03	1.844422e-02	4.721797e-02	9.557704e-03	1.209874e-02	6.809905e-03	2.762223e-02	1.031348e-02	1.340241e-02	6.832131e-03	8.855622e-03	5.778562e-03	5.909111e-03	8.181387e-03	1.107484e-02	2.726287e-02	1.635577e-02	8.083639e-03	3.999598e-02	4.371467e-03
339000	-3.481058e+04	1.857290e+01	1.287676e-01	3.166661e-01	1.287676e-01	1.287676e-01	1.948662e-01	1.021650e-01	61	4	4.637743e-03	7.041976e-02	2.906847e-01	4.088766e-01	4.237094e-01	1.674140e-01	4.365840e-03	1.048620e-02	1.771904e-03	2.517066e-02	2.226773e-02	9.130223e-03	5.899551e-03	1.348219e-02	2.119682e-02	1.003582e-02	1.658110e-02	1.066173e-02	4.401675e-02	7.629611e-03	1.844422e-02	4.627347e-02	9.557704e-03	7.692521e-03	6.809905e-03	2.762223e-02	1.031348e-02	1.340241e-02	6.832131e-03	8.855622e-03	5.778562e-03	5.909111e-03	8.181387e-03	1.107484e-02	2.726287e-02	1.635577e-02	8.083639e-03	3.999598e-02	4.371467e-03
340000	-3.480499e+04	1.945839e+01	1.071392e-01	3.457573e-01	1.420217e-01	1.071392e-01	1.908036e-01	1.071392e-01	138	4	4.637743e-03	7.041976e-02	2.661282e-01	4.196007e-01	4.107455e-01	1.696538e-01	4.365840e-03	1.048620e-02	1.771904e-03	2.517066e-02	2.226773e-02	9.035477e-03	5.899551e-03	1.348219e-02	2.119682e-02	1.003582e-02	1.658110e-02	9.172721e-03	4.401675e-02	7.629611e-03	1.844422e-02	4.627347e-02	9.557704e-03	7.692521e-03	6.809905e-03	2.762223e-02	1.031348e-02	1.242594e-02	6.832131e-03	8.855622e-03	5.778562e-03	7.398115e-03	8.181387e-03	1.107484e-02	2.726287e-02	1.635577e-02	7.608593e-03	3.999598e-02	4.371467e-03
341000	-3.480505e+04	1.946651e+01	9.379166e-02	3.185367e-01	1.469304e-01	1.469304e-01	2.000192e-01	9.379166e-02	172	4	8.314601e-03	7.526334e-02	2.886342e-01	4.205683e-01	3.792486e-01	2.001832e-01	6.180335e-03	1.193071e-02	1.658500e-03	2.306994e-02	2.582693e-02	1.559901e-02	5.959697e-03	1.834550e-02	1.796697e-02	9.483875e-03	1.851419e-02	1.366635e-02	3.717697e-02	7.153210e-03	1.383278e-02	3.507524e-02	1.090406e-02	8.141091e-03	5.585960e-03	2.159345e-02	1.086447e-02	1.019305e-02	8.388156e-03	9.506503e-03	1.094189e-02	6.605413e-03	7.863899e-03	1.112834e-02	2.450150e-02	1.555801e-02	9.067938e-03	3.850149e-02	5.936560e-03
342000	-3.479393e+04	1.930165e+01	8.424175e-02	3.384007e-01	1.564258e-01	1.466676e-01	1.900224e-01	8.424175e-02	197	5	8.297886e-03	7.485009e-02	3.084250e-01	4.590764e-01	3.943319e-01	1.465917e-01	6.180335e-03	9.880483e-03	1.658500e-03	2.306994e-02	2.582693e-02	1.559901e-02	5.959697e-03	1.834550e-02	1.796697e-02	9.483875e-03	1.851419e-02	1.366635e-02	3.717697e-02	7.153210e-03	1.383278e-02	3.507524e-02	1.090406e-02	8.141091e-03	7.634564e-03	2.159345e-02	1.086447e-02	1.019305e-02	7.120692e-03	9.506503e-03	1.094189e-02	8.003723e-03	9.914128e-03	1.112834e-02	2.450150e-02	1.555801e-02	9.067938e-03	3.850149e-02	5.936560e-03
343000	-3.480720e+04	2.033468e+01	9.608750e-02	3.517408e-01	1.371621e-01	1.371621e-01	1.817600e-01	9.608750e-02	172	4	8.891050e-03	8.267691e-02	3.303840e-01	3.575718e-01	4.837348e-01	1.586935e-01	5.657149e-03	7.888573e-03	1.295333e-03	2.146216e-02	2.442544e-02	1.627225e-02	7.637141e-03	1.617819e-02	1.840625e-02	1.000454e-02	1.777871e-02	1.387257e-02	3.811990e-02	8.389131e-03	1.334817e-02	3.453718e-02	1.167692e-02	8.370311e-03	9.606322e-03	2.011302e-02	1.087623e-02	1.106528e-02	5.569709e-03	8.047692e-03	9.786275e-03	8.299671e-03	9.093009e-03	1.159696e-02	2.983533e-02	1.414155e-02	9.034121e-03	4.033730e-02	4.041824e-03
344000	-3.480606e+04	1.987035e+01	1.155551e-01	3.456230e-01	1.308381e-01	1.155551e-01	1.768736e-01	1.155551e-01	138	4	6.906689e-03	7.052886e-02	2.611503e-01	3.803761e-01	4.117337e-01	2.078902e-01	4.764970e-03	1.003042e-02	1.918932e-03	2.329713e-02	2.074126e-02	1.238067e-02	7.581438e-03	1.480633e-02	2.414702e-02	9.591689e-03	1.696240e-02	7.448689e-03	4.458651e-02	9.484758e-03	2.037157e-02	4.434411e-02	8.422423e-03	1.061985e-02	5.807473e-03	2.613324e-02	9.963724e-03	1.246746e-02	5.855545e-03	9.600800e-03	6.058781e-03	8.119702e-03	8.552172e-03	1.113203e-02	2.740380e-02	1.579415e-02	9.133517e-03	3.767329e-02	4.103947e-03
345000	-3.483199e+04	2.080001e+01	9.608197e-02	3.086888e-01	1.507546e-01	1.507546e-01	1.976380e-01	9.608197e-02	172	4	8.406483e-03	7.816492e-02	3.459648e-01	3.802786e-01	4.446399e-01	1.750814e-01	8.347461e-03	7.256146e-03	1.255280e-03	2.151389e-02	2.317000e-02	1.676378e-02	7.773818e-03	1.656096e-02	2.005612e-02	9.566307e-03	1.769943e-02	1.490900e-02	3.508704e-02	7.478773e-03	1.259722e-02	4.115617e-02	1.319843e-02	9.985857e-03	6.646538e-03	2.364974e-02	1.077513e-02	9.778135e-03	5.448162e-03	9.063693e-03	8.529016e-03	7.203195e-03	7.054288e-03	1.276548e-02	3.230758e-02	1.190219e-02	8.649771e-03	3.841005e-02	4.063649e-03
346000	-3.480402e+04	2.084594e+01	8.909505e-02	3.434777e-01	1.521661e-01	1.521661e-01	1.740000e-01	8.909505e-02	172	4	6.337496e-03	6.316725e-02	2.270221e-01	4.181407e-01	4.165649e-01	1.652944e-01	4.764970e-03	1.003042e-02	1.918932e-03	2.329713e-02	2.074126e-02	1.273026e-02	7.581438e-03	1.601886e-02	2.163314e-02	9.591689e-03	1.696240e-02	9.201657e-03	4.546936e-02	1.199864e-02	1.503768e-02	4.434411e-02	9.374948e-03	8.464550e-03	7.189485e-03	2.613324e-02	9.963724e-03	1.246746e-02	5.021876e-03	1.050027e-02	5.159307e-03	8.119702e-03	8.552172e-03	9.303201e-03	2.740380e-02	1.579415e-02	7.751505e-03	3.767329e-02	4.103947e-03
347000	-3.481552e+04	2.079258e+01	9.258964e-02	3.476344e-01	1.486396e-01	1.486396e-01	1.699072e-01	9.258964e-02	172	4	6.337496e-03	6.336784e-02	2.543632e-01	3.790101e-01	3.555538e-01	2.654361e-01	4.764970e-03	1.003042e-02	1.918932e-03	2.329713e-02	2.074126e-02	1.273026e-02	7.581438e-03	1.601886e-02	2.163314e-02	9.591689e-03	1.696240e-02	9.201657e-03	4.546936e-02	1.199864e-02	1.503768e-02	4.434411e-02	9.374948e-03	8.464550e-03	7.189485e-03	2.613324e-02	1.111507e-02	1.246746e-02	5.021876e-03	1.050027e-02	5.159307e-03	8.119702e-03	8.552172e-03	9.303201e-03	2.740380e-02	1.579415e-02	7.751505e-03	3.767329e-02	4.103947e-03
348000	-3.480879e+04	2.043867e+01	8.219889e-02	3.541969e-01	1.380228e-01	1.716913e-01	1.716913e-01	8.219889e-02	192	4	6.337496e-03	6.336784e-02	2.543632e-01	3.785734e-01	3.873365e-01	2.340901e-01	4.764970e-03	1.003042e-02	2.025705e-03	2.329713e-02	2.074126e-02	1.273026e-02	7.581438e-03	1.601886e-02	2.163314e-02	9.227463e-03	1.696240e-02	9.201657e-03	4.546936e-02	8.754860e-03	1.503768e-02	4.434411e-02	9.374948e-03	8.464550e-03	7.189485e-03	2.613324e-02	1.100830e-02	1.571124e-02	5.021876e-03	1.050027e-02	5.159307e-03	7.633900e-03	8.552172e-03	9.303201e-03	2.740380e-02	1.579415e-02	7.751505e-03	3.767329e-02	4.103947e-03
349000	-3.477942e+04	2.032470e+01	9.057005e-02	3.454968e-01	1.413526e-01	1.413526e-01	1.906580e-01	9.057005e-02	172	4	6.337496e-03	6.336784e-02	2.802308e-01	3.715370e-01	3.975951e-01	2.308679e-01	4.764970e-03	1.095834e-02	2.025705e-03	2.329713e-02	2.074126e-02	1.273026e-02	7.581438e-03	1.601886e-02	1.991790e-02	8.629250e-03	1.696240e-02	1.091690e-02	4.546936e-02	8.754860e-03	1.503768e-02	4.434411e-02	9.374948e-03	8.464550e-03	7.189485e-03	2.613324e-02	1.100830e-02	1.571124e-02	5.021876e-03	1.050027e-02	5.159307e-03	7.633900e-03	8.552172e-03	9.301638e-03	2.647588e-02	1.579415e-02	7.751505e-03	3.767485e-02	4.103947e-03
350000	-3.478985e+04	2.002995e+01	9.233087e-02	3.449042e-01	1.404762e-01	1.404762e-01	1.894817e-01	9.233087e-02	172	4	5.614577e-03	6.249626e-02	2.700837e-01	3.297838e-01	5.114757e-01	1.587405e-01	4.764970e-03	1.095834e-02	2.025705e-03	2.380580e-02	2.074126e-02	1.273026e-02	7.581438e-03	1.601886e-02	1.991790e-02	8.629250e-03	1.696240e-02	1.091690e-02	4.546936e-02	8.754860e-03	1.503768e-02	4.434411e-02	9.950172e-03	8.464550e-03	7.189485e-03	2.613324e-02	7.680802e-03	1.571124e-02	5.802939e-03	1.050027e-02	5.159307e-03	7.633900e-03	8.552172e-03	9.301638e-03	2.647588e-02	1.579415e-02	7.751505e-03	3.767485e-02	3.322884e-03
351000	-3.479274e+04	2.019941e+01	9.761165e-02	3.432839e-01	1.378882e-01	1.378882e-01	1.857164e-01	9.761165e-02	172	4	5.614577e-03	6.249626e-02	2.881363e-01	3.709319e-01	4.216407e-01	2.074273e-01	4.764970e-03	1.095834e-02	2.025705e-03	2.380580e-02	2.074126e-02	1.273026e-02	7.581438e-03	1.601886e-02	1.991790e-02	8.629250e-03	1.696240e-02	1.091690e-02	4.546936e-02	8.754860e-03	1.503768e-02	4.434411e-02	9.950172e-03	8.464550e-03	7.189485e-03	2.613324e-02	7.680802e-03	1.571124e-02	5.802939e-03	1.050027e-02	5.159307e-03	7.633900e-03	8.552172e-03	9.301638e-03	2.647588e-02	1.632607e-02	7.751505e-03	3.767485e-02	3.322884e-03
352000	-3.480063e+04	1.975140e+01	1.332315e-01	3.258880e-01	1.204076e-01	1.332315e-01	1.840831e-01	1.031582e-01	142	5	8.275765e-03	7.590990e-02	2.790068e-01	4.083594e-01	4.332254e-01	1.584152e-01	5.623783e-03	1.095834e-02	9.657441e-04	2.380580e-02	2.074126e-02	1.273026e-02	7.581438e-03	1.601886e-02	1.991790e-02	7.949391e-03	1.696240e-02	1.091690e-02	4.546936e-02	9.451829e-03	1.609764e-02	4.434411e-02	9.950172e-03	8.464550e-03	7.189485e-03	2.578709e-02	7.434780e-03	1.571124e-02	5.802939e-03	9.803306e-03	4.848453e-03	7.633900e-03	8.552172e-03	9.301638e-03	2.647588e-02	1.632607e-02	7.751505e-03	3.767485e-02	3.322884e-03
353000	-3.480707e+04	2.003355e+01	9.475793e-02	3.466834e-01	1.445717e-01	1.445717e-01	1.746573e-01	9.475793e-02	172	4	8.275765e-03	7.598193e-02	2.802919e-01	4.464664e-01	3.695344e-01	1.839992e-01	5.623783e-03	1.095834e-02	1.930311e-03	2.380580e-02	2.074126e-02	1.402938e-02	7.581438e-03	1.601886e-02	1.991790e-02	6.984824e-03	1.696240e-02	1.091690e-02	4.546936e-02	9.451829e-03	1.609764e-02	4.434411e-02	9.950172e-03	8.464550e-03	7.189485e-03	2.578709e-02	7.434780e-03	1.571124e-02	5.802939e-03	9.803306e-03	4.848453e-03	7.633900e-03	8.552172e-03	9.301638e-03	2.647588e-02	1.632607e-02	7.751505e-03	3.767485e-02	3.322884e-03
354000	-3.480410e+04	2.011703e+01	9.983892e-02	3.368621e-01	1.380859e-01	1.380859e-01	1.872883e-01	9.983892e-02	172	4	8.275765e-03	6.437626e-02	2.638452e-01	4.103507e-01	3.382901e-01	2.513592e-01	5.623783e-03	1.095834e-02	1.930311e-03	2.380580e-02	2.074126e-02	1.402938e-02	7.581438e-03	1.601886e-02	1.991790e-02	9.001421e-03	1.696240e-02	1.091690e-02	4.546936e-02	1.133225e-02	1.609764e-02	4.434411e-02	7.463112e-03	9.234310e-03	7.189485e-03	2.578709e-02	7.434780e-03	1.571124e-02	5.802939e-03	9.803306e-03	4.848453e-03	7.633900e-03	8.552172e-03	9.301638e-03	2.647588e-02	1.632607e-02	6.981745e-03	3.767485e-02	3.322884e-03
355000	-3.481192e+04	2.021399e+01	9.943077e-02	3.303062e-01	1.427628e-01	1.427628e-01	1.853067e-01	9.943077e-02	172	4	8.275765e-03	7.876344e-02	2.684832e-01	3.863924e-01	4.121576e-01	2.014500e-01	5.623783e-03	1.095834e-02	1.930311e-03	2.380580e-02	2.074126e-02	1.402938e-02	7.581438e-03	1.601886e-02	1.991790e-02	9.001421e-03	1.696240e-02	1.091690e-02	4.546936e-02	1.133225e-02	1.704537e-02	4.434411e-02	7.463112e-03	9.234310e-03	8.264537e-03	2.578709e-02	7.434780e-03	1.571124e-02	5.802939e-03	9.803306e-03	4.848453e-03	7.633900e-03	8.552172e-03	9.301638e-03	2.647588e-02	1.375094e-02	6.981745e-03	3.767485e-02	3.568189e-03
356000	-3.479671e+04	2.169453e+01	9.081924e-02	3.562802e-01	1.462700e-01	1.462700e-01	1.695413e-01	9.081924e-02	172	4	5.457514e-03	6.264089e-02	2.543920e-01	4.103116e-01	3.813083e-01	2.083801e-01	7.284952e-03	9.795877e-03	2.715566e-03	2.093922e-02	2.093543e-02	1.341040e-02	6.820544e-03	1.622489e-02	2.102760e-02	7.296170e-03	2.134133e-02	1.149661e-02	3.198014e-02	7.079907e-03	1.176235e-02	4.206083e-02	1.085301e-02	1.226264e-02	7.573167e-03	2.194703e-02	1.020491e-02	9.590550e-03	6.108282e-03	7.756505e-03	1.317680e-02	7.768678e-03	7.481367e-03	9.561394e-03	2.959731e-02	1.116338e-02	9.972593e-03	3.575668e-02	3.653780e-03
357000	-3.481297e+04	2.147247e+01	8.961192e-02	3.549365e-01	1.333177e-01	1.662610e-01	1.662610e-01	8.961192e-02	192	4	5.457514e-03	5.989025e-02	2.524584e-01	4.256239e-01	3.585327e-01	2.158434e-01	7.284952e-03	9.795877e-03	2.511691e-03	2.179183e-02	2.093543e-02	1.341040e-02	7.024419e-03	1.808286e-02	2.102760e-02	7.296170e-03	2.134133e-02	1.149661e-02	3.198014e-02	8.149049e-03	1.176235e-02	4.206083e-02	1.085301e-02	1.447202e-02	7.573167e-03	2.194703e-02	1.020491e-02	9.590550e-03	6.108282e-03	7.756505e-03	1.317680e-02	7.768678e-03	6.226151e-03	7.703423e-03	2.959731e-02	1.116338e-02	9.476913e-03	3.575668e-02	3.653780e-03
358000	-3.483097e+04	2.101264e+01	9.514523e-02	3.301349e-01	1.356570e-01	1.719588e-01	1.719588e-01	9.514523e-02	192	4	6.607840e-03	6.458477e-02	2.658405e-01	3.808813e-01	4.193969e-01	1.997218e-01	6.043441e-03	1.183383e-02	2.600672e-03	2.418343e-02	2.182081e-02	1.254304e-02	7.621689e-03	2.007922e-02	2.176938e-02	8.091097e-03	1.693441e-02	1.251056e-02	4.390355e-02	1.026067e-02	1.593939e-02	4.610738e-02	1.219111e-02	8.829308e-03	5.270643e-03	2.450338e-02	7.020159e-03	1.324040e-02	4.698039e-03	7.406815e-03	4.727691e-03	6.810688e-03	7.093400e-03	8.974604e-03	2.351393e-02	1.490323e-02	7.880642e-03	3.661366e-02	4.336985e-03
359000	-3.479987e+04	2.110963e+01	9.398052e-02	3.380463e-01	1.579975e-01	1.579975e-01	1.579975e-01	9.398052e-02	168	3	4.062888e-03	6.306968e-02	2.183827e-01	3.992822e-01	4.258474e-01	1.748704e-01	7.284952e-03	7.435014e-03	1.486943e-03	2.179183e-02	2.093543e-02	1.341040e-02	7.024419e-03	1.874482e-02	2.102760e-02	7.296170e-03	2.134133e-02	1.363399e-02	3.198014e-02	8.149049e-03	1.412321e-02	4.206083e-02	1.085301e-02	1.447202e-02	7.573167e-03	2.194703e-02	9.332969e-03	9.590550e-03	5.817151e-03	7.756505e-03	1.317680e-02	6.210591e-03	6.226151e-03	7.703423e-03	3.062205e-02	1.170855e-02	7.339531e-03	3.575668e-02	4.610818e-03
360000	-3.484266e+04	1.939979e+01	9.767716e-02	3.426372e-01	1.540028e-01	1.540028e-01	1.540028e-01	9.767716e-02	168	3	7.776374e-03	7.062475e-02	2.853853e-01	4.195403e-01	4.435902e-01	1.368695e-01	5.022323e-03	8.632344e-03	3.477246e-03	2.847549e-02	1.681653e-02	1.090693e-02	6.741072e-03	1.568750e-02	1.881275e-02	5.924834e-03	1.494571e-02	1.182249e-02	3.471405e-02	1.138033e-02	1.220320e-02	4.081174e-02	6.433012e-03	1.912854e-02	5.828658e-03	2.749551e-02	1.202061e-02	1.348017e-02	5.181393e-03	1.013728e-02	8.344345e-03	5.855119e-03	4.780393e-03	9.137220e-03	2.668138e-02	1.699502e-02	9.073394e-03	3.274935e-02	5.814327e-03
361000	-3.480010e+04	2.062562e+01	9.642229e-02	3.251817e-01	1.507753e-01	1.507753e-01	1.804231e-01	9.642229e-02	172	4	5.251809e-03	6.306968e-02	2.789175e-01	4.289579e-01	4.302958e-01	1.407463e-01	7.284952e-03	7.435014e-03	1.486943e-03	2.179183e-02	2.093543e-02	1.341040e-02	7.024419e-03	1.874482e-02	2.164083e-02	7.296170e-03	2.134133e-02	1.420471e-02	3.198014e-02	8.149049e-03	1.412321e-02	4.206083e-02	1.085301e-02	1.447202e-02	7.573167e-03	2.194703e-02	9.332969e-03	9.590550e-03	5.887462e-03	9.250152e-03	1.339782e-02	6.210591e-03	7.252114e-03	7.703423e-03	3.062205e-02	1.170855e-02	7.339531e-03	3.575668e-02	3.117171e-03
362000	-3.480783e+04	2.083746e+01	8.655878e-02	3.590641e-01	1.559395e-01	1.559395e-01	1.559395e-01	8.655878e-02	168	3	5.200686e-03	6.306968e-02	2.683088e-01	4.302564e-01	3.805338e-01	1.892098e-01	7.284952e-03	7.435014e-03	1.937481e-04	2.179183e-02	2.093543e-02	1.341040e-02	7.024419e-03	1.874482e-02	2.164083e-02	7.296170e-03	2.134133e-02	1.420471e-02	3.198014e-02	8.851542e-03	1.555619e-02	4.206083e-02	1.085301e-02	1.447202e-02	7.573167e-03	2.194703e-02	9.332969e-03	1.041399e-02	5.184969e-03	9.250152e-03	1.339782e-02	6.210591e-03	7.252114e-03	7.703423e-03	3.062205e-02	1.170855e-02	7.339531e-03	3.704988e-02	3.117171e-03
363000	-3.480575e+04	2.059064e+01	9.357919e-02	3.221637e-01	1.589237e-01	1.728304e-01	1.589237e-01	9.357919e-02	187	4	6.629456e-03	6.306968e-02	2.725926e-01	4.489325e-01	3.903602e-01	1.607073e-01	7.284952e-03	7.435014e-03	1.937481e-04	2.179183e-02	2.093543e-02	1.341040e-02	7.024419e-03	1.874482e-02	1.804406e-02	7.296170e-03	2.134133e-02	1.420471e-02	3.198014e-02	7.483984e-03	1.555619e-02	4.206083e-02	1.085301e-02	1.447202e-02	7.573167e-03	2.194703e-02	9.332969e-03	1.041399e-02	5.184969e-03	9.250152e-03	1.339782e-02	6.210591e-03	7.252114e-03	7.703423e-03	3.062205e-02	1.170855e-02	7.339531e-03	3.704988e-02	3.117171e-03
364000	-3.481737e+04	1.996805e+01	1.147720e-01	3.272629e-01	1.147720e-01	1.642105e-01	1.642105e-01	1.147720e-01	80	3	6.629456e-03	6.306968e-02	2.650005e-01	4.126937e-01	3.898182e-01	1.974881e-01	7.284952e-03	7.435014e-03	1.937481e-04	2.280402e-02	2.093543e-02	1.341040e-02	7.024419e-03	1.874482e-02	2.170776e-02	5.685988e-03	2.134133e-02	1.420471e-02	3.198014e-02	7.483984e-03	1.555619e-02	4.206083e-02	1.085301e-02	1.447202e-02	7.573167e-03	2.194703e-02	8.631622e-03	1.041399e-02	5.184969e-03	7.797831e-03	1.339782e-02	6.678683e-03	7.252114e-03	7.703423e-03	3.062205e-02	1.170855e-02	8.791853e-03	3.704988e-02	3.117171e-03
365000	-3.480856e+04	1.914791e+01	9.664770e-02	3.209242e-01	1.558140e-01	1.558140e-01	1.741523e-01	9.664770e-02	172	4	9.030725e-03	7.682616e-02	3.177586e-01	4.461796e-01	4.208038e-01	1.330166e-01	5.022323e-03	8.632344e-03	1.362450e-03	2.603597e-02	1.681653e-02	1.090693e-02	6.741072e-03	2.093404e-02	1.881275e-02	5.630353e-03	1.494571e-02	1.182249e-02	3.471405e-02	1.155025e-02	1.220320e-02	4.334646e-02	7.789429e-03	1.912854e-02	3.293928e-03	2.749551e-02	1.202061e-02	1.348017e-02	5.181393e-03	1.013728e-02	8.344345e-03	5.855119e-03	4.780393e-03	9.137220e-03	2.689797e-02	1.699502e-02	8.600558e-03	3.522845e-02	5.814327e-03
366000	-3.482653e+04	1.929733e+01	9.621246e-02	3.463125e-01	1.522727e-01	1.261072e-01	1.678579e-01	1.112372e-01	202	6	7.141998e-03	7.682616e-02	3.045961e-01	4.791153e-01	3.574259e-01	1.634588e-01	5.433522e-03	8.625328e-03	9.586840e-04	2.784551e-02	1.723280e-02	1.052202e-02	5.491056e-03	1.948268e-02	2.138651e-02	5.345569e-03	1.380049e-02	9.292565e-03	3.387195e-02	1.074608e-02	1.327463e-02	4.369928e-02	8.695925e-03	1.824665e-02	2.924271e-03	3.092435e-02	1.106163e-02	1.473462e-02	6.506511e-03	1.189393e-02	8.407600e-03	5.323013e-03	4.989507e-03	1.010586e-02	2.487285e-02	1.632477e-02	8.047743e-03	3.388868e-02	5.493975e-03
367000	-3.483262e+04	1.993349e+01	8.507322e-02	3.675224e-01	1.567751e-01	1.285388e-01	1.567751e-01	1.053155e-01	191	5	7.141998e-03	7.275000e-02	2.439160e-01	4.416567e-01	3.600996e-01	1.982437e-01	5.433522e-03	8.625328e-03	9.586840e-04	2.784551e-02	1.723280e-02	1.052202e-02	5.491056e-03	1.948268e-02	2.138651e-02	6.369270e-03	1.380049e-02	9.292565e-03	3.387195e-02	1.074608e-02	1.327463e-02	4.369928e-02	7.818007e-03	1.824665e-02	2.924271e-03	3.092435e-02	1.106163e-02	1.473462e-02	6.506511e-03	1.189393e-02	8.407600e-03	5.323013e-03	5.867425e-03	1.010586e-02	2.487285e-02	1.632477e-02	8.047743e-03	3.388868e-02	5.493975e-03
368000	-3.481616e+04	1.993897e+01	8.499842e-02	3.204776e-01	1.508848e-01	1.508848e-01	2.077561e-01	8.499842e-02	172	4	5.616767e-03	6.306968e-02	2.650282e-01	3.515125e-01	4.492725e-01	1.992150e-01	1.231839e-02	7.794285e-03	1.937481e-04	2.280402e-02	2.093543e-02	1.103459e-02	7.024419e-03	1.874482e-02	2.107361e-02	8.277652e-03	1.550049e-02	1.376678e-02	3.198014e-02	7.277545e-03	1.555619e-02	4.387001e-02	1.085301e-02	1.188036e-02	5.272829e-03	2.620407e-02	1.006925e-02	1.097189e-02	5.184969e-03	7.797831e-03	1.339782e-02	6.120789e-03	7.321153e-03	9.558135e-03	2.799530e-02	1.234270e-02	8.791853e-03	3.704988e-02	3.214258e-03
369000	-3.479881e+04	2.141080e+01	9.860644e-02	3.295906e-01	1.435486e-01	1.435486e-01	1.860993e-01	9.860644e-02	172	4	5.009194e-03	6.306968e-02	2.369390e-01	3.270808e-01	4.535508e-01	2.193684e-01	1.231839e-02	7.794285e-03	1.937481e-04	2.280402e-02	2.093543e-02	1.103459e-02	7.024419e-03	1.874482e-02	2.107361e-02	8.277652e-03	1.550049e-02	1.156476e-02	3.505205e-02	7.786301e-03	1.555619e-02	4.387001e-02	7.781103e-03	1.188036e-02	5.272829e-03	2.620407e-02	1.006925e-02	1.097189e-02	5.184969e-03	7.797831e-03	1.339782e-02	6.120789e-03	7.321153e-03	9.558135e-03	2.799530e-02	1.234270e-02	8.791853e-03	3.704988e-02	3.214258e-03
370000	-3.480528e+04	1.970185e+01	9.831662e-02	3.245194e-01	1.378657e-01	1.378657e-01	2.031160e-01	9.831662e-02	172	4	5.009194e-03	6.306968e-02	2.527049e-01	4.177102e-01	4.021698e-01	1.801200e-01	8.376853e-03	7.794285e-03	1.937481e-04	2.280402e-02	2.441933e-02	1.273865e-02	7.024419e-03	1.874482e-02	2.107361e-02	6.573599e-03	1.550049e-02	1.156476e-02	3.505205e-02	7.786301e-03	1.555619e-02	4.387001e-02	7.966049e-03	9.534988e-03	5.272829e-03	2.272017e-02	1.006925e-02	9.838353e-03	5.184969e-03	7.797831e-03	1.339782e-02	8.466161e-03	7.321153e-03	1.059791e-02	2.695552e-02	1.234270e-02	8.791853e-03	4.099141e-02	3.214258e-03
371000	-3.478827e+04	2.072177e+01	9.777559e-02	3.473272e-01	1.327949e-01	1.327949e-01	1.915318e-01	9.777559e-02	172	4	5.149402e-03	6.306968e-02	2.693659e-01	3.685432e-01	4.529174e-01	1.785394e-01	8.376853e-03	7.794285e-03	1.937481e-04	2.280402e-02	2.441933e-02	1.273865e-02	7.024419e-03	1.874482e-02	2.107361e-02	6.573599e-03	1.720264e-02	1.156476e-02	3.386172e-02	7.786301e-03	1.555619e-02	4.387001e-02	7.966049e-03	9.534988e-03	5.272829e-03	2.272017e-02	9.824808e-03	9.838353e-03	5.184969e-03	1.035372e-02	1.339782e-02	8.466161e-03	7.321153e-03	1.059791e-02	2.695552e-02	1.234270e-02	8.791853e-03	4.099141e-02	2.702440e-03
372000	-3.478613e+04	2.027316e+01	1.050597e-01	3.428079e-01	1.300397e-01	1.487321e-01	1.683007e-01	1.050597e-01	197	5	6.878415e-03	6.914795e-02	2.789224e-01	3.582209e-01	4.510160e-01	1.907631e-01	8.376853e-03	7.794285e-03	1.181278e-03	2.280402e-02	2.441933e-02	1.220078e-02	7.024419e-03	1.874482e-02	2.034533e-02	8.036373e-03	1.720264e-02	1.156476e-02	3.386172e-02	8.324164e-03	1.332753e-02	4.387001e-02	7.966049e-03	9.534988e-03	5.272829e-03	2.272017e-02	6.935200e-03	1.056664e-02	5.672652e-03	1.035372e-02	1.339782e-02	8.466161e-03	7.321153e-03	1.059791e-02	2.695552e-02	1.234270e-02	8.791853e-03	4.099141e-02	2.155872e-03
373000	-3.479195e+04	1.987558e+01	1.070484e-01	3.170015e-01	1.392542e-01	1.392542e-01	1.903931e-01	1.070484e-01	172	4	5.038394e-03	6.706243e-02	2.665867e-01	3.492027e-01	5.006801e-01	1.501172e-01	8.376853e-03	7.794285e-03	1.181278e-03	2.280402e-02	2.441933e-02	1.220078e-02	7.024419e-03	1.874482e-02	2.034533e-02	8.036373e-03	1.720264e-02	1.156476e-02	3.386172e-02	8.324164e-03	1.332753e-02	4.387001e-02	7.966049e-03	9.534988e-03	6.732532e-03	2.272017e-02	6.935200e-03	1.056664e-02	5.672652e-03	1.035372e-02	1.339782e-02	8.466161e-03	7.321153e-03	1.059791e-02	2.695552e-02	1.234270e-02	8.791853e-03	4.099141e-02	2.155872e-03
374000	-3.480400e+04	2.049232e+01	8.024312e-02	3.128676e-01	1.577761e-01	1.577761e-01	2.110940e-01	8.024312e-02	172	4	5.038394e-03	6.706243e-02	2.619358e-01	3.756843e-01	4.271018e-01	1.972139e-01	7.635243e-03	6.574972e-03	1.077324e-03	2.300251e-02	2.466307e-02	1.217633e-02	5.762917e-03	2.014736e-02	2.007422e-02	7.775065e-03	1.673648e-02	1.211478e-02	3.790835e-02	7.400698e-03	1.557216e-02	4.383775e-02	9.314414e-03	1.074448e-02	6.452799e-03	2.532919e-02	6.353859e-03	1.111503e-02	6.422532e-03	8.564046e-03	1.354607e-02	8.356811e-03	7.396072e-03	1.005451e-02	2.561730e-02	1.405768e-02	8.806511e-03	3.937295e-02	3.303308e-03
375000	-3.480986e+04	1.936457e+01	1.017364e-01	3.075103e-01	1.585779e-01	1.585779e-01	1.718612e-01	1.017364e-01	172	4	4.690313e-03	6.141811e-02	2.509700e-01	3.464387e-01	4.546229e-01	1.989384e-01	7.062229e-03	9.095736e-03	1.428810e-03	2.799039e-02	2.152206e-02	1.406477e-02	7.564129e-03	2.527357e-02	2.342686e-02	6.092173e-03	1.586880e-02	1.187592e-02	4.271776e-02	1.021940e-02	1.954224e-02	4.160632e-02	1.097075e-02	1.156888e-02	5.134471e-03	2.642313e-02	8.215674e-03	1.019139e-02	6.989742e-03	9.998228e-03	8.211383e-03	5.082719e-03	4.746428e-03	8.354627e-03	2.381007e-02	1.321918e-02	8.249777e-03	3.307882e-02	4.500338e-03
376000	-3.482139e+04	1.903199e+01	1.036601e-01	3.223738e-01	1.455836e-01	1.455836e-01	1.791388e-01	1.036601e-01	172	4	7.240267e-03	8.340908e-02	2.807597e-01	4.619449e-01	3.878744e-01	1.501806e-01	5.427418e-03	7.840698e-03	5.587825e-04	1.733163e-02	1.857269e-02	1.159392e-02	7.052099e-03	1.582229e-02	2.274106e-02	7.928091e-03	1.375966e-02	8.385825e-03	3.140289e-02	1.141807e-02	1.269933e-02	4.895584e-02	1.080410e-02	1.786366e-02	5.292600e-03	2.984538e-02	1.169087e-02	1.512280e-02	6.616125e-03	1.113325e-02	6.549291e-03	4.839312e-03	4.975032e-03	8.649481e-03	2.562933e-02	1.611761e-02	9.915874e-03	3.565635e-02	5.712577e-03
377000	-3.481866e+04	2.051882e+01	1.068133e-01	3.291684e-01	1.476463e-01	1.476463e-01	1.619123e-01	1.068133e-01	172	4	5.593101e-03	6.010289e-02	2.590433e-01	4.082942e-01	4.214662e-01	1.702396e-01	7.062229e-03	9.095736e-03	1.428810e-03	2.799039e-02	2.152206e-02	1.337359e-02	7.564129e-03	2.527357e-02	2.342686e-02	6.092173e-03	1.586880e-02	1.187592e-02	4.271776e-02	1.021940e-02	1.698013e-02	4.160632e-02	1.097075e-02	1.485125e-02	7.674704e-03	2.642313e-02	8.215674e-03	1.019139e-02	6.989742e-03	9.998228e-03	8.918696e-03	5.082719e-03	4.746428e-03	8.354627e-03	2.381007e-02	1.321918e-02	8.249777e-03	3.307882e-02	4.500338e-03
378000	-3.484141e+04	1.970422e+01	9.701017e-02	3.292255e-01	1.431311e-01	1.431311e-01	1.904918e-01	9.701017e-02	172	4	9.397049e-03	8.189174e-02	3.129997e-01	4.207777e-01	3.543576e-01	2.248647e-01	5.552637e-03	6.929034e-03	5.321360e-04	1.936166e-02	1.959440e-02	1.146664e-02	5.839841e-03	1.774982e-02	2.099785e-02	6.154289e-03	1.299048e-02	8.792755e-03	3.089133e-02	9.600854e-03	1.256322e-02	4.910778e-02	9.333588e-03	1.718417e-02	5.122103e-03	2.957167e-02	1.254011e-02	1.605252e-02	7.493988e-03	1.143648e-02	6.166772e-03	4.286965e-03	6.832199e-03	7.658947e-03	2.849539e-02	1.441837e-02	1.012682e-02	3.898864e-02	6.330596e-03
379000	-3.483727e+04	1.935273e+01	9.547349e-02	3.014977e-01	1.691851e-01	1.691851e-01	1.691851e-01	9.547349e-02	168	3	5.593101e-03	7.345847e-02	2.850017e-01	3.813303e-01	4.272190e-01	1.914507e-01	7.062229e-03	9.095736e-03	6.411189e-04	2.702171e-02	2.220960e-02	1.337359e-02	6.580529e-03	2.218942e-02	2.342686e-02	6.092173e-03	1.586880e-02	1.187592e-02	4.271776e-02	9.480363e-03	1.698013e-02	4.160632e-02	1.097075e-02	1.485125e-02	7.674704e-03	2.740673e-02	7.863615e-03	1.059880e-02	6.989742e-03	9.998228e-03	8.918696e-03	5.082719e-03	4.746428e-03	8.354627e-03	2.381007e-02	1.321918e-02	8.249777e-03	3.307882e-02	4.500338e-03
380000	-3.481437e+04	1.935711e+01	9.056005e-02	3.192673e-01	1.665375e-01	1.665375e-01	1.665375e-01	9.056005e-02	168	3	5.593101e-03	5.729816e-02	2.538784e-01	4.088848e-01	4.005994e-01	1.905157e-01	7.062229e-03	9.095736e-03	6.411189e-04	2.702171e-02	2.220960e-02	1.337359e-02	6.580529e-03	2.218942e-02	2.342686e-02	6.092173e-03	1.586880e-02	1.187592e-02	4.271776e-02	9.480363e-03	1.698013e-02	4.160632e-02	1.242651e-02	1.056031e-02	7.674704e-03	2.740673e-02	8.659236e-03	1.059880e-02	5.533978e-03	9.998228e-03	8.918696e-03	5.082719e-03	4.746428e-03	8.354627e-03	2.381007e-02	1.671450e-02	8.249777e-03	3.307882e-02	4.500338e-03
381000	-3.480871e+04	1.992402e+01	9.262315e-02	3.153257e-01	1.512754e-01	1.512754e-01	1.968772e-01	9.262315e-02	172	4	5.593101e-03	6.366232e-02	2.693368e-01	3.558939e-01	4.266656e-01	2.174405e-01	7.062229e-03	9.095736e-03	6.411189e-04	2.702171e-02	2.448655e-02	1.337359e-02	6.580529e-03	2.218942e-02	2.342686e-02	6.092173e-03	1.586880e-02	1.187592e-02	4.271776e-02	9.480363e-03	1.698013e-02	4.160632e-02	1.242651e-02	1.056031e-02	7.674704e-03	2.740673e-02	8.659236e-03	1.059880e-02	5.533978e-03	9.998228e-03	8.918696e-03	5.082719e-03	4.746428e-03	8.354627e-03	2.381007e-02	1.671450e-02	9.249599e-03	3.307882e-02	4.500338e-03
382000	-3.481018e+04	1.981049e+01	1.026908e-01	3.117478e-01	1.465570e-01	1.465570e-01	1.897566e-01	1.026908e-01	172	4	5.593101e-03	7.310811e-02	3.068233e-01	3.522157e-01	4.585777e-01	1.892066e-01	7.062229e-03	9.095736e-03	6.411189e-04	2.702171e-02	2.448655e-02	1.337359e-02	6.580529e-03	1.910261e-02	2.342686e-02	6.092173e-03	1.586880e-02	1.200325e-02	4.271776e-02	9.480363e-03	1.698013e-02	4.160632e-02	1.242651e-02	1.056031e-02	7.674704e-03	2.740673e-02	8.496674e-03	1.059880e-02	5.533978e-03	1.016079e-02	8.918696e-03	5.082719e-03	7.833241e-03	8.354627e-03	2.381007e-02	1.671450e-02	9.122272e-03	3.307882e-02	4.500338e-03
383000	-3.481955e+04	1.944163e+01	9.626862e-02	3.214997e-01	1.490577e-01	1.490577e-01	1.878475e-01	9.626862e-02	172	4	5.702927e-03	7.310811e-02	3.073315e-01	4.536406e-01	4.369906e-01	1.093688e-01	7.062229e-03	9.095736e-03	6.411189e-04	2.973681e-02	2.448655e-02	1.337359e-02	6.757753e-03	1.910261e-02	2.342686e-02	6.092173e-03	1.586880e-02	1.200325e-02	4.271776e-02	9.480363e-03	1.698013e-02	4.160632e-02	1.186986e-02	1.056031e-02	7.674704e-03	2.740673e-02	8.496674e-03	1.059880e-02	5.533978e-03	1.016079e-02	8.918696e-03	2.722392e-03	7.833241e-03	8.354627e-03	2.617039e-02	1.399940e-02	9.122272e-03	3.521586e-02	4.500338e-03
384000	-3.480342e+04	1.992075e+01	9.823107e-02	3.214997e-01	1.490577e-01	1.490577e-01	1.878475e-01	9.430617e-02	176	5	5.702927e-03	6.705880e-02	2.864639e-01	3.615504e-01	4.524851e-01	1.859645e-01	7.062229e-03	9.095736e-03	6.411189e-04	2.973681e-02	2.180469e-02	1.337359e-02	6.757753e-03	1.910261e-02	2.342686e-02	5.192104e-03	1.586880e-02	1.200325e-02	4.271776e-02	9.480363e-03	1.788020e-02	4.160632e-02	1.186986e-02	1.056031e-02	7.674704e-03	2.740673e-02	8.496674e-03	1.059880e-02	5.533978e-03	1.016079e-02	8.918696e-03	5.404254e-03	7.833241e-03	8.354627e-03	2.617039e-02	1.399940e-02	9.122272e-03	3.521586e-02	4.500338e-03
385000	-3.480408e+04	1.910950e+01	9.589545e-02	3.060970e-01	1.575372e-01	1.760703e-01	1.760703e-01	8.832975e-02	196	5	5.702927e-03	6.893885e-02	3.019936e-01	3.678093e-01	4.237835e-01	2.084073e-01	1.089764e-02	9.095736e-03	6.411189e-04	2.973681e-02	2.180469e-02	1.337359e-02	7.050868e-03	1.910261e-02	2.342686e-02	1.066379e-02	1.586880e-02	1.200325e-02	4.271776e-02	9.480363e-03	1.788020e-02	4.160632e-02	1.186986e-02	1.056031e-02	7.674704e-03	2.740673e-02	8.496674e-03	1.059880e-02	5.240864e-03	1.016079e-02	8.918696e-03	5.404254e-03	6.252287e-03	8.354627e-03	2.617039e-02	1.399940e-02	9.122272e-03	3.521586e-02	4.500338e-03
386000	-3.480062e+04	2.017305e+01	1.007495e-01	3.255102e-01	1.393999e-01	1.667954e-01	1.667954e-01	1.007495e-01	192	4	7.085680e-03	6.630537e-02	2.661638e-01	4.200758e-01	4.191514e-01	1.607728e-01	9.505625e-03	1.003662e-02	7.221485e-04	2.980556e-02	1.879840e-02	1.337798e-02	6.536659e-03	1.797463e-02	2.292057e-02	8.691035e-03	1.617201e-02	1.321663e-02	4.187969e-02	1.026829e-02	1.722988e-02	4.298254e-02	7.845012e-03	1.155973e-02	6.980052e-03	2.577015e-02	9.180475e-03	1.036496e-02	5.196754e-03	1.074716e-02	7.332900e-03	4.717325e-03	7.355319e-03	7.004046e-03	2.668659e-02	1.405326e-02	9.047606e-03	3.806069e-02	4.230374e-03
387000	-3.480451e+04	2.009806e+01	9.707488e-02	3.383362e-01	1.378047e-01	1.692825e-01	1.692825e-01	8.821936e-02	196	5	5.495113e-03	6.630537e-02	2.544105e-01	3.949815e-01	4.168267e-01	1.881918e-01	9.505625e-03	1.003662e-02	7.221485e-04	3.007982e-02	1.879840e-02	1.337798e-02	6.536659e-03	1.995585e-02	2.292057e-02	8.691035e-03	1.617201e-02	1.321663e-02	4.187969e-02	1.026829e-02	1.722988e-02	4.298254e-02	8.551462e-03	1.155973e-02	6.980052e-03	2.577015e-02	9.180475e-03	1.036496e-02	5.196754e-03	1.074716e-02	7.332900e-03	4.717325e-03	7.355319e-03	7.004046e-03	2.668659e-02	1.405326e-02	8.341156e-03	3.806069e-02	4.230374e-03
388000	-3.482064e+04	2.153271e+01	1.144766e-01	3.708061e-01	1.144766e-01	1.144766e-01	1.712875e-01	1.144766e-01	58	3	5.287841e-03	6.706018e-02	3.207205e-01	3.808592e-01	4.754911e-01	1.436497e-01	5.760100e-03	6.929034e-03	6.699610e-04	1.936166e-02	2.238438e-02	1.216918e-02	8.402225e-03	1.437194e-02	2.099785e-02	6.154289e-03	1.393808e-02	8.792755e-03	3.089133e-02	9.600854e-03	1.256322e-02	5.003504e-02	9.333588e-03	1.722993e-02	5.122103e-03	2.535335e-02	1.291394e-02	1.894588e-02	8.208532e-03	1.184953e-02	1.117638e-02	6.188013e-03	6.102810e-03	7.451484e-03	2.810202e-02	1.528435e-02	1.012682e-02	4.379561e-02	6.330596e-03
389000	-3.482081e+04	2.149728e+01	8.672431e-02	3.372342e-01	1.488422e-01	1.702375e-01	1.702375e-01	8.672431e-02	192	4	5.219600e-03	5.809276e-02	2.478659e-01	3.488772e-01	5.103664e-01	1.407564e-01	9.014252e-03	9.981006e-03	1.943734e-04	2.098619e-02	2.052488e-02	1.261600e-02	8.218698e-03	1.842159e-02	1.935970e-02	9.588348e-03	1.613670e-02	1.114566e-02	3.773018e-02	9.204375e-03	1.439592e-02	4.422485e-02	6.159002e-03	9.445082e-03	4.059652e-03	2.642116e-02	7.842925e-03	1.298766e-02	5.333801e-03	1.086099e-02	1.188078e-02	4.955281e-03	5.650957e-03	8.416474e-03	2.637745e-02	1.411184e-02	9.503587e-03	4.420949e-02	5.430680e-03
390000	-3.479991e+04	2.130878e+01	1.052182e-01	3.355393e-01	1.173331e-01	1.683456e-01	1.683456e-01	1.052182e-01	192	4	5.658790e-03	5.995713e-02	2.379533e-01	4.297850e-01	3.433063e-01	2.269087e-01	9.753969e-03	9.947550e-03	2.808787e-04	2.854719e-02	1.743259e-02	1.310224e-02	7.887279e-03	1.613179e-02	2.345624e-02	7.817583e-03	1.837157e-02	1.240561e-02	4.022806e-02	1.054103e-02	1.603744e-02	4.328710e-02	7.593116e-03	1.089153e-02	5.564366e-03	2.466410e-02	1.053653e-02	1.322061e-02	7.634441e-03	1.109491e-02	7.962381e-03	4.507282e-03	5.525379e-03	6.826741e-03	2.415023e-02	1.504188e-02	9.971523e-03	3.620667e-02	5.122425e-03
391000	-3.479410e+04	2.091943e+01	1.031544e-01	3.438015e-01	1.300467e-01	1.599215e-01	1.599215e-01	1.031544e-01	192	4	5.658790e-03	5.995713e-02	2.853813e-01	4.135159e-01	3.980547e-01	1.884294e-01	9.753969e-03	9.947550e-03	1.091446e-04	2.854719e-02	1.789982e-02	1.310224e-02	7.887279e-03	1.613179e-02	2.345624e-02	7.817583e-03	1.854331e-02	1.240561e-02	4.022806e-02	1.054103e-02	1.603744e-02	4.328710e-02	7.593116e-03	1.089153e-02	5.564366e-03	2.466410e-02	1.053653e-02	1.322061e-02	7.634441e-03	1.109491e-02	7.962381e-03	3.468627e-03	5.525379e-03	6.826741e-03	2.415023e-02	1.504188e-02	9.971523e-03	3.620667e-02	5.122425e-03
392000	-3.480270e+04	2.097759e+01	1.056354e-01	3.424918e-01	1.371012e-01	1.371012e-01	1.720350e-01	1.056354e-01	172	4	5.658790e-03	5.995713e-02	2.394598e-01	4.229656e-01	4.050960e-01	1.719384e-01	5.569842e-03	9.947550e-03	2.335059e-03	2.854719e-02	1.789982e-02	1.310224e-02	8.125044e-03	1.613179e-02	2.345624e-02	7.817583e-03	1.854331e-02	1.240561e-02	4.022806e-02	1.054103e-02	1.603744e-02	4.423829e-02	7.593116e-03	1.089153e-02	5.564366e-03	2.243818e-02	1.053653e-02	1.501695e-02	7.634441e-03	1.252747e-02	7.962381e-03	3.468627e-03	5.525379e-03	6.826741e-03	2.415023e-02	1.504188e-02	9.020332e-03	3.620667e-02	5.122425e-03
393000	-3.480411e+04	2.054075e+01	8.899149e-02	3.424918e-01	1.717974e-01	1.359304e-01	1.717974e-01	8.899149e-02	187	4	6.545925e-03	5.995713e-02	2.440842e-01	3.776258e-01	3.904551e-01	2.319191e-01	5.569842e-03	9.947550e-03	2.335059e-03	2.854719e-02	1.789982e-02	1.310224e-02	8.125044e-03	1.613179e-02	2.345624e-02	7.817583e-03	1.854331e-02	1.240561e-02	4.022806e-02	1.054103e-02	1.603744e-02	4.423829e-02	7.593116e-03	1.089153e-02	5.564366e-03	2.243818e-02	1.053653e-02	1.501695e-02	7.634441e-03	1.027702e-02	7.962381e-03	3.468627e-03	5.525379e-03	6.826741e-03	2.415023e-02	1.504188e-02	9.020332e-03	3.620667e-02	3.615865e-03
394000	-3.481887e+04	2.136302e+01	1.002144e-01	3.358976e-01	1.654501e-01	1.332842e-01	1.654501e-01	9.970369e-02	191	5	4.323222e-03	5.994841e-02	2.341502e-01	3.305075e-01	4.718400e-01	1.976525e-01	1.127069e-02	1.076286e-02	1.089818e-03	2.426044e-02	2.153763e-02	1.372211e-02	8.079779e-03	1.620480e-02	2.326755e-02	7.110145e-03	2.056043e-02	1.045247e-02	3.809645e-02	7.761348e-03	1.283881e-02	4.783096e-02	7.333781e-03	9.863120e-03	2.294172e-03	2.700749e-02	7.283640e-03	1.220051e-02	6.450351e-03	9.763614e-03	7.909988e-03	4.552111e-03	4.899208e-03	8.064781e-03	2.612104e-02	1.716575e-02	7.637385e-03	3.842552e-02	4.902860e-03
395000	-3.480132e+04	2.093075e+01	8.919923e-02	3.532943e-01	1.490401e-01	1.490401e-01	1.702271e-01	8.919923e-02	172	4	4.346235e-03	5.880126e-02	2.400721e-01	3.112623e-01	4.178044e-01	2.709334e-01	4.600304e-03	1.141801e-02	2.184075e-03	2.852384e-02	1.928945e-02	1.177836e-02	7.050434e-03	1.419524e-02	2.286824e-02	8.522722e-03	1.418371e-02	1.443010e-02	4.009766e-02	1.041729e-02	1.591529e-02	4.174155e-02	7.686807e-03	1.152544e-02	5.345191e-03	2.465903e-02	1.059566e-02	1.482718e-02	6.128414e-03	9.936605e-03	9.445135e-03	3.631742e-03	5.313585e-03	7.385890e-03	2.503395e-02	1.600588e-02	7.999843e-03	3.669267e-02	3.606563e-03
396000	-3.481785e+04	2.029688e+01	1.062304e-01	3.696032e-01	1.359963e-01	1.359963e-01	1.682662e-01	8.390745e-02	176	5	4.346235e-03	5.880126e-02	2.892361e-01	3.467617e-01	4.654138e-01	1.878245e-01	4.600304e-03	1.141801e-02	2.184075e-03	2.852384e-02	1.928945e-02	1.160365e-02	7.050434e-03	1.419524e-02	2.301244e-02	8.522722e-03	1.418371e-02	1.443010e-02	4.009766e-02	1.041729e-02	1.591529e-02	4.174155e-02	7.686807e-03	1.152544e-02	5.519909e-03	2.465903e-02	1.059566e-02	1.482718e-02	6.128414e-03	9.936605e-03	9.445135e-03	3.631742e-03	5.313585e-03	7.385890e-03	2.284020e-02	1.600588e-02	1.056624e-02	3.669267e-02	3.606563e-03
397000	-3.482750e+04	2.044604e+01	1.288597e-01	3.365601e-01	1.288597e-01	1.288597e-01	1.835395e-01	9.332125e-02	61	4	4.761346e-03	6.087289e-02	2.770633e-01	3.359399e-01	4.542702e-01	2.097899e-01	3.131528e-03	1.141801e-02	2.184075e-03	2.852384e-02	1.928945e-02	1.160365e-02	7.050434e-03	1.419524e-02	2.301244e-02	8.522722e-03	1.565249e-02	1.393365e-02	4.009766e-02	1.041729e-02	1.591529e-02	4.174155e-02	7.686807e-03	1.152544e-02	5.519909e-03	2.465903e-02	1.059566e-02	1.482718e-02	6.128414e-03	9.936605e-03	9.445135e-03	3.631742e-03	5.313585e-03	7.385890e-03	2.284020e-02	1.600588e-02	1.056624e-02	3.669267e-02	3.606563e-03
398000	-3.483110e+04	1.950621e+01	1.143194e-01	3.264716e-01	1.468387e-01	1.468387e-01	1.695808e-01	9.595084e-02	176	5	7.914206e-03	7.791922e-02	2.653615e-01	3.342645e-01	4.679904e-01	1.977451e-01	6.684846e-03	6.627735e-03	7.763484e-04	1.954814e-02	2.224540e-02	1.227559e-02	7.127101e-03	2.008430e-02	2.170798e-02	7.713847e-03	1.634504e-02	8.836124e-03	3.137777e-02	9.209042e-03	1.367721e-02	3.551354e-02	1.084135e-02	7.953704e-03	5.425984e-03	2.447327e-02	1.231165e-02	1.881677e-02	6.902053e-03	1.068684e-02	1.179922e-02	4.654416e-03	5.657413e-03	8.194791e-03	2.757773e-02	1.629578e-02	9.410940e-03	4.227104e-02	5.129745e-03
399000	-3.482926e+04	1.854666e+01	8.125760e-02	3.348653e-01	1.324073e-01	1.826441e-01	1.826441e-01	8.618162e-02	196	5	8.353685e-03	7.762897e-02	2.985343e-01	4.289635e-01	3.777769e-01	1.932596e-01	6.684846e-03	6.627735e-03	7.763484e-04	1.954814e-02	2.224540e-02	1.227559e-02	7.127101e-03	2.008430e-02	2.170798e-02	7.713847e-03	1.634504e-02	8.836124e-03	3.137777e-02	9.209042e-03	1.367721e-02	3.551354e-02	1.084135e-02	7.953704e-03	5.425984e-03	2.447327e-02	1.231165e-02	1.881677e-02	6.902053e-03	1.068684e-02	1.179922e-02	4.654416e-03	5.657413e-03	8.194791e-03	2.757773e-02	1.629578e-02	9.410940e-03	4.227104e-02	5.129745e-03
400000	-3.481411e+04	1.916463e+01	9.544954e-02	3.354140e-01	1.391200e-01	1.391200e-01	1.954470e-01	9.544954e-02	172	4	6.301626e-03	7.613174e-02	2.951723e-01	4.221188e-01	4.527355e-01	1.251457e-01	6.684846e-03	6.627735e-03	7.763484e-04	1.954814e-02	2.224540e-02	1.227559e-02	7.127101e-03	2.008430e-02	2.170798e-02	7.713847e-03	1.634504e-02	8.836124e-03	3.137777e-02	9.209042e-03	1.367721e-02	3.551354e-02	1.084135e-02	7.953704e-03	5.425984e-03	2.447327e-02	1.231165e-02	1.881677e-02	6.902053e-03	1.076766e-02	1.179922e-02	4.654416e-03	5.657413e-03	8.194791e-03	2.757773e-02	1.629578e-02	9.410940e-03	4.227104e-02	5.129745e-03
401000	-3.482511e+04	2.094242e+01	9.172698e-02	3.433653e-01	1.379134e-01	1.379134e-01	1.973539e-01	9.172698e-02	172	4	8.872983e-03	7.658253e-02	2.775887e-01	4.644651e-01	3.788913e-01	1.566436e-01	9.701159e-03	9.784319e-03	9.906275e-04	2.268987e-02	1.798697e-02	1.205401e-02	7.813903e-03	1.901148e-02	2.282400e-02	9.601348e-03	1.726691e-02	1.294994e-02	3.609026e-02	6.594227e-03	1.228292e-02	4.567913e-02	7.821757e-03	7.873899e-03	6.584863e-03	3.052739e-02	9.348772e-03	1.143970e-02	5.890996e-03	1.016868e-02	8.573674e-03	3.600166e-03	4.824999e-03	7.899946e-03	2.601126e-02	1.720212e-02	9.571759e-03	4.004207e-02	5.761213e-03
402000	-3.480699e+04	2.071027e+01	1.083690e-01	3.190988e-01	1.306966e-01	1.306966e-01	1.804426e-01	1.306966e-01	174	4	8.872983e-03	7.754093e-02	2.613147e-01	3.981374e-01	4.323382e-01	1.695244e-01	1.005631e-02	9.784319e-03	9.906275e-04	2.040628e-02	1.798697e-02	1.205401e-02	7.813903e-03	1.901148e-02	2.282400e-02	9.601348e-03	1.726691e-02	1.294994e-02	3.609026e-02	6.594227e-03	1.228292e-02	4.193697e-02	9.813552e-03	7.873899e-03	6.584863e-03	2.720773e-02	9.348772e-03	1.475936e-02	5.890996e-03	1.016868e-02	8.573674e-03	7.342326e-03	4.824999e-03	7.899946e-03	2.601126e-02	1.720212e-02	9.571759e-03	4.004207e-02	5.761213e-03
403000	-3.481618e+04	2.094453e+01	1.161829e-01	3.346246e-01	1.340159e-01	1.340159e-01	1.963278e-01	8.483286e-02	176	5	8.872983e-03	7.754093e-02	3.098744e-01	4.865012e-01	3.335864e-01	1.799124e-01	1.005631e-02	9.784319e-03	3.146245e-03	2.040628e-02	1.739928e-02	1.205401e-02	7.813903e-03	1.901148e-02	2.849128e-02	9.601348e-03	1.726691e-02	1.294994e-02	3.609026e-02	6.594227e-03	1.228292e-02	4.193697e-02	9.813552e-03	7.873899e-03	6.584863e-03	2.720773e-02	9.348772e-03	1.475936e-02	5.890996e-03	1.016868e-02	8.573674e-03	7.342326e-03	4.824999e-03	7.899946e-03	2.601126e-02	1.813547e-02	9.571759e-03	4.004207e-02	5.761213e-03
404000	-3.480691e+04	2.095399e+01	8.089431e-02	3.566426e-01	1.176091e-01	1.784421e-01	1.784421e-01	8.796970e-02	196	5	8.517613e-03	5.846309e-02	2.676728e-01	4.136779e-01	3.818174e-01	2.045047e-01	4.478133e-03	9.496569e-03	1.989136e-03	2.998614e-02	2.021042e-02	1.158991e-02	5.456971e-03	1.559200e-02	2.376303e-02	8.623192e-03	1.510090e-02	1.225392e-02	4.026474e-02	9.211596e-03	1.769870e-02	4.102782e-02	7.514971e-03	1.073207e-02	5.225577e-03	2.555262e-02	9.760153e-03	1.436026e-02	5.707597e-03	1.144571e-02	6.904710e-03	5.137134e-03	6.741078e-03	8.289018e-03	2.462495e-02	1.400486e-02	1.094933e-02	3.732508e-02	3.946265e-03
405000	-3.481192e+04	2.019880e+01	8.766616e-02	3.348078e-01	1.431837e-01	1.431837e-01	2.034925e-01	8.766616e-02	172	4	9.185651e-03	7.754093e-02	2.835998e-01	4.291532e-01	3.644214e-01	2.064254e-01	1.005631e-02	9.784319e-03	3.146245e-03	2.040628e-02	1.739928e-02	1.301641e-02	7.571811e-03	1.901148e-02	2.849128e-02	9.601348e-03	1.726691e-02	1.294994e-02	3.609026e-02	6.594227e-03	1.228292e-02	4.193697e-02	9.813552e-03	7.873899e-03	6.584863e-03	2.744268e-02	9.348772e-03	1.475936e-02	5.890996e-03	1.016868e-02	8.573674e-03	7.342326e-03	4.824999e-03	7.899946e-03	2.542926e-02	1.467430e-02	9.571759e-03	3.768267e-02	5.761213e-03
406000	-3.480927e+04	1.996126e+01	8.922852e-02	3.172787e-01	1.602680e-01	1.602680e-01	1.837283e-01	8.922852e-02	172	4	5.301921e-03	7.754093e-02	2.493929e-01	4.454334e-01	3.865824e-01	1.679841e-01	1.005631e-02	9.784319e-03	3.014971e-04	2.040628e-02	1.739928e-02	1.301641e-02	7.571811e-03	1.901148e-02	2.849128e-02	9.601348e-03	1.726691e-02	1.294994e-02	3.601084e-02	6.594227e-03	1.228292e-02	4.193697e-02	9.813552e-03	7.873899e-03	6.584863e-03	2.744268e-02	9.348772e-03	1.475936e-02	5.890996e-03	1.016868e-02	8.573674e-03	7.342326e-03	4.824999e-03	7.899946e-03	2.542926e-02	1.467430e-02	9.571759e-03	3.768267e-02	5.761213e-03
407000	-3.480320e+04	1.938000e+01	1.079435e-01	3.061857e-01	1.465466e-01	1.465466e-01	1.848340e-01	1.079435e-01	172	4	5.301921e-03	7.170731e-02	2.493929e-01	3.733858e-01	4.663987e-01	1.602155e-01	1.005631e-02	9.784319e-03	3.014971e-04	2.040628e-02	1.739928e-02	1.301641e-02	7.571811e-03	1.901148e-02	2.849128e-02	9.601348e-03	1.813527e-02	1.294994e-02	3.601084e-02	6.594227e-03	1.228292e-02	4.193697e-02	9.813552e-03	7.873899e-03	6.584863e-03	2.744268e-02	9.348772e-03	1.589842e-02	5.890996e-03	1.016868e-02	8.573674e-03	7.342326e-03	4.824999e-03	7.899946e-03	2.542926e-02	1.467430e-02	9.571759e-03	3.768267e-02	5.761213e-03
408000	-3.481174e+04	2.076935e+01	8.246351e-02	3.513044e-01	1.255281e-01	1.791203e-01	1.791203e-01	8.246351e-02	192	4	6.946447e-03	7.170731e-02	2.860756e-01	3.310740e-01	5.148944e-01	1.540316e-01	1.005631e-02	9.784319e-03	3.014971e-04	2.040628e-02	1.739928e-02	1.384296e-02	7.571811e-03	1.901148e-02	2.849128e-02	9.601348e-03	1.813527e-02	1.294994e-02	3.601084e-02	6.594227e-03	1.235310e-02	4.193697e-02	9.813552e-03	7.873899e-03	5.758310e-03	2.744268e-02	9.348772e-03	1.589842e-02	5.890996e-03	1.016868e-02	8.573674e-03	7.342326e-03	4.824999e-03	7.899946e-03	2.542926e-02	1.467430e-02	9.571759e-03	3.768267e-02	5.761213e-03
409000	-3.481122e+04	2.008456e+01	1.195369e-01	3.365954e-01	1.361159e-01	1.195369e-01	1.686781e-01	1.195369e-01	138	4	2.686884e-03	6.074297e-02	2.613685e-01	3.161740e-01	4.757089e-01	2.081171e-01	1.005631e-02	9.784319e-03	3.014971e-04	2.040628e-02	1.739928e-02	1.384296e-02	7.571811e-03	1.901148e-02	2.865851e-02	9.601348e-03	1.813527e-02	1.294994e-02	3.601084e-02	6.594227e-03	1.235310e-02	4.193697e-02	9.813552e-03	7.873899e-03	5.758310e-03	2.744268e-02	9.348772e-03	1.589842e-02	5.890996e-03	1.016868e-02	8.573674e-03	7.342326e-03	4.824999e-03	1.078527e-02	2.542926e-02	1.467430e-02	9.571759e-03	3.768267e-02	5.761213e-03
410000	-3.482056e+04	1.982733e+01	9.035115e-02	3.249853e-01	1.303856e-01	1.819634e-01	1.819634e-01	9.035115e-02	192	4	6.272817e-03	6.724063e-02	2.729138e-01	3.850941e-01	4.158464e-01	1.990595e-01	1.005631e-02	9.784319e-03	3.014971e-04	2.040628e-02	1.739928e-02	1.384296e-02	7.571811e-03	1.901148e-02	2.865851e-02	9.601348e-03	1.813527e-02	1.294994e-02	3.601084e-02	6.594227e-03	1.235310e-02	4.193697e-02	9.813552e-03	7.873899e-03	5.512923e-03	2.744268e-02	9.348772e-03	1.589842e-02	5.890996e-03	1.016868e-02	8.233113e-03	7.342326e-03	4.824999e-03	1.078527e-02	2.542926e-02	1.467430e-02	9.571759e-03	3.768267e-02	5.761213e-03
411000	-3.481317e+04	1.948705e+01	8.983627e-02	3.238657e-01	1.565516e-01	1.565516e-01	1.833585e-01	8.983627e-02	172	4	6.272817e-03	6.724063e-02	2.534269e-01	4.508628e-01	3.807929e-01	1.683444e-01	1.005631e-02	9.784319e-03	3.014971e-04	2.040628e-02	1.739928e-02	1.384296e-02	7.571811e-03	1.901148e-02	2.865851e-02	9.601348e-03	1.813527e-02	1.294994e-02	3.601084e-02	6.594227e-03	1.235310e-02	4.193697e-02	9.813552e-03	7.873899e-03	3.734284e-03	2.744268e-02	9.348772e-03	1.589842e-02	5.890996e-03	1.016868e-02	8.233113e-03	7.342326e-03	4.824999e-03	1.078527e-02	2.542926e-02	1.467430e-02	9.571759e-03	3.768267e-02	5.761213e-03
412000	-3.480279e+04	1.944256e+01	1.112882e-01	3.351149e-01	1.308832e-01	1.308832e-01	1.924394e-01	9.939113e-02	176	5	6.986353e-03	7.200110e-02	2.691311e-01	4.302112e-01	3.902922e-01	1.794966e-01	1.005631e-02	9.784319e-03	3.014971e-04	2.040628e-02	2.122376e-02	1.486981e-02	7.571811e-03	1.901148e-02	2.865851e-02	1.142397e-02	1.813527e-02	1.429615e-02	3.601084e-02	6.594227e-03	1.235310e-02	4.193697e-02	9.813552e-03	7.873899e-03	3.734284e-03	2.744268e-02	9.348772e-03	1.589842e-02	5.890996e-03	1.016868e-02	8.233113e-03	7.342326e-03	4.824999e-03	9.758417e-03	2.542926e-02	1.467430e-02	9.571759e-03	3.768267e-02	3.938592e-03
413000	-3.480593e+04	1.956529e+01	1.035128e-01	3.277061e-01	1.436418e-01	1.436418e-01	1.779846e-01	1.035128e-01	172	4	6.847992e-03	8.235025e-02	2.691311e-01	4.563712e-01	4.417820e-01	1.018468e-01	1.005631e-02	9.784319e-03	3.014971e-04	2.040628e-02	2.122376e-02	1.486981e-02	7.571811e-03	2.322579e-02	2.865851e-02	7.209665e-03	1.778264e-02	1.429615e-02	3.601084e-02	6.594227e-03	1.235310e-02	4.193697e-02	9.813552e-03	1.276549e-02	3.734284e-03	2.744268e-02	9.348772e-03	1.589842e-02	5.890996e-03	1.016868e-02	8.233113e-03	7.342326e-03	4.824999e-03	9.758417e-03	2.542926e-02	1.467430e-02	9.571759e-03	3.719515e-02	3.938592e-03
414000	-3.481355e+04	2.123806e+01	8.940463e-02	3.543874e-01	1.473262e-01	1.473262e-01	1.721509e-01	8.940463e-02	172	4	7.738164e-03	6.402107e-02	2.399368e-01	3.875919e-01	3.626220e-01	2.497861e-01	6.666234e-03	7.991180e-03	2.843154e-03	2.931638e-02	1.911132e-02	1.089836e-02	6.060204e-03	1.957993e-02	2.838767e-02	7.216937e-03	1.445148e-02	1.004995e-02	3.562890e-02	7.901227e-03	1.559969e-02	3.813804e-02	7.727041e-03	1.061198e-02	6.666017e-03	2.367285e-02	1.271136e-02	1.373617e-02	7.244398e-03	1.240739e-02	4.681565e-03	4.683964e-03	6.083392e-03	6.745754e-03	2.809794e-02	1.503163e-02	7.153030e-03	3.725549e-02	4.570493e-03
415000	-3.480783e+04	1.977559e+01	9.592261e-02	3.435913e-01	1.360781e-01	1.360781e-01	1.904479e-01	9.788210e-02	176	5	6.847992e-03	8.333619e-02	2.994270e-01	4.528232e-01	3.860356e-01	1.611411e-01	9.973330e-03	1.014469e-02	2.713752e-04	2.064850e-02	2.013905e-02	1.394458e-02	7.736429e-03	1.913507e-02	2.494879e-02	9.772679e-03	1.791702e-02	1.407979e-02	3.735457e-02	8.038004e-03	1.633798e-02	4.295842e-02	9.820823e-03	1.274025e-02	3.153607e-03	2.755580e-02	8.709914e-03	1.571888e-02	6.429076e-03	1.180803e-02	8.413826e-03	7.404177e-03	4.715359e-03	1.061806e-02	2.566402e-02	1.335598e-02	1.028144e-02	3.886689e-02	5.117832e-03
416000	-3.478984e+04	1.949660e+01	1.103233e-01	3.318254e-01	1.327878e-01	1.327878e-01	1.819524e-01	1.103233e-01	172	4	6.847992e-03	8.333619e-02	2.959606e-01	3.545314e-01	4.786824e-01	1.667862e-01	9.973330e-03	1.014469e-02	2.713752e-04	2.064850e-02	2.013905e-02	1.394458e-02	7.736429e-03	1.913507e-02	2.494879e-02	9.772679e-03	1.791702e-02	1.407979e-02	3.735457e-02	8.038004e-03	1.633798e-02	4.295842e-02	9.820823e-03	1.274025e-02	3.153607e-03	2.755580e-02	8.709914e-03	1.571888e-02	6.429076e-03	1.180803e-02	7.189973e-03	7.404177e-03	4.715359e-03	8.639233e-03	2.566402e-02	1.533480e-02	1.028144e-02	3.886689e-02	5.117832e-03
417000	-3.479220e+04	1.964715e+01	1.141786e-01	3.271105e-01	1.535907e-01	1.141786e-01	1.913341e-01	9.960758e-02	142	5	6.847992e-03	8.333619e-02	2.918777e-01	3.870428e-01	4.623511e-01	1.506061e-01	7.903924e-03	1.014469e-02	2.713752e-04	2.248264e-02	2.013905e-02	1.394458e-02	7.736429e-03	2.120447e-02	2.494879e-02	9.772679e-03	1.589125e-02	1.407979e-02	3.770299e-02	8.038004e-03	1.633798e-02	4.295842e-02	9.553856e-03	1.274025e-02	3.153607e-03	2.755580e-02	8.709914e-03	1.571888e-02	6.429076e-03	1.180803e-02	7.189973e-03	5.570040e-03	4.715359e-03	8.639233e-03	2.566402e-02	1.533480e-02	1.028144e-02	3.886689e-02	5.117832e-03
418000	-3.479346e+04	1.887209e+01	9.443796e-02	3.174998e-01	1.511599e-01	1.511599e-01	1.962596e-01	8.948285e-02	176	5	6.553719e-03	7.657578e-02	2.794161e-01	4.015696e-01	4.011748e-01	1.972556e-01	7.903924e-03	7.717060e-03	2.713752e-04	2.248264e-02	2.443965e-02	1.394458e-02	7.736429e-03	2.120447e-02	2.494879e-02	9.772679e-03	1.589125e-02	1.300915e-02	3.770299e-02	8.038004e-03	1.383062e-02	4.295842e-02	9.553856e-03	1.274025e-02	3.153607e-03	2.418471e-02	8.709914e-03	1.571888e-02	6.429076e-03	1.180803e-02	9.697338e-03	5.570040e-03	4.715359e-03	8.639233e-03	2.566402e-02	1.533480e-02	1.028144e-02	3.886689e-02	5.117832e-03
419000	-3.478906e+04	1.939593e+01	9.322442e-02	3.336405e-01	1.391678e-01	1.391678e-01	2.015749e-01	9.322442e-02	172	4	8.700450e-03	7.657578e-02	2.847571e-01	4.391083e-01	4.113338e-01	1.495579e-01	7.903924e-03	7.717060e-03	2.427413e-03	2.248264e-02	2.365064e-02	1.394458e-02	7.736429e-03	2.120447e-02	2.279275e-02	9.772679e-03	1.589125e-02	1.300915e-02	3.770299e-02	8.038004e-03	1.461962e-02	4.295842e-02	9.553856e-03	1.368748e-02	3.153607e-03	2.418471e-02	8.709914e-03	1.571888e-02	6.429076e-03	1.180803e-02	9.697338e-03	5.570040e-03	4.715359e-03	8.639233e-03	2.566402e-02	1.533480e-02	1.028144e-02	3.886689e-02	5.117832e-03
420000	-3.480823e+04	1.928195e+01	1.062079e-01	3.526163e-01	1.062079e-01	1.261478e-01	1.826722e-01	1.261478e-01	86	4	8.700450e-03	6.910268e-02	3.041615e-01	3.899974e-01	4.595494e-01	1.504533e-01	7.903924e-03	7.717060e-03	2.427413e-03	2.248264e-02	2.365064e-02	1.136940e-02	7.736429e-03	2.120447e-02	2.279275e-02	9.772679e-03	1.589125e-02	1.300915e-02	3.770299e-02	8.038004e-03	1.461962e-02	4.295842e-02	9.553856e-03	1.541655e-02	5.684464e-03	2.418471e-02	8.709914e-03	1.571888e-02	6.429076e-03	1.180803e-02	9.697338e-03	5.570040e-03	4.715359e-03	9.485340e-03	2.566402e-02	1.280395e-02	1.028144e-02	3.965329e-02	5.117832e-03
421000	-3.480392e+04	1.942769e+01	1.094209e-01	3.455550e-01	1.630912e-01	1.094209e-01	1.630912e-01	1.094209e-01	134	3	4.865596e-03	7.161154e-02	2.932448e-01	4.113131e-01	4.483185e-01	1.403684e-01	7.903924e-03	7.013605e-03	2.427413e-03	2.248264e-02	2.365064e-02	1.136940e-02	7.951642e-03	2.120447e-02	2.279275e-02	9.557467e-03	1.589125e-02	1.300915e-02	3.770299e-02	8.038004e-03	1.461962e-02	4.295842e-02	9.867183e-03	1.541655e-02	5.684464e-03	2.488816e-02	8.709914e-03	1.571888e-02	6.429076e-03	1.180803e-02	9.697338e-03	5.570040e-03	4.715359e-03	9.485340e-03	2.566402e-02	1.280395e-02	1.028144e-02	3.965329e-02	3.901648e-03
422000	-3.479315e+04	1.956109e+01	1.100907e-01	3.402307e-01	1.459996e-01	1.100907e-01	1.834975e-01	1.100907e-01	138	4	4.865596e-03	6.903328e-02	2.984681e-01	3.930451e-01	4.433132e-01	1.636417e-01	7.903924e-03	7.013605e-03	2.427413e-03	2.248264e-02	2.365064e-02	1.136940e-02	7.951642e-03	2.120447e-02	2.279275e-02	9.557467e-03	1.589125e-02	1.300915e-02	3.770299e-02	8.038004e-03	1.461962e-02	4.243577e-02	8.445634e-03	8.734494e-03	5.684464e-03	2.488816e-02	8.709914e-03	1.571888e-02	6.429076e-03	1.180803e-02	9.697338e-03	5.570040e-03	4.715359e-03	9.485340e-03	2.708557e-02	1.280395e-02	1.028144e-02	3.965329e-02	3.901648e-03
423000	-3.479519e+04	1.925693e+01	1.169804e-01	3.160115e-01	1.459469e-01	1.459469e-01	1.792940e-01	9.582040e-02	176	5	4.865596e-03	6.903328e-02	3.020686e-01	4.182867e-01	4.463214e-01	1.353919e-01	7.903924e-03	7.013605e-03	2.427413e-03	2.248264e-02	2.365064e-02	1.136940e-02	7.951642e-03	2.120447e-02	2.279275e-02	9.557467e-03	1.589125e-02	1.300915e-02	3.770299e-02	8.038004e-03	1.461962e-02	4.243577e-02	8.445634e-03	8.734494e-03	5.684464e-03	2.488816e-02	8.709914e-03	1.571888e-02	6.290689e-03	1.180803e-02	9.697338e-03	5.570040e-03	4.715359e-03	9.485340e-03	2.708557e-02	1.280395e-02	1.028144e-02	3.965329e-02	3.901648e-03
424000	-3.480036e+04	1.951812e+01	1.157269e-01	3.397311e-01	1.390116e-01	1.157269e-01	1.833682e-01	1.064353e-01	142	5	4.865596e-03	6.525903e-02	2.566286e-01	3.760486e-01	4.600889e-01	1.638625e-01	7.903924e-03	7.013605e-03	2.427413e-03	2.248264e-02	2.365064e-02	1.136940e-02	7.578512e-03	2.120447e-02	2.279275e-02	9.557467e-03	1.589125e-02	1.300915e-02	3.770299e-02	8.038004e-03	1.461962e-02	4.243577e-02	8.445634e-03	8.734494e-03	5.684464e-03	2.488816e-02	8.709914e-03	1.571888e-02	6.290689e-03	1.180803e-02	6.365823e-03	5.570040e-03	5.633946e-03	9.485340e-03	2.708557e-02	1.280395e-02	1.028144e-02	3.965329e-02	3.901648e-03
425000	-3.480600e+04	2.055265e+01	9.544388e-02	3.490280e-01	1.461438e-01	1.461438e-01	1.677967e-01	9.544388e-02	172	4	7.924955e-03	6.957797e-02	3.064288e-01	4.021594e-01	4.476902e-01	1.501504e-01	9.875303e-03	6.622231e-03	1.556386e-03	2.388344e-02	1.791791e-02	1.272909e-02	8.262873e-03	1.737120e-02	2.430595e-02	1.010969e-02	1.895583e-02	8.675037e-03	3.054885e-02	9.615974e-03	1.313070e-02	4.100294e-02	8.087573e-03	8.973034e-03	8.778329e-03	2.373987e-02	1.151682e-02	1.441736e-02	5.041265e-03	9.858640e-03	1.138712e-02	4.298452e-03	4.726557e-03	6.124013e-03	2.874407e-02	1.328394e-02	9.455420e-03	4.030153e-02	6.490438e-03
426000	-3.479924e+04	1.980923e+01	9.691415e-02	3.089620e-01	1.505615e-01	1.505615e-01	1.960868e-01	9.691415e-02	172	4	4.865596e-03	6.444153e-02	2.615552e-01	3.202992e-01	4.276154e-01	2.520854e-01	7.903924e-03	8.480665e-03	1.649807e-03	2.021130e-02	2.365064e-02	1.136940e-02	7.578512e-03	2.120447e-02	2.279275e-02	9.557467e-03	1.589125e-02	1.300915e-02	3.770299e-02	8.038004e-03	1.461962e-02	4.243577e-02	9.309451e-03	8.734494e-03	6.462071e-03	2.488816e-02	8.709914e-03	1.684000e-02	6.290689e-03	8.318699e-03	6.365823e-03	4.448918e-03	5.633946e-03	8.018279e-03	2.708557e-02	1.280395e-02	1.028144e-02	4.192462e-02	3.901648e-03
427000	-3.480527e+04	2.025961e+01	1.091957e-01	3.204617e-01	1.323230e-01	1.323230e-01	1.965010e-01	1.091957e-01	172	4	4.615052e-03	6.444153e-02	2.759567e-01	3.800717e-01	4.147038e-01	2.052245e-01	7.903924e-03	8.480665e-03	9.969292e-04	2.021130e-02	2.196383e-02	1.188435e-02	7.578512e-03	2.120447e-02	2.279275e-02	9.557467e-03	1.602103e-02	1.300915e-02	3.770299e-02	8.038004e-03	1.461962e-02	4.243577e-02	1.048907e-02	8.734494e-03	6.462071e-03	2.488816e-02	8.797799e-03	1.684000e-02	6.290689e-03	8.318699e-03	6.365823e-03	4.448918e-03	5.633946e-03	7.503338e-03	2.708557e-02	1.280395e-02	1.028144e-02	4.077365e-02	4.424740e-03
428000	-3.479130e+04	2.103060e+01	1.016709e-01	3.608295e-01	1.311787e-01	1.311787e-01	1.734713e-01	1.016709e-01	172	4	6.063447e-03	6.444153e-02	2.631514e-01	4.043445e-01	3.919513e-01	2.037042e-01	7.903924e-03	8.480665e-03	4.228710e-04	2.021130e-02	1.809626e-02	1.188435e-02	7.578512e-03	2.120447e-02	2.279275e-02	9.557467e-03	1.602103e-02	1.300915e-02	3.770299e-02	8.038004e-03	1.461962e-02	4.630334e-02	1.048907e-02	8.734494e-03	6.462071e-03	2.488816e-02	8.797799e-03	1.684000e-02	6.290689e-03	8.318699e-03	6.365823e-03	4.448918e-03	5.633946e-03	7.503338e-03	2.708557e-02	1.280395e-02	1.028144e-02	4.077365e-02	4.424740e-03
429000	-3.479294e+04	2.087573e+01	9.903410e-02	3.542537e-01	1.370652e-01	1.370652e-01	1.735477e-01	9.903410e-02	172	4	6.063447e-03	5.369891e-02	2.280815e-01	3.724394e-01	4.091146e-01	2.184460e-01	5.229048e-03	1.098421e-02	1.019471e-03	2.053713e-02	1.965329e-02	1.182618e-02	7.338546e-03	2.146796e-02	2.192638e-02	8.325531e-03	1.641249e-02	1.264335e-02	3.445340e-02	6.868040e-03	1.290480e-02	4.724562e-02	9.684780e-03	7.833092e-03	6.029143e-03	2.501608e-02	7.579675e-03	1.572246e-02	6.302112e-03	1.091206e-02	6.180297e-03	5.186130e-03	4.440064e-03	7.768970e-03	2.664425e-02	1.646090e-02	1.060161e-02	4.011378e-02	4.488258e-03
430000	-3.479684e+04	2.036999e+01	8.986688e-02	3.522064e-01	1.564223e-01	1.564223e-01	1.564223e-01	8.865982e-02	171	4	6.063447e-03	5.906701e-02	2.475633e-01	3.556822e-01	4.161770e-01	2.281408e-01	5.702602e-03	1.098421e-02	1.019471e-03	2.053713e-02	1.965329e-02	1.182618e-02	7.338546e-03	2.146796e-02	2.192638e-02	7.158591e-03	1.641249e-02	1.264335e-02	3.445340e-02	8.724257e-03	1.290480e-02	4.676257e-02	9.684780e-03	9.000032e-03	6.029143e-03	2.375097e-02	7.579675e-03	1.572246e-02	6.785158e-03	1.091206e-02	6.180297e-03	5.672234e-03	4.440064e-03	7.768970e-03	2.615814e-02	1.646090e-02	1.060161e-02	4.011378e-02	4.488258e-03
431000	-3.479747e+04	1.994031e+01	9.583007e-02	3.422759e-01	1.553546e-01	1.553546e-01	1.553546e-01	9.583007e-02	168	3	6.063447e-03	7.319534e-02	2.701601e-01	4.536397e-01	3.749823e-01	1.713780e-01	5.702602e-03	1.238417e-02	1.019471e-03	2.053713e-02	1.965329e-02	1.182618e-02	7.338546e-03	2.146796e-02	2.192638e-02	7.158591e-03	1.641249e-02	1.264335e-02	3.445340e-02	8.745691e-03	1.290480e-02	4.676257e-02	1.064440e-02	9.362034e-03	6.029143e-03	2.375097e-02	7.579675e-03	1.572246e-02	4.731727e-03	1.091206e-02	7.545738e-03	4.270090e-03	4.623735e-03	7.768970e-03	2.615814e-02	1.646090e-02	1.060161e-02	4.011378e-02	4.488258e-03
432000	-3.480148e+04	2.058038e+01	9.372153e-02	3.170651e-01	1.636532e-01	1.636532e-01	1.757445e-01	8.616238e-02	176	5	7.456962e-03	6.671029e-02	2.616998e-01	3.534823e-01	4.373891e-01	2.091286e-01	4.716624e-03	1.238417e-02	1.627361e-03	2.053713e-02	1.661506e-02	1.281216e-02	7.338546e-03	2.066428e-02	2.192638e-02	5.567018e-03	1.641249e-02	1.264335e-02	3.445340e-02	8.745691e-03	1.290480e-02	4.676257e-02	1.064440e-02	9.362034e-03	8.022630e-03	2.375097e-02	7.391477e-03	1.572246e-02	4.731727e-03	8.918572e-03	6.937848e-03	4.270090e-03	4.623735e-03	7.768970e-03	2.615814e-02	1.805247e-02	1.060161e-02	4.011378e-02	4.488258e-03
433000	-3.480522e+04	2.016644e+01	8.826036e-02	3.403028e-01	1.610588e-01	1.610588e-01	1.610588e-01	8.826036e-02	168	3	6.021037e-03	6.671029e-02	2.616998e-01	4.324305e-01	4.000617e-01	1.675078e-01	7.101445e-03	1.023247e-02	2.295023e-03	1.819821e-02	1.748543e-02	1.021235e-02	8.012699e-03	1.851250e-02	2.278997e-02	5.876474e-03	1.721803e-02	1.086009e-02	3.480602e-02	8.926667e-03	1.569157e-02	4.548394e-02	9.390994e-03	8.026163e-03	7.500003e-03	2.328491e-02	1.031041e-02	1.646899e-02	6.509285e-03	9.941705e-03	6.612523e-03	2.859995e-03	4.739500e-03	7.877717e-03	2.546236e-02	1.968029e-02	9.955671e-03	3.778505e-02	4.879699e-03
434000	-3.480030e+04	2.035034e+01	8.794077e-02	3.142434e-01	1.524442e-01	1.524442e-01	1.930826e-01	9.984489e-02	176	5	6.021037e-03	6.908914e-02	2.799499e-01	4.024681e-01	4.540771e-01	1.434548e-01	6.375471e-03	1.060818e-02	7.770591e-04	1.819821e-02	1.824441e-02	1.403247e-02	8.012699e-03	1.851250e-02	2.278997e-02	5.876474e-03	1.721803e-02	1.086009e-02	3.480602e-02	1.101982e-02	1.569157e-02	4.548394e-02	9.390994e-03	8.026163e-03	7.500003e-03	2.328491e-02	1.031041e-02	1.646899e-02	7.704009e-03	9.941705e-03	6.612523e-03	2.859995e-03	4.739500e-03	7.877717e-03	2.546236e-02	1.968029e-02	9.955671e-03	3.778505e-02	4.879699e-03
435000	-3.479878e+04	2.105788e+01	8.232915e-02	3.497667e-01	1.535419e-01	1.535419e-01	1.535419e-01	1.072785e-01	171	4	6.594579e-03	6.908914e-02	2.799499e-01	4.568429e-01	4.132847e-01	1.298724e-01	5.078859e-03	9.867125e-03	7.769264e-04	1.796019e-02	2.157233e-02	1.466355e-02	7.868738e-03	1.820886e-02	2.122721e-02	6.483216e-03	1.733967e-02	1.029337e-02	3.687909e-02	1.161885e-02	1.585412e-02	4.608900e-02	9.956535e-03	7.455893e-03	7.311423e-03	2.376795e-02	1.070981e-02	1.274761e-02	8.165162e-03	1.046580e-02	6.984385e-03	2.850409e-03	4.331811e-03	1.118409e-02	2.516780e-02	1.920612e-02	1.044724e-02	3.784189e-02	4.202833e-03
436000	-3.481432e+04	1.962347e+01	1.039675e-01	3.028149e-01	1.748794e-01	1.394914e-01	1.748794e-01	1.039675e-01	187	4	4.463136e-03	7.062964e-02	2.811177e-01	3.742687e-01	4.202481e-01	2.054832e-01	6.649962e-03	1.253379e-02	1.017516e-03	2.194074e-02	1.982077e-02	1.526042e-02	6.065876e-03	2.040658e-02	2.345480e-02	1.083896e-02	1.919607e-02	1.015699e-02	3.464632e-02	1.039633e-02	1.178557e-02	4.115745e-02	9.951171e-03	1.017326e-02	1.176950e-02	2.430025e-02	1.137182e-02	1.769916e-02	6.392306e-03	8.641060e-03	7.844624e-03	5.848724e-03	3.201595e-03	7.901925e-03	2.887022e-02	1.537108e-02	8.665081e-03	4.182930e-02	4.060995e-03
437000	-3.479316e+04	2.062796e+01	1.047381e-01	3.300633e-01	1.351918e-01	1.351918e-01	1.900768e-01	1.047381e-01	172	4	6.558068e-03	7.484901e-02	3.043619e-01	4.655125e-01	3.684934e-01	1.659941e-01	5.600012e-03	9.761369e-03	6.786275e-04	2.603149e-02	2.598904e-02	1.426924e-02	7.047029e-03	1.803700e-02	2.149923e-02	9.442877e-03	1.727468e-02	9.919324e-03	3.496385e-02	8.582104e-03	1.504780e-02	5.160579e-02	1.023263e-02	9.952043e-03	6.032782e-03	2.193327e-02	1.041424e-02	1.261565e-02	5.418702e-03	1.085048e-02	7.219793e-03	6.530831e-03	4.903800e-03	8.012137e-03	2.891103e-02	1.535284e-02	8.740883e-03	3.775042e-02	4.200321e-03
438000	-3.481747e+04	2.052246e+01	9.542714e-02	3.607163e-01	1.398558e-01	1.398558e-01	1.687178e-01	9.542714e-02	172	4	5.676597e-03	6.525284e-02	2.767181e-01	3.568686e-01	4.485851e-01	1.945462e-01	5.600012e-03	9.761369e-03	6.786275e-04	2.603149e-02	2.598904e-02	1.426924e-02	7.047029e-03	1.803700e-02	2.149923e-02	9.442877e-03	2.016920e-02	9.919324e-03	3.496385e-02	8.582104e-03	1.504780e-02	5.160579e-02	1.023263e-02	6.387450e-03	3.138267e-03	2.549786e-02	1.041424e-02	1.261565e-02	5.418702e-03	1.085048e-02	7.219793e-03	6.530831e-03	4.903800e-03	8.012137e-03	2.891103e-02	1.535284e-02	8.740883e-03	3.775042e-02	4.200321e-03
439000	-3.481888e+04	1.931010e+01	9.506124e-02	3.039252e-01	1.618692e-01	1.618692e-01	1.822139e-01	9.506124e-02	172	4	4.779543e-03	6.202906e-02	2.653388e-01	3.658129e-01	4.017463e-01	2.324408e-01	3.755343e-03	1.293455e-02	1.550039e-03	2.301092e-02	2.042136e-02	1.485118e-02	6.951899e-03	1.900063e-02	2.141833e-02	1.072982e-02	2.054412e-02	9.391519e-03	3.748881e-02	8.635751e-03	1.535184e-02	4.093478e-02	1.145594e-02	1.346205e-02	1.022149e-02	2.372240e-02	1.076743e-02	1.856255e-02	4.135470e-03	8.895319e-03	6.353128e-03	6.501184e-03	4.004527e-03	7.806565e-03	2.818541e-02	1.377855e-02	9.090291e-03	4.104726e-02	3.945040e-03
440000	-3.480990e+04	1.941178e+01	8.997285e-02	3.424824e-01	1.606200e-01	1.563319e-01	1.606200e-01	8.997285e-02	187	4	4.553441e-03	7.167569e-02	2.997302e-01	3.501407e-01	5.048255e-01	1.450339e-01	3.755343e-03	1.293455e-02	1.550039e-03	2.301092e-02	2.042136e-02	1.485118e-02	6.951899e-03	1.900063e-02	2.141833e-02	1.003144e-02	2.054412e-02	9.391519e-03	3.748881e-02	8.635751e-03	1.535184e-02	4.093478e-02	1.145594e-02	1.346205e-02	1.022149e-02	2.372240e-02	1.076743e-02	1.856255e-02	4.135470e-03	8.895319e-03	6.353128e-03	6.501184e-03	4.004527e-03	7.806565e-03	2.818541e-02	1.377855e-02	9.090291e-03	4.104726e-02	3.945040e-03
441000	-3.481468e+04	1.898949e+01	9.692638e-02	3.331866e-01	1.449490e-01	1.449490e-01	1.830627e-01	9.692638e-02	172	4	6.358691e-03	7.167569e-02	2.980974e-01	3.404320e-01	4.560073e-01	2.035607e-01	3.196304e-03	9.323868e-03	3.810983e-04	2.422078e-02	2.142011e-02	1.481697e-02	9.834970e-03	1.750365e-02	2.030966e-02	1.042212e-02	1.772050e-02	1.065231e-02	3.523017e-02	9.428778e-03	1.532200e-02	4.013600e-02	1.265736e-02	1.287777e-02	1.055466e-02	2.356822e-02	1.017331e-02	1.528808e-02	4.140216e-03	1.093176e-02	6.119561e-03	6.036596e-03	4.919216e-03	7.536794e-03	2.786989e-02	1.286742e-02	1.009616e-02	3.940769e-02	4.643386e-03
442000	-3.480515e+04	1.855907e+01	9.606095e-02	3.483894e-01	1.434889e-01	1.579999e-01	1.579999e-01	9.606095e-02	192	4	6.358691e-03	7.031094e-02	2.854327e-01	4.091233e-01	4.270791e-01	1.637976e-01	5.510504e-03	9.027270e-03	3.698605e-04	2.318129e-02	2.022699e-02	1.501298e-02	1.057394e-02	1.690573e-02	2.007526e-02	8.387872e-03	1.986988e-02	1.081138e-02	3.641881e-02	8.218538e-03	1.452970e-02	3.794223e-02	1.205848e-02	1.532590e-02	1.012067e-02	2.364560e-02	9.355049e-03	1.476236e-02	4.586001e-03	1.001466e-02	5.495576e-03	5.858043e-03	5.253736e-03	7.142647e-03	2.874187e-02	1.423326e-02	1.045138e-02	3.859523e-02	3.415612e-03
443000	-3.480521e+04	2.216777e+01	1.237290e-01	3.426827e-01	1.237290e-01	1.237290e-01	1.624012e-01	1.237290e-01	58	3	6.471033e-03	7.091478e-02	2.947347e-01	4.158735e-01	3.829828e-01	2.011436e-01	3.580456e-03	7.926094e-03	8.332296e-04	1.953844e-02	2.242630e-02	1.221114e-02	8.037435e-03	1.648848e-02	1.758176e-02	6.030082e-03	1.315529e-02	1.067711e-02	3.201399e-02	1.329399e-02	1.344881e-02	4.858781e-02	1.144788e-02	7.858413e-03	6.139106e-03	2.474427e-02	8.465918e-03	1.416092e-02	6.100365e-03	1.192300e-02	7.823371e-03	5.680447e-03	5.635518e-03	9.217672e-03	3.159359e-02	1.847233e-02	1.003792e-02	4.334504e-02	5.007275e-03
444000	-3.481232e+04	2.091558e+01	1.030113e-01	3.336408e-01	1.382618e-01	1.507313e-01	1.713436e-01	1.030113e-01	197	5	4.154502e-03	7.827493e-02	2.987586e-01	3.910564e-01	4.216488e-01	1.872948e-01	3.580456e-03	7.926094e-03	8.332296e-04	1.953844e-02	2.242630e-02	1.221114e-02	8.037435e-03	1.648848e-02	1.758176e-02	6.030082e-03	1.315529e-02	1.067711e-02	3.201399e-02	1.329399e-02	1.344881e-02	4.858781e-02	1.144788e-02	7.858413e-03	6.139106e-03	2.474427e-02	8.465918e-03	1.464328e-02	6.100365e-03	1.192300e-02	7.823371e-03	5.680447e-03	5.635518e-03	9.217672e-03	3.159359e-02	1.847233e-02	1.003792e-02	4.334504e-02	5.007275e-03
445000	-3.482188e+04	2.012196e+01	8.601753e-02	3.496574e-01	1.536955e-01	1.536955e-01	1.709164e-01	8.601753e-02	172	4	7.492379e-03	6.873780e-02	2.699677e-01	3.514644e-01	4.579533e-01	1.905822e-01	7.532151e-03	8.686684e-03	4.499566e-04	2.111776e-02	1.961153e-02	1.385158e-02	9.799039e-03	1.621353e-02	2.220352e-02	7.982136e-03	2.278807e-02	1.131054e-02	3.676854e-02	8.894597e-03	1.385240e-02	3.958632e-02	1.003723e-02	1.300938e-02	8.980430e-03	2.726295e-02	8.611007e-03	1.364460e-02	4.388332e-03	1.064662e-02	8.424021e-03	9.134635e-03	5.865953e-03	1.049420e-02	2.874579e-02	1.292193e-02	1.004721e-02	3.571504e-02	3.933381e-03
446000	-3.479633e+04	2.007019e+01	1.195773e-01	3.628357e-01	1.250626e-01	1.250626e-01	1.732651e-01	9.419658e-02	176	5	5.312632e-03	6.749533e-02	2.633686e-01	3.716023e-01	4.032329e-01	2.251648e-01	7.210250e-03	7.926094e-03	8.332296e-04	1.953844e-02	2.226974e-02	1.221114e-02	8.037435e-03	1.648848e-02	1.758176e-02	6.030082e-03	1.315529e-02	1.067711e-02	3.201399e-02	1.329399e-02	1.344881e-02	4.858781e-02	1.262005e-02	8.200954e-03	6.139106e-03	2.474427e-02	8.465918e-03	1.464328e-02	6.100365e-03	1.219264e-02	7.823371e-03	5.680447e-03	6.082508e-03	9.217672e-03	3.159359e-02	1.847233e-02	1.003792e-02	4.334504e-02	5.007275e-03
447000	-3.479197e+04	2.062959e+01	9.804452e-02	3.627818e-01	1.352713e-01	1.352713e-01	1.705867e-01	9.804452e-02	172	4	4.563582e-03	6.598266e-02	2.470669e-01	2.722003e-01	5.191379e-01	2.086618e-01	5.367599e-03	7.926094e-03	8.332296e-04	1.953844e-02	2.226974e-02	1.221114e-02	8.037435e-03	1.648848e-02	1.758176e-02	6.030082e-03	1.315529e-02	1.252320e-02	3.201399e-02	8.203188e-03	1.344881e-02	4.723453e-02	1.262005e-02	8.200954e-03	6.139106e-03	2.474427e-02	8.924303e-03	1.464328e-02	6.100365e-03	1.219264e-02	9.666021e-03	5.680447e-03	4.236414e-03	9.217672e-03	3.159359e-02	1.847233e-02	1.003792e-02	4.334504e-02	5.007275e-03
448000	-3.478942e+04	2.118879e+01	9.819855e-02	3.385674e-01	1.531839e-01	1.225321e-01	1.899353e-01	9.758273e-02	202	6	8.929884e-03	6.598266e-02	2.798058e-01	4.138572e-01	3.990847e-01	1.870581e-01	5.367599e-03	7.801302e-03	8.332296e-04	1.953844e-02	2.226974e-02	1.221114e-02	8.274344e-03	1.648848e-02	2.114924e-02	6.030082e-03	1.315529e-02	1.252320e-02	3.201399e-02	8.203188e-03	1.344881e-02	4.723453e-02	1.262005e-02	8.200954e-03	6.139106e-03	2.474427e-02	8.924303e-03	1.464328e-02	6.100365e-03	9.716856e-03	9.666021e-03	5.680447e-03	4.236414e-03	8.980763e-03	3.159359e-02	1.847233e-02	1.003792e-02	3.896476e-02	5.007275e-03
449000	-3.478279e+04	2.058328e+01	9.622275e-02	3.403470e-01	1.678574e-01	1.314926e-01	1.678574e-01	9.622275e-02	187	4	8.929884e-03	7.064134e-02	2.580313e-01	4.795762e-01	3.350147e-01	1.854091e-01	5.367599e-03	8.766914e-03	1.523648e-03	1.953844e-02	2.226974e-02	1.212866e-02	8.274344e-03	1.648848e-02	2.114924e-02	6.030082e-03	1.315529e-02	1.252320e-02	3.201399e-02	8.203188e-03	1.344881e-02	4.723453e-02	1.262005e-02	8.200954e-03	6.139106e-03	2.474427e-02	8.924303e-03	1.464328e-02	6.100365e-03	9.716856e-03	9.666021e-03	5.680447e-03	4.236414e-03	8.980763e-03	3.159359e-02	1.847233e-02	1.003792e-02	3.896476e-02	4.350540e-03
450000	-3.481731e+04	2.080379e+01	9.950905e-02	3.295128e-01	1.441787e-01	1.441787e-01	1.831117e-01	9.950905e-02	172	4	5.479718e-03	6.084538e-02	2.448096e-01	4.093753e-01	3.957086e-01	1.949161e-01	5.639186e-03	9.641671e-03	2.057025e-04	2.331993e-02	2.241936e-02	1.235302e-02	1.048424e-02	2.100023e-02	2.439422e-02	8.162694e-03	2.485153e-02	1.355418e-02	3.497656e-02	7.580377e-03	1.241148e-02	4.005022e-02	8.093432e-03	1.092245e-02	7.794083e-03	2.869568e-02	9.226483e-03	1.325066e-02	5.221350e-03	1.311811e-02	8.553538e-03	8.926022e-03	6.569849e-03	8.140350e-03	2.793464e-02	1.344722e-02	8.765915e-03	4.045978e-02	3.845355e-03
451000	-3.481048e+04	2.085591e+01	1.052604e-01	3.533523e-01	1.490130e-01	1.052604e-01	1.818535e-01	1.052604e-01	138	4	9.553456e-03	6.935243e-02	2.942632e-01	4.056774e-01	3.386380e-01	2.556847e-01	5.367599e-03	8.766914e-03	3.235690e-04	1.953844e-02	2.226974e-02	1.212866e-02	8.274344e-03	1.595986e-02	2.114924e-02	6.030082e-03	1.315529e-02	1.372328e-02	3.201399e-02	1.042943e-02	1.122257e-02	4.008323e-02	1.262005e-02	7.876765e-03	6.139106e-03	2.474427e-02	8.924303e-03	1.464328e-02	6.100365e-03	9.716856e-03	9.666021e-03	5.680447e-03	4.236414e-03	8.980763e-03	3.159359e-02	1.847233e-02	1.003792e-02	3.928895e-02	4.350540e-03
452000	-3.482368e+04	2.031587e+01	9.666805e-02	3.565622e-01	1.374860e-01	1.374860e-01	1.754808e-01	9.631695e-02	176	5	7.585716e-03	6.893572e-02	3.111077e-01	4.149865e-01	4.054355e-01	1.795780e-01	5.364268e-03	9.660639e-03	7.960998e-04	1.866326e-02	2.414137e-02	1.270464e-02	7.390846e-03	1.614576e-02	2.072950e-02	6.936225e-03	1.229231e-02	1.361979e-02	3.253769e-02	9.828986e-03	1.139160e-02	4.016214e-02	1.248062e-02	8.035014e-03	5.463384e-03	2.473331e-02	9.105898e-03	1.509815e-02	6.566479e-03	1.133537e-02	9.173413e-03	4.831865e-03	3.941241e-03	8.728954e-03	3.385429e-02	1.745935e-02	9.635233e-03	4.231357e-02	3.859799e-03
453000	-3.482392e+04	2.050473e+01	1.301720e-01	3.334029e-01	1.301720e-01	1.301720e-01	1.771289e-01	9.895223e-02	61	4	7.585716e-03	6.893572e-02	3.121951e-01	3.783394e-01	4.841662e-01	1.374944e-01	5.364268e-03	9.660639e-03	7.960998e-04	1.866326e-02	2.414137e-02	1.270464e-02	7.390846e-03	1.614576e-02	2.072950e-02	5.289895e-03	1.229231e-02	1.361979e-02	3.253769e-02	9.828986e-03	1.139160e-02	4.016214e-02	1.248062e-02	6.302029e-03	5.463384e-03	2.473331e-02	9.105898e-03	1.509815e-02	6.566479e-03	1.133537e-02	9.173413e-03	4.831865e-03	3.941241e-03	8.728954e-03	3.385429e-02	1.745935e-02	9.635233e-03	4.231357e-02	3.859799e-03
454000	-3.484225e+04	1.956835e+01	9.303529e-02	3.155981e-01	1.661104e-01	1.661104e-01	1.661104e-01	9.303529e-02	168	3	5.484686e-03	6.343502e-02	2.424680e-01	2.981765e-01	4.351667e-01	2.666568e-01	5.313427e-03	7.235251e-03	2.679787e-03	2.084585e-02	2.228246e-02	1.235302e-02	1.048424e-02	2.100023e-02	2.682608e-02	8.484917e-03	2.485153e-02	1.355418e-02	3.497656e-02	7.580377e-03	1.241148e-02	3.858680e-02	8.093432e-03	1.092245e-02	7.794083e-03	2.869568e-02	1.081064e-02	1.325066e-02	7.115447e-03	1.311811e-02	7.868273e-03	8.389684e-03	4.809415e-03	8.140350e-03	2.793464e-02	1.344722e-02	1.022933e-02	4.212352e-02	3.845355e-03
455000	-3.482876e+04	2.001722e+01	9.819579e-02	3.367103e-01	1.413674e-01	1.413674e-01	1.841633e-01	9.819579e-02	172	4	6.303738e-03	8.025079e-02	3.414088e-01	3.296065e-01	4.822971e-01	1.880964e-01	5.364268e-03	9.660639e-03	1.785992e-04	1.866326e-02	2.414137e-02	1.270464e-02	7.837141e-03	1.580426e-02	2.072950e-02	5.907396e-03	1.711719e-02	1.409560e-02	3.253769e-02	9.828986e-03	1.139160e-02	4.016214e-02	1.248062e-02	6.712988e-03	5.463384e-03	2.473331e-02	9.105898e-03	1.509815e-02	6.566479e-03	1.133537e-02	9.173413e-03	4.994330e-03	4.013884e-03	8.728954e-03	3.385429e-02	1.745935e-02	9.635233e-03	4.231357e-02	3.859799e-03
456000	-3.483389e+04	2.008472e+01	1.190002e-01	3.273440e-01	1.578277e-01	1.190002e-01	1.578277e-01	1.190002e-01	134	3	6.519725e-03	6.023546e-02	2.497672e-01	3.848786e-01	3.652157e-01	2.499057e-01	7.822901e-03	8.363399e-03	1.291993e-03	2.091323e-02	2.183871e-02	1.827020e-02	8.491107e-03	2.005360e-02	2.624562e-02	8.550876e-03	2.587649e-02	1.451762e-02	3.558357e-02	1.082910e-02	1.388150e-02	3.777476e-02	7.553931e-03	1.223646e-02	7.280169e-03	2.662063e-02	1.039338e-02	1.203441e-02	8.233204e-03	1.114196e-02	1.062084e-02	7.777834e-03	5.911573e-03	7.948785e-03	2.656885e-02	1.578249e-02	1.273945e-02	3.946504e-02	3.261580e-03
457000	-3.480991e+04	1.994419e+01	9.789211e-02	3.365424e-01	1.436885e-01	1.436885e-01	1.802964e-01	9.789211e-02	172	4	6.303738e-03	7.089872e-02	2.787147e-01	3.649290e-01	4.383753e-01	1.966957e-01	3.641837e-03	9.660639e-03	1.090862e-03	1.866326e-02	2.414137e-02	1.270464e-02	7.837141e-03	1.580426e-02	2.072950e-02	5.907396e-03	1.711719e-02	1.409560e-02	3.253769e-02	9.828986e-03	1.139160e-02	4.016214e-02	1.248062e-02	6.712988e-03	5.463384e-03	2.473331e-02	9.105898e-03	1.509815e-02	6.566479e-03	1.133537e-02	9.173413e-03	4.994330e-03	2.810348e-03	8.728954e-03	3.385429e-02	1.590223e-02	9.635233e-03	4.231357e-02	3.859799e-03
458000	-3.482097e+04	2.041123e+01	9.905917e-02	3.304523e-01	1.584093e-01	1.584093e-01	1.584093e-01	9.526055e-02	171	4	6.303738e-03	7.089872e-02	2.644590e-01	3.171192e-01	4.479561e-01	2.349247e-01	3.641837e-03	9.660639e-03	1.090862e-03	1.866326e-02	2.414137e-02	1.270464e-02	7.837141e-03	1.580426e-02	2.072950e-02	5.907396e-03	1.548653e-02	1.409560e-02	3.253769e-02	9.828986e-03	1.139160e-02	4.385949e-02	1.248062e-02	6.712988e-03	5.463384e-03	2.473331e-02	9.361114e-03	1.509815e-02	6.566479e-03	1.133537e-02	8.918197e-03	4.994330e-03	2.810348e-03	8.728954e-03	3.385429e-02	1.590223e-02	9.635233e-03	4.231357e-02	3.859799e-03
459000	-3.481356e+04	2.018987e+01	9.925891e-02	3.408390e-01	1.642096e-01	1.322240e-01	1.642096e-01	9.925891e-02	187	4	6.653864e-03	7.042775e-02	2.649528e-01	3.749495e-01	4.248848e-01	2.001658e-01	3.641837e-03	9.660639e-03	1.090862e-03	1.866326e-02	2.398042e-02	1.270464e-02	7.837141e-03	1.580426e-02	2.072950e-02	5.907396e-03	1.548653e-02	1.409560e-02	3.253769e-02	9.828986e-03	1.139160e-02	4.385949e-02	1.248062e-02	6.712988e-03	5.463384e-03	2.473331e-02	9.361114e-03	1.509815e-02	6.566479e-03	1.133537e-02	8.461188e-03	4.994330e-03	2.810348e-03	8.728954e-03	3.385429e-02	1.590223e-02	1.159133e-02	4.231357e-02	3.859799e-03
460000	-3.481521e+04	1.998125e+01	9.847388e-02	3.376429e-01	1.468628e-01	1.468628e-01	1.716837e-01	9.847388e-02	172	4	8.984058e-03	8.204480e-02	3.064364e-01	4.525656e-01	4.241223e-01	1.233120e-01	4.249078e-03	1.138125e-02	1.030311e-03	2.169303e-02	1.753126e-02	1.158451e-02	6.313056e-03	1.699572e-02	2.251336e-02	1.122309e-02	2.149081e-02	1.052299e-02	3.259713e-02	8.887058e-03	1.262819e-02	5.196061e-02	6.463772e-03	4.855277e-03	5.262270e-03	2.463407e-02	9.512568e-03	1.445966e-02	5.709014e-03	8.037486e-03	7.801011e-03	8.001490e-03	4.654545e-03	7.379578e-03	3.312045e-02	1.538919e-02	8.194961e-03	3.547850e-02	4.009477e-03
461000	-3.481771e+04	1.899533e+01	1.209576e-01	3.108537e-01	1.209576e-01	1.382325e-01	1.794991e-01	1.294995e-01	88	5	4.451683e-03	7.230911e-02	3.395761e-01	4.116359e-01	4.727304e-01	1.156338e-01	3.711010e-03	9.207022e-03	3.730142e-03	2.371288e-02	2.391226e-02	1.295323e-02	8.363604e-03	1.775126e-02	2.189494e-02	6.091239e-03	1.345904e-02	1.283403e-02	3.466669e-02	8.398250e-03	1.127494e-02	4.471026e-02	9.400837e-03	6.045977e-03	5.968148e-03	2.446009e-02	1.139910e-02	1.893459e-02	6.753446e-03	1.100306e-02	9.736238e-03	4.701286e-03	2.946583e-03	8.304292e-03	3.274824e-02	1.472233e-02	1.185829e-02	4.009269e-02	4.278047e-03
462000	-3.480665e+04	2.012291e+01	8.941292e-02	3.490816e-01	1.456736e-01	1.450727e-01	1.813463e-01	8.941292e-02	197	5	4.451683e-03	7.230911e-02	3.395761e-01	3.629890e-01	4.944334e-01	1.425775e-01	3.711010e-03	9.207022e-03	3.730142e-03	2.371288e-02	2.391226e-02	1.295323e-02	8.363604e-03	1.775126e-02	2.189494e-02	5.801245e-03	1.345904e-02	1.283403e-02	3.466669e-02	8.398250e-03	1.127494e-02	4.471026e-02	9.400837e-03	6.045977e-03	5.968148e-03	2.446009e-02	1.139910e-02	1.893459e-02	6.860202e-03	1.100306e-02	9.736238e-03	4.701286e-03	2.946583e-03	8.304292e-03	3.274824e-02	1.592589e-02	1.185829e-02	4.009269e-02	4.278047e-03
463000	-3.481912e+04	1.970429e+01	1.189411e-01	3.441960e-01	1.664582e-01	1.189411e-01	1.664582e-01	8.500527e-02	137	4	6.863159e-03	7.230911e-02	2.790499e-01	3.468973e-01	4.682357e-01	1.848670e-01	6.942613e-03	9.207022e-03	3.730142e-03	2.048127e-02	2.391226e-02	1.295323e-02	8.363604e-03	1.775126e-02	2.189494e-02	5.801245e-03	1.226729e-02	1.283403e-02	3.466669e-02	9.590000e-03	1.127494e-02	4.471026e-02	9.400837e-03	6.045977e-03	5.569128e-03	2.446009e-02	1.139910e-02	1.893459e-02	6.860202e-03	1.100306e-02	9.736238e-03	4.701286e-03	2.946583e-03	8.304292e-03	3.274824e-02	1.592589e-02	1.185829e-02	4.009269e-02	4.278047e-03
464000	-3.481282e+04	2.014440e+01	9.486534e-02	3.357682e-01	1.455714e-01	1.230284e-01	1.777383e-01	1.230284e-01	200	5	8.105718e-03	7.605658e-02	3.421206e-01	4.025424e-01	4.631935e-01	1.342641e-01	4.999258e-03	1.014304e-02	1.152603e-03	1.721619e-02	1.891115e-02	9.928072e-03	7.154517e-03	1.545536e-02	1.963088e-02	1.159420e-02	1.541152e-02	1.122978e-02	3.140787e-02	9.529198e-03	1.430047e-02	4.768596e-02	6.802390e-03	5.272159e-03	4.434360e-03	2.439782e-02	1.001600e-02	1.366368e-02	4.720909e-03	9.800114e-03	6.709658e-03	4.767203e-03	7.521067e-03	8.893982e-03	3.210849e-02	1.805403e-02	1.045636e-02	3.650936e-02	3.855402e-03
465000	-3.481250e+04	2.179921e+01	9.847419e-02	3.616836e-01	1.333585e-01	1.333585e-01	1.746510e-01	9.847419e-02	172	4	7.009591e-03	7.605658e-02	3.011372e-01	4.108769e-01	4.386937e-01	1.504294e-01	4.999258e-03	1.014304e-02	1.152603e-03	1.721619e-02	2.240761e-02	9.928072e-03	7.154517e-03	1.394133e-02	1.963088e-02	1.159420e-02	1.541152e-02	1.122978e-02	3.140787e-02	9.529198e-03	1.430047e-02	4.768596e-02	5.308617e-03	5.272159e-03	4.434360e-03	2.439782e-02	1.001600e-02	1.366368e-02	4.720909e-03	9.988796e-03	6.709658e-03	6.281232e-03	7.521067e-03	8.893982e-03	3.210849e-02	1.805403e-02	1.045636e-02	3.650936e-02	3.855402e-03
466000	-3.480180e+04	2.105698e+01	9.921998e-02	3.738368e-01	1.324981e-01	1.324981e-01	1.627270e-01	9.921998e-02	172	4	6.924190e-03	6.955420e-02	2.759685e-01	4.450310e-01	4.082735e-01	1.466954e-01	6.640806e-03	1.076074e-02	2.889591e-03	2.141706e-02	2.293307e-02	1.080621e-02	9.481534e-03	1.813855e-02	2.010278e-02	7.435069e-03	1.478222e-02	1.146456e-02	3.498493e-02	1.069560e-02	1.191729e-02	4.823005e-02	1.254371e-02	7.380523e-03	7.355178e-03	2.403801e-02	1.098884e-02	1.603911e-02	5.098545e-03	9.804391e-03	9.164014e-03	5.877491e-03	3.483929e-03	8.353517e-03	3.305910e-02	1.669042e-02	1.225512e-02	3.707609e-02	3.869294e-03
467000	-3.479915e+04	2.040417e+01	1.107573e-01	3.562613e-01	1.557335e-01	1.107573e-01	1.557335e-01	1.107573e-01	134	3	6.924190e-03	6.717670e-02	2.829904e-01	3.584450e-01	3.858965e-01	2.556585e-01	8.366086e-03	1.076074e-02	2.889591e-03	2.141706e-02	2.293307e-02	1.251659e-02	9.481534e-03	1.813855e-02	2.010278e-02	7.435069e-03	1.478222e-02	1.146456e-02	3.498493e-02	1.069560e-02	1.191729e-02	4.823005e-02	1.254371e-02	8.336188e-03	8.468109e-03	2.403801e-02	1.098884e-02	1.603911e-02	5.098545e-03	9.804391e-03	9.164014e-03	4.902607e-03	3.483929e-03	8.353517e-03	3.329550e-02	1.669042e-02	1.225512e-02	3.707609e-02	3.869294e-03
468000	-3.480060e+04	2.140447e+01	1.089313e-01	3.392746e-01	1.089313e-01	1.492723e-01	1.846593e-01	1.089313e-01	84	4	5.583131e-03	6.717670e-02	2.844056e-01	4.046133e-01	4.016768e-01	1.937099e-01	9.407430e-03	8.344688e-03	3.385581e-03	1.865427e-02	2.333084e-02	1.305515e-02	9.590960e-03	1.684702e-02	1.803502e-02	7.680993e-03	1.470191e-02	1.009240e-02	3.583895e-02	1.027565e-02	1.418637e-02	5.122896e-02	1.327953e-02	8.102080e-03	8.209670e-03	2.591604e-02	9.066999e-03	1.583531e-02	5.050999e-03	9.846234e-03	9.505906e-03	5.696362e-03	3.542385e-03	8.660019e-03	3.465801e-02	1.740451e-02	1.049862e-02	3.869984e-02	4.176504e-03
469000	-3.482182e+04	2.022018e+01	1.184861e-01	3.441225e-01	1.235943e-01	1.235943e-01	1.717166e-01	1.184861e-01	172	4	4.477735e-03	6.717670e-02	2.617066e-01	4.212452e-01	4.268997e-01	1.518550e-01	9.407430e-03	7.544468e-03	3.385581e-03	1.865427e-02	1.975291e-02	1.305515e-02	9.590960e-03	1.684702e-02	1.803502e-02	1.125892e-02	1.499814e-02	1.009240e-02	3.583895e-02	1.027565e-02	1.418637e-02	5.122896e-02	1.614327e-02	5.238341e-03	8.209670e-03	2.591604e-02	9.066999e-03	1.583531e-02	5.050999e-03	1.064645e-02	9.505906e-03	5.696362e-03	3.542385e-03	8.660019e-03	3.465801e-02	1.740451e-02	1.049862e-02	3.869984e-02	4.176504e-03
470000	-3.481663e+04	2.234958e+01	8.750281e-02	3.398154e-01	1.733666e-01	1.384458e-01	1.733666e-01	8.750281e-02	187	4	5.024682e-03	6.342925e-02	2.486256e-01	3.974572e-01	4.030575e-01	1.994853e-01	6.890960e-03	7.997558e-03	2.859811e-03	2.449071e-02	2.290157e-02	1.376015e-02	7.303808e-03	2.128511e-02	2.612496e-02	1.035328e-02	2.541415e-02	1.263402e-02	3.641410e-02	6.675921e-03	1.472058e-02	4.265629e-02	8.853712e-03	8.775172e-03	4.181688e-03	2.712757e-02	7.236941e-03	1.364583e-02	6.771806e-03	1.176204e-02	9.135930e-03	5.441689e-03	6.616150e-03	7.317331e-03	3.154046e-02	1.547239e-02	8.734133e-03	3.665346e-02	4.763574e-03
471000	-3.480714e+04	2.142066e+01	1.173540e-01	3.273122e-01	1.337327e-01	1.337327e-01	1.705145e-01	1.173540e-01	172	4	5.974187e-03	7.346300e-02	2.568707e-01	3.333236e-01	4.539473e-01	2.127290e-01	6.890960e-03	7.997558e-03	9.325995e-04	2.476186e-02	2.263043e-02	1.376015e-02	7.303808e-03	2.128511e-02	2.612496e-02	1.035328e-02	2.541415e-02	1.263402e-02	3.641410e-02	6.675921e-03	1.472058e-02	4.265629e-02	8.853712e-03	7.677196e-03	4.181688e-03	2.712757e-02	6.008737e-03	1.035963e-02	6.771806e-03	1.176204e-02	9.135930e-03	5.441689e-03	6.616150e-03	7.317331e-03	3.154046e-02	1.547239e-02	8.734133e-03	3.665346e-02	4.763574e-03
472000	-3.481693e+04	2.090523e+01	1.076434e-01	3.000279e-01	1.710676e-01	1.425501e-01	1.710676e-01	1.076434e-01	187	4	5.974187e-03	6.796756e-02	2.817398e-01	4.072125e-01	3.933080e-01	1.994795e-01	6.890960e-03	7.997558e-03	1.095880e-03	2.417613e-02	2.263043e-02	1.376015e-02	7.303808e-03	2.128511e-02	2.612496e-02	1.147624e-02	2.541415e-02	1.263402e-02	3.641410e-02	6.675921e-03	1.472058e-02	4.265629e-02	8.853712e-03	7.677196e-03	3.058728e-03	2.712757e-02	6.008737e-03	1.035963e-02	6.771806e-03	1.176204e-02	9.135930e-03	5.441689e-03	6.616150e-03	7.317331e-03	2.535879e-02	1.547239e-02	8.734133e-03	3.665346e-02	4.763574e-03
473000	-3.483240e+04	1.952371e+01	1.020475e-01	3.297647e-01	1.375896e-01	1.375896e-01	1.962372e-01	9.677129e-02	176	5	8.011236e-03	7.895460e-02	2.925534e-01	3.751397e-01	4.483008e-01	1.765595e-01	9.798623e-03	6.807471e-03	3.149780e-03	1.857034e-02	2.089878e-02	1.469545e-02	6.635728e-03	1.790750e-02	2.467007e-02	1.128929e-02	1.370910e-02	1.312531e-02	3.714802e-02	1.211490e-02	1.308290e-02	4.946711e-02	1.541542e-02	5.576460e-03	6.794499e-03	3.015347e-02	1.195514e-02	1.054147e-02	6.053485e-03	1.041132e-02	1.206215e-02	4.767397e-03	3.172608e-03	1.164787e-02	3.049164e-02	1.418720e-02	8.855536e-03	3.464801e-02	4.311831e-03
474000	-3.483245e+04	1.908370e+01	9.199439e-02	3.387845e-01	1.590756e-01	1.590756e-01	1.590756e-01	9.199439e-02	168	3	7.585454e-03	7.378611e-02	2.797196e-01	4.196163e-01	3.926920e-01	1.876917e-01	9.357392e-03	6.983728e-03	2.507388e-03	1.583436e-02	1.967939e-02	1.233325e-02	6.741266e-03	1.620240e-02	2.337066e-02	1.237397e-02	1.511631e-02	1.382137e-02	3.647819e-02	8.771723e-03	1.460668e-02	4.834858e-02	1.510380e-02	4.898674e-03	5.625405e-03	2.921731e-02	1.242846e-02	1.197845e-02	6.082311e-03	1.089733e-02	1.219950e-02	4.823243e-03	2.867306e-03	9.882697e-03	2.895674e-02	1.602552e-02	8.790088e-03	3.640330e-02	4.111224e-03
475000	-3.481990e+04	2.113923e+01	1.331908e-01	3.325367e-01	1.331908e-01	1.331908e-01	1.758643e-01	9.202667e-02	61	4	6.629446e-03	6.356890e-02	2.592785e-01	4.287402e-01	3.658251e-01	2.054347e-01	8.448105e-03	7.484067e-03	1.893566e-03	2.752368e-02	1.869001e-02	1.247820e-02	7.355812e-03	1.814490e-02	2.744173e-02	1.112194e-02	2.264682e-02	1.703191e-02	4.228642e-02	6.617664e-03	1.548309e-02	3.690249e-02	9.366779e-03	9.154751e-03	3.184984e-03	2.415831e-02	6.348014e-03	8.811722e-03	5.686443e-03	1.077461e-02	8.859692e-03	6.425220e-03	7.058125e-03	8.020654e-03	2.693949e-02	1.858882e-02	7.488887e-03	3.710496e-02	5.145101e-03
476000	-3.482445e+04	2.073767e+01	9.218328e-02	3.590720e-01	1.367602e-01	1.367602e-01	1.830411e-01	9.218328e-02	172	4	7.371048e-03	7.289891e-02	2.678508e-01	3.731512e-01	4.095983e-01	2.172504e-01	9.357392e-03	7.750221e-03	2.507388e-03	1.559116e-02	1.758473e-02	1.233325e-02	7.445347e-03	1.620240e-02	2.337066e-02	1.237397e-02	1.511631e-02	1.382137e-02	3.647819e-02	1.086639e-02	1.460668e-02	4.834858e-02	1.510380e-02	5.557147e-03	5.625405e-03	2.921731e-02	1.242846e-02	1.197845e-02	6.082311e-03	1.089733e-02	1.219950e-02	4.823243e-03	2.867306e-03	9.882697e-03	2.895674e-02	1.602552e-02	7.437813e-03	3.640330e-02	4.111224e-03
477000	-3.479797e+04	2.050542e+01	8.953816e-02	3.211787e-01	1.485354e-01	1.485354e-01	2.005728e-01	9.163965e-02	176	5	6.487520e-03	7.846110e-02	2.936875e-01	4.021051e-01	4.075951e-01	1.902998e-01	7.907481e-03	1.036456e-02	1.649421e-03	2.773755e-02	2.065122e-02	1.201368e-02	7.182836e-03	1.741336e-02	2.541882e-02	1.084817e-02	2.143277e-02	1.610284e-02	4.294433e-02	6.117365e-03	1.625616e-02	4.074525e-02	1.007732e-02	8.880992e-03	3.734140e-03	2.354067e-02	1.000173e-02	1.088447e-02	4.086957e-03	9.344657e-03	7.387245e-03	6.390394e-03	6.844008e-03	7.022191e-03	2.873847e-02	1.617211e-02	1.010822e-02	3.947894e-02	4.915340e-03
478000	-3.481173e+04	2.084388e+01	7.510088e-02	3.380448e-01	1.236904e-01	1.697368e-01	1.697368e-01	1.236904e-01	194	4	6.834173e-03	6.787994e-02	2.703726e-01	3.816919e-01	3.855309e-01	2.327772e-01	7.907481e-03	1.036456e-02	1.649421e-03	2.773755e-02	2.065122e-02	1.201368e-02	7.182836e-03	1.741336e-02	2.541882e-02	1.082135e-02	2.143277e-02	1.610284e-02	4.294433e-02	6.117365e-03	1.625616e-02	4.074525e-02	1.007732e-02	8.880992e-03	3.734140e-03	2.354067e-02	1.000173e-02	1.088447e-02	4.086957e-03	9.344657e-03	7.635730e-03	6.390394e-03	6.844008e-03	7.022191e-03	2.873847e-02	1.617211e-02	1.010822e-02	3.947894e-02	4.915340e-03
479000	-3.480476e+04	2.050980e+01	9.835233e-02	3.192289e-01	1.439192e-01	1.509986e-01	1.845066e-01	1.029944e-01	202	6	5.913771e-03	6.787994e-02	2.667865e-01	3.051054e-01	5.132753e-01	1.816193e-01	8.029687e-03	1.036456e-02	1.649421e-03	2.773755e-02	2.065122e-02	1.201368e-02	7.182836e-03	1.741336e-02	2.541882e-02	1.082135e-02	2.408362e-02	1.610284e-02	4.294433e-02	6.117365e-03	1.625616e-02	4.074525e-02	1.083354e-02	8.880992e-03	3.734140e-03	2.354067e-02	1.000173e-02	1.088447e-02	4.086957e-03	9.344657e-03	7.635730e-03	6.390394e-03	6.844008e-03	7.022191e-03	2.873847e-02	1.617211e-02	1.010822e-02	3.947894e-02	4.915340e-03
480000	-3.481733e+04	1.937598e+01	1.068589e-01	3.024085e-01	1.471741e-01	1.471741e-01	1.895256e-01	1.068589e-01	172	4	5.677806e-03	7.182963e-02	2.749370e-01	3.944305e-01	4.524900e-01	1.530795e-01	7.251767e-03	8.334054e-03	2.017835e-03	2.365234e-02	2.112514e-02	1.408261e-02	5.937771e-03	1.704950e-02	2.726758e-02	1.047633e-02	2.284750e-02	1.599062e-02	3.956059e-02	6.470674e-03	1.509281e-02	3.754277e-02	1.212202e-02	9.150985e-03	3.449315e-03	2.634617e-02	1.060646e-02	1.089257e-02	5.142355e-03	1.049403e-02	7.848960e-03	6.338629e-03	6.622639e-03	8.012506e-03	2.818757e-02	1.677994e-02	1.013654e-02	4.133170e-02	4.577991e-03
481000	-3.482168e+04	2.013664e+01	9.534043e-02	3.281248e-01	1.367261e-01	1.815166e-01	1.815166e-01	7.677550e-02	196	5	5.375607e-03	7.585145e-02	2.648445e-01	4.176127e-01	4.541929e-01	1.281944e-01	7.629038e-03	6.000983e-03	2.064012e-03	1.549385e-02	1.965986e-02	1.140475e-02	9.343493e-03	1.813905e-02	2.108746e-02	1.368185e-02	1.504595e-02	1.205937e-02	3.811766e-02	9.790546e-03	1.523328e-02	4.953557e-02	1.119111e-02	5.939620e-03	4.660627e-03	3.137225e-02	1.287158e-02	1.111045e-02	5.845585e-03	9.292489e-03	1.174906e-02	6.225126e-03	4.688417e-03	8.178817e-03	2.930011e-02	1.329153e-02	9.942532e-03	3.380363e-02	4.870882e-03
482000	-3.482527e+04	1.901485e+01	8.724809e-02	3.019978e-01	1.673776e-01	1.673776e-01	1.887508e-01	8.724809e-02	172	4	5.677806e-03	5.909358e-02	2.518694e-01	3.213688e-01	4.673829e-01	2.112483e-01	7.251767e-03	7.835377e-03	2.017835e-03	2.009439e-02	2.112514e-02	1.509385e-02	5.988875e-03	1.704950e-02	2.726758e-02	9.963772e-03	2.284750e-02	1.954857e-02	3.956059e-02	6.470674e-03	1.509281e-02	3.754277e-02	1.212202e-02	8.069778e-03	3.449315e-03	2.634617e-02	1.060646e-02	1.089257e-02	5.142355e-03	1.044292e-02	7.848960e-03	6.338629e-03	6.622639e-03	7.428878e-03	2.926878e-02	1.677994e-02	1.013654e-02	4.133170e-02	4.577991e-03
483000	-3.481996e+04	1.922228e+01	8.501598e-02	3.337057e-01	1.611466e-01	1.611466e-01	1.611466e-01	9.783858e-02	171	4	5.677806e-03	6.467253e-02	2.459676e-01	3.903177e-01	4.244129e-01	1.852693e-01	7.251767e-03	7.835377e-03	2.017835e-03	2.009439e-02	2.112514e-02	1.509385e-02	5.988875e-03	1.680283e-02	2.828050e-02	9.963772e-03	1.882476e-02	1.757381e-02	3.980726e-02	6.698619e-03	1.509281e-02	3.760305e-02	1.212202e-02	8.069778e-03	3.006666e-03	2.634617e-02	1.060646e-02	1.491531e-02	5.142355e-03	1.044292e-02	7.848960e-03	6.338629e-03	6.836509e-03	7.215009e-03	2.926878e-02	1.677994e-02	1.013654e-02	4.133170e-02	4.517703e-03
484000	-3.480985e+04	2.043428e+01	9.768759e-02	3.538152e-01	1.405956e-01	1.551070e-01	1.551070e-01	9.768759e-02	192	4	6.033508e-03	6.144129e-02	2.726883e-01	3.619808e-01	4.011665e-01	2.368527e-01	8.363806e-03	1.019559e-02	2.069681e-03	2.142339e-02	2.356811e-02	1.281520e-02	6.218280e-03	1.848481e-02	2.666870e-02	6.657551e-03	1.927013e-02	1.187070e-02	4.237803e-02	8.039896e-03	1.765734e-02	3.862197e-02	1.305306e-02	8.534930e-03	3.091874e-03	2.616830e-02	1.015921e-02	1.343889e-02	5.633790e-03	1.238611e-02	5.920982e-03	5.952931e-03	5.865827e-03	7.476625e-03	2.905865e-02	1.474051e-02	9.441128e-03	3.837763e-02	4.327845e-03
485000	-3.480241e+04	1.950368e+01	1.203344e-01	3.332760e-01	1.203344e-01	1.228062e-01	1.829145e-01	1.203344e-01	84	4	4.956819e-03	6.144129e-02	2.765531e-01	3.176251e-01	4.629541e-01	2.194208e-01	8.502620e-03	1.049586e-02	2.777153e-03	2.277758e-02	2.276254e-02	1.327210e-02	6.439167e-03	2.034159e-02	2.671047e-02	6.608053e-03	1.913071e-02	1.172451e-02	4.338639e-02	7.152026e-03	1.515508e-02	4.028960e-02	1.286731e-02	9.289268e-03	2.840040e-03	2.606150e-02	1.146152e-02	1.162540e-02	4.610953e-03	1.259694e-02	6.228156e-03	5.491063e-03	6.512885e-03	7.154488e-03	2.838132e-02	1.562023e-02	1.006167e-02	3.870971e-02	3.999287e-03
486000	-3.481517e+04	1.932251e+01	1.006045e-01	3.384067e-01	1.322884e-01	1.322884e-01	1.958075e-01	1.006045e-01	172	4	4.956819e-03	6.144129e-02	2.442883e-01	3.698764e-01	4.085555e-01	2.215681e-01	8.154132e-03	8.669494e-03	1.911506e-03	2.198119e-02	2.194437e-02	1.353821e-02	4.874107e-03	1.887378e-02	2.506324e-02	6.914586e-03	1.906995e-02	1.299686e-02	4.362861e-02	7.411978e-03	1.446986e-02	3.898508e-02	1.293807e-02	9.259888e-03	3.738900e-03	2.822551e-02	9.100323e-03	1.173829e-02	4.688229e-03	9.667318e-03	8.969642e-03	5.668763e-03	7.185428e-03	9.583909e-03	2.643906e-02	1.336917e-02	1.097665e-02	3.909274e-02	4.322203e-03
487000	-3.480039e+04	1.922921e+01	1.094499e-01	3.274158e-01	1.389918e-01	1.389918e-01	1.757007e-01	1.094499e-01	172	4	5.522519e-03	6.144129e-02	2.442883e-01	3.865302e-01	4.185403e-01	1.949295e-01	8.154132e-03	8.669494e-03	1.911506e-03	2.198119e-02	2.194437e-02	1.353821e-02	4.874107e-03	1.887378e-02	2.283436e-02	6.914586e-03	1.906995e-02	1.299686e-02	4.362861e-02	7.411978e-03	1.446986e-02	3.898508e-02	1.293807e-02	9.259888e-03	5.967778e-03	2.822551e-02	9.100323e-03	1.173829e-02	4.688229e-03	9.667318e-03	8.969642e-03	5.668763e-03	7.185428e-03	9.583909e-03	2.643906e-02	1.336917e-02	1.122665e-02	3.909274e-02	4.322203e-03
488000	-3.480042e+04	1.931543e+01	9.483451e-02	3.141528e-01	1.226668e-01	1.867557e-01	1.867557e-01	9.483451e-02	192	4	5.522519e-03	6.144129e-02	2.592613e-01	3.787982e-01	4.193343e-01	2.018675e-01	8.154132e-03	8.669494e-03	1.911506e-03	2.198119e-02	2.194437e-02	1.353821e-02	4.874107e-03	1.887378e-02	2.283436e-02	6.914586e-03	1.795763e-02	1.299686e-02	4.362861e-02	7.411978e-03	1.446986e-02	3.898508e-02	1.293807e-02	9.042081e-03	5.967778e-03	2.822551e-02	9.100323e-03	1.173829e-02	4.688229e-03	9.667318e-03	8.969642e-03	5.668763e-03	7.185428e-03	9.583909e-03	2.643906e-02	1.336917e-02	1.122665e-02	3.909274e-02	4.322203e-03
489000	-3.478780e+04	2.004715e+01	1.082834e-01	3.397966e-01	1.334272e-01	1.334272e-01	1.767822e-01	1.082834e-01	172	4	5.522519e-03	6.637044e-02	3.062238e-01	3.701858e-01	4.290514e-01	2.007628e-01	8.154132e-03	8.669494e-03	1.911506e-03	2.198119e-02	2.194437e-02	1.353821e-02	5.510749e-03	1.887378e-02	2.283436e-02	6.914586e-03	1.795763e-02	1.301303e-02	4.362861e-02	7.411978e-03	1.519926e-02	3.898508e-02	1.293807e-02	9.042081e-03	4.285524e-03	2.822551e-02	9.100323e-03	1.172212e-02	5.014088e-03	9.667318e-03	8.969642e-03	5.668763e-03	7.185428e-03	9.258050e-03	2.643906e-02	1.336917e-02	1.122665e-02	3.909274e-02	4.322203e-03
490000	-3.479908e+04	1.951195e+01	8.400644e-02	3.287377e-01	1.677498e-01	1.677498e-01	1.677498e-01	8.400644e-02	168	3	6.410134e-03	6.637044e-02	3.062238e-01	4.081789e-01	4.191195e-01	1.727016e-01	8.154132e-03	8.669494e-03	1.911506e-03	2.198119e-02	1.985232e-02	1.353821e-02	5.510749e-03	1.887378e-02	2.103316e-02	6.914586e-03	1.795763e-02	1.301303e-02	4.362861e-02	8.771475e-03	1.519926e-02	3.898508e-02	1.186467e-02	9.042081e-03	5.358924e-03	2.822551e-02	9.100323e-03	1.172212e-02	5.014088e-03	9.667318e-03	8.969642e-03	5.668763e-03	7.185428e-03	9.258050e-03	2.643906e-02	1.336917e-02	1.122665e-02	3.909274e-02	4.322203e-03
491000	-3.479742e+04	1.932914e+01	1.038231e-01	3.237213e-01	1.279738e-01	1.703293e-01	1.703293e-01	1.038231e-01	192	4	1.030676e-02	8.015131e-02	2.735746e-01	4.346701e-01	4.070938e-01	1.582362e-01	8.154132e-03	8.669494e-03	1.911506e-03	2.198119e-02	1.985232e-02	1.353821e-02	5.510749e-03	1.887378e-02	2.103316e-02	6.914586e-03	1.795763e-02	1.289392e-02	4.362861e-02	8.771475e-03	1.519926e-02	3.898508e-02	1.186467e-02	9.042081e-03	5.358924e-03	2.893315e-02	7.836813e-03	1.101447e-02	5.014088e-03	9.667318e-03	8.969642e-03	5.668763e-03	7.185428e-03	9.258050e-03	2.643906e-02	1.336917e-02	1.134575e-02	3.909274e-02	4.322203e-03
492000	-3.479182e+04	1.871143e+01	9.682978e-02	3.108395e-01	1.532133e-01	1.711438e-01	1.711438e-01	9.682978e-02	192	4	1.030676e-02	8.015131e-02	2.957487e-01	4.454726e-01	3.907194e-01	1.638080e-01	8.154132e-03	9.510174e-03	1.911506e-03	2.198119e-02	1.985232e-02	1.353821e-02	5.510749e-03	1.887378e-02	2.103316e-02	6.914586e-03	1.891141e-02	1.289392e-02	4.362861e-02	8.771475e-03	1.519926e-02	3.898508e-02	1.186467e-02	9.042081e-03	5.358924e-03	2.893315e-02	7.836813e-03	1.101447e-02	6.019593e-03	9.667318e-03	8.969642e-03	5.668763e-03	7.185428e-03	9.258050e-03	2.643906e-02	1.336917e-02	1.134575e-02	3.909274e-02	4.322203e-03
493000	-3.481998e+04	1.994484e+01	7.823589e-02	3.265569e-01	1.728765e-01	1.712182e-01	1.728765e-01	7.823589e-02	187	4	1.030676e-02	8.015131e-02	2.848082e-01	4.588234e-01	3.439436e-01	1.972331e-01	8.154132e-03	1.025889e-02	1.911506e-03	2.198119e-02	1.985232e-02	1.353821e-02	5.510749e-03	1.838235e-02	2.103316e-02	6.914586e-03	1.891141e-02	1.067926e-02	3.728974e-02	8.771475e-03	1.519926e-02	3.898508e-02	1.186467e-02	9.042081e-03	5.358924e-03	2.893315e-02	7.836813e-03	1.101447e-02	6.019593e-03	9.667318e-03	8.969642e-03	5.668763e-03	4.833528e-03	9.258050e-03	2.643906e-02	1.336917e-02	1.134575e-02	3.909274e-02	4.322203e-03
494000	-3.481073e+04	2.055926e+01	9.310082e-02	3.591441e-01	1.504926e-01	1.261487e-01	1.780130e-01	9.310082e-02	197	5	7.149776e-03	6.530076e-02	2.854297e-01	4.246876e-01	3.789126e-01	1.963998e-01	5.720509e-03	7.746705e-03	1.007166e-03	2.140371e-02	2.316073e-02	8.615897e-03	8.124843e-03	1.686054e-02	2.109354e-02	5.957487e-03	1.541472e-02	1.255015e-02	3.187543e-02	8.437093e-03	1.366693e-02	4.738597e-02	9.799433e-03	1.387026e-02	9.231174e-03	2.377422e-02	8.522686e-03	1.417332e-02	5.680277e-03	1.160090e-02	6.649777e-03	5.818514e-03	3.999690e-03	6.951918e-03	3.339276e-02	1.438499e-02	8.581013e-03	3.669922e-02	4.784288e-03
495000	-3.479013e+04	1.923302e+01	9.680694e-02	3.183220e-01	1.531455e-01	1.531455e-01	1.817730e-01	9.680694e-02	172	4	6.238142e-03	8.221986e-02	3.091301e-01	4.114425e-01	4.389581e-01	1.495994e-01	7.665757e-03	1.124283e-02	1.976153e-03	1.990716e-02	2.047249e-02	1.414036e-02	5.518274e-03	1.812098e-02	2.180998e-02	7.141889e-03	2.209277e-02	1.013338e-02	4.015694e-02	8.834151e-03	1.681700e-02	3.938335e-02	1.051317e-02	7.936473e-03	5.258040e-03	2.838207e-02	8.030834e-03	1.170993e-02	5.563662e-03	1.106833e-02	8.419715e-03	5.233570e-03	4.991932e-03	9.645543e-03	2.431707e-02	1.212726e-02	1.000297e-02	3.675941e-02	4.040684e-03
496000	-3.480969e+04	1.999846e+01	9.424231e-02	3.273491e-01	1.613887e-01	1.613887e-01	1.613887e-01	9.424231e-02	168	3	7.979311e-03	8.313777e-02	3.536261e-01	3.686097e-01	5.135681e-01	1.178222e-01	4.979735e-03	8.302684e-03	1.366272e-03	2.078333e-02	2.351628e-02	9.400663e-03	8.137898e-03	1.502730e-02	2.003611e-02	5.921281e-03	1.687275e-02	1.129936e-02	3.342564e-02	1.064932e-02	1.487589e-02	4.439724e-02	1.101066e-02	8.605805e-03	9.686885e-03	2.138113e-02	9.190582e-03	1.579718e-02	4.857170e-03	1.169108e-02	7.329984e-03	5.895178e-03	5.121958e-03	6.503166e-03	2.959470e-02	1.652501e-02	9.911699e-03	3.853608e-02	6.005245e-03
497000	-3.481647e+04	1.885448e+01	1.017553e-01	3.553111e-01	1.503108e-01	1.503108e-01	1.503108e-01	9.200121e-02	171	4	6.245044e-03	6.971004e-02	3.136300e-01	3.909403e-01	4.547704e-01	1.542893e-01	5.706795e-03	9.328773e-03	2.417556e-03	2.279687e-02	1.693034e-02	1.228441e-02	5.164229e-03	1.634339e-02	2.049124e-02	7.881913e-03	2.150321e-02	1.058148e-02	3.910538e-02	8.177631e-03	1.212325e-02	4.223625e-02	1.100990e-02	7.884417e-03	4.822815e-03	2.631198e-02	9.681940e-03	1.206490e-02	6.534377e-03	1.381214e-02	9.666852e-03	6.056846e-03	4.299799e-03	1.041405e-02	2.619196e-02	1.531783e-02	1.054187e-02	3.760991e-02	6.144395e-03
498000	-3.479862e+04	1.894886e+01	9.823150e-02	3.256663e-01	1.475816e-01	1.475816e-01	1.827074e-01	9.823150e-02	172	4	6.693232e-03	6.971004e-02	2.516522e-01	3.889563e-01	4.400337e-01	1.710100e-01	5.706795e-03	8.642552e-03	1.030802e-03	2.279687e-02	1.693034e-02	1.228441e-02	6.866083e-03	1.634339e-02	2.049124e-02	8.568133e-03	2.150321e-02	1.058148e-02	3.910538e-02	8.177631e-03	1.212325e-02	4.223625e-02	1.100990e-02	7.884417e-03	4.822815e-03	2.631198e-02	9.681940e-03	1.206490e-02	6.534377e-03	1.381214e-02	9.666852e-03	6.056846e-03	4.299799e-03	1.041405e-02	2.619196e-02	1.531783e-02	9.008530e-03	3.760991e-02	6.144395e-03
499000	-3.480083e+04	1.962130e+01	1.037414e-01	3.131964e-01	1.482330e-01	1.482330e-01	1.832626e-01	1.033337e-01	176	5	6.693232e-03	6.591487e-02	2.359540e-01	3.608436e-01	4.499842e-01	1.891722e-01	5.991529e-03	8.004488e-03	1.498388e-03	2.132584e-02	1.759158e-02	1.150997e-02	6.338870e-03	1.509027e-02	2.304763e-02	8.797514e-03	2.313837e-02	1.037096e-02	3.927546e-02	9.115864e-03	1.526100e-02	4.156919e-02	9.785677e-03	7.702081e-03	6.238718e-03	2.687520e-02	1.047231e-02	1.318029e-02	6.317283e-03	1.334317e-02	1.016456e-02	7.102164e-03	4.304505e-03	1.179649e-02	2.644147e-02	1.595562e-02	1.028632e-02	3.661572e-02	4.401381e-03
500000	-3.481064e+04	1.995525e+01	1.273322e-01	3.107908e-01	1.273322e-01	1.273322e-01	1.798802e-01	1.273322e-01	58	3	6.721606e-03	7.312750e-02	2.775821e-01	3.919222e-01	3.861435e-01	2.219343e-01	5.991529e-03	8.004488e-03	1.498388e-03	2.132584e-02	1.759158e-02	1.150997e-02	6.338870e-03	1.509027e-02	2.304763e-02	8.797514e-03	2.313837e-02	1.037096e-02	3.927546e-02	9.115864e-03	1.569853e-02	4.156919e-02	1.007611e-02	7.702081e-03	6.238718e-03	2.687520e-02	1.047231e-02	1.318029e-02	6.317283e-03	1.334317e-02	8.408166e-03	7.102164e-03	4.304505e-03	9.864929e-03	2.837303e-02	1.595562e-02	1.028632e-02	3.661572e-02	4.401381e-03
501000	-3.478688e+04	1.964662e+01	1.094701e-01	3.342742e-01	1.513148e-01	1.094701e-01	1.951663e-01	1.003045e-01	142	5	6.721606e-03	7.368085e-02	2.966125e-01	4.283302e-01	3.759457e-01	1.957241e-01	5.991529e-03	8.004488e-03	1.498388e-03	2.132584e-02	1.759158e-02	1.036281e-02	6.338870e-03	1.509027e-02	2.304763e-02	8.797514e-03	2.313837e-02	1.037096e-02	3.927546e-02	8.300916e-03	1.569853e-02	4.156919e-02	1.007611e-02	9.439061e-03	6.238718e-03	2.687520e-02	9.947378e-03	1.318029e-02	6.317283e-03	1.334317e-02	8.408166e-03	7.102164e-03	4.591399e-03	8.004035e-03	2.837303e-02	1.595562e-02	1.028632e-02	3.661572e-02	4.401381e-03
502000	-3.479666e+04	1.917491e+01	1.195070e-01	3.204000e-01	1.364873e-01	1.195070e-01	1.845916e-01	1.195070e-01	138	4	5.376661e-03	7.497026e-02	2.795490e-01	4.141780e-01	4.175652e-01	1.682568e-01	5.991529e-03	8.004488e-03	1.498388e-03	2.132584e-02	1.759158e-02	1.036281e-02	6.338870e-03	1.509027e-02	2.304763e-02	8.797514e-03	2.313837e-02	1.037096e-02	3.736017e-02	8.300916e-03	1.461924e-02	4.156919e-02	9.346955e-03	9.439061e-03	6.238718e-03	2.687520e-02	9.947378e-03	1.318029e-02	6.317283e-03	1.334317e-02	8.408166e-03	7.321519e-03	4.591399e-03	8.004035e-03	2.837303e-02	1.595562e-02	1.028632e-02	3.661572e-02	5.130540e-03
503000	-3.479217e+04	2.037440e+01	1.133038e-01	3.391707e-01	1.457821e-01	1.133038e-01	1.751358e-01	1.133038e-01	138	4	6.872653e-03	7.241703e-02	2.930257e-01	4.134806e-01	3.749634e-01	2.115560e-01	5.991529e-03	8.004488e-03	1.498388e-03	2.132584e-02	1.759158e-02	1.036281e-02	6.441865e-03	1.429724e-02	2.304763e-02	8.797514e-03	2.313837e-02	1.125741e-02	3.736017e-02	8.300916e-03	1.461924e-02	4.156919e-02	9.346955e-03	9.439061e-03	6.238718e-03	2.687520e-02	9.947378e-03	1.318029e-02	6.317283e-03	1.334317e-02	8.408166e-03	7.321519e-03	4.591399e-03	7.910612e-03	2.837303e-02	1.595562e-02	1.028632e-02	3.661572e-02	5.130540e-03
504000	-3.477837e+04	1.972457e+01	1.059756e-01	3.333404e-01	1.366977e-01	1.366977e-01	1.813129e-01	1.059756e-01	172	4	5.359081e-03	6.537359e-02	2.786309e-01	3.967306e-01	4.486958e-01	1.545737e-01	5.991529e-03	8.004488e-03	1.498388e-03	2.132584e-02	1.759158e-02	1.036281e-02	6.441865e-03	1.429724e-02	2.304763e-02	8.797514e-03	2.313837e-02	1.125741e-02	3.736017e-02	8.300916e-03	1.461924e-02	4.156919e-02	9.346955e-03	9.439061e-03	6.238718e-03	2.687520e-02	9.947378e-03	1.318029e-02	6.381823e-03	1.334317e-02	8.408166e-03	7.321519e-03	4.591399e-03	7.910612e-03	2.830849e-02	1.595562e-02	1.028632e-02	3.661572e-02	5.130540e-03
505000	-3.480232e+04	1.973091e+01	8.402219e-02	3.373331e-01	1.568258e-01	1.568258e-01	1.809710e-01	8.402219e-02	172	4	5.932494e-03	6.537359e-02	2.439002e-01	4.289952e-01	4.300939e-01	1.409108e-01	6.304875e-03	6.700191e-03	1.617740e-03	2.132584e-02	1.759158e-02	1.036281e-02	6.441865e-03	1.429724e-02	2.304763e-02	8.797514e-03	2.282503e-02	1.125741e-02	3.736017e-02	8.300916e-03	1.461924e-02	4.156919e-02	1.072723e-02	9.439061e-03	6.238718e-03	2.687520e-02	9.947378e-03	1.318029e-02	6.381823e-03	1.334317e-02	8.408166e-03	6.398008e-03	4.472047e-03	7.910612e-03	2.830849e-02	1.595562e-02	1.028632e-02	3.661572e-02	5.130540e-03
506000	-3.480415e+04	1.924974e+01	9.285242e-02	3.400295e-01	1.428474e-01	1.428474e-01	1.885710e-01	9.285242e-02	172	4	5.932494e-03	7.432907e-02	2.345039e-01	4.069718e-01	3.836896e-01	2.093386e-01	7.111876e-03	6.700191e-03	1.830156e-03	2.132584e-02	1.759158e-02	1.036281e-02	6.441865e-03	1.429724e-02	2.304763e-02	8.797514e-03	2.282503e-02	1.125741e-02	3.736017e-02	8.300916e-03	1.499035e-02	4.156919e-02	1.304959e-02	9.439061e-03	6.238718e-03	2.687520e-02	9.947378e-03	1.318029e-02	6.381823e-03	1.334317e-02	8.408166e-03	6.398008e-03	4.472047e-03	6.383648e-03	2.830849e-02	1.595562e-02	1.028632e-02	3.661572e-02	5.130540e-03
507000	-3.480649e+04	1.988254e+01	9.088502e-02	3.267043e-01	1.532368e-01	1.383202e-01	1.819944e-01	1.088594e-01	202	6	6.352120e-03	7.048936e-02	2.345039e-01	4.028104e-01	3.679707e-01	2.292189e-01	7.111876e-03	9.953708e-03	2.167882e-03	2.132584e-02	1.759158e-02	1.036281e-02	6.441865e-03	1.429724e-02	2.304763e-02	8.797514e-03	2.282503e-02	1.125741e-02	3.736017e-02	8.300916e-03	1.499035e-02	4.156919e-02	1.304959e-02	9.439061e-03	6.735071e-03	2.330565e-02	9.947378e-03	1.318029e-02	6.381823e-03	1.334317e-02	8.408166e-03	6.398008e-03	4.472047e-03	6.383648e-03	2.830849e-02	1.733318e-02	8.412405e-03	3.661572e-02	5.446571e-03
508000	-3.481426e+04	1.959216e+01	9.308766e-02	3.185929e-01	1.528360e-01	1.497570e-01	1.926389e-01	9.308766e-02	197	5	6.352120e-03	6.909051e-02	2.613451e-01	4.191324e-01	4.271030e-01	1.537646e-01	7.111876e-03	9.953708e-03	2.167882e-03	2.132584e-02	1.759158e-02	1.036281e-02	6.441865e-03	1.294524e-02	2.304763e-02	8.797514e-03	1.995747e-02	1.125741e-02	3.736017e-02	1.056287e-02	1.499035e-02	4.156919e-02	1.144343e-02	9.439061e-03	6.735071e-03	2.330565e-02	9.947378e-03	1.604785e-02	6.381823e-03	1.334317e-02	8.408166e-03	6.398008e-03	4.472047e-03	6.383648e-03	2.830849e-02	1.733318e-02	6.933840e-03	3.661572e-02	6.798572e-03
509000	-3.480935e+04	2.020982e+01	8.905099e-02	3.391114e-01	1.485111e-01	1.485111e-01	1.857644e-01	8.905099e-02	172	4	7.990310e-03	6.909051e-02	2.733758e-01	4.422772e-01	3.521752e-01	2.055476e-01	7.111876e-03	9.953708e-03	2.167882e-03	2.132584e-02	1.825723e-02	1.036281e-02	5.776222e-03	1.294524e-02	2.304763e-02	8.327652e-03	1.995747e-02	1.125741e-02	3.736017e-02	1.056287e-02	1.546021e-02	4.156919e-02	1.144343e-02	9.439061e-03	6.735071e-03	2.330565e-02	9.947378e-03	1.604785e-02	6.381823e-03	1.334317e-02	8.408166e-03	6.398008e-03	4.472047e-03	6.383648e-03	3.089663e-02	1.733318e-02	6.933840e-03	3.661572e-02	6.798572e-03
510000	-3.479437e+04	2.016841e+01	8.799043e-02	3.541811e-01	1.450496e-01	1.450496e-01	1.797388e-01	8.799043e-02	172	4	7.990310e-03	8.395275e-02	2.830604e-01	4.712105e-01	3.577892e-01	1.710003e-01	7.111876e-03	9.953708e-03	1.353430e-03	2.132584e-02	1.825723e-02	1.036281e-02	5.776222e-03	1.294524e-02	2.304763e-02	8.327652e-03	1.995747e-02	1.125741e-02	3.736017e-02	1.056287e-02	1.546021e-02	4.156919e-02	1.144343e-02	9.439061e-03	6.735071e-03	2.330565e-02	9.947378e-03	1.604785e-02	6.381823e-03	1.334317e-02	8.408166e-03	6.398008e-03	4.472047e-03	6.383648e-03	3.089663e-02	1.505431e-02	6.933840e-03	3.661572e-02	6.798572e-03
511000	-3.480251e+04	2.084380e+01	9.246705e-02	3.261538e-01	1.629707e-01	1.629707e-01	1.629707e-01	9.246705e-02	168	3	7.990310e-03	8.395275e-02	3.064406e-01	4.697476e-01	3.720755e-01	1.581769e-01	5.867658e-03	8.760713e-03	1.192757e-03	1.997198e-02	1.760815e-02	1.081063e-02	6.885003e-03	1.359823e-02	2.185809e-02	7.446922e-03	1.978943e-02	1.187391e-02	3.948906e-02	1.120248e-02	1.578995e-02	4.193579e-02	1.084985e-02	1.089763e-02	5.953532e-03	2.599150e-02	1.012143e-02	1.693491e-02	4.929331e-03	1.340316e-02	1.080642e-02	5.925520e-03	4.859690e-03	6.305112e-03	3.340256e-02	1.498504e-02	8.450055e-03	3.508875e-02	5.549201e-03
512000	-3.480240e+04	2.103243e+01	8.903339e-02	3.583341e-01	1.366992e-01	1.634499e-01	1.634499e-01	8.903339e-02	192	4	7.990310e-03	8.282059e-02	3.004433e-01	4.427041e-01	4.190534e-01	1.382425e-01	5.781666e-03	8.842661e-03	1.147460e-03	1.865353e-02	2.000965e-02	1.179929e-02	5.717836e-03	1.448462e-02	2.268793e-02	8.151818e-03	1.889495e-02	1.063225e-02	3.873867e-02	1.252525e-02	1.263709e-02	4.344262e-02	1.014098e-02	9.788294e-03	6.243375e-03	2.342540e-02	1.048281e-02	1.779292e-02	7.321688e-03	1.389351e-02	1.145230e-02	4.918544e-03	5.065531e-03	7.291886e-03	3.209105e-02	1.611204e-02	8.645135e-03	3.634418e-02	5.043023e-03
513000	-3.480716e+04	2.053596e+01	7.781702e-02	3.702131e-01	1.580509e-01	1.580509e-01	1.580509e-01	7.781702e-02	168	3	8.889719e-03	7.888823e-02	2.935400e-01	4.383589e-01	3.527064e-01	2.089348e-01	5.331790e-03	9.243908e-03	7.092357e-04	1.705862e-02	1.744436e-02	1.204209e-02	5.384230e-03	1.260553e-02	2.795089e-02	7.163243e-03	2.090466e-02	1.112189e-02	4.198739e-02	1.119158e-02	1.154725e-02	4.307757e-02	9.216433e-03	8.691459e-03	6.323487e-03	2.522870e-02	9.855780e-03	1.881037e-02	8.326214e-03	1.383908e-02	1.032174e-02	7.690159e-03	6.498993e-03	7.644350e-03	2.991671e-02	1.660456e-02	8.459927e-03	3.530060e-02	5.697038e-03
514000	-3.480913e+04	2.108820e+01	9.295629e-02	3.191327e-01	1.649849e-01	1.649849e-01	1.649849e-01	9.295629e-02	168	3	8.630326e-03	7.888823e-02	2.784195e-01	4.325507e-01	3.569973e-01	2.104520e-01	5.331790e-03	9.243908e-03	7.092357e-04	1.705862e-02	1.744436e-02	1.204209e-02	5.384230e-03	1.260553e-02	2.795089e-02	7.163243e-03	2.090466e-02	1.112189e-02	4.198739e-02	1.119158e-02	1.154725e-02	4.307757e-02	9.856740e-03	8.691459e-03	6.667078e-03	2.522870e-02	9.855780e-03	1.881037e-02	8.326214e-03	1.383908e-02	1.032174e-02	7.690159e-03	6.498993e-03	7.644350e-03	2.991671e-02	1.413460e-02	8.459927e-03	3.530060e-02	5.595013e-03
515000	-3.480370e+04	1.987597e+01	9.457332e-02	3.391145e-01	1.446270e-01	1.446270e-01	1.824848e-01	9.457332e-02	172	4	8.630326e-03	8.779543e-02	3.033380e-01	4.296499e-01	4.080459e-01	1.623043e-01	6.743632e-03	8.617565e-03	3.452265e-03	1.772227e-02	1.707530e-02	1.126484e-02	4.816914e-03	1.210159e-02	2.546468e-02	7.912384e-03	2.008156e-02	1.030340e-02	4.077119e-02	1.014586e-02	1.356349e-02	4.440847e-02	9.576598e-03	9.394644e-03	6.011101e-03	2.261951e-02	9.415855e-03	1.828819e-02	8.274992e-03	1.540125e-02	1.002952e-02	6.997330e-03	6.197530e-03	9.958935e-03	3.128040e-02	1.214393e-02	8.233645e-03	3.891608e-02	5.432923e-03
516000	-3.480802e+04	2.007666e+01	9.189849e-02	3.208689e-01	1.507277e-01	1.507277e-01	1.938788e-01	9.189849e-02	172	4	7.888538e-03	7.339731e-02	2.846937e-01	3.872811e-01	4.668808e-01	1.458381e-01	6.498608e-03	7.663541e-03	4.621809e-03	1.753560e-02	1.884681e-02	1.061181e-02	4.898082e-03	1.251662e-02	2.754995e-02	8.297908e-03	1.912636e-02	1.360130e-02	3.990445e-02	9.315871e-03	1.876802e-02	4.480800e-02	1.078942e-02	1.080635e-02	6.610846e-03	2.217617e-02	9.405799e-03	1.921936e-02	7.308370e-03	1.280809e-02	9.177317e-03	5.696428e-03	6.463219e-03	1.094396e-02	3.147621e-02	1.196563e-02	9.135243e-03	3.304945e-02	5.725055e-03
517000	-3.479369e+04	2.085649e+01	9.589815e-02	3.376964e-01	1.568358e-01	1.568358e-01	1.568358e-01	9.589815e-02	168	3	7.888538e-03	7.339731e-02	2.990370e-01	4.229105e-01	4.304350e-01	1.466545e-01	6.498608e-03	7.663541e-03	2.159890e-03	1.700672e-02	1.884681e-02	1.061181e-02	4.898082e-03	1.251662e-02	2.754995e-02	8.297908e-03	2.173883e-02	1.360130e-02	3.990445e-02	9.315871e-03	1.876802e-02	4.480800e-02	1.078942e-02	1.080635e-02	6.610846e-03	2.217617e-02	9.405799e-03	1.921936e-02	7.308370e-03	1.280809e-02	9.177317e-03	5.696428e-03	6.463219e-03	1.094396e-02	3.147621e-02	1.196563e-02	6.522773e-03	3.304945e-02	5.725055e-03
518000	-3.483744e+04	2.179453e+01	1.418317e-01	3.375420e-01	1.418317e-01	1.070568e-01	1.646811e-01	1.070568e-01	86	4	4.852434e-03	5.600829e-02	2.340993e-01	3.235569e-01	4.341594e-01	2.422837e-01	5.342823e-03	7.252544e-03	9.287829e-04	2.063204e-02	2.518846e-02	1.105457e-02	8.129938e-03	1.832621e-02	1.819285e-02	5.499041e-03	1.368146e-02	1.163744e-02	3.530192e-02	1.458995e-02	1.396443e-02	4.948354e-02	9.121737e-03	1.325548e-02	3.832312e-03	2.961004e-02	8.570956e-03	1.480175e-02	6.558525e-03	1.111506e-02	8.279059e-03	3.442428e-03	4.595812e-03	8.468621e-03	3.114701e-02	1.413457e-02	7.542551e-03	4.059869e-02	4.404668e-03
519000	-3.482409e+04	2.104574e+01	1.028055e-01	3.032781e-01	1.652817e-01	1.605475e-01	1.652817e-01	1.028055e-01	187	4	5.675595e-03	6.737978e-02	2.701591e-01	3.384205e-01	4.616806e-01	1.998990e-01	4.845117e-03	7.663541e-03	2.566863e-03	1.921820e-02	1.884681e-02	1.061181e-02	6.773808e-03	1.251662e-02	2.533847e-02	8.297908e-03	2.173883e-02	1.360130e-02	3.990445e-02	9.315871e-03	1.876802e-02	4.480800e-02	1.078942e-02	1.154896e-02	6.610846e-03	2.217617e-02	6.906385e-03	1.921936e-02	7.308370e-03	1.280809e-02	9.177317e-03	5.696428e-03	8.116710e-03	1.094396e-02	3.147621e-02	1.196563e-02	6.115799e-03	3.304945e-02	5.725055e-03
520000	-3.484030e+04	2.048550e+01	8.665171e-02	3.455706e-01	1.602677e-01	1.236212e-01	1.602677e-01	1.236212e-01	190	4	6.644605e-03	5.865948e-02	2.725063e-01	3.369851e-01	3.891819e-01	2.738330e-01	6.514749e-03	7.252544e-03	8.489242e-04	2.063204e-02	2.518846e-02	1.036569e-02	8.129938e-03	1.832621e-02	1.819285e-02	7.069639e-03	1.368146e-02	1.163744e-02	3.530192e-02	1.458995e-02	1.396443e-02	4.948354e-02	9.401968e-03	1.168489e-02	3.832312e-03	2.784730e-02	8.570956e-03	1.480175e-02	7.617093e-03	1.111506e-02	8.279059e-03	4.531970e-03	6.388270e-03	8.548480e-03	2.935455e-02	1.413457e-02	7.542551e-03	4.000565e-02	3.814531e-03
521000	-3.483596e+04	2.049389e+01	8.305313e-02	3.434529e-01	1.725851e-01	1.394531e-01	1.725851e-01	8.887074e-02	191	5	2.454184e-03	6.165332e-02	2.826401e-01	4.140970e-01	4.564509e-01	1.294521e-01	9.154189e-03	6.969913e-03	1.123857e-03	1.787381e-02	2.104822e-02	1.246626e-02	5.853778e-03	1.638136e-02	1.979000e-02	7.622483e-03	1.733711e-02	8.770847e-03	3.742223e-02	7.754639e-03	1.388007e-02	4.315799e-02	6.615100e-03	1.437496e-02	4.927412e-03	2.542814e-02	7.360120e-03	1.337186e-02	5.771991e-03	1.202148e-02	1.280634e-02	2.822520e-03	6.388187e-03	8.812452e-03	2.904441e-02	1.460741e-02	9.705487e-03	4.217087e-02	4.406809e-03
522000	-3.481496e+04	2.158405e+01	1.124843e-01	3.323093e-01	1.505005e-01	1.505005e-01	1.774725e-01	7.673297e-02	176	5	6.172600e-03	7.047516e-02	2.842072e-01	3.610657e-01	4.708745e-01	1.680598e-01	5.569773e-03	8.460498e-03	2.887194e-03	2.104731e-02	1.919761e-02	9.731988e-03	7.540237e-03	1.196775e-02	2.446401e-02	8.448186e-03	2.022008e-02	1.411957e-02	3.973272e-02	9.392674e-03	2.018558e-02	4.338869e-02	9.192437e-03	1.170336e-02	7.559334e-03	2.174601e-02	7.363739e-03	1.364839e-02	7.268769e-03	1.279800e-02	9.393135e-03	7.053644e-03	7.018118e-03	1.268024e-02	3.212572e-02	1.261312e-02	7.069870e-03	3.359842e-02	3.848421e-03
523000	-3.482359e+04	2.042081e+01	8.673119e-02	3.412265e-01	1.617704e-01	1.617704e-01	1.617704e-01	8.673119e-02	168	3	7.012641e-03	6.928059e-02	2.928139e-01	3.878425e-01	4.278146e-01	1.843429e-01	5.306821e-03	7.752324e-03	7.608356e-04	1.812529e-02	2.037678e-02	1.176305e-02	6.511288e-03	1.712423e-02	1.757552e-02	6.133911e-03	1.523079e-02	9.196009e-03	3.347796e-02	7.736361e-03	1.213543e-02	4.664279e-02	6.751967e-03	1.485840e-02	4.788271e-03	2.476503e-02	8.266742e-03	1.500644e-02	5.641535e-03	1.146870e-02	1.202335e-02	2.739818e-03	7.434537e-03	5.958967e-03	2.812110e-02	1.623944e-02	9.623950e-03	4.343920e-02	4.701224e-03
524000	-3.481052e+04	2.166819e+01	9.118936e-02	3.681506e-01	1.397410e-01	1.397410e-01	1.699886e-01	9.118936e-02	172	4	6.172600e-03	6.227838e-02	3.043278e-01	3.938610e-01	4.268654e-01	1.792735e-01	5.569773e-03	8.160845e-03	6.906568e-04	2.104731e-02	1.919761e-02	9.731988e-03	7.540237e-03	1.196775e-02	2.409836e-02	8.448186e-03	2.022008e-02	1.411957e-02	3.973272e-02	8.147162e-03	2.018558e-02	4.338869e-02	9.192437e-03	1.170336e-02	7.559334e-03	2.174601e-02	7.441164e-03	1.364839e-02	7.634413e-03	1.279800e-02	1.063865e-02	7.053644e-03	7.317772e-03	1.313357e-02	3.212572e-02	1.261312e-02	7.069870e-03	3.359842e-02	3.848421e-03
525000	-3.481540e+04	2.086270e+01	9.581625e-02	3.556352e-01	1.509108e-01	1.509108e-01	1.509108e-01	9.581625e-02	168	3	7.012641e-03	7.926333e-02	2.969900e-01	3.495785e-01	4.450160e-01	2.054055e-01	5.306821e-03	7.752324e-03	7.608356e-04	1.812529e-02	2.037678e-02	1.197234e-02	6.511288e-03	1.712423e-02	1.757552e-02	7.498342e-03	1.523079e-02	9.196009e-03	3.347796e-02	7.736361e-03	1.213543e-02	4.643349e-02	6.751967e-03	1.615852e-02	5.112137e-03	2.476503e-02	8.266742e-03	1.500644e-02	5.641535e-03	1.010426e-02	1.202335e-02	2.597899e-03	7.434537e-03	5.958967e-03	2.812110e-02	1.623944e-02	9.623950e-03	4.343920e-02	4.148999e-03
526000	-3.480763e+04	2.065227e+01	9.037596e-02	3.400784e-01	1.597232e-01	1.597232e-01	1.597232e-01	9.037596e-02	168	3	7.012641e-03	7.926333e-02	2.979389e-01	4.008179e-01	4.413452e-01	1.578369e-01	5.306821e-03	7.752324e-03	7.608356e-04	1.812529e-02	2.037678e-02	1.197234e-02	6.511288e-03	1.712423e-02	1.757552e-02	7.498342e-03	1.523079e-02	9.196009e-03	3.347796e-02	7.736361e-03	1.213543e-02	4.643349e-02	6.751967e-03	1.615852e-02	5.112137e-03	2.476503e-02	8.266742e-03	1.500644e-02	5.641535e-03	1.010426e-02	1.202335e-02	2.597899e-03	7.434537e-03	1.037897e-02	2.812110e-02	1.623944e-02	9.623950e-03	4.343920e-02	4.148999e-03
527000	-3.480615e+04	2.193350e+01	8.649327e-02	3.372424e-01	1.632570e-01	1.632570e-01	1.632570e-01	8.649327e-02	168	3	5.121708e-03	6.227838e-02	2.722580e-01	3.529341e-01	4.338083e-01	2.132576e-01	5.166188e-03	7.480698e-03	7.775588e-04	1.904436e-02	1.763284e-02	9.722236e-03	8.081355e-03	1.306936e-02	2.515152e-02	9.932043e-03	1.875703e-02	1.401914e-02	4.178092e-02	9.248051e-03	1.922317e-02	4.489619e-02	8.576640e-03	1.129786e-02	8.673985e-03	2.109572e-02	8.686839e-03	1.537702e-02	6.821036e-03	1.306502e-02	1.268593e-02	7.527878e-03	6.764138e-03	1.289771e-02	3.173576e-02	1.026914e-02	8.197750e-03	3.322316e-02	4.570429e-03
528000	-3.481902e+04	2.114889e+01	8.209821e-02	3.306101e-01	1.706236e-01	1.706236e-01	1.706236e-01	7.542093e-02	171	4	6.091478e-03	6.227838e-02	2.402904e-01	3.936789e-01	4.096998e-01	1.966213e-01	4.622801e-03	7.045128e-03	5.626655e-04	2.034862e-02	1.721572e-02	1.105122e-02	9.015629e-03	1.262767e-02	2.382780e-02	8.544641e-03	1.690490e-02	1.351281e-02	3.600464e-02	8.530211e-03	1.856063e-02	4.746215e-02	1.088591e-02	1.263861e-02	8.600765e-03	1.798435e-02	9.563084e-03	1.528140e-02	7.843524e-03	1.211703e-02	1.559709e-02	4.137056e-03	7.511143e-03	1.271347e-02	3.085007e-02	1.185472e-02	6.349632e-03	3.099631e-02	5.264475e-03
529000	-3.480983e+04	1.994227e+01	7.083066e-02	3.646352e-01	1.313061e-01	1.313061e-01	1.843640e-01	1.175579e-01	176	5	6.585200e-03	7.943651e-02	3.182948e-01	4.391110e-01	4.147697e-01	1.461193e-01	5.306821e-03	8.744744e-03	7.608356e-04	1.708401e-02	1.550607e-02	1.197234e-02	6.511288e-03	1.712423e-02	1.412627e-02	7.498342e-03	1.386445e-02	9.196009e-03	3.437296e-02	7.736361e-03	1.213543e-02	4.643349e-02	1.013762e-02	1.615852e-02	5.785558e-03	2.476503e-02	8.266742e-03	1.433302e-02	5.641535e-03	1.302141e-02	1.202335e-02	2.597899e-03	7.434537e-03	1.037897e-02	2.736087e-02	1.623944e-02	9.623950e-03	4.343920e-02	6.133380e-03
530000	-3.480917e+04	2.088786e+01	9.090175e-02	3.660028e-01	1.435598e-01	1.311886e-01	1.774454e-01	9.090175e-02	197	5	1.031159e-02	8.364266e-02	3.243248e-01	4.636860e-01	3.723474e-01	1.639666e-01	5.306821e-03	8.744744e-03	7.608356e-04	1.708401e-02	1.550607e-02	1.197234e-02	6.511288e-03	1.712423e-02	1.412627e-02	7.498342e-03	1.386445e-02	9.196009e-03	3.437296e-02	7.736361e-03	1.213543e-02	4.643349e-02	1.013762e-02	1.615852e-02	5.785558e-03	2.476503e-02	8.266742e-03	1.433302e-02	5.641535e-03	1.021224e-02	1.202335e-02	2.597899e-03	7.434537e-03	1.037897e-02	2.736087e-02	1.623944e-02	9.623950e-03	4.343920e-02	6.133380e-03
531000	-3.480755e+04	2.043662e+01	9.868915e-02	3.630861e-01	1.355277e-01	1.323268e-01	1.716812e-01	9.868915e-02	197	5	7.181932e-03	7.102102e-02	2.731557e-01	3.896308e-01	4.280380e-01	1.823312e-01	3.973951e-03	8.361327e-03	5.432630e-04	2.279232e-02	2.211363e-02	1.636695e-02	7.117664e-03	2.148546e-02	1.738149e-02	7.316238e-03	1.775854e-02	1.169099e-02	3.209967e-02	8.189022e-03	1.254250e-02	3.956595e-02	7.860011e-03	1.100110e-02	5.315016e-03	2.612818e-02	1.129846e-02	1.268209e-02	7.138674e-03	1.212660e-02	7.481694e-03	6.200381e-03	5.957967e-03	9.113540e-03	3.248424e-02	1.371318e-02	8.146994e-03	4.336427e-02	3.590618e-03
532000	-3.481328e+04	2.104728e+01	9.602778e-02	3.679038e-01	1.250398e-01	1.250398e-01	1.609490e-01	1.250398e-01	174	4	7.181932e-03	7.463087e-02	2.983438e-01	4.291947e-01	3.786354e-01	1.921699e-01	3.973951e-03	8.361327e-03	5.432630e-04	2.279232e-02	2.211363e-02	1.636695e-02	7.117664e-03	2.148546e-02	1.738149e-02	7.316238e-03	1.775854e-02	1.169099e-02	3.209967e-02	9.039064e-03	1.254250e-02	3.956595e-02	7.860011e-03	1.100110e-02	5.315016e-03	2.612818e-02	1.129846e-02	1.268209e-02	7.138674e-03	1.212660e-02	7.481694e-03	6.200381e-03	5.957967e-03	9.113540e-03	3.248424e-02	1.371318e-02	8.146994e-03	4.336427e-02	3.590618e-03
533000	-3.482047e+04	2.170860e+01	9.953545e-02	3.626795e-01	1.341769e-01	1.341769e-01	1.698957e-01	9.953545e-02	172	4	8.612406e-03	7.463087e-02	3.015611e-01	4.509281e-01	3.760715e-01	1.730004e-01	3.973951e-03	8.361327e-03	5.432630e-04	2.279232e-02	2.211363e-02	1.636695e-02	7.117664e-03	2.148546e-02	1.738149e-02	7.316238e-03	1.775854e-02	1.169099e-02	3.209967e-02	9.039064e-03	1.254250e-02	3.956595e-02	7.860011e-03	1.100110e-02	5.315016e-03	2.612818e-02	1.129846e-02	1.268209e-02	7.138674e-03	1.212660e-02	7.481694e-03	6.200381e-03	5.957967e-03	9.113540e-03	3.248424e-02	1.371318e-02	8.146994e-03	4.334058e-02	3.590618e-03
534000	-3.480759e+04	2.116028e+01	9.450210e-02	3.408096e-01	1.534534e-01	1.534534e-01	1.534534e-01	1.043282e-01	171	4	8.612406e-03	6.108692e-02	2.770087e-01	4.481395e-01	4.211084e-01	1.307520e-01	3.973951e-03	8.361327e-03	5.432630e-04	2.279232e-02	2.211363e-02	1.636695e-02	7.117664e-03	2.148546e-02	1.738149e-02	7.316238e-03	1.775854e-02	1.169099e-02	3.209967e-02	9.039064e-03	1.254250e-02	3.956595e-02	6.784040e-03	1.100110e-02	5.315016e-03	2.612818e-02	1.129846e-02	1.268209e-02	7.138674e-03	1.212660e-02	7.481694e-03	6.200381e-03	5.957967e-03	9.113540e-03	3.248424e-02	1.371318e-02	8.146994e-03	4.334058e-02	3.590618e-03
535000	-3.480672e+04	2.119719e+01	8.609511e-02	3.724381e-01	1.478542e-01	1.478542e-01	1.478542e-01	9.790419e-02	171	4	6.722062e-03	7.726795e-02	2.629134e-01	4.279437e-01	4.059883e-01	1.660680e-01	3.896228e-03	9.243423e-03	4.208319e-04	2.206084e-02	2.067078e-02	1.372773e-02	6.531816e-03	2.134378e-02	1.742988e-02	7.032201e-03	1.495627e-02	1.058954e-02	3.366191e-02	8.105987e-03	1.283731e-02	3.781641e-02	8.023139e-03	1.288046e-02	5.786279e-03	2.587855e-02	1.000323e-02	1.408308e-02	6.805431e-03	1.122847e-02	6.952100e-03	9.769719e-03	4.079473e-03	8.358213e-03	3.070337e-02	1.322220e-02	9.233101e-03	4.559362e-02	2.970459e-03
536000	-3.479966e+04	2.170869e+01	1.001719e-01	3.283480e-01	1.571027e-01	1.571027e-01	1.571027e-01	1.001719e-01	168	3	6.722062e-03	7.726795e-02	3.034776e-01	4.394631e-01	3.905260e-01	1.700109e-01	3.356013e-03	9.667778e-03	3.508036e-04	2.278639e-02	1.698782e-02	1.282251e-02	7.205080e-03	1.514113e-02	1.870794e-02	7.953075e-03	1.596823e-02	1.077880e-02	3.509695e-02	8.382402e-03	1.318719e-02	3.441454e-02	8.232789e-03	1.135540e-02	5.858146e-03	3.019611e-02	9.397792e-03	1.472879e-02	6.488363e-03	1.144309e-02	8.078268e-03	6.898713e-03	5.616370e-03	7.934907e-03	3.266763e-02	1.337144e-02	9.320862e-03	4.024904e-02	3.787069e-03
537000	-3.481021e+04	2.158260e+01	1.110435e-01	3.366546e-01	1.411873e-01	1.110435e-01	1.890275e-01	1.110435e-01	138	4	7.355587e-03	8.208882e-02	3.108737e-01	3.998743e-01	3.959989e-01	2.041268e-01	6.478378e-03	8.133389e-03	1.680847e-03	1.708401e-02	1.996456e-02	1.124669e-02	6.511288e-03	1.712423e-02	1.412627e-02	8.370151e-03	1.386445e-02	9.196009e-03	3.437296e-02	6.811984e-03	1.213543e-02	3.918616e-02	1.014102e-02	1.216863e-02	7.617323e-03	2.984686e-02	6.855877e-03	1.157628e-02	5.693473e-03	1.021224e-02	1.294773e-02	4.734418e-03	7.152030e-03	1.123727e-02	2.736087e-02	1.514751e-02	6.877494e-03	4.255093e-02	5.423579e-03
538000	-3.480765e+04	2.152378e+01	8.891564e-02	3.507589e-01	1.571366e-01	1.571366e-01	1.571366e-01	8.891564e-02	168	3	7.355587e-03	7.193088e-02	3.108737e-01	4.054774e-01	4.237449e-01	1.707778e-01	5.335722e-03	7.684586e-03	1.471711e-03	1.937776e-02	1.958948e-02	1.289711e-02	6.957704e-03	1.536851e-02	1.339055e-02	7.376566e-03	1.394366e-02	1.112108e-02	3.664440e-02	6.579900e-03	1.142613e-02	3.817106e-02	1.073198e-02	1.298267e-02	7.326208e-03	2.878662e-02	9.471844e-03	1.452216e-02	4.494334e-03	1.098315e-02	1.367498e-02	4.597626e-03	7.332681e-03	1.121281e-02	2.538702e-02	1.616628e-02	8.425608e-03	4.119487e-02	4.241111e-03
539000	-3.481360e+04	2.095602e+01	1.163911e-01	3.465064e-01	1.484472e-01	1.163911e-01	1.679123e-01	1.043518e-01	142	5	1.060616e-02	7.856251e-02	3.079690e-01	4.977542e-01	3.383834e-01	1.638624e-01	4.684601e-03	9.667778e-03	3.508036e-04	2.278639e-02	1.698782e-02	1.454228e-02	7.205080e-03	1.514113e-02	1.870794e-02	7.953075e-03	1.424846e-02	1.077880e-02	3.509695e-02	8.382402e-03	1.318719e-02	3.335351e-02	8.232789e-03	1.135540e-02	5.858146e-03	3.019611e-02	1.080837e-02	9.445817e-03	6.488363e-03	1.144309e-02	8.078268e-03	6.898713e-03	5.616370e-03	7.934907e-03	3.266763e-02	1.549804e-02	9.320862e-03	4.024904e-02	3.787069e-03
540000	-3.480853e+04	2.157865e+01	9.758797e-02	3.606469e-01	1.480591e-01	1.480591e-01	1.480591e-01	9.758797e-02	168	3	4.532352e-03	7.382525e-02	2.970211e-01	3.902582e-01	4.619750e-01	1.477669e-01	6.180800e-03	7.160500e-03	1.506723e-03	1.815719e-02	1.900699e-02	1.261567e-02	6.309897e-03	1.444853e-02	1.488640e-02	7.741091e-03	1.648886e-02	1.082990e-02	3.493899e-02	6.828768e-03	1.408196e-02	3.976768e-02	1.037152e-02	1.414437e-02	9.678310e-03	3.191305e-02	9.108831e-03	1.325225e-02	4.749679e-03	1.010210e-02	1.153881e-02	4.563096e-03	7.179030e-03	1.134922e-02	2.853660e-02	1.674709e-02	8.681387e-03	4.323603e-02	4.707663e-03
541000	-3.482332e+04	2.074995e+01	1.086707e-01	3.371063e-01	1.505947e-01	1.086707e-01	1.862868e-01	1.086707e-01	138	4	4.811482e-03	7.174823e-02	3.320619e-01	3.548838e-01	4.464205e-01	1.986957e-01	2.965072e-03	5.086544e-03	1.769127e-03	2.305644e-02	1.512123e-02	8.522692e-03	6.544932e-03	1.508057e-02	2.281204e-02	9.963924e-03	1.755858e-02	1.133758e-02	3.714396e-02	1.013059e-02	1.539872e-02	4.429803e-02	1.023565e-02	1.725744e-02	8.347290e-03	1.637291e-02	1.099306e-02	1.643417e-02	6.156781e-03	1.044031e-02	1.508574e-02	6.610900e-03	8.011906e-03	8.021627e-03	2.722812e-02	1.344914e-02	7.811249e-03	4.007075e-02	3.743407e-03
542000	-3.480895e+04	2.085855e+01	1.187649e-01	3.458650e-01	1.187649e-01	1.187649e-01	1.790754e-01	1.187649e-01	58	3	4.701592e-03	7.330146e-02	2.964588e-01	3.648189e-01	4.726234e-01	1.625576e-01	6.180800e-03	7.160500e-03	1.452082e-03	2.156481e-02	1.900699e-02	1.261567e-02	6.309897e-03	1.444853e-02	1.488640e-02	7.741091e-03	1.405286e-02	1.082990e-02	3.499363e-02	6.828768e-03	1.408196e-02	3.926497e-02	1.022221e-02	1.414437e-02	9.678310e-03	3.191305e-02	9.108831e-03	1.325225e-02	4.749679e-03	1.087359e-02	1.153881e-02	4.563096e-03	6.568062e-03	1.134922e-02	2.853660e-02	1.674709e-02	8.681387e-03	4.323603e-02	4.707663e-03
543000	-3.481500e+04	2.131205e+01	9.129158e-02	3.473014e-01	1.678026e-01	1.345102e-01	1.678026e-01	9.129158e-02	187	4	7.215105e-03	7.179071e-02	3.033244e-01	4.160513e-01	4.038347e-01	1.801141e-01	4.053881e-03	7.453064e-03	3.460455e-03	1.993806e-02	1.901527e-02	1.202060e-02	6.285139e-03	1.952554e-02	1.837073e-02	9.056781e-03	1.608492e-02	1.222536e-02	3.441666e-02	7.942574e-03	1.112087e-02	3.686380e-02	1.035382e-02	9.332894e-03	6.051278e-03	2.743223e-02	1.060374e-02	1.131906e-02	6.730157e-03	1.137512e-02	6.200440e-03	8.071003e-03	6.204798e-03	5.445083e-03	3.421106e-02	1.723694e-02	7.965276e-03	3.996983e-02	3.288409e-03
544000	-3.482686e+04	2.090021e+01	9.511529e-02	3.450434e-01	1.506611e-01	1.506611e-01	1.634038e-01	9.511529e-02	172	4	5.040756e-03	6.838386e-02	2.596568e-01	3.843499e-01	4.102626e-01	2.053875e-01	2.628096e-03	7.264342e-03	2.104421e-03	1.847269e-02	1.592278e-02	7.681623e-03	5.417596e-03	1.594286e-02	2.412634e-02	7.458392e-03	1.779011e-02	1.146560e-02	3.712631e-02	9.220813e-03	1.640723e-02	4.747755e-02	9.724001e-03	1.981251e-02	9.207929e-03	1.916267e-02	1.042134e-02	1.596970e-02	6.700449e-03	1.049944e-02	1.480619e-02	7.305446e-03	6.618199e-03	7.703735e-03	2.663317e-02	1.935023e-02	8.947820e-03	3.838534e-02	2.921924e-03
545000	-3.482770e+04	2.083834e+01	1.018560e-01	3.212025e-01	1.439097e-01	1.439097e-01	1.872661e-01	1.018560e-01	172	4	4.009929e-03	6.190706e-02	2.490911e-01	3.336063e-01	4.582361e-01	2.081576e-01	2.966526e-03	7.941446e-03	2.079585e-03	1.985874e-02	1.537175e-02	9.099476e-03	5.522076e-03	1.448361e-02	2.349668e-02	7.827927e-03	1.705202e-02	1.181742e-02	3.625382e-02	8.556554e-03	1.369526e-02	4.578451e-02	1.072553e-02	1.934268e-02	8.865286e-03	1.936708e-02	1.021929e-02	1.463010e-02	5.966233e-03	1.073066e-02	1.488704e-02	6.657951e-03	6.110111e-03	8.490465e-03	2.783512e-02	2.011997e-02	9.274934e-03	3.708714e-02	3.504320e-03
546000	-3.484077e+04	2.039517e+01	9.662655e-02	3.158129e-01	1.636447e-01	1.636447e-01	1.636447e-01	9.662655e-02	168	3	5.813191e-03	6.934136e-02	2.990690e-01	4.030216e-01	4.637034e-01	1.332750e-01	3.744988e-03	7.941708e-03	2.997494e-03	2.036557e-02	1.845740e-02	1.380615e-02	6.069925e-03	1.924076e-02	1.827245e-02	1.235488e-02	1.566098e-02	1.022071e-02	3.637469e-02	6.005161e-03	1.342068e-02	4.000209e-02	6.386537e-03	9.918427e-03	7.096216e-03	2.399904e-02	1.087697e-02	1.337942e-02	6.145945e-03	1.050618e-02	4.181104e-03	8.018332e-03	5.872821e-03	6.753665e-03	3.221327e-02	2.071514e-02	7.243091e-03	4.101287e-02	5.943611e-03
547000	-3.482364e+04	2.002361e+01	9.834635e-02	3.187037e-01	1.440458e-01	1.506925e-01	1.898653e-01	9.834635e-02	197	5	6.450515e-03	7.481637e-02	2.640796e-01	4.724324e-01	3.661009e-01	1.614667e-01	2.966526e-03	7.941446e-03	3.354380e-03	1.985874e-02	1.537175e-02	9.099476e-03	5.522076e-03	1.448361e-02	2.349668e-02	6.553133e-03	1.623964e-02	1.181742e-02	3.625382e-02	8.556554e-03	1.369526e-02	4.578451e-02	1.097260e-02	1.934268e-02	6.547747e-03	1.936708e-02	1.021929e-02	1.463010e-02	5.966233e-03	1.073066e-02	1.488704e-02	6.657951e-03	6.110111e-03	7.854012e-03	3.015265e-02	2.011997e-02	9.274934e-03	3.708714e-02	3.504320e-03
548000	-3.482321e+04	2.080122e+01	1.104186e-01	3.495918e-01	1.446319e-01	1.109263e-01	1.740129e-01	1.104186e-01	197	5	5.919762e-03	6.940008e-02	2.726846e-01	4.456354e-01	3.606828e-01	1.936818e-01	3.938459e-03	7.482832e-03	2.754646e-03	2.038607e-02	1.709832e-02	1.272681e-02	4.855376e-03	1.791025e-02	1.602895e-02	1.077502e-02	1.476229e-02	1.001241e-02	3.354085e-02	6.835811e-03	1.394193e-02	3.923689e-02	5.699653e-03	8.887876e-03	4.450967e-03	2.382037e-02	1.162921e-02	1.236546e-02	7.699971e-03	1.094539e-02	5.073389e-03	7.892745e-03	5.127698e-03	5.254457e-03	3.240733e-02	1.988124e-02	7.537652e-03	4.197454e-02	6.247424e-03
549000	-3.482651e+04	2.093148e+01	9.881088e-02	3.295641e-01	1.664126e-01	1.332635e-01	1.664126e-01	1.055362e-01	191	5	7.199453e-03	7.236541e-02	3.042654e-01	4.199806e-01	4.289422e-01	1.510772e-01	6.121290e-03	8.959662e-03	2.049939e-03	2.124138e-02	1.807689e-02	1.081230e-02	6.341942e-03	1.206407e-02	2.149537e-02	7.577371e-03	2.021607e-02	1.062379e-02	3.247347e-02	1.013135e-02	1.412428e-02	3.944653e-02	1.092621e-02	1.298029e-02	7.834540e-03	3.164476e-02	8.383728e-03	1.229534e-02	5.067441e-03	1.015091e-02	1.106427e-02	4.030482e-03	8.029816e-03	1.123473e-02	2.679840e-02	1.937299e-02	9.594829e-03	4.145966e-02	4.557333e-03
550000	-3.480401e+04	2.068696e+01	9.758043e-02	3.375985e-01	1.400457e-01	1.400457e-01	1.871492e-01	9.758043e-02	172	4	5.919762e-03	7.409179e-02	2.964629e-01	4.357740e-01	3.958088e-01	1.684172e-01	4.010264e-03	6.909800e-03	2.251360e-03	2.047498e-02	1.680529e-02	1.191222e-02	6.881205e-03	1.740408e-02	1.441349e-02	1.058335e-02	1.442331e-02	1.131440e-02	3.403893e-02	8.390211e-03	1.397184e-02	3.962638e-02	6.023816e-03	1.334695e-02	4.484054e-03	2.098780e-02	1.050661e-02	1.188709e-02	7.191580e-03	1.023175e-02	5.507605e-03	5.460890e-03	5.687702e-03	5.859852e-03	3.167317e-02	2.068346e-02	8.534670e-03	4.088151e-02	7.019295e-03
551000	-3.481030e+04	2.081166e+01	9.038800e-02	3.631516e-01	1.402626e-01	1.428432e-01	1.729666e-01	9.038800e-02	197	5	5.919762e-03	6.336562e-02	2.705089e-01	3.792202e-01	4.373606e-01	1.834193e-01	4.646438e-03	7.023980e-03	1.382542e-03	2.226614e-02	1.633847e-02	1.099482e-02	7.247884e-03	1.628835e-02	1.425294e-02	1.108664e-02	1.544248e-02	1.065482e-02	3.286954e-02	7.585809e-03	1.317959e-02	4.119801e-02	6.916897e-03	1.157002e-02	4.351141e-03	2.259774e-02	1.104902e-02	1.211289e-02	7.818152e-03	1.108672e-02	6.072011e-03	5.035310e-03	5.183447e-03	6.025394e-03	2.904682e-02	2.077124e-02	9.334382e-03	4.246139e-02	7.254069e-03
552000	-3.481268e+04	2.095577e+01	9.927568e-02	3.478166e-01	1.541803e-01	1.313262e-01	1.681255e-01	9.927568e-02	197	5	6.106966e-03	6.741692e-02	2.748396e-01	3.636975e-01	4.269278e-01	2.093747e-01	2.224679e-03	7.941446e-03	3.354380e-03	1.918441e-02	1.409487e-02	1.095330e-02	5.522076e-03	1.448361e-02	2.643683e-02	6.444831e-03	1.623964e-02	1.244927e-02	3.563937e-02	8.556554e-03	1.430971e-02	4.578451e-02	1.097260e-02	1.934268e-02	6.769564e-03	1.936708e-02	8.514041e-03	1.463010e-02	5.535819e-03	1.319898e-02	1.488704e-02	6.657951e-03	6.110111e-03	6.039951e-03	3.015265e-02	1.948812e-02	9.274934e-03	3.708714e-02	3.504320e-03
553000	-3.480998e+04	2.076885e+01	1.169111e-01	3.195012e-01	1.648827e-01	1.169111e-01	1.648827e-01	1.169111e-01	134	3	6.106966e-03	6.741692e-02	2.624355e-01	3.633857e-01	4.100669e-01	2.265474e-01	2.224679e-03	7.941446e-03	3.354380e-03	1.918441e-02	1.409487e-02	1.095330e-02	5.522076e-03	1.448361e-02	1.903267e-02	6.444831e-03	1.623964e-02	1.211254e-02	3.563937e-02	8.556554e-03	1.430971e-02	4.459631e-02	1.097260e-02	1.934268e-02	6.769564e-03	1.936708e-02	8.514041e-03	1.463010e-02	5.535819e-03	1.319898e-02	1.488704e-02	6.657951e-03	6.110111e-03	6.039951e-03	3.015265e-02	1.948812e-02	9.274934e-03	3.501637e-02	5.575095e-03
554000	-3.480780e+04	2.144415e+01	9.583581e-02	3.264020e-01	1.517138e-01	1.517138e-01	1.784987e-01	9.583581e-02	172	4	6.106966e-03	7.646465e-02	2.765022e-01	3.813656e-01	3.944111e-01	2.242233e-01	2.224679e-03	8.024822e-03	3.354380e-03	1.918441e-02	1.409487e-02	1.072942e-02	5.522076e-03	1.448361e-02	1.903267e-02	6.444831e-03	1.623964e-02	1.211254e-02	3.563937e-02	8.780435e-03	1.430971e-02	4.459631e-02	1.097260e-02	1.934268e-02	6.769564e-03	1.936708e-02	8.514041e-03	1.243376e-02	6.576541e-03	1.319898e-02	1.488704e-02	6.657951e-03	6.110111e-03	6.039951e-03	3.015265e-02	1.948812e-02	9.274934e-03	3.721270e-02	5.575095e-03
555000	-3.481348e+04	2.050060e+01	1.672403e-01	3.212520e-01	1.672403e-01	8.851352e-02	1.672403e-01	8.851352e-02	74	3	6.106966e-03	7.646465e-02	3.111055e-01	3.699612e-01	4.725445e-01	1.574944e-01	2.224679e-03	8.024822e-03	3.354380e-03	1.918441e-02	1.409487e-02	1.072942e-02	5.522076e-03	1.448361e-02	1.903267e-02	6.716904e-03	1.623964e-02	1.211254e-02	3.563937e-02	1.114886e-02	1.430971e-02	4.459631e-02	1.097260e-02	1.934268e-02	6.769564e-03	1.936708e-02	8.058382e-03	1.243376e-02	6.576541e-03	1.319898e-02	1.488704e-02	6.385877e-03	6.110111e-03	6.039951e-03	3.015265e-02	1.948812e-02	9.274934e-03	4.066606e-02	5.575095e-03
556000	-3.481673e+04	2.058973e+01	8.646802e-02	3.575563e-01	1.420919e-01	1.420919e-01	1.853239e-01	8.646802e-02	172	4	6.106966e-03	7.646465e-02	3.093996e-01	3.713100e-01	4.765567e-01	1.521333e-01	2.224679e-03	8.024822e-03	3.354380e-03	2.047928e-02	1.732298e-02	1.072942e-02	5.649531e-03	1.448361e-02	1.903267e-02	6.716904e-03	1.623964e-02	1.211254e-02	3.563937e-02	1.114886e-02	1.430971e-02	4.459631e-02	1.097260e-02	1.934268e-02	6.769564e-03	1.936708e-02	8.058382e-03	1.243376e-02	6.576541e-03	1.319898e-02	1.488704e-02	6.385877e-03	6.110111e-03	6.261956e-03	3.015265e-02	1.948812e-02	9.274934e-03	4.066606e-02	5.575095e-03
557000	-3.482374e+04	2.189645e+01	8.748836e-02	3.563945e-01	1.545448e-01	1.570420e-01	1.570420e-01	8.748836e-02	192	4	6.106966e-03	7.343416e-02	3.083592e-01	3.669308e-01	4.409278e-01	1.921414e-01	2.224679e-03	8.024822e-03	2.775849e-03	2.047928e-02	1.732298e-02	1.072942e-02	5.649531e-03	1.448361e-02	2.006071e-02	6.716904e-03	1.623964e-02	1.211254e-02	3.563937e-02	1.114886e-02	1.288447e-02	4.459631e-02	1.097260e-02	1.946612e-02	6.769564e-03	1.936708e-02	8.058382e-03	1.243376e-02	6.576541e-03	1.319898e-02	1.488704e-02	6.385877e-03	7.050731e-03	6.261956e-03	3.015265e-02	2.026533e-02	9.274934e-03	4.066606e-02	5.244515e-03
558000	-3.479043e+04	2.177838e+01	1.001537e-01	3.450372e-01	1.384265e-01	1.384265e-01	1.778025e-01	1.001537e-01	172	4	4.327186e-03	6.577181e-02	2.741069e-01	4.213475e-01	4.305845e-01	1.480680e-01	6.234202e-03	7.480519e-03	4.598727e-04	2.111292e-02	1.940238e-02	1.133193e-02	6.641187e-03	1.704286e-02	2.289189e-02	9.241301e-03	1.872523e-02	9.490751e-03	3.294312e-02	8.275134e-03	1.313780e-02	3.861028e-02	9.199494e-03	1.363738e-02	4.111778e-03	2.501273e-02	8.949786e-03	1.151546e-02	4.768914e-03	7.848913e-03	1.035961e-02	5.233314e-03	6.867471e-03	7.160569e-03	2.713117e-02	1.736589e-02	8.960449e-03	3.795505e-02	4.861687e-03
559000	-3.479842e+04	2.140420e+01	9.323960e-02	3.272591e-01	1.593179e-01	1.593179e-01	1.676259e-01	9.323960e-02	172	4	4.327186e-03	6.577181e-02	2.751406e-01	3.381077e-01	4.980674e-01	1.638249e-01	6.234202e-03	7.480519e-03	4.598727e-04	2.111292e-02	1.940238e-02	1.133193e-02	6.641187e-03	1.704286e-02	2.289189e-02	9.241301e-03	1.872523e-02	9.490751e-03	3.294312e-02	8.275134e-03	1.313780e-02	3.861028e-02	9.199494e-03	1.363738e-02	4.111778e-03	2.501273e-02	8.380954e-03	1.208429e-02	4.768914e-03	7.848913e-03	9.230184e-03	5.233314e-03	6.867471e-03	7.160569e-03	2.713117e-02	1.736589e-02	8.960449e-03	3.795505e-02	4.861687e-03
560000	-3.480559e+04	2.008803e+01	1.134003e-01	3.573981e-01	1.502299e-01	1.134003e-01	1.819367e-01	8.363479e-02	142	5	7.825467e-03	6.998673e-02	2.763936e-01	3.988509e-01	3.857139e-01	2.154352e-01	2.280933e-03	8.565054e-03	2.893894e-03	2.254485e-02	1.846383e-02	1.187894e-02	5.869251e-03	1.604486e-02	2.003827e-02	8.947372e-03	1.810092e-02	1.499124e-02	3.148570e-02	1.103201e-02	1.379596e-02	4.788029e-02	1.073747e-02	2.045798e-02	8.212220e-03	1.862089e-02	8.807230e-03	1.184462e-02	6.595817e-03	1.335244e-02	1.389601e-02	5.884012e-03	6.476701e-03	7.341916e-03	3.176047e-02	1.690344e-02	7.900741e-03	3.847917e-02	4.923804e-03
561000	-3.481440e+04	2.007085e+01	1.041943e-01	3.383664e-01	1.550524e-01	1.104795e-01	1.814278e-01	1.104795e-01	200	5	5.513202e-03	7.777200e-02	2.732318e-01	3.722093e-01	4.308361e-01	1.969545e-01	1.863839e-03	9.138335e-03	3.179549e-03	2.059274e-02	1.963864e-02	1.062615e-02	6.044067e-03	1.806475e-02	2.012191e-02	9.601418e-03	2.094129e-02	1.432915e-02	3.236422e-02	1.030630e-02	1.369148e-02	4.795001e-02	1.082272e-02	2.102595e-02	8.466125e-03	1.838824e-02	1.086725e-02	1.009096e-02	7.017376e-03	1.416963e-02	1.396176e-02	5.605942e-03	6.760738e-03	8.466441e-03	3.017254e-02	1.651909e-02	8.504814e-03	3.634567e-02	5.622804e-03
562000	-3.478853e+04	2.096882e+01	8.655545e-02	3.388210e-01	1.528820e-01	1.528820e-01	1.823041e-01	8.655545e-02	172	4	4.327186e-03	6.960916e-02	2.774687e-01	3.680412e-01	4.904936e-01	1.414652e-01	5.554941e-03	7.480519e-03	4.598727e-04	2.111292e-02	1.940238e-02	1.133193e-02	6.641187e-03	1.704286e-02	2.289189e-02	9.241301e-03	1.569646e-02	9.490751e-03	3.294312e-02	8.275134e-03	1.313780e-02	3.861028e-02	9.199494e-03	1.363738e-02	4.111778e-03	2.501273e-02	8.380954e-03	1.208429e-02	4.768914e-03	7.848913e-03	9.230184e-03	5.233314e-03	6.867471e-03	7.160569e-03	2.713117e-02	1.736589e-02	8.960449e-03	3.795505e-02	4.861687e-03
563000	-3.479106e+04	2.154310e+01	8.845741e-02	3.528918e-01	1.712219e-01	1.277497e-01	1.712219e-01	8.845741e-02	187	4	4.540468e-03	6.571848e-02	3.147468e-01	3.915859e-01	4.993718e-01	1.090423e-01	5.554941e-03	7.480519e-03	4.598727e-04	2.111292e-02	1.940238e-02	1.133193e-02	6.641187e-03	1.704286e-02	2.289189e-02	9.241301e-03	1.605560e-02	9.490751e-03	3.294312e-02	8.275134e-03	1.313780e-02	3.861028e-02	9.199494e-03	1.472763e-02	4.111778e-03	2.501273e-02	8.380954e-03	1.172516e-02	4.768914e-03	7.848913e-03	9.230184e-03	5.233314e-03	6.867471e-03	7.160569e-03	2.713117e-02	1.736589e-02	8.960449e-03	3.795505e-02	4.861687e-03
564000	-3.478830e+04	2.067663e+01	8.389945e-02	3.378846e-01	1.727946e-01	1.487273e-01	1.727946e-01	8.389945e-02	187	4	4.540468e-03	6.571848e-02	3.102574e-01	3.898753e-01	4.845124e-01	1.256123e-01	6.110135e-03	7.480519e-03	4.598727e-04	2.111292e-02	1.940238e-02	1.133193e-02	6.641187e-03	1.704286e-02	2.159890e-02	9.538321e-03	1.605560e-02	9.490751e-03	3.294312e-02	8.275134e-03	1.313780e-02	3.861028e-02	9.199494e-03	1.472763e-02	6.353519e-03	2.501273e-02	8.380954e-03	1.172516e-02	5.764877e-03	7.848913e-03	9.230184e-03	5.233314e-03	6.392351e-03	7.160569e-03	2.713117e-02	1.736589e-02	8.960449e-03	3.795505e-02	4.861687e-03
565000	-3.479189e+04	2.202068e+01	9.299952e-02	3.238505e-01	1.633835e-01	1.633835e-01	1.633835e-01	9.299952e-02	168	3	4.540468e-03	6.571848e-02	2.391833e-01	3.268688e-01	4.599808e-01	2.131504e-01	5.924627e-03	7.710097e-03	4.598727e-04	2.111292e-02	1.940238e-02	1.170138e-02	6.427682e-03	1.704286e-02	2.159890e-02	9.538321e-03	1.605560e-02	9.490751e-03	3.294312e-02	8.676901e-03	1.313780e-02	3.861028e-02	9.199494e-03	1.234256e-02	6.353519e-03	2.501273e-02	8.380954e-03	1.172516e-02	5.764877e-03	9.968451e-03	1.115859e-02	5.003736e-03	5.490012e-03	7.160569e-03	2.713117e-02	1.736589e-02	8.960449e-03	3.795505e-02	4.861687e-03
566000	-3.479716e+04	2.177011e+01	9.817068e-02	3.485878e-01	1.441325e-01	1.441325e-01	1.668058e-01	9.817068e-02	172	4	5.732700e-03	6.160948e-02	2.626109e-01	4.323360e-01	4.217518e-01	1.459122e-01	5.924627e-03	7.710097e-03	4.598727e-04	2.111292e-02	1.940238e-02	1.170138e-02	6.427682e-03	1.704286e-02	2.159890e-02	9.538321e-03	1.605560e-02	1.053857e-02	3.294312e-02	8.676901e-03	1.298808e-02	3.861028e-02	9.199494e-03	1.275276e-02	5.305696e-03	2.501273e-02	8.380954e-03	1.172516e-02	5.764877e-03	9.968451e-03	1.115859e-02	5.003736e-03	5.790699e-03	7.160569e-03	2.713117e-02	1.736589e-02	8.960449e-03	3.795505e-02	4.561001e-03
567000	-3.482270e+04	1.911945e+01	8.806880e-02	3.398992e-01	1.703645e-01	1.432341e-01	1.703645e-01	8.806880e-02	187	4	4.980965e-03	6.840301e-02	2.666334e-01	4.152222e-01	4.085348e-01	1.762431e-01	4.573008e-03	1.106088e-02	2.004935e-03	2.378674e-02	2.005828e-02	1.559678e-02	9.308977e-03	1.698017e-02	2.148729e-02	6.557011e-03	1.490421e-02	7.954586e-03	3.482025e-02	9.032052e-03	1.374766e-02	3.886731e-02	1.095733e-02	9.492758e-03	5.458502e-03	2.961987e-02	8.746037e-03	1.027939e-02	5.630639e-03	1.175020e-02	7.477600e-03	3.775343e-03	5.135633e-03	9.867171e-03	2.592673e-02	1.858308e-02	9.759032e-03	3.561326e-02	3.926100e-03
568000	-3.482468e+04	2.134512e+01	8.965241e-02	3.589521e-01	1.422185e-01	1.312059e-01	1.883186e-01	8.965241e-02	197	5	5.732700e-03	6.170008e-02	2.388110e-01	4.044249e-01	4.143976e-01	1.811775e-01	5.924627e-03	7.710097e-03	4.598727e-04	2.111292e-02	1.940238e-02	1.170138e-02	6.427682e-03	1.704286e-02	2.159890e-02	9.538321e-03	1.605560e-02	1.364835e-02	3.294312e-02	8.676901e-03	1.298808e-02	3.861028e-02	9.199494e-03	1.530998e-02	5.305696e-03	2.501273e-02	8.380954e-03	1.227167e-02	5.764877e-03	9.968451e-03	1.115859e-02	5.003736e-03	4.884392e-03	7.160569e-03	2.713117e-02	1.736589e-02	8.960449e-03	3.795505e-02	4.561001e-03
569000	-3.482445e+04	2.066886e+01	9.469002e-02	3.236822e-01	1.431031e-01	1.719173e-01	1.719173e-01	9.469002e-02	192	4	6.694479e-03	7.674374e-02	2.850349e-01	3.365838e-01	4.871279e-01	1.762883e-01	5.632400e-03	1.106088e-02	2.004935e-03	2.378674e-02	2.005828e-02	1.559678e-02	9.308977e-03	1.698017e-02	2.148729e-02	6.557011e-03	1.490421e-02	8.795952e-03	3.523925e-02	9.032052e-03	1.374766e-02	3.886731e-02	1.095733e-02	9.492758e-03	5.458502e-03	3.032296e-02	9.900715e-03	1.369204e-02	5.630639e-03	1.175020e-02	7.477600e-03	3.775343e-03	5.367523e-03	9.867171e-03	2.592673e-02	1.858308e-02	9.759032e-03	3.561326e-02	3.926100e-03
570000	-3.484377e+04	2.079853e+01	1.053017e-01	3.045708e-01	1.361822e-01	1.361822e-01	2.086246e-01	1.091384e-01	176	5	5.042322e-03	7.056520e-02	2.578213e-01	4.067598e-01	4.001699e-01	1.930703e-01	4.381250e-03	1.043177e-02	8.548605e-04	2.903991e-02	2.382219e-02	1.464079e-02	8.228358e-03	1.924920e-02	1.984102e-02	7.948991e-03	1.690898e-02	1.004532e-02	4.047158e-02	9.524726e-03	1.374916e-02	4.030267e-02	1.047474e-02	8.910832e-03	5.687201e-03	1.831898e-02	1.001122e-02	1.038205e-02	6.255098e-03	9.531033e-03	9.854529e-03	5.292324e-03	4.768453e-03	7.955370e-03	2.603548e-02	1.447220e-02	9.512238e-03	3.715317e-02	7.899463e-03
571000	-3.482885e+04	2.002199e+01	1.053419e-01	2.964794e-01	1.570681e-01	1.492681e-01	1.865005e-01	1.053419e-01	197	5	5.042322e-03	6.799258e-02	2.590537e-01	3.698052e-01	4.648247e-01	1.653700e-01	4.381250e-03	1.043177e-02	8.548605e-04	2.903991e-02	2.382219e-02	1.464079e-02	8.228358e-03	1.924920e-02	1.984102e-02	7.948991e-03	1.520621e-02	1.004532e-02	4.047158e-02	9.524726e-03	1.374916e-02	4.030267e-02	1.047474e-02	8.910832e-03	5.687201e-03	1.831898e-02	1.001122e-02	1.038205e-02	6.255098e-03	9.531033e-03	9.854529e-03	6.995094e-03	4.768453e-03	7.955370e-03	2.603548e-02	1.447220e-02	9.512238e-03	3.715317e-02	7.899463e-03
572000	-3.482077e+04	2.080897e+01	1.132966e-01	3.469062e-01	1.329138e-01	1.132966e-01	1.802901e-01	1.132966e-01	138	4	5.265633e-03	7.179174e-02	2.913516e-01	3.886702e-01	4.111458e-01	2.001840e-01	4.381250e-03	1.043177e-02	8.548605e-04	2.903991e-02	2.382219e-02	1.464079e-02	8.228358e-03	1.924920e-02	1.984102e-02	7.948991e-03	1.520621e-02	9.889592e-03	4.047158e-02	9.524726e-03	1.374916e-02	4.030267e-02	1.047474e-02	8.910832e-03	5.687201e-03	1.831898e-02	8.750190e-03	1.038205e-02	6.255098e-03	9.531033e-03	1.001026e-02	6.995094e-03	6.029484e-03	7.955370e-03	2.603548e-02	1.447220e-02	9.512238e-03	3.715317e-02	7.899463e-03
573000	-3.480600e+04	2.166170e+01	8.797272e-02	3.533756e-01	1.356931e-01	1.674929e-01	1.674929e-01	8.797272e-02	192	4	4.058362e-03	6.804021e-02	2.795240e-01	3.363214e-01	4.911590e-01	1.725196e-01	5.924627e-03	8.469329e-03	2.511511e-03	2.111292e-02	1.940238e-02	1.170138e-02	7.328176e-03	1.704286e-02	2.159890e-02	9.538321e-03	1.605560e-02	1.364835e-02	3.751550e-02	8.676901e-03	1.417042e-02	3.861028e-02	7.942381e-03	1.509052e-02	8.402819e-03	2.383039e-02	8.380954e-03	1.409757e-02	5.764877e-03	9.968451e-03	9.498865e-03	5.003736e-03	4.884392e-03	7.384422e-03	2.552472e-02	1.653458e-02	8.960449e-03	3.795505e-02	4.561001e-03
574000	-3.480508e+04	2.176370e+01	8.997270e-02	3.441058e-01	1.361906e-01	1.698791e-01	1.698791e-01	8.997270e-02	192	4	4.058362e-03	6.317299e-02	3.075994e-01	3.887224e-01	4.305482e-01	1.807293e-01	5.924627e-03	8.469329e-03	2.511511e-03	2.111292e-02	1.940238e-02	1.170138e-02	7.328176e-03	1.704286e-02	2.159890e-02	9.538321e-03	1.605560e-02	1.364835e-02	3.751550e-02	8.676901e-03	1.417042e-02	3.861028e-02	7.942381e-03	1.509052e-02	8.402819e-03	2.383039e-02	8.380954e-03	1.409757e-02	5.764877e-03	9.968451e-03	9.498865e-03	5.003736e-03	4.884392e-03	7.384422e-03	2.552472e-02	1.653458e-02	8.960449e-03	3.795505e-02	4.561001e-03
575000	-3.482710e+04	1.966698e+01	1.282293e-01	3.150833e-01	1.282293e-01	1.201383e-01	1.881816e-01	1.201383e-01	86	4	8.571275e-03	7.441272e-02	2.920648e-01	3.979244e-01	3.915082e-01	2.105674e-01	4.381250e-03	1.043177e-02	8.548605e-04	3.122326e-02	2.006381e-02	1.245744e-02	7.229272e-03	1.924920e-02	1.984102e-02	8.948076e-03	1.520621e-02	1.131657e-02	3.944229e-02	9.524726e-03	1.374916e-02	4.061942e-02	1.047474e-02	8.910832e-03	6.046759e-03	1.831898e-02	8.750190e-03	1.038205e-02	5.041530e-03	1.074460e-02	1.001026e-02	5.873418e-03	7.058769e-03	9.731654e-03	2.603548e-02	1.447220e-02	9.512238e-03	3.715317e-02	7.899463e-03
576000	-3.481891e+04	1.870212e+01	1.035984e-01	3.112580e-01	1.521681e-01	1.417608e-01	1.876162e-01	1.035984e-01	197	5	8.322745e-03	7.441272e-02	3.288393e-01	3.855096e-01	4.598343e-01	1.546561e-01	3.839150e-03	9.438770e-03	8.145045e-04	2.772568e-02	2.065584e-02	1.219686e-02	6.866736e-03	1.815188e-02	2.259811e-02	7.732709e-03	1.623246e-02	1.088534e-02	4.126910e-02	9.680716e-03	1.501182e-02	4.182065e-02	9.502077e-03	9.050685e-03	6.474310e-03	1.746627e-02	8.889547e-03	1.099436e-02	5.482123e-03	1.038541e-02	1.187961e-02	5.052127e-03	6.513876e-03	1.054881e-02	2.617581e-02	1.423724e-02	1.032443e-02	3.853716e-02	7.302691e-03
577000	-3.481808e+04	1.849918e+01	9.854427e-02	3.320290e-01	1.364300e-01	1.364300e-01	1.980225e-01	9.854427e-02	172	4	8.322745e-03	8.770329e-02	3.146112e-01	4.537101e-01	3.966939e-01	1.495960e-01	3.839150e-03	9.438770e-03	4.774581e-04	2.772568e-02	2.065584e-02	1.219686e-02	6.866736e-03	1.815188e-02	2.259811e-02	7.732709e-03	1.623246e-02	1.088534e-02	4.126910e-02	9.680716e-03	1.501182e-02	4.249740e-02	9.502077e-03	9.050685e-03	6.474310e-03	1.746627e-02	8.889547e-03	1.099436e-02	5.482123e-03	1.038541e-02	1.187961e-02	5.052127e-03	6.513876e-03	1.054881e-02	2.617581e-02	1.423724e-02	1.032443e-02	3.853716e-02	7.302691e-03
578000	-3.480879e+04	1.869925e+01	1.028974e-01	2.973177e-01	1.572788e-01	1.572788e-01	1.823298e-01	1.028974e-01	172	4	7.677588e-03	7.084079e-02	2.567598e-01	3.858283e-01	3.740218e-01	2.401499e-01	9.000237e-03	1.063478e-02	3.060029e-04	2.474734e-02	2.392571e-02	1.142297e-02	7.107644e-03	1.580519e-02	2.400163e-02	7.183206e-03	1.829843e-02	1.242420e-02	4.322906e-02	9.184030e-03	1.507704e-02	4.573389e-02	1.106004e-02	1.378953e-02	6.324530e-03	2.052962e-02	9.865646e-03	1.488089e-02	5.046737e-03	9.415069e-03	8.240643e-03	6.008207e-03	6.553128e-03	8.164825e-03	2.712578e-02	1.788418e-02	8.946947e-03	3.476053e-02	4.250830e-03
579000	-3.480826e+04	1.962192e+01	1.107213e-01	2.946038e-01	1.477115e-01	1.613431e-01	1.927462e-01	9.287421e-02	202	6	7.677588e-03	7.084079e-02	2.567598e-01	3.986209e-01	3.592044e-01	2.421747e-01	9.000237e-03	1.063478e-02	3.060029e-04	2.474734e-02	2.392571e-02	1.142297e-02	7.107644e-03	1.580519e-02	2.400163e-02	7.183206e-03	1.829843e-02	1.242420e-02	4.322906e-02	9.184030e-03	1.507704e-02	4.573389e-02	1.106004e-02	1.000554e-02	6.324530e-03	2.052962e-02	9.865646e-03	1.488089e-02	5.046737e-03	9.415069e-03	8.240643e-03	6.008207e-03	6.553128e-03	8.164825e-03	2.712578e-02	1.752512e-02	8.946947e-03	3.476053e-02	4.250830e-03
580000	-3.481155e+04	1.970916e+01	8.804331e-02	3.214189e-01	1.406282e-01	1.732817e-01	1.732817e-01	1.033462e-01	196	5	5.888597e-03	7.084079e-02	2.674131e-01	3.801452e-01	3.724393e-01	2.474155e-01	9.000237e-03	1.063478e-02	3.060029e-04	1.799551e-02	2.392571e-02	1.046944e-02	5.829823e-03	1.627371e-02	2.400163e-02	7.183206e-03	1.829843e-02	1.111684e-02	4.322906e-02	9.184030e-03	1.996274e-02	4.084819e-02	1.106004e-02	1.000554e-02	6.324530e-03	2.052962e-02	9.865646e-03	1.488089e-02	5.046737e-03	9.211252e-03	8.240643e-03	6.008207e-03	6.631744e-03	8.164825e-03	2.712578e-02	1.752512e-02	8.946947e-03	3.476053e-02	4.250830e-03
581000	-3.478525e+04	2.053581e+01	9.586719e-02	3.436680e-01	1.413730e-01	1.442612e-01	1.789633e-01	9.586719e-02	197	5	7.238214e-03	6.844282e-02	2.998112e-01	4.124957e-01	4.357387e-01	1.517656e-01	6.511557e-03	8.469329e-03	2.712323e-03	2.111292e-02	1.940238e-02	1.252542e-02	7.328176e-03	1.704286e-02	2.159890e-02	8.589356e-03	1.425007e-02	8.720043e-03	3.731113e-02	7.635077e-03	1.294040e-02	3.861028e-02	8.109881e-03	1.432127e-02	4.472689e-03	2.636547e-02	1.114297e-02	1.156250e-02	5.764877e-03	9.968451e-03	9.478201e-03	4.633778e-03	5.777915e-03	7.384422e-03	2.991175e-02	1.557075e-02	8.597917e-03	3.795505e-02	4.193089e-03
582000	-3.482373e+04	1.904603e+01	1.308770e-01	2.849512e-01	1.308770e-01	1.606380e-01	1.844002e-01	1.082566e-01	88	5	4.913588e-03	7.058769e-02	2.519374e-01	3.373406e-01	4.736189e-01	1.890405e-01	9.000237e-03	1.215509e-02	1.294389e-03	1.677147e-02	2.175185e-02	1.046944e-02	6.134186e-03	1.627371e-02	2.400163e-02	7.757295e-03	1.829843e-02	1.304846e-02	4.329717e-02	9.184030e-03	1.955287e-02	4.084819e-02	1.106004e-02	8.189065e-03	5.750441e-03	2.168555e-02	9.865646e-03	1.389250e-02	6.399502e-03	9.211252e-03	8.240643e-03	2.828659e-03	7.041616e-03	8.164825e-03	2.642658e-02	1.752512e-02	8.946947e-03	3.476053e-02	4.250830e-03
583000	-3.479029e+04	2.034566e+01	8.510287e-02	3.549155e-01	1.434522e-01	1.434522e-01	1.799370e-01	9.314021e-02	176	5	3.540560e-03	6.944438e-02	2.859333e-01	3.147690e-01	4.723273e-01	2.129037e-01	6.511557e-03	8.469329e-03	2.712323e-03	2.111292e-02	1.940238e-02	1.252542e-02	7.328176e-03	1.704286e-02	2.159890e-02	8.589356e-03	1.425007e-02	8.720043e-03	3.948868e-02	7.635077e-03	1.294040e-02	3.861028e-02	8.109881e-03	1.311596e-02	4.472689e-03	2.636547e-02	1.114297e-02	1.156250e-02	6.241635e-03	9.968451e-03	9.478201e-03	4.633778e-03	5.777915e-03	7.384422e-03	3.111706e-02	1.557075e-02	8.597917e-03	3.795505e-02	4.193089e-03
584000	-3.478471e+04	2.055283e+01	8.326721e-02	3.461158e-01	1.564242e-01	1.564242e-01	1.745013e-01	8.326721e-02	172	4	3.540560e-03	6.650677e-02	2.954372e-01	3.969021e-01	4.845311e-01	1.185668e-01	5.608311e-03	8.469329e-03	2.712323e-03	2.111292e-02	2.264557e-02	1.252542e-02	7.328176e-03	1.767904e-02	2.159890e-02	8.589356e-03	1.515332e-02	8.720043e-03	3.948868e-02	7.635077e-03	1.294040e-02	3.861028e-02	8.109881e-03	1.311596e-02	4.472689e-03	2.636547e-02	1.114297e-02	1.156250e-02	6.241635e-03	9.968451e-03	9.478201e-03	4.633778e-03	5.777915e-03	7.384422e-03	3.111706e-02	1.557075e-02	9.669957e-03	3.795505e-02	4.193089e-03
585000	-3.479275e+04	2.086504e+01	1.381837e-01	3.472845e-01	1.381837e-01	1.046764e-01	1.669953e-01	1.046764e-01	86	4	4.774476e-03	6.650677e-02	2.663007e-01	3.452753e-01	4.453812e-01	2.093435e-01	5.608311e-03	8.469329e-03	2.712323e-03	2.111292e-02	1.844070e-02	1.252542e-02	6.924542e-03	1.767904e-02	2.159890e-02	8.589356e-03	1.515332e-02	8.720043e-03	4.369356e-02	7.635077e-03	1.294040e-02	3.861028e-02	8.109881e-03	1.311596e-02	4.472689e-03	2.636547e-02	1.114297e-02	1.156250e-02	6.241635e-03	9.968451e-03	9.478201e-03	4.633778e-03	5.777915e-03	7.384422e-03	3.111706e-02	1.557075e-02	9.669957e-03	3.795505e-02	4.193089e-03
586000	-3.479134e+04	2.184359e+01	1.020042e-01	3.283899e-01	1.401386e-01	1.401386e-01	1.873245e-01	1.020042e-01	172	4	6.818449e-03	6.650677e-02	2.361463e-01	4.278940e-01	3.893410e-01	1.827650e-01	5.608311e-03	7.258603e-03	2.712323e-03	2.111292e-02	1.844070e-02	1.252542e-02	6.924542e-03	1.767904e-02	2.159890e-02	8.589356e-03	1.515332e-02	8.720043e-03	4.369356e-02	7.635077e-03	1.415113e-02	3.861028e-02	6.787108e-03	1.311596e-02	4.472689e-03	2.636547e-02	1.114297e-02	1.123633e-02	7.564408e-03	9.968451e-03	9.478201e-03	4.633778e-03	5.777915e-03	7.384422e-03	3.111706e-02	1.487006e-02	9.796650e-03	3.795505e-02	4.193089e-03
587000	-3.484725e+04	2.060625e+01	9.938807e-02	3.318759e-01	1.849800e-01	9.938807e-02	1.849800e-01	9.938807e-02	134	3	4.283369e-03	6.814295e-02	2.535387e-01	3.747622e-01	3.928440e-01	2.323938e-01	9.412461e-03	8.103867e-03	3.080694e-03	1.636574e-02	1.998111e-02	1.280779e-02	6.232833e-03	1.926884e-02	2.455257e-02	9.011073e-03	1.586906e-02	1.133785e-02	4.285653e-02	9.124671e-03	1.580361e-02	3.862225e-02	1.049558e-02	1.024823e-02	4.854595e-03	2.240713e-02	9.828631e-03	1.235535e-02	7.848337e-03	8.322328e-03	7.577754e-03	5.113353e-03	5.240253e-03	8.509974e-03	2.653281e-02	1.741209e-02	9.499409e-03	3.528032e-02	5.693181e-03
588000	-3.485818e+04	2.071820e+01	1.053570e-01	3.169337e-01	1.344829e-01	1.695629e-01	1.683064e-01	1.053570e-01	197	5	4.794877e-03	5.659492e-02	2.379601e-01	3.819124e-01	3.556722e-01	2.624155e-01	9.412461e-03	8.103867e-03	3.080694e-03	1.636574e-02	1.998111e-02	1.280779e-02	6.232833e-03	1.926884e-02	2.455257e-02	9.011073e-03	1.586906e-02	1.133785e-02	4.068138e-02	9.124671e-03	1.580361e-02	3.862225e-02	6.989108e-03	1.024823e-02	4.854595e-03	2.438809e-02	1.004975e-02	1.235535e-02	5.028569e-03	8.322328e-03	1.052925e-02	5.113353e-03	5.489557e-03	7.264021e-03	2.653281e-02	1.741209e-02	9.499409e-03	3.528032e-02	4.403091e-03
589000	-3.482224e+04	2.072956e+01	9.148146e-02	3.381799e-01	1.596191e-01	1.596191e-01	1.596191e-01	9.148146e-02	168	3	6.823257e-03	6.448600e-02	2.903720e-01	3.927168e-01	4.254819e-01	1.818012e-01	5.969649e-03	8.478559e-03	1.626923e-03	1.809160e-02	2.313419e-02	1.438467e-02	7.598303e-03	1.762169e-02	2.057028e-02	6.426277e-03	1.968728e-02	1.034540e-02	3.584661e-02	9.491725e-03	1.281973e-02	4.721333e-02	9.782693e-03	4.668199e-03	8.771368e-03	2.665831e-02	8.553531e-03	1.163113e-02	5.238613e-03	1.166707e-02	8.799111e-03	4.906005e-03	4.971937e-03	9.815406e-03	3.249666e-02	1.684823e-02	9.895012e-03	4.902341e-02	5.705281e-03
590000	-3.480645e+04	1.997128e+01	9.456767e-02	3.426036e-01	1.560870e-01	1.560870e-01	1.560870e-01	9.456767e-02	168	3	5.884138e-03	6.448600e-02	2.795857e-01	3.650022e-01	3.917914e-01	2.432064e-01	5.968038e-03	8.478559e-03	1.626923e-03	1.809160e-02	2.313419e-02	1.438467e-02	7.598303e-03	1.762169e-02	2.057028e-02	6.426277e-03	1.968728e-02	1.034540e-02	3.584661e-02	9.491725e-03	1.281973e-02	4.721333e-02	9.782693e-03	4.668199e-03	8.771368e-03	2.665831e-02	8.553531e-03	1.037702e-02	5.238613e-03	1.292117e-02	8.799111e-03	4.906005e-03	4.971937e-03	9.201531e-03	3.249666e-02	1.684823e-02	9.895012e-03	4.902341e-02	3.632325e-03
591000	-3.481413e+04	1.988283e+01	9.307311e-02	3.417439e-01	1.487999e-01	1.660121e-01	1.572978e-01	9.307311e-02	197	5	6.332046e-03	6.070467e-02	2.343224e-01	4.343517e-01	3.414678e-01	2.241805e-01	5.038546e-03	7.820059e-03	1.720860e-03	2.073488e-02	1.925734e-02	1.038815e-02	6.548187e-03	2.068529e-02	2.194977e-02	7.684184e-03	1.789168e-02	9.591819e-03	4.351484e-02	7.360155e-03	1.255788e-02	3.893843e-02	7.705325e-03	8.732603e-03	7.207140e-03	2.650786e-02	1.079585e-02	1.127680e-02	6.362837e-03	1.174384e-02	1.143434e-02	5.009162e-03	5.995979e-03	6.136330e-03	2.795915e-02	1.483593e-02	9.276063e-03	3.781174e-02	4.100191e-03
592000	-3.480110e+04	1.967686e+01	9.908075e-02	3.294061e-01	1.545918e-01	1.545918e-01	1.636941e-01	9.863541e-02	176	5	5.884138e-03	5.827812e-02	2.530759e-01	4.256100e-01	4.249001e-01	1.494898e-01	5.980589e-03	8.598751e-03	1.493648e-03	1.572057e-02	2.289240e-02	1.372149e-02	7.358989e-03	1.762749e-02	2.027663e-02	7.215364e-03	2.135833e-02	1.157964e-02	3.520345e-02	1.055403e-02	1.352207e-02	4.822999e-02	9.074004e-03	4.620433e-03	4.441953e-03	2.769503e-02	8.204865e-03	1.290297e-02	4.979576e-03	1.300708e-02	1.024938e-02	4.105526e-03	4.356832e-03	8.613035e-03	3.158331e-02	1.574264e-02	8.850416e-03	4.707823e-02	4.078179e-03
593000	-3.481387e+04	2.005058e+01	1.208133e-01	3.288596e-01	1.255321e-01	1.208133e-01	1.831683e-01	1.208133e-01	138	4	7.026671e-03	7.111040e-02	2.623191e-01	3.492562e-01	4.790273e-01	1.717164e-01	4.002051e-03	7.820059e-03	1.720860e-03	2.362546e-02	1.811696e-02	1.038815e-02	6.548187e-03	2.068529e-02	2.194977e-02	7.684184e-03	1.789168e-02	9.591819e-03	4.351484e-02	7.360155e-03	1.446666e-02	3.893843e-02	9.147079e-03	1.003279e-02	7.207140e-03	2.650786e-02	1.079585e-02	1.098503e-02	7.486323e-03	1.174384e-02	1.143434e-02	5.009162e-03	5.995979e-03	6.136330e-03	2.795915e-02	1.483593e-02	7.975874e-03	3.781174e-02	5.136687e-03
594000	-3.481688e+04	2.020710e+01	1.094684e-01	3.294007e-01	1.594726e-01	1.094684e-01	1.827215e-01	1.094684e-01	138	4	6.424634e-03	6.840118e-02	2.609712e-01	4.273635e-01	3.358590e-01	2.367775e-01	4.002051e-03	7.820059e-03	8.191430e-04	2.362546e-02	1.811696e-02	1.038815e-02	6.196567e-03	2.068529e-02	2.194977e-02	7.684184e-03	1.789168e-02	1.122463e-02	4.351484e-02	7.360155e-03	1.446666e-02	3.893843e-02	9.147079e-03	1.003279e-02	7.207140e-03	2.650786e-02	1.083219e-02	1.098503e-02	7.486323e-03	1.174384e-02	1.143434e-02	3.727968e-03	6.884984e-03	6.136330e-03	2.795915e-02	1.483593e-02	7.086869e-03	3.781174e-02	5.136687e-03
595000	-3.479178e+04	2.034793e+01	1.019060e-01	3.148143e-01	1.455430e-01	1.455430e-01	1.902877e-01	1.019060e-01	172	4	6.424634e-03	6.971362e-02	2.823341e-01	3.428232e-01	4.613423e-01	1.958345e-01	4.002051e-03	7.820059e-03	8.191430e-04	2.362546e-02	1.811696e-02	1.315835e-02	6.196567e-03	2.015729e-02	2.194977e-02	7.684184e-03	1.821828e-02	1.122463e-02	4.351484e-02	7.360155e-03	1.446666e-02	3.893843e-02	9.147079e-03	1.003279e-02	7.207140e-03	2.650786e-02	1.083219e-02	1.060018e-02	4.716121e-03	1.087749e-02	1.110774e-02	3.727968e-03	4.748460e-03	6.136330e-03	2.795915e-02	1.483593e-02	7.614870e-03	3.781174e-02	5.136687e-03
596000	-3.480322e+04	2.017214e+01	1.193274e-01	3.262898e-01	1.193274e-01	1.193274e-01	1.964005e-01	1.193274e-01	58	3	6.532970e-03	6.999953e-02	2.723342e-01	3.898850e-01	4.222478e-01	1.878672e-01	4.002051e-03	7.673287e-03	8.191430e-04	2.362546e-02	1.811696e-02	1.315835e-02	6.196567e-03	1.387536e-02	2.194977e-02	7.684184e-03	1.821828e-02	1.122463e-02	4.351484e-02	7.360155e-03	1.367267e-02	3.893843e-02	9.147079e-03	1.003279e-02	7.207140e-03	2.650786e-02	1.083219e-02	1.060018e-02	4.716121e-03	1.087749e-02	1.110774e-02	4.521964e-03	4.748460e-03	6.136330e-03	2.795915e-02	1.483593e-02	7.614870e-03	3.781174e-02	5.136687e-03
597000	-3.480821e+04	1.984930e+01	1.312948e-01	3.313254e-01	1.312948e-01	1.312948e-01	1.781359e-01	9.665443e-02	61	4	6.532970e-03	7.352866e-02	2.866378e-01	4.211642e-01	3.840843e-01	1.947515e-01	4.002051e-03	7.673287e-03	8.191430e-04	2.664130e-02	1.811696e-02	1.315835e-02	6.196567e-03	1.387536e-02	2.194977e-02	7.684184e-03	1.821828e-02	1.122463e-02	4.351484e-02	7.360155e-03	1.418023e-02	3.893843e-02	6.867479e-03	1.003279e-02	7.207140e-03	2.650786e-02	1.083219e-02	1.060018e-02	4.716121e-03	1.087749e-02	1.110774e-02	5.258214e-03	5.753476e-03	6.136330e-03	2.795915e-02	1.483593e-02	7.614870e-03	3.781174e-02	4.020225e-03
598000	-3.480852e+04	1.863988e+01	1.468943e-01	3.088780e-01	1.468943e-01	1.198500e-01	1.853552e-01	9.212811e-02	88	5	8.079818e-03	7.104080e-02	2.597848e-01	4.350795e-01	3.752717e-01	1.896488e-01	4.002051e-03	7.673287e-03	8.191430e-04	2.664130e-02	1.811696e-02	1.315835e-02	6.196567e-03	1.387536e-02	2.194977e-02	7.684184e-03	1.821828e-02	1.005638e-02	4.351484e-02	7.360155e-03	1.418023e-02	4.010669e-02	6.867479e-03	1.003279e-02	7.207140e-03	2.650786e-02	1.083219e-02	1.060018e-02	5.395871e-03	1.087749e-02	1.110774e-02	5.258214e-03	5.753476e-03	6.136330e-03	2.795915e-02	1.483593e-02	7.614870e-03	3.781174e-02	4.020225e-03
599000	-3.479186e+04	1.967441e+01	1.009803e-01	3.131002e-01	1.488665e-01	1.488665e-01	1.891321e-01	9.905456e-02	176	5	8.079818e-03	7.104080e-02	2.603363e-01	4.450695e-01	3.893737e-01	1.655568e-01	3.208842e-03	7.673287e-03	2.307152e-03	2.664130e-02	1.811696e-02	9.216357e-03	6.196567e-03	1.387536e-02	2.229956e-02	7.684184e-03	1.829337e-02	1.084959e-02	4.351484e-02	7.360155e-03	1.418023e-02	4.010669e-02	6.867479e-03	1.003279e-02	7.132051e-03	2.650786e-02	1.083219e-02	1.060018e-02	7.849853e-03	1.087749e-02	1.341611e-02	5.258214e-03	5.753476e-03	6.136330e-03	2.795915e-02	1.483593e-02	7.614870e-03	3.781174e-02	4.020225e-03
600000	-3.482090e+04	2.027341e+01	1.262241e-01	3.033958e-01	1.262241e-01	1.262241e-01	1.917078e-01	1.262241e-01	58	3	8.079818e-03	7.104080e-02	2.903856e-01	4.244999e-01	4.112794e-01	1.642207e-01	3.208842e-03	7.673287e-03	2.402126e-03	2.664130e-02	1.811696e-02	9.216357e-03	6.196567e-03	1.387536e-02	2.229956e-02	7.684184e-03	1.829337e-02	1.084959e-02	4.351484e-02	7.360155e-03	1.418023e-02	4.010669e-02	6.867479e-03	1.003279e-02	7.132051e-03	2.650786e-02	1.083219e-02	1.060018e-02	7.849853e-03	1.087749e-02	1.341611e-02	5.258214e-03	5.753476e-03	6.041356e-03	2.795915e-02	1.483593e-02	7.318967e-03	3.781174e-02	4.020225e-03
601000	-3.481774e+04	2.042124e+01	1.101005e-01	3.302598e-01	1.486631e-01	1.101005e-01	1.907757e-01	1.101005e-01	138	4	8.079818e-03	7.104080e-02	2.843112e-01	2.997400e-01	5.526080e-01	1.476520e-01	3.208842e-03	7.673287e-03	2.402126e-03	2.664130e-02	2.090840e-02	9.216357e-03	5.448250e-03	1.690321e-02	2.229956e-02	7.684184e-03	1.829337e-02	1.084959e-02	4.351484e-02	7.360155e-03	1.418023e-02	4.010669e-02	6.867479e-03	1.003279e-02	7.132051e-03	2.650786e-02	1.083219e-02	1.060018e-02	7.849853e-03	1.087749e-02	1.341611e-02	5.258214e-03	5.753476e-03	6.041356e-03	2.795915e-02	1.483593e-02	7.318967e-03	3.781174e-02	4.020225e-03
602000	-3.478297e+04	1.934921e+01	8.979175e-02	3.351279e-01	1.509221e-01	1.509221e-01	1.834445e-01	8.979175e-02	172	4	7.491986e-03	7.805522e-02	3.076067e-01	4.207547e-01	4.374516e-01	1.417937e-01	3.227442e-03	7.191758e-03	2.431925e-03	2.404576e-02	1.940140e-02	1.180617e-02	6.618904e-03	1.781972e-02	2.486355e-02	7.697022e-03	1.876045e-02	1.258336e-02	3.929434e-02	7.978438e-03	1.410466e-02	3.898663e-02	8.953663e-03	8.327160e-03	7.571381e-03	2.495448e-02	1.044839e-02	1.196787e-02	6.664391e-03	1.080539e-02	1.219598e-02	3.609412e-03	5.510889e-03	5.612886e-03	2.547192e-02	1.594675e-02	7.867421e-03	4.018341e-02	4.082762e-03
603000	-3.478514e+04	1.980268e+01	1.020487e-01	3.133369e-01	1.381472e-01	1.381472e-01	2.062713e-01	1.020487e-01	172	4	6.256037e-03	7.805522e-02	2.869197e-01	3.894633e-01	4.215931e-01	1.889436e-01	3.227442e-03	7.453191e-03	2.170492e-03	2.404576e-02	1.940140e-02	1.180617e-02	6.618904e-03	1.781972e-02	2.486355e-02	7.697022e-03	1.876045e-02	1.258336e-02	3.929434e-02	7.978438e-03	1.410466e-02	3.898663e-02	8.953663e-03	8.327160e-03	7.571381e-03	2.495448e-02	1.044839e-02	1.196787e-02	6.664391e-03	1.080539e-02	1.219598e-02	3.609412e-03	5.510889e-03	8.713337e-03	2.547192e-02	1.594675e-02	7.925548e-03	4.018341e-02	4.082762e-03
604000	-3.478587e+04	2.059491e+01	8.269569e-02	3.396977e-01	1.503596e-01	1.503596e-01	1.941918e-01	8.269569e-02	172	4	6.256037e-03	7.824628e-02	3.110023e-01	3.988399e-01	4.281495e-01	1.730105e-01	3.227442e-03	7.453191e-03	2.170492e-03	2.404576e-02	1.940140e-02	1.180617e-02	6.618904e-03	1.934700e-02	2.486355e-02	7.697022e-03	1.876045e-02	1.258336e-02	3.929434e-02	7.978438e-03	1.410466e-02	3.898663e-02	8.953663e-03	8.327160e-03	7.571381e-03	2.495448e-02	1.044839e-02	1.196787e-02	6.664391e-03	1.080539e-02	1.219598e-02	3.609412e-03	5.510889e-03	8.713337e-03	2.547192e-02	1.594675e-02	7.925548e-03	4.018341e-02	4.082762e-03
605000	-3.479761e+04	1.959976e+01	1.042441e-01	3.108530e-01	1.448341e-01	1.448341e-01	1.909905e-01	1.042441e-01	172	4	9.579102e-03	7.929778e-02	2.906545e-01	4.708236e-01	3.460565e-01	1.831199e-01	4.380089e-03	7.453191e-03	2.170492e-03	2.404576e-02	1.940140e-02	1.180617e-02	6.618904e-03	1.934700e-02	2.486355e-02	7.697022e-03	1.876045e-02	1.089481e-02	3.929434e-02	7.978438e-03	1.410466e-02	3.898663e-02	8.953663e-03	8.327160e-03	7.571381e-03	2.495448e-02	1.044839e-02	1.196787e-02	6.664391e-03	1.080539e-02	1.388453e-02	3.609412e-03	5.510889e-03	8.713337e-03	2.547192e-02	1.448377e-02	7.925548e-03	4.018341e-02	4.082762e-03
606000	-3.479262e+04	2.000783e+01	1.045390e-01	3.165471e-01	1.475900e-01	1.132739e-01	2.047761e-01	1.132739e-01	200	5	9.579102e-03	8.038802e-02	2.857094e-01	3.887638e-01	4.075533e-01	2.036829e-01	4.380089e-03	7.453191e-03	2.170492e-03	2.404576e-02	1.940140e-02	1.180617e-02	6.618904e-03	1.934700e-02	2.486355e-02	7.697022e-03	1.876045e-02	1.089481e-02	3.929434e-02	7.978438e-03	1.410466e-02	3.898663e-02	8.953663e-03	8.327160e-03	7.571381e-03	2.495448e-02	1.044839e-02	1.196787e-02	6.664391e-03	1.080539e-02	1.388453e-02	3.609412e-03	5.510889e-03	8.713337e-03	2.547192e-02	1.448377e-02	7.925548e-03	4.018341e-02	3.799965e-03
607000	-3.479791e+04	2.083989e+01	1.319772e-01	3.145630e-01	1.319772e-01	1.319772e-01	1.575281e-01	1.319772e-01	58	3	5.639417e-03	6.216812e-02	2.476686e-01	4.435380e-01	3.255333e-01	2.309287e-01	3.628954e-03	7.216294e-03	2.737161e-03	2.178345e-02	2.314505e-02	1.338971e-02	6.636909e-03	2.089765e-02	2.610854e-02	6.926163e-03	1.941223e-02	1.199697e-02	4.034635e-02	7.799571e-03	1.449796e-02	3.733100e-02	9.100492e-03	7.125175e-03	7.217334e-03	2.409036e-02	9.039226e-03	1.127474e-02	6.978017e-03	8.912274e-03	1.174436e-02	4.251121e-03	6.310390e-03	7.644261e-03	2.616014e-02	1.454418e-02	8.272223e-03	3.980017e-02	4.361402e-03
608000	-3.479857e+04	2.008907e+01	1.012582e-01	3.105435e-01	1.357327e-01	1.357327e-01	1.935490e-01	1.231838e-01	176	5	5.639417e-03	5.679391e-02	2.476686e-01	3.783712e-01	4.180227e-01	2.036062e-01	3.628954e-03	7.216294e-03	2.737161e-03	2.178345e-02	2.314505e-02	1.338971e-02	6.636909e-03	2.089765e-02	2.610854e-02	6.926163e-03	1.941223e-02	1.199697e-02	4.034635e-02	7.799571e-03	1.449796e-02	3.733100e-02	9.100492e-03	7.125175e-03	7.217334e-03	2.409036e-02	9.039226e-03	1.127474e-02	6.978017e-03	8.912274e-03	1.174436e-02	4.251121e-03	6.310390e-03	6.983605e-03	2.616014e-02	1.454418e-02	8.272223e-03	3.980017e-02	4.361402e-03
609000	-3.480256e+04	2.008244e+01	1.216266e-01	2.847495e-01	1.437076e-01	1.437076e-01	1.983544e-01	1.078544e-01	176	5	6.457396e-03	5.904044e-02	2.476686e-01	4.000725e-01	4.182840e-01	1.816436e-01	4.084848e-03	7.216294e-03	2.737161e-03	2.178345e-02	2.314505e-02	1.338971e-02	6.636909e-03	2.089765e-02	2.610854e-02	6.926163e-03	1.941223e-02	1.078200e-02	4.034635e-02	7.799571e-03	1.449796e-02	3.569125e-02	9.100492e-03	7.125175e-03	7.217334e-03	2.409036e-02	9.039226e-03	1.127474e-02	6.978017e-03	8.912274e-03	1.174436e-02	4.251121e-03	6.310390e-03	6.983605e-03	2.616014e-02	1.454418e-02	8.272223e-03	3.980017e-02	4.361402e-03
610000	-3.481655e+04	1.983899e+01	1.223094e-01	3.081946e-01	1.223094e-01	1.223094e-01	2.025677e-01	1.223094e-01	58	3	6.457396e-03	7.562093e-02	3.031882e-01	4.223715e-01	4.248554e-01	1.527731e-01	3.719465e-03	7.216294e-03	2.737161e-03	2.178345e-02	2.314505e-02	1.338971e-02	6.636909e-03	2.089765e-02	2.610854e-02	6.926163e-03	1.941223e-02	1.078200e-02	4.034635e-02	7.799571e-03	1.449796e-02	3.569125e-02	9.100492e-03	7.125175e-03	7.217334e-03	2.149304e-02	1.040362e-02	1.127474e-02	6.978017e-03	8.912274e-03	1.174436e-02	4.251121e-03	6.310390e-03	6.983605e-03	2.616014e-02	1.454418e-02	8.272223e-03	3.980017e-02	3.656866e-03
611000	-3.482161e+04	1.969820e+01	8.846427e-02	3.322826e-01	1.469065e-01	1.719412e-01	1.719412e-01	8.846427e-02	192	4	4.372859e-03	6.570561e-02	2.492102e-01	3.470707e-01	4.505956e-01	2.023337e-01	2.980690e-03	9.659762e-03	1.424488e-03	1.958474e-02	2.159028e-02	1.117893e-02	7.604123e-03	1.857781e-02	2.403134e-02	9.293854e-03	1.531893e-02	8.851920e-03	3.380148e-02	9.615564e-03	1.416883e-02	4.325002e-02	1.238028e-02	8.279173e-03	5.856271e-03	2.499771e-02	1.026859e-02	1.116139e-02	7.433386e-03	1.178477e-02	1.108084e-02	3.994529e-03	5.936791e-03	7.292574e-03	2.684498e-02	1.352821e-02	9.326745e-03	4.049465e-02	4.106354e-03
612000	-3.479405e+04	1.988150e+01	9.656642e-02	3.437993e-01	1.543560e-01	1.543560e-01	1.543560e-01	9.656642e-02	168	3	4.372859e-03	5.632546e-02	2.736066e-01	3.574562e-01	4.258313e-01	2.167125e-01	3.086339e-03	9.893013e-03	1.801010e-03	1.965839e-02	2.097171e-02	1.353610e-02	6.655739e-03	1.895774e-02	2.327803e-02	1.031262e-02	1.578011e-02	9.433484e-03	3.660022e-02	8.695277e-03	1.290959e-02	4.112090e-02	1.311265e-02	6.433583e-03	5.408274e-03	2.405307e-02	9.186590e-03	1.070639e-02	4.969794e-03	1.163810e-02	9.415023e-03	6.328385e-03	6.779593e-03	8.779835e-03	2.695400e-02	1.437119e-02	9.262967e-03	3.775280e-02	4.224685e-03
613000	-3.480606e+04	2.111363e+01	8.901940e-02	3.303618e-01	1.799630e-01	1.393263e-01	1.799630e-01	8.136643e-02	191	5	6.568314e-03	8.942718e-02	3.132391e-01	3.918949e-01	4.432847e-01	1.648205e-01	4.808968e-03	6.413468e-03	1.003026e-03	1.899402e-02	1.908085e-02	1.082731e-02	9.566368e-03	1.701486e-02	3.282806e-02	6.195913e-03	1.884857e-02	1.408432e-02	3.749665e-02	1.217285e-02	1.433120e-02	4.681295e-02	7.144942e-03	8.118765e-03	4.024806e-03	2.180025e-02	1.091028e-02	1.411334e-02	4.513262e-03	9.920593e-03	9.201920e-03	6.926503e-03	4.250569e-03	8.885854e-03	2.611037e-02	1.792030e-02	8.360498e-03	3.548144e-02	5.349377e-03
614000	-3.481802e+04	2.101708e+01	1.280110e-01	3.363849e-01	1.280110e-01	1.065228e-01	1.730594e-01	1.280110e-01	84	4	4.372859e-03	5.483505e-02	2.352970e-01	3.260367e-01	4.675604e-01	2.064029e-01	5.774710e-03	8.674912e-03	1.551446e-03	2.477557e-02	1.920762e-02	1.384807e-02	6.086053e-03	1.404039e-02	2.413718e-02	1.056789e-02	1.628708e-02	9.426006e-03	3.974758e-02	7.812116e-03	1.628206e-02	4.236155e-02	9.992151e-03	6.897861e-03	5.083994e-03	2.410368e-02	1.043268e-02	1.225061e-02	6.378822e-03	1.125878e-02	9.316941e-03	6.138645e-03	6.320850e-03	8.294110e-03	2.720827e-02	1.413778e-02	8.026290e-03	3.871633e-02	4.261964e-03
615000	-3.480512e+04	2.069255e+01	1.127507e-01	3.410439e-01	1.394426e-01	1.051301e-01	1.888821e-01	1.127507e-01	197	5	5.454660e-03	5.483505e-02	2.527060e-01	3.610535e-01	4.283090e-01	2.106376e-01	5.774710e-03	8.674912e-03	4.557422e-04	2.441638e-02	1.920762e-02	1.384807e-02	6.086053e-03	1.404039e-02	2.559207e-02	1.056789e-02	1.628708e-02	9.426006e-03	3.974758e-02	7.812116e-03	1.628206e-02	4.080518e-02	9.992151e-03	6.897861e-03	5.083994e-03	2.410368e-02	1.043268e-02	1.225061e-02	6.378822e-03	1.125878e-02	9.316941e-03	6.138645e-03	4.326815e-03	8.294110e-03	2.720827e-02	1.344502e-02	8.026290e-03	3.871633e-02	4.261964e-03
616000	-3.481243e+04	2.080056e+01	1.166953e-01	3.276711e-01	1.166953e-01	1.487700e-01	1.734730e-01	1.166953e-01	84	4	5.454660e-03	6.756096e-02	2.683371e-01	3.410152e-01	4.085554e-01	2.504294e-01	6.081332e-03	9.679013e-03	7.688386e-04	2.222796e-02	2.074767e-02	1.317526e-02	6.755726e-03	1.320352e-02	2.553812e-02	1.016217e-02	1.491503e-02	8.191790e-03	3.869238e-02	6.470398e-03	1.703677e-02	3.838562e-02	1.100579e-02	1.260315e-02	5.417675e-03	2.467493e-02	1.120704e-02	1.207631e-02	5.543985e-03	1.377749e-02	8.081418e-03	5.760142e-03	4.828062e-03	8.643261e-03	2.830381e-02	1.422592e-02	7.723024e-03	3.802713e-02	4.551762e-03
617000	-3.480609e+04	2.035737e+01	1.145624e-01	3.371773e-01	1.534994e-01	1.534994e-01	1.534994e-01	8.776206e-02	171	4	5.454660e-03	6.756096e-02	2.749915e-01	3.709485e-01	4.237116e-01	2.053399e-01	6.081332e-03	9.679013e-03	3.982768e-04	2.222796e-02	2.074767e-02	1.317526e-02	6.755726e-03	1.320352e-02	2.553812e-02	1.016217e-02	1.491503e-02	8.191790e-03	3.869238e-02	6.470398e-03	1.703677e-02	3.838562e-02	1.100579e-02	1.260315e-02	5.417675e-03	2.467493e-02	1.120704e-02	1.207631e-02	5.543985e-03	1.377749e-02	8.081418e-03	5.760142e-03	5.198624e-03	8.643261e-03	2.830381e-02	1.422592e-02	6.817781e-03	3.802713e-02	4.551762e-03
618000	-3.479081e+04	1.881020e+01	1.287307e-01	3.235688e-01	1.527609e-01	1.527609e-01	1.772063e-01	6.497239e-02	176	5	7.815552e-03	6.586788e-02	2.753809e-01	3.569934e-01	4.274102e-01	2.155964e-01	6.081332e-03	9.679013e-03	3.982768e-04	2.222796e-02	2.074767e-02	1.317526e-02	6.755726e-03	1.320352e-02	2.553812e-02	1.016217e-02	1.491503e-02	1.279914e-02	3.869238e-02	6.470398e-03	1.703677e-02	3.838562e-02	1.100579e-02	1.260315e-02	5.417675e-03	2.990671e-02	1.120704e-02	1.270284e-02	5.543985e-03	1.377749e-02	8.081418e-03	5.760142e-03	5.198624e-03	8.643261e-03	2.830381e-02	1.422592e-02	6.817781e-03	3.802713e-02	4.551762e-03
619000	-3.480561e+04	2.023516e+01	9.827781e-02	3.653006e-01	1.362006e-01	1.362006e-01	1.817984e-01	8.222210e-02	176	5	7.815552e-03	6.586788e-02	2.753809e-01	3.802136e-01	4.163293e-01	2.034571e-01	6.081332e-03	9.679013e-03	3.982768e-04	2.222796e-02	2.074767e-02	1.317526e-02	6.755726e-03	1.217568e-02	2.553812e-02	1.016217e-02	1.491503e-02	1.110617e-02	3.869238e-02	6.470398e-03	1.703677e-02	3.838562e-02	1.100579e-02	1.260315e-02	5.633143e-03	2.969124e-02	1.121343e-02	1.270284e-02	5.543985e-03	1.377749e-02	8.081418e-03	6.097144e-03	5.198624e-03	8.643261e-03	2.830381e-02	1.422592e-02	6.817781e-03	3.802713e-02	4.551762e-03
620000	-3.480693e+04	1.930841e+01	1.218188e-01	3.176136e-01	1.300281e-01	1.218188e-01	1.869019e-01	1.218188e-01	138	4	6.673797e-03	7.367139e-02	2.805273e-01	4.002644e-01	4.057550e-01	1.939806e-01	7.097457e-03	8.549677e-03	1.706851e-03	2.047416e-02	1.954370e-02	1.058673e-02	5.811129e-03	2.054251e-02	2.246016e-02	7.364040e-03	1.918651e-02	1.355845e-02	4.243614e-02	6.396801e-03	1.383843e-02	4.091795e-02	1.070895e-02	1.168008e-02	5.413489e-03	2.406001e-02	1.016566e-02	1.401119e-02	7.252723e-03	1.159651e-02	9.223545e-03	5.408797e-03	8.417099e-03	9.611075e-03	2.593691e-02	1.375102e-02	9.684582e-03	3.599492e-02	5.274305e-03
621000	-3.481442e+04	1.914295e+01	1.215731e-01	2.888802e-01	1.346531e-01	1.215731e-01	2.117473e-01	1.215731e-01	138	4	6.673797e-03	7.367139e-02	2.930625e-01	3.563093e-01	4.773620e-01	1.663287e-01	7.097457e-03	7.310349e-03	1.706851e-03	1.964116e-02	1.954370e-02	1.058673e-02	5.811129e-03	2.016304e-02	2.246016e-02	7.364040e-03	1.918651e-02	1.355845e-02	4.243614e-02	6.396801e-03	1.383843e-02	4.091795e-02	1.070895e-02	1.168008e-02	5.413489e-03	2.406001e-02	1.016566e-02	1.439067e-02	7.252723e-03	1.159651e-02	9.223545e-03	5.408797e-03	8.417099e-03	9.611075e-03	2.593691e-02	1.375102e-02	9.684582e-03	3.599492e-02	5.274305e-03
622000	-3.478676e+04	1.969752e+01	1.027238e-01	3.161492e-01	1.399905e-01	1.399905e-01	1.984220e-01	1.027238e-01	172	4	6.673797e-03	7.367139e-02	2.729676e-01	4.199761e-01	4.346100e-01	1.454140e-01	7.097457e-03	7.310349e-03	1.706851e-03	1.866117e-02	1.973101e-02	1.058673e-02	5.811129e-03	2.016304e-02	2.246016e-02	7.364040e-03	1.918651e-02	1.371786e-02	4.243614e-02	6.396801e-03	1.227303e-02	4.091795e-02	1.125433e-02	1.168008e-02	5.413489e-03	2.463302e-02	1.016566e-02	1.439067e-02	7.671841e-03	1.159651e-02	9.223545e-03	5.408797e-03	8.417099e-03	9.611075e-03	2.577750e-02	1.375102e-02	8.189781e-03	3.599492e-02	5.274305e-03
623000	-3.479865e+04	2.009876e+01	1.254863e-01	3.113827e-01	1.529722e-01	1.254863e-01	1.795340e-01	1.051386e-01	142	5	6.673797e-03	7.367139e-02	2.915854e-01	4.197125e-01	3.831858e-01	1.971017e-01	6.937600e-03	7.881259e-03	1.955761e-03	1.891797e-02	1.779860e-02	1.117115e-02	6.051467e-03	1.997930e-02	2.143866e-02	7.162536e-03	2.127770e-02	1.281246e-02	3.781719e-02	6.574552e-03	1.226579e-02	4.256566e-02	1.389499e-02	1.124343e-02	6.032803e-03	2.611156e-02	9.544753e-03	1.474138e-02	6.681933e-03	1.187866e-02	8.048349e-03	5.120427e-03	7.831299e-03	1.074511e-02	2.764284e-02	1.308346e-02	8.710772e-03	3.555890e-02	5.792017e-03
624000	-3.480113e+04	1.995904e+01	1.000366e-01	3.321211e-01	1.435131e-01	1.435131e-01	1.807795e-01	1.000366e-01	172	4	6.673797e-03	8.620869e-02	2.847901e-01	3.930163e-01	4.284137e-01	1.785700e-01	5.659647e-03	7.339490e-03	1.433244e-03	2.104781e-02	1.782896e-02	1.244003e-02	4.902001e-03	1.879922e-02	2.364819e-02	6.417982e-03	2.220055e-02	1.355219e-02	3.639555e-02	6.820328e-03	1.276132e-02	3.915533e-02	1.408130e-02	1.010837e-02	6.138557e-03	2.317317e-02	9.365275e-03	1.552527e-02	8.114879e-03	1.089823e-02	8.691837e-03	4.748009e-03	7.499847e-03	1.093473e-02	2.821182e-02	1.547034e-02	7.789844e-03	3.494176e-02	4.730185e-03
625000	-3.479415e+04	2.014887e+01	1.337738e-01	3.210328e-01	1.337738e-01	1.337738e-01	1.881338e-01	8.951216e-02	61	4	5.954166e-03	6.236989e-02	2.721836e-01	3.525138e-01	4.625760e-01	1.849103e-01	6.594797e-03	9.452953e-03	1.247155e-03	1.972414e-02	2.269767e-02	1.310994e-02	6.510429e-03	1.556911e-02	2.479690e-02	6.282681e-03	1.824552e-02	1.327476e-02	3.970699e-02	6.004538e-03	1.898854e-02	3.944310e-02	9.319753e-03	1.165162e-02	6.794539e-03	3.221723e-02	9.109852e-03	1.110900e-02	5.844187e-03	1.179924e-02	8.992665e-03	4.207720e-03	6.192619e-03	1.076757e-02	2.894207e-02	1.200784e-02	7.742960e-03	3.451982e-02	4.149322e-03
626000	-3.479672e+04	1.965963e+01	1.105518e-01	3.278360e-01	1.439142e-01	1.439142e-01	1.792134e-01	9.457042e-02	176	5	7.113217e-03	7.809879e-02	2.993344e-01	4.452430e-01	3.929154e-01	1.618416e-01	5.659647e-03	7.274987e-03	1.433244e-03	2.104781e-02	1.782896e-02	1.073982e-02	4.902001e-03	1.879922e-02	2.385728e-02	6.417982e-03	2.220055e-02	1.355219e-02	3.639555e-02	6.820328e-03	1.276132e-02	3.915533e-02	1.293326e-02	1.010837e-02	6.138557e-03	2.317317e-02	9.365275e-03	1.552527e-02	8.114879e-03	1.089823e-02	1.039205e-02	4.748009e-03	9.246718e-03	1.093473e-02	2.821182e-02	1.547034e-02	7.789844e-03	3.494176e-02	4.794688e-03
627000	-3.479960e+04	1.976395e+01	1.279804e-01	3.083960e-01	1.534043e-01	1.279804e-01	1.896423e-01	9.259671e-02	142	5	7.113217e-03	7.809879e-02	2.901348e-01	4.683926e-01	3.672689e-01	1.643385e-01	6.610979e-03	7.274987e-03	1.433244e-03	2.104781e-02	1.782896e-02	1.146570e-02	4.902001e-03	1.879922e-02	2.385728e-02	6.417982e-03	2.220055e-02	1.355219e-02	3.639555e-02	6.820328e-03	1.276132e-02	3.915533e-02	1.293326e-02	1.010837e-02	4.751190e-03	2.317317e-02	1.075264e-02	1.552527e-02	8.114879e-03	1.089823e-02	1.039205e-02	5.751461e-03	9.246718e-03	1.093473e-02	2.821182e-02	1.547034e-02	7.789844e-03	3.494176e-02	4.794688e-03
628000	-3.482823e+04	1.822941e+01	1.194548e-01	3.574666e-01	1.194548e-01	1.136169e-01	1.705522e-01	1.194548e-01	84	4	1.051838e-02	7.809879e-02	2.876594e-01	4.541155e-01	3.555627e-01	1.903218e-01	2.067528e-03	9.137297e-03	1.433244e-03	2.104781e-02	1.782896e-02	9.603388e-03	4.902001e-03	1.879922e-02	2.385728e-02	6.417982e-03	2.220055e-02	1.355219e-02	3.639555e-02	6.820328e-03	1.276132e-02	3.915533e-02	1.293326e-02	1.010837e-02	4.751190e-03	2.317317e-02	1.075264e-02	1.552527e-02	8.114879e-03	1.089823e-02	1.039205e-02	5.751461e-03	9.246718e-03	1.093473e-02	2.821182e-02	1.547034e-02	7.789844e-03	3.614758e-02	3.588872e-03
629000	-3.482038e+04	1.901401e+01	1.210846e-01	2.987261e-01	1.275234e-01	1.275234e-01	2.040578e-01	1.210846e-01	172	4	1.051838e-02	7.948555e-02	3.529833e-01	3.769301e-01	4.635632e-01	1.595067e-01	2.328560e-03	8.759365e-03	1.169118e-03	2.109917e-02	1.610839e-02	1.101931e-02	5.303906e-03	1.683466e-02	2.251703e-02	5.513290e-03	2.053012e-02	1.270288e-02	3.441445e-02	6.512773e-03	1.401121e-02	4.213767e-02	1.286385e-02	9.820470e-03	5.986372e-03	2.387603e-02	9.572598e-03	1.474148e-02	9.392352e-03	9.684707e-03	1.158709e-02	5.287721e-03	9.152375e-03	1.135171e-02	2.739486e-02	1.483426e-02	8.036636e-03	3.419868e-02	3.793965e-03
630000	-3.480580e+04	1.894449e+01	1.196936e-01	3.102558e-01	1.768618e-01	1.196936e-01	1.888890e-01	8.460622e-02	142	5	8.038567e-03	8.124848e-02	2.922721e-01	4.317036e-01	3.871693e-01	1.811270e-01	2.328560e-03	8.759365e-03	1.169118e-03	2.109917e-02	1.678865e-02	1.101931e-02	5.403249e-03	1.683466e-02	2.251703e-02	5.513290e-03	2.053012e-02	1.270288e-02	3.441445e-02	6.512773e-03	1.401121e-02	4.213767e-02	1.286385e-02	9.177473e-03	5.986372e-03	2.387603e-02	9.572598e-03	1.474148e-02	9.392352e-03	9.684707e-03	1.158709e-02	5.287721e-03	9.152375e-03	1.135171e-02	2.739486e-02	1.483426e-02	8.036636e-03	3.419868e-02	3.793965e-03
631000	-3.481361e+04	1.902960e+01	8.856508e-02	3.234140e-01	1.804710e-01	1.385138e-01	1.804710e-01	8.856508e-02	187	4	5.479609e-03	7.500416e-02	2.935676e-01	4.063806e-01	3.650907e-01	2.285286e-01	2.328560e-03	8.759365e-03	8.626401e-04	2.109917e-02	1.678865e-02	1.101931e-02	5.403249e-03	1.683466e-02	2.251703e-02	5.513290e-03	2.053012e-02	1.270288e-02	3.441445e-02	6.512773e-03	1.401121e-02	4.213767e-02	1.286385e-02	9.177473e-03	5.986372e-03	2.387603e-02	1.229149e-02	1.474148e-02	9.392352e-03	9.684707e-03	1.158709e-02	5.287721e-03	9.152375e-03	1.135171e-02	2.739486e-02	1.483426e-02	8.036636e-03	3.419868e-02	3.793965e-03
[truncated: 8,161 more rows]
[truncated: 35 more columns]
