# Supplementary material for: Genus level molecular phylogeny of Aegisthidae Gisbrecht, 1893 (Copepoda: Harpacticoida) reveals morphological adaptations to deep-sea and plagic habitats
Source: BMC Evol Biol. 2020 Mar 14;20:36. doi: 10.1186/s12862-020-1594-x (PMC7071595; doi:10.1186/s12862-020-1594-x)
Supplement: Supplementary file 2 — Additional file 2. MrBayes Job1. [file 12862_2020_1594_MOESM2_ESM.zip › Job1_supplementary_info/18S_28S_COI_codon_renamed_modified.nex.run2.t]

#NEXUS
[ID: 9531750753]
[Param: tree{all}]
begin trees;
   translate
       1 561_Misophriopsis,
       2 290_Benthomisophria,
       3 435_Misophriella,
       4 D21_Pontostratiotes_sp,
       5 D15_Pontostratiotes_sp,
       6 304_Pontostratiotes_sp,
       7 499_Pontostratiotes_sp,
       8 303_Pontostratiotes_sp,
       9 K127_Pontostratiotes_sp,
      10 K29_Pontostratiotes_sp,
      11 576_Andromastax_sp,
      12 619_Andromastax_sp,
      13 K34_Nudivorax_sp,
      14 368_Aegisthus_sp,
      15 411_Andromastax_sp,
      16 365_Andromastax_sp,
      17 367_Andromastax_sp,
      18 K93_Pontostratiotes_sp,
      19 518_Pontostratiotes_sp,
      20 K30_Pontostratiotes_sp,
      21 300_Pontostratiotes_sp,
      22 D46_Pontostratiotes_sp,
      23 D37_Pontostratiotes_sp,
      24 D25_Pontostratiotes_sp,
      25 D47_Pontostratiotes_sp,
      26 616_Andromastax_sp,
      27 313_Pontostratiotes_sp,
      28 D18_Jamstecia_sp,
      29 521_Pontostratiotes_sp,
      30 K132_Stratiopontotes_sp,
      31 K33_Stratiopontotes_sp,
      32 519_Pontostratiotes_sp,
      33 320_Pontostratiotes_sp,
      34 D35_Pontostratiotes_sp,
      35 D23_Pontostratiotes_sp,
      36 D24_Pontostratiotes_sp,
      37 612_Siphonis_aureus,
      38 562_Cerviniopsis_sp,
      39 507_Cerviniopsis_sp,
      40 396_Cerviniopsis_longicaudata,
      41 510_Cerviniopsis_sp,
      42 428_Cerviniella_sp,
      43 K155_Cerviniella_sp,
      44 K148_Cerviniella_sp,
      45 K43_Cerviniella_brodskayae,
      46 K124_Cerviniella_sp,
      47 105_Canuella,
      48 106_Canuella,
      49 184_longipedia,
      50 183_longipedia,
      51 301_Andromastax_sp,
      52 K141_Cerviniella_sp,
      53 K134_Cerviniella_sp,
      54 520_Pontostratiotes_sp,
      55 30_Pontostratiotes_fontani,
      56 31_Pontostratiotes_fontani,
      57 K128_Pontostratiotes_sp,
      58 K163_Nudivorax_sp,
      59 K159_Jamstecia_sp,
      60 K125_Jamstecia_sp,
      61 373_Aegisthus_sp,
      62 371_Aegisthus_sp,
      63 K31_Pontostratiotes_gladius,
      64 517_Pontostratiotes_sp,
      65 299_Pontostratiotes_sp,
      66 D11_Pontostratiotes_sp,
      67 K137_Stratiopontotes_sp,
      68 K36_Aegisthidae_gen_nov2,
      69 298_Siphonis_ruehlemanni,
      70 523_Siphonis_ruehlemanni,
      71 505_Cerviniopsis_sp,
      72 K162_Cerviniopsis_sp,
      73 512_Cerviniopsis_sp,
      74 K154_Cerviniella_brodskayae,
      75 K130_Cerviniella_sp,
      76 K129_Cerviniella_sp,
      77 K83_Cerviniella_sp,
      78 K28_Cerviniella_lagarderei,
      79 331_Aegisthidae_gen_nov1,
      80 564_Hase_sp,
      81 D10_Hase_sp,
      82 K152_Hase_sp,
      83 K44_Hase_sp,
      84 K46_Hase_sp,
      85 479_Hase_sp,
      86 D34_Aegisthus_sp,
      87 D30_Expansicervinia_sp,
      88 K158_Expansicervinia_sp,
      89 D22_Expansicervinia,
      90 501_Neocervinia_sp,
      91 358_Expansicervinia_sp,
      92 558_Expansicervinia_sp,
      93 432_Expansicervinia_sp,
      94 D31_Expansicervinia_sp,
      95 634_Expansicervinia_sp,
      96 K80_Cervinia_sp,
      97 K149_Cervinia_sp,
      98 601_Cervinia_sp,
      99 575_Cervinia_sp,
      100 K123_Cervinia_sp,
      101 K109_Cervinia_sp;
   tree gen.0 = [&U] (88:1.000000e-01,(8:1.000000e-01,(21:1.000000e-01,(54:1.000000e-01,(81:1.000000e-01,(((62:1.000000e-01,58:1.000000e-01):1.000000e-01,44:1.000000e-01):1.000000e-01,(((78:1.000000e-01,67:1.000000e-01):1.000000e-01,26:1.000000e-01):1.000000e-01,(27:1.000000e-01,((17:1.000000e-01,(((89:1.000000e-01,71:1.000000e-01):1.000000e-01,28:1.000000e-01):1.000000e-01,(29:1.000000e-01,(87:1.000000e-01,10:1.000000e-01):1.000000e-01):1.000000e-01):1.000000e-01):1.000000e-01,(59:1.000000e-01,(16:1.000000e-01,(94:1.000000e-01,((25:1.000000e-01,(((95:1.000000e-01,53:1.000000e-01):1.000000e-01,47:1.000000e-01):1.000000e-01,((82:1.000000e-01,50:1.000000e-01):1.000000e-01,(33:1.000000e-01,(75:1.000000e-01,(42:1.000000e-01,7:1.000000e-01):1.000000e-01):1.000000e-01):1.000000e-01):1.000000e-01):1.000000e-01):1.000000e-01,((38:1.000000e-01,32:1.000000e-01):1.000000e-01,(100:1.000000e-01,(((69:1.000000e-01,63:1.000000e-01):1.000000e-01,(86:1.000000e-01,35:1.000000e-01):1.000000e-01):1.000000e-01,((73:1.000000e-01,((101:1.000000e-01,(((72:1.000000e-01,55:1.000000e-01):1.000000e-01,(91:1.000000e-01,(52:1.000000e-01,13:1.000000e-01):1.000000e-01):1.000000e-01):1.000000e-01,((30:1.000000e-01,15:1.000000e-01):1.000000e-01,12:1.000000e-01):1.000000e-01):1.000000e-01):1.000000e-01,((40:1.000000e-01,(((41:1.000000e-01,14:1.000000e-01):1.000000e-01,(51:1.000000e-01,5:1.000000e-01):1.000000e-01):1.000000e-01,(77:1.000000e-01,((80:1.000000e-01,(66:1.000000e-01,(36:1.000000e-01,(48:1.000000e-01,(90:1.000000e-01,(84:1.000000e-01,(76:1.000000e-01,31:1.000000e-01):1.000000e-01):1.000000e-01):1.000000e-01):1.000000e-01):1.000000e-01):1.000000e-01):1.000000e-01,(11:1.000000e-01,(39:1.000000e-01,(64:1.000000e-01,(6:1.000000e-01,((24:1.000000e-01,18:1.000000e-01):1.000000e-01,4:1.000000e-01):1.000000e-01):1.000000e-01):1.000000e-01):1.000000e-01):1.000000e-01):1.000000e-01):1.000000e-01):1.000000e-01):1.000000e-01,((97:1.000000e-01,(99:1.000000e-01,(20:1.000000e-01,(61:1.000000e-01,(93:1.000000e-01,(70:1.000000e-01,(83:1.000000e-01,(19:1.000000e-01,9:1.000000e-01):1.000000e-01):1.000000e-01):1.000000e-01):1.000000e-01):1.000000e-01):1.000000e-01):1.000000e-01):1.000000e-01,(34:1.000000e-01,((74:1.000000e-01,68:1.000000e-01):1.000000e-01,(57:1.000000e-01,(92:1.000000e-01,(56:1.000000e-01,((96:1.000000e-01,(85:1.000000e-01,(37:1.000000e-01,(65:1.000000e-01,((46:1.000000e-01,(79:1.000000e-01,43:1.000000e-01):1.000000e-01):1.000000e-01,22:1.000000e-01):1.000000e-01):1.000000e-01):1.000000e-01):1.000000e-01):1.000000e-01,2:1.000000e-01):1.000000e-01):1.000000e-01):1.000000e-01):1.000000e-01):1.000000e-01):1.000000e-01):1.000000e-01):1.000000e-01):1.000000e-01):1.000000e-01,((((60:1.000000e-01,(98:1.000000e-01,49:1.000000e-01):1.000000e-01):1.000000e-01,45:1.000000e-01):1.000000e-01,23:1.000000e-01):1.000000e-01,3:1.000000e-01):1.000000e-01):1.000000e-01):1.000000e-01):1.000000e-01):1.000000e-01):1.000000e-01):1.000000e-01):1.000000e-01):1.000000e-01):1.000000e-01):1.000000e-01):1.000000e-01):1.000000e-01):1.000000e-01):1.000000e-01):1.000000e-01):1.000000e-01,1:1.000000e-01);
   tree gen.1000 = [&U] ((41:2.014054e-02,((((2:2.059928e-02,77:2.214632e-02):8.942492e-03,(((65:2.090512e-02,((((92:2.088484e-02,93:2.104977e-02):9.040595e-03,4:2.031131e-02):1.616238e-02,20:9.661788e-03):8.602599e-03,(22:1.245601e-02,21:1.118258e-02):1.531463e-03):2.092761e-02):2.174186e-02,(54:4.166156e-02,19:1.832657e-02):1.775587e-02):2.627294e-02,((((75:1.605479e-02,76:3.804134e-03):2.767637e-02,(49:2.712733e-02,46:2.061010e-02):2.174977e-02):2.976986e-03,42:2.420605e-02):2.208040e-02,79:2.580741e-02):3.148773e-02):1.433087e-02):5.043725e-03,85:3.221312e-02):1.068103e-02,(30:3.882065e-02,67:2.092761e-02):2.119330e-03):2.682728e-02):4.659006e-03,((94:2.094236e-02,(((((40:2.091351e-02,71:3.495177e-02):2.152178e-02,68:2.092850e-02):4.825182e-03,(((((24:1.931024e-02,(5:1.972190e-02,(25:1.694130e-02,23:1.751001e-02):2.085538e-02):8.573755e-03):3.583776e-02,((64:1.632218e-02,63:7.269980e-03):2.191619e-02,10:2.149220e-02):8.253944e-03):2.176034e-02,(36:3.767516e-02,91:1.247097e-02):5.315474e-04):2.031201e-02,29:2.715047e-02):7.858235e-03,(((37:2.092761e-02,50:5.825490e-02):9.692058e-03,90:2.864739e-02):2.370469e-02,(((((80:2.106376e-02,((66:1.076846e-02,(9:2.273086e-02,57:2.197460e-02):2.009586e-02):1.476362e-02,(8:1.110035e-02,6:1.645482e-02):2.243212e-02):1.336344e-02):1.880696e-02,((35:1.777040e-02,34:2.092761e-02):2.015537e-02,32:8.459807e-03):1.414590e-02):2.070962e-02,((((69:1.643772e-02,70:8.848236e-03):1.791917e-02,27:2.180746e-02):1.043918e-02,(15:2.037917e-02,(17:2.148602e-02,51:2.092761e-02):8.478134e-03):3.484740e-02):1.080537e-02,33:2.603660e-02):1.757765e-02):1.599670e-02,(((81:2.037394e-02,14:3.193910e-02):1.717730e-02,(31:3.823370e-02,(56:2.160693e-02,55:5.962400e-03):2.014010e-02):1.997576e-02):2.066967e-02,(18:2.092761e-02,((83:2.024844e-02,84:2.092761e-02):2.088328e-02,82:2.105213e-02):2.122818e-02):2.415863e-02):1.597466e-02):1.179054e-02,((((13:2.019361e-02,16:2.100665e-02):2.058090e-02,(((((87:8.835694e-03,89:1.773917e-02):1.221998e-02,(98:1.185924e-02,(95:1.247595e-02,(101:2.060904e-02,((96:2.085430e-02,100:3.640184e-02):1.137268e-02,99:2.109478e-02):1.685703e-02):2.033956e-02):9.807064e-03):1.032553e-02):1.723703e-02,(58:1.024663e-02,(((62:1.493611e-02,61:2.137291e-02):8.647838e-03,86:2.786804e-02):1.520922e-02,(((52:2.822715e-02,(38:2.353831e-02,39:2.130767e-02):1.147734e-02):2.634832e-02,72:2.481749e-02):2.020741e-02,73:3.108017e-02):1.947684e-02):1.103371e-02):2.141014e-02):2.011683e-02,12:3.695733e-02):2.572617e-03,((11:8.535116e-04,26:2.051870e-02):2.890399e-02,59:1.324903e-02):1.325407e-02):9.025488e-03):1.428460e-02,88:2.003103e-02):1.585841e-02,((97:2.092761e-02,(48:2.707190e-02,47:2.135644e-02):1.548592e-02):2.715597e-02,7:3.312498e-02):2.092761e-02):1.908680e-02):2.011969e-02):2.275290e-02):2.737808e-02):1.626327e-02,(45:2.858943e-02,74:1.114369e-02):1.963765e-02):1.565715e-02,((60:2.092761e-02,(78:1.155085e-02,44:1.571301e-02):2.163773e-02):1.973163e-02,(28:3.198046e-02,(53:2.305557e-02,3:2.092761e-02):2.046926e-02):2.591153e-02):1.580153e-02):2.067963e-02):3.010543e-02,43:2.596857e-02):1.293781e-02,1:6.780024e-02);
   tree gen.2000 = [&U] (3:5.193244e-02,((((((14:3.926577e-02,(51:1.722112e-02,(16:4.745146e-03,15:1.271048e-02):1.399516e-02):2.531565e-02):3.866010e-03,(((71:1.291924e-02,41:2.797887e-02):2.607133e-02,72:7.613283e-03):3.749760e-02,13:1.578422e-02):1.654421e-02):2.071393e-02,(29:3.487328e-02,(28:4.716231e-02,((18:2.748329e-02,64:1.040390e-02):1.357288e-02,39:4.373256e-02):1.463245e-02):4.394803e-03):3.300130e-02):4.329966e-04,((((((99:1.177310e-02,100:1.936497e-02):1.276300e-02,101:6.976497e-03):2.158222e-02,2:5.402896e-02):4.298497e-02,(40:4.665648e-02,((69:2.299324e-02,70:2.327310e-02):9.751656e-03,(95:1.914693e-02,(92:8.383481e-03,(93:5.046428e-03,91:9.762418e-03):8.404267e-03):1.497403e-02):2.069369e-02):7.728849e-03):5.728877e-03):7.838140e-03,(((((83:9.883090e-03,84:5.590923e-03):1.741975e-02,82:5.246371e-03):1.855094e-02,(90:7.896455e-02,(48:1.909166e-02,47:2.448604e-02):2.033213e-02):3.891250e-02):3.774624e-02,(76:5.275570e-02,31:3.642193e-02):3.906067e-03):8.249487e-03,(37:2.861763e-02,((36:1.953064e-02,((((19:6.350674e-03,21:1.539319e-02):1.174508e-02,20:1.220809e-02):2.742260e-02,(61:3.225241e-02,(54:1.132014e-02,65:1.173781e-02):1.871404e-02):8.806392e-03):1.868521e-02,22:1.374840e-02):1.288971e-02):4.515031e-03,((52:1.763377e-02,53:9.520356e-03):1.601795e-02,4:1.839842e-02):1.332901e-02):1.908537e-02):8.809210e-03):1.645596e-02):1.613609e-02,((((((((43:1.806380e-02,44:9.675310e-03):2.973209e-02,((46:2.798391e-02,((74:1.819544e-02,45:5.661540e-03):9.388449e-02,77:2.115985e-02):9.439748e-03):1.218053e-02,75:1.311108e-02):9.056860e-03):7.438570e-03,42:2.452113e-02):7.384750e-03,(((50:2.011867e-02,((80:7.395594e-03,81:1.607866e-02):1.807133e-02,49:7.986462e-02):1.278288e-02):4.730745e-02,38:1.991664e-02):1.008084e-02,78:2.941489e-02):1.190811e-02):1.606999e-02,79:1.976131e-02):4.301664e-02,(27:2.783484e-02,10:4.213411e-02):6.868696e-03):2.979712e-03,86:3.469419e-02):2.026280e-02,((((33:1.945131e-02,(32:1.212951e-02,(35:7.631763e-03,34:9.719664e-03):2.070784e-03):1.080513e-02):1.727579e-02,63:2.220437e-02):2.599661e-03,60:1.456089e-02):1.369761e-02,(((98:1.846416e-02,((96:1.340217e-02,((89:2.201812e-02,88:7.296480e-03):1.023167e-02,87:1.917764e-02):1.430281e-02):3.057619e-02,97:1.403656e-02):1.818560e-02):2.533211e-02,94:1.914693e-02):1.828662e-02,((68:3.118154e-02,(((85:1.930224e-02,(((24:1.914693e-02,5:1.931455e-02):8.551021e-03,25:1.014676e-02):1.543861e-02,23:1.916998e-02):6.791189e-03):1.580241e-03,73:3.126900e-02):3.745705e-02,((7:1.914693e-02,(57:2.965034e-03,9:1.306650e-02):3.961307e-02):2.841681e-02,(67:1.927946e-02,30:1.322379e-02):4.106232e-02):4.841759e-03):1.965962e-03):5.689883e-03,(55:1.508494e-03,56:1.716399e-02):2.382551e-02):5.263361e-03):1.442187e-02):1.273351e-02):2.186355e-03):1.110567e-02):1.103247e-02,(58:2.799029e-02,((((11:1.914693e-02,12:1.168469e-02):9.780877e-03,26:1.576729e-02):2.127225e-02,(59:1.067855e-02,17:2.456065e-03):2.882241e-02):1.801123e-02,62:8.692664e-03):1.177901e-02):3.087878e-03):1.244870e-02,(66:1.758408e-02,(6:1.572126e-02,8:6.095543e-03):3.270233e-02):1.777827e-02):2.305392e-02,1:6.592573e-02);
   tree gen.3000 = [&U] (3:6.422743e-02,((((((27:3.350802e-02,(10:9.814274e-03,63:1.406208e-02):1.923864e-02):6.984985e-03,86:3.469419e-02):1.016582e-02,((((13:1.758005e-02,14:3.926577e-02):3.920629e-03,(59:1.430462e-02,(17:2.528149e-03,(51:1.722112e-02,(16:2.625514e-03,15:1.447203e-02):5.547615e-03):1.592808e-02):1.751719e-02):1.213783e-02):3.081323e-04,(58:2.763916e-02,(12:7.395827e-03,(26:6.242907e-03,11:8.660423e-03):9.758063e-03):2.489233e-02):1.922309e-02):2.627367e-02,62:8.692664e-03):3.418802e-03):9.746758e-03,(((((((99:1.177310e-02,100:1.820011e-02):1.169947e-02,(98:3.338546e-02,101:6.662894e-03):6.676169e-03):1.441284e-02,(97:1.077984e-02,96:6.514497e-03):1.354516e-02):2.923883e-02,((89:1.125107e-02,88:7.296480e-03):9.450927e-03,87:1.079135e-02):1.481063e-02):7.685869e-03,94:2.373370e-02):2.273526e-02,(((35:6.289658e-03,34:9.719664e-03):6.103772e-03,(33:1.945131e-02,32:3.752023e-03):2.693358e-03):3.356734e-02,60:8.402695e-03):2.440753e-02):2.857813e-03,((((23:1.861220e-02,((24:1.986732e-02,25:1.014676e-02):6.328372e-03,5:1.352886e-02):7.934414e-03):7.750214e-03,73:3.126900e-02):3.770963e-02,(55:1.042977e-03,56:1.716399e-02):2.382551e-02):9.351901e-03,(((7:1.914693e-02,(57:2.709721e-03,9:8.487916e-03):3.961307e-02):2.841681e-02,(67:1.236434e-02,30:6.475691e-03):4.106232e-02):2.557628e-03,68:4.092569e-02):1.184859e-03):7.400780e-03):8.247354e-04):5.817201e-03,(66:8.347520e-03,(6:1.572126e-02,8:6.095543e-03):2.116786e-02):3.335449e-02):1.244870e-02,((29:5.578464e-02,(((((((((((43:1.806380e-02,44:4.604722e-03):2.973209e-02,((75:1.793855e-02,76:4.755553e-02):2.925497e-02,(46:2.798391e-02,((74:9.116631e-03,45:5.661540e-03):9.388449e-02,77:2.115985e-02):5.430721e-03):1.545694e-02):5.842449e-03):1.089605e-03,42:2.452113e-02):1.249680e-02,78:2.930247e-02):1.606999e-02,(85:1.948241e-02,((80:7.114966e-03,81:9.247316e-03):1.186689e-02,((83:4.979993e-03,84:5.331355e-03):6.826947e-03,82:2.698339e-03):1.804951e-02):4.123191e-02):2.898611e-03):1.882532e-03,((90:6.154635e-02,(49:7.986462e-02,50:2.074202e-02):1.779454e-02):2.203045e-02,(48:9.792596e-03,47:2.448604e-02):2.014515e-02):5.596869e-02):3.615210e-02,79:6.266801e-02):1.589531e-02,31:3.642193e-02):1.021680e-02,((71:1.291924e-02,41:3.328524e-02):1.932914e-02,72:1.591260e-02):3.630249e-02):8.092948e-03,((2:9.318169e-02,40:5.978311e-02):1.119422e-02,((69:4.874576e-03,70:2.327310e-02):2.032991e-02,(95:1.382813e-02,(92:8.383481e-03,(91:1.365361e-02,93:4.181315e-03):8.124063e-04):1.495700e-02):2.328054e-02):2.061691e-04):9.418278e-03):1.449471e-02,(37:2.861763e-02,((36:1.627811e-02,(((65:1.168735e-02,54:5.902204e-03):6.243869e-03,((19:6.115192e-03,(21:1.501481e-02,61:3.225241e-02):1.632481e-02):1.069299e-02,20:7.971518e-03):5.258183e-03):2.300725e-02,22:1.374840e-02):9.227570e-03):4.515031e-03,((52:1.688410e-02,53:9.520356e-03):1.601795e-02,4:1.839842e-02):1.332901e-02):2.910001e-02):8.809210e-03):9.883289e-03):4.419309e-04,((38:1.991664e-02,39:4.289292e-02):4.532010e-02,((18:3.958147e-02,64:1.387042e-03):2.166629e-02,28:4.716231e-02):9.790760e-03):4.425626e-03):7.832815e-03):6.805591e-02,1:4.850060e-02);
   tree gen.4000 = [&U] ((3:6.464959e-02,(((((((((((69:6.694673e-03,13:2.459103e-02):1.135509e-02,(((((58:1.506860e-02,51:1.546360e-03):5.994991e-03,16:1.988725e-02):9.643627e-03,15:2.164828e-03):2.624995e-02,17:9.064061e-03):4.736480e-02,((40:2.667715e-02,((((38:7.813063e-03,39:1.303712e-03):5.993938e-02,73:3.365569e-02):6.085852e-03,41:5.245994e-02):3.105259e-02,(72:1.717578e-02,71:2.783966e-02):5.265774e-02):5.201241e-02):3.531440e-02,90:2.429241e-02):6.058003e-02):1.347235e-02):1.388456e-02,((62:1.727840e-03,(86:9.301084e-02,61:9.258814e-04):1.866271e-03):2.401600e-02,((12:3.863676e-02,(26:5.323355e-03,11:8.478804e-04):9.119472e-03):2.229091e-02,59:7.876767e-03):7.949528e-03):2.395675e-02):1.459091e-02,((63:1.632629e-03,10:2.286140e-02):1.822945e-02,27:2.357896e-02):2.849942e-02):4.180110e-03,((((36:8.403833e-03,((((94:3.126128e-02,((91:8.067386e-03,93:5.586910e-03):1.900747e-02,92:6.415503e-03):7.825625e-04):1.376603e-02,95:1.834195e-02):4.434720e-03,((52:5.688350e-02,53:3.299624e-02):4.097509e-02,4:1.513633e-02):1.582032e-02):1.055058e-02,((20:4.555190e-03,(54:1.954355e-02,((65:9.385897e-03,(22:1.469708e-02,21:4.177038e-03):4.153424e-03):1.328738e-02,19:2.948696e-03):8.521475e-05):5.940585e-03):2.094822e-02,64:1.704148e-02):8.658895e-03):6.064790e-05):1.833593e-02,(29:5.872283e-02,((25:1.312386e-02,(23:3.472494e-03,24:1.463362e-02):9.987936e-03):9.084411e-03,5:1.165704e-02):5.637350e-02):1.523341e-02):2.963397e-02,((((56:1.523798e-03,55:2.931038e-03):1.605662e-02,((18:3.929317e-02,(((83:1.794570e-03,84:6.265504e-03):1.557480e-02,82:1.664253e-02):5.215705e-02,(85:1.113080e-02,(81:6.338513e-03,80:9.168987e-03):2.526528e-02):3.678006e-02):3.573339e-02):5.527799e-02,31:4.066947e-02):2.515861e-02):6.996387e-03,(30:1.128817e-03,67:5.566321e-04):7.114621e-02):1.211678e-02,14:5.387612e-02):9.222856e-03):9.766769e-03,((((9:6.124418e-03,57:9.862906e-03):2.093574e-02,((8:1.144986e-02,6:2.887713e-03):2.634816e-02,66:9.457859e-03):1.096676e-02):2.629073e-02,7:7.060912e-02):3.326835e-02,((((87:1.671377e-02,(89:1.032034e-02,88:1.257472e-02):6.028932e-03):2.727359e-02,((98:8.695037e-03,(100:1.478811e-02,99:7.780861e-03):2.398941e-02):1.950146e-02,101:6.340493e-03):2.467887e-02):3.965717e-02,((32:4.985896e-04,(34:5.430713e-03,35:2.280302e-02):3.031272e-04):1.035378e-02,33:7.228268e-03):2.716596e-02):1.918431e-02,(97:1.088000e-02,96:6.757801e-04):4.524319e-02):1.630241e-02):4.459736e-03):5.575259e-03):8.474957e-03,(60:5.132992e-03,28:3.637440e-02):2.867624e-02):1.933112e-02,68:5.370763e-02):3.068537e-02,((37:2.130322e-02,70:2.629747e-03):2.527565e-02,50:1.168183e-01):1.864848e-02):2.552238e-02,(((42:4.344644e-02,46:4.474628e-02):1.323753e-02,(75:1.707760e-02,76:2.097993e-03):9.498688e-03):4.543511e-03,((45:1.250482e-02,74:6.054488e-03):3.313237e-02,((44:1.713971e-02,(43:1.692039e-02,77:2.781868e-02):1.882544e-03):1.776826e-02,78:2.282124e-03):3.361214e-02):3.311626e-02):1.674572e-02):2.529790e-02,79:4.662377e-02):1.301805e-02,49:5.944272e-02):5.165378e-02):1.714548e-02,(2:2.216324e-02,(48:1.461062e-02,47:4.861760e-03):2.467926e-01):2.948256e-02,1:7.436457e-02);
   tree gen.5000 = [&U] ((2:4.889278e-02,3:1.868143e-01):5.127654e-02,((48:9.279170e-03,47:8.247704e-03):3.626755e-01,((((((((((((87:2.509570e-02,(89:1.549597e-02,88:1.888092e-02):9.052430e-03):3.563147e-02,((97:1.814053e-02,96:8.308153e-04):3.825856e-02,(101:5.500721e-03,((100:1.276116e-02,99:3.794646e-03):2.354612e-02,98:1.258126e-02):2.269993e-02):3.910451e-02):1.015836e-01):4.456225e-02,(((34:7.961299e-03,35:3.400190e-02):4.260916e-04,32:7.486314e-04):5.144412e-03,33:1.121334e-02):4.078964e-02):2.324687e-02,((((29:8.817222e-02,((36:9.334379e-03,((20:6.835319e-03,(((21:4.970719e-03,22:2.206764e-02):7.076806e-03,65:1.409291e-02):2.041266e-02,(19:9.686936e-03,54:2.534009e-02):2.746777e-03):1.064987e-03):2.115455e-02,(((94:4.693876e-02,((93:6.504268e-03,92:9.865367e-03):2.907173e-02,91:8.522430e-03):4.481015e-03):2.534115e-02,95:2.754041e-02):6.658724e-03,(4:2.467679e-02,((52:8.541047e-02,53:4.954380e-02):7.819884e-02,(((83:2.694543e-03,84:1.751780e-02):2.152548e-02,82:1.762563e-02):9.533217e-02,((81:5.240829e-03,80:8.258066e-03):1.932416e-02,85:1.671288e-02):3.301021e-02):6.954072e-02):4.070613e-02):2.111854e-02):1.018621e-02):4.187524e-05):3.842131e-02,(25:1.779425e-02,((5:8.316204e-04,24:2.197235e-02):3.368310e-03,23:3.237648e-03):2.002307e-02):9.023817e-02):1.758359e-02):4.449536e-02,(((56:2.011648e-03,55:4.400949e-03):3.475377e-02,((18:1.019272e-01,31:6.106514e-02):2.937625e-02,(30:6.036480e-04,67:6.333616e-04):1.060296e-01):1.576802e-03):1.819332e-02,14:1.268707e-01):1.456986e-02):7.205206e-03,(((9:1.878979e-02,57:1.480914e-02):4.323623e-02,66:1.410830e-02):1.894513e-02,((8:9.160431e-03,6:4.335895e-03):3.427148e-02,7:1.077576e-01):3.581572e-02):4.995237e-02):6.844877e-03,((64:3.040205e-02,(63:1.630543e-03,10:3.218139e-02):1.041666e-02):2.806031e-02,27:9.691469e-02):2.661354e-02):2.242222e-02):5.572512e-03,(((86:1.396556e-01,(62:7.895911e-04,61:1.931373e-03):3.481038e-03):3.774523e-02,((26:8.381895e-03,(11:2.927748e-03,12:3.476353e-02):6.458838e-03):5.704057e-02,59:2.676534e-02):1.665120e-02):1.932808e-03,((((73:7.570523e-02,41:7.876850e-02):9.137896e-03,(38:1.173130e-02,39:9.574526e-04):8.999887e-02):4.662540e-02,((72:5.753047e-02,71:3.365791e-02):6.653531e-03,40:3.265741e-02):1.142520e-01):9.539851e-02,90:7.417120e-02):9.096081e-02):1.306838e-02):2.084764e-02,(((58:2.692040e-02,17:9.596295e-03):5.984268e-04,((16:5.842457e-03,15:3.250485e-03):2.827134e-02,51:2.491415e-03):9.105839e-03):5.212201e-02,13:3.541907e-02):1.958565e-02):1.272513e-02,(60:7.707179e-03,28:5.461610e-02):4.943821e-02):2.902565e-02,68:6.835108e-02):4.607402e-02,(((37:6.287495e-02,70:1.837975e-03):1.587531e-02,69:8.922439e-03):4.911104e-02,50:3.740723e-01):2.800067e-02):5.751306e-02,((45:1.877597e-02,74:7.405937e-03):5.237348e-02,((((43:2.538200e-02,44:4.932307e-03):2.308248e-03,77:3.290403e-02):4.438919e-02,78:1.383078e-02):5.871939e-02,((75:3.174802e-02,76:5.798172e-03):2.098598e-02,(42:6.369809e-02,46:1.183905e-01):2.368833e-02):3.117500e-03):1.174282e-02):2.565614e-02):3.035842e-02,79:7.000551e-02):2.903336e-02,49:2.637740e-01):7.755806e-02):2.822211e-02,1:1.106875e-01);
   tree gen.6000 = [&U] ((2:5.918699e-02,3:2.087175e-01):8.329616e-02,((49:3.085413e-01,(48:7.688483e-03,47:9.214715e-03):4.051978e-01):4.214203e-02,((50:4.179308e-01,((68:7.636499e-02,((37:1.317665e-01,70:1.998813e-03):1.773663e-02,69:9.968561e-03):5.486912e-02):2.461130e-02,(((((87:3.574501e-02,(89:8.499432e-03,88:1.842254e-02):1.011379e-02):7.528942e-02,((97:2.539311e-02,96:1.152916e-03):3.447431e-02,(101:6.145660e-03,((100:8.705605e-03,99:1.880812e-03):6.359011e-02,98:1.405637e-02):1.757285e-02):4.368936e-02):6.148955e-02):6.694862e-02,(((34:8.894731e-03,35:2.539786e-02):4.942872e-04,32:7.980494e-04):6.084970e-03,33:1.252807e-02):5.684761e-02):3.819993e-02,(((((56:5.238971e-03,55:3.465363e-03):3.489751e-02,(18:1.748762e-01,(30:6.744234e-04,(67:7.337540e-04,31:6.822479e-02):2.417112e-02):1.484529e-01):1.761676e-03):2.112319e-02,(14:1.417458e-01,((9:2.099282e-02,57:1.421572e-02):4.830551e-02,(66:3.512298e-02,((8:1.023446e-02,6:3.070692e-03):3.487411e-02,7:1.203918e-01):6.973606e-03):5.467315e-02):5.580909e-02):1.558824e-02):5.880610e-03,(29:9.851008e-02,((((((94:3.718013e-02,(91:8.828740e-03,(93:7.266869e-03,92:1.130179e-02):2.824210e-03):7.096963e-03):2.012256e-02,95:4.927295e-02):3.036015e-02,(4:2.757004e-02,((52:4.508336e-02,53:3.411820e-02):1.153864e-01,(((83:7.647324e-03,84:1.843443e-02):1.781090e-02,82:7.575280e-03):6.409507e-02,((81:5.855296e-03,80:9.226293e-03):2.417069e-02,85:5.189044e-02):1.582010e-02):9.704302e-02):4.547876e-02):1.764490e-02):1.621980e-02,36:7.571184e-03):2.617826e-03,(((19:1.037307e-02,65:1.409374e-02):3.891703e-03,((22:3.305893e-02,54:2.166665e-02):7.906535e-03,21:4.634018e-03):2.255056e-02):1.842405e-03,20:7.636734e-03):1.203750e-02):8.477257e-02,(23:1.120457e-03,(5:1.595382e-03,(24:2.117102e-02,25:1.574302e-02):1.125414e-02):4.023217e-03):1.015013e-01):1.964519e-02):2.849305e-02):3.710465e-02,((64:3.396658e-02,(63:7.855900e-04,10:3.507941e-03):4.728748e-02):3.797634e-02,27:1.080732e-01):5.851848e-02):1.217976e-02):3.776280e-03,((((86:1.330595e-01,(62:7.881186e-04,61:3.382449e-03):4.717353e-03):7.869907e-02,((11:7.595650e-03,(12:3.883942e-02,26:4.125087e-03):1.412907e-03):6.473506e-02,59:3.442140e-02):1.390184e-02):4.474124e-03,((((73:9.150074e-02,(38:7.957606e-03,39:1.069710e-03):1.174090e-01):1.448230e-02,41:7.658866e-02):1.132723e-01,((72:1.025330e-01,71:3.760417e-02):1.620628e-02,40:1.438896e-02):1.292751e-01):1.710803e-01,90:2.021190e-01):3.490160e-02):1.460060e-02,(((((16:6.527463e-03,15:3.631592e-03):3.002044e-02,51:3.481460e-03):1.434021e-02,(17:5.233688e-03,58:3.007672e-02):6.122376e-04):7.407841e-02,13:7.438617e-02):3.542640e-02,(60:8.610816e-03,28:6.101963e-02):7.179036e-02):1.880536e-02):2.450184e-02):3.074178e-02):5.162471e-02):3.608671e-02,((77:3.676190e-02,((45:2.353355e-02,74:8.274255e-03):7.368459e-02,(((78:3.262598e-02,(43:2.835794e-02,44:5.510601e-03):2.578881e-03):5.159519e-02,(42:6.793145e-02,46:9.851602e-02):2.677642e-02):3.968286e-03,(75:5.464891e-02,76:6.451232e-03):3.928041e-02):1.513727e-02):3.054030e-02):7.746451e-02,79:1.327315e-01):3.045387e-02):3.243741e-02):3.186743e-02,1:1.236652e-01);
   tree gen.7000 = [&U] ((2:6.492056e-02,3:2.289365e-01):9.136524e-02,((((77:1.925899e-02,(((78:2.905402e-02,(43:6.874350e-03,44:4.258401e-03):1.006716e-02):6.846898e-02,(42:7.451212e-02,46:1.080595e-01):4.526594e-02):3.394992e-03,((75:5.994287e-02,76:5.274399e-03):4.175363e-02,(45:2.581330e-02,74:1.314200e-02):7.320160e-02):1.467266e-03):2.447716e-02):5.709197e-02,79:1.455895e-01):7.535779e-02,((68:1.342602e-01,((((64:2.776756e-02,(63:1.454667e-03,10:4.881449e-03):4.307818e-02):2.119666e-02,27:1.185424e-01):3.716309e-02,(((87:3.920771e-02,(89:7.887535e-03,88:1.537782e-02):1.027507e-02):8.718899e-02,((97:3.756380e-02,96:1.307353e-03):2.317532e-02,(101:1.077682e-02,((100:9.548935e-03,99:4.769897e-03):3.425957e-02,98:1.541804e-02):1.927517e-02):7.052487e-02):4.977650e-02):7.343408e-02,(((34:9.756383e-03,35:6.957004e-03):6.191613e-03,32:5.203097e-04):1.304802e-03,33:1.627435e-03):8.440848e-02):2.260859e-02):2.133566e-02,((((((17:4.074680e-03,((16:3.251303e-03,15:4.362692e-03):3.607447e-02,51:4.801235e-03):2.761808e-03):2.840708e-02,58:1.405434e-02):3.692889e-02,13:7.286745e-02):1.814232e-02,(60:9.444964e-03,28:6.693073e-02):1.026630e-01):1.869377e-02,(((61:3.616347e-03,62:1.147374e-03):3.720430e-03,86:1.488202e-01):8.632281e-02,((12:1.268248e-02,(11:8.331457e-03,26:4.586990e-03):2.434813e-03):1.127794e-01,59:3.775587e-02):3.096364e-02):7.920712e-03):4.142097e-03,((14:1.554771e-01,(((9:2.227251e-02,57:1.559282e-02):5.298497e-02,(66:3.852542e-02,((8:1.792140e-03,6:3.560865e-03):4.995470e-02,7:7.490180e-02):4.005633e-03):5.996946e-02):8.602960e-02,((56:1.638854e-03,55:1.622425e-03):3.827811e-02,(18:1.918169e-01,((67:1.240052e-03,30:1.407200e-03):8.261292e-02,31:7.364485e-02):9.427038e-02):1.739368e-02):1.364534e-02):3.013152e-02):3.303403e-03,(29:1.080530e-01,((((((94:6.001572e-02,((91:8.772318e-04,92:6.543277e-03):5.219940e-03,93:6.125059e-03):1.832623e-02):5.088726e-03,95:3.956368e-02):4.545544e-02,(4:2.281215e-02,((52:2.695524e-02,53:3.742330e-02):1.364865e-01,(((83:8.388137e-03,84:2.022022e-02):4.322463e-02,82:8.309113e-03):7.030410e-02,((81:6.060421e-03,80:1.031034e-02):3.074700e-02,85:7.626581e-02):1.102827e-02):1.631688e-01):7.137937e-02):2.593135e-02):1.779105e-02,36:1.248578e-02):1.967936e-03,(((19:1.014884e-03,65:1.545903e-02):1.341549e-02,((22:2.534710e-02,54:1.096520e-02):7.995178e-03,21:6.364065e-03):2.303069e-02):1.203132e-03,20:3.361739e-03):1.320360e-02):9.298467e-02,(((5:2.228115e-03,24:1.256329e-02):1.210984e-02,25:1.726808e-02):4.133890e-03,23:8.536376e-04):1.104380e-01):2.468892e-02):4.538948e-02):4.180805e-02):1.535997e-02):1.313297e-02):3.895839e-02,(((37:1.473989e-01,70:2.512371e-03):1.011621e-02,69:7.908050e-03):1.145173e-01,((((73:1.003646e-01,(38:4.980104e-03,39:1.523608e-03):1.309524e-01):1.875884e-02,41:8.400797e-02):1.338714e-01,((72:6.501899e-02,71:4.944463e-02):3.949087e-02,40:1.578285e-02):1.435669e-01):1.778333e-01,90:2.085326e-01):2.522994e-02):3.437895e-02):5.904561e-02):3.774167e-02,((49:3.384303e-01,(48:8.433282e-03,47:1.010736e-02):5.224627e-01):4.622442e-02,50:2.824992e-01):3.435363e-02):5.833589e-02,1:1.935294e-01);
   tree gen.8000 = [&U] ((2:1.593762e-01,3:1.411316e-01):1.348005e-01,((((77:2.123619e-02,(((78:3.203683e-02,(43:5.490205e-03,44:7.778332e-04):1.468164e-02):8.106094e-02,((42:8.216183e-02,46:1.191533e-01):4.186345e-02,(75:3.478890e-02,76:5.815890e-03):4.572881e-02):5.104793e-03):3.743535e-03,(45:1.577135e-02,74:1.130168e-02):8.746557e-02):3.602289e-02):7.885005e-02,79:1.605363e-01):5.283094e-02,((68:1.950143e-01,(((37:1.223427e-01,70:2.770301e-03):2.179234e-02,69:1.575846e-02):1.319710e-01,((((73:1.752781e-01,(38:6.031383e-03,39:1.110132e-03):1.215619e-01):5.347348e-02,41:9.263256e-02):1.476152e-01,((72:7.169410e-02,71:4.688906e-02):5.047043e-02,40:1.740318e-02):7.231062e-02):1.307992e-01,90:2.299414e-01):5.370350e-02):5.119948e-02):1.010287e-02,((((64:5.110638e-02,(63:1.604009e-03,10:5.382598e-03):5.088027e-02):2.337280e-02,27:9.414582e-02):4.097841e-02,(((87:4.290925e-02,(89:8.230624e-03,88:2.092351e-02):7.706317e-03):7.868697e-02,((97:8.027292e-02,96:9.456516e-04):2.555459e-02,(101:1.555058e-02,(98:1.700092e-02,(100:1.549632e-02,99:3.753232e-03):2.993446e-02):1.760097e-02):9.569682e-02):5.488676e-02):8.097312e-02,(32:6.647293e-04,((34:1.075801e-02,33:7.170385e-04):2.818202e-03,35:3.895122e-03):1.644647e-03):1.223017e-01):2.559696e-02):2.999854e-02,((((58:1.347278e-02,(13:1.057901e-01,(17:4.493003e-03,((16:5.581672e-04,15:2.296797e-02):1.999973e-02,51:4.257187e-03):4.719436e-03):9.826821e-02):4.217681e-03):1.091236e-02,(60:4.697465e-03,28:3.751518e-02):1.132028e-01):1.720501e-02,(((26:6.255306e-03,11:1.091386e-02):5.155032e-03,12:1.398452e-02):1.289706e-01,(59:5.215770e-02,((61:4.211293e-03,62:2.057845e-03):8.785014e-03,86:1.640986e-01):9.518506e-02):1.720428e-02):8.733883e-03):2.358853e-02,(14:1.714390e-01,((((9:2.455909e-02,57:1.719364e-02):5.842461e-02,(66:4.248059e-02,((8:1.236172e-03,6:2.091650e-03):3.692579e-02,7:8.259151e-02):4.661256e-03):6.612616e-02):9.486174e-02,((56:1.807106e-03,55:6.708912e-03):4.629200e-02,(18:1.525551e-01,((67:1.367361e-03,30:2.003362e-03):9.109430e-02,31:1.185009e-01):1.159502e-01):2.560978e-02):6.810846e-03):1.513879e-02,(29:1.382240e-01,((((((94:6.617717e-02,((91:8.518983e-04,92:6.109748e-03):7.349086e-03,93:4.485800e-04):5.257292e-02):2.221934e-02,95:3.973426e-02):5.012207e-02,(4:2.515414e-02,((52:2.247834e-02,53:3.360581e-02):2.968992e-01,(((83:9.249296e-03,84:2.229610e-02):4.472487e-02,82:6.712157e-03):3.872866e-02,((81:2.012385e-03,80:2.277595e-02):1.398945e-02,85:8.409557e-02):2.887021e-02):1.131044e-01):1.589329e-01):2.859357e-02):1.952978e-02,36:1.376762e-02):3.690022e-03,(((19:2.400225e-03,65:2.263630e-02):1.479278e-02,((22:2.794934e-02,54:6.465197e-03):9.234933e-03,21:3.800758e-03):2.539511e-02):2.919697e-03,20:2.610590e-03):1.580198e-02):1.025308e-01,((24:1.420259e-02,5:1.015105e-02):1.794381e-03,(23:5.051101e-04,25:1.849668e-02):6.558791e-03):1.153094e-01):2.841429e-02):2.265273e-02):2.367302e-02):4.003756e-02):9.351086e-03):4.427627e-02):8.151653e-02):8.351133e-02,((48:8.753658e-03,47:9.294919e-03):7.603027e-01,(50:1.939573e-01,49:3.731749e-01):5.197886e-02):1.346651e-01):6.432489e-02,1:2.133979e-01);
   tree gen.9000 = [&U] (3:2.378811e-01,((((48:8.125398e-03,47:1.128823e-02):2.952807e-01,(49:1.935636e-01,50:9.613062e-02):1.478356e-01):1.679180e-01,2:3.758373e-01):1.144321e-01,((79:2.063794e-01,(((77:5.613742e-03,46:6.441620e-02):5.245968e-02,((42:5.856947e-02,(78:4.722708e-02,(43:2.913795e-03,44:1.227191e-03):1.057995e-01):2.936233e-02):3.687198e-02,((75:8.082912e-02,76:3.228570e-02):1.807971e-01,(74:1.285144e-02,45:7.480679e-03):1.371417e-01):2.110107e-02):3.127991e-02):8.287235e-02,(85:7.712743e-02,((80:2.970127e-02,81:5.735702e-03):1.906188e-02,((83:2.362115e-02,84:2.356102e-02):6.834996e-02,82:3.004733e-03):6.600404e-02):3.029247e-02):5.084054e-02):4.701598e-02):8.117739e-02,(((((27:1.089167e-01,(90:1.861238e-01,10:3.234187e-02):7.058117e-02):5.926043e-02,(((((89:1.012948e-03,87:6.259641e-02):1.603688e-02,88:2.485071e-02):1.361385e-01,((95:2.879299e-02,((93:5.482220e-03,(92:8.230556e-04,91:1.504845e-03):6.125501e-03):6.935939e-02,94:8.731420e-02):2.437494e-02):4.537355e-02,(((101:2.394555e-03,(99:2.729410e-03,100:9.123505e-03):6.495245e-02):2.922887e-02,98:1.461443e-02):2.041224e-02,(97:5.403260e-02,96:9.414486e-04):4.835849e-02):3.785206e-02):5.499233e-02):1.131105e-01,((32:3.556032e-03,33:5.544002e-03):1.256951e-03,(34:8.170028e-03,35:5.559335e-03):8.998460e-03):1.281482e-01):4.333201e-02,((86:2.426169e-01,62:1.292460e-02):1.577967e-02,61:1.410876e-02):6.747318e-02):1.215009e-02):2.054429e-02,((((31:1.535555e-01,(67:1.627308e-02,30:5.448584e-03):8.332828e-02):1.978550e-01,58:4.067760e-02):6.167441e-03,((14:1.590372e-01,(13:8.552022e-02,((51:3.712812e-03,17:7.748452e-03):3.599359e-03,(15:6.306344e-03,16:3.940006e-03):9.275113e-03):8.285316e-02):2.782507e-02):2.591793e-02,59:5.921907e-02):1.660121e-02):3.056047e-02,((28:9.774905e-02,60:5.957537e-03):1.769177e-01,(11:1.035204e-02,(26:6.185172e-03,12:5.448272e-03):3.990330e-03):9.294352e-02):4.947662e-02):2.236598e-02):3.498808e-02,(((55:1.048895e-03,56:3.017487e-03):6.383399e-02,(((7:9.361161e-02,(8:2.594752e-04,6:2.489357e-03):7.265820e-03):3.165804e-02,66:6.593219e-02):3.733379e-02,(57:2.093639e-03,9:2.055191e-02):1.018676e-01):4.824317e-02):6.216311e-03,(((63:2.039502e-02,18:9.837140e-02):2.375801e-02,64:4.914130e-02):7.611928e-02,((29:1.385650e-01,((36:1.107002e-02,((52:2.516123e-02,53:2.850502e-02):5.109603e-01,4:3.379553e-02):4.353481e-02):7.203918e-03,(20:1.991257e-03,(19:1.146482e-02,((65:6.509819e-03,(21:6.872908e-03,22:5.477643e-02):4.690223e-03):8.008134e-03,54:1.829142e-02):7.139586e-04):5.860056e-03):3.390433e-02):1.283354e-01):1.300581e-02,((((((71:4.082475e-02,72:6.011053e-02):6.136010e-02,41:2.080654e-02):1.867131e-01,(40:1.461585e-01,(38:3.814763e-02,39:6.798604e-03):2.320615e-01):2.408365e-02):2.064445e-02,73:1.126661e-01):1.095216e-01,68:9.751957e-02):1.198672e-01,((5:1.940310e-03,(24:5.173029e-03,25:1.398705e-02):1.447016e-03):2.747667e-03,23:2.161558e-03):9.553706e-02):1.894300e-02):2.872470e-02):3.772720e-02):1.673604e-02):6.357690e-03,(69:1.845434e-02,(37:5.510352e-02,70:8.846064e-03):4.488787e-02):2.317053e-01):5.856881e-02):2.121975e-01):1.421503e-01,1:1.247225e-01);
   tree gen.10000 = [&U] ((((48:8.155160e-03,47:5.281636e-03):9.435502e-01,(49:2.205364e-01,50:9.648272e-02):1.538373e-01):1.423639e-01,((79:2.071353e-01,(((77:1.093614e-02,46:7.562240e-02):2.842185e-02,((42:5.878400e-02,(78:3.156038e-02,(43:2.924468e-03,44:1.659771e-03):7.920942e-02):3.988282e-02):3.700703e-02,((75:1.088125e-01,76:1.692150e-02):1.814593e-01,(74:1.289851e-02,45:8.590741e-03):1.376440e-01):4.713433e-02):4.195507e-02):6.258545e-02,(((83:1.343713e-02,84:1.346707e-02):6.860031e-02,82:3.015739e-03):6.624580e-02,((80:3.199650e-02,81:8.137438e-03):4.055708e-02,85:1.481224e-01):3.040342e-02):9.353933e-02):8.158439e-02):1.084769e-01,(((((27:1.093156e-01,(90:3.698868e-01,10:1.064528e-03):9.685462e-02):5.311902e-02,(((((89:5.147275e-03,87:5.132345e-02):1.439404e-02,88:1.763363e-02):1.427770e-01,((95:6.169037e-02,((91:4.124905e-03,(93:2.313254e-03,92:1.705453e-04):3.414488e-03):6.777150e-02,94:1.183032e-01):2.312796e-02):4.468863e-02,((101:4.470271e-03,(98:1.459458e-02,(99:3.695894e-03,100:1.012355e-02):6.346300e-02):3.564345e-02):4.756408e-02,(97:1.362613e-02,96:6.814661e-04):8.424910e-02):3.799071e-02):5.519375e-02):9.942225e-02,(32:3.460392e-03,((34:6.799658e-03,35:5.579697e-03):9.694179e-03,33:5.401063e-03):1.696391e-04):1.335716e-01):3.061094e-02,((62:8.826752e-03,61:1.416043e-02):1.583747e-02,86:2.435056e-01):7.498036e-02):1.219459e-02):3.126980e-02,((((14:1.596197e-01,(13:8.583346e-02,(((15:5.273297e-03,16:2.404879e-03):9.309086e-03,17:1.128273e-02):1.485557e-03,51:3.214000e-03):1.135717e-01):2.881138e-02):2.520516e-02,59:7.286549e-02):1.005957e-02,((28:4.676797e-02,60:9.257517e-03):1.817833e-01,(12:2.338242e-03,(11:8.230397e-03,26:4.828620e-03):5.181763e-03):8.284026e-02):4.251688e-02):3.238288e-02,((31:1.541179e-01,(67:1.633269e-02,30:5.468541e-03):8.850780e-02):1.654261e-01,58:1.608634e-02):1.120290e-02):2.564345e-02):1.057259e-02,(((55:1.052737e-03,56:3.028539e-03):6.406780e-02,(((7:9.395449e-02,(8:1.781510e-04,6:1.894792e-03):8.126037e-03):3.177400e-02,66:4.810103e-02):4.589241e-02,(57:1.462105e-03,9:2.062718e-02):1.022407e-01):4.841988e-02):3.803865e-02,((((((((71:9.637601e-02,72:9.872664e-02):6.158485e-02,41:5.095387e-02):1.873969e-01,(40:1.466939e-01,(38:1.575768e-02,39:3.746981e-03):2.329115e-01):2.417186e-02):3.392618e-02,73:2.080669e-01):2.262491e-01,68:1.541841e-01):1.203062e-01,(5:7.678732e-04,(25:6.899107e-03,(24:5.191976e-03,23:2.161968e-03):2.557320e-03):8.939067e-04):9.367616e-02):3.023853e-02,((63:2.046972e-02,18:9.873171e-02):3.361256e-02,64:5.295776e-02):7.282539e-02):1.233199e-02,(29:1.390726e-01,((36:2.247652e-02,(((65:8.026515e-03,(21:1.438085e-02,22:3.982292e-02):2.003226e-03):1.167598e-03,54:1.199821e-02):6.416011e-03,(19:3.633137e-03,20:4.550630e-03):6.559788e-04):2.777514e-02):7.230304e-03,((52:1.862809e-02,53:2.860942e-02):5.128318e-01,4:2.344119e-02):4.369427e-02):1.355411e-01):2.809936e-02):2.719216e-02):2.734610e-02):2.229850e-02,(69:1.354830e-02,(37:1.179075e-01,70:9.265243e-03):4.505229e-02):2.325540e-01):1.267502e-01):1.601749e-01):1.278023e-01,(3:2.618820e-01,2:3.772139e-01):1.141260e-01,1:1.251793e-01);
   tree gen.11000 = [&U] ((((48:8.593135e-03,47:1.403027e-02):7.790705e-01,(49:2.323804e-01,50:1.016644e-01):1.375425e-01):1.975233e-01,((79:2.182596e-01,(((77:6.002312e-03,((42:6.194101e-02,(78:3.527395e-02,(43:2.019579e-03,44:4.427478e-03):7.153661e-02):5.711237e-02):4.718903e-02,((75:1.747567e-01,76:8.879289e-03):1.097639e-01,(74:8.173444e-03,45:1.114557e-02):8.550293e-02):4.966569e-02):4.210392e-02):3.470133e-02,46:7.968373e-02):7.480999e-02,(((83:1.664698e-02,84:1.495720e-02):6.581818e-02,82:2.229840e-03):6.980355e-02,((80:5.197488e-02,81:8.574462e-03):3.910536e-02,85:1.560773e-01):2.853898e-02):9.856289e-02):8.596590e-02):8.906022e-02,(((((27:1.151864e-01,(90:4.585755e-01,10:2.713140e-03):1.025846e-01):6.411935e-02,(((((89:6.663894e-03,87:7.104955e-02):1.516708e-02,88:2.240797e-02):1.059848e-01,((95:4.158789e-02,(((92:3.396337e-04,91:3.820922e-03):3.286707e-03,93:2.437488e-03):6.967165e-02,94:1.246567e-01):2.437005e-02):4.708865e-02,((98:1.372034e-02,((99:2.437413e-03,100:1.066724e-02):3.475223e-02,101:4.710348e-03):4.725840e-02):7.067386e-02,(97:1.435793e-02,96:8.541647e-04):7.242655e-02):4.003101e-02):5.815795e-02):1.133085e-01,(32:3.646233e-03,((34:7.164836e-03,35:5.879356e-03):4.768395e-03,33:9.078434e-03):1.994900e-04):1.407451e-01):4.610787e-02,((62:8.813691e-03,61:6.116899e-03):3.126653e-02,86:2.565831e-01):1.656289e-01):2.984373e-03):2.694636e-02,((59:7.677876e-02,((14:1.681921e-01,(13:7.615174e-02,((15:1.125743e-02,16:2.534034e-03):9.226428e-04,(17:1.158906e-02,51:2.153816e-03):6.144467e-03):1.196711e-01):3.758987e-02):2.508062e-02,((28:6.843327e-02,60:8.434173e-03):1.534044e-01,(12:4.253417e-03,(26:1.131618e-02,11:4.197758e-03):5.322047e-03):8.976362e-02):1.101095e-02):1.443526e-02):5.064416e-02,((31:1.623949e-01,(67:8.357530e-03,30:5.530365e-03):9.326114e-02):1.743104e-01,58:1.695027e-02):6.218493e-03):1.892648e-02):1.114039e-02,(((55:1.084324e-03,56:2.528213e-03):4.915232e-02,(((7:1.099170e-01,(8:1.409140e-04,6:2.392374e-03):8.864333e-03):4.284428e-02,66:5.068432e-02):3.395856e-02,(57:7.796654e-04,9:2.173497e-02):1.041700e-01):5.461072e-02):1.942247e-02,((((25:3.137806e-03,(5:1.631704e-03,(23:4.903104e-03,24:5.540609e-03):7.178216e-04):1.393336e-03):9.859118e-02,((63:8.548311e-03,18:1.083446e-01):4.360051e-02,64:5.580187e-02):5.125616e-02):4.712151e-02,(((((71:1.015519e-01,72:1.040288e-01):5.787949e-02,41:7.146761e-02):1.563476e-01,(40:1.545721e-01,(38:8.240952e-03,39:2.159621e-03):2.454201e-01):3.394556e-02):6.596708e-02,73:1.931158e-01):2.364079e-01,68:1.525212e-01):1.267673e-01):1.682563e-02,(29:1.771057e-01,((36:1.366264e-02,((52:1.962851e-02,53:1.372761e-02):5.093440e-01,4:2.117300e-02):2.232606e-02):7.618610e-03,(((((21:4.806545e-03,22:4.435339e-02):1.234833e-02,65:7.997525e-03):6.042177e-03,19:3.933080e-03):2.486200e-03,20:5.716133e-03):1.318708e-03,54:1.264258e-02):3.196378e-02):1.428204e-01):1.022116e-02):4.664127e-02):4.648798e-02):7.334130e-02,(69:2.506005e-02,(37:7.629960e-02,70:1.527224e-02):1.112838e-01):2.450434e-01):1.001419e-01):1.687771e-01):1.744711e-01,(3:2.759465e-01,2:2.062761e-01):6.060471e-02,1:1.951231e-01);
   tree gen.12000 = [&U] ((2:3.056065e-01,3:2.705682e-01):1.089015e-01,(((((((((45:3.615895e-02,74:8.839192e-03):1.162010e-01,46:1.386779e-01):1.437143e-02,77:9.925317e-03):1.476471e-02,((78:3.262571e-02,(43:1.317175e-03,44:9.297363e-04):2.268985e-02):1.314638e-01,(42:9.263759e-02,(75:4.695015e-02,76:2.704744e-02):8.046631e-02):1.616445e-02):5.376349e-02):8.389512e-02,(52:5.376387e-02,53:2.859094e-02):3.295185e-01):5.744083e-02,(((83:1.748593e-02,84:2.997041e-02):5.778785e-02,82:6.417509e-02):9.495235e-02,((81:3.144281e-03,80:1.349550e-02):1.790192e-02,85:1.248179e-01):2.848947e-02):2.314964e-01):6.802045e-02,79:1.927755e-01):8.971490e-02,((68:2.086411e-01,(((37:4.102704e-02,70:3.687860e-03):2.560611e-02,69:1.057904e-02):3.131264e-01,((((73:1.771289e-01,(38:1.991857e-03,39:2.021291e-03):2.405332e-01):1.153935e-01,41:1.287263e-01):1.578162e-01,((72:1.110784e-01,71:6.926766e-02):1.099307e-01,40:5.582542e-02):7.317229e-02):2.027202e-01,90:5.598903e-01):4.601846e-02):2.844386e-02):1.866811e-02,(((87:5.423766e-02,(89:1.315259e-03,88:3.361326e-02):3.577866e-02):1.179946e-01,((97:7.592761e-02,96:1.156607e-03):1.343523e-02,((100:4.030071e-03,99:3.257963e-03):4.617834e-02,(98:4.865101e-07,101:2.020376e-02):1.082694e-02):1.367385e-01):6.952747e-02):1.899609e-01,(((((26:1.374621e-02,(12:5.644890e-03,11:9.415616e-03):2.155022e-04):1.224488e-01,59:9.586888e-02):1.696483e-02,((61:2.120563e-03,62:8.569886e-03):1.368277e-02,86:3.282040e-01):1.141814e-01):1.523508e-02,((((((9:1.557391e-02,57:6.766983e-03):1.449912e-01,(66:6.734911e-02,((8:1.421770e-03,6:9.693342e-04):7.614512e-03,7:8.878482e-02):5.217885e-02):3.791535e-02):1.104924e-01,(56:1.808801e-03,55:2.424403e-02):6.919345e-02):1.644393e-02,(18:1.776920e-01,((67:1.172134e-02,30:9.489734e-03):1.182280e-01,31:1.204767e-01):1.627145e-01):2.250429e-02):2.089544e-02,(29:1.250434e-01,(((((94:8.846630e-02,(95:8.104433e-02,((93:2.763469e-03,92:1.508093e-03):4.375071e-03,91:3.493116e-04):1.789811e-01):3.850851e-02):1.219760e-01,4:1.989453e-02):9.212603e-04,36:1.041499e-02):9.688960e-03,(((19:3.040224e-03,65:5.377260e-03):5.525721e-03,((21:2.464306e-03,54:3.267223e-02):4.199979e-03,22:2.116045e-02):9.762414e-03):1.905117e-03,20:7.162885e-03):3.047845e-02):7.684354e-02,((23:9.861111e-03,25:7.219866e-03):3.241308e-04,(5:5.437605e-03,24:8.219135e-04):3.825407e-03):1.426459e-01):3.987934e-02):3.009858e-02):7.447930e-02,((((13:6.271077e-02,((17:1.096167e-02,51:3.265525e-03):1.780380e-03,(16:6.184846e-04,15:6.522557e-03):4.021920e-04):1.217474e-01):3.539047e-02,(60:1.875008e-03,28:5.868017e-02):1.391644e-01):3.998002e-02,14:1.523763e-01):3.279606e-02,58:3.009495e-02):3.223247e-02):6.028147e-03):4.365781e-02,(((32:6.889027e-04,(34:7.107724e-04,35:1.716667e-03):3.465153e-03):5.703400e-04,33:1.006619e-04):1.747869e-01,((64:6.040004e-02,(63:2.363802e-03,10:3.003190e-03):6.405828e-02):3.929259e-02,27:9.133946e-02):6.742519e-02):4.607381e-02):4.137984e-02):1.463724e-02):1.037386e-01):1.506975e-01,((48:1.023885e-03,47:8.748647e-03):8.855797e-01,(50:1.127944e-01,49:2.633387e-01):1.662306e-01):2.754986e-01):1.765447e-01,1:2.517309e-01);
   tree gen.13000 = [&U] ((2:2.869772e-01,3:3.511787e-01):1.148499e-01,(((((((46:1.462528e-01,77:2.343540e-02):1.259415e-02,((45:3.813402e-02,74:6.678665e-03):1.239236e-01,(((78:3.440779e-02,(43:1.297925e-03,44:9.805202e-04):3.491199e-02):1.386446e-01,(75:5.196933e-02,76:3.450301e-02):8.782504e-02):1.738098e-02,42:1.004456e-01):5.169162e-02):4.183625e-02):5.079289e-02,(52:5.670055e-02,53:2.880819e-02):5.041386e-01):6.057835e-02,(((83:3.284876e-02,84:3.199613e-02):6.094433e-02,82:1.366251e-02):4.624882e-02,((81:5.464135e-03,80:1.423265e-02):1.769626e-02,85:1.316357e-01):3.004561e-02):2.441411e-01):7.173585e-02,79:2.033052e-01):9.461530e-02,((68:2.200375e-01,((37:3.691433e-02,(70:1.147633e-02,69:1.037297e-02):2.579329e-02):3.283345e-01,((((73:1.868040e-01,(38:1.539748e-03,39:2.131698e-03):2.536716e-01):1.216965e-01,41:1.357575e-01):1.196620e-01,((72:1.171457e-01,71:7.305119e-02):1.159353e-01,40:5.887471e-02):8.544159e-02):2.927825e-01,90:4.472402e-01):4.928603e-02):5.459522e-02):4.458429e-02,((((((59:1.011054e-01,((61:5.418973e-03,62:1.867496e-02):6.529199e-03,86:3.461311e-01):1.204182e-01):1.789148e-02,((12:1.732086e-03,26:1.449705e-02):1.394823e-03,11:9.804382e-03):1.240116e-01):2.366142e-02,((((13:6.613615e-02,((51:1.333472e-03,(16:6.522674e-04,15:4.472370e-03):5.965649e-04):1.241665e-03,17:1.156042e-02):1.283975e-01):5.548083e-02,(60:5.391557e-03,28:3.156780e-02):1.467658e-01):2.334306e-02,58:3.737131e-02):1.514156e-02,14:1.606994e-01):6.267991e-02):7.258126e-03,(((((9:1.532999e-02,57:3.087307e-03):1.529108e-01,(66:1.031701e-01,((8:7.044033e-04,6:6.139890e-04):8.755236e-03,7:1.243045e-01):2.404129e-02):4.236793e-02):1.165277e-01,(18:1.873979e-01,((67:3.198917e-03,30:1.061887e-02):1.448892e-01,31:1.270573e-01):1.716023e-01):3.072437e-02):6.213405e-03,(56:1.724288e-03,55:2.556829e-02):7.297292e-02):2.203678e-02,(29:1.318735e-01,(((((94:9.329850e-02,(95:8.547112e-02,(92:5.339311e-03,(93:2.701398e-03,91:4.411801e-05):1.891737e-03):1.538878e-01):7.642334e-02):2.502678e-01,4:4.109707e-02):1.491517e-03,36:1.168412e-02):1.021819e-02,(((19:8.445321e-04,65:6.661775e-03):8.366166e-03,((21:2.598911e-03,22:2.512749e-02):8.089423e-03,54:3.997830e-02):9.778745e-03):2.967476e-03,20:1.806024e-03):3.552903e-02):8.104087e-02,(((23:3.916052e-03,25:8.270844e-03):3.347004e-03,24:8.683161e-04):1.723155e-03,5:5.357542e-03):1.512458e-01):4.205762e-02):3.174262e-02):8.022148e-02):3.118888e-02,(((32:3.051724e-04,33:1.628455e-04):6.507147e-04,(34:7.495961e-04,35:3.199867e-03):3.759117e-03):1.776757e-01,((64:6.369920e-02,(63:4.632349e-03,10:3.167230e-03):6.755726e-02):5.367001e-02,27:9.632859e-02):7.077160e-02):4.944136e-02):4.364008e-02,((87:8.844222e-02,(89:1.221419e-03,88:6.025728e-02):2.287657e-02):1.018263e-01,((97:6.693816e-02,96:3.708406e-04):3.371465e-02,((100:9.079004e-03,99:9.295732e-03):4.870069e-02,(98:1.278088e-02,101:2.130732e-02):6.638216e-04):1.442074e-01):1.099086e-01):1.435615e-01):1.543675e-02):1.094050e-01):1.950486e-01,((48:5.371938e-03,47:9.226514e-03):9.339517e-01,(50:1.189554e-01,49:2.777227e-01):2.630267e-01):2.905469e-01):1.415599e-01,1:2.654809e-01);
   tree gen.14000 = [&U] ((2:3.012737e-01,3:3.628471e-01):1.032883e-01,(((((((77:3.261714e-02,46:1.121831e-01):1.539014e-02,((45:2.795558e-02,74:3.549238e-03):1.300972e-01,(((78:3.612190e-02,(43:6.012594e-04,44:1.029367e-03):5.765264e-02):1.160917e-01,42:1.054496e-01):1.838683e-02,(75:3.604090e-02,76:4.682755e-02):9.543713e-02):5.426676e-02):7.204665e-02):7.365286e-02,(52:5.952522e-02,53:4.421088e-02):5.292535e-01):2.501944e-02,(((83:1.672309e-02,84:3.359009e-02):7.403208e-02,82:1.434314e-02):4.855281e-02,((81:2.106976e-03,80:4.281184e-02):1.857784e-02,85:2.153828e-01):3.154241e-02):1.716406e-01):8.813332e-02,79:2.154935e-01):1.056381e-01,((68:2.309992e-01,(((37:1.321947e-02,70:7.950865e-03):2.740290e-02,69:1.539443e-02):3.588504e-01,((((73:3.202093e-01,(38:2.889286e-03,39:2.237893e-03):2.663089e-01):1.183763e-01,41:1.425206e-01):1.414591e-01,((72:1.229816e-01,71:1.186391e-01):1.038914e-01,40:2.123641e-02):6.877175e-02):2.523095e-01,90:4.695205e-01):7.493565e-02):5.668963e-02):2.128494e-02,((((((59:5.986980e-02,(86:3.687080e-01,(61:8.058215e-03,62:1.137863e-02):7.154235e-03):1.237750e-01):1.803618e-02,((12:2.920865e-03,11:1.043348e-02):2.693504e-03,26:6.391904e-03):1.311366e-01):1.714145e-02,((((13:6.943088e-02,((17:1.211956e-02,51:8.934041e-04):3.350400e-03,(16:7.916829e-04,15:3.687525e-03):8.336404e-04):1.412371e-01):3.208278e-02,(60:5.660151e-03,28:3.648986e-02):1.559959e-01):3.126501e-02,58:1.378549e-02):1.334135e-02,14:1.687050e-01):6.580246e-02):2.701502e-02,(((32:5.694656e-04,(34:1.677410e-03,35:6.507164e-04):4.124366e-03):3.761215e-04,33:1.615398e-04):1.865271e-01,((64:1.113130e-01,(63:4.863121e-03,10:3.325013e-03):6.824038e-02):5.634371e-02,27:1.011274e-01):7.429726e-02):5.190440e-02):1.083793e-02,((((56:1.070482e-03,55:1.818556e-02):8.420040e-02,(18:1.967336e-01,((67:6.510422e-03,30:7.055254e-03):1.521072e-01,31:1.333870e-01):2.663178e-01):2.236367e-02):1.150599e-02,((9:1.111494e-02,57:4.813917e-03):1.605285e-01,(66:6.715262e-02,((8:7.388019e-04,6:6.445763e-04):9.191399e-03,7:1.304971e-01):2.992773e-02):3.251935e-02):1.223328e-01):2.722610e-02,(29:1.384431e-01,(((((94:9.794638e-02,(95:1.162300e-01,((93:2.835974e-03,92:8.961508e-04):5.296107e-03,91:4.590252e-05):1.065571e-01):5.469553e-02):2.627354e-01,36:1.935388e-02):2.389763e-03,4:3.603784e-02):3.599505e-03,(((19:2.688714e-04,65:6.993647e-03):4.112662e-03,((21:5.240780e-03,22:7.156350e-02):1.165959e-02,54:4.972306e-02):5.306739e-03):5.924922e-03,20:1.895996e-03):3.729899e-02):1.387143e-01,(((5:5.750111e-03,23:2.144138e-03):1.180610e-03,25:3.692894e-03):2.114631e-03,24:8.953956e-04):1.602180e-01):4.415282e-02):3.177173e-02):8.421791e-02):5.029942e-02,((87:9.284818e-02,(89:7.974067e-04,88:4.927434e-02):2.401622e-02):1.327756e-01,((97:7.027285e-02,96:3.893149e-04):3.074442e-02,((100:6.965439e-03,99:7.774774e-03):5.112683e-02,(98:1.393699e-02,101:1.069918e-02):1.087565e-02):1.564018e-01):1.153839e-01):1.507134e-01):1.877288e-02):1.272855e-01):1.885397e-01,((48:5.214033e-03,47:9.686155e-03):9.804787e-01,(50:1.199690e-01,49:2.915581e-01):2.761301e-01):1.578991e-01):1.486120e-01,1:2.787064e-01);
   tree gen.15000 = [&U] ((2:3.074324e-01,3:3.702645e-01):1.053998e-01,(((((((77:1.231008e-02,46:9.301126e-02):1.818376e-02,((45:2.852706e-02,74:1.456123e-02):1.388632e-01,(((78:6.734936e-02,(43:9.103158e-04,44:8.318644e-04):3.631481e-02):7.024366e-02,(75:3.723760e-02,76:2.101326e-02):8.049891e-02):5.955236e-02,42:6.219529e-02):6.199272e-02):7.351945e-02):7.515849e-02,(52:4.934646e-02,53:7.518170e-02):5.400726e-01):3.216858e-02,(((83:1.976121e-02,84:2.100065e-02):6.790102e-02,82:1.463635e-02):7.663288e-02,((81:9.245084e-03,80:5.392760e-02):3.735149e-02,85:2.197857e-01):3.000085e-02):1.751493e-01):8.993496e-02,79:2.333519e-01):1.279318e-01,((68:2.629080e-01,(((((73:3.267551e-01,(38:2.612671e-03,39:1.170970e-03):2.717528e-01):1.982449e-01,41:1.454341e-01):1.443508e-01,((72:1.254956e-01,71:1.210644e-01):2.005498e-01,40:1.945346e-02):9.723233e-02):2.464316e-01,(69:1.553758e-02,(70:8.931791e-03,37:9.667491e-02):9.899172e-03):3.777182e-01):7.353025e-02,90:5.917460e-01):5.298497e-02):1.932113e-02,((((((59:7.418537e-02,(86:3.762452e-01,(61:3.846707e-03,62:1.328285e-02):7.578694e-03):1.263052e-01):1.543571e-02,(11:1.064676e-02,(26:4.208251e-03,12:1.499124e-03):2.688360e-03):1.296247e-01):2.231316e-02,((((13:7.138880e-02,((16:7.715742e-04,15:3.522253e-03):1.152848e-03,(17:1.026807e-02,51:3.605212e-03):3.933381e-03):1.070623e-01):3.420014e-02,(60:5.775857e-03,28:3.429496e-02):1.591848e-01):1.411847e-02,58:1.406730e-02):3.621002e-02,14:1.721537e-01):2.286729e-02):5.816632e-02,(((33:2.625959e-04,(34:1.689704e-03,35:4.713042e-03):2.900558e-03):3.956744e-04,32:3.660654e-04):1.867389e-01,((64:1.094559e-01,(63:7.194617e-03,10:2.636613e-02):5.899302e-02):5.749550e-02,27:1.031947e-01):7.581606e-02):5.296544e-02):2.828288e-02,(((18:1.949421e-01,((67:1.505381e-03,30:7.199479e-03):1.552167e-01,31:1.218882e-01):2.717619e-01):5.012166e-02,(((9:1.134215e-02,57:4.912324e-03):1.459290e-01,(66:6.321483e-02,((8:7.539047e-04,6:1.330047e-03):3.992379e-03,7:1.331647e-01):2.711681e-02):4.152521e-02):1.248335e-01,(56:1.058810e-03,55:1.855731e-02):9.330856e-02):1.174496e-02):3.023896e-02,(29:1.412732e-01,((((36:1.797566e-02,4:3.677454e-02):2.438615e-03,(94:1.782144e-01,(95:1.186060e-01,((93:5.777709e-03,92:7.287952e-04):5.141669e-03,91:6.644153e-05):1.140581e-01):5.581363e-02):2.681063e-01):3.673087e-03,((((54:4.672969e-02,19:2.367656e-03):2.321665e-03,21:1.471523e-02):4.018064e-03,65:4.816325e-03):6.948552e-03,(20:1.995632e-03,22:7.302642e-02):3.811144e-03):2.423226e-02):1.415499e-01,(((23:2.118970e-03,25:3.966553e-03):9.226101e-04,5:2.677973e-03):1.359451e-03,24:6.104334e-04):1.564173e-01):4.505540e-02):3.242122e-02):8.593951e-02):4.126884e-02,((87:8.137867e-02,(89:4.302013e-04,88:3.776912e-02):2.450716e-02):1.354898e-01,((97:3.700287e-02,96:8.166834e-04):3.137290e-02,(98:9.618070e-03,(101:1.091789e-02,(100:1.443651e-02,99:3.099187e-03):5.106302e-02):1.822670e-02):1.595990e-01):1.177426e-01):1.537943e-01):1.378421e-02):2.107054e-01):1.843162e-01,((48:6.732645e-03,47:9.884162e-03):1.000522e+00,(50:1.041592e-01,49:2.975182e-01):2.817748e-01):1.611270e-01):2.327501e-01,1:2.844038e-01);
   tree gen.16000 = [&U] ((((50:1.290334e-01,49:2.796347e-01):2.887218e-01,(48:4.794382e-03,47:8.979851e-03):1.046903e+00):2.059295e-01,((((90:3.148793e-01,((58:3.287375e-02,(((86:3.177016e-01,(62:6.832702e-03,61:5.710879e-03):5.197101e-03):1.271496e-01,(((60:1.034192e-02,28:4.670027e-02):1.800356e-01,((17:7.272988e-03,((16:3.137575e-04,15:4.749503e-03):2.193424e-03,51:5.194130e-03):1.139459e-02):1.105518e-01,13:1.063882e-01):3.284591e-02):3.458529e-02,14:1.306291e-01):1.234383e-02):1.951207e-02,(59:6.563442e-02,((12:2.586604e-03,11:5.798245e-03):6.702220e-03,26:9.104707e-03):1.405050e-01):8.600436e-03):9.195712e-03):1.780116e-02,(((((66:4.199122e-02,(7:1.472738e-01,(6:2.831283e-03,8:2.052483e-03):1.774769e-02):5.401529e-02):7.093583e-02,(57:1.111147e-03,9:7.955139e-03):9.807112e-02):1.122780e-01,(56:1.192234e-02,55:2.222518e-04):6.471614e-02):3.477237e-02,((18:1.934151e-01,((24:5.001099e-04,((25:1.253189e-03,23:2.250291e-03):9.042107e-03,5:4.046558e-04):4.034034e-03):1.275657e-01,(20:7.543511e-03,(((36:7.956941e-03,4:3.891445e-02):1.289218e-02,22:3.457203e-02):4.366170e-04,(19:9.676213e-03,(65:1.917650e-03,(54:2.131153e-02,21:7.113046e-03):1.110661e-02):6.426483e-03):7.966414e-03):6.277042e-04):1.717051e-01):9.845584e-03):8.336444e-02,29:1.696779e-01):6.683835e-03):1.904924e-02,((((95:3.159133e-02,(((92:5.095374e-03,(91:4.111037e-03,93:2.168909e-03):1.121232e-02):1.113374e-01,(88:2.729303e-02,(87:1.627325e-01,89:1.767500e-02):3.109300e-02):1.010717e-01):6.526359e-02,(((99:3.958333e-03,100:2.806949e-02):6.331509e-02,(101:1.389075e-02,98:1.257947e-02):2.510280e-02):1.212200e-01,(97:1.062855e-02,96:4.605199e-03):6.788065e-02):6.210424e-02):1.347384e-01):8.064245e-02,94:1.334907e-01):1.740213e-01,((33:1.974533e-03,(35:4.725041e-03,34:1.635386e-03):3.924228e-03):9.248435e-04,32:2.153128e-03):1.772122e-01):5.555990e-02,((64:7.527852e-02,(63:1.244241e-02,10:1.106396e-02):4.593984e-02):8.745966e-02,27:1.573637e-01):5.697680e-02):4.725400e-02):8.005419e-03):2.638116e-02):2.578330e-02,(((30:1.678077e-02,67:5.970604e-03):1.261553e-01,31:1.246491e-01):1.655649e-01,68:2.350718e-01):2.319351e-02):5.076496e-02,((((39:1.134669e-03,38:1.010822e-03):3.395632e-01,(41:2.037077e-01,((71:8.035284e-02,72:9.511530e-02):4.477416e-02,40:2.238598e-02):1.834471e-01):6.267484e-02):5.022923e-02,73:2.290970e-01):3.191445e-01,((37:7.575935e-02,70:7.861097e-03):5.453346e-02,69:1.519379e-02):2.582740e-01):6.150786e-02):1.410053e-01,((((46:1.459454e-01,(((42:8.751133e-02,((43:2.110092e-04,44:5.782219e-04):3.030968e-02,78:5.309184e-02):1.304468e-01):4.427485e-02,((76:7.861062e-03,75:1.157627e-01):1.060446e-01,(45:2.061175e-02,74:8.275892e-03):1.472902e-01):1.683221e-02):5.774230e-02,77:3.510732e-03):4.892229e-03):6.974293e-02,(52:4.302129e-02,53:9.717804e-02):3.226511e-01):8.481596e-02,(((80:3.201309e-02,81:1.270107e-02):5.058109e-02,85:1.208978e-01):4.311759e-02,(82:1.181491e-02,(84:1.936925e-02,83:1.912231e-02):7.356347e-02):6.060068e-02):1.447395e-01):3.785788e-02,79:2.398077e-01):1.433470e-01):1.978194e-01):1.299100e-01,(3:3.690436e-01,2:3.427101e-01):1.074529e-01,1:2.305556e-01);
   tree gen.17000 = [&U] ((2:3.086433e-01,3:3.711037e-01):1.505541e-01,(((((((77:3.483228e-03,46:6.718186e-02):5.604613e-02,((45:1.807409e-02,74:6.552117e-03):1.625584e-01,(((78:3.665449e-02,(43:8.493099e-04,44:6.958806e-04):3.057913e-02):1.072581e-01,(75:9.982203e-02,76:6.552042e-02):7.225990e-02):3.603130e-02,42:5.804749e-02):8.107585e-02):7.454054e-02):6.062163e-02,(52:5.548040e-02,53:8.113691e-02):5.421998e-01):4.439979e-02,(((83:2.123640e-02,84:4.206573e-02):9.300976e-02,82:9.050706e-03):8.787770e-02,((81:8.057863e-03,80:5.426711e-02):3.267423e-02,85:2.206514e-01):1.872486e-02):1.758392e-01):9.028920e-02,79:2.342711e-01):1.284357e-01,(((68:2.639435e-01,((((40:3.903858e-02,(73:3.280422e-01,(38:4.201552e-03,39:2.168201e-03):2.728232e-01):2.008247e-01):1.527849e-01,((72:1.202179e-01,71:1.215412e-01):2.026375e-01,41:1.734717e-01):7.060603e-02):2.746107e-01,(69:1.394052e-02,(70:8.966971e-03,37:1.496930e-02):7.936577e-02):3.349846e-01):4.496372e-02,90:5.940768e-01):5.319366e-02):4.534395e-02,((((33:1.092149e-03,(32:5.402726e-04,(34:1.696359e-03,35:2.014352e-03):4.171347e-03):3.739825e-03):1.613691e-01,((64:6.095740e-02,(63:3.725928e-03,10:2.474852e-02):5.922538e-02):7.160979e-02,27:1.494129e-01):6.433657e-02):4.534776e-02,(((18:2.344405e-01,((67:4.908442e-03,30:4.533494e-03):1.587402e-01,31:1.223683e-01):1.843883e-01):3.508618e-02,(((9:1.138682e-02,57:1.867898e-03):1.465037e-01,(66:7.568807e-02,((8:4.765031e-04,6:4.644088e-04):5.466489e-03,7:1.336892e-01):1.595485e-02):3.144810e-02):1.188952e-01,(56:6.860114e-04,55:1.863041e-02):9.367608e-02):1.989617e-02):2.763212e-02,(29:1.768650e-01,(((4:2.997152e-02,36:1.804647e-02):2.197636e-03,(((65:6.300569e-03,21:2.575884e-02):3.235366e-04,19:1.668546e-03):7.929651e-03,(20:1.879554e-03,(54:3.714193e-02,22:7.331551e-02):8.530646e-03):7.467759e-04):1.201171e-02):1.421074e-01,(((5:2.688521e-03,25:3.580474e-03):8.116674e-03,23:1.340339e-03):7.300124e-04,24:1.539562e-03):1.564622e-01):6.782017e-02):3.254892e-02):6.615959e-02):2.415156e-02,(((59:7.447758e-02,(86:3.360307e-01,(61:2.374408e-03,62:4.843051e-03):1.115602e-02):1.244297e-01):1.966561e-02,(12:2.637275e-03,(26:1.555144e-02,11:2.892546e-03):1.031086e-03):1.428026e-01):1.586399e-02,((((13:9.889349e-02,((16:1.870919e-03,15:1.411132e-03):1.011694e-04,(51:2.623850e-03,17:1.080613e-02):1.334437e-03):1.480623e-01):5.017842e-02,(60:3.219852e-02,28:9.542847e-02):1.349078e-01):2.112490e-02,58:4.314656e-02):1.274020e-02,14:1.728318e-01):2.700964e-02):6.397878e-02):4.806469e-02):3.425968e-03,((87:8.169920e-02,(89:6.191291e-04,88:3.791788e-02):2.371972e-02):1.476651e-01,((97:2.222929e-02,96:3.552554e-04):4.188887e-02,(((98:1.135642e-02,(100:2.772884e-02,99:6.516462e-03):3.192305e-02):7.756709e-02,((((93:5.195510e-03,91:1.682145e-02):2.322360e-04,92:3.195010e-04):8.909851e-02,94:1.088989e-01):5.808622e-02,95:1.115120e-01):2.008119e-01):4.096774e-03,101:3.423015e-02):4.611482e-02):8.438680e-02):1.678138e-01):2.000238e-01):2.138166e-01,((48:6.759164e-03,47:9.923094e-03):1.071750e+00,(50:1.299983e-01,49:3.481081e-01):2.319081e-01):2.312429e-01):1.994310e-01,1:2.313688e-01);
   tree gen.18000 = [&U] ((((50:1.008180e-01,49:2.758996e-01):2.054408e-01,(48:4.730344e-03,47:4.945477e-03):1.032919e+00):2.031789e-01,(((((((((39:1.636268e-03,38:1.234432e-03):3.363424e-01,41:1.554994e-01):8.443531e-02,((71:6.798944e-02,72:9.384485e-02):9.519233e-02,40:2.208697e-02):1.542783e-01):2.605040e-02,73:2.260370e-01):3.285950e-01,((37:6.669203e-02,70:1.177451e-02):3.581428e-02,69:1.694097e-02):2.548243e-01):1.603552e-01,((30:1.655663e-02,67:7.889584e-03):1.300144e-01,31:1.229841e-01):1.327677e-01):1.850346e-02,68:2.682080e-01):3.883673e-02,((((((66:4.143034e-02,(7:9.578293e-02,(6:2.793465e-03,8:1.017548e-03):7.068497e-03):5.528301e-02):3.312626e-02,(57:3.821014e-03,9:6.457900e-03):1.288562e-01):9.045827e-02,(56:1.247479e-02,55:4.408501e-04):6.385173e-02):3.430792e-02,((18:1.826544e-01,(((24:5.351063e-04,25:7.027228e-04):3.252183e-04,(23:6.174135e-03,5:4.142968e-04):2.183785e-03):1.241213e-01,(22:3.594737e-02,(((((65:1.534446e-03,21:8.682888e-04):1.297383e-02,19:9.714315e-03):3.747131e-03,54:1.792975e-02):6.267757e-03,(36:1.293292e-02,4:3.609666e-02):8.847448e-03):1.012444e-03,20:2.258939e-03):4.241573e-03):1.694116e-01):3.454331e-02):4.458999e-02,29:1.674115e-01):2.748682e-02):3.959211e-02,(((((95:3.130905e-02,94:1.317077e-01):7.956531e-02,(((91:1.582775e-02,93:8.059157e-03):8.807894e-03,92:4.599075e-03):7.904694e-02,(88:2.368028e-02,(87:1.557798e-01,89:4.596573e-03):2.928726e-02):9.531083e-02):6.953882e-02):2.206065e-02,(((99:2.145825e-02,100:1.805519e-02):2.804058e-02,(98:4.250855e-03,101:2.819499e-02):2.728118e-02):9.164863e-02,(97:1.879510e-02,96:1.190535e-02):1.332612e-01):7.855882e-02):1.883837e-01,((32:1.558421e-03,33:2.757366e-03):1.659014e-04,(35:2.967591e-03,34:9.019564e-04):4.534967e-03):1.765858e-01):6.844521e-02,((64:7.427302e-02,(63:1.788961e-02,10:1.725684e-02):7.264385e-02):6.194452e-02,27:1.552618e-01):5.621576e-02):3.597223e-02):2.214880e-02,((((((60:3.405207e-03,28:8.876026e-02):1.270624e-01,((17:7.175843e-03,(51:1.871805e-03,(16:2.714859e-04,15:4.068986e-03):4.821940e-04):1.119544e-02):1.060691e-01,13:9.295778e-02):2.194772e-02):2.905301e-02,58:1.842586e-02):2.433581e-02,14:1.288843e-01):1.430975e-02,((59:7.786443e-02,((61:5.998092e-03,86:3.134581e-01):5.258161e-03,62:3.102021e-03):1.275351e-01):1.529392e-02,((11:4.264001e-03,12:4.139855e-05):5.630822e-03,26:9.047220e-03):1.280105e-01):3.210591e-02):1.710421e-02,90:7.453578e-01):1.758057e-02):3.401839e-02):1.696423e-01,(((((46:1.389800e-01,77:4.936494e-03):2.388872e-02,((42:8.634245e-02,((43:3.262578e-04,44:1.098083e-03):6.759376e-02,78:4.583397e-02):1.297169e-01):4.685605e-02,((76:2.534446e-02,75:1.142165e-01):1.046281e-01,(45:1.938819e-02,74:4.963758e-03):1.453229e-01):2.050375e-02):6.072332e-02):7.913898e-02,(52:3.843408e-02,53:6.220477e-02):4.973380e-01):6.490038e-02,(((80:2.847184e-02,81:1.253142e-02):4.517100e-02,85:2.084977e-01):1.427745e-02,(82:5.705368e-03,(84:3.132646e-02,83:2.437973e-02):8.058677e-02):7.502882e-02):1.419126e-01):6.933969e-02,79:2.366046e-01):1.359273e-01):1.951771e-01):1.932785e-01,(3:3.641143e-01,2:3.587428e-01):1.581554e-01,1:2.453352e-01);
   tree gen.19000 = [&U] ((((50:1.041460e-01,49:2.542549e-01):2.590298e-01,(48:3.629044e-03,47:5.108725e-03):1.067016e+00):2.867316e-01,(((((((((39:1.690281e-03,38:7.885683e-04):3.474450e-01,41:1.976034e-01):8.722248e-02,((71:6.539729e-02,72:1.799148e-01):9.833460e-02,40:1.468280e-02):1.593709e-01):8.297568e-02,73:2.334984e-01):2.875681e-01,((37:6.889351e-02,70:8.264267e-03):1.074784e-01,69:2.360681e-02):2.632359e-01):1.005512e-01,68:2.770614e-01):4.687794e-02,((30:5.439083e-03,67:8.150016e-03):1.343061e-01,31:1.793030e-01):1.091711e-01):4.076468e-02,((((((66:4.279794e-02,(7:9.897010e-02,(6:2.885677e-03,8:1.051137e-03):7.301825e-03):5.710788e-02):3.049485e-02,(57:4.932263e-03,9:1.428790e-03):1.331097e-01):1.160739e-01,(56:2.721458e-03,55:6.977304e-04):7.623602e-02):3.544041e-02,((18:1.886838e-01,(((24:1.084668e-03,(23:5.020708e-03,5:1.165541e-03):5.795998e-04):1.577900e-03,25:2.599961e-03):1.447530e-01,(((((65:1.234630e-03,21:2.265413e-03):1.395781e-02,19:4.433589e-03):1.026483e-02,(20:8.750657e-04,(36:1.335983e-02,4:3.728820e-02):9.139498e-03):6.836745e-04):2.403562e-03,22:3.374333e-02):5.165180e-04,54:1.852160e-02):1.890771e-01):3.568358e-02):2.622662e-02,29:1.729377e-01):3.375752e-02):4.089903e-02,(((((94:1.475261e-01,95:3.234255e-02):3.379149e-02,(((91:1.655669e-02,93:9.382801e-03):3.203524e-03,92:4.750888e-03):7.046136e-02,(88:2.446196e-02,(87:1.587499e-01,89:3.023517e-03):1.107900e-02):1.114091e-01):8.636584e-02):5.596794e-02,(((99:1.963655e-02,100:4.110605e-03):3.282253e-02,(98:5.576575e-03,101:3.473522e-02):1.260662e-02):9.835490e-02,(97:1.941551e-02,96:1.328106e-02):1.376601e-01):6.696019e-02):1.946022e-01,((32:3.101410e-04,33:2.848385e-03):3.006532e-04,(35:4.799369e-03,34:9.317296e-04):2.841756e-03):1.837348e-01):7.070456e-02,((64:7.672475e-02,(63:1.848014e-02,10:3.216321e-02):4.865093e-02):6.398929e-02,27:1.603869e-01):1.064704e-01):4.261223e-02):5.211734e-02,((((((60:7.177210e-03,28:2.554607e-02):1.589864e-01,((17:3.495829e-03,(51:6.869708e-04,(16:2.804475e-04,15:1.752734e-03):1.237400e-03):1.156500e-02):1.095704e-01,13:9.602628e-02):2.780129e-02):3.001204e-02,58:2.994360e-02):1.129665e-02,14:2.074094e-01):2.614783e-02,((59:1.022968e-01,(62:3.204417e-03,(61:7.072540e-03,86:3.134139e-01):5.575787e-03):1.351467e-01):3.256989e-02,(26:9.340369e-03,(12:2.394312e-03,11:8.269716e-03):3.394643e-03):1.322361e-01):1.960251e-02):1.766881e-02,90:7.699618e-01):9.713284e-03):6.622993e-02):2.192710e-01,(((((46:1.435677e-01,77:1.442519e-03):2.467727e-02,((42:8.919258e-02,((43:1.791004e-03,44:1.134331e-03):6.982500e-02,78:7.771989e-02):1.064842e-01):4.840275e-02,((76:1.241455e-02,75:7.993198e-02):1.464849e-01,(45:2.002819e-02,74:3.770221e-03):1.501199e-01):2.118058e-02):6.272777e-02):9.430558e-02,(52:3.970278e-02,53:4.372865e-02):5.137549e-01):5.658343e-02,(((80:1.243734e-02,81:7.549083e-03):4.038388e-02,85:2.153801e-01):2.468506e-02,(82:5.893700e-03,(84:3.236053e-02,83:1.899195e-02):8.324691e-02):9.525270e-02):1.465970e-01):7.162856e-02,79:2.444148e-01):1.290103e-01):2.016198e-01):1.717587e-01,(3:3.729243e-01,2:3.705847e-01):1.489303e-01,1:2.534336e-01);
   tree gen.20000 = [&U] ((((50:1.055063e-01,49:3.970075e-01):2.624131e-01,(48:3.676445e-03,47:5.175454e-03):1.080953e+00):2.904768e-01,(((((((((71:6.625148e-02,72:1.822648e-01):9.961901e-02,40:1.021317e-02):2.907350e-01,(41:9.937641e-02,(39:3.607662e-03,38:1.437235e-03):3.559998e-01):2.365248e-01):9.110694e-02,73:2.365483e-01):3.193179e-01,((37:9.110945e-02,70:8.563164e-03):4.193511e-02,69:2.826279e-02):2.666742e-01):6.344506e-02,68:2.806803e-01):3.070159e-02,((30:3.059038e-03,67:4.948382e-03):1.464922e-01,31:1.816450e-01):2.174599e-01):6.464239e-02,((((((66:4.335696e-02,(7:1.002628e-01,(6:9.464514e-04,8:1.064866e-03):7.397200e-03):5.785380e-02):3.394366e-02,(57:3.139212e-03,9:5.803359e-04):1.470109e-01):1.189516e-01,(56:2.757005e-03,55:3.111661e-04):7.723179e-02):3.590332e-02,((18:1.748919e-01,(((23:1.116125e-03,(5:1.900318e-04,25:5.680132e-03):1.994728e-03):1.233966e-03,24:1.410087e-03):1.331988e-01,((22:3.418408e-02,(((65:1.250756e-03,21:4.052187e-03):1.282696e-02,19:4.491499e-03):6.680739e-03,(20:8.864955e-04,(36:1.353433e-02,4:3.777525e-02):6.967503e-03):2.364480e-03):1.952883e-03):1.289771e-03,54:1.876353e-02):1.872581e-01):3.794143e-02):3.769674e-02,29:1.751965e-01):3.568805e-02):5.319413e-02,(((((94:1.494530e-01,95:4.474614e-02):3.423286e-02,(((92:1.898579e-03,93:1.250398e-02):6.307931e-03,91:2.751716e-03):9.646205e-02,(88:1.497320e-02,(87:1.447306e-01,89:3.614653e-03):2.206690e-02):1.091284e-01):5.841035e-02):7.956686e-02,((((99:1.587467e-02,100:1.840517e-02):6.046151e-02,98:2.275622e-02):2.870835e-02,101:2.839522e-02):7.247845e-02,(97:1.966911e-02,96:9.580203e-03):9.144888e-02):6.783480e-02):1.971440e-01,((32:3.701140e-04,33:1.724462e-03):4.801571e-03,(35:3.477356e-03,34:4.420039e-07):2.444985e-03):1.737544e-01):4.416642e-02,((64:7.772690e-02,(63:1.872152e-02,10:3.258331e-02):8.614301e-02):4.259417e-02,27:1.624818e-01):1.078611e-01):4.316882e-02):5.279808e-02,((((((60:2.053042e-03,28:2.587975e-02):1.589034e-01,((17:2.039563e-03,(51:1.177703e-03,(16:2.026541e-04,15:1.775628e-03):1.194981e-03):1.171606e-02):1.184060e-01,13:9.728054e-02):1.823895e-02):3.040405e-02,58:2.812854e-02):1.986429e-02,14:2.101185e-01):3.754315e-02,((59:1.036330e-01,(86:3.235015e-01,(61:6.939498e-03,62:3.047178e-03):1.652339e-03):1.377848e-01):4.962571e-02,(26:8.241676e-03,(12:2.816449e-03,11:4.011979e-03):2.329439e-03):1.339633e-01):1.055603e-02):1.921149e-02,90:7.800188e-01):1.402589e-02):5.683538e-02):2.585402e-01,(((((46:1.132719e-01,77:2.142078e-03):3.620151e-02,((42:9.035758e-02,((43:4.439666e-03,44:1.149147e-03):7.073703e-02,78:7.873504e-02):1.078751e-01):4.903497e-02,((76:1.385995e-02,75:8.097603e-02):1.402085e-01,(45:2.028979e-02,74:3.819466e-03):1.520807e-01):3.263142e-02):5.049663e-02):8.528337e-02,(52:7.424754e-02,53:5.600065e-02):5.204654e-01):6.981896e-02,(((80:1.259979e-02,81:1.137448e-02):4.091136e-02,85:1.543937e-01):2.500749e-02,(82:3.100332e-03,(84:3.278322e-02,83:3.314990e-02):8.817175e-02):5.806789e-02):1.485119e-01):7.256415e-02,79:2.770317e-01):1.306954e-01):2.042533e-01):1.701611e-01,(3:3.777953e-01,2:3.754252e-01):1.508756e-01,1:2.567438e-01);
   tree gen.21000 = [&U] ((2:3.215251e-01,3:3.865924e-01):1.353076e-01,(((((((77:5.310452e-03,46:8.819060e-02):5.955150e-02,((45:1.903654e-02,74:6.461503e-03):1.605401e-01,(((78:3.836198e-02,(43:1.848301e-03,44:1.517465e-03):2.678748e-02):1.053790e-01,(75:1.368028e-01,76:4.292777e-02):1.345878e-01):2.346858e-02,42:7.742603e-02):7.161064e-02):5.372188e-02):5.026298e-02,(52:3.560846e-02,53:4.912383e-02):4.636545e-01):4.386452e-02,(((83:3.286447e-02,84:7.357965e-02):1.114842e-01,82:3.414451e-03):6.914811e-02,((81:1.198136e-03,80:3.387469e-02):3.426425e-02,85:2.153691e-01):3.969475e-02):2.743150e-01):1.001798e-01,79:3.410936e-01):1.198111e-01,(((((40:5.311401e-02,(73:3.106490e-01,(38:6.269337e-03,39:6.394411e-03):2.750423e-01):1.825652e-01):1.661598e-01,((72:1.272972e-01,71:1.453508e-01):7.427011e-02,41:7.721523e-02):2.624317e-01):3.602420e-01,((69:5.555454e-03,70:1.403931e-02):2.358165e-02,37:2.324277e-02):3.603578e-01):1.141504e-01,68:3.270486e-01):7.635049e-02,(((((32:3.548616e-04,(33:2.167413e-03,(34:3.150291e-03,35:2.101789e-03):3.462813e-03):2.206299e-03):2.783178e-01,((64:8.685166e-02,(63:5.148907e-03,10:3.470802e-02):5.183596e-02):3.652119e-02,27:1.556489e-01):1.019997e-01):7.204002e-02,(((56:2.852583e-04,55:1.186599e-03):7.941917e-02,(((9:8.832250e-04,57:4.628333e-04):1.526183e-01,(66:1.496195e-01,((8:1.873004e-03,6:2.063032e-03):8.440485e-03,7:1.265228e-01):4.816966e-02):1.397490e-02):1.066252e-01,(18:2.605066e-01,((67:3.127036e-03,30:5.999743e-03):1.653655e-01,31:1.411195e-01):2.261285e-01):3.085140e-02):2.590415e-02):3.216947e-02,(29:1.842468e-01,((4:4.284436e-02,(((20:1.387932e-03,(54:1.865060e-02,22:5.483807e-02):1.093491e-02):2.772564e-03,(19:6.492369e-04,(21:1.518552e-02,65:2.522457e-03):2.607155e-03):8.938868e-03):4.986512e-03,36:2.811031e-02):2.819931e-04):1.543392e-01,(24:1.083015e-03,(5:3.333696e-04,(25:3.191865e-03,23:2.668198e-03):5.676253e-04):1.206544e-04):1.707081e-01):5.786073e-02):3.695253e-02):5.450910e-02):1.212349e-02,(((59:1.580848e-01,((61:1.137042e-02,62:3.375199e-03):2.361739e-02,86:3.936166e-01):1.705435e-01):1.657614e-02,((12:2.749247e-03,26:1.021588e-02):4.525896e-04,11:1.348650e-03):1.635007e-01):1.593369e-02,((((13:9.698566e-02,(17:8.986944e-03,(51:1.614197e-03,(16:3.152431e-03,15:1.644475e-02):1.686938e-03):6.342593e-03):1.475514e-01):5.753903e-02,(60:9.248557e-03,28:3.255509e-02):2.029886e-01):3.889694e-02,58:4.522595e-02):2.879230e-02,14:1.696095e-01):1.915776e-02):4.020771e-02):4.691155e-02,(((88:1.134130e-02,(87:1.053129e-01,89:4.714388e-04):3.807184e-02):1.430148e-01,(((((93:5.736973e-03,92:1.684262e-04):7.303486e-04,91:3.167106e-03):7.756771e-02,94:1.207932e-01):2.062898e-02,95:6.860304e-02):6.617814e-02,(((100:5.363833e-02,(99:6.998852e-03,101:1.426146e-02):7.394232e-03):4.364567e-02,98:2.150851e-02):9.910577e-02,(97:6.123548e-02,96:2.061001e-04):6.805228e-02):8.112173e-02):9.788761e-02):1.830970e-01,90:5.653552e-01):1.586818e-02):1.487016e-02):2.274868e-01):2.334292e-01,((48:5.791127e-03,47:8.286651e-03):1.116481e+00,(50:1.354240e-01,49:3.754961e-01):3.011542e-01):2.784244e-01):1.462618e-01,1:3.048779e-01);
   tree gen.22000 = [&U] ((2:3.215251e-01,3:3.865924e-01):1.353076e-01,(((((((77:2.432964e-02,46:4.733903e-02):6.501010e-02,((45:3.273797e-02,74:6.461503e-03):1.605401e-01,(((78:3.836198e-02,(43:1.195233e-03,44:1.936963e-03):8.058913e-02):1.053790e-01,42:9.927800e-02):1.234989e-02,(75:1.368028e-01,76:2.133028e-02):1.365642e-01):3.419817e-02):7.459016e-02):1.048553e-01,(52:3.560846e-02,53:4.912383e-02):4.636545e-01):3.418252e-02,(((83:3.286447e-02,84:7.662895e-02):7.882703e-02,82:1.808110e-02):5.823405e-02,((81:7.168521e-03,80:1.535376e-02):5.922535e-02,85:2.153691e-01):3.969475e-02):1.989591e-01):6.450964e-02,79:3.028561e-01):1.198111e-01,(((((40:4.227236e-02,(73:3.471299e-01,(38:6.269337e-03,39:6.818258e-03):3.377581e-01):1.125399e-01):1.768281e-01,((72:1.272972e-01,71:1.548296e-01):7.427011e-02,41:7.721523e-02):2.624317e-01):3.602420e-01,((69:1.571573e-02,70:1.052479e-02):1.376268e-02,37:1.939249e-02):3.603578e-01):7.002680e-02,68:3.270486e-01):3.598543e-02,((((((32:3.299044e-03,33:1.952588e-04):2.055702e-03,(34:3.060742e-03,35:1.543678e-03):5.997398e-03):2.783178e-01,((64:8.312096e-02,(63:1.669903e-02,10:1.738033e-02):5.183596e-02):7.448527e-02,27:1.556489e-01):1.066776e-01):4.589127e-02,((((9:3.135351e-03,57:4.628333e-04):1.526183e-01,(66:1.496195e-01,((8:3.038133e-03,6:6.517372e-03):8.718971e-03,7:1.265228e-01):3.242467e-02):2.999706e-02):1.066252e-01,((56:2.871942e-04,55:2.613768e-04):7.928547e-02,(18:2.185297e-01,((67:3.127036e-03,30:2.326250e-02):1.653655e-01,31:1.760961e-01):2.001189e-01):6.263700e-02):2.560922e-02):1.458088e-02,(29:1.842468e-01,(((((20:2.255249e-03,(54:1.865060e-02,22:5.483807e-02):1.093491e-02):4.808615e-03,(19:1.461801e-03,(21:6.841386e-03,65:6.459920e-04):9.427501e-03):1.260638e-02):2.854208e-03,4:4.425946e-02):2.257376e-03,36:2.614140e-02):1.543392e-01,(5:2.960779e-04,((25:3.742719e-03,24:6.771319e-04):1.554255e-04,23:1.870907e-03):7.550831e-04):1.786281e-01):4.541931e-02):3.061688e-02):5.450910e-02):1.212349e-02,(((59:1.580848e-01,((61:1.137042e-02,62:6.423253e-03):1.333647e-02,86:3.024964e-01):1.033971e-01):1.657614e-02,((26:8.133404e-03,11:1.348650e-03):2.430411e-04,12:2.749247e-03):1.635007e-01):2.562395e-02,((((13:9.698566e-02,(17:1.327481e-02,(51:3.875129e-03,(16:1.478673e-03,15:1.644475e-02):1.704921e-03):2.446310e-03):1.475514e-01):5.753903e-02,(60:9.248557e-03,28:2.823803e-02):1.880169e-01):5.505976e-02,58:4.522595e-02):1.077231e-02,14:2.061975e-01):3.622302e-02):5.186263e-02):4.691155e-02,(((88:1.134130e-02,(87:1.053129e-01,89:4.714388e-04):3.807184e-02):1.430148e-01,(((((92:2.711828e-04,93:5.795903e-03):7.335180e-04,91:1.756649e-03):7.846068e-02,94:1.207932e-01):3.551933e-02,95:6.860304e-02):6.617814e-02,((((100:6.677789e-02,99:6.998852e-03):1.083890e-02,101:8.831306e-03):5.641838e-02,98:2.465189e-02):6.778502e-02,(97:3.925059e-02,96:5.921321e-04):8.024797e-02):8.112173e-02):9.788761e-02):1.029675e-01,90:5.653552e-01):1.731323e-02):7.856819e-02):1.986880e-01):2.334292e-01,((48:5.791127e-03,47:1.066256e-02):1.036856e+00,(50:1.354240e-01,49:3.754961e-01):3.833995e-01):2.784244e-01):1.462618e-01,1:3.048779e-01);
   tree gen.23000 = [&U] ((2:3.301855e-01,3:3.970054e-01):1.389522e-01,(((((((77:2.439642e-02,46:6.659915e-02):7.966056e-02,(((45:5.409029e-02,74:1.703683e-02):1.425551e-01,(75:9.844901e-02,76:5.079898e-03):1.276748e-01):1.927936e-02,((78:3.939527e-02,(43:1.227427e-03,44:9.838313e-04):8.540682e-02):5.437394e-02,42:1.140603e-01):6.551533e-02):6.729551e-02):1.076797e-01,(52:6.756010e-02,53:5.044700e-02):4.993979e-01):6.765139e-02,(((83:2.267059e-02,84:3.313626e-02):8.095027e-02,82:1.856812e-02):5.980261e-02,((81:1.117912e-02,80:2.577073e-02):4.494526e-02,85:2.211702e-01):4.011841e-02):2.043181e-01):9.029684e-02,79:3.110137e-01):1.251073e-01,(((((40:4.353083e-02,(73:3.564800e-01,(38:3.361410e-03,39:7.001910e-03):3.468557e-01):2.595123e-01):1.540801e-01,((72:1.666498e-01,71:1.590000e-01):7.627061e-02,41:7.929506e-02):2.695004e-01):3.699453e-01,((69:3.703492e-03,70:1.145972e-02):2.437655e-02,37:3.653171e-03):3.700642e-01):7.191300e-02,68:3.358578e-01):7.227621e-02,((((((34:2.885660e-03,35:3.141421e-03):5.841460e-03,(33:5.627633e-04,32:3.387905e-03):2.349740e-03):2.364579e-01,((64:1.761482e-01,(63:1.714883e-02,10:1.784848e-02):5.323219e-02):7.649156e-02,27:1.598414e-01):1.095510e-01):2.885541e-02,((((18:2.244159e-01,((67:3.211265e-03,30:9.901805e-03):1.698197e-01,31:1.808393e-01):2.387066e-01):3.220030e-02,(56:3.246169e-04,55:1.203416e-04):8.142106e-02):2.385882e-02,((9:3.435780e-02,57:4.753000e-04):1.516078e-01,(66:1.536495e-01,((8:2.168152e-03,6:6.692921e-03):5.155590e-03,7:1.116429e-01):3.477967e-02):3.080504e-02):1.253178e-01):1.497362e-02,(29:1.892096e-01,((((19:4.605198e-03,(21:1.140193e-02,65:9.428090e-04):1.504442e-02):5.126378e-03,((54:1.915296e-02,22:5.631516e-02):2.345527e-03,20:2.315995e-03):2.942196e-03):5.032043e-03,(4:4.545161e-02,36:1.520021e-02):5.217427e-04):1.584964e-01,(25:3.973125e-03,(23:1.969273e-03,(24:9.051909e-04,5:5.798476e-04):1.758348e-04):8.745264e-04):1.676421e-01):4.603748e-02):3.144156e-02):5.597733e-02):1.261588e-02,(((59:1.623429e-01,((61:1.073394e-02,62:1.604033e-03):8.514731e-03,86:3.106442e-01):1.061822e-01):1.702263e-02,((12:2.823300e-03,26:2.916967e-03):6.489336e-04,11:1.384976e-03):1.716475e-01):2.542497e-02,((((13:9.959802e-02,(17:1.474948e-02,((16:1.240933e-03,15:1.044809e-02):5.307482e-03,51:4.009326e-03):1.190852e-03):1.145546e-01):5.908887e-02,(60:3.803781e-03,28:4.903650e-02):1.930812e-01):2.157034e-02,58:2.665517e-02):3.587765e-02,14:2.117515e-01):3.719870e-02):4.069880e-02):4.613838e-02,(((88:3.691505e-02,(87:1.081495e-01,89:3.981047e-03):3.448381e-02):1.468669e-01,(((((93:2.789980e-03,92:7.456630e-04):1.759399e-03,91:1.803965e-03):8.080401e-02,94:1.240468e-01):3.428328e-02,95:7.045089e-02):6.257246e-02,(((99:4.359987e-03,(100:6.857658e-02,101:9.069181e-03):2.827483e-03):5.687286e-02,98:1.275134e-02):7.068076e-02,(97:3.279580e-02,96:3.076482e-04):8.240949e-02):7.628619e-02):1.149378e-01):7.318057e-02,90:5.805833e-01):1.441761e-01):2.529972e-02):2.040397e-01):2.397167e-01,((48:5.947114e-03,47:1.094976e-02):1.064784e+00,(50:1.390717e-01,49:3.856103e-01):2.504173e-01):2.859239e-01):1.548969e-01,1:3.130899e-01);
   tree gen.24000 = [&U] ((((50:1.275583e-01,49:3.199986e-01):3.172605e-01,(48:4.115902e-03,47:7.230905e-03):1.153420e+00):3.209938e-01,(((((((((71:1.250279e-01,72:2.203602e-01):2.096862e-01,40:3.929741e-02):1.487769e-01,(41:1.354299e-01,(39:3.365590e-03,38:2.121265e-03):4.304078e-01):2.859612e-01):6.365285e-02,73:3.175017e-01):3.451113e-01,(69:1.640244e-02,(70:1.021989e-02,37:9.853437e-02):3.037461e-02):3.750689e-01):8.367654e-02,68:4.450272e-01):2.025399e-02,((30:4.602599e-03,67:7.562270e-03):1.356480e-01,31:2.196109e-01):1.364362e-01):4.460554e-02,(90:8.858751e-01,((((((66:5.241906e-02,(7:1.053931e-01,(6:1.465766e-03,8:2.017129e-03):1.540763e-02):6.737749e-02):1.787578e-02,(57:3.951255e-03,9:1.154788e-03):1.685448e-01):6.749055e-02,(56:9.293987e-03,55:2.286363e-03):6.998850e-02):6.034142e-02,((18:2.471800e-01,((23:8.791826e-05,(25:2.932879e-04,(5:1.864132e-03,24:2.172491e-04):5.068903e-03):2.465947e-03):1.426512e-01,(((54:9.337794e-03,(4:5.129379e-02,36:1.766397e-02):6.150845e-03):4.354328e-03,(20:3.360347e-03,(21:1.847169e-02,(19:1.598199e-03,65:8.637118e-04):5.080620e-03):5.729498e-03):4.724775e-04):1.281937e-02,22:5.474490e-02):2.318727e-01):3.116219e-02):3.560036e-02,29:2.118146e-01):4.359320e-02):8.289387e-02,(((((94:1.806904e-01,((93:4.901995e-03,(91:9.719668e-04,92:6.140526e-03):1.637754e-03):8.883648e-02,(88:3.786337e-02,(87:1.886650e-01,89:7.347452e-04):1.023585e-02):1.452280e-01):8.803023e-02):3.866284e-02,95:7.604942e-02):7.291991e-02,(((101:1.675823e-02,(100:2.372577e-03,99:2.222383e-03):1.079989e-01):3.145461e-02,98:5.126765e-02):5.806545e-02,(97:1.128281e-02,96:7.686225e-04):1.034780e-01):1.246382e-01):2.463971e-01,((35:2.625606e-03,34:2.810269e-03):2.578201e-03,(32:2.223996e-03,33:3.596499e-03):1.590048e-03):2.216356e-01):5.347655e-02,((64:8.831694e-02,(63:4.762056e-02,10:5.422176e-03):7.929186e-02):8.429982e-02,27:1.657937e-01):7.326459e-02):3.105664e-02):3.610870e-02,(((((60:6.346844e-03,28:1.134192e-01):1.197421e-01,((17:1.402782e-02,((16:7.961593e-04,15:1.949239e-03):1.589073e-03,51:4.069119e-03):1.551693e-03):1.777540e-01,13:7.943705e-02):4.812260e-02):4.443122e-02,58:2.170762e-02):2.396448e-02,14:1.549932e-01):2.084918e-02,((59:8.034298e-02,(86:4.020454e-01,(61:1.641637e-02,62:7.609943e-03):3.764617e-03):1.941097e-01):2.163313e-02,((12:1.996751e-03,26:1.295408e-02):5.495862e-03,11:2.030525e-03):2.042238e-01):1.340750e-02):7.120105e-02):1.361588e-02):4.119461e-02):2.340487e-01,(((((46:8.057537e-02,77:6.717931e-04):7.517298e-02,((42:1.056636e-01,((43:1.187477e-03,44:2.008999e-03):6.223956e-02,78:6.683689e-02):1.071810e-01):7.039113e-02,((76:1.108967e-02,75:9.790096e-02):6.680421e-02,(45:2.246086e-02,74:1.084118e-02):1.325307e-01):2.381776e-02):1.151186e-01):1.391046e-01,(52:5.252412e-02,53:2.803750e-02):4.656256e-01):6.221219e-02,((82:1.671867e-03,(84:2.620833e-02,83:2.629211e-02):9.709095e-02):6.084968e-02,((80:4.881332e-02,81:3.835053e-03):3.146613e-02,85:2.318944e-01):3.787777e-02):3.252125e-01):5.030880e-02,79:2.301914e-01):1.580122e-01):2.469446e-01):2.073441e-01,(3:4.107516e-01,2:4.295373e-01):2.532417e-01,1:3.244109e-01);
   tree gen.25000 = [&U] ((((50:1.363567e-01,49:3.695322e-01):3.181307e-01,(48:4.127191e-03,47:7.250739e-03):1.156583e+00):3.218742e-01,(((((((((71:1.253708e-01,72:2.209647e-01):2.102613e-01,40:3.940520e-02):1.491850e-01,(41:2.438852e-01,(39:9.810289e-04,38:6.287293e-04):4.315884e-01):1.688059e-01):8.567967e-02,73:3.183726e-01):3.189985e-01,(37:9.880463e-02,(70:1.024792e-02,69:2.093302e-02):9.057698e-03):3.760977e-01):5.367392e-02,68:4.462479e-01):2.030955e-02,((30:1.504096e-02,67:7.583012e-03):1.197407e-01,31:2.202133e-01):1.922098e-01):9.482886e-02,((90:5.991420e-01,(((((66:5.256284e-02,(7:1.250510e-01,(6:5.090006e-04,8:2.022662e-03):1.372882e-02):6.661082e-02):2.016036e-02,(57:1.306509e-02,9:7.009213e-04):1.690071e-01):1.245621e-01,(56:2.596104e-03,55:9.188354e-03):7.215624e-02):6.050693e-02,((18:2.253205e-01,(((5:1.395853e-03,(25:9.053081e-05,23:2.462232e-04):3.164955e-04):6.003823e-03,24:1.429087e-04):1.499882e-01,((4:5.143448e-02,((21:3.025287e-02,(19:4.932838e-03,65:2.096646e-03):1.226938e-03):7.186701e-03,((54:3.695048e-02,22:5.489506e-02):4.608601e-03,20:8.368764e-04):3.718052e-03):1.140803e-02):1.612982e-03,36:1.771242e-02):2.325087e-01):4.734927e-02):5.422576e-02,29:1.578883e-01):4.371277e-02):5.407259e-02,(((((94:1.811860e-01,95:1.005901e-01):3.876889e-02,(((92:6.157369e-03,93:3.992033e-03):1.063862e-03,91:4.253918e-03):8.718714e-02,(88:3.675986e-02,(87:1.891825e-01,89:1.602063e-03):9.159380e-03):1.456264e-01):7.594384e-02):7.311992e-02,((101:1.680419e-02,(98:1.926159e-02,(100:2.537084e-02,99:6.578396e-03):9.082690e-02):2.193374e-02):6.964820e-02,(97:1.131376e-02,96:2.785809e-03):1.037618e-01):7.343833e-02):2.293918e-01,(34:3.021023e-03,(35:2.632808e-03,(33:2.890092e-03,32:1.758416e-03):1.276543e-03):1.047087e-03):2.222435e-01):7.652630e-02,((64:5.141829e-02,(63:4.775118e-02,10:2.014128e-02):7.950935e-02):8.453104e-02,27:1.662484e-01):7.346554e-02):5.590786e-02):3.176710e-02):1.948888e-02,(((((60:5.066696e-03,28:5.539609e-02):1.746152e-01,((17:4.212469e-03,((16:6.473436e-05,15:2.599717e-03):2.252146e-03,51:4.768659e-03):1.756193e-03):1.782416e-01,13:7.996574e-02):4.102604e-02):2.948663e-02,58:2.610034e-02):7.256669e-03,14:1.554184e-01):2.727242e-02,((59:8.658146e-02,((62:1.032695e-02,61:9.832839e-03):2.774744e-03,86:4.031481e-01):1.836996e-01):2.569254e-02,(11:2.036095e-03,(26:1.298961e-02,12:2.979293e-03):2.509355e-03):1.838049e-01):8.379146e-03):5.995273e-02):6.459327e-02):2.346906e-01,(((((46:1.089379e-01,77:6.736357e-04):5.075680e-02,((42:1.059534e-01,((43:1.285822e-03,44:2.014509e-03):3.811785e-02,78:6.702022e-02):1.306038e-01):4.699746e-02,((76:1.112009e-02,75:9.816949e-02):6.698745e-02,(45:2.252247e-02,74:5.565694e-03):1.328942e-01):2.388309e-02):9.327240e-02):1.265227e-01,(52:7.289487e-02,53:2.811440e-02):4.603714e-01):8.644489e-02,((82:6.304673e-03,(84:2.628022e-02,83:2.949555e-02):1.259067e-01):7.023428e-02,((80:3.736649e-02,81:7.255479e-03):4.599013e-02,85:2.325304e-01):4.444933e-02):3.261045e-01):5.044679e-02,79:3.647732e-01):1.584456e-01):2.276438e-01):2.014077e-01,(3:4.118782e-01,2:4.307155e-01):2.010466e-01,1:3.253007e-01);
   tree gen.26000 = [&U] ((((50:1.314750e-01,49:3.563025e-01):3.067413e-01,(48:3.979433e-03,47:4.455732e-03):1.105326e+00):3.103508e-01,(((((((((71:9.274105e-02,72:2.130539e-01):2.027337e-01,40:3.848754e-02):1.316100e-01,(41:1.547417e-01,(39:2.080293e-03,38:6.062201e-04):4.161370e-01):2.703600e-01):4.645114e-02,73:3.069745e-01):3.075780e-01,(37:8.700444e-02,(70:3.474695e-02,69:2.018360e-02):1.011303e-02):3.450039e-01):7.831963e-02,68:4.302717e-01):1.024254e-02,((30:3.655449e-03,67:2.139049e-03):1.160658e-01,31:1.719996e-01):2.120664e-01):9.143388e-02,((90:5.776920e-01,(((((60:1.026782e-02,28:5.341284e-02):1.683638e-01,((51:4.661918e-03,(17:4.181176e-03,(16:6.163277e-05,15:4.567580e-03):2.777153e-04):6.135661e-04):1.639890e-01,13:7.710287e-02):3.720730e-02):7.536342e-02,58:3.406046e-02):4.033213e-02,14:2.006976e-01):2.629603e-02,((59:8.348175e-02,((62:1.440451e-02,86:3.891433e-01):1.793563e-03,61:1.146068e-02):1.786130e-01):2.016688e-02,((11:1.726173e-03,12:2.075087e-03):2.363388e-03,26:1.218976e-02):1.835309e-01):1.644226e-02):5.780635e-02):4.545357e-03,(((((95:6.722694e-02,(((91:1.066144e-03,93:3.849114e-03):1.009658e-03,92:6.183992e-03):8.018641e-02,(88:3.049046e-02,(87:1.824096e-01,89:7.476841e-04):2.727358e-02):1.707846e-01):7.399597e-02):1.457389e-02,94:1.746994e-01):7.050214e-02,((101:1.620258e-02,(98:2.975424e-02,(100:2.571710e-02,99:6.342882e-03):5.592877e-02):1.010374e-01):2.580752e-02,(97:2.600939e-02,96:1.237876e-03):1.000470e-01):7.080916e-02):2.020784e-01,(35:1.188488e-03,(34:2.912867e-03,(32:5.943300e-04,33:2.066648e-03):2.499480e-03):8.078056e-04):2.241870e-01):8.130995e-02,(((64:7.036813e-02,(63:4.604163e-02,10:1.942020e-02):7.666283e-02):8.150474e-02,27:1.602965e-01):7.083539e-02,((((66:5.068103e-02,(7:1.205740e-01,(6:4.907778e-04,8:8.788087e-04):1.323732e-02):4.637015e-02):1.225633e-02,(57:1.120303e-02,9:1.153784e-03):1.629565e-01):1.201026e-01,(56:1.183866e-03,55:1.258629e-02):7.900328e-02):5.834072e-02,(((((5:3.122189e-03,25:8.728970e-05):2.196735e-03,(24:1.333278e-04,23:1.845577e-03):2.230755e-04):1.265289e-01,18:2.172538e-01):7.549003e-02,((36:2.510913e-02,(20:1.161333e-03,(22:4.972279e-02,(((65:1.992684e-03,21:1.347872e-02):4.707044e-03,19:1.307927e-03):1.597113e-03,54:3.644819e-02):4.150761e-03):2.674794e-03):2.632255e-03):6.261241e-03,4:4.959307e-02):2.241846e-01):3.778185e-02,29:1.522357e-01):4.214781e-02):4.499947e-02):5.390630e-02):2.722120e-02):6.575239e-02):2.262884e-01,(((((46:1.050378e-01,77:7.390284e-04):4.893965e-02,((42:1.021602e-01,((43:1.239789e-03,44:1.000268e-03):3.675318e-02,78:6.462082e-02):1.259280e-01):3.480511e-02,((76:1.528727e-02,75:9.465491e-02):1.385613e-01,(45:5.775060e-02,74:5.366435e-03):1.415010e-01):4.526409e-02):8.852199e-02):1.219931e-01,(52:7.028516e-02,53:3.797883e-02):4.438896e-01):8.335007e-02,((82:5.648208e-03,(84:2.533936e-02,83:2.843958e-02):9.806206e-02):8.895523e-02,((80:3.602873e-02,81:7.076851e-03):3.743661e-02,85:2.242056e-01):2.947857e-02):3.142254e-01):5.897480e-02,79:3.292742e-01):1.312200e-01):2.194939e-01):1.941970e-01,(3:4.272294e-01,2:4.152954e-01):1.925210e-01,1:3.051132e-01);
   tree gen.27000 = [&U] ((((50:1.338147e-01,49:3.626432e-01):3.122000e-01,(48:4.050251e-03,47:4.535026e-03):1.124997e+00):3.158737e-01,(((((((((71:9.439146e-02,72:2.168454e-01):2.063415e-01,40:3.917246e-02):1.339521e-01,(41:1.093159e-01,(39:2.117314e-03,38:5.485290e-04):4.235426e-01):1.765709e-01):4.727778e-02,73:3.124374e-01):3.130516e-01,(37:1.123046e-01,(70:3.536530e-02,69:2.054278e-02):1.029300e-02):3.511436e-01):7.971340e-02,68:4.379288e-01):1.042481e-02,((30:3.720501e-03,67:1.823637e-03):1.181313e-01,31:1.750605e-01):2.118304e-01):5.430555e-02,((((95:1.554963e-01,(((92:6.036134e-03,(91:4.908086e-04,93:3.827403e-03):2.266644e-03):8.083520e-02,(88:3.103306e-02,(87:1.188652e-01,89:8.836699e-03):3.130175e-02):1.691488e-01):5.267167e-02,94:1.778083e-01):1.423409e-02):8.124185e-02,((101:1.649092e-02,(98:3.028375e-02,(100:3.735796e-02,99:2.996388e-03):1.023348e-01):4.493256e-02):2.626679e-02,(97:1.309045e-02,96:1.773801e-03):1.018275e-01):7.206927e-02):2.056746e-01,(((32:1.930718e-03,33:2.103426e-03):2.543960e-03,35:7.119340e-03):3.413343e-03,34:6.170554e-04):2.609045e-01):3.652854e-02,((((64:8.572137e-02,(63:1.727802e-02,10:1.976580e-02):7.696306e-02):5.945355e-02,27:1.631492e-01):7.209597e-02,((((66:5.158295e-02,(7:1.227197e-01,(6:9.929142e-04,8:8.944479e-04):6.016052e-03):6.033055e-02):2.849768e-02,(57:1.140239e-02,9:6.121944e-04):1.517452e-01):1.222399e-01,(56:3.084369e-04,55:2.981963e-03):1.007847e-01):6.403950e-02,((((23:1.616303e-03,(24:1.582642e-04,(5:2.826081e-03,25:2.977698e-04):2.235828e-03):5.353106e-04):1.711108e-01,((36:2.621453e-02,(20:1.182000e-03,(22:6.219953e-02,((65:9.637232e-04,19:3.902219e-03):2.390285e-05,(54:7.002570e-03,21:1.103770e-02):8.198599e-03):4.224628e-03):2.722394e-03):2.679099e-03):4.875322e-03,4:5.047562e-02):2.321656e-01):4.666468e-02,18:2.211200e-01):3.845421e-02,29:1.549448e-01):3.076383e-02):4.464028e-02):5.162947e-02,(90:6.968010e-01,(((((60:6.011991e-03,28:5.436337e-02):1.713600e-01,(((16:6.272958e-05,15:4.648864e-03):6.926942e-05,(17:4.361168e-03,51:5.401261e-03):2.271824e-03):1.669074e-01,13:7.847499e-02):3.786944e-02):7.670459e-02,58:3.466660e-02):1.745103e-02,14:2.042692e-01):2.513047e-02,((59:1.346782e-01,((86:3.960684e-01,61:1.434918e-02):1.850654e-03,62:8.344777e-03):1.735941e-01):4.746578e-02,(26:1.295346e-02,(11:1.754104e-03,12:3.020917e-03):1.454752e-03):1.912612e-01):1.673486e-02):5.883507e-02):3.725211e-03):2.770563e-02):6.692252e-02):2.371563e-01,(((((46:1.069071e-01,77:7.521801e-04):2.704072e-02,((42:1.039782e-01,((43:1.261852e-03,44:1.018069e-03):3.740724e-02,78:6.577080e-02):1.815836e-01):3.542450e-02,((76:1.555932e-02,75:9.633938e-02):1.410271e-01,(45:4.419202e-02,74:4.901444e-03):1.560389e-01):3.357984e-02):1.017412e-01):1.241640e-01,(52:7.153594e-02,53:3.865470e-02):4.517890e-01):8.483336e-02,((82:5.748723e-03,(84:6.630754e-02,83:2.894569e-02):9.980716e-02):9.053827e-02,((80:5.219806e-02,81:7.202790e-03):2.335227e-02,85:2.281955e-01):2.039107e-02):3.198174e-01):6.002431e-02,79:3.351339e-01):1.335552e-01):2.234000e-01):1.976529e-01,(3:4.348323e-01,2:4.226859e-01):1.959470e-01,1:3.105430e-01);
   tree gen.28000 = [&U] ((2:4.079123e-01,3:4.304860e-01):2.065661e-01,(((((((46:1.731823e-01,77:1.419692e-03):4.633911e-02,(((45:7.397347e-02,74:1.119881e-02):1.458915e-01,(75:9.267680e-02,76:1.000978e-02):7.803193e-02):2.639771e-02,((78:4.557400e-02,(43:8.188156e-04,44:1.420760e-03):4.960472e-02):1.474798e-01,42:1.023957e-01):7.306522e-02):4.190628e-02):6.313167e-02,(52:2.225334e-02,53:2.032572e-02):5.086104e-01):6.978126e-02,(((83:2.676216e-02,84:5.988628e-02):1.268893e-01,82:6.953693e-03):4.758250e-02,((81:7.570908e-03,80:3.028295e-02):4.369145e-02,85:2.398221e-01):4.976481e-02):2.272440e-01):9.375416e-02,79:3.067381e-01):1.397068e-01,(((((73:3.170477e-01,((38:1.679943e-04,39:2.427363e-03):4.925405e-01,40:1.143451e-01):1.351760e-01):2.159017e-02,((72:1.297602e-01,71:1.255559e-01):8.767064e-02,41:1.926326e-02):2.802959e-01):3.957568e-01,((69:2.876654e-02,70:4.797375e-03):1.381420e-02,37:5.135261e-02):5.057722e-01):1.558284e-01,68:2.509094e-01):3.406581e-02,((((((32:1.772930e-03,(34:2.394191e-03,35:9.154804e-04):6.008289e-03):1.404096e-03,33:3.971985e-03):2.718520e-01,((64:1.121342e-01,(63:2.843027e-03,10:3.224281e-03):8.543536e-02):7.629341e-02,27:1.733213e-01):1.135036e-01):4.352740e-02,((((9:4.874189e-02,57:7.795875e-03):1.427763e-01,(66:1.135865e-01,((8:1.649286e-04,6:2.142305e-03):9.684240e-03,7:1.383990e-01):5.176044e-02):2.537793e-02):1.631034e-01,((18:2.433415e-01,((67:2.033936e-02,30:1.851156e-03):1.159964e-01,31:1.960900e-01):1.958943e-01):5.231951e-02,(56:2.253057e-03,55:1.156333e-04):9.397953e-02):1.289403e-02):3.077568e-02,(29:1.905133e-01,(((20:8.691573e-04,4:4.774243e-02):1.347256e-03,(22:4.825412e-02,((((21:1.084192e-02,65:9.519749e-03):6.007449e-03,54:4.628439e-02):6.376055e-03,19:1.155265e-03):8.672669e-03,36:2.092338e-02):3.816024e-03):1.595387e-03):1.768289e-01,((24:8.113648e-05,(23:5.008260e-03,5:7.908858e-05):1.489341e-03):1.313205e-04,25:5.092531e-03):2.086977e-01):4.568775e-02):4.042096e-02):5.395195e-02):4.005923e-02,(((59:5.260539e-02,((62:4.962078e-03,61:3.458819e-04):5.852402e-03,86:2.930221e-01):2.584919e-01):2.256695e-02,((26:1.404389e-02,11:5.875209e-03):1.012748e-02,12:7.548473e-04):1.823569e-01):2.585170e-02,((((13:9.761456e-02,((51:3.893728e-03,(16:8.768282e-04,15:5.165232e-03):3.280839e-03):2.419344e-03,17:2.139820e-02):1.162334e-01):3.489993e-02,(60:9.519675e-03,28:4.872276e-02):2.128168e-01):2.144645e-02,58:2.678940e-02):2.573033e-02,14:2.296091e-01):4.190306e-02):7.110660e-02):4.872167e-02,(((((((91:5.739743e-03,92:1.773515e-02):1.933841e-03,93:3.471797e-03):9.001278e-02,94:1.228069e-01):5.222350e-02,95:7.552449e-02):6.569665e-02,(88:4.495149e-02,(87:1.471959e-01,89:1.156460e-02):2.080652e-02):1.630223e-01):7.706219e-02,(((101:2.378086e-02,(100:2.229694e-02,99:1.969083e-03):1.273451e-02):3.122982e-02,98:2.797350e-02):1.337214e-01,(97:3.365880e-02,96:3.063004e-02):7.018925e-02):6.032426e-02):1.592675e-01,90:4.992445e-01):1.004507e-01):4.476932e-02):2.212470e-01):2.144534e-01,((48:8.221294e-04,47:1.438701e-02):1.320941e+00,(50:1.431159e-01,49:4.159339e-01):2.715357e-01):2.137153e-01):2.441511e-01,1:2.543058e-01);
   tree gen.29000 = [&U] ((((50:1.419363e-01,49:4.531200e-01):3.165339e-01,(48:8.306342e-03,47:6.144557e-03):1.140613e+00):3.202586e-01,((((((((((71:1.174452e-01,72:2.733257e-01):1.321546e-01,40:3.971624e-02):1.977072e-01,(41:1.562655e-01,(39:9.138491e-04,38:7.460516e-04):4.272570e-01):1.019494e-01):4.793407e-02,73:2.464693e-01):3.173973e-01,(69:4.021570e-02,(70:5.561038e-03,37:5.954842e-02):7.166239e-02):3.724679e-01):8.081996e-02,68:4.440080e-01):2.530917e-02,((30:1.274937e-03,67:6.749418e-03):1.197712e-01,31:1.774906e-01):1.980169e-01):7.626394e-02,((((64:1.035214e-01,(63:1.446702e-02,10:1.341564e-02):5.821124e-02):8.220983e-02,27:1.654140e-01):1.542737e-01,((((66:7.848119e-02,(7:1.293699e-01,(6:5.052120e-05,8:2.121233e-03):8.622090e-03):6.381533e-02):2.764215e-02,(57:7.857579e-03,9:9.209453e-04):1.642923e-01):9.116872e-02,(56:6.546191e-03,55:7.585336e-03):9.060600e-02):2.913051e-02,(((((23:4.546413e-03,25:4.525580e-03):1.264053e-03,(5:1.658887e-03,24:6.033236e-04):2.633801e-04):1.807888e-01,(36:2.679038e-02,(4:2.779673e-02,((20:6.874603e-04,(19:4.143362e-03,(65:6.137669e-03,(54:1.671504e-02,21:1.068007e-02):2.616174e-05):3.971359e-03):9.042073e-03):1.100211e-04,22:6.541180e-02):3.172547e-03):2.535726e-03):2.353884e-01):2.828766e-02,18:2.907155e-01):6.536567e-02,29:1.570957e-01):5.391197e-02):4.239217e-02):3.743230e-02,(((59:7.430143e-02,(61:6.686625e-03,(62:4.402903e-03,86:3.175084e-01):4.498903e-03):1.821796e-01):3.417123e-02,(((26:6.220522e-03,11:5.140370e-03):1.580791e-03,12:3.166319e-03):1.565608e-01,((((60:4.209034e-03,28:5.511803e-02):1.953118e-01,(((51:4.487504e-03,(16:1.425068e-03,15:4.713398e-03):3.641235e-04):3.160716e-03,17:1.808419e-02):1.424600e-01,13:1.161959e-01):2.595485e-02):1.978171e-02,58:3.493334e-02):2.437098e-02,14:2.071048e-01):2.547932e-02):1.990114e-03):5.965180e-02,(((33:2.623649e-03,32:1.114870e-03):4.523866e-03,(34:4.486909e-03,35:2.608279e-03):6.251113e-03):2.686429e-01,90:7.132049e-01):3.377105e-02):2.162133e-02):3.983739e-02):2.029240e-02,((95:5.332733e-02,((((91:1.163915e-02,93:7.257210e-03):1.419066e-02,92:3.058193e-04):7.769887e-02,(88:1.714316e-02,(87:1.205153e-01,89:9.601580e-03):7.642245e-02):1.851324e-01):4.974413e-02,94:1.802766e-01):1.150477e-02):9.783384e-02,((101:1.671984e-02,(98:2.698120e-02,(100:1.869180e-02,99:2.947797e-02):4.358779e-02):1.089743e-01):4.019877e-02,(97:8.152333e-03,96:2.268858e-02):7.872493e-02):5.867103e-02):2.085297e-01):2.480823e-01,(((((46:1.402908e-01,77:3.836174e-03):3.094820e-02,((42:1.126935e-01,((43:3.687043e-03,44:1.595409e-03):4.232788e-02,78:6.668381e-02):1.841043e-01):6.866053e-02,((76:5.068623e-03,75:1.593785e-01):8.323089e-02,(45:5.380731e-02,74:1.217360e-02):1.495874e-01):4.088272e-02):9.434304e-02):9.363102e-02,(52:9.205686e-02,53:3.919129e-02):4.580606e-01):8.200814e-02,((82:2.605004e-02,(84:3.790884e-02,83:1.743594e-02):1.011927e-01):9.179509e-02,((80:2.842525e-02,81:3.453516e-02):8.959720e-02,85:2.313632e-01):3.946356e-02):3.242570e-01):6.085754e-02,79:3.397861e-01):1.540122e-01):2.402942e-01):2.003967e-01,(3:4.408685e-01,2:3.623747e-01):8.435271e-02,1:3.148538e-01);
   tree gen.30000 = [&U] ((((50:1.433102e-01,49:3.785188e-01):3.195979e-01,(48:8.386746e-03,47:9.027041e-03):1.151654e+00):3.233586e-01,((((((((((71:9.257127e-02,72:2.231524e-01):1.334338e-01,40:2.799638e-02):1.996209e-01,(41:1.080755e-01,(39:9.653769e-04,38:5.800351e-04):5.524969e-01):1.550927e-01):6.899356e-02,73:2.927342e-01):4.123753e-01,(69:8.455203e-03,(70:5.614868e-03,37:1.176706e-01):2.201853e-02):3.760733e-01):1.200225e-01,68:4.483059e-01):2.477492e-02,((30:1.171016e-03,67:6.814751e-03):1.471699e-01,31:1.886236e-01):1.999337e-01):8.824029e-02,(((((64:1.045235e-01,(63:1.634943e-02,10:1.904323e-02):5.645517e-02):8.008598e-02,27:1.670151e-01):9.763646e-02,((((33:1.118213e-03,32:1.125661e-03):3.851230e-03,34:1.918514e-03):1.817576e-03,35:2.633527e-03):2.712433e-01,90:7.201086e-01):3.260748e-02):6.937853e-02,((((66:9.453091e-02,(7:1.306222e-01,(6:5.101024e-05,8:1.761556e-03):1.115449e-02):5.907468e-02):3.917645e-02,(57:7.933639e-03,9:3.503421e-03):1.658826e-01):9.205122e-02,(56:6.609557e-03,55:9.297961e-03):7.601005e-02):3.908061e-02,((((((25:4.796726e-03,5:1.091953e-03):1.138341e-03,23:5.154358e-03):1.456915e-03,24:4.578166e-05):1.752005e-01,((20:7.213716e-04,(22:6.604498e-02,(19:1.050388e-03,((21:2.928184e-02,54:1.320809e-02):4.716278e-03,65:1.586069e-04):3.250296e-03):9.002838e-03):2.391369e-04):4.046493e-03,(4:6.228708e-02,36:2.640561e-02):7.951098e-04):2.283650e-01):3.290872e-02,18:2.935296e-01):6.599840e-02,29:1.586164e-01):3.399552e-02):6.281138e-02):3.779464e-02,(((59:7.502066e-02,((86:3.401861e-01,61:6.751350e-03):4.427102e-03,62:4.445523e-03):1.795206e-01):3.640270e-02,(11:5.190128e-03,(12:4.102782e-03,26:5.416672e-03):7.636738e-04):1.632670e-01):1.469847e-03,((((60:7.904027e-03,28:3.570076e-02):1.993552e-01,(((51:2.213061e-03,(16:4.977508e-04,15:8.280870e-03):1.783785e-03):2.907747e-03,17:1.825925e-02):1.317454e-01,13:1.173206e-01):3.483165e-02):1.600156e-02,58:3.527149e-02):2.460689e-02,14:2.091095e-01):4.783139e-02):7.733495e-02):4.148923e-02):2.048883e-02,((95:7.295086e-02,(((91:2.240606e-03,(92:2.584714e-02,93:1.980361e-03):5.455637e-03):7.837982e-02,(88:1.730910e-02,(87:1.216819e-01,89:2.017767e-03):3.037410e-02):1.869244e-01):7.854552e-02,94:1.820216e-01):3.433503e-02):8.739048e-02,((101:7.037545e-03,(98:2.724237e-02,(100:2.953412e-02,99:4.064181e-03):2.717418e-02):1.100292e-01):4.058789e-02,(97:8.133403e-03,96:7.933392e-03):7.443867e-02):5.923896e-02):2.105482e-01):2.504837e-01,((((((42:1.137844e-01,((43:3.722733e-03,44:1.610852e-03):4.273761e-02,78:6.732930e-02):1.858864e-01):6.932515e-02,((76:3.415718e-02,75:1.609212e-01):5.944525e-02,(45:4.617910e-02,74:3.073125e-03):1.647222e-01):4.127846e-02):5.633097e-02,(77:3.873308e-03,46:1.408953e-01):3.215501e-02):9.453736e-02,(52:9.924965e-02,53:3.957065e-02):4.708846e-01):8.280197e-02,((82:2.400881e-02,(84:3.827579e-02,83:1.760472e-02):1.021722e-01):9.268366e-02,((80:2.870040e-02,81:1.094323e-02):9.046449e-02,85:2.336028e-01):3.984556e-02):2.071988e-01):6.293399e-02,79:3.430752e-01):1.555030e-01):3.049591e-01):1.756233e-01,(3:4.451361e-01,2:3.658825e-01):8.516923e-02,1:3.179016e-01);
   tree gen.31000 = [&U] ((((50:1.422248e-01,49:3.667714e-01):3.171772e-01,(48:7.816224e-03,47:9.528377e-03):1.142932e+00):3.209095e-01,((((((((((71:1.439338e-01,72:2.214623e-01):1.095994e-01,40:4.452762e-02):1.981090e-01,(41:1.072569e-01,(39:9.580650e-04,38:5.871599e-04):5.483122e-01):1.360499e-01):6.847100e-02,73:2.905170e-01):4.092519e-01,(37:9.563140e-02,(70:2.529762e-03,69:7.285469e-03):5.323907e-02):4.658820e-01):5.611337e-02,68:4.449104e-01):2.458728e-02,((30:8.000644e-04,67:2.316052e-02):1.460552e-01,31:2.305263e-01):1.709676e-01):8.757195e-02,(((90:7.146544e-01,((33:1.109743e-03,(32:1.117136e-03,(34:1.903983e-03,35:2.613580e-03):1.722118e-03):3.458962e-03):2.344221e-01,((64:1.037318e-01,(63:2.264355e-02,10:1.889900e-02):5.602757e-02):6.328256e-02,27:1.657502e-01):6.847631e-02):4.765791e-02):6.885306e-02,((((66:9.381492e-02,(7:1.296329e-01,(6:5.062388e-05,8:4.141876e-04):8.035997e-03):6.466050e-02):3.887972e-02,(57:9.309373e-03,9:2.305884e-03):1.646262e-01):9.135402e-02,(56:1.561328e-02,55:4.690531e-03):7.354486e-02):3.878461e-02,(((((23:3.454583e-03,24:4.562603e-05):1.067424e-03,(5:1.716371e-03,25:4.618041e-03):2.006732e-03):1.690383e-01,((20:2.828493e-03,(22:6.554475e-02,(54:1.584342e-02,((65:1.549065e-04,19:2.386010e-03):4.793132e-03,21:2.906006e-02):8.228483e-03):3.052577e-04):3.883181e-05):1.801582e-03,(4:6.181531e-02,36:2.620561e-02):2.623106e-03):2.266354e-01):3.265946e-02,18:2.913064e-01):6.549852e-02,29:1.574150e-01):7.213722e-02):4.010345e-02):3.750838e-02,(((59:7.445245e-02,(12:4.071708e-03,(26:4.444041e-03,11:7.848463e-03):5.764503e-03):1.654153e-01):1.210516e-02,(86:3.376095e-01,(61:6.973472e-03,62:5.292657e-03):4.843506e-03):1.838660e-01):5.587773e-03,((((60:1.394592e-02,28:3.543036e-02):1.978453e-01,((((16:6.394930e-04,15:7.881387e-03):1.876051e-03,51:2.092723e-03):2.871141e-03,17:1.837497e-02):1.212955e-01,13:1.164320e-01):3.456783e-02):1.588037e-02,58:3.500434e-02):1.283541e-02,14:2.075257e-01):6.554694e-02):2.951617e-02):8.403960e-02):2.033365e-02,((95:7.239833e-02,(((92:2.184413e-02,(93:8.435766e-03,91:5.399113e-04):7.659310e-03):7.778617e-02,(88:2.879967e-02,(87:1.207602e-01,89:2.002484e-03):3.014404e-02):1.805187e-01):7.795061e-02,94:1.806430e-01):3.407498e-02):8.672858e-02,(((101:7.275894e-03,(100:1.626670e-02,99:1.395184e-03):6.598326e-02):2.390601e-03,98:1.540435e-02):9.940479e-02,(97:8.071800e-03,96:7.873304e-03):7.387487e-02):1.396857e-01):2.089535e-01):2.485866e-01,((((((42:1.129226e-01,((43:3.694537e-03,44:5.117728e-04):4.013492e-02,78:5.986674e-02):1.984525e-01):7.288342e-02,((76:3.389848e-02,75:1.034680e-01):9.331920e-02,(45:4.582934e-02,74:4.098469e-03):1.634746e-01):1.488097e-02):5.590431e-02,(77:3.843971e-03,46:1.398282e-01):3.191146e-02):9.382133e-02,(52:5.150900e-02,53:5.671918e-02):5.397465e-01):8.440003e-02,((82:1.304050e-02,(84:3.814138e-02,83:1.747138e-02):1.013983e-01):8.865162e-02,((80:2.062573e-02,81:1.086034e-02):7.789668e-02,85:2.318335e-01):3.954377e-02):2.056295e-01):6.245733e-02,79:3.404767e-01):1.722822e-01):3.026493e-01):1.742931e-01,(3:4.417646e-01,2:4.867564e-01):8.452415e-02,1:3.154938e-01);
   tree gen.32000 = [&U] ((((50:1.446115e-01,49:3.729264e-01):3.224999e-01,(48:7.947391e-03,47:9.688277e-03):1.162112e+00):3.262948e-01,(((((((((((71:1.177921e-01,72:1.737239e-01):1.337261e-01,40:4.527485e-02):1.938956e-01,41:2.734252e-01):1.377988e-01,(39:2.158900e-03,38:1.081151e-04):5.575137e-01):6.962004e-02,73:2.953922e-01):4.161197e-01,(37:2.121591e-02,(70:8.008727e-03,69:1.495890e-02):3.815061e-02):5.492951e-01):8.568901e-02,((30:1.392590e-04,67:9.188428e-03):1.485062e-01,31:1.708972e-01):1.738366e-01):2.499988e-02,68:4.523766e-01):8.904153e-02,(((90:8.878653e-01,(((34:6.232592e-04,35:4.540052e-03):1.751018e-03,(32:1.536390e-03,33:4.152712e-03):4.387742e-03):2.438068e-01,((64:1.054726e-01,(63:3.238421e-03,10:1.921615e-02):5.379993e-02):6.434453e-02,27:1.685317e-01):6.962544e-02):4.845768e-02):5.412762e-02,((((66:9.538926e-02,(7:1.318083e-01,(6:3.006442e-05,8:4.563604e-04):1.204317e-02):5.424886e-02):4.658656e-02,(57:9.465597e-03,9:2.344580e-03):1.006190e-01):1.057543e-01,(56:2.009889e-02,55:4.769245e-03):7.477904e-02):3.943547e-02,((((((5:2.416503e-03,24:3.288463e-04):1.046101e-03,25:2.883732e-03):5.859912e-04,23:1.898435e-04):1.760154e-01,((36:2.664538e-02,(((22:6.664468e-02,(65:1.575060e-04,(21:2.751489e-02,19:1.978177e-03):4.846991e-03):8.069584e-03):5.827322e-03,54:6.494662e-03):3.275972e-04,20:2.875959e-03):4.088756e-03):2.047714e-04,4:2.545066e-02):2.304386e-01):3.320753e-02,18:2.770737e-01):4.952932e-02,29:1.967798e-01):5.575196e-02):4.077644e-02):5.601537e-02,(((59:1.112346e-01,((62:3.132458e-03,61:2.522623e-02):9.245325e-03,86:3.432750e-01):1.919603e-01):1.230830e-02,(26:1.137543e-02,(12:3.133161e-03,11:3.903329e-03):1.884927e-03):1.683423e-01):2.201384e-02,((((60:1.322812e-02,28:3.149755e-02):1.996103e-01,(((17:6.530873e-03,51:2.300230e-03):2.831306e-03,(16:3.661211e-05,15:8.013647e-03):4.839327e-03):1.250967e-01,13:1.183859e-01):7.580955e-02):1.614686e-02,58:7.106478e-02):2.900285e-02,14:2.110083e-01):1.778239e-02):5.406490e-02):8.544990e-02):2.067487e-02,((95:7.361327e-02,((((93:1.677791e-02,91:3.066478e-04):7.804540e-04,92:9.447366e-03):8.108330e-02,(88:5.506569e-02,(87:1.227868e-01,89:9.640212e-03):3.064990e-02):1.831629e-01):7.013742e-02,94:1.836744e-01):5.738522e-02):8.818400e-02,(((101:1.368795e-02,98:1.566285e-02):3.311475e-02,(100:2.808496e-02,99:2.967192e-03):6.127398e-02):1.689317e-01,(97:3.562808e-02,96:3.242489e-03):7.511459e-02):8.121140e-02):2.124601e-01):2.527582e-01,((((((42:1.148176e-01,((43:3.756536e-03,44:5.203610e-04):2.452894e-02,78:6.087138e-02):2.017828e-01):7.410650e-02,((76:3.446734e-02,75:1.340300e-01):9.488523e-02,(45:4.066246e-02,74:4.167247e-03):1.662180e-01):2.603752e-02):4.987276e-02,(77:3.544331e-03,46:1.421747e-01):3.244698e-02):9.539577e-02,(52:5.237339e-02,53:5.767101e-02):5.488041e-01):8.581637e-02,((82:1.380846e-02,(84:3.878145e-02,83:4.990885e-02):1.030999e-01):9.013931e-02,((80:3.891941e-02,81:1.104259e-02):7.019128e-02,85:2.357240e-01):4.020737e-02):1.766614e-01):8.031048e-02,79:3.461904e-01):1.707760e-01):2.304621e-01):2.035364e-01,(3:4.491780e-01,2:4.949248e-01):8.594258e-02,1:4.537811e-01);
   tree gen.33000 = [&U] ((((50:1.446115e-01,49:3.729264e-01):3.224999e-01,(48:6.047833e-03,47:6.212007e-03):1.162112e+00):3.262948e-01,(((((((((41:2.734252e-01,(39:2.158900e-03,38:9.660368e-05):5.575137e-01):1.377988e-01,((71:1.177921e-01,72:1.737239e-01):1.251444e-01,40:4.527485e-02):1.938956e-01):7.203047e-02,73:2.953922e-01):4.161197e-01,(37:2.121591e-02,(70:8.008727e-03,69:1.495890e-02):3.815061e-02):5.492951e-01):8.568901e-02,((30:1.666265e-04,67:9.188428e-03):1.485062e-01,31:1.708972e-01):1.738366e-01):3.938330e-02,68:4.337798e-01):2.938151e-02,((((90:7.075436e-01,(34:2.448667e-03,((32:1.536390e-03,33:5.641619e-04):1.499922e-03,35:4.540052e-03):2.022662e-03):2.348924e-01):6.056205e-02,((64:1.054726e-01,(63:3.238421e-03,10:1.786437e-02):5.379993e-02):5.941589e-02,27:1.685317e-01):8.871962e-02):5.391758e-02,((((66:8.666675e-02,(7:1.318083e-01,(6:3.006442e-05,8:4.563604e-04):1.204317e-02):5.526323e-02):3.488548e-02,(57:2.182601e-03,9:2.344580e-03):1.006190e-01):1.182726e-01,(56:2.009889e-02,55:3.860097e-03):1.519587e-01):2.109079e-02,((((24:2.949866e-04,((5:2.459221e-03,25:3.884172e-03):8.013432e-04,23:1.869550e-04):1.184437e-03):1.714208e-01,((((54:6.494662e-03,(20:3.755734e-04,22:6.664468e-02):2.445097e-03):2.410312e-03,((65:1.575060e-04,21:2.747790e-02):2.078948e-03,19:2.756279e-03):3.151116e-03):4.032881e-03,36:2.204381e-02):7.735627e-05,4:2.545066e-02):2.253386e-01):5.283887e-02,18:2.770737e-01):8.156828e-02,29:1.967798e-01):5.575196e-02):4.077644e-02):5.044619e-02,(((59:7.752052e-02,((61:2.522623e-02,86:3.432750e-01):9.245325e-03,62:6.581415e-04):1.919603e-01):3.165359e-02,((12:3.167288e-03,26:1.137543e-02):1.007700e-03,11:5.600649e-03):1.683423e-01):2.201384e-02,((((60:6.797496e-03,28:4.328417e-02):1.993377e-01,(((51:6.505663e-03,(16:3.661211e-05,15:8.013647e-03):1.642976e-03):6.056483e-03,17:1.446376e-02):1.250967e-01,13:1.183859e-01):1.780042e-02):1.559738e-02,58:7.106478e-02):2.225423e-02,14:2.110083e-01):1.778239e-02):4.998118e-02):4.491221e-02):3.428222e-02,((95:7.361327e-02,(((93:1.570132e-02,(91:3.927000e-04,92:1.459974e-03):2.772205e-03):7.975582e-02,(88:5.506569e-02,(87:1.227868e-01,89:3.443685e-03):3.064990e-02):2.237433e-01):1.071107e-01,94:1.836744e-01):7.413706e-02):8.818400e-02,((101:1.234761e-02,((100:2.808496e-02,99:6.706540e-03):3.383728e-02,98:1.808717e-02):1.293823e-01):7.363712e-02,(97:2.984819e-02,96:3.242489e-03):7.511459e-02):8.121140e-02):2.124601e-01):2.527582e-01,((((((42:1.148176e-01,((43:2.669015e-03,44:3.215612e-04):2.452894e-02,78:8.345133e-02):2.001191e-01):3.941874e-02,((76:2.259730e-02,75:1.340300e-01):9.488523e-02,(45:4.066246e-02,74:2.562868e-03):1.487589e-01):3.420897e-02):9.483805e-02,(77:4.545456e-03,46:1.421747e-01):2.668287e-02):6.931088e-02,(52:5.389306e-02,53:5.767101e-02):5.488041e-01):8.581637e-02,((82:2.009375e-02,(84:3.878145e-02,83:4.990885e-02):1.030999e-01):9.013931e-02,((80:7.821132e-02,81:1.104259e-02):7.019128e-02,85:2.991840e-01):1.941276e-02):1.766614e-01):8.031048e-02,79:3.461904e-01):1.707760e-01):2.304621e-01):2.035364e-01,(3:4.430646e-01,2:3.613211e-01):2.165523e-01,1:3.655526e-01);
   tree gen.34000 = [&U] ((((50:1.503572e-01,49:3.665732e-01):3.170058e-01,(48:2.517171e-03,47:7.232321e-03):1.142314e+00):3.132452e-01,(((((((((41:2.687672e-01,(39:2.122121e-03,38:8.574662e-04):5.480159e-01):1.354513e-01,((71:1.378365e-01,72:1.707644e-01):1.877525e-01,40:8.227492e-02):1.905925e-01):7.080337e-02,73:3.387609e-01):4.090307e-01,(37:2.085447e-02,(70:3.336360e-02,69:5.410233e-03):3.750068e-02):5.399374e-01):1.207179e-01,((30:5.177322e-05,67:9.031894e-03):1.459763e-01,31:1.679858e-01):1.708752e-01):1.107730e-02,68:4.771464e-01):5.510804e-02,((((90:6.954900e-01,((34:6.695273e-03,(32:3.430815e-03,33:2.219929e-03):4.425584e-04):9.823151e-05,35:4.310755e-03):2.242013e-01):5.672986e-02,((64:6.666617e-02,(63:6.963817e-03,10:2.600859e-02):5.288340e-02):5.840368e-02,27:1.493359e-01):9.678472e-02):5.299904e-02,((((66:8.519030e-02,(7:1.295628e-01,(6:9.165573e-03,8:5.662250e-04):8.248191e-03):1.188488e-01):3.429118e-02,(57:2.774311e-03,9:5.810860e-03):9.890489e-02):1.162578e-01,(56:1.605883e-02,55:3.794337e-03):8.350227e-02):3.346464e-02,(((4:2.481051e-02,(((54:3.369021e-03,(19:1.016021e-02,(65:5.155972e-04,21:9.127953e-03):2.108128e-02):8.663409e-03):1.547270e-03,(20:2.108694e-03,22:3.327329e-02):1.804911e-03):3.964177e-03,36:2.111063e-02):2.022889e-03):2.214998e-01,(((23:2.047333e-04,5:2.509171e-03):9.799333e-04,(25:3.464402e-03,24:4.529876e-04):1.671420e-03):1.580441e-01,18:2.424837e-01):7.643147e-02):4.826132e-02,29:1.934275e-01):3.587478e-02):2.772712e-02):4.958680e-02,(((59:7.619989e-02,((61:2.797413e-02,62:1.881744e-03):9.859182e-03,86:3.374270e-01):1.584672e-01):1.599604e-02,(26:1.118164e-02,(11:5.505237e-03,12:5.292280e-04):2.337400e-03):1.482385e-01):2.147775e-02,((((60:6.681695e-03,28:8.945846e-02):1.959418e-01,(((51:1.959774e-03,(16:1.261208e-04,15:6.489559e-03):6.051499e-03):5.819741e-03,17:1.421735e-02):1.229656e-01,13:1.163691e-01):2.199495e-02):1.305854e-02,58:2.780293e-02):2.220490e-02,14:2.074135e-01):2.475507e-02):7.615432e-02):4.414709e-02):3.041599e-02,((95:7.235920e-02,(((93:1.028884e-02,(91:3.860100e-04,92:1.435102e-03):2.668244e-03):7.922613e-02,(88:5.412759e-02,(87:1.181589e-01,89:3.385018e-03):3.460084e-02):2.199317e-01):9.335759e-02,94:1.519095e-01):1.224342e-02):8.668170e-02,((98:3.674536e-02,((100:3.836739e-02,99:6.592288e-03):5.367928e-03,101:1.213726e-02):1.271781e-01):7.238265e-02,(97:7.109368e-03,96:3.973134e-03):9.357117e-02):7.998943e-02):2.088406e-01):2.777437e-01,((((((42:1.128616e-01,((43:9.229873e-04,44:3.160831e-04):4.958454e-02,78:6.219417e-02):1.967099e-01):3.874721e-02,((76:1.607452e-02,75:1.317467e-01):9.326877e-02,(45:3.970946e-02,74:7.889533e-03):1.511843e-01):3.471737e-02):7.432176e-02,(46:1.445497e-01,77:3.195452e-04):1.766145e-02):7.942398e-02,(52:3.454180e-02,53:5.668853e-02):5.394548e-01):6.753260e-02,((82:1.975143e-02,(84:3.406039e-02,83:4.905860e-02):1.013435e-01):7.500672e-02,((80:9.385061e-02,81:2.439068e-02):5.256330e-02,85:2.940871e-01):5.906943e-02):1.667008e-01):7.894232e-02,79:3.016791e-01):1.678666e-01):2.894949e-01):2.000690e-01,(3:5.509265e-01,2:3.551656e-01):2.128631e-01,1:3.593250e-01);
   tree gen.35000 = [&U] ((((50:1.565943e-01,49:3.817794e-01):3.301558e-01,(48:2.621588e-03,47:7.532331e-03):1.189699e+00):2.500970e-01,(((((((((41:2.799161e-01,(39:2.020813e-03,38:7.852767e-04):5.707487e-01):1.410701e-01,((71:1.435543e-01,72:1.778480e-01):1.955408e-01,40:1.472155e-02):1.984986e-01):7.374042e-02,73:3.528134e-01):4.182180e-01,(37:1.993119e-02,(70:3.474758e-02,69:2.342919e-02):3.905628e-02):5.623350e-01):7.509905e-02,68:3.375514e-01):1.153681e-02,((30:7.652889e-04,67:3.744719e-03):1.520316e-01,31:1.749542e-01):1.779634e-01):5.667180e-02,(((90:7.243402e-01,(((35:4.409238e-03,33:1.580124e-03):2.077436e-03,(32:3.597212e-03,34:4.061549e-03):1.045184e-04):2.349868e-01,((64:6.943161e-02,(63:8.544770e-03,10:3.331590e-02):5.449896e-02):6.082638e-02,27:1.555307e-01):1.007995e-01):2.591622e-02):8.628746e-02,((((66:8.872416e-02,(7:1.349373e-01,(6:9.545779e-03,8:1.909082e-03):8.590341e-03):1.237789e-01):3.571364e-02,(57:2.889395e-03,9:6.051906e-03):1.030077e-01):1.210804e-01,(56:1.672498e-02,55:3.951734e-03):8.696611e-02):3.485282e-02,(((4:2.583970e-02,((20:1.982679e-03,(22:3.465353e-02,(54:8.428755e-03,(19:4.648881e-03,(65:1.564538e-04,21:9.506598e-03):2.195577e-02):7.285717e-03):2.450703e-03):1.879782e-03):4.128618e-03,36:2.198634e-02):5.182440e-03):2.306880e-01,((23:5.445431e-04,(24:4.083482e-04,(25:3.941158e-03,5:1.506175e-03):1.782638e-03):6.557816e-04):1.670155e-01,18:2.525424e-01):7.960199e-02):5.026330e-02,29:2.014513e-01):3.736294e-02):2.887729e-02):5.501565e-02,(((59:7.120214e-02,((61:1.570447e-02,86:3.514242e-01):5.570418e-03,62:1.959802e-03):1.652015e-01):2.029420e-02,(11:5.733605e-03,(12:1.438470e-03,26:1.164547e-02):5.439394e-04):1.586231e-01):1.372103e-02,((((60:3.356804e-03,28:1.106286e-01):1.957837e-01,(((51:2.041069e-03,(16:2.972173e-03,15:5.561300e-03):1.098080e-03):6.714174e-03,17:1.964582e-02):1.295058e-01,13:1.211963e-01):2.438104e-02):1.793915e-02,58:2.895625e-02):2.312600e-02,14:2.160175e-01):2.578196e-02):7.931335e-02):4.518362e-02):3.160226e-02,(((95:7.536080e-02,(((92:4.749934e-04,91:4.020225e-04):1.623412e-03,93:1.377391e-02):9.935426e-02,(88:5.637291e-02,(87:1.230603e-01,89:9.785649e-03):2.525529e-02):2.290549e-01):1.032171e-01):1.218995e-02,94:1.582110e-01):8.676685e-02,((98:3.826962e-02,(99:6.865749e-03,(101:1.282286e-02,100:6.959594e-03):1.305048e-02):6.489968e-02):1.196942e-01,(97:7.404278e-03,96:4.137947e-03):1.212460e-01):9.674644e-02):1.995092e-01):2.892651e-01,((((((42:1.224084e-01,((43:9.612746e-04,44:1.252998e-03):1.160141e-02,78:9.956644e-02):2.119856e-01):6.485143e-02,((76:1.674132e-02,75:1.372118e-01):1.035876e-01,(45:4.135669e-02,74:6.327562e-03):1.574557e-01):3.211764e-02):5.546273e-02,(46:1.505459e-01,77:3.328005e-04):4.212520e-02):1.150701e-01,(52:3.597466e-02,53:5.904008e-02):5.578449e-01):6.088917e-02,((82:2.057076e-02,(84:2.060423e-02,83:4.184781e-02):1.055474e-01):1.377794e-01,((80:7.432264e-02,81:2.540245e-02):7.065309e-02,85:3.062864e-01):3.915245e-02):1.736158e-01):8.221700e-02,79:3.141933e-01):1.748301e-01):3.015037e-01):2.083682e-01,(3:5.737799e-01,2:3.698986e-01):1.352239e-01,1:3.742305e-01);
   tree gen.36000 = [&U] ((((50:1.636678e-01,49:3.817794e-01):3.301558e-01,(48:2.621588e-03,47:7.532331e-03):1.189699e+00):2.500970e-01,((((68:3.375514e-01,(((30:7.652889e-04,67:3.744719e-03):1.520316e-01,31:1.749542e-01):1.779634e-01,((((41:2.069464e-01,(39:2.199823e-03,38:4.247017e-04):5.707487e-01):1.831723e-01,((71:1.435543e-01,72:1.556303e-01):1.314805e-01,40:4.130534e-02):1.984986e-01):7.319121e-02,73:3.528134e-01):4.182180e-01,(37:1.092059e-02,(70:3.474758e-02,69:2.356374e-02):3.905628e-02):5.623350e-01):7.449547e-02):1.334519e-02):5.341318e-02,((((32:5.534758e-04,(33:1.555067e-03,(35:1.746266e-03,34:2.057451e-03):2.287103e-03):7.756167e-05):2.253281e-01,((64:8.183012e-02,(63:3.913149e-02,10:2.249193e-02):7.072622e-02):6.082638e-02,27:1.555307e-01):9.352349e-02):2.769881e-02,((((66:6.438675e-02,(7:1.349373e-01,(6:9.545779e-03,8:1.909082e-03):7.484775e-03):4.263960e-02):3.571364e-02,(57:3.817128e-03,9:8.984902e-03):1.030077e-01):1.210804e-01,(56:1.672498e-02,55:6.991435e-04):8.760413e-02):3.485282e-02,(((4:2.583970e-02,(((((19:4.648881e-03,(65:1.564538e-04,21:2.615176e-04):2.389694e-02):4.802010e-03,54:4.316521e-03):9.282545e-03,22:5.833766e-02):1.380004e-03,20:1.982679e-03):4.128618e-03,36:2.198634e-02):6.264078e-03):2.306880e-01,(((23:3.920816e-03,(25:3.565497e-03,5:1.506175e-03):6.926811e-04):1.884523e-03,24:3.157608e-04):1.604731e-01,18:2.525424e-01):8.286130e-02):3.284084e-02,29:1.882677e-01):3.135448e-02):5.132384e-02):2.305958e-02,(90:7.243402e-01,(((59:5.831161e-02,(86:4.803098e-01,(62:1.337784e-03,61:1.570447e-02):7.759456e-03):1.578682e-01):3.483016e-02,(26:1.164547e-02,(12:1.085744e-03,11:5.733605e-03):8.316314e-03):1.586231e-01):1.843348e-02,((((60:9.885447e-03,28:1.106286e-01):1.957837e-01,(((16:2.972173e-03,15:5.561300e-03):5.050711e-03,(51:2.041069e-03,17:6.514480e-03):1.162877e-02):1.333463e-01,13:1.211963e-01):3.018450e-02):2.926357e-02,58:2.895625e-02):8.115668e-03,14:2.034352e-01):5.472395e-02):5.202471e-02):1.531294e-02):8.420740e-02):4.093989e-02,((95:7.536080e-02,(((93:1.397810e-02,(92:2.115251e-03,91:1.648798e-03):8.885172e-03):9.544287e-02,(88:3.000014e-02,(87:1.230603e-01,89:9.785649e-03):2.525529e-02):2.290549e-01):1.032171e-01,94:1.436414e-01):5.579529e-02):9.022498e-02,((98:3.826962e-02,(99:5.025419e-03,(101:1.219395e-02,100:2.085702e-02):2.232022e-02):6.489968e-02):1.129549e-01,(97:1.146502e-02,96:2.406323e-03):5.791891e-02):8.553540e-02):1.995092e-01):2.009039e-01,((((((42:1.224084e-01,((43:1.714378e-03,44:5.517632e-04):2.934450e-02,78:1.196248e-01):2.286455e-01):5.410214e-02,((76:1.674132e-02,75:1.424751e-01):7.841406e-02,(45:4.135669e-02,74:6.327562e-03):1.574557e-01):4.296824e-02):5.878502e-02,(46:1.505459e-01,77:3.328005e-04):5.364695e-02):1.150701e-01,(52:3.597466e-02,53:2.563415e-02):5.578449e-01):6.088917e-02,((82:5.579034e-02,(84:7.587049e-02,83:4.184781e-02):1.055474e-01):6.983941e-02,((80:1.922261e-02,81:2.189325e-02):7.065309e-02,85:3.062864e-01):3.915245e-02):2.094867e-01):8.221700e-02,79:3.141933e-01):1.748301e-01):3.015037e-01):2.083682e-01,(3:5.737799e-01,2:3.698986e-01):1.352239e-01,1:3.742305e-01);
   tree gen.37000 = [&U] ((((47:7.084589e-03,48:5.564371e-03):1.172207e+00,(49:3.815957e-01,50:2.064231e-01):3.671099e-01):2.641131e-01,((((((77:1.671762e-03,46:1.503515e-01):6.476062e-03,((42:6.970232e-02,(78:5.494358e-02,(44:4.663998e-03,43:7.265503e-04):6.669660e-02):1.617054e-01):5.379054e-02,((45:3.651191e-02,74:2.649370e-03):1.779479e-01,(75:9.843555e-02,76:2.512323e-02):1.137398e-01):3.597800e-02):9.140048e-02):7.850289e-02,(53:2.567011e-02,52:5.844453e-02):5.266104e-01):5.930718e-02,((85:2.674374e-01,(80:1.999758e-02,81:1.175000e-02):4.610952e-02):5.189722e-02,(82:9.660184e-03,(84:4.520589e-02,83:5.633392e-02):8.900981e-02):6.188372e-02):2.323223e-01):1.164311e-01,79:3.291629e-01):9.414041e-02,((((((32:5.895394e-04,((34:1.414248e-03,35:9.276153e-04):5.019683e-03,33:3.707309e-03):2.707150e-03):2.369219e-01,(((10:1.355404e-02,63:1.586845e-02):6.886168e-02,64:8.276992e-02):4.731232e-02,27:1.703648e-01):9.213722e-02):4.358957e-02,(((((25:3.099471e-03,5:5.811665e-05):1.772203e-03,(24:2.803132e-03,23:6.424069e-04):7.639428e-05):1.975513e-01,((((((21:7.267600e-03,65:1.934467e-02):1.351799e-02,54:1.433930e-02):1.979562e-03,19:2.776455e-03):4.200332e-03,(22:4.879510e-02,20:7.343139e-04):8.046611e-03):5.589033e-03,4:3.482455e-02):2.734101e-03,36:2.072083e-02):2.215214e-01):3.870906e-02,29:2.033476e-01):4.405840e-02,((18:2.955395e-01,((((6:2.082356e-03,8:8.811385e-04):6.627571e-03,7:1.393618e-01):4.960436e-02,66:4.343399e-02):5.248987e-02,(57:2.593543e-02,9:3.906547e-02):1.363434e-01):6.925553e-02):3.129880e-02,(55:4.938838e-03,56:1.390085e-03):7.839688e-02):4.313274e-02):8.068607e-02):5.961129e-02,(((59:7.856149e-02,((62:2.302327e-03,61:1.161999e-02):7.708208e-03,86:4.516520e-01):1.962886e-01):1.667278e-02,(11:1.811358e-03,(12:4.952177e-04,26:1.177951e-02):2.477892e-03):2.238207e-01):1.008494e-02,(14:1.834255e-01,(((28:3.833474e-02,60:2.006694e-02):2.591356e-01,((51:2.405277e-03,(17:1.281239e-02,(16:9.553402e-04,15:6.536087e-03):2.874164e-03):1.164133e-03):1.371899e-01,13:1.145261e-01):3.898876e-02):3.189198e-02,58:3.915314e-02):1.795911e-02):2.799412e-02):3.985206e-02):4.101340e-02,(90:5.674715e-01,(((97:3.916272e-02,96:7.080725e-03):4.827225e-02,(101:5.132342e-02,((100:3.312864e-02,99:6.096310e-03):7.826104e-02,98:3.252120e-02):7.078132e-02):8.010153e-02):3.347752e-02,((94:1.346894e-01,((92:2.162214e-02,(93:4.714426e-03,91:4.379903e-03):7.811041e-04):1.266107e-01,((87:1.446092e-01,89:2.020937e-03):7.569241e-02,88:3.214240e-02):2.262122e-01):9.100330e-02):1.237591e-02,95:1.008869e-01):1.072384e-01):1.587682e-01):5.669153e-02):4.629771e-02,((((((41:4.900211e-02,(72:1.346160e-01,71:1.363525e-01):6.917168e-02):2.473910e-01,(40:1.138926e-01,(39:5.603391e-04,38:1.861129e-03):5.705435e-01):1.573284e-01):7.453917e-02,73:2.970766e-01):4.359583e-01,((70:1.999746e-02,69:2.510751e-02):2.002690e-02,37:2.515353e-02):5.374243e-01):8.700517e-02,68:3.476720e-01):2.695899e-02,(31:1.427625e-01,(67:1.012709e-02,30:2.127256e-03):1.946699e-01):1.359222e-01):3.220818e-02):2.841559e-01):3.482783e-01):1.624556e-01,(3:5.008064e-01,2:4.813082e-01):1.437248e-01,1:3.298927e-01);
   tree gen.38000 = [&U] ((((50:1.636678e-01,49:3.817794e-01):3.301558e-01,(48:6.476155e-03,47:9.173914e-03):1.280162e+00):2.785449e-01,((((((30:6.831701e-03,67:2.822953e-03):1.395699e-01,31:1.783773e-01):1.746756e-01,(68:3.375514e-01,((((41:2.069464e-01,(39:2.199823e-03,38:2.663778e-03):6.746500e-01):1.441698e-01,((71:1.435543e-01,72:2.140909e-01):1.151267e-01,40:1.049653e-02):2.497323e-01):1.119540e-01,73:3.528134e-01):4.182180e-01,(37:7.073300e-02,(70:3.130508e-02,69:2.356374e-02):6.273799e-02):4.910241e-01):1.626401e-01):5.929193e-02):6.217256e-02,(90:7.243402e-01,(((((32:2.080117e-03,(35:1.975679e-03,34:3.404123e-04):9.908586e-04):2.961157e-03,33:3.633308e-04):2.253281e-01,((64:5.714621e-02,(63:3.632170e-02,10:4.285423e-02):4.947867e-02):7.003091e-02,27:1.282719e-01):1.121467e-01):3.968490e-02,((((66:7.352893e-02,(7:1.349373e-01,(6:6.056331e-04,8:2.415762e-03):1.678767e-02):5.120244e-02):2.153891e-02,(57:3.087298e-03,9:5.840299e-02):1.474004e-01):1.612842e-01,(56:1.733236e-03,55:6.991435e-04):8.760413e-02):2.568249e-02,((((36:1.740719e-02,(((19:2.210012e-03,(65:5.438162e-04,(54:1.915618e-02,21:8.354622e-04):2.056944e-02):1.168378e-02):8.685822e-03,22:7.686163e-02):3.085373e-04,20:1.053784e-02):3.264144e-03):1.567283e-03,4:2.368974e-02):1.433064e-01,((25:3.565497e-03,(23:1.946296e-03,(5:1.406090e-03,24:9.783640e-04):3.092077e-04):1.731586e-03):1.387988e-01,18:2.525424e-01):5.723894e-02):6.436488e-02,29:1.882677e-01):6.563958e-02):5.972296e-02):2.948661e-02,(((59:8.801763e-02,(86:4.277700e-01,(62:7.306840e-03,61:2.319235e-03):2.358375e-02):1.425652e-01):1.854863e-02,((12:1.085744e-03,11:4.407543e-03):8.864653e-04,26:1.179262e-02):1.421903e-01):3.000932e-02,((((60:1.461159e-02,28:1.216380e-01):1.659111e-01,(((51:1.687603e-03,(16:1.534505e-03,15:5.561300e-03):4.823138e-03):9.095861e-03,17:6.347426e-03):1.657623e-01,13:1.199685e-01):1.907066e-02):2.787129e-02,58:1.535341e-02):5.482501e-02,14:2.034352e-01):1.787218e-02):5.970666e-02):1.454686e-02):8.420740e-02):2.765034e-02,((95:7.261915e-02,(((93:8.606146e-03,(91:7.222055e-04,92:3.947692e-03):3.198030e-03):7.442457e-02,(88:5.263822e-02,(87:1.800166e-01,89:9.709177e-04):2.863544e-02):1.726441e-01):9.014085e-02,94:1.603830e-01):4.803498e-02):7.286680e-02,((98:1.233443e-02,((99:8.918401e-03,100:2.531400e-02):2.763950e-03,101:1.769873e-02):7.109007e-02):8.357769e-02,(97:1.146502e-02,96:1.376751e-02):1.216976e-01):1.068248e-01):1.995092e-01):2.009039e-01,((((((42:1.224084e-01,((43:1.714378e-03,44:4.892999e-04):2.934450e-02,78:1.011622e-01):2.286455e-01):6.254928e-02,((76:1.371776e-02,75:1.150121e-01):9.414252e-02,(45:4.135669e-02,74:7.028137e-03):1.574557e-01):1.444795e-02):5.878502e-02,(46:8.769016e-02,77:4.830421e-04):4.842952e-02):7.409703e-02,(52:3.597466e-02,53:5.338362e-02):5.578449e-01):7.150906e-02,((82:1.072973e-02,(84:5.710060e-02,83:2.579435e-02):5.933239e-02):6.983941e-02,((80:1.922261e-02,81:2.189325e-02):6.113344e-02,85:3.062864e-01):5.512786e-02):2.652009e-01):7.649625e-02,79:2.883669e-01):2.003267e-01):3.015037e-01):1.810933e-01,(3:4.096081e-01,2:3.698986e-01):1.372997e-01,1:3.742305e-01);
   tree gen.39000 = [&U] ((((50:1.636678e-01,49:3.817794e-01):3.301558e-01,(48:1.162907e-02,47:5.678882e-03):1.280162e+00):2.785449e-01,((((((30:1.929007e-03,67:4.235223e-03):1.395699e-01,31:1.783773e-01):1.746756e-01,(68:3.375514e-01,((((41:2.069464e-01,(39:2.199823e-03,38:7.327065e-04):6.746500e-01):1.441698e-01,((71:1.014107e-01,72:2.140909e-01):1.376462e-01,40:6.912023e-03):2.497323e-01):1.377306e-01,73:3.528134e-01):4.182180e-01,(37:1.617574e-02,(70:6.416645e-02,69:2.356374e-02):3.245867e-02):5.693761e-01):3.261737e-02):5.929193e-02):6.217256e-02,(((((32:2.356501e-03,33:2.544262e-03):1.697134e-03,(35:1.975679e-03,34:1.089844e-03):4.739585e-05):2.243199e-01,((64:9.511801e-02,(63:2.068112e-02,10:9.065619e-03):1.128039e-01):7.003091e-02,27:1.282719e-01):1.121467e-01):3.968490e-02,((((66:7.572181e-02,(7:1.349373e-01,(6:6.056331e-04,8:6.678464e-04):6.729936e-03):4.628658e-02):4.425750e-02,(57:4.808585e-03,9:5.840299e-02):1.474004e-01):1.612842e-01,(56:2.489898e-03,55:7.781167e-03):7.890077e-02):3.766537e-02,(((4:2.368974e-02,((22:2.977561e-02,(20:3.575213e-03,(19:4.083620e-03,(21:2.188126e-03,(65:3.518681e-03,54:1.915618e-02):2.967128e-03):1.309097e-02):6.043217e-03):3.758236e-05):6.288530e-03,36:1.740719e-02):5.136536e-03):1.845195e-01,((23:1.516470e-03,((24:9.650526e-04,25:3.851525e-03):8.511277e-05,5:2.497888e-03):4.568529e-04):1.295152e-01,18:2.458524e-01):7.385831e-02):6.436488e-02,29:1.882677e-01):3.932213e-02):5.847302e-02):2.369662e-02,((((59:8.801763e-02,((11:4.407543e-03,26:1.179262e-02):8.864653e-04,12:1.085744e-03):1.421903e-01):1.854863e-02,((62:4.761972e-03,61:8.043995e-04):5.474710e-03,86:4.277700e-01):1.437417e-01):3.593480e-02,((((60:4.522051e-03,28:9.523868e-02):1.679795e-01,((51:1.687603e-03,(17:1.101315e-02,(16:1.534505e-03,15:5.561300e-03):4.594894e-03):1.724446e-03):1.465979e-01,13:1.199685e-01):1.480987e-02):2.787129e-02,58:1.535341e-02):5.482501e-02,14:2.034352e-01):4.822097e-02):8.266872e-02,90:7.243402e-01):4.760290e-03):8.420740e-02):2.765034e-02,((95:7.261915e-02,((((92:9.134062e-03,91:4.413577e-03):9.973726e-04,93:8.606146e-03):6.352878e-02,(88:2.163830e-02,(87:1.800166e-01,89:1.154382e-03):2.863544e-02):1.726441e-01):8.362105e-02,94:1.603830e-01):4.664805e-02):8.394098e-02,((98:4.383792e-02,((100:2.531400e-02,101:1.357332e-02):7.702259e-03,99:1.549650e-03):7.109007e-02):5.085063e-02,(97:2.961935e-02,96:1.642195e-02):1.173926e-01):1.068248e-01):1.666694e-01):2.009039e-01,((((((42:9.704408e-02,((43:1.714378e-03,44:8.632025e-04):1.188211e-01,78:1.225880e-01):4.627299e-02):6.949737e-02,((76:1.371776e-02,75:1.150121e-01):9.414252e-02,(45:4.135669e-02,74:6.017138e-03):1.574557e-01):2.029048e-02):5.878502e-02,(46:1.455998e-01,77:2.131138e-03):4.842952e-02):7.409703e-02,(52:1.616299e-02,53:5.338362e-02):5.578449e-01):7.150906e-02,((82:3.161913e-02,(84:5.710060e-02,83:2.579435e-02):5.933239e-02):6.983941e-02,((80:1.922261e-02,81:1.614156e-02):6.113344e-02,85:3.062864e-01):2.394208e-02):2.367242e-01):7.649625e-02,79:2.883669e-01):2.003267e-01):3.015037e-01):1.810933e-01,(3:4.096081e-01,2:3.698986e-01):1.372997e-01,1:4.198403e-01);
   tree gen.40000 = [&U] ((((50:1.667738e-01,49:3.890245e-01):3.364213e-01,(48:5.609677e-03,47:5.786652e-03):1.423023e+00):2.838309e-01,((((((30:4.903320e-03,67:4.315597e-03):1.422185e-01,31:2.092672e-01):1.779905e-01,(68:3.439572e-01,((((41:2.108737e-01,(39:2.477004e-03,38:5.986463e-04):6.874531e-01):2.310038e-01,((71:1.033352e-01,72:2.181537e-01):1.033517e-01,40:7.043195e-03):2.544715e-01):5.369154e-02,73:3.753455e-01):4.261546e-01,(37:2.063249e-02,(70:1.083474e-02,69:2.401091e-02):1.622670e-02):5.801814e-01):1.480073e-01):5.776714e-02):6.335243e-02,(((((32:1.508176e-04,33:2.592545e-03):3.854098e-03,(35:2.203679e-03,34:3.056893e-03):4.358069e-04):2.325759e-01,((64:9.692309e-02,(63:2.107359e-02,10:9.237661e-03):1.149446e-01):8.340164e-02,27:1.307062e-01):1.040505e-01):4.043802e-02,((((66:7.715881e-02,(7:1.647163e-01,(6:6.928952e-04,8:2.543317e-03):7.155601e-03):4.716497e-02):4.485493e-02,(57:4.899840e-03,9:5.951133e-02):8.984613e-02):1.677858e-01,(56:1.045321e-02,55:8.620468e-03):8.039810e-02):3.838016e-02,(((4:3.715583e-02,(((22:3.034067e-02,(19:4.161117e-03,(65:3.585456e-03,(54:1.131970e-02,21:2.229651e-03):1.196981e-03):1.333940e-02):6.046766e-03):3.878521e-05,20:7.531133e-03):6.407870e-03,36:1.773753e-02):5.234014e-03):1.607928e-01,((24:1.186321e-03,((5:3.822719e-04,25:3.924617e-03):1.032309e-04,23:1.241536e-03):7.713969e-04):1.329938e-01,18:2.505180e-01):7.525995e-02):5.376195e-02,29:1.918405e-01):4.661691e-02):3.687376e-02):5.754744e-02,((((59:8.968797e-02,((62:6.651482e-03,61:4.649584e-03):3.692835e-03,86:4.358879e-01):1.505548e-01):8.489686e-03,(12:1.052185e-03,(11:4.491186e-03,26:1.182528e-02):9.081546e-04):1.502217e-01):3.488989e-02,((((60:9.196315e-03,28:9.667071e-02):1.711673e-01,(((51:5.788744e-03,(16:1.350504e-03,15:5.666839e-03):3.270177e-03):4.408935e-03,17:6.405065e-03):1.432940e-01,13:1.222452e-01):1.509092e-02):1.611807e-02,58:1.564478e-02):1.360080e-02,14:2.072958e-01):2.472685e-02):6.230089e-02,90:7.338703e-01):4.850628e-03):8.580543e-02):2.817507e-02,((95:7.399727e-02,(((91:4.497335e-03,(93:8.769467e-03,92:2.180856e-06):9.677209e-03):6.354950e-02,(88:1.188467e-02,(87:1.834329e-01,89:2.294459e-02):4.671470e-02):1.759204e-01):5.484370e-02,94:1.747417e-01):4.639633e-02):8.553396e-02,((98:4.466985e-02,((100:4.741955e-03,99:1.289133e-02):6.406711e-02,101:1.383091e-02):7.243917e-02):5.181564e-02,(97:4.039857e-02,96:3.419678e-03):1.045952e-01):1.352818e-01):2.200977e-01):2.376790e-01,((((((42:9.888572e-02,((43:1.746912e-03,44:8.795838e-04):1.210760e-01,78:1.249144e-01):7.935373e-02):7.081625e-02,((76:1.397808e-02,75:1.495387e-01):9.592910e-02,(45:1.383101e-02,74:1.390364e-02):1.604438e-01):3.657261e-02):5.857447e-02,(46:1.483629e-01,77:1.417019e-03):1.565266e-02):5.890298e-02,(52:5.485420e-02,53:5.439670e-02):5.451919e-01):7.286611e-02,((82:4.224613e-03,(84:5.818422e-02,83:2.628386e-02):1.147564e-01):7.116478e-02,((80:6.243097e-02,81:1.644788e-02):6.229359e-02,85:3.120989e-01):2.439644e-02):2.412166e-01):7.794794e-02,79:2.938393e-01):1.870537e-01):2.334399e-01):1.845299e-01,(3:4.173814e-01,2:3.769183e-01):1.449429e-01,1:4.278077e-01);
   tree gen.41000 = [&U] ((((47:9.017186e-03,48:2.451351e-03):1.105820e+00,(49:3.812078e-01,50:1.774977e-01):3.294858e-01):2.263691e-01,((((((77:1.445322e-02,46:9.308502e-02):6.535353e-02,((42:7.312229e-02,(78:8.016712e-02,(44:1.856375e-04,43:8.823044e-04):7.907511e-02):1.003505e-01):5.074412e-02,((45:2.413676e-02,74:5.401196e-03):1.158207e-01,(75:1.353496e-01,76:2.370038e-02):6.947390e-02):2.788501e-02):8.831754e-02):1.087508e-01,(53:5.898333e-02,52:2.607894e-02):5.465581e-01):8.581659e-02,((85:2.282473e-01,(80:3.961331e-02,81:6.361625e-03):6.236697e-02):2.484655e-02,(82:2.558550e-02,(84:5.162583e-02,83:4.555728e-02):8.267305e-02):6.565012e-02):2.005097e-01):4.835188e-02,79:3.105209e-01):9.094536e-02,(((((((34:7.154660e-03,35:2.948682e-03):1.785982e-03,(33:4.613819e-04,32:4.807383e-04):8.849884e-04):2.485635e-01,(((10:2.132349e-02,63:4.771428e-02):6.496171e-02,64:7.313719e-02):4.463280e-02,27:1.607162e-01):8.691905e-02):3.264735e-02,(((((5:9.705310e-04,(24:3.358899e-03,23:2.127543e-03):1.274598e-04):1.127062e-04,25:7.765777e-03):1.801109e-01,((4:3.505670e-02,(22:3.450486e-02,((54:3.192412e-02,(65:1.034753e-02,(21:1.526327e-02,19:2.019960e-03):3.010133e-03):1.693089e-03):2.424661e-03,20:9.484168e-03):1.054002e-03):1.522627e-03):1.243668e-03,36:1.626651e-02):1.863001e-01):3.133766e-02,29:1.918310e-01):5.987856e-02,((18:2.744027e-01,((((6:1.203666e-03,8:9.485662e-04):9.850522e-03,7:1.314691e-01):2.712324e-02,66:6.279746e-02):5.635017e-02,(57:2.086552e-03,9:1.497664e-02):1.286216e-01):1.225856e-01):4.159657e-02,(55:4.647024e-03,56:1.210915e-02):9.329871e-02):4.856996e-02):5.476001e-02):5.193399e-02,(((59:7.461404e-02,(86:4.260728e-01,(61:1.124029e-02,62:3.225168e-03):1.284065e-02):2.020969e-01):1.575844e-02,(12:1.001931e-03,(11:7.901174e-03,26:8.074158e-03):2.971354e-03):1.629143e-01):5.893671e-02,(14:1.730372e-01,(((28:2.191106e-02,60:1.166659e-02):2.525097e-01,(((17:8.264791e-03,51:3.128324e-03):1.609030e-03,(16:5.345236e-04,15:4.765889e-03):2.793645e-03):1.323550e-01,13:1.080399e-01):4.649085e-02):1.434992e-02,58:3.946562e-02):2.096955e-02):2.093091e-02):8.595003e-02):4.682642e-02,(90:5.353329e-01,(((97:2.145947e-02,96:9.925017e-03):1.245815e-01,(101:4.508849e-02,((100:1.817451e-02,99:2.624218e-02):2.702298e-02,98:3.260218e-02):5.828724e-02):1.277580e-01):1.175733e-01,((94:1.270613e-01,(((93:3.743494e-03,92:1.022367e-02):1.470869e-02,91:4.958648e-04):1.034165e-01,((87:1.130689e-01,89:5.026273e-03):2.387614e-02,88:2.998975e-02):1.905335e-01):7.119975e-02):4.800732e-02,95:8.579533e-02):8.896356e-02):1.884867e-01):7.409141e-02):3.328135e-02,((((((41:9.760189e-02,(72:1.289140e-01,71:1.286302e-01):7.601494e-02):3.103218e-01,(40:1.210516e-01,(39:1.351805e-03,38:5.488444e-04):5.447152e-01):1.158006e-01):5.515438e-02,73:2.367017e-01):4.105637e-01,((70:1.896768e-02,69:2.071281e-02):2.697456e-02,37:4.104767e-02):4.710790e-01):9.474165e-02,68:3.279816e-01):3.029684e-02,(31:2.040293e-01,(67:2.234142e-03,30:4.221575e-03):1.451217e-01):2.108651e-01):3.751620e-02):2.360404e-01):2.691721e-01):1.915478e-01,(3:4.609822e-01,2:3.784097e-01):1.341449e-01,1:3.475242e-01);
   tree gen.42000 = [&U] ((((47:9.017186e-03,48:2.451351e-03):1.349349e+00,(49:3.812078e-01,50:1.745095e-01):3.294858e-01):2.263691e-01,((((((77:1.445322e-02,46:8.290989e-02):6.535353e-02,((42:9.244076e-02,(78:8.016712e-02,(44:5.458351e-04,43:8.823044e-04):7.907511e-02):1.003505e-01):5.613752e-02,((45:2.413676e-02,74:2.913823e-03):1.158207e-01,(75:1.353496e-01,76:2.370038e-02):6.947390e-02):2.788501e-02):8.831754e-02):9.142740e-02,(53:5.898333e-02,52:2.607894e-02):5.465581e-01):6.457119e-02,((85:2.273989e-01,(80:3.961331e-02,81:6.361625e-03):6.236697e-02):5.451816e-02,(82:9.568345e-03,(84:4.980873e-02,83:3.231485e-02):9.760890e-02):6.565012e-02):2.005097e-01):4.835188e-02,79:2.693882e-01):1.267134e-01,((((((32:2.055273e-04,((33:9.697480e-04,34:6.131087e-03):1.384634e-05,35:1.223133e-03):4.828134e-04):2.485635e-01,(((10:6.218944e-03,63:6.707298e-05):1.107139e-01,64:7.313719e-02):4.463280e-02,27:1.607162e-01):8.691905e-02):4.350633e-02,((((5:9.705310e-04,(24:2.701079e-03,(23:2.091617e-03,25:1.174564e-03):9.735498e-05):8.246616e-04):1.746649e-01,((((((21:1.494465e-02,(54:3.192412e-02,65:1.020714e-02):2.032857e-03):1.792250e-02,19:2.019960e-03):9.413280e-03,22:3.450486e-02):1.034803e-03,20:9.484168e-03):2.342491e-03,4:4.675057e-02):1.973916e-04,36:1.695760e-02):1.788766e-01):3.737790e-02,29:1.918310e-01):5.599512e-02,((18:2.744027e-01,((((6:2.242984e-03,8:9.485662e-04):1.117339e-02,7:1.314691e-01):3.873205e-02,66:1.143460e-01):5.223812e-02,(57:3.983177e-04,9:1.221278e-02):1.286216e-01):1.225856e-01):3.028492e-02,(55:4.647024e-03,56:1.210915e-02):1.136019e-01):2.962170e-02):5.707070e-02):6.161680e-02,(((59:7.461404e-02,(86:4.260728e-01,(61:2.614417e-03,62:3.225168e-03):2.138881e-03):2.020969e-01):1.516912e-02,(12:6.546559e-04,(11:7.081645e-04,26:4.987080e-03):1.736771e-03):1.599099e-01):2.393428e-02,(14:1.730372e-01,(((28:2.191106e-02,60:1.512498e-02):2.525097e-01,((17:8.264791e-03,(51:3.165487e-03,(16:1.498503e-04,15:3.451472e-03):2.753209e-03):1.684625e-03):1.334709e-01,13:1.080399e-01):6.142378e-02):1.739894e-02,58:4.216691e-02):1.767781e-02):3.386807e-02):5.625916e-02):4.682642e-02,(90:5.353329e-01,(((97:5.158296e-02,96:2.395312e-03):6.293494e-02,((100:1.400407e-02,99:3.775019e-02):4.099595e-02,(101:6.564238e-02,98:4.111136e-02):4.018158e-03):1.479901e-01):1.175733e-01,((94:1.270613e-01,((93:4.800262e-03,(91:4.727692e-04,92:1.072186e-02):7.807635e-03):1.029530e-01,((87:1.130689e-01,89:5.026273e-03):1.441981e-02,88:3.433474e-03):2.089742e-01):7.119975e-02):4.800732e-02,95:8.579533e-02):8.896356e-02):1.884867e-01):7.409141e-02):3.328135e-02,((((((41:9.760189e-02,(72:1.289140e-01,71:1.286302e-01):7.601494e-02):3.103218e-01,(40:1.210516e-01,(39:9.851488e-04,38:5.488444e-04):5.447152e-01):1.884047e-01):5.515438e-02,73:2.659257e-01):4.404550e-01,((70:1.896768e-02,69:4.325257e-02):1.590892e-02,37:5.280100e-02):4.710790e-01):9.474165e-02,68:3.279816e-01):3.819377e-02,(31:2.040293e-01,(67:1.363880e-02,30:2.145064e-03):1.414174e-01):2.246796e-01):3.751620e-02):2.360404e-01):2.620825e-01):1.915478e-01,(3:4.609822e-01,2:3.784097e-01):1.341449e-01,1:3.475242e-01);
   tree gen.43000 = [&U] ((((50:1.634771e-01,49:4.123487e-01):3.698542e-01,(48:4.824888e-03,47:7.362520e-03):1.394893e+00):2.848400e-01,(((90:7.193633e-01,((95:7.330847e-02,(((93:5.269829e-03,(92:8.163602e-05,91:9.643364e-04):5.352262e-03):8.639751e-02,(88:1.632492e-02,(87:1.506898e-01,89:1.409748e-02):2.463607e-02):2.190361e-01):3.481158e-02,94:1.712874e-01):4.828297e-02):8.384315e-02,(((100:7.040570e-03,99:6.985591e-04):5.060685e-02,(98:1.640289e-02,101:4.960376e-03):3.696571e-02):1.447400e-01,(97:1.803213e-02,96:1.085614e-02):5.153708e-02):5.030896e-02):2.157469e-01):9.066005e-02,((((30:1.324352e-02,67:5.572303e-04):1.601143e-01,31:1.582369e-01):1.888191e-01,(68:3.371579e-01,((((41:2.067052e-01,(39:6.970011e-04,38:3.077716e-03):6.738637e-01):2.277793e-01,((71:1.012925e-01,72:2.138413e-01):1.162988e-01,40:6.903967e-03):2.494412e-01):6.217488e-02,73:2.009673e-01):3.919051e-01,(37:2.022463e-02,(70:2.227089e-03,69:1.684549e-02):4.263845e-02):5.687125e-01):5.682903e-02):4.702419e-02):7.471916e-02,(((((32:3.789324e-03,33:2.729007e-03):4.995155e-04,(35:8.841727e-03,34:2.141373e-03):3.403026e-04):1.954037e-01,((64:9.500715e-02,(63:4.662674e-02,10:1.051960e-02):3.535881e-02):8.175298e-02,27:1.826929e-01):9.252291e-02):5.517791e-02,((((66:5.004593e-02,(7:1.704848e-01,(6:5.762777e-03,8:6.273720e-04):1.344261e-02):4.873970e-02):4.994334e-02,(57:4.802981e-03,9:8.289117e-03):2.134787e-01):1.303920e-01,(56:1.024658e-02,55:3.804165e-03):7.296949e-02):1.220786e-02,(((4:3.642134e-02,(36:2.343463e-02,((19:2.058531e-03,(65:1.822533e-03,21:2.094195e-02):7.571261e-03):1.146915e-02,((20:9.271088e-04,54:4.924670e-02):2.860797e-04,22:3.096575e-02):2.373522e-03):1.306717e-02):5.081567e-04):1.539731e-01,((24:2.058828e-04,(23:7.125172e-04,(5:2.782105e-03,25:2.522440e-03):1.164265e-03):6.592684e-03):1.485099e-01,18:2.455658e-01):7.009678e-02):5.278595e-02,29:1.880482e-01):4.842669e-02):6.094700e-02):3.321514e-02,(((59:8.840014e-02,(61:4.344786e-03,(86:3.832141e-01,62:6.011025e-03):4.318283e-03):2.172470e-01):2.446064e-02,((11:2.574941e-03,26:7.363741e-03):1.345800e-03,12:3.287926e-03):1.744387e-01):2.017274e-02,((((60:9.014524e-03,28:8.332296e-02):1.720327e-01,(((51:1.000111e-02,(16:3.464180e-04,15:7.595280e-03):2.781688e-03):3.835464e-03,17:5.308280e-03):1.360820e-01,13:9.332131e-02):4.741571e-02):3.661250e-02,58:1.295093e-02):1.603693e-02,14:2.031981e-01):2.279767e-02):6.106934e-02):5.070144e-02):1.072021e-02):2.714398e-01,(((((46:1.454301e-01,77:9.905427e-04):2.977663e-02,((42:9.693097e-02,((43:6.413289e-04,44:2.328443e-03):1.315533e-01,78:9.210291e-02):7.681003e-02):9.027745e-02,((76:3.440989e-02,75:1.282323e-01):9.382944e-02,(45:1.355760e-02,74:2.593155e-03):1.572722e-01):3.996496e-02):7.892710e-02):6.615441e-02,(52:6.127568e-02,53:5.332140e-02):4.597466e-01):9.653444e-02,((82:1.674826e-02,(84:3.272066e-02,83:2.576428e-02):1.007561e-01):9.605785e-02,((80:4.147587e-02,81:1.612274e-02):6.106219e-02,85:2.259777e-01):8.279155e-02):2.364483e-01):8.500183e-02,79:3.000154e-01):1.910722e-01):2.534903e-01):3.597562e-01,(3:5.050652e-01,2:4.183448e-01):1.509869e-01,1:3.487534e-01);
   tree gen.44000 = [&U] ((((47:5.985388e-03,48:3.988931e-03):1.384946e+00,(49:3.912645e-01,50:1.954597e-01):3.381780e-01):2.323410e-01,((((((77:6.706771e-03,46:1.121260e-01):6.236486e-02,((42:9.487945e-02,(78:8.228202e-02,(44:1.619560e-03,43:1.556357e-04):9.852951e-02):1.018430e-01):5.761849e-02,((45:2.477352e-02,74:1.173679e-02):1.188762e-01,(75:1.302300e-01,76:4.063106e-02):8.414979e-02):2.611796e-02):9.064746e-02):8.159384e-02,(53:6.053937e-02,52:2.676693e-02):5.609769e-01):8.239333e-02,((82:1.083526e-02,(84:3.230625e-02,83:3.542671e-02):1.001839e-01):1.223675e-01,((80:6.737496e-02,81:6.185759e-03):3.172862e-02,85:2.350790e-01):4.657661e-02):2.188910e-01):9.808745e-02,79:3.749687e-01):1.597114e-01,((((((34:2.469099e-03,(35:3.461242e-03,(32:7.591234e-04,33:4.234507e-05):1.077493e-03):3.869152e-04):2.587437e-01,(((10:6.383007e-03,63:8.446660e-03):9.125266e-02,64:9.497991e-02):8.198083e-02,27:1.649561e-01):8.921207e-02):4.385187e-02,(((((24:1.123996e-04,23:1.262088e-03):5.930012e-04,(25:1.113737e-03,5:1.057212e-03):2.778675e-03):1.773809e-01,(((4:3.582961e-02,((22:3.226137e-02,((54:1.337232e-02,21:4.321800e-03):8.004596e-04,65:2.363099e-03):8.886942e-03):1.373342e-02,19:3.435062e-03):7.236021e-03):3.976874e-04,20:5.386698e-03):1.205082e-03,36:3.317108e-02):1.867731e-01):7.338815e-02,29:1.968917e-01):3.739162e-02,((18:2.816417e-01,((((6:3.793758e-03,8:6.067630e-03):1.146816e-02,7:1.349374e-01):4.820683e-02,66:1.173626e-01):3.956088e-02,(57:4.642937e-03,9:5.393445e-02):1.320148e-01):1.258196e-01):3.685147e-02,(55:4.769618e-03,56:5.737685e-04):1.165988e-01):2.295941e-02):6.231027e-02):3.612746e-02,(((59:7.658244e-02,(86:4.373131e-01,(61:6.792037e-03,62:8.067505e-03):6.663930e-03):1.880647e-01):3.171431e-02,((26:9.579377e-03,12:6.817596e-04):2.235814e-03,11:6.212240e-04):1.589209e-01):2.759118e-02,(14:1.776021e-01,(((28:5.966511e-02,60:1.112682e-02):2.591712e-01,((17:1.208763e-02,(51:2.088731e-03,(16:1.538035e-04,15:3.542526e-03):2.913297e-03):5.615485e-04):1.437512e-01,13:1.307803e-01):3.406582e-02):3.556907e-02,58:2.880826e-02):5.724607e-03):3.476154e-02):6.834480e-02):7.010317e-02,(90:5.494556e-01,(((97:2.190985e-02,96:8.969478e-03):7.235186e-02,((101:1.022014e-02,(100:1.488857e-02,99:3.479694e-03):3.137965e-03):1.149099e-01,98:1.561792e-02):1.276282e-01):8.108642e-02,((94:1.410093e-01,(((91:4.188170e-04,92:6.262427e-03):4.693092e-03,93:1.141267e-02):1.285709e-01,((87:1.160517e-01,89:5.260473e-03):2.440891e-02,88:1.433797e-02):1.668623e-01):7.307808e-02):3.624440e-02,95:6.415723e-02):9.581505e-02):2.155267e-01):7.581033e-02):2.878570e-02,((((((41:1.001767e-01,(72:1.806032e-01,71:1.969323e-01):6.045116e-02):2.622925e-01,(40:1.242450e-01,(39:3.066950e-03,38:3.617541e-04):5.590853e-01):1.933750e-01):7.425175e-02,73:2.735906e-01):4.569097e-01,((70:1.234303e-02,69:4.439363e-02):2.510505e-02,37:7.659320e-02):3.837920e-01):1.139346e-01,68:3.366341e-01):2.671689e-02,(31:2.238718e-01,(67:1.399860e-02,30:1.450911e-02):1.451482e-01):2.306069e-01):4.334046e-02):2.806335e-01):2.689965e-01):1.966010e-01,(3:4.731435e-01,2:3.883926e-01):1.897213e-01,1:3.055074e-01);
   tree gen.45000 = [&U] ((((47:5.912990e-03,48:1.026057e-02):1.368194e+00,(49:3.865318e-01,50:1.687932e-01):3.340875e-01):2.828908e-01,((((((77:2.013645e-03,46:1.107697e-01):5.681233e-02,((42:9.373180e-02,(78:8.128676e-02,(44:1.599970e-03,43:1.537532e-04):5.746759e-02):1.512887e-01):6.751684e-02,((45:5.199678e-02,74:8.182499e-03):1.174383e-01,(75:1.286548e-01,76:4.013960e-02):8.313193e-02):5.979394e-02):5.533309e-02):9.567889e-02,(53:5.980710e-02,52:2.644316e-02):5.541914e-01):6.728510e-02,((82:2.784847e-02,(84:3.191549e-02,83:3.499820e-02):9.897213e-02):1.208874e-01,((80:6.656001e-02,81:9.618857e-03):4.605499e-02,85:2.322356e-01):3.681920e-02):2.162434e-01):9.690100e-02,79:3.704332e-01):1.997705e-01,((((((34:2.587921e-03,((35:3.419376e-03,32:7.158565e-04):1.019473e-03,33:4.586172e-04):1.536477e-04):2.192026e-01,(((10:2.454521e-02,63:8.344491e-03):9.014889e-02,64:9.383106e-02):8.098920e-02,27:1.629608e-01):8.813298e-02):6.049022e-02,(((((24:2.381731e-05,25:4.880166e-03):5.851085e-04,(23:3.147340e-04,5:1.367897e-04):9.181233e-04):1.752354e-01,((4:3.539623e-02,36:3.276985e-02):3.640603e-03,((((54:1.834265e-02,65:1.251518e-02):2.137695e-03,(21:3.270135e-02,22:3.187115e-02):2.067937e-03):7.054245e-03,19:2.863843e-03):3.298281e-03,20:6.725038e-04):1.988365e-03):1.859510e-01):7.250046e-02,29:1.945102e-01):3.693934e-02,((18:2.782351e-01,((((6:3.582094e-03,8:1.834608e-03):1.132944e-02,7:1.333052e-01):4.762374e-02,66:1.159430e-01):3.567520e-02,(57:4.586777e-03,9:3.755071e-02):1.304180e-01):1.161245e-01):2.742880e-02,(55:4.711926e-03,56:5.495380e-04):1.649617e-01):5.332911e-02):6.155658e-02):3.569047e-02,(((59:7.565611e-02,((61:6.709882e-03,62:5.914533e-03):7.672069e-03,86:4.298910e-01):2.056387e-01):2.517917e-02,((26:2.505908e-02,12:2.848855e-04):7.865846e-04,11:6.137098e-04):1.569987e-01):2.725744e-02,(14:1.754539e-01,(((28:5.894341e-02,60:4.922885e-03):2.838857e-01,(((17:1.194142e-02,(16:1.184117e-03,15:3.212650e-03):3.009717e-03):8.536769e-04,51:1.556719e-03):1.420124e-01,13:1.291984e-01):3.365377e-02):3.513884e-02,58:2.845980e-02):1.450818e-02):5.022904e-02):6.020379e-02):6.622319e-02,(90:5.428095e-01,(((97:1.632309e-02,96:8.860985e-03):5.265616e-02,((101:1.009652e-02,(100:5.182115e-02,99:3.437605e-03):1.030598e-02):1.628024e-02,98:2.050864e-02):1.260845e-01):8.010562e-02,((94:1.393037e-01,(((91:3.183601e-03,92:8.083907e-03):1.809761e-03,93:3.110095e-03):9.665962e-02,((87:1.723347e-01,89:5.196844e-03):2.411366e-02,88:1.416455e-02):1.648440e-01):7.219414e-02):1.863715e-02,95:6.338120e-02):1.089182e-01):1.871969e-01):7.489334e-02):2.843752e-02,((((((41:4.017259e-02,(72:1.784186e-01,71:1.945502e-01):1.415649e-01):2.339399e-01,(40:9.664298e-02,(39:2.970777e-03,38:3.573784e-04):5.523228e-01):1.973812e-01):1.167917e-01,73:2.702813e-01):2.294627e-01,((70:6.557452e-03,69:4.385665e-02):2.952248e-02,37:7.566674e-02):4.401811e-01):1.307291e-01,68:3.325623e-01):2.164091e-02,(31:2.211639e-01,(67:1.382928e-02,30:1.433362e-02):1.433925e-01):2.128579e-01):3.764655e-02):2.380446e-01):2.657428e-01):1.942230e-01,(3:4.674204e-01,2:4.138496e-01):1.706345e-01,1:3.018120e-01);
   tree gen.46000 = [&U] ((((50:1.682967e-01,49:4.865313e-01):2.939333e-01,(48:4.967134e-03,47:4.686957e-03):1.241603e+00):2.824813e-01,(((((30:3.062578e-03,67:1.138047e-03):1.648348e-01,31:1.878012e-01):1.898234e-01,(68:3.852725e-01,((((41:1.985605e-01,(39:2.549961e-03,38:2.714629e-04):5.707690e-01):1.184968e-01,((71:1.042787e-01,72:2.201457e-01):1.197275e-01,40:4.860801e-02):2.176152e-01):1.450633e-01,73:5.481963e-01):4.034592e-01,(37:2.107255e-02,(70:7.614329e-03,69:1.068497e-02):5.567728e-02):5.854791e-01):8.193619e-02):1.930568e-02):1.347151e-01,((((((33:2.731535e-03,(32:3.895511e-03,35:5.748008e-03):3.091831e-03):3.079657e-03,34:1.034149e-03):3.344536e-01,((64:9.780812e-02,(63:2.001580e-02,10:1.506225e-02):5.874642e-02):1.027395e-01,27:1.679463e-01):9.080755e-02):7.749204e-02,((((66:1.091940e-01,(7:1.251077e-01,(6:3.021897e-03,8:2.412416e-03):1.350763e-02):5.440158e-02):2.749316e-02,(57:4.006166e-03,9:4.182418e-02):1.377717e-01):1.027245e-01,(56:9.637070e-03,55:1.493122e-03):6.472886e-02):4.204118e-02,((((4:3.749511e-02,(((21:1.076456e-02,65:6.295226e-03):1.367879e-02,19:1.410693e-03):3.155842e-03,((22:8.667357e-02,20:5.353976e-04):3.877875e-03,54:1.918616e-02):9.468212e-04):6.465406e-03):3.825717e-04,36:2.156971e-02):1.737140e-01,(((24:3.326237e-03,23:7.715843e-04):9.635290e-04,(25:6.111769e-03,5:3.085553e-03):1.087865e-03):1.579323e-01,18:2.453637e-01):1.090608e-01):5.565426e-02,29:1.935922e-01):3.991019e-02):7.413628e-02):5.096551e-02,(((59:8.539789e-02,(61:1.846442e-03,(86:3.945120e-01,62:3.363512e-03):2.884958e-03):2.142516e-01):2.547314e-02,((11:4.764424e-03,26:6.087823e-03):3.244359e-03,12:1.023285e-03):1.605659e-01):2.842549e-02,((((60:1.514669e-02,28:9.321113e-02):2.223175e-01,((((16:6.611326e-04,15:5.246802e-03):8.182502e-04,51:4.448640e-03):3.913166e-04,17:7.024539e-03):1.383044e-01,13:1.396185e-01):4.549806e-02):3.559442e-02,58:8.335455e-02):1.414090e-02,14:2.091887e-01):3.349315e-02):8.757835e-02):3.386478e-02,(90:7.405714e-01,((95:8.680633e-02,(94:1.798706e-01,(((93:1.441988e-03,92:5.124344e-04):6.576474e-04,91:7.506126e-03):8.598117e-02,(88:2.045784e-02,(87:1.949598e-01,89:1.339908e-02):3.702440e-02):1.900826e-01):7.304744e-02):3.441342e-02):8.631499e-02,(((100:1.848213e-02,99:7.005585e-03):4.834415e-02,(98:7.620926e-03,101:1.903652e-02):5.328961e-02):1.868095e-01,(97:5.413376e-02,96:1.846458e-02):9.350568e-02):7.554456e-02):2.111553e-01):8.407834e-02):2.241226e-02):2.794423e-01,(((((77:1.809816e-03,46:1.391710e-01):5.831014e-02,((42:1.121270e-01,((43:1.483161e-03,44:5.243970e-04):8.537863e-02,78:6.809644e-02):1.699940e-01):7.241476e-02,((76:4.095421e-02,75:1.106112e-01):1.306861e-01,(45:1.681355e-02,74:4.784516e-03):1.824588e-01):1.784290e-02):7.389348e-02):7.224167e-02,(52:4.505669e-02,53:6.629673e-02):5.731571e-01):9.244629e-02,((82:3.072651e-02,(84:6.245878e-02,83:4.500100e-02):1.122348e-01):7.264859e-02,((80:4.269865e-02,81:9.781975e-03):8.274964e-02,85:2.346693e-01):3.557859e-02):2.434192e-01):7.240152e-02,79:3.088604e-01):1.627320e-01):2.609637e-01):2.417354e-01,(3:5.199554e-01,2:4.306783e-01):1.554383e-01,1:3.590352e-01);
   tree gen.47000 = [&U] ((((47:3.556017e-03,48:4.336542e-03):1.360339e+00,(49:4.799523e-01,50:1.678242e-01):3.321695e-01):2.812668e-01,((((((77:7.555505e-04,46:9.932262e-02):7.775896e-02,((42:9.319371e-02,(78:5.872492e-02,(44:7.303146e-04,43:1.528705e-04):4.194544e-02):1.418393e-01):6.441513e-02,((45:3.178613e-02,74:8.135525e-03):1.292102e-01,(75:1.127134e-01,76:4.474539e-03):8.265469e-02):3.512461e-02):5.576182e-02):9.512962e-02,(53:3.080588e-02,52:5.748125e-02):5.510099e-01):9.827675e-02,((82:1.209670e-02,(84:3.958451e-02,83:3.479728e-02):1.014845e-01):1.452951e-01,((80:6.290523e-02,81:9.024794e-03):4.506448e-02,85:2.688309e-01):3.660783e-02):2.150020e-01):8.082416e-02,79:3.568395e-01):1.679435e-01,(((((((33:2.742156e-03,32:7.476259e-04):3.146173e-03,(34:9.954140e-04,35:3.297757e-03):1.938234e-03):2.199214e-01,(((10:1.174323e-02,63:2.389885e-02):7.717297e-02,64:1.103546e-01):4.844278e-02,27:1.274672e-01):1.017212e-01):6.014295e-02,((((((23:2.992878e-04,24:5.855277e-04):5.750360e-04,5:1.476702e-03):9.149924e-04,25:4.945928e-03):1.571666e-01,((((65:2.248508e-03,(54:1.774833e-02,(21:2.585304e-02,19:2.351358e-03):1.689715e-03):3.475514e-03):3.281316e-03,22:3.010827e-02):4.114245e-03,20:2.136994e-03):1.660703e-02,(36:3.258172e-02,4:3.519302e-02):6.983167e-04):1.859420e-01):2.634412e-02,29:1.933935e-01):5.263726e-02,((18:2.766378e-01,((((6:8.893990e-04,8:1.736399e-04):1.018615e-02,7:1.600952e-01):6.716601e-02,66:1.056712e-01):2.609082e-02,(57:2.764511e-03,9:3.733514e-02):1.296693e-01):8.961708e-02):5.916843e-02,(55:3.014496e-04,56:2.338892e-03):7.435723e-02):2.896369e-02):7.034350e-02):3.261439e-02,(((59:6.802917e-02,((61:2.969145e-05,62:2.103725e-03):1.382212e-02,86:4.274230e-01):1.756624e-01):3.345888e-02,(11:2.272528e-03,(26:2.063996e-02,12:2.911149e-03):2.884009e-04):1.514559e-01):3.429956e-02,(14:1.744466e-01,(((28:1.322503e-02,60:1.190794e-02):2.822560e-01,((17:4.045872e-03,((16:8.136037e-04,15:2.958302e-03):1.031500e-03,51:3.401148e-03):3.809504e-03):1.457980e-01,13:1.284567e-01):4.661139e-02):3.523047e-02,58:4.723919e-02):2.595809e-02):4.315523e-02):5.038577e-02):7.291172e-02,(90:5.396933e-01,(((97:1.622938e-02,96:9.837848e-04):5.235387e-02,((101:1.209066e-02,(100:9.268934e-02,99:1.467351e-02):7.020199e-03):4.592642e-02,98:3.514733e-02):1.130007e-01):9.823216e-02,((94:1.028004e-01,((93:9.168172e-03,(91:1.967172e-03,92:9.290726e-03):3.519688e-03):1.444559e-01,((87:1.758468e-01,89:5.445711e-04):2.181813e-02,88:3.532404e-02):1.410486e-01):7.746797e-02):4.551660e-02,95:1.311985e-01):7.551575e-02):1.865097e-01):6.291283e-02):4.355923e-02,((((((41:5.642357e-02,(72:1.586580e-01,71:1.462896e-01):6.107168e-02):2.325969e-01,(40:9.608817e-02,(39:4.663104e-03,38:5.700132e-04):5.793648e-01):1.962480e-01):2.105186e-01,73:2.687297e-01):3.035578e-01,(69:1.767037e-02,(37:5.603635e-02,70:3.626737e-03):6.409050e-02):4.394691e-01):7.142900e-02,68:3.306531e-01):1.871550e-02,(31:2.198943e-01,(67:4.182545e-03,30:7.656551e-03):1.271787e-01):2.414398e-01):3.743043e-02):2.366780e-01):2.654343e-01):2.115828e-01,(3:5.496112e-01,2:4.114737e-01):1.214073e-01,1:3.653170e-01);
   tree gen.48000 = [&U] ((((47:3.593885e-03,48:1.743532e-02):1.374826e+00,(49:4.850633e-01,50:1.696114e-01):3.357068e-01):2.842620e-01,((((((77:5.654928e-03,46:1.003803e-01):7.858702e-02,((42:9.418613e-02,(78:5.935028e-02,(44:7.380917e-04,43:1.544985e-04):4.239211e-02):1.433497e-01):6.510108e-02,((45:3.212462e-02,74:8.222160e-03):2.001521e-01,(75:1.139136e-01,76:2.184947e-02):8.353488e-02):3.549866e-02):5.635563e-02):9.918050e-02,(53:3.113394e-02,52:5.809337e-02):5.568776e-01):9.932331e-02,((82:9.609444e-03,(84:4.000605e-02,83:3.516784e-02):1.025652e-01):1.554361e-01,((80:6.357511e-02,81:1.991295e-02):3.703105e-02,85:2.716937e-01):3.699766e-02):2.172915e-01):8.168485e-02,79:3.606395e-01):1.697319e-01,(((((((32:1.007890e-03,(34:1.005375e-03,35:3.332875e-03):3.999758e-03):6.671673e-04,33:2.771358e-03):2.222633e-01,(((10:1.186828e-02,63:2.415335e-02):7.799478e-02,64:7.098319e-02):1.018253e-01,27:1.288246e-01):1.028044e-01):6.078342e-02,(((((23:4.679374e-04,(24:3.816125e-03,5:2.482456e-04):9.532318e-04):7.353238e-05,25:6.181063e-03):1.588403e-01,((((54:1.793733e-02,22:3.042890e-02):3.316259e-03,(65:7.871134e-03,(21:2.612835e-02,19:2.376398e-03):1.724147e-03):7.074579e-03):5.074034e-04,20:2.159751e-03):5.265457e-03,(36:3.292869e-02,4:3.556780e-02):9.032277e-04):1.879221e-01):9.190891e-02,29:1.954530e-01):5.319780e-02,((18:2.795837e-01,((((6:4.335063e-03,8:5.369286e-04):7.714030e-03,7:1.618000e-01):5.491729e-02,66:1.009718e-01):3.777375e-02,(57:6.423838e-03,9:3.773272e-02):1.310501e-01):9.057141e-02):5.979851e-02,(55:3.046598e-04,56:4.054882e-03):7.514906e-02):2.927213e-02):5.539655e-02):4.345682e-02,(((59:6.875361e-02,((61:1.432538e-04,62:3.920668e-03):1.396931e-02,86:3.980193e-01):1.775330e-01):3.381518e-02,((12:6.384571e-04,26:2.112611e-02):1.992875e-04,11:2.296728e-03):1.534194e-01):3.466482e-02,(14:1.763043e-01,(((28:5.493719e-03,60:7.540544e-03):2.852618e-01,((17:6.032550e-03,((16:1.448680e-03,15:4.881965e-03):9.892074e-04,51:1.027617e-03):6.132967e-03):1.473506e-01,13:1.298246e-01):4.710776e-02):3.560563e-02,58:4.774225e-02):2.623452e-02):4.408169e-02):6.802491e-02):6.463356e-02,(90:5.454405e-01,(((97:6.597430e-02,96:1.292196e-02):5.321314e-02,(101:1.221941e-02,(98:3.552162e-02,(100:8.979654e-03,99:5.344773e-03):5.947131e-02):8.702679e-02):7.080179e-02):9.927823e-02,((94:1.038951e-01,(((91:2.639870e-02,92:9.102580e-03):2.742648e-03,93:1.057155e-02):9.739549e-02,((87:1.777194e-01,89:2.764258e-02):2.205047e-02,88:1.943312e-02):1.425507e-01):3.928692e-02):4.600131e-02,95:5.414696e-02):5.597350e-02):1.514891e-01):8.983611e-02):4.600890e-02,((((((41:5.702442e-02,(72:1.603475e-01,71:1.478474e-01):1.778441e-01):2.350739e-01,(40:1.462834e-01,(39:4.453787e-03,38:8.552351e-05):5.648896e-01):2.323711e-01):1.187511e-01,73:2.715914e-01):3.067904e-01,((69:2.101888e-02,70:3.665358e-03):5.819760e-02,37:5.920692e-02):4.441491e-01):7.218965e-02,68:3.341742e-01):1.891480e-02,(31:2.222359e-01,(67:4.227085e-03,30:7.738086e-03):1.285331e-01):2.440109e-01):4.367006e-02):2.391984e-01):2.682610e-01):2.138360e-01,(3:5.554640e-01,2:4.158555e-01):1.056316e-01,1:3.692073e-01);
   tree gen.49000 = [&U] ((((50:2.657649e-01,49:4.995449e-01):4.204377e-01,(48:2.368718e-03,47:4.637978e-03):1.291219e+00):2.673163e-01,((((((((35:3.757861e-03,34:1.047558e-03):5.410025e-03,(33:2.060341e-03,32:1.980615e-04):4.062355e-03):3.452123e-01,((64:9.678603e-02,(63:2.582516e-02,10:1.616175e-02):8.217834e-02):8.876630e-02,27:1.661913e-01):8.610727e-02):6.347413e-02,((((66:7.556772e-02,(7:1.331032e-01,(6:3.188025e-03,8:5.224528e-04):1.236792e-02):1.830350e-02):5.555989e-02,(57:1.550222e-03,9:4.138712e-02):1.363320e-01):1.016511e-01,(56:2.858149e-03,55:1.589148e-03):1.600482e-01):4.160185e-02,((18:2.427997e-01,((23:1.055772e-03,((5:3.045372e-03,25:3.259183e-03):1.117107e-03,24:3.220094e-05):8.770663e-04):1.513648e-01,((4:3.881663e-02,(20:5.329952e-03,(22:7.379708e-02,((65:2.694725e-03,21:2.146769e-02):3.960071e-03,(19:1.498960e-03,54:4.596722e-02):1.930734e-03):5.281861e-03):1.366127e-03):3.583026e-03):2.978671e-03,36:2.098264e-02):2.010200e-01):3.173046e-02):4.958473e-02,29:1.915692e-01):5.924979e-02):7.336156e-02):5.377429e-02,(((59:1.079162e-01,((61:1.147808e-02,86:3.282008e-01):1.006217e-03,62:1.837820e-02):1.797245e-01):2.608670e-02,(11:7.026340e-03,(26:6.246163e-03,12:1.694390e-03):4.633481e-04):1.566415e-01):5.332551e-02,((((60:1.498841e-02,28:3.152620e-02):2.440440e-01,(((17:1.636665e-02,51:7.206172e-03):3.035039e-04,(16:1.362812e-03,15:8.579596e-03):5.375275e-04):1.368591e-01,13:1.225976e-01):3.365080e-02):1.578843e-02,58:9.328551e-03):3.077791e-02,14:2.070027e-01):3.824548e-02):1.021578e-01):3.359549e-02,(90:4.328854e-01,(((94:1.779910e-01,(((93:6.562551e-03,92:1.409053e-04):9.189227e-04,91:4.580280e-03):6.690257e-02,(88:1.569146e-02,(87:1.763809e-01,89:6.705421e-03):2.953472e-02):1.880963e-01):7.116417e-02):3.199378e-02,95:8.589921e-02):7.593335e-02,(((101:4.282480e-03,(100:1.140157e-02,99:7.800410e-04):6.243009e-02):3.792804e-03,98:4.279209e-02):1.618714e-01,(97:7.849500e-02,96:3.783621e-03):4.579409e-02):9.369888e-02):8.924121e-02):8.905820e-02):3.190267e-02,(((30:2.549582e-02,67:6.764848e-03):1.424141e-01,31:2.110820e-01):2.296857e-01,(68:4.541408e-01,((((41:1.964856e-01,(39:4.660187e-03,38:2.345145e-03):5.648045e-01):2.766574e-01,((71:1.642835e-01,72:2.178452e-01):7.726119e-02,40:1.369049e-02):2.391871e-01):9.471504e-02,73:1.935145e-01):3.992430e-01,(37:1.841309e-02,(70:6.402495e-03,69:3.512276e-02):8.106810e-02):5.584078e-01):6.286429e-02):5.100863e-02):5.586050e-02):2.765222e-01,((((((42:7.713298e-02,((43:3.631038e-05,44:6.050057e-04):8.448643e-02,78:6.462365e-02):1.682176e-01):9.340927e-02,((76:6.066968e-03,75:1.506058e-01):1.241412e-01,(45:2.722991e-02,74:4.713049e-03):1.805521e-01):3.486684e-02):7.622310e-02,(77:3.327306e-03,46:9.382899e-02):2.956133e-02):7.623593e-02,(52:9.881170e-02,53:6.560393e-02):5.671677e-01):1.140731e-01,((82:1.449922e-02,(84:5.139903e-02,83:4.453074e-02):1.110620e-01):7.188942e-02,((80:3.826563e-02,81:8.211313e-03):4.950237e-02,85:2.322170e-01):4.922971e-02):2.350592e-01):9.422649e-02,79:4.019495e-01):1.610315e-01):2.582366e-01):2.392093e-01,(3:5.145219e-01,2:4.123637e-01):1.420183e-01,1:3.552833e-01);
   tree gen.50000 = [&U] ((((50:2.703164e-01,49:5.396477e-01):4.276381e-01,(48:2.409284e-03,47:4.717408e-03):1.313332e+00):2.718943e-01,(((((((33:2.095627e-03,((35:3.515393e-03,34:6.271434e-04):6.283459e-03,32:2.014535e-04):2.473816e-04):3.511243e-01,((64:9.844358e-02,(63:2.626744e-02,10:1.643853e-02):8.358572e-02):9.028650e-02,27:1.690375e-01):8.758193e-02):4.216075e-02,((((66:7.686189e-02,(7:1.353827e-01,(6:4.273601e-03,8:5.314003e-04):1.257973e-02):3.680142e-02):3.983384e-02,(57:8.459424e-04,9:4.209591e-02):1.067075e-01):1.346329e-01,(56:2.907097e-03,55:4.807198e-03):1.834111e-01):4.231432e-02,((18:2.469579e-01,((23:1.459806e-03,((5:1.917722e-03,24:3.696000e-05):9.553148e-04,25:3.314999e-03):9.345357e-04):1.539124e-01,((4:3.948140e-02,36:2.134198e-02):3.978561e-03,(((19:1.524631e-03,((21:1.012971e-02,65:2.740875e-03):1.942808e-03,54:8.581298e-03):1.561131e-02):5.612318e-03,22:6.726359e-02):1.432119e-03,20:5.421233e-03):5.451552e-03):2.044627e-01):4.337586e-02):6.708620e-02,29:1.948500e-01):4.779753e-02):7.461795e-02):5.109114e-02,(((59:1.296982e-01,(86:3.453112e-01,(61:1.090266e-02,62:1.838130e-02):3.347247e-04):1.828025e-01):1.764306e-02,((12:9.643466e-04,26:6.102195e-03):5.246310e-03,11:7.411739e-03):1.593241e-01):7.199498e-02,((((60:5.479335e-03,28:5.220913e-02):2.482235e-01,((((16:1.386152e-03,15:3.153481e-03):1.740887e-03,17:1.680035e-02):7.615023e-04,51:1.078094e-02):1.380740e-01,13:1.044806e-01):3.422710e-02):2.863911e-02,58:6.341982e-02):3.773286e-02,14:2.105478e-01):3.368938e-02):6.117336e-02):7.988884e-02,(90:4.402989e-01,(((94:1.810392e-01,((93:3.149568e-03,(92:1.433184e-04,91:4.341203e-03):7.064488e-03):6.168892e-02,(88:1.596019e-02,(87:1.794016e-01,89:6.820257e-03):2.793980e-02):1.836480e-01):7.146213e-02):3.254170e-02,95:9.599858e-02):7.723378e-02,((((100:1.909863e-02,99:8.020396e-04):2.952342e-02,101:1.753585e-02):7.797505e-02,98:4.352494e-02):1.123043e-01,(97:7.983930e-02,96:8.828873e-03):6.495427e-02):6.000449e-02):1.095339e-01):9.058341e-02):2.208947e-02,(((30:2.593246e-02,67:7.847339e-03):1.527681e-01,31:2.146970e-01):2.305244e-01,(68:4.619184e-01,((((41:1.991224e-01,(39:4.739996e-03,38:2.385308e-03):6.481744e-01):1.332241e-01,((71:1.670970e-01,72:2.215760e-01):7.858436e-02,40:6.693500e-03):2.432834e-01):9.633712e-02,73:1.968287e-01):4.060805e-01,(37:1.448588e-02,(70:6.512144e-03,69:1.451621e-02):3.619759e-02):5.679711e-01):6.394090e-02):5.188220e-02):5.681717e-02):2.812579e-01,((((((42:7.845395e-02,((43:3.693223e-05,44:5.981358e-04):8.593334e-02,78:9.638630e-02):1.710984e-01):9.500899e-02,((76:7.533397e-03,75:1.531851e-01):1.262673e-01,(45:2.769625e-02,74:4.793764e-03):1.836443e-01):4.516618e-02):1.021173e-01,(77:1.407873e-02,46:1.221965e-01):1.198253e-02):1.265290e-01,(52:6.267564e-02,53:6.672746e-02):5.768809e-01):6.317068e-02,((82:2.494680e-02,(84:5.227928e-02,83:4.529337e-02):1.129640e-01):7.312060e-02,((80:3.892097e-02,81:2.103603e-02):5.360924e-02,85:2.361940e-01):4.764853e-02):2.335502e-01):9.584021e-02,79:4.088333e-01):1.637893e-01):2.626591e-01):2.433060e-01,(3:5.233336e-01,2:4.194258e-01):1.444504e-01,1:3.613679e-01);
   tree gen.51000 = [&U] ((((50:1.598524e-01,49:5.396477e-01):4.276381e-01,(48:2.409284e-03,47:4.717408e-03):1.313332e+00):2.718943e-01,(((((((33:2.095627e-03,((35:6.035293e-03,34:6.271434e-04):6.148452e-03,32:2.014535e-04):3.270148e-05):3.511243e-01,((64:7.505900e-02,(63:2.626744e-02,10:1.037118e-02):8.358572e-02):7.577905e-02,27:1.690375e-01):8.758193e-02):5.843076e-02,((((66:1.245114e-01,(7:1.353827e-01,(6:4.273601e-03,8:1.883456e-03):1.257973e-02):3.680142e-02):3.983384e-02,(57:1.062868e-02,9:4.209591e-02):1.067075e-01):1.623265e-01,(56:1.121144e-02,55:4.807198e-03):1.840712e-01):4.231432e-02,((18:2.469579e-01,((5:7.480758e-03,((24:1.176035e-03,23:1.459806e-03):7.996152e-04,25:3.314999e-03):8.874784e-04):1.536887e-01,((4:3.948140e-02,36:2.134198e-02):3.978561e-03,(((19:3.557590e-03,(54:8.581298e-03,(65:5.841067e-03,21:1.012971e-02):1.275443e-03):7.966562e-03):1.116968e-03,22:6.726359e-02):1.432119e-03,20:5.421233e-03):5.451552e-03):2.044627e-01):4.067423e-02):7.752470e-02,29:1.948500e-01):4.779753e-02):7.461795e-02):4.451152e-02,(((59:1.296982e-01,((61:1.180501e-02,62:8.750294e-03):1.857390e-03,86:3.390572e-01):1.464099e-01):2.016329e-02,(26:6.042394e-03,(12:1.999968e-03,11:7.774305e-03):3.424556e-04):1.593241e-01):7.199498e-02,((((60:7.238543e-03,28:5.220913e-02):2.028363e-01,((((16:8.748967e-04,15:3.153481e-03):1.840463e-03,51:2.368047e-03):3.881388e-03,17:5.099557e-03):1.380740e-01,13:1.044806e-01):3.084781e-02):4.350148e-02,58:6.341982e-02):3.773286e-02,14:2.105478e-01):3.368938e-02):6.117336e-02):7.988884e-02,(((30:1.363463e-03,67:7.351439e-04):1.527681e-01,31:2.146970e-01):2.305244e-01,(68:4.619184e-01,((((41:1.520394e-01,(39:3.506610e-04,38:2.385308e-03):6.481744e-01):1.779370e-01,((71:1.351972e-01,72:2.154745e-01):7.858436e-02,40:1.495196e-02):2.923787e-01):1.314564e-01,73:3.686421e-01):2.868076e-01,(37:2.614051e-02,(70:5.047173e-03,69:3.342789e-02):3.619759e-02):5.679711e-01):6.258703e-02):4.326658e-02):5.681717e-02):2.283910e-02,(90:4.402989e-01,(((94:1.810392e-01,((92:1.115697e-02,(91:4.274390e-03,93:2.179916e-03):7.038458e-03):1.329741e-01,(88:1.596019e-02,(87:1.633686e-01,89:6.820257e-03):1.920296e-02):1.537378e-01):8.574905e-02):3.577208e-02,95:9.599858e-02):1.019768e-01,(((99:8.129566e-04,(101:1.858330e-02,100:1.763987e-02):2.986894e-02):7.854916e-02,98:4.352494e-02):1.123043e-01,(97:1.363966e-02,96:4.490416e-03):6.499181e-02):6.000449e-02):1.087673e-01):9.392711e-02):2.905217e-01,((((46:1.044371e-01,(77:9.249361e-03,((42:7.845395e-02,((43:2.797183e-05,44:1.218366e-04):8.593334e-02,78:9.638630e-02):1.710984e-01):9.500899e-02,((76:7.533397e-03,75:1.531851e-01):1.262673e-01,(45:2.769625e-02,74:4.793764e-03):1.259872e-01):4.516618e-02):1.021173e-01):1.198253e-02):1.567676e-01,(52:6.267564e-02,53:6.934680e-02):4.582215e-01):5.551371e-02,((82:2.494680e-02,(84:5.227928e-02,83:4.529337e-02):1.083254e-01):8.118126e-02,((80:3.892097e-02,81:5.131202e-03):5.360924e-02,85:2.107504e-01):4.764853e-02):2.479341e-01):9.173452e-02,79:4.088333e-01):1.972659e-01):2.259586e-01):2.169064e-01,(3:5.233336e-01,2:4.547304e-01):1.444504e-01,1:3.613679e-01);
   tree gen.52000 = [&U] ((((50:1.699185e-01,49:5.736302e-01):4.545671e-01,(48:2.561001e-03,47:1.696451e-03):1.396035e+00):2.782697e-01,(((((((32:7.753064e-04,((35:6.415345e-03,34:2.301290e-04):8.652721e-03,33:2.058186e-03):3.568425e-05):3.570502e-01,((64:7.978559e-02,(63:3.576837e-02,10:1.102427e-02):1.003652e-01):8.055098e-02,27:1.796820e-01):9.309711e-02):6.211024e-02,((((66:1.323521e-01,(7:1.439079e-01,(6:3.537355e-03,8:2.332643e-04):1.046356e-02):3.911887e-02):4.234225e-02,(57:1.572462e-02,9:4.474676e-02):1.134270e-01):1.725484e-01,(56:3.398227e-03,55:1.005489e-03):1.014261e-01):4.497893e-02,((18:2.625092e-01,((25:3.523750e-03,((23:8.721746e-04,5:6.003485e-04):5.130184e-04,24:1.226819e-03):2.998448e-03):1.974013e-01,((4:4.196761e-02,((19:3.781617e-03,(65:5.962131e-03,21:1.076759e-02):1.367474e-03):1.570255e-02,((54:3.179574e-03,20:5.762617e-03):1.217823e-03,22:8.263017e-02):2.253813e-03):1.322714e-03):7.494923e-03,36:2.268592e-02):2.155729e-01):4.323555e-02):7.251458e-02,29:2.071200e-01):5.080742e-02):7.931676e-02):4.731448e-02,(((59:1.378655e-01,((61:7.330762e-03,62:1.529553e-02):6.210462e-03,86:4.737878e-01):1.556296e-01):1.762031e-02,((26:2.005317e-02,12:1.773991e-03):3.425010e-03,11:1.973197e-03):1.743592e-01):7.652863e-02,((((60:7.694366e-03,28:5.146676e-02):2.156092e-01,((((16:1.024825e-03,15:3.230798e-03):1.224657e-03,51:5.198931e-03):3.016334e-03,17:5.420684e-03):1.467688e-01,13:1.110599e-01):3.279035e-02):2.692194e-02,58:6.741347e-02):1.466625e-02,14:2.238064e-01):3.581086e-02):6.502554e-02):8.491957e-02,(68:4.910061e-01,(((((41:1.616136e-01,(39:1.783764e-03,38:2.535515e-03):6.889910e-01):2.097218e-01,((71:1.272142e-01,72:2.290433e-01):9.802055e-02,40:3.988999e-02):2.429069e-01):1.059475e-01,73:3.918561e-01):3.188864e-01,(37:3.413967e-02,(70:5.365001e-03,69:3.553290e-02):3.847701e-02):6.037371e-01):8.460775e-02,((30:3.531503e-02,67:4.742418e-04):1.808771e-01,31:2.282168e-01):2.450409e-01):4.599114e-02):6.039504e-02):3.695860e-02,(90:4.080303e-01,(((94:1.924396e-01,((92:1.439950e-02,(91:4.392083e-03,93:9.217537e-03):1.086824e-02):1.369167e-01,(88:1.696523e-02,(87:1.736562e-01,89:7.249740e-03):2.041220e-02):2.025405e-01):4.474872e-02):2.000959e-02,95:8.291046e-02):1.591484e-01,((((101:1.975352e-02,100:3.060015e-02):1.788516e-02,99:1.853333e-02):8.410897e-02,98:1.883612e-02):1.021571e-01,(97:1.449857e-02,96:3.847808e-03):6.908445e-02):8.669402e-02):1.476861e-01):9.984185e-02):3.088164e-01,((((46:1.110136e-01,(77:1.333120e-02,((42:8.339433e-02,((43:2.973327e-05,44:1.295088e-04):3.139426e-02,78:5.563897e-02):1.818728e-01):9.990111e-02,((76:1.540867e-02,75:1.405523e-01):1.742755e-01,(45:2.944032e-02,74:5.095635e-03):1.339208e-01):3.676951e-02):1.057438e-01):2.326546e-02):1.816843e-01,(52:6.662243e-02,53:8.946281e-02):4.870764e-01):5.900950e-02,((82:1.788544e-02,(84:7.182509e-02,83:4.814557e-02):1.159854e-01):8.628930e-02,((80:4.137189e-02,81:2.503027e-02):5.698511e-02,85:2.240217e-01):1.905173e-02):2.635469e-01):9.751119e-02,79:4.345782e-01):1.776486e-01):2.401875e-01):2.707990e-01,(3:5.562888e-01,2:4.833656e-01):1.535467e-01,1:3.841238e-01);
   tree gen.53000 = [&U] ((((50:1.678124e-01,49:5.665202e-01):4.489329e-01,(48:1.720265e-03,47:1.675424e-03):1.378731e+00):2.748206e-01,(((((((33:3.064751e-03,((35:6.335829e-03,34:3.075314e-03):1.543037e-03,32:7.656968e-04):8.569868e-05):2.183016e-01,((64:8.802140e-02,(63:1.953327e-02,10:1.088763e-02):9.912122e-02):7.955258e-02,27:1.774549e-01):9.194321e-02):6.134041e-02,((((66:1.307117e-01,(7:1.508909e-01,(6:2.023724e-03,8:2.303731e-04):1.033387e-02):3.488180e-02):4.181743e-02,(57:6.343867e-03,9:1.803131e-02):1.483574e-01):1.704098e-01,(56:3.356107e-03,55:9.930264e-04):1.001690e-01):4.442143e-02,((18:2.592555e-01,(((24:3.107949e-03,25:3.480075e-03):6.124861e-04,(5:5.929074e-04,23:5.533027e-04):2.735769e-03):2.002402e-01,(36:2.240474e-02,(((((21:1.091385e-02,65:5.888233e-03):5.804462e-03,19:4.157879e-03):1.183600e-02,22:9.865933e-02):2.062082e-03,(54:1.716633e-02,20:5.691191e-03):1.172663e-03):2.479137e-03,4:4.144744e-02):7.492175e-03):2.141023e-01):3.778244e-02):7.161579e-02,29:2.045528e-01):5.017768e-02):7.833366e-02):4.672804e-02,(((59:1.361567e-01,((61:1.893886e-02,62:5.277148e-03):1.795258e-02,86:4.679154e-01):2.147836e-01):1.740191e-02,(26:1.762722e-02,(12:1.752003e-03,11:9.491872e-03):5.643689e-04):1.987352e-01):1.578620e-02,((((60:7.598997e-03,28:5.082885e-02):2.329189e-01,(((16:1.953336e-03,15:1.715770e-03):6.481063e-03,(17:9.455135e-03,51:4.993034e-03):1.077924e-03):1.472173e-01,13:1.096834e-01):3.334405e-02):3.204096e-02,58:7.630511e-02):1.846519e-02,14:2.454732e-01):3.536700e-02):5.066156e-02):8.386702e-02,(((30:1.154850e-02,67:4.683637e-04):1.786352e-01,31:2.253882e-01):2.420037e-01,(((((41:1.596104e-01,(39:1.761655e-03,38:2.504088e-03):6.804513e-01):2.071224e-01,((71:1.256374e-01,72:2.241772e-01):1.260234e-01,40:2.089740e-02):2.398962e-01):1.046343e-01,73:3.565025e-01):4.294260e-01,(37:2.248481e-02,(70:5.298504e-03,69:1.944091e-02):3.800010e-02):5.962540e-01):8.355907e-02,68:4.849203e-01):4.542110e-02):5.964646e-02):1.715099e-02,(90:4.029730e-01,(((94:2.023749e-01,95:8.188282e-02):4.362861e-02,((91:2.101010e-02,(92:1.349135e-02,93:9.242548e-03):9.447426e-03):1.403795e-01,(88:5.047258e-02,(87:1.715038e-01,89:7.159882e-03):5.219036e-02):2.000301e-01):4.419408e-02):1.153050e-01,((101:1.950868e-02,((100:3.445810e-03,99:6.551386e-03):9.567943e-02,98:6.337630e-02):2.710575e-02):1.153641e-01,(97:5.595606e-02,96:4.329166e-02):6.207330e-02):5.439057e-02):1.458556e-01):1.635376e-01):3.049887e-01,(((((77:1.316596e-02,46:1.082837e-01):2.363565e-02,((42:8.236069e-02,((43:2.936473e-05,44:7.366844e-05):3.100514e-02,78:5.494935e-02):1.736785e-01):8.315741e-02,((76:1.521768e-02,75:1.388102e-01):1.903456e-01,(45:2.907542e-02,74:5.032477e-03):1.322609e-01):3.852335e-02):1.018649e-01):5.013470e-02,(52:8.124710e-02,53:8.835396e-02):5.582073e-01):5.827810e-02,((82:1.766375e-02,(84:7.093485e-02,83:4.754883e-02):1.197591e-01):6.528938e-02,((80:4.085910e-02,81:1.216895e-02):3.849653e-02,85:2.212450e-01):6.560082e-02):2.956303e-01):1.159143e-01,79:4.291917e-01):1.708566e-01):2.372105e-01):2.674425e-01,(3:5.493938e-01,2:5.363484e-01):1.516436e-01,1:3.793627e-01);
   tree gen.54000 = [&U] ((((50:1.613579e-01,49:4.194462e-01):2.978997e-01,(48:8.653124e-03,47:2.035427e-02):1.307899e+00):2.642503e-01,(((((((33:1.935134e-03,((35:5.977647e-03,34:2.957029e-03):2.326198e-03,32:2.425432e-04):6.244923e-04):2.046504e-01,((64:8.353599e-02,(63:6.535549e-03,10:1.046886e-02):9.530875e-02):7.649278e-02,27:1.706296e-01):8.840683e-02):5.860204e-02,((((66:9.157071e-02,(7:1.450872e-01,(6:2.306421e-03,8:3.771366e-04):1.960241e-02):4.590754e-02):4.020902e-02,(57:6.150470e-03,9:1.733778e-02):1.440289e-01):1.670565e-01,(56:3.227022e-03,55:9.548319e-04):9.694323e-02):1.788350e-02,((18:2.492838e-01,((5:2.860997e-04,(25:1.394756e-03,(23:5.320212e-04,24:1.437855e-03):1.089671e-03):1.546469e-03):1.901543e-01,(36:2.154299e-02,((20:2.030276e-03,((19:4.598750e-03,((21:1.049408e-02,54:1.651249e-02):1.036408e-02,65:5.661756e-03):6.886854e-03):3.608368e-03,22:9.504891e-02):1.037683e-03):4.981979e-03,4:3.985326e-02):3.522519e-03):2.058673e-01):3.632922e-02):6.886126e-02,29:1.966852e-01):4.824771e-02):7.532074e-02):5.102543e-02,(((59:1.309198e-01,(62:1.336516e-03,(61:7.232981e-03,86:4.362154e-01):2.107548e-02):2.065225e-01):2.065931e-02,(11:5.360781e-03,(26:1.694923e-02,12:1.161143e-03):5.426617e-04):1.910913e-01):1.517902e-02,((((60:7.306720e-03,28:2.211770e-02):2.239602e-01,((17:9.091465e-03,(51:9.298217e-03,(16:6.442774e-03,15:1.032166e-02):6.231784e-03):5.704472e-03):1.415549e-01,13:1.054647e-01):3.206155e-02):3.080858e-02,58:4.729050e-02):1.775497e-02,14:1.982406e-01):3.400669e-02):5.896299e-02):8.064127e-02,(90:3.978228e-01,(((94:1.991447e-01,95:1.190636e-01):9.086723e-04,(((93:3.528203e-03,91:1.993061e-03):9.025132e-03,92:1.297243e-02):1.461900e-01,(88:4.853127e-02,(87:1.649073e-01,89:1.253305e-03):5.798149e-02):1.992591e-01):4.249425e-02):1.078693e-01,((101:1.875833e-02,((100:3.409766e-03,99:1.333811e-03):6.299324e-02,98:3.239835e-02):4.821274e-02):1.109268e-01,(97:1.528144e-02,96:4.162654e-02):1.036332e-01):5.229856e-02):1.415602e-01):1.616260e-01):1.368610e-02,(((30:1.110431e-02,67:1.890049e-04):1.717644e-01,31:1.952487e-01):2.326956e-01,(((((41:1.422500e-01,(39:1.693897e-03,38:2.407774e-03):6.542793e-01):1.991559e-01,((71:1.208051e-01,72:2.155547e-01):1.211762e-01,40:2.567112e-02):2.524459e-01):1.155754e-01,73:3.427905e-01):2.756273e-01,(37:2.161998e-02,(70:5.300344e-04,69:1.986449e-02):4.358965e-02):5.733205e-01):1.583676e-01,68:3.277492e-01):3.971937e-02):5.735230e-02):2.177090e-01,(((((77:3.198646e-03,46:1.041188e-01):2.272656e-02,((42:7.919287e-02,((43:3.934867e-05,44:8.988243e-04):7.989933e-02,78:6.426955e-02):1.207225e-01):7.995895e-02,((76:1.463237e-02,75:1.334712e-01):1.830244e-01,(45:2.795710e-02,74:6.274181e-03):1.271738e-01):3.137472e-02):9.794692e-02):4.820638e-02,(52:7.812212e-02,53:7.598511e-02):5.367371e-01):5.603657e-02,((82:1.698436e-02,(84:6.820651e-02,83:2.724921e-02):1.151528e-01):6.277817e-02,((80:3.928755e-02,81:2.787604e-02):3.761096e-02,85:2.127353e-01):2.999518e-02):2.782910e-01):1.091568e-01,79:3.042009e-01):2.139796e-01):2.729418e-01):2.571560e-01,(3:5.282626e-01,2:4.873332e-01):1.458110e-01,1:3.647714e-01);
   tree gen.55000 = [&U] ((((50:1.641228e-01,49:4.266334e-01):3.030042e-01,(48:8.801395e-03,47:5.510994e-03):1.330310e+00):3.075986e-01,(((90:4.046394e-01,(((94:2.025570e-01,95:1.211038e-01):6.090673e-02,(((92:8.742503e-03,93:7.592234e-03):8.464840e-04,91:1.502550e-02):1.337035e-01,(88:4.936285e-02,(87:1.677330e-01,89:1.274781e-03):5.897500e-02):2.026734e-01):6.228761e-02):5.955481e-02,(((100:3.468192e-03,99:5.691250e-03):5.620741e-02,(98:3.436677e-02,101:1.474743e-02):1.120072e-02):1.390115e-01,(97:1.554329e-02,96:3.570025e-03):1.054090e-01):8.299107e-02):1.439858e-01):1.643955e-01,((((30:1.129458e-02,67:1.922435e-04):1.747075e-01,31:2.276975e-01):2.366828e-01,(((((41:1.571640e-01,(39:3.872082e-03,38:4.483535e-04):6.654903e-01):2.025684e-01,((71:1.228751e-01,72:2.192483e-01):1.232525e-01,40:2.611100e-02):2.567715e-01):1.175558e-01,73:3.486642e-01):2.803501e-01,(37:4.904840e-02,(70:5.391165e-04,69:1.140524e-02):3.216191e-02):5.831443e-01):1.610812e-01,68:3.333651e-01):4.039996e-02):5.833503e-02,(((((35:2.913552e-03,33:1.925050e-03):5.935763e-04,(34:3.001086e-03,32:2.738853e-03):6.798940e-04):2.081571e-01,((64:1.422974e-01,(63:6.647535e-03,10:1.064824e-02):9.694186e-02):8.429798e-02,27:1.735533e-01):1.013733e-01):5.960618e-02,((((66:9.313977e-02,(7:1.475733e-01,(6:2.345941e-03,8:3.835988e-04):5.922078e-03):3.780671e-02):4.089800e-02,(57:6.255858e-03,9:1.763486e-02):1.464968e-01):1.699190e-01,(56:1.192215e-03,55:1.643448e-03):9.860435e-02):1.818993e-02,((18:2.535553e-01,(((25:1.910793e-03,24:1.462493e-03):1.129306e-03,(23:1.806820e-03,5:1.917890e-05):1.069313e-03):1.664131e-01,(4:4.123731e-02,(36:2.146887e-02,((19:4.560484e-04,(65:1.130039e-02,(21:1.114105e-02,54:3.080616e-02):1.017616e-02):4.972426e-03):1.030620e-02,(22:9.667756e-02,20:4.234703e-03):7.479556e-04):8.577119e-04):4.728536e-03):2.201052e-01):1.893157e-02):5.565720e-02,29:2.197480e-01):5.782334e-02):7.661135e-02):5.189975e-02,(((59:1.046940e-01,((62:2.880694e-03,61:1.036080e-02):1.586444e-02,86:4.436900e-01):2.163267e-01):3.508476e-03,((12:1.468535e-03,26:1.721395e-02):2.218140e-03,11:5.452637e-03):2.357715e-01):1.543912e-02,((((60:8.186447e-03,28:3.163755e-02):2.277977e-01,((17:8.855215e-03,(51:9.347355e-03,(16:3.584956e-03,15:7.967913e-03):6.263509e-03):7.172892e-03):1.620899e-01,13:1.072718e-01):3.261092e-02):3.133649e-02,58:4.810082e-02):2.012081e-02,14:2.016374e-01):3.458939e-02):5.997332e-02):8.202306e-02):1.814055e-02):2.409153e-01,(((((77:3.072303e-03,46:1.059029e-01):2.556770e-02,((42:8.054984e-02,((43:2.882264e-06,44:9.142256e-04):8.126840e-02,78:6.537080e-02):1.227910e-01):7.607565e-02,((76:3.272319e-02,75:1.357582e-01):1.861605e-01,(45:2.843615e-02,74:1.127089e-02):1.293529e-01):3.191232e-02):9.962523e-02):5.179792e-02,(52:7.946073e-02,53:1.117524e-01):5.459341e-01):6.284100e-02,((82:1.057523e-02,(84:6.937522e-02,83:2.771613e-02):1.171259e-01):6.385387e-02,((80:2.375766e-02,81:2.835369e-02):4.945064e-02,85:2.163805e-01):4.198151e-02):2.830595e-01):1.110272e-01,79:3.094134e-01):2.176461e-01):2.776187e-01):2.376837e-01,(3:5.373144e-01,2:4.956836e-01):1.483094e-01,1:3.284146e-01);
   tree gen.56000 = [&U] ((2:4.052609e-01,3:4.416574e-01):1.714484e-01,(((((((77:2.292661e-02,(((45:3.463150e-02,74:5.841815e-04):1.630445e-01,(75:9.681532e-02,76:2.282805e-02):5.939586e-02):1.480139e-02,((78:7.772503e-02,(43:9.713696e-05,44:6.409276e-04):7.534064e-02):6.641157e-02,42:1.106245e-01):1.176560e-01):3.897739e-02):1.783297e-02,46:2.007293e-01):7.234139e-02,(52:3.629999e-02,53:2.554585e-02):4.842384e-01):1.081235e-01,(((83:8.031459e-02,84:4.531733e-02):1.102407e-01,82:2.072753e-03):1.037271e-01,((81:3.184683e-03,80:3.019386e-02):6.694656e-02,85:2.558480e-01):3.670996e-02):1.832278e-01):8.499519e-02,79:2.868181e-01):1.520819e-01,(((((((38:4.423552e-04,39:2.655012e-03):4.661536e-01,40:1.555006e-01):1.966925e-01,((72:1.994316e-01,71:1.271337e-01):7.037625e-02,41:3.052377e-02):2.302086e-01):9.017030e-02,73:3.194609e-01):3.335301e-01,((70:7.847468e-03,37:1.345022e-01):1.894560e-02,69:1.781377e-02):5.140552e-01):1.042272e-01,68:3.107312e-01):8.094599e-02,((((((33:1.741901e-03,(34:2.739029e-03,35:1.487169e-03):2.485550e-03):4.046014e-05,32:4.114840e-04):2.704159e-01,((64:7.223762e-02,(63:8.597523e-03,10:1.569796e-02):1.020678e-01):7.357091e-02,27:1.738056e-01):7.470604e-02):4.781716e-02,((((9:2.125038e-03,57:5.097881e-03):1.493185e-01,(66:1.120433e-01,((8:1.912601e-03,6:1.149024e-03):4.722207e-03,7:1.377337e-01):3.756064e-02):2.896493e-02):1.502326e-01,((18:2.397513e-01,((67:6.295948e-03,30:3.313091e-03):1.250241e-01,31:1.789713e-01):2.935194e-01):3.009282e-02,(56:2.650230e-04,55:2.335767e-02):8.001390e-02):2.084938e-02):2.430119e-02,(29:1.572577e-01,((((((22:3.591764e-02,54:6.111458e-02):4.131478e-04,(19:2.370061e-03,(65:4.262667e-03,21:1.981822e-02):1.503972e-02):6.071116e-03):3.566678e-03,20:8.902313e-03):5.784862e-03,4:3.510372e-02):8.754248e-04,36:1.905722e-02):2.371123e-01,(24:1.400124e-03,(25:5.146570e-03,(23:3.631704e-04,5:4.918413e-03):5.607079e-04):8.683515e-05):1.511571e-01):4.236271e-02):3.005488e-02):7.269916e-02):3.736933e-02,(((59:1.426885e-01,(62:8.697200e-03,(61:2.731985e-03,86:4.701696e-01):1.270809e-02):2.345467e-01):1.069485e-02,(11:4.913976e-03,(12:7.031344e-04,26:8.774781e-03):1.023707e-03):2.050614e-01):9.843060e-03,((((13:8.233291e-02,((16:2.519107e-05,15:4.819728e-03):5.573819e-03,(51:3.181559e-03,17:1.668927e-02):9.782090e-04):1.707092e-01):6.351812e-02,(60:1.217103e-02,28:1.086469e-01):1.402841e-01):2.400501e-02,58:6.902316e-02):1.517729e-02,14:1.884693e-01):1.974501e-02):4.302789e-02):4.780496e-02,((((((92:4.890104e-04,(91:9.856121e-03,93:2.845467e-02):3.514499e-03):1.448526e-01,(88:2.552857e-02,(87:1.126685e-01,89:1.307033e-02):3.963841e-02):1.961855e-01):9.861853e-02,94:1.988972e-01):1.704318e-02,95:9.629695e-02):1.060030e-01,((((100:2.868099e-02,99:5.456659e-03):6.007918e-02,98:2.346094e-02):7.200755e-02,101:2.175099e-02):5.746701e-02,(97:2.238802e-02,96:1.352392e-03):1.089558e-01):1.472448e-01):1.159651e-01,90:5.027906e-01):1.462400e-01):7.805317e-02):2.297554e-01):2.343518e-01,((48:2.462713e-03,47:5.019574e-03):1.259045e+00,(50:1.726007e-01,49:4.138290e-01):2.929998e-01):2.451658e-01):2.262288e-01,1:4.108891e-01);
   tree gen.57000 = [&U] ((2:4.012330e-01,3:4.372677e-01):1.697443e-01,(((((((77:2.269875e-02,(((45:3.428730e-02,74:5.783753e-04):1.614240e-01,(75:9.585308e-02,76:1.986178e-02):5.880552e-02):1.465428e-02,((78:7.695252e-02,(43:8.217852e-04,44:6.345574e-04):5.658717e-02):1.582919e-01,42:1.095250e-01):5.159848e-02):6.179060e-02):1.274831e-02,46:1.987342e-01):7.162239e-02,(52:3.779109e-02,53:8.344539e-03):4.400009e-01):6.451301e-02,(((83:1.167550e-02,84:4.486692e-02):1.091450e-01,82:1.272239e-02):1.026962e-01,((81:6.872507e-03,80:6.126165e-02):6.628118e-02,85:2.533051e-01):3.634510e-02):1.814067e-01):8.415042e-02,79:2.839674e-01):1.505704e-01,(((((((38:2.619708e-03,39:2.628624e-03):4.615205e-01,40:1.539551e-01):1.947376e-01,((72:1.974494e-01,71:1.258701e-01):5.656570e-02,41:2.729446e-02):2.488165e-01):8.927410e-02,73:3.162858e-01):3.302151e-01,((70:7.667551e-04,69:2.104465e-02):5.542311e-02,37:4.448335e-02):5.089460e-01):1.031913e-01,68:3.076429e-01):8.014146e-02,(((((32:3.659853e-04,(33:1.653914e-03,(35:1.545118e-03,34:2.692177e-03):1.969462e-03):7.889560e-04):2.669646e-01,((64:7.151965e-02,(63:8.512072e-03,10:3.066932e-02):9.489009e-02):7.283969e-02,27:1.720781e-01):7.930055e-02):4.734190e-02,(((56:1.594982e-04,55:2.312551e-02):7.921864e-02,((18:2.373684e-01,((67:3.102821e-03,30:4.417679e-03):1.237815e-01,31:1.797794e-01):2.906021e-01):4.221078e-02,((9:2.103917e-03,57:3.105397e-03):1.478344e-01,(66:1.109297e-01,((8:2.678070e-04,6:1.137604e-03):4.675273e-03,7:1.125780e-01):4.807983e-02):1.861895e-02):1.187828e-01):2.117619e-02):4.313033e-02,(29:1.556947e-01,(((36:1.908997e-02,4:2.963581e-02):1.831359e-03,((22:4.703724e-02,20:8.140211e-03):3.357851e-03,((54:8.014253e-02,(65:4.179213e-03,21:3.222199e-03):1.429429e-02):3.714406e-03,19:2.187853e-03):6.285270e-03):3.673700e-03):2.347557e-01,(24:2.677178e-04,(23:1.354864e-04,(5:4.435441e-03,25:5.095418e-03):7.201240e-04):3.774053e-03):1.608203e-01):4.194167e-02):2.975617e-02):8.095578e-02):3.096512e-02,(((59:1.412703e-01,(86:4.654966e-01,(62:2.190329e-03,61:7.342620e-04):1.299732e-02):2.466917e-01):1.181440e-02,((26:8.687569e-03,11:9.251327e-03):1.041920e-03,12:7.307546e-03):1.980279e-01):6.887842e-03,((((13:9.205764e-02,((16:6.912027e-05,15:4.771824e-03):6.006866e-03,(51:3.282690e-03,17:1.688460e-02):1.029717e-03):1.675295e-01):6.303390e-02,(60:6.277677e-03,28:1.075670e-01):1.434996e-01):3.251297e-02,58:3.263190e-02):2.473680e-02,14:1.865961e-01):7.408406e-02):4.260024e-02):4.732983e-02,((((((91:1.029828e-02,(92:1.812531e-03,93:2.426964e-03):1.995853e-03):1.184140e-01,(88:2.527484e-02,(87:1.115487e-01,89:1.294042e-02):3.924445e-02):2.485459e-01):7.713855e-02,94:1.969204e-01):3.096238e-02,95:9.533985e-02):1.049495e-01,((98:2.322776e-02,((100:2.563453e-02,99:5.402425e-03):8.712098e-02,101:1.216052e-02):3.072257e-02):5.665874e-02,(97:2.216550e-02,96:3.283192e-03):1.078729e-01):8.863420e-02):1.148125e-01,90:4.977933e-01):7.279991e-02):3.448356e-02):2.274719e-01):2.320226e-01,((48:2.438236e-03,47:7.939763e-03):1.246532e+00,(50:1.708853e-01,49:4.097159e-01):2.900877e-01):2.427291e-01):2.239803e-01,1:4.068053e-01);
   tree gen.58000 = [&U] ((2:3.970024e-01,3:4.326571e-01):1.679545e-01,(((((((77:2.788556e-03,46:1.966387e-01):1.261389e-02,(((45:3.392577e-02,74:1.426163e-03):1.494744e-01,(75:9.484238e-02,76:4.312172e-03):5.116411e-02):3.767870e-02,((78:7.614111e-02,(43:1.414994e-03,44:1.682263e-03):5.599050e-02):1.329915e-01,42:1.083702e-01):5.105441e-02):6.343929e-02):7.358257e-02,(52:3.739261e-02,53:5.664281e-02):4.228346e-01):1.263661e-01,(((83:1.155239e-02,84:4.439384e-02):1.079941e-01,82:1.258824e-02):1.016133e-01,((81:6.800042e-03,80:6.061569e-02):6.033171e-02,85:2.506342e-01):4.550868e-02):1.794939e-01):8.326312e-02,79:2.809732e-01):1.489827e-01,(((((((38:2.592085e-03,39:1.528206e-04):5.570944e-01,40:1.523317e-01):1.926843e-01,((72:1.953675e-01,71:1.245429e-01):2.080172e-01,41:1.127724e-02):1.999811e-01):8.833278e-02,73:3.129508e-01):3.267332e-01,(69:2.716627e-02,(37:8.371130e-02,70:4.734464e-04):7.763503e-02):5.038464e-01):1.020992e-01,68:3.043990e-01):7.929643e-02,((((((32:3.621263e-04,33:2.952056e-04):1.898509e-03,(35:1.196430e-03,34:2.663790e-03):2.139801e-04):2.673569e-01,((64:7.047575e-02,(63:8.422319e-03,10:4.381459e-03):9.388955e-02):1.055278e-01,27:1.878889e-01):5.813838e-02):5.342184e-02,((((9:2.081733e-03,57:5.197510e-03):1.462756e-01,(66:1.097601e-01,((8:2.650562e-03,6:1.125609e-03):4.625976e-03,7:1.113910e-01):4.757287e-02):1.205082e-02):1.175303e-01,((56:1.038695e-03,55:2.288167e-02):8.205651e-02,(18:2.348655e-01,((67:3.070104e-03,30:4.371098e-03):1.224763e-01,31:1.778838e-01):2.356285e-01):4.176570e-02):2.152820e-02):4.267555e-02,(29:1.540530e-01,((36:1.888868e-02,(((22:4.654127e-02,20:3.261256e-03):9.290973e-03,((65:4.135146e-03,(21:3.188224e-03,54:7.929749e-02):1.414357e-02):1.464857e-02,19:2.011756e-03):5.224034e-03):3.634963e-03,4:2.932333e-02):1.839907e-03):2.273064e-01,(25:5.041691e-03,((23:1.626652e-04,24:2.648949e-04):3.580496e-03,5:7.837751e-04):5.477509e-04):1.761917e-01):3.757081e-02):3.611247e-02):6.741039e-02):3.063862e-02,(((59:1.397807e-01,(86:3.802775e-01,(62:9.301131e-05,61:7.265198e-04):1.286028e-02):1.854191e-01):2.517585e-02,((12:2.808993e-03,11:9.186629e-03):1.049777e-03,26:8.595965e-03):1.917180e-01):8.946001e-03,((((13:9.108696e-02,(51:3.248076e-03,((16:1.418322e-03,15:3.498543e-03):3.577422e-03,17:1.670656e-02):7.223921e-04):1.657630e-01):2.534195e-02,(60:1.330696e-02,28:1.064328e-01):1.419865e-01):8.011686e-03,58:1.200495e-02):3.185624e-02,14:1.846286e-01):7.330290e-02):4.215105e-02):3.411068e-02,(((95:9.330994e-02,(((93:2.401374e-03,(92:1.422653e-02,91:1.492023e-02):8.588946e-04):1.171654e-01,(88:2.500834e-02,(87:1.246435e-01,89:1.280397e-02):3.289484e-02):2.459252e-01):7.632519e-02,94:1.948440e-01):5.493111e-03):1.015003e-01,((98:2.298284e-02,(101:6.421467e-03,(100:4.145198e-02,99:5.646655e-04):7.846750e-03):3.728781e-02):1.052490e-01,(97:2.193179e-02,96:1.028159e-03):1.067354e-01):8.769963e-02):1.150940e-01,90:4.925445e-01):9.451524e-02):4.665656e-02):2.250734e-01):2.295761e-01,((48:7.743213e-03,47:7.856044e-03):1.233388e+00,(50:1.690834e-01,49:4.053958e-01):3.448812e-01):2.237167e-01):1.970480e-01,1:4.025158e-01);
   tree gen.59000 = [&U] ((2:3.970024e-01,3:4.957659e-01):1.679545e-01,(((((((77:7.351137e-03,46:1.966387e-01):1.261389e-02,(((45:4.308008e-02,74:2.492703e-03):1.494744e-01,(75:9.484238e-02,76:1.112081e-02):5.116411e-02):3.767870e-02,((78:7.614111e-02,(43:2.461682e-03,44:1.682263e-03):5.599050e-02):1.329915e-01,42:1.083702e-01):5.105441e-02):6.343929e-02):7.578879e-02,(52:3.739261e-02,53:5.664281e-02):4.228346e-01):9.724394e-02,(((83:1.155239e-02,84:6.032211e-02):1.079941e-01,82:7.838672e-03):1.016133e-01,((81:7.840511e-03,80:6.061569e-02):6.120574e-02,85:2.506342e-01):3.739471e-02):1.731390e-01):8.807667e-02,79:2.809732e-01):1.848099e-01,(((((((38:8.859286e-04,39:2.116722e-03):5.570944e-01,40:1.523317e-01):1.926843e-01,((72:1.953675e-01,71:1.245429e-01):1.156419e-01,41:1.127724e-02):2.622950e-01):5.123029e-02,73:3.129508e-01):3.267332e-01,((70:1.029128e-03,37:5.795459e-02):7.583661e-02,69:2.620253e-02):5.038464e-01):1.020992e-01,68:3.043990e-01):4.503643e-02,((((((34:2.617420e-03,(32:3.621263e-04,33:1.017925e-04):2.757370e-04):8.343935e-04,35:1.196430e-03):2.673569e-01,((64:7.047575e-02,(63:9.015081e-03,10:4.381459e-03):6.714353e-02):6.421514e-02,27:1.878889e-01):1.031981e-01):5.342184e-02,((((9:2.081733e-03,57:5.197510e-03):1.462756e-01,(66:8.688054e-02,((8:2.568169e-03,6:1.125609e-03):4.625976e-03,7:1.417661e-01):4.757287e-02):2.627785e-02):1.118673e-01,((56:5.867641e-04,55:2.288167e-02):6.463233e-02,(18:2.348655e-01,((67:5.509942e-04,30:7.859833e-03):1.224763e-01,31:1.778838e-01):2.356285e-01):5.531064e-02):4.519118e-03):4.267555e-02,(29:1.540530e-01,(((((22:4.812057e-02,((21:1.721812e-03,(54:7.929749e-02,65:1.674194e-03):1.414357e-02):2.193367e-02,19:3.211285e-03):5.224034e-03):6.061787e-04,20:7.669585e-04):2.471252e-03,4:2.932333e-02):1.526020e-03,36:1.888868e-02):1.817192e-01,((24:2.639486e-04,23:1.607373e-04):3.704610e-04,(25:2.172921e-03,5:7.546860e-04):3.143201e-04):1.847278e-01):3.855029e-02):5.689258e-02):5.530086e-02):3.977505e-02,(((59:1.397807e-01,(86:3.802775e-01,(62:9.301131e-05,61:1.066824e-02):8.141347e-03):1.822561e-01):2.517585e-02,(26:8.663712e-03,(11:9.186629e-03,12:1.220158e-03):2.438366e-03):1.917180e-01):5.638168e-03,((((13:9.108696e-02,(17:1.655090e-02,(51:7.053559e-03,(16:1.188489e-03,15:3.498543e-03):4.944182e-03):1.423330e-03):1.657630e-01):4.799590e-02,(60:1.330696e-02,28:1.481240e-01):1.153723e-01):8.011686e-03,58:1.200495e-02):4.613726e-02,14:1.846286e-01):5.196905e-02):5.416992e-02):3.411068e-02,((((94:1.948440e-01,(((92:4.294199e-03,91:8.847429e-03):8.846188e-04,93:2.401374e-03):1.220999e-01,(88:1.934162e-02,(87:1.246435e-01,89:1.005695e-02):3.289484e-02):1.449077e-01):7.546693e-02):9.207399e-03,95:9.330994e-02):1.015003e-01,((98:2.298284e-02,((100:1.401827e-02,101:6.648960e-03):3.679522e-02,99:1.616175e-03):6.291118e-02):1.052490e-01,(97:2.193179e-02,96:1.028159e-03):1.067354e-01):8.769963e-02):1.477742e-01,90:5.259773e-01):7.516706e-02):4.665656e-02):2.250734e-01):2.295761e-01,((48:4.209914e-03,47:7.856044e-03):1.185100e+00,(50:1.690834e-01,49:4.053958e-01):3.448812e-01):2.237167e-01):1.970480e-01,1:4.025158e-01);
   tree gen.60000 = [&U] ((2:3.970024e-01,3:4.957659e-01):1.679545e-01,(((((((77:1.651116e-03,46:1.263992e-01):1.261389e-02,(((45:3.353379e-02,74:2.659586e-03):2.006595e-01,(75:9.484238e-02,76:1.116475e-02):5.116411e-02):3.767870e-02,((78:7.614111e-02,(43:2.461682e-03,44:1.750024e-03):7.761571e-02):1.329915e-01,42:1.083702e-01):5.105441e-02):7.153520e-02):7.578879e-02,(52:3.739261e-02,53:5.664281e-02):4.228346e-01):9.724394e-02,(((83:1.155239e-02,84:6.032211e-02):1.079941e-01,82:8.368344e-03):1.016133e-01,((81:2.455828e-03,80:6.061569e-02):6.575491e-02,85:2.495740e-01):3.739471e-02):1.731390e-01):8.807667e-02,79:3.723178e-01):1.848099e-01,(((((((38:6.086748e-04,39:2.116722e-03):5.570944e-01,40:1.401073e-01):1.890342e-01,((72:1.953675e-01,71:1.245429e-01):1.292567e-01,41:1.127724e-02):2.818007e-01):5.274382e-02,73:3.129508e-01):3.179627e-01,((70:1.674339e-02,37:5.795459e-02):7.583661e-02,69:2.620253e-02):4.975003e-01):1.020992e-01,68:3.043990e-01):4.503643e-02,(((((34:2.617420e-03,(35:4.931709e-03,(33:1.003718e-04,32:1.464603e-03):8.415715e-04):8.005540e-04):2.677977e-01,((64:7.047575e-02,(63:9.015081e-03,10:1.867557e-02):9.191140e-02):4.874553e-02,27:1.878889e-01):1.031981e-01):5.342184e-02,((((9:1.439989e-02,57:5.197510e-03):1.462756e-01,(66:8.688054e-02,((8:4.070696e-03,6:1.125609e-03):1.694937e-02,7:1.417661e-01):4.757287e-02):2.547311e-02):1.118673e-01,((56:6.863644e-03,55:1.145336e-03):7.637858e-02,(18:2.348655e-01,((67:1.673662e-03,30:2.204622e-02):1.224763e-01,31:1.778838e-01):2.356285e-01):4.854911e-02):1.427354e-02):4.267555e-02,(29:1.540530e-01,((((19:3.211285e-03,(21:1.768844e-03,65:7.489147e-04):2.295189e-02):6.509518e-03,(22:4.602793e-02,(20:7.995490e-04,54:7.643269e-02):2.857357e-03):1.497982e-04):3.178729e-03,(36:1.888868e-02,4:3.239385e-02):1.042954e-02):1.817192e-01,(5:9.495659e-04,(25:2.146905e-03,(24:3.844613e-03,23:5.901362e-05):4.434818e-04):4.886512e-05):1.865865e-01):5.485992e-02):5.689258e-02):5.530086e-02):3.977505e-02,((((26:8.663712e-03,12:2.718386e-03):5.493832e-04,11:6.174257e-03):2.108061e-01,(59:1.397807e-01,((86:3.802775e-01,62:2.782262e-05):2.012486e-02,61:1.066824e-02):1.801192e-01):2.084913e-02):1.830819e-02,((((13:9.108696e-02,(17:1.655090e-02,(51:7.053559e-03,(16:1.350129e-03,15:9.643430e-03):2.548153e-03):2.419955e-03):1.657630e-01):3.229046e-02,(60:1.330696e-02,28:1.481240e-01):1.153723e-01):2.383354e-02,58:8.490495e-02):4.613726e-02,14:1.846286e-01):5.196905e-02):1.616982e-02):6.502481e-02,((((94:1.948440e-01,(((93:4.692877e-04,91:9.000284e-03):8.610325e-04,92:4.798352e-03):1.239988e-01,(88:1.934162e-02,(87:1.246435e-01,89:1.005695e-02):3.289484e-02):1.513484e-01):7.546693e-02):9.207399e-03,95:9.330994e-02):8.966134e-02,((((100:3.784789e-02,99:1.788175e-03):1.416619e-02,101:4.569590e-03):2.222802e-02,98:5.315481e-02):1.052490e-01,(97:1.441550e-02,96:1.028159e-03):1.067354e-01):8.769963e-02):1.472365e-01,90:5.259773e-01):5.966954e-02):5.985337e-02):2.250734e-01):2.295761e-01,((48:4.209914e-03,47:7.856044e-03):1.185100e+00,(50:1.690834e-01,49:4.053958e-01):3.448812e-01):2.237167e-01):1.970480e-01,1:4.025158e-01);
   tree gen.61000 = [&U] ((2:3.921086e-01,3:4.896547e-01):1.371005e-01,(((((((77:1.204104e-04,46:1.248411e-01):5.627788e-02,(((45:3.312044e-02,74:1.134285e-02):2.056438e-01,(75:9.367329e-02,76:1.370315e-02):5.330476e-02):2.177441e-02,((78:7.520255e-02,(43:2.431338e-03,44:1.678218e-03):7.665896e-02):1.313521e-01,42:1.070343e-01):5.042508e-02):7.199524e-02):1.016214e-01,(52:3.693168e-02,53:5.594460e-02):4.176225e-01):6.194776e-02,(((83:3.538261e-02,84:5.957854e-02):1.066629e-01,82:8.265190e-03):1.003608e-01,((81:2.425556e-03,80:5.544348e-02):5.049531e-02,85:2.464976e-01):3.154527e-02):1.710048e-01):1.290197e-01,79:3.677283e-01):1.825318e-01,(((((((38:1.156966e-03,39:8.292122e-04):5.502273e-01,40:1.383803e-01):1.867040e-01,((72:1.929593e-01,71:1.230077e-01):9.195609e-02,41:1.322323e-02):2.783270e-01):5.209366e-02,73:3.090931e-01):3.140433e-01,(37:5.724020e-02,(69:6.246283e-02,70:3.978538e-02):1.350762e-02):4.836691e-01):6.657324e-02,68:3.006468e-01):9.283267e-02,((((((34:2.585156e-03,(33:2.442074e-03,32:1.550834e-03):2.815013e-03):7.730019e-04,35:3.713232e-03):2.655688e-01,((64:8.984706e-02,(63:2.177101e-02,10:3.421305e-02):9.077844e-02):6.057159e-02,27:1.855729e-01):1.090963e-01):7.494271e-02,(((56:8.623195e-03,55:1.018125e-02):7.543709e-02,((18:2.319704e-01,((67:1.653031e-03,30:2.802974e-02):1.096716e-01,31:1.327426e-01):2.327240e-01):4.795066e-02,((9:2.897424e-03,57:5.133442e-03):1.444725e-01,(66:8.302408e-02,((8:4.020518e-03,6:2.364664e-03):1.729436e-02,7:1.400186e-01):4.698645e-02):2.268092e-02):1.104884e-01):1.409759e-02):4.214950e-02,(29:1.521541e-01,(((19:3.567369e-03,(21:3.029607e-03,65:6.859761e-03):2.266897e-02):5.201515e-03,((22:4.471000e-02,(20:8.251521e-04,54:4.745236e-02):2.744963e-03):1.691814e-03,(36:1.865585e-02,4:3.199454e-02):1.441935e-03):1.092841e-04):1.725242e-01,(24:2.924243e-04,((5:1.037321e-04,25:4.267099e-03):4.458178e-04,23:4.159406e-05):8.714748e-04):1.791990e-01):5.418368e-02):3.580852e-02):5.461919e-02):3.928475e-02,(((26:8.757811e-03,(11:6.098149e-03,12:2.168926e-03):2.038698e-03):2.082075e-01,(59:1.333895e-01,(86:3.803738e-01,(61:1.099669e-02,62:1.361761e-04):8.935995e-03):1.778990e-01):1.789457e-02):1.808252e-02,((((13:9.774209e-02,((17:1.634689e-02,51:7.014067e-03):2.419446e-03,(16:1.333486e-03,15:9.524559e-03):2.516743e-03):1.679072e-01):2.568950e-02,(60:1.010620e-02,28:1.462981e-01):1.139501e-01):2.734794e-02,58:1.434955e-02):4.556855e-02,14:1.823527e-01):5.132845e-02):4.490419e-02):3.750809e-02,(((95:9.215974e-02,((((91:8.889340e-03,92:1.179456e-02):3.557258e-04,93:4.961566e-03):1.228106e-01,(88:1.910320e-02,(87:1.231071e-01,89:1.668497e-02):3.250725e-02):1.494827e-01):7.492200e-02,94:1.924422e-01):1.387128e-02):8.855611e-02,((((100:4.559621e-02,99:2.062232e-02):3.381285e-02,101:4.513262e-03):2.235336e-02,98:5.249959e-02):1.037399e-01,(97:1.068163e-02,96:1.040449e-03):1.054197e-01):8.661858e-02):1.454215e-01,90:5.194937e-01):8.413701e-02):3.796606e-02):2.222990e-01):2.267462e-01,((48:7.180349e-03,47:7.759205e-03):1.170492e+00,(50:1.669992e-01,49:4.003986e-01):3.143449e-01):2.008991e-01):2.544593e-01,1:3.975542e-01);
   tree gen.62000 = [&U] ((2:3.956566e-01,3:4.793134e-01):1.342050e-01,(((((((77:9.048047e-04,46:1.222045e-01):5.508931e-02,(((45:3.242094e-02,74:1.239180e-03):2.013007e-01,(75:1.400364e-01,76:1.341374e-02):5.217899e-02):1.198320e-02,((78:7.361430e-02,(43:1.398987e-03,44:1.642774e-03):3.526511e-02):1.285780e-01,42:1.047738e-01):4.936012e-02):8.485228e-02):9.947516e-02,(52:3.615170e-02,53:5.476307e-02):4.088024e-01):6.170738e-02,(((83:1.160995e-02,84:5.832026e-02):9.486066e-02,82:8.090632e-03):9.824120e-02,((81:2.374329e-03,80:3.257507e-02):1.996610e-02,85:2.412917e-01):3.087904e-02):2.028038e-01):8.502835e-02,79:3.599621e-01):1.943445e-01,(((((((38:1.132531e-03,39:2.903329e-04):5.386067e-01,40:1.354578e-01):1.827609e-01,((72:1.126694e-01,71:1.074476e-01):9.044870e-02,41:1.294396e-02):2.169385e-01):1.462531e-01,73:3.025652e-01):2.596270e-01,(37:3.670820e-02,(69:2.951199e-02,70:2.394949e-02):2.946523e-02):5.197420e-01):6.903233e-02,68:4.280639e-01):2.989195e-02,((((((35:1.813201e-03,32:1.972888e-03):4.490763e-03,(33:4.575159e-03,34:1.260804e-03):2.455211e-03):2.494894e-01,((64:7.918298e-02,(63:3.596096e-02,10:3.349049e-02):8.364381e-02):5.929234e-02,27:1.816537e-01):9.035921e-02):9.336270e-02,((((56:1.977141e-03,55:9.966228e-03):7.085751e-02,(18:2.270713e-01,((67:1.618120e-03,30:8.054387e-03):1.073553e-01,31:2.208393e-01):2.278090e-01):4.693796e-02):1.355195e-02,((9:2.836231e-03,57:5.025026e-03):1.414213e-01,(66:8.127064e-02,((8:9.017950e-04,6:2.314724e-03):6.445625e-03,7:1.370614e-01):1.356542e-02):4.972343e-02):1.081549e-01):2.161582e-02,(29:1.489406e-01,(((((19:3.492027e-03,(21:1.048838e-02,65:6.714885e-03):1.671391e-02):5.091661e-03,(20:7.495511e-04,54:2.379290e-02):1.739650e-03):1.693858e-03,22:6.434589e-02):1.107588e-04,(36:1.906073e-02,4:3.698528e-02):1.351931e-03):1.688806e-01,(24:1.311549e-03,(25:1.783954e-03,(5:1.022577e-05,23:1.812579e-04):3.567213e-04):8.400147e-04):1.776902e-01):5.303934e-02):3.639265e-02):3.563551e-02):3.845507e-02,((((26:8.572849e-03,11:6.838224e-03):2.245832e-03,12:2.123119e-03):2.139589e-01,(59:1.305724e-01,(86:3.723405e-01,(61:1.076444e-02,62:6.252256e-03):8.747270e-03):1.741418e-01):1.751664e-02):1.330088e-02,((((13:8.125323e-02,(51:6.718108e-03,(17:1.171613e-02,(16:1.305323e-03,15:9.323404e-03):2.610880e-03):4.246581e-03):1.737382e-01):2.058972e-02,(60:9.892762e-03,28:6.801409e-02):1.901402e-01):2.071108e-02,58:1.404650e-02):4.460616e-02,14:1.785015e-01):5.024441e-02):2.967091e-02):5.129116e-02,(((95:1.137923e-01,((((91:4.881900e-03,92:1.154546e-02):2.622771e-03,93:1.491812e-02):1.155234e-01,(88:1.869975e-02,(87:1.205071e-01,89:1.633259e-02):3.182071e-02):1.463257e-01):7.740944e-02,94:2.024201e-01):1.357833e-02):9.308616e-02,((98:2.147410e-02,((100:4.463323e-02,99:2.018679e-02):4.331214e-02,101:1.362411e-02):1.410668e-02):1.148371e-01,(97:1.045603e-02,96:1.018475e-03):1.031933e-01):8.478923e-02):1.423503e-01,90:5.085222e-01):8.236007e-02):3.716423e-02):2.176041e-01):2.011475e-01,((48:7.028703e-03,47:7.595334e-03):1.145771e+00,(50:2.337049e-01,49:3.919424e-01):2.788707e-01):1.966561e-01):2.490852e-01,1:3.891580e-01);
   tree gen.63000 = [&U] ((2:4.241449e-01,3:4.857486e-01):1.360068e-01,(((((((77:9.169525e-04,46:1.238452e-01):5.582893e-02,(((45:3.285622e-02,74:1.669372e-02):1.943045e-01,(75:1.419166e-01,76:1.359384e-02):1.532585e-01):1.411626e-02,((78:7.460264e-02,(43:1.129434e-03,44:1.664830e-03):3.573858e-02):1.303043e-01,42:1.061805e-01):6.148879e-02):8.599150e-02):7.422084e-02,(52:3.663707e-02,53:5.549831e-02):4.142910e-01):6.253585e-02,(((83:1.176583e-02,84:4.151495e-02):9.613425e-02,82:8.199256e-03):9.956017e-02,((81:1.245534e-02,80:4.470374e-02):1.474457e-02,85:2.445312e-01):2.250612e-02):2.055266e-01):8.616993e-02,79:2.949605e-01):1.466332e-01,(((((((38:6.847119e-04,39:1.447473e-03):5.458380e-01,40:1.372764e-01):1.852146e-01,((72:1.535100e-01,71:1.578110e-01):9.166306e-02,41:1.311774e-02):2.198511e-01):1.360906e-01,73:3.066274e-01):3.211281e-01,(37:1.967101e-02,(69:2.990821e-02,70:2.427103e-02):2.986082e-02):5.267200e-01):5.480089e-02,68:4.338111e-01):5.426814e-02,(((((33:2.035487e-03,(32:1.999376e-03,(35:1.785364e-03,34:1.695217e-03):4.375108e-03):8.565326e-04):2.476790e-01,((64:8.024609e-02,(63:1.856440e-02,10:3.394013e-02):4.117896e-02):9.908023e-02,27:1.840925e-01):6.828048e-02):8.221492e-02,((((56:2.003686e-03,55:1.774897e-03):7.180883e-02,(18:2.301199e-01,((67:1.639845e-03,30:7.392828e-03):1.087967e-01,31:2.128788e-01):2.308675e-01):4.756815e-02):1.373389e-02,((9:1.387535e-02,57:7.748804e-03):1.433200e-01,(66:8.236177e-02,((8:1.267617e-03,6:2.345801e-03):5.921417e-03,7:1.389016e-01):2.590389e-02):9.672882e-02):1.096070e-01):2.190603e-02,(29:1.509403e-01,(((((19:3.538911e-03,21:2.728528e-02):1.441611e-03,65:6.805039e-03):5.331198e-03,(22:6.425503e-02,(20:3.050723e-04,54:2.411234e-02):6.542787e-03):7.432503e-04):2.269085e-03,(36:9.745144e-03,4:4.249148e-02):9.877065e-03):1.711479e-01,(5:1.036306e-05,(23:5.020865e-04,(25:1.807905e-03,24:9.698047e-04):7.082516e-04):9.738543e-05):1.888732e-01):5.375144e-02):3.688126e-02):3.611395e-02):3.897137e-02,(((26:8.940508e-03,(12:3.016712e-03,11:7.028917e-03):2.641383e-04):2.103274e-01,(59:8.810865e-02,(86:3.773395e-01,(61:1.090896e-02,62:5.431499e-03):1.272224e-02):1.764798e-01):5.744325e-03):1.347945e-02,((((13:8.234413e-02,((51:6.503219e-03,(16:1.322849e-03,15:2.705377e-03):5.641130e-03):2.649503e-03,17:6.161206e-03):1.760707e-01):1.247932e-02,(60:3.272088e-03,28:6.892724e-02):1.926930e-01):3.077190e-02,58:4.534879e-02):2.588729e-02,14:1.808981e-01):5.091899e-02):4.202466e-02):6.414562e-02,((((((92:5.312908e-04,93:1.511841e-02):9.788366e-04,91:4.073819e-03):1.049296e-01,(88:1.895081e-02,(87:1.221250e-01,89:5.089497e-03):3.224793e-02):1.482903e-01):9.428414e-02,(95:1.153201e-01,94:1.696850e-01):5.279455e-02):9.433593e-02,((98:3.161339e-02,((100:4.431469e-02,99:5.535771e-03):4.689819e-02,101:1.380702e-02):8.709030e-03):9.033823e-02,(97:1.059642e-02,96:1.075233e-03):1.045788e-01):8.592760e-02):1.442615e-01,90:5.153496e-01):8.346583e-02):2.523447e-02):1.913462e-01):2.048723e-01,((48:3.260816e-03,47:2.179086e-03):1.161154e+00,(50:2.368426e-01,49:3.972045e-01):2.826148e-01):1.992964e-01):2.748439e-01,1:3.943828e-01);
   tree gen.64000 = [&U] ((2:4.211435e-01,3:4.823112e-01):1.350443e-01,(((((((77:5.418481e-04,46:1.229688e-01):6.245594e-03,(((45:3.262372e-02,74:1.474876e-02):1.929296e-01,(75:1.310282e-01,76:1.349764e-02):1.269475e-01):1.401637e-02,((78:6.060716e-02,(43:1.172409e-03,44:1.653049e-03):3.871724e-02):1.293822e-01,42:1.054291e-01):7.651366e-02):8.311440e-02):7.369562e-02,(52:7.664410e-02,53:5.627401e-02):4.113592e-01):6.209332e-02,(((83:3.785038e-02,84:3.650370e-02):1.052049e-01,82:8.141234e-03):9.885564e-02,((81:1.236720e-02,80:4.438740e-02):4.822188e-02,85:2.428008e-01):2.618182e-02):2.495436e-01):8.556015e-02,79:2.928732e-01):1.455956e-01,(((((((38:6.798665e-04,39:1.437230e-03):5.419754e-01,40:1.363050e-01):1.839039e-01,((72:1.232939e-01,71:1.551016e-01):1.130602e-01,41:1.302491e-02):3.122350e-01):3.206599e-02,73:3.044576e-01):3.188556e-01,((69:1.711456e-02,70:4.315197e-03):2.940666e-02,37:2.055608e-02):5.419997e-01):5.441309e-02,68:2.861501e-01):5.388411e-02,((((((32:1.394062e-03,(35:1.772730e-03,34:1.683221e-03):9.799271e-04):1.628759e-03,33:2.191172e-03):2.425282e-01,((64:7.967822e-02,(63:1.843303e-02,10:3.369995e-02):4.088755e-02):9.837909e-02,27:1.204978e-01):6.779729e-02):8.163313e-02,((((56:4.952591e-03,55:4.505448e-04):6.678875e-02,(18:2.284915e-01,((67:1.628240e-03,30:7.284983e-03):1.895145e-01,31:2.113724e-01):2.292338e-01):4.723153e-02):1.363671e-02,((9:4.751149e-03,57:7.073240e-04):1.423058e-01,(66:8.177894e-02,((8:8.219270e-04,6:2.789529e-03):8.262877e-03,7:1.379187e-01):1.134568e-02):6.050064e-02):1.088314e-01):3.333625e-02,(29:1.498722e-01,(((((20:2.929704e-04,54:2.121043e-02):7.980388e-03,(((21:2.709220e-02,65:1.822942e-03):6.077073e-03,19:3.513868e-03):1.052576e-03,22:6.380032e-02):2.992636e-04):9.807170e-03,36:9.676182e-03):6.749086e-04,4:4.219078e-02):2.105355e-01,(24:3.478177e-04,(5:1.028973e-05,(23:1.396818e-04,25:1.975796e-03):1.851258e-03):3.149992e-03):1.875367e-01):5.337107e-02):3.662027e-02):3.585839e-02):3.869559e-02,(((11:2.090318e-03,(12:2.286361e-03,26:5.823668e-03):1.481840e-03):1.984043e-01,(59:8.748515e-02,((86:3.746692e-01,61:1.049856e-02):1.176957e-02,62:5.393063e-03):1.969679e-01):2.303215e-03):1.601594e-02,((((13:8.176142e-02,((51:6.443639e-03,(16:1.340953e-03,15:3.958986e-03):3.600689e-03):2.714114e-03,17:6.117606e-03):1.735394e-01):1.239101e-02,(60:2.729247e-02,28:3.098594e-02):1.787216e-01):3.055414e-02,58:4.502788e-02):3.477155e-02,14:1.796179e-01):5.055866e-02):4.172727e-02):6.369170e-02,((((94:1.684843e-01,((91:2.279192e-03,(92:5.275311e-04,93:7.726769e-03):9.961147e-03):9.001249e-02,(88:1.881671e-02,(87:1.212608e-01,89:6.118433e-03):3.201973e-02):1.450579e-01):9.361694e-02):5.483814e-02,95:1.145040e-01):9.121756e-02,(((98:3.164948e-02,(100:4.400110e-02,99:5.496597e-03):4.491780e-02):8.345963e-03,101:1.400522e-02):9.053047e-02,(97:1.052143e-02,96:1.067624e-03):9.578578e-02):8.517930e-02):1.432406e-01,90:5.117027e-01):8.287519e-02):5.479677e-02):1.701206e-01):2.034225e-01,((48:3.237741e-03,47:2.163666e-03):1.152937e+00,(50:2.351666e-01,49:3.943937e-01):2.806149e-01):1.978861e-01):2.728990e-01,1:3.915919e-01);
   tree gen.65000 = [&U] ((2:4.172602e-01,3:4.778640e-01):1.337991e-01,(((((((77:5.098421e-03,46:8.531313e-02):8.610923e-02,(((45:3.485497e-02,74:1.461277e-02):1.880595e-01,(75:1.298200e-01,76:1.593003e-02):1.257770e-01):2.581513e-02,((78:6.004832e-02,(43:1.161599e-03,44:5.327727e-04):3.836024e-02):1.281892e-01,42:1.097692e-01):7.580814e-02):6.336474e-02):1.181850e-01,(52:7.593738e-02,53:5.575512e-02):4.075662e-01):6.616863e-02,(((83:2.116819e-02,84:3.616711e-02):1.042348e-01,82:8.066166e-03):9.794412e-02,((81:1.225316e-02,80:4.397811e-02):7.318919e-02,85:2.405620e-01):3.233450e-02):2.242629e-01):9.922850e-02,79:2.901727e-01):1.154429e-01,(((((((38:3.621171e-03,39:4.516814e-03):5.369780e-01,40:1.350481e-01):1.822082e-01,((72:1.948839e-01,71:1.339847e-01):1.054957e-01,41:1.290482e-02):3.416102e-01):3.177031e-02,73:2.748994e-01):2.970175e-01,((69:1.945892e-02,70:8.307659e-03):2.913551e-02,37:4.062181e-03):4.931904e-01):5.391137e-02,68:2.835116e-01):5.338726e-02,(((((33:3.581991e-03,(34:1.658003e-03,(32:9.939219e-04,35:3.335082e-03):2.968565e-04):2.417429e-03):2.486539e-01,((64:9.565202e-02,(63:1.531986e-02,10:4.028647e-03):1.170935e-01):4.116463e-02,27:1.193867e-01):6.717215e-02):6.830139e-02,((((56:1.898815e-03,55:4.168358e-03):7.297051e-02,(18:2.263846e-01,((67:5.064603e-03,30:2.019175e-02):1.273937e-01,31:1.492476e-01):2.271201e-01):4.679602e-02):2.099981e-02,((9:4.707340e-03,57:7.008019e-04):1.409937e-01,(66:8.102488e-02,((8:8.143483e-04,6:2.939185e-03):7.524204e-03,7:1.366470e-01):1.436256e-02):5.994278e-02):1.108298e-01):2.728119e-02,(29:1.484903e-01,((((20:1.098627e-03,((54:2.563819e-02,(19:7.777219e-04,21:3.360065e-02):1.183220e-02):3.071766e-03,65:1.806133e-03):1.281308e-03):5.059432e-03,22:6.246641e-02):4.809265e-03,(36:3.397635e-02,4:4.180176e-02):3.482699e-03):2.085942e-01,(((23:1.392402e-03,25:1.963301e-03):1.134322e-04,24:3.277198e-03):3.113509e-03,5:9.202143e-04):1.814156e-01):5.287895e-02):3.628260e-02):3.552775e-02):4.064616e-02,((((26:2.202190e-02,11:1.935399e-03):2.123818e-03,12:3.898033e-04):1.910191e-01,(59:8.667847e-02,((86:3.712145e-01,61:1.324902e-02):7.582334e-03,62:5.343335e-03):1.603614e-01):1.686114e-02):2.107699e-02,((((13:8.100752e-02,(51:6.384224e-03,(17:6.061197e-03,(16:1.314316e-03,15:3.922481e-03):3.446549e-03):2.637162e-03):1.719392e-01):1.227676e-02,(60:2.394597e-03,28:9.891570e-02):1.770737e-01):3.027241e-02,58:5.073121e-02):3.445093e-02,14:1.779617e-01):3.771908e-02):5.346624e-02):6.310441e-02,((((94:1.977512e-01,(((93:4.058747e-03,92:5.226669e-04):1.653201e-02,91:4.775662e-04):8.860252e-02,(88:1.864320e-02,(87:1.201427e-01,89:6.062016e-03):3.172449e-02):1.976034e-01):4.437914e-02):7.268701e-03,95:1.182449e-01):8.098601e-02,(((98:3.114698e-02,(100:4.359537e-02,99:5.431406e-03):4.450362e-02):3.642616e-02,101:1.387609e-02):8.969571e-02,(97:1.042442e-02,96:1.419929e-02):9.490257e-02):5.155943e-02):1.419198e-01,90:5.069844e-01):1.156547e-01):5.429150e-02):1.685520e-01):2.015468e-01,((48:3.207886e-03,47:2.143715e-03):1.142307e+00,(50:2.329982e-01,49:3.907571e-01):2.780274e-01):3.505875e-01):2.703826e-01,1:3.098566e-01);
   tree gen.66000 = [&U] ((2:4.172602e-01,3:4.778640e-01):1.337991e-01,(((((((77:2.970331e-03,46:8.531313e-02):8.610923e-02,(((45:3.485497e-02,74:1.461277e-02):1.880595e-01,(75:1.298200e-01,76:1.593003e-02):1.257770e-01):2.689702e-02,((78:6.004832e-02,(43:3.160777e-04,44:5.327727e-04):3.836024e-02):1.387535e-01,42:1.097692e-01):8.009053e-02):5.679467e-02):1.181850e-01,(52:7.593738e-02,53:6.709798e-02):4.075662e-01):1.202907e-01,(((83:4.431822e-02,84:7.679274e-02):1.042348e-01,82:2.149738e-02):9.794412e-02,((81:1.225316e-02,80:4.397811e-02):7.318919e-02,85:2.328598e-01):3.233450e-02):2.322361e-01):5.551137e-02,79:2.901727e-01):1.363404e-01,(((((((38:3.437755e-03,39:3.384181e-03):5.369780e-01,40:7.197799e-02):4.225729e-01,((72:1.948839e-01,71:1.339847e-01):1.054957e-01,41:1.290482e-02):3.416102e-01):3.177031e-02,73:2.748994e-01):2.970175e-01,((69:1.945892e-02,70:1.193106e-03):3.314956e-02,37:4.062181e-03):4.918586e-01):8.210676e-02,68:2.835116e-01):5.338726e-02,(((((((33:1.113760e-03,32:9.245414e-04):1.680213e-03,35:1.339757e-03):4.294512e-03,34:5.955150e-05):2.490760e-01,((64:9.565202e-02,(63:6.251066e-03,10:6.171469e-03):1.170935e-01):4.116463e-02,27:1.504641e-01):6.061347e-02):6.830139e-02,((((56:1.898815e-03,55:4.168358e-03):7.806734e-02,(18:2.263846e-01,((67:5.064603e-03,30:1.112343e-02):1.273937e-01,31:1.492476e-01):2.271201e-01):4.679602e-02):1.419463e-02,((9:1.869320e-03,57:7.008019e-04):1.409937e-01,(66:8.102488e-02,((8:8.143483e-04,6:5.706858e-04):7.524204e-03,7:1.366470e-01):3.875560e-02):4.198837e-02):1.108298e-01):2.728119e-02,(29:1.484903e-01,(((20:1.098627e-03,((21:3.261971e-02,(19:1.992612e-03,(65:9.364296e-03,54:2.563819e-02):1.975167e-03):2.112757e-03):6.922863e-03,22:6.246641e-02):6.344453e-04):4.701679e-03,(36:3.397635e-02,4:4.180176e-02):3.482699e-03):2.085942e-01,(24:1.875718e-03,((23:5.200758e-04,25:1.729516e-03):9.504321e-04,5:3.996798e-03):3.268711e-04):1.913843e-01):5.287895e-02):3.725035e-02):3.552775e-02):4.064616e-02,((((12:3.168901e-03,11:9.798351e-03):4.108627e-04,26:2.036987e-02):1.582801e-01,(59:8.667847e-02,(86:3.603680e-01,(62:5.703897e-03,61:1.324902e-02):5.762662e-03):2.001242e-01):3.655906e-02):1.195617e-02,((((13:8.100752e-02,(((16:1.314316e-03,15:3.922481e-03):3.590450e-03,17:6.061197e-03):3.884902e-04,51:2.486828e-03):2.016220e-01):5.184402e-02,(60:2.394597e-03,28:9.891570e-02):1.770737e-01):3.027241e-02,58:3.962498e-02):3.445093e-02,14:1.779617e-01):1.735708e-02):5.346624e-02):6.310441e-02,((((94:1.977512e-01,(((92:3.938504e-03,91:4.369761e-04):1.109973e-03,93:4.058747e-03):9.004087e-02,(88:1.864320e-02,(87:1.201427e-01,89:1.300605e-02):3.172449e-02):1.976034e-01):4.223410e-02):5.634767e-02,95:1.182449e-01):1.286405e-01,(((98:3.174046e-02,(100:4.359537e-02,99:5.317469e-03):5.522084e-02):1.678708e-02,101:1.385630e-02):1.039173e-01,(97:1.042442e-02,96:1.541736e-02):9.490257e-02):7.178518e-02):9.784599e-02,90:5.069844e-01):1.156547e-01):5.429150e-02):1.685520e-01):2.015468e-01,((48:3.207886e-03,47:2.143715e-03):1.142307e+00,(50:2.329982e-01,49:3.877842e-01):2.824969e-01):3.505875e-01):2.703826e-01,1:3.098566e-01);
   tree gen.67000 = [&U] ((((47:2.345591e-03,48:9.483704e-03):1.194578e+00,(49:4.094450e-01,50:1.805756e-01):2.906075e-01):2.176770e-01,((((((((75:1.114084e-01,76:3.410214e-02):9.115401e-02,(45:1.789002e-02,74:3.693168e-03):1.220828e-01):3.118775e-02,(42:1.074065e-01,(78:8.674138e-02,(44:2.008367e-03,43:2.512006e-03):8.390631e-02):1.003677e-01):4.047902e-02):6.235475e-02,(77:5.187834e-02,46:1.197974e-01):3.674102e-02):6.382402e-02,(53:4.303389e-02,52:9.605786e-02):4.568055e-01):5.225926e-02,((82:1.336912e-02,(84:5.371825e-02,83:2.887472e-02):7.184854e-02):1.245566e-01,((80:3.771936e-02,81:1.354838e-03):5.852894e-02,85:1.714079e-01):1.727079e-02):2.282736e-01):7.894626e-02,79:3.128348e-01):1.724201e-01,(((((((33:6.382205e-04,32:1.340991e-03):7.873602e-04,(34:3.108952e-03,35:3.197360e-03):3.628650e-03):1.963418e-01,(((10:1.577681e-02,63:2.739376e-02):8.045835e-02,64:7.273935e-02):9.271089e-02,27:1.542805e-01):9.386316e-02):7.028210e-02,((((((24:7.532486e-04,5:5.299256e-04):6.955572e-04,25:1.099487e-03):1.432487e-04,23:7.632240e-06):1.676766e-01,(36:3.206611e-02,(((54:1.585060e-02,(21:6.181709e-03,65:1.063394e-02):8.828427e-03):2.567485e-03,19:8.013696e-04):6.225377e-03,(22:5.939791e-02,(4:3.406865e-02,20:1.924076e-03):9.516648e-03):3.570356e-03):2.104007e-03):2.181503e-01):7.698796e-02,29:1.491286e-01):2.679187e-02,((18:2.580642e-01,((57:9.904639e-03,9:3.595653e-02):9.022177e-02,(66:6.525881e-02,((6:4.564225e-03,8:1.685368e-03):1.414041e-02,7:1.222726e-01):7.700216e-02):8.044154e-03):8.233075e-02):5.479808e-02,(55:1.063785e-02,56:1.709118e-02):7.818034e-02):1.576662e-02):7.087572e-02):6.080668e-02,(((59:1.147335e-01,((62:2.499961e-03,61:1.787991e-03):1.592515e-02,86:3.690123e-01):1.639132e-01):1.937281e-02,((26:6.373938e-03,12:1.277070e-03):1.227948e-03,11:2.298888e-03):1.551804e-01):4.057120e-02,(14:1.971378e-01,(((28:1.074465e-02,60:8.212094e-03):2.435989e-01,((17:4.088263e-03,(51:2.374128e-03,(16:1.524671e-03,15:1.178372e-03):1.563668e-03):3.509158e-03):1.257723e-01,13:1.133479e-01):3.825625e-02):2.975977e-02,58:5.017682e-02):2.165245e-02):2.564091e-02):4.107860e-02):5.544105e-02,(90:5.277346e-01,(((97:6.381503e-02,96:1.778793e-03):7.426583e-02,((98:3.298293e-02,(100:2.141393e-02,99:1.166269e-03):3.849760e-02):4.787863e-03,101:2.299117e-02):1.263122e-01):7.645002e-02,(95:5.984217e-02,(((91:1.155441e-02,(93:2.408259e-02,92:2.574391e-04):1.175587e-03):6.351618e-02,((87:1.257733e-01,89:2.575972e-02):1.836060e-02,88:2.063766e-02):1.805365e-01):4.969599e-02,94:1.220880e-01):3.270554e-02):7.776953e-02):1.456819e-01):8.394979e-02):5.138102e-02,((68:3.605867e-01,((((41:2.022892e-02,(72:1.460992e-01,71:1.607644e-01):9.204535e-02):2.522345e-01,(40:2.822048e-02,(39:1.665482e-03,38:1.178005e-03):6.146844e-01):2.809543e-01):4.819422e-02,73:3.266960e-01):3.744310e-01,((70:7.948556e-04,69:9.937535e-03):2.967613e-02,37:2.325856e-03):4.705130e-01):5.708373e-02):3.114374e-02,(31:1.587382e-01,(67:1.267029e-04,30:1.366275e-02):1.465620e-01):1.576168e-01):6.720033e-02):2.469853e-01):2.680562e-01):2.053311e-01,(3:5.427465e-01,2:4.779774e-01):1.197527e-01,1:2.528831e-01);
   tree gen.68000 = [&U] ((2:3.896022e-01,3:4.461889e-01):1.249303e-01,(((((((77:6.233920e-03,46:1.404761e-01):1.308916e-02,(((45:3.254462e-02,74:1.258320e-02):1.755940e-01,(75:8.827089e-02,76:1.023870e-02):1.669845e-01):2.511416e-02,((78:5.606803e-02,(43:2.813849e-04,44:1.474739e-04):3.526233e-02):1.322155e-01,42:1.024931e-01):6.771445e-02):5.303005e-02):8.335210e-02,(52:7.090389e-02,53:6.265041e-02):3.805508e-01):5.556785e-02,(((83:1.626672e-02,84:8.291409e-02):7.061716e-02,82:1.055541e-02):1.443482e-01,((81:1.144096e-02,80:1.578812e-02):3.230561e-02,85:1.654642e-01):3.019122e-02):2.201300e-01):9.876921e-02,79:2.709387e-01):1.273031e-01,(((((((38:3.314678e-03,39:1.330456e-03):4.569873e-01,40:1.652808e-01):1.344600e-01,((72:1.843070e-01,71:1.251035e-01):9.850298e-02,41:3.456668e-02):3.189667e-01):3.478579e-02,73:2.566778e-01):2.773298e-01,((69:1.816909e-02,70:6.191345e-03):2.366814e-02,37:4.563424e-02):4.592559e-01):1.145981e-01,68:2.647191e-01):4.984850e-02,(((((33:8.749208e-04,(32:2.181605e-03,(34:1.237202e-03,35:1.485753e-03):3.576101e-03):4.876723e-04):2.259158e-01,((64:9.504347e-02,(63:9.400792e-03,10:1.777560e-02):1.093319e-01):4.256745e-02,27:1.712408e-01):9.013925e-02):6.564154e-02,((((18:2.113788e-01,((67:1.518339e-03,30:1.679371e-02):1.665242e-01,31:1.393548e-01):2.302933e-01):5.634943e-02,((9:1.599026e-02,57:6.973677e-03):1.308747e-01,(66:7.565417e-02,((8:7.603694e-04,6:3.040490e-03):1.236951e-02,7:1.275894e-01):2.125155e-02):6.180306e-02):1.034835e-01):1.636086e-03,(56:5.444853e-03,55:2.752344e-03):7.289266e-02):3.476300e-02,(29:1.386476e-01,((((20:9.262515e-04,22:5.832584e-02):2.073257e-03,(54:3.690746e-02,(19:3.065452e-03,(65:6.200375e-04,21:1.499885e-02):6.873865e-03):6.164778e-04):3.549310e-03):7.258927e-03,(4:3.879044e-02,36:1.833756e-02):9.826753e-04):2.100511e-01,((24:2.562068e-03,(5:1.690491e-04,25:2.095202e-03):2.030610e-04):9.513494e-04,23:1.382446e-03):1.847473e-01):3.252112e-02):3.817789e-02):3.877781e-02):2.207808e-02,((((26:1.189476e-02,11:9.242507e-03):1.744827e-04,12:2.268624e-03):1.638379e-01,(59:7.627329e-02,(62:4.814652e-03,(86:3.509531e-01,61:1.922587e-03):7.978138e-03):1.079953e-01):1.803530e-02):6.236095e-03,((((13:7.563795e-02,(((16:1.227197e-03,15:5.674572e-03):1.797500e-03,51:4.818891e-03):5.618883e-04,17:5.659433e-03):2.116079e-01):3.661245e-02,(60:3.291322e-03,28:3.780313e-02):2.112397e-01):3.703527e-02,58:9.860356e-03):2.120180e-02,14:1.853381e-01):4.035043e-02):3.811606e-02):5.232837e-02,((((94:1.846433e-01,((93:7.257367e-04,(92:3.905103e-03,91:1.069850e-03):6.628608e-03):7.994475e-02,(88:9.522851e-03,(87:1.121791e-01,89:5.798258e-03):2.420818e-02):1.845053e-01):1.276354e-01):3.239745e-02,95:7.207658e-02):1.209146e-01,((((99:5.044898e-03,100:3.098453e-02):1.249265e-02,101:1.257450e-02):8.322947e-02,98:2.594523e-02):9.395420e-02,(97:1.858250e-02,96:4.237055e-03):8.687661e-02):6.702691e-02):9.136029e-02,90:4.733791e-01):1.235040e-01):3.670686e-02):1.573795e-01):1.881873e-01,((48:4.532121e-03,47:1.292132e-02):1.066589e+00,(50:1.011574e-01,49:3.620800e-01):2.842251e-01):2.987448e-01):1.982988e-01,1:2.893178e-01);
   tree gen.69000 = [&U] ((((47:4.105166e-03,48:9.378148e-03):1.181282e+00,(49:4.048878e-01,50:1.785658e-01):2.873730e-01):2.152542e-01,((((((((75:1.101684e-01,76:1.037856e-02):9.013944e-02,(45:1.769090e-02,74:9.416001e-03):1.207240e-01):4.959684e-02,(42:1.062110e-01,(78:8.577592e-02,(44:2.267288e-03,43:2.311527e-03):4.810553e-02):1.445481e-01):4.002848e-02):6.166073e-02,(77:5.584165e-03,46:1.011396e-01):7.674025e-02):7.173288e-02,(53:4.255491e-02,52:1.092940e-01):4.517211e-01):5.189674e-02,((82:5.592545e-03,(84:5.312035e-02,83:2.855333e-02):7.104885e-02):1.205059e-01,((80:3.668658e-02,81:1.720891e-02):4.591702e-02,85:2.258040e-01):2.339413e-02):1.608305e-01):7.806757e-02,79:3.093529e-01):1.705010e-01,(((((((33:3.205520e-03,(34:1.777942e-04,35:3.039696e-03):3.378379e-03):1.140860e-03,32:1.181870e-03):2.239052e-01,(((10:2.414831e-02,63:3.055518e-02):5.452401e-02,64:7.192974e-02):7.791927e-02,27:1.525633e-01):9.281844e-02):4.965240e-02,((((((24:1.658126e-04,25:2.021024e-03):2.316250e-03,5:3.768443e-03):2.898734e-03,23:1.109581e-04):1.823932e-01,((20:1.443624e-03,((22:5.873275e-02,19:7.178432e-04):6.276572e-03,(54:2.036793e-02,(65:3.764975e-03,21:2.246427e-02):3.068638e-04):6.927479e-03):5.809587e-03):3.519587e-03,(36:3.170921e-02,4:3.368946e-02):8.677656e-03):2.157222e-01):7.613106e-02,29:1.653564e-01):5.975606e-02,((18:2.551918e-01,((57:7.550506e-03,9:2.303808e-02):8.921758e-02,(66:9.375519e-02,((6:4.513424e-03,8:1.065029e-03):1.397671e-02,7:1.209117e-01):4.497601e-02):3.615198e-02):8.123120e-02):6.122778e-02,(55:7.997761e-03,56:1.721029e-03):7.731017e-02):1.559113e-02):7.885074e-02):4.251346e-02,((((28:3.864647e-02,60:8.120691e-03):2.152160e-01,((51:5.592875e-03,((16:6.782308e-05,15:3.500482e-03):7.267505e-04,17:4.042760e-03):3.102774e-03):1.286320e-01,13:1.120863e-01):3.783044e-02):2.685077e-02,58:5.407847e-02):3.089831e-02,(((12:6.952793e-04,(26:6.489408e-03,11:3.328150e-03):4.478481e-03):1.431510e-01,(59:4.940514e-02,(86:3.975267e-01,(62:1.883845e-03,61:1.768090e-03):1.656281e-02):1.575474e-01):4.705753e-02):2.088321e-02,14:1.949436e-01):2.330794e-03):7.317588e-02):4.570417e-02,(90:4.881463e-01,(((97:2.724838e-02,96:1.351592e-04):1.210759e-01,(101:1.965065e-02,(98:4.099010e-02,(100:8.867844e-03,99:1.146914e-03):4.244555e-02):3.049349e-02):8.915537e-02):7.238220e-02,(95:6.985313e-02,((((93:4.615468e-04,92:9.653702e-05):1.088381e-03,91:8.480798e-03):5.889290e-02,((87:1.243734e-01,89:1.134429e-02):3.302832e-02,88:2.040795e-02):2.006305e-01):4.695180e-02,94:2.403123e-01):2.773297e-02):6.101997e-02):1.440604e-01):8.301541e-02):5.080913e-02,((68:2.864714e-01,((((41:7.123961e-03,(72:1.444731e-01,71:1.011742e-01):9.102086e-02):2.035663e-01,(40:2.790638e-02,(39:2.837657e-03,38:3.254044e-04):6.078429e-01):2.778272e-01):4.765780e-02,73:3.230598e-01):3.702635e-01,((70:1.799155e-03,69:1.986787e-02):1.768057e-02,37:4.465940e-03):4.841392e-01):4.997410e-02):3.352414e-02,(31:1.494982e-01,(67:1.389493e-02,30:1.346842e-02):1.449308e-01):1.558625e-01):6.828003e-02):2.150305e-01):2.650727e-01):2.030457e-01,(3:5.367056e-01,2:4.726574e-01):1.184198e-01,1:2.500685e-01);
   tree gen.70000 = [&U] ((((47:4.373052e-03,48:4.816290e-03):1.258368e+00,(49:4.313091e-01,50:1.902183e-01):3.061257e-01):2.293008e-01,((((((((75:1.173575e-01,76:6.691001e-03):9.602157e-02,(45:1.271441e-02,74:1.436833e-02):1.286020e-01):3.413856e-02,(42:9.336391e-02,(78:9.137331e-02,(44:2.415242e-03,43:1.839377e-03):5.124470e-02):1.539807e-01):9.286310e-02):7.884306e-02,(77:5.948564e-03,46:8.400776e-02):9.524653e-02):7.641387e-02,(53:4.533187e-02,52:1.164261e-01):4.811986e-01):2.706986e-02,((82:2.224048e-02,(84:5.368165e-02,83:2.205940e-02):7.758291e-02):1.283696e-01,((80:3.908060e-02,81:1.250872e-02):8.544052e-02,85:2.405390e-01):4.411367e-02):1.659111e-01):1.062705e-01,79:3.295400e-01):1.529557e-01,((((((33:3.467948e-03,(32:2.969979e-03,(34:4.817249e-04,35:3.238054e-03):2.172138e-03):8.168703e-04):2.251158e-01,(((10:2.572412e-02,63:2.003837e-02):8.544296e-02,64:7.662358e-02):6.592984e-02,27:1.574047e-01):6.107338e-02):6.504310e-02,(((((24:1.041571e-03,(25:3.999747e-03,5:4.014356e-03):3.835929e-04):3.684488e-03,23:1.165887e-04):1.942954e-01,(4:3.588789e-02,((20:1.537828e-03,((22:6.474239e-02,21:2.146390e-02):6.651832e-03,((19:1.029376e-03,54:1.419879e-02):3.214116e-03,65:4.062366e-03):2.417925e-03):6.555364e-03):3.749260e-03,36:1.950737e-02):1.495799e-03):2.297993e-01):8.109906e-02,29:1.761469e-01):2.742399e-02,((18:2.718446e-01,((57:5.236804e-03,9:2.238600e-02):1.049276e-01,(66:9.987327e-02,((6:2.040690e-04,8:6.532000e-04):1.022704e-02,7:1.288019e-01):2.204165e-02):5.078674e-02):8.653201e-02):3.513160e-02,(55:8.519662e-03,56:1.833337e-03):8.235511e-02):4.192084e-02):7.715504e-02):2.838979e-02,(((12:1.289637e-04,(11:7.995116e-03,26:8.827455e-03):7.041767e-04):1.468167e-01,(59:5.262912e-02,(86:4.234677e-01,(62:1.125649e-03,61:1.883469e-03):2.323572e-02):1.678283e-01):5.012831e-02):1.538905e-02,((((28:4.116838e-02,60:1.074381e-02):2.292601e-01,((51:1.042713e-03,(17:1.177452e-02,(16:4.086542e-04,15:1.674622e-03):2.809324e-03):3.238350e-03):1.491905e-01,13:1.194006e-01):2.988286e-02):3.234430e-02,58:1.885876e-02):1.568345e-02,14:2.076648e-01):1.890637e-02):7.795104e-02):4.868663e-02,((68:3.051654e-01,((((41:3.477026e-02,(72:1.539008e-01,71:1.077765e-01):1.290834e-01):1.923692e-01,(40:3.481115e-02,(39:2.840226e-03,38:1.008614e-03):6.475082e-01):2.959570e-01):5.076775e-02,73:3.441413e-01):3.944254e-01,((70:1.108363e-02,69:1.048941e-02):1.188768e-02,37:1.445499e-02):5.157321e-01):8.161991e-02):5.850687e-02,(31:1.592539e-01,(67:1.480165e-02,30:7.110792e-03):1.543884e-01):1.660335e-01):7.273570e-02):5.412473e-02,(90:5.200007e-01,(((97:2.902649e-02,96:9.374740e-04):5.511318e-02,((99:1.221757e-03,(100:9.446523e-03,101:8.515586e-03):4.521537e-02):3.370637e-02,98:4.162162e-02):9.497328e-02):7.710556e-02,(95:5.138581e-02,((((93:3.025498e-03,92:1.027185e-04):7.835035e-04,91:8.352042e-03):6.220460e-02,((87:1.324895e-01,89:1.208457e-02):3.448338e-02,88:2.173969e-02):1.896785e-01):7.159243e-02,94:2.559941e-01):2.954271e-02):9.271677e-02):1.534612e-01):8.843265e-02):2.290625e-01):2.823703e-01):1.679350e-01,(3:5.717288e-01,2:4.394349e-01):1.530109e-01,1:3.288201e-01);
   tree gen.71000 = [&U] ((2:4.170836e-01,3:4.776617e-01):1.337425e-01,(((((((77:6.673642e-03,46:1.060251e-01):4.820842e-02,(((45:2.865258e-02,74:3.333087e-03):1.879798e-01,(75:9.757892e-02,76:1.096091e-02):7.142638e-02):2.522102e-02,((78:6.002290e-02,(43:1.318444e-04,44:2.273372e-04):3.447930e-02):1.415416e-01,42:1.097227e-01):5.344392e-02):7.696223e-02):8.850567e-02,(52:9.447414e-02,53:6.346762e-02):4.073937e-01):6.903081e-02,(((83:9.740200e-03,84:3.562881e-02):7.473295e-02,82:1.799245e-02):1.078089e-01,((81:1.224798e-02,80:5.767095e-02):3.777753e-02,85:2.583260e-01):3.669061e-02):2.502720e-01):8.136222e-02,79:2.900499e-01):1.362827e-01,(((((((38:6.195660e-04,39:7.830032e-03):5.593955e-01,40:6.044714e-02):1.926250e-01,((72:1.973074e-01,71:1.010440e-01):5.718876e-02,41:3.738177e-02):2.967535e-01):8.344046e-02,73:2.618596e-01):2.968918e-01,((69:1.945068e-02,70:2.566943e-02):1.143963e-02,37:1.185029e-02):4.166966e-01):8.530103e-02,68:2.833916e-01):5.336466e-02,((((((32:2.525075e-03,(33:1.689782e-03,35:5.412742e-03):1.201930e-04):2.881244e-04,34:4.498191e-03):2.388884e-01,((64:1.557877e-01,(63:1.112532e-02,10:1.330937e-02):7.097675e-02):8.255135e-02,27:1.669420e-01):9.649740e-02):3.768872e-02,((((18:2.262888e-01,((67:1.112117e-03,30:3.014349e-03):1.782703e-01,31:1.512013e-01):2.358150e-01):6.032415e-02,(56:5.937127e-03,55:1.004072e-03):7.940119e-02):1.635253e-02,((9:1.868176e-02,57:5.163645e-03):1.521235e-01,(66:6.605616e-02,((8:2.156422e-03,6:1.111403e-03):1.128658e-02,7:1.365891e-01):5.199187e-02):3.663248e-02):1.390494e-01):2.181311e-02,(29:1.556157e-01,((((20:6.053800e-03,((54:3.973146e-02,22:5.481123e-02):3.321587e-03,((65:1.568813e-02,21:1.085260e-02):2.288529e-03,19:1.062686e-03):4.424590e-03):4.224924e-03):3.290072e-03,36:1.936958e-02):8.328047e-04,4:3.885035e-02):1.573179e-01,(((5:1.633163e-03,23:1.526694e-03):3.242108e-03,24:1.437069e-03):3.660196e-04,25:1.796398e-04):1.990368e-01):6.995836e-02):4.060854e-02):3.839364e-02):2.689176e-02,((((12:1.170935e-03,11:1.112651e-03):3.481349e-05,26:1.365366e-02):1.660906e-01,(59:9.079739e-02,((61:4.401181e-04,62:1.202072e-02):1.348182e-03,86:3.605233e-01):1.402027e-01):2.309065e-02):3.199876e-02,((((13:8.097323e-02,((51:6.411303e-03,(16:1.017851e-03,15:4.716031e-03):6.347683e-03):1.546473e-03,17:8.135668e-03):2.130787e-01):4.896814e-02,(60:5.405776e-03,28:4.046964e-02):2.261399e-01):9.598440e-03,58:4.239573e-02):1.843494e-02,14:1.984113e-01):4.767576e-02):4.388066e-02):4.293645e-02,((((94:1.605700e-01,((93:1.022498e-02,(91:7.279574e-03,92:4.320950e-03):3.720323e-03):7.503099e-02,(88:4.271974e-03,(87:1.200919e-01,89:2.116590e-02):2.591576e-02):1.952239e-01):3.580217e-02):1.033988e-01,95:7.716065e-02):4.864058e-02,((((99:6.160835e-03,100:2.031476e-02):4.575081e-02,98:2.895096e-02):1.817885e-01,101:1.252183e-02):3.879332e-02,(97:5.323922e-03,96:5.414027e-03):9.300462e-02):1.143795e-01):1.465751e-01,90:5.622687e-01):1.107429e-01):7.237664e-02):1.819821e-01):1.960854e-01,((48:4.851803e-03,47:1.383275e-02):1.141823e+00,(50:1.082927e-01,49:3.876200e-01):2.746265e-01):3.196431e-01):2.252629e-01,1:3.627864e-01);
   tree gen.72000 = [&U] ((((47:4.452883e-03,48:4.904213e-03):1.281340e+00,(49:4.391828e-01,50:1.936907e-01):3.117142e-01):2.334868e-01,((((((((75:7.554603e-02,76:3.176710e-02):9.777447e-02,(45:1.294652e-02,74:1.463063e-02):1.302871e-01):5.021736e-02,(42:9.791058e-02,(78:9.304135e-02,(44:2.459333e-03,43:7.319005e-04):5.389240e-02):1.567916e-01):5.895966e-02):8.028236e-02,(77:6.417272e-03,46:1.054268e-01):5.615458e-02):7.780883e-02,(53:2.794493e-02,52:8.235810e-02):4.899830e-01):2.756403e-02,((82:2.264649e-02,(84:5.466162e-02,83:2.246211e-02):1.023757e-01):1.307130e-01,((80:2.521695e-02,81:1.803593e-02):6.107900e-02,85:1.956060e-01):6.492611e-02):1.689398e-01):1.119394e-01,79:3.355558e-01):1.557480e-01,(((((((35:3.297166e-03,34:4.764818e-03):6.227176e-04,(33:4.019990e-03,32:6.540254e-04):2.524152e-03):2.378074e-01,(((10:5.206535e-03,63:1.378131e-02):6.431826e-02,64:7.802236e-02):6.713341e-02,27:1.602782e-01):6.218830e-02):6.623048e-02,((((25:4.062446e-03,(5:4.087639e-03,(24:3.906440e-04,23:5.776344e-04):2.871860e-05):1.254717e-03):1.900778e-01,((36:2.021181e-02,4:3.488722e-02):2.174293e-04,((((21:2.241848e-02,65:8.948379e-04):3.942710e-03,19:1.048167e-03):3.948747e-03,22:6.592428e-02):5.805195e-03,(20:1.811287e-04,54:2.736042e-02):2.304218e-03):1.289053e-03):2.438495e-01):7.167852e-02,29:1.557946e-01):4.155005e-02,((18:2.768072e-01,((57:2.168105e-03,9:2.279466e-02):1.144182e-01,(66:8.309915e-02,((6:1.065731e-03,8:2.099134e-03):1.041374e-02,7:1.028227e-01):6.188591e-02):5.171386e-02):8.811168e-02):4.970160e-02,(55:1.831286e-03,56:5.201319e-04):8.587301e-02):2.211485e-02):8.211322e-02):2.352172e-02,((((26:8.988603e-03,11:7.559599e-03):9.435373e-04,12:1.161821e-03):1.461851e-01,(59:5.358988e-02,(86:4.311982e-01,(62:9.235752e-03,61:2.867772e-03):3.413559e-03):1.708920e-01):1.554675e-02):2.446826e-02,((((28:4.191992e-02,60:2.829944e-03):2.334453e-01,(((51:4.401936e-03,17:1.198947e-02):4.296478e-04,(16:1.173037e-03,15:4.887797e-03):2.264167e-03):1.519140e-01,13:1.215803e-01):3.042838e-02):3.293475e-02,58:2.867019e-02):1.020889e-02,14:2.114558e-01):4.566593e-02):6.380480e-02):4.082087e-02,(90:5.294935e-01,(((97:2.955638e-02,96:5.733500e-03):8.677298e-02,(((99:8.178153e-03,100:1.081391e-02):4.244419e-02,98:4.634005e-02):2.896292e-02,101:2.199187e-02):9.670704e-02):9.895125e-02,(95:5.232387e-02,(((93:4.160067e-03,(92:1.591725e-02,91:9.028438e-04):1.825601e-03):6.102660e-02,((87:1.349081e-01,89:8.503220e-04):2.353816e-02,88:2.213656e-02):1.931412e-01):7.204115e-02,94:2.266422e-01):5.166346e-02):6.038849e-02):1.562627e-01):9.004702e-02):5.511279e-02,((((((41:3.540500e-02,(72:1.567103e-01,71:8.550917e-02):1.644953e-01):2.160287e-01,(40:9.373439e-02,(39:1.746089e-03,38:2.104343e-04):6.593286e-01):2.749597e-01):5.342445e-02,73:3.504237e-01):4.016258e-01,((70:4.824939e-03,69:3.354644e-02):1.726579e-02,37:6.281085e-03):5.150134e-01):1.110309e-01,(31:1.736319e-01,(67:1.507186e-02,30:9.990629e-03):1.343602e-01):1.690645e-01):6.865681e-02,68:3.107363e-01):6.327412e-02):2.332442e-01):2.875250e-01):2.832836e-01,(3:5.821659e-01,2:4.474569e-01):1.807222e-01,1:3.348228e-01);
   tree gen.73000 = [&U] ((2:4.006920e-01,3:3.986612e-01):1.766141e-01,(((((((77:1.801488e-02,46:1.227910e-01):4.940760e-02,(((45:2.730076e-02,74:5.677202e-03):1.926558e-01,(75:1.000062e-01,76:1.449803e-02):8.224756e-02):3.302873e-02,((78:6.151596e-02,(43:1.674273e-05,44:3.834938e-03):6.100639e-02):1.608649e-01,42:9.839808e-02):5.890392e-02):1.004143e-01):8.059771e-02,(52:6.419733e-02,53:6.504636e-02):4.175275e-01):9.581298e-02,(((83:1.763515e-02,84:4.562354e-02):7.659192e-02,82:1.844001e-02):1.104907e-01,((81:5.717581e-03,80:5.450280e-02):3.045538e-02,85:2.647518e-01):8.253406e-02):2.564975e-01):5.041046e-02,79:2.972648e-01):1.331617e-01,(((((((38:6.349776e-04,39:5.112106e-03):5.733104e-01,40:6.195075e-02):1.974165e-01,((72:2.022154e-01,71:8.652215e-02):1.124611e-01,41:3.831163e-02):2.627456e-01):8.551603e-02,73:2.683733e-01):2.908707e-01,((69:7.351608e-03,70:3.141840e-03):2.108943e-02,37:1.214506e-02):4.883299e-01):7.691187e-02,68:3.501025e-01):5.469210e-02,(((((((34:4.599348e-03,33:1.118171e-04):2.676390e-04,35:3.574013e-03):2.871024e-04,32:8.352357e-04):2.342125e-01,((64:1.277854e-01,(63:9.080838e-03,10:1.364044e-02):6.796270e-02):8.061301e-02,27:1.710947e-01):8.780142e-02):3.862622e-02,((((18:2.319177e-01,((67:1.139781e-03,30:4.221533e-03):1.488846e-01,31:1.549624e-01):2.416809e-01):6.182470e-02,(56:6.336707e-03,55:9.397773e-03):6.896697e-02):7.438858e-03,((9:2.018798e-03,57:1.984914e-02):1.559075e-01,(66:7.599569e-02,((8:1.842349e-03,6:1.223440e-03):1.241011e-02,7:1.399868e-01):5.328516e-02):4.849501e-02):1.019900e-01):3.032384e-02,(29:1.594866e-01,((36:1.784397e-02,(4:3.981675e-02,(54:2.350989e-02,((22:5.962199e-02,20:5.013432e-04):4.827675e-03,((65:4.080990e-03,21:1.146937e-03):1.883781e-02,19:5.164415e-03):6.116342e-03):1.166990e-03):3.846060e-04):4.181445e-03):1.604842e-01,((5:5.683090e-05,25:1.841083e-04):1.465963e-03,(24:5.050233e-04,23:1.564671e-03):1.264975e-03):1.857358e-01):8.691444e-02):4.161867e-02):3.934868e-02):2.756069e-02,((((26:1.399330e-02,11:7.434257e-03):2.831926e-03,12:1.421783e-04):1.577260e-01,(59:9.305596e-02,(86:3.710364e-01,(61:1.374086e-04,62:1.501915e-02):8.300041e-03):1.515816e-01):1.598332e-02):1.343799e-02,((((13:8.100113e-02,(51:8.239647e-04,(17:8.338042e-03,(16:1.392575e-03,15:4.833341e-03):3.444280e-03):2.577930e-04):2.183790e-01):5.430534e-02,(60:4.141422e-03,28:6.147770e-02):2.035807e-01):1.661345e-02,58:5.088777e-02):1.889351e-02,14:1.715625e-01):6.775318e-02):4.087010e-02):3.656104e-02,((((94:1.645641e-01,(((93:1.144699e-02,92:4.228402e-03):1.849635e-04,91:4.685357e-04):7.855147e-02,(88:5.187204e-02,(87:1.305327e-01,89:1.080332e-03):2.358084e-02):1.343203e-01):5.826898e-02):9.799143e-02,95:7.908000e-02):7.083364e-02,((((99:6.314085e-03,100:1.967898e-02):6.345857e-02,98:2.967111e-02):1.044088e-01,101:1.825026e-02):3.001510e-02,(97:1.608360e-02,96:2.197846e-02):1.039963e-01):1.224428e-01):1.166418e-01,90:5.762550e-01):1.284990e-01):4.329884e-02):1.865089e-01):2.422792e-01,((48:6.492720e-03,47:4.360247e-03):1.170226e+00,(50:2.140438e-01,49:3.972620e-01):3.444391e-01):2.149734e-01):1.500781e-01,1:3.718106e-01);
   tree gen.74000 = [&U] ((2:3.840347e-01,3:3.820883e-01):1.692720e-01,(((((((77:1.069023e-03,46:1.502555e-01):1.246583e-02,(((45:2.616583e-02,74:5.441194e-03):1.846469e-01,(75:9.584881e-02,76:1.163740e-02):6.633350e-02):2.130770e-02,((78:5.895867e-02,(43:2.379574e-03,44:1.306396e-03):5.847028e-02):1.541775e-01,42:9.430756e-02):6.577759e-02):1.066181e-01):7.724717e-02,(52:6.152857e-02,53:2.803086e-02):4.204613e-01):9.182993e-02,(((83:1.690204e-02,84:2.758704e-02):7.340791e-02,82:2.422886e-02):1.039446e-01,((81:4.926633e-03,80:5.223705e-02):2.807967e-02,85:2.845976e-01):7.910302e-02):2.458346e-01):4.831484e-02,79:2.849072e-01):1.276260e-01,(((((((38:6.085809e-04,39:4.899590e-03):5.494772e-01,40:5.937539e-02):1.892097e-01,((72:6.716665e-02,71:8.292532e-02):3.333602e-02,41:7.852017e-02):2.595658e-01):9.059063e-02,73:2.572167e-01):2.787788e-01,((69:1.234056e-02,70:1.731633e-03):1.649962e-02,37:1.164222e-02):4.680295e-01):7.371455e-02,68:3.355483e-01):2.277390e-02,(((((((34:4.662629e-03,32:8.005139e-04):1.958174e-04,35:4.517557e-03):1.702331e-04,33:2.894112e-04):2.305513e-01,((64:4.271595e-02,(63:8.703337e-03,10:1.307339e-02):5.461424e-02):7.726184e-02,27:1.639821e-01):8.415142e-02):7.978106e-02,((((18:2.222766e-01,((67:8.757113e-03,30:5.683789e-03):1.426953e-01,31:1.485205e-01):2.316339e-01):5.925458e-02,((9:1.490826e-02,57:1.187179e-02):1.494263e-01,(66:7.224955e-02,((8:1.765761e-03,6:3.152225e-03):1.165027e-02,7:1.341673e-01):2.976077e-02):2.768592e-02):9.775016e-02):1.692080e-02,(56:6.073283e-03,55:9.007096e-03):6.609993e-02):2.906324e-02,(29:1.528565e-01,(((54:7.072980e-03,(4:2.933678e-02,36:1.710218e-02):4.165307e-03):4.411917e-04,((20:4.805018e-04,22:5.330304e-02):3.396807e-03,((65:2.345801e-03,21:1.179925e-02):2.455321e-02,19:2.121072e-03):8.644466e-03):1.168742e-03):1.538127e-01,((23:7.183924e-04,25:2.118219e-03):6.989418e-04,(5:7.821281e-04,24:6.098721e-04):1.594985e-04):1.814688e-01):8.330130e-02):8.416917e-02):3.771291e-02):2.641496e-02,(((12:1.362678e-04,(26:1.341158e-02,11:7.125206e-03):2.697990e-03):1.379613e-01,(59:8.918752e-02,(62:1.439479e-02,(61:8.445757e-03,86:3.402264e-01):1.053766e-03):1.467698e-01):1.694638e-02):1.287935e-02,((((13:9.168583e-02,(51:2.483028e-03,(17:7.991420e-03,(16:4.107624e-04,15:6.000909e-03):2.413681e-03):7.772981e-04):2.093008e-01):4.045149e-02,(60:3.969258e-03,28:5.989125e-02):1.951176e-01):2.501869e-02,58:4.877230e-02):3.183426e-02,14:1.644305e-01):5.463700e-02):3.625713e-02):3.504116e-02,((((94:1.577230e-01,(((93:1.198269e-02,92:2.177340e-03):2.075062e-03,91:4.490581e-04):9.412803e-02,(88:1.025691e-02,(87:1.251063e-01,89:1.456420e-02):2.260056e-02):1.287364e-01):2.966868e-02):9.391781e-02,95:8.507914e-02):6.788900e-02,(((101:1.173643e-02,(100:1.886090e-02,99:1.583529e-03):4.269586e-02):4.606288e-02,98:2.544449e-02):1.258774e-01,(97:1.541499e-02,96:1.431978e-02):3.149338e-02):1.173527e-01):1.117929e-01,90:5.522994e-01):6.416755e-02):3.570847e-02):2.268910e-01):2.009582e-01,((48:4.364665e-03,47:4.178987e-03):1.121578e+00,(50:1.959272e-01,49:3.807474e-01):3.238563e-01):2.846007e-01):2.018023e-01,1:3.447339e-01);
   tree gen.75000 = [&U] ((2:3.767965e-01,3:3.748868e-01):1.660816e-01,(((((((77:1.391343e-02,46:1.246406e-01):6.234185e-02,(((45:3.901334e-02,74:8.364402e-03):1.811667e-01,(75:9.404227e-02,76:6.636213e-03):6.220830e-02):2.090609e-02,((78:5.784743e-02,(43:2.396895e-03,44:1.176028e-04):5.672762e-02):1.512716e-01,42:9.253007e-02):6.453783e-02):4.080011e-02):7.579123e-02,(52:2.454190e-02,53:2.750254e-02):4.125365e-01):5.889324e-02,(((83:1.658347e-02,84:2.706708e-02):4.785801e-02,82:1.323054e-02):1.250830e-01,((81:3.917760e-02,80:3.794027e-02):6.822725e-02,85:2.792336e-01):2.373815e-02):2.412012e-01):6.655644e-02,79:2.795373e-01):1.507757e-01,(((((((38:5.971105e-04,39:4.807244e-03):5.391208e-01,40:5.825629e-02):1.856435e-01,((72:6.590070e-02,71:1.738982e-01):1.469045e-01,41:9.237960e-03):2.546735e-01):8.888320e-02,73:2.523688e-01):2.735245e-01,((69:1.210797e-02,70:7.565358e-03):8.788066e-03,37:1.142279e-02):5.673286e-01):9.099234e-02,68:3.292239e-01):2.234466e-02,((((((32:9.502941e-04,34:2.054986e-03):1.310958e-03,(35:4.432411e-03,33:1.177543e-03):8.868940e-04):2.262059e-01,((64:6.308087e-02,(63:3.578324e-02,10:1.282698e-02):5.358489e-02):7.580562e-02,27:1.673400e-01):6.900001e-02):7.827737e-02,((((18:2.180872e-01,((67:7.191781e-03,30:5.576663e-03):1.400058e-01,31:1.457212e-01):2.272681e-01):5.813776e-02,(56:6.443619e-03,55:4.161454e-03):7.550731e-02):1.263173e-02,((9:1.462728e-02,57:1.164803e-02):1.543348e-01,(66:7.088781e-02,((8:1.732480e-03,6:3.092812e-03):1.143069e-02,7:1.316386e-01):1.751408e-02):4.033409e-02):9.659520e-02):3.146862e-02,(29:2.181638e-01,(((4:2.878385e-02,((22:8.240979e-02,(19:1.769219e-03,(65:4.719784e-03,21:2.464097e-02):8.176365e-03):2.619233e-03):5.628008e-04,(20:4.735115e-04,54:6.939670e-03):8.576130e-03):1.146714e-03):4.288648e-03,36:2.149048e-02):1.509137e-01,((23:7.048524e-04,(25:2.078295e-03,24:5.983774e-04):1.245016e-04):5.315880e-04,5:3.475471e-03):1.745941e-01):8.173126e-02):2.366474e-02):3.700210e-02):2.591710e-02,((((26:1.207532e-02,11:6.978981e-03):3.378508e-03,12:1.336995e-04):1.325799e-01,(59:8.750653e-02,(86:3.941700e-01,(61:3.714510e-03,62:2.049110e-03):1.158536e-02):1.414779e-01):1.662698e-02):1.263661e-02,((((13:8.995775e-02,(((16:6.674543e-04,15:4.572103e-03):2.221027e-03,51:2.363939e-03):3.107886e-03,17:7.840799e-03):2.022447e-01):3.968907e-02,(60:1.707240e-02,28:5.876243e-02):1.914401e-01):2.454714e-02,58:8.595969e-02):2.844364e-02,14:1.613313e-01):5.360722e-02):3.090910e-02):3.105278e-02,((((94:1.547503e-01,((91:4.486181e-04,(92:1.327808e-03,93:1.201747e-02):8.264337e-03):5.015012e-02,(88:1.006359e-02,(87:1.227483e-01,89:1.428970e-02):3.648186e-02):1.324082e-01):7.506179e-02):3.458433e-02,95:8.347559e-02):5.597885e-02,((98:1.675867e-02,((100:1.780979e-02,99:1.553683e-03):4.257574e-02,101:5.224778e-03):1.407052e-02):1.384491e-01,(97:1.512445e-02,96:6.142728e-03):3.517636e-02):1.151408e-01):1.096858e-01,90:5.418898e-01):6.295814e-02):4.167489e-02):2.226146e-01):1.971706e-01,((48:4.282401e-03,47:4.100222e-03):1.100439e+00,(50:1.922344e-01,49:3.735711e-01):3.177523e-01):2.792366e-01):1.979988e-01,1:3.382365e-01);
   tree gen.76000 = [&U] ((((47:3.650360e-03,48:2.913515e-03):1.283865e+00,(49:4.584246e-01,50:1.610267e-01):3.508503e-01):2.825635e-01,(((((((((75:1.026526e-01,76:1.423759e-02):8.871817e-02,(45:1.297203e-02,74:8.642499e-03):8.674958e-02):5.908010e-02,(42:9.810352e-02,(78:3.487679e-02,(44:2.977993e-03,43:1.697331e-03):5.399860e-02):1.269861e-01):5.593420e-02):5.734095e-02,77:1.434322e-02):2.224107e-02,46:1.056346e-01):7.796216e-02,(53:3.255494e-02,52:5.688479e-02):4.909485e-01):1.008379e-01,((82:1.005957e-02,(84:5.476933e-02,83:3.340911e-02):9.094762e-02):1.479091e-01,((80:8.068074e-02,81:2.106686e-02):4.220093e-02,85:1.578484e-01):1.846828e-02):1.933555e-01):1.159081e-01,79:3.173712e-01):1.648443e-01,((((((33:3.775598e-04,((34:1.384374e-03,35:9.846849e-03):3.208676e-03,32:3.944698e-03):3.513134e-03):2.853387e-01,(((10:1.218114e-02,63:1.852071e-02):6.247598e-02,64:7.061715e-02):1.105158e-01,27:1.605940e-01):4.914094e-02):2.239963e-02,(((((25:2.922949e-03,(23:1.166857e-05,5:4.479297e-03):1.741906e-04):2.637805e-03,24:1.253799e-03):2.004976e-01,(54:3.296875e-02,(22:4.082200e-02,(20:1.165764e-03,(4:3.075198e-02,(((65:1.295281e-02,21:7.789458e-03):7.554823e-03,19:2.337577e-03):3.227991e-03,36:3.300013e-02):4.850089e-03):4.289303e-04):3.362541e-03):2.494572e-03):2.204069e-01):9.390601e-02,29:1.502332e-01):6.747342e-02,((18:2.657034e-01,((57:2.172377e-03,9:7.962008e-03):1.674333e-01,(66:6.312978e-02,((6:1.473918e-03,8:1.274420e-04):1.277311e-02,7:1.107889e-01):3.556816e-03):9.593916e-02):7.285830e-02):4.979954e-02,(55:2.775370e-03,56:3.155455e-03):8.314192e-02):3.645104e-02):5.121197e-02):2.770372e-02,(((12:1.710654e-05,(26:7.182997e-03,11:4.858482e-03):5.254268e-03):1.747158e-01,(59:1.331995e-01,(86:3.311762e-01,(62:1.827670e-04,61:3.001349e-03):1.057917e-02):1.028653e-01):1.302841e-02):2.082868e-02,((((28:4.200252e-02,60:2.243460e-02):2.295280e-01,(((51:8.001000e-03,17:1.550191e-02):5.400019e-04,(16:2.041737e-03,15:6.041937e-03):1.073411e-03):1.184236e-01,13:1.152260e-01):3.830192e-02):3.674959e-02,58:2.101111e-02):1.020599e-02,14:2.118725e-01):1.683024e-02):6.587537e-02):1.051948e-01,(90:5.154607e-01,(((97:1.273225e-02,96:5.558217e-03):8.751451e-02,(((99:6.785944e-03,100:3.157149e-02):4.594610e-02,98:2.273893e-02):9.441316e-02,101:7.060728e-03):6.023854e-02):4.884813e-02,(95:1.092376e-01,(((92:6.162008e-04,(93:7.505128e-03,91:3.244093e-03):2.616089e-02):8.923114e-02,((87:1.202061e-01,89:1.745485e-02):2.460176e-02,88:9.890440e-03):1.784684e-01):1.009489e-01,94:2.258114e-01):3.431869e-02):9.262928e-02):1.737164e-01):8.844858e-02):2.903077e-02,((31:1.885034e-01,(67:2.693149e-03,30:3.520920e-03):1.289072e-01):1.935766e-01,(((((41:4.380596e-02,(72:1.952608e-01,71:1.132385e-01):1.045027e-01):2.455724e-01,(40:8.264453e-02,(39:1.897074e-03,38:6.658229e-04):5.504413e-01):1.504926e-01):1.279390e-01,73:3.604196e-01):4.043995e-01,((70:5.214637e-03,69:4.760960e-03):2.712687e-02,37:1.115181e-03):5.333378e-01):6.391812e-02,68:2.814928e-01):6.901866e-02):5.748724e-02):2.246201e-01):2.628095e-01):2.717135e-01,(3:5.933372e-01,2:4.483386e-01):1.350279e-01,1:3.354826e-01);
   tree gen.77000 = [&U] ((2:4.195789e-01,3:4.174524e-01):1.849389e-01,(((((((77:1.549319e-02,46:1.387926e-01):3.225399e-02,(((45:4.026803e-02,74:3.405244e-03):1.469599e-01,(75:1.047200e-01,76:4.805251e-03):6.927158e-02):5.919539e-02,((78:6.441556e-02,(43:1.685771e-03,44:9.553018e-05):6.316861e-02):1.684474e-01,42:9.942833e-02):7.186560e-02):4.915093e-02):1.196608e-01,(52:7.075929e-02,53:2.847280e-02):4.593769e-01):1.187310e-01,(((83:1.846640e-02,84:3.483641e-02):9.981400e-02,82:1.519883e-02):9.546787e-02,((81:1.351560e-02,80:4.501270e-02):6.086976e-02,85:2.925057e-01):3.977148e-02):2.187287e-01):8.179219e-02,79:2.613784e-01):2.122025e-01,(((((((38:7.560321e-04,39:3.589716e-03):6.003338e-01,40:1.086700e-01):2.095420e-01,((72:2.803500e-01,71:1.936430e-01):1.468377e-01,41:2.787618e-02):2.835898e-01):1.001203e-01,73:2.810233e-01):2.897499e-01,((69:1.575978e-02,70:8.424347e-03):3.188925e-02,37:3.204627e-02):6.317444e-01):7.903216e-02,68:3.666048e-01):3.944718e-02,((((((33:1.510266e-03,(34:5.059844e-03,35:2.595898e-03):8.813885e-04):9.764753e-04,32:2.132108e-03):2.588946e-01,((64:7.024322e-02,(63:3.984615e-02,10:3.043182e-03):1.006358e-01):8.441277e-02,27:1.863402e-01):7.683443e-02):6.116586e-02,(((18:2.268793e-01,(56:7.175242e-03,55:4.633955e-03):8.408059e-02):8.500664e-03,(((9:1.656064e-02,57:1.063939e-03):1.358345e-01,(66:7.893657e-02,((8:1.929190e-03,6:4.818689e-04):8.834807e-03,7:1.437808e-01):3.891249e-02):4.491372e-02):1.072113e-01,((67:3.174158e-02,30:1.052350e-02):1.683352e-01,31:1.622667e-01):2.633438e-01):6.648208e-02):4.866392e-02,(29:1.428762e-01,((4:3.861844e-02,((((20:3.782655e-03,22:9.275817e-02):5.944294e-04,(19:6.234031e-03,(65:4.653897e-03,21:1.448727e-02):8.375779e-03):3.700297e-03):2.920871e-04,54:2.826514e-03):2.785619e-03,36:2.393056e-02):1.171128e-03):1.735871e-01,((24:3.553848e-04,(25:2.053882e-03,23:8.936376e-04):3.424358e-03):2.258297e-03,5:3.782083e-03):1.981061e-01):9.101121e-02):3.138954e-02):4.688034e-02):4.695895e-02,((((26:1.344638e-02,12:1.987529e-03):1.841674e-03,11:7.771390e-03):1.261922e-01,(59:9.744223e-02,(86:4.258239e-01,(61:1.160449e-02,62:2.281771e-03):1.826504e-02):1.575416e-01):1.652996e-02):6.151466e-02,((((13:1.001718e-01,(((16:7.651659e-04,15:6.697568e-03):2.705905e-03,51:2.772363e-03):8.656097e-04,17:7.717940e-03):2.384812e-01):2.941446e-02,(60:1.901084e-02,28:6.543445e-02):2.131766e-01):4.374667e-02,58:3.814117e-02):2.731328e-02,14:1.796492e-01):2.657543e-02):4.846467e-02):6.672347e-02,((((94:1.723210e-01,(((92:4.237561e-03,93:1.783089e-03):8.907087e-03,91:3.691104e-04):5.623711e-02,(88:8.000760e-03,(87:1.366855e-01,89:8.155425e-03):3.190410e-02):1.874866e-01):6.517181e-02):1.654836e-02,95:9.997049e-02):6.222339e-02,((98:1.132812e-02,((100:3.176322e-02,99:2.063831e-03):2.385096e-02,101:5.976274e-03):1.087639e-02):1.734258e-01,(97:9.489457e-02,96:4.614984e-04):2.889591e-02):9.598107e-02):1.636673e-01,90:5.839816e-01):7.010655e-02):4.640676e-02):2.478908e-01):2.584698e-01,((48:4.768635e-03,47:1.316232e-02):1.225385e+00,(50:2.140611e-01,49:4.159873e-01):3.538306e-01):3.109418e-01):2.019802e-01,1:3.820001e-01);
   tree gen.78000 = [&U] ((((47:6.206895e-03,48:1.060943e-03):1.309999e+00,(49:4.677565e-01,50:1.770235e-01):3.788401e-01):2.883155e-01,((((((77:5.673275e-03,46:1.077849e-01):1.070056e-01,(((75:1.047422e-01,76:7.167811e-03):9.978513e-02,(45:1.323609e-02,74:1.269167e-02):8.851548e-02):6.028275e-02,(42:1.359145e-01,(78:6.467615e-02,(44:3.038614e-03,43:8.937034e-04):5.056002e-02):1.074570e-01):5.707281e-02):5.184534e-02):7.180001e-02,(53:1.220252e-02,52:5.083297e-02):5.009424e-01):8.098173e-02,((82:1.913740e-02,(84:6.070305e-02,83:3.408919e-02):8.562039e-02):1.430015e-01,((80:3.310463e-02,81:2.268576e-02):3.355864e-02,85:1.610616e-01):1.293866e-02):1.815563e-01):7.061384e-02,79:2.805460e-01):1.856379e-01,(((((((32:6.174423e-03,34:3.007205e-03):4.995733e-04,(33:1.439027e-03,35:9.384933e-03):4.688789e-03):2.720977e-01,(((10:1.564123e-02,63:1.889773e-02):6.116051e-02,64:7.126616e-02):7.736399e-02,27:1.638631e-01):5.014127e-02):4.799007e-02,((((23:2.488550e-03,(25:2.146929e-03,(24:1.326430e-03,5:1.726118e-03):5.978335e-04):8.442273e-05):2.368345e-01,((((65:2.780821e-03,21:1.536938e-02):4.611297e-03,19:2.385161e-03):9.987167e-03,((36:1.914413e-02,4:3.137797e-02):1.055497e-02,20:2.337527e-03):6.854177e-05):7.512397e-03,(54:3.730817e-03,22:4.096351e-02):1.352886e-02):2.200593e-01):6.945251e-02,29:1.854697e-01):4.591966e-02,((18:2.367129e-01,((57:4.875672e-03,9:1.397209e-02):1.378714e-01,(((6:4.527532e-03,8:3.647203e-04):5.855275e-03,7:1.130442e-01):1.506586e-02,66:6.441486e-02):7.176618e-02):8.717348e-02):6.309617e-02,(55:1.679256e-02,56:3.896344e-03):8.483438e-02):3.719305e-02):3.505859e-02):4.125909e-02,(((26:1.409278e-02,(12:1.215410e-04,11:1.060327e-02):9.525519e-04):1.629055e-01,(59:1.359110e-01,(86:3.379177e-01,(62:1.583757e-04,61:3.062445e-03):9.867778e-03):1.132195e-01):2.052972e-02):2.119569e-02,((((28:4.285754e-02,60:6.443973e-03):2.488594e-01,((17:1.581747e-02,((16:5.048778e-04,15:7.878717e-03):2.472381e-03,51:5.033808e-03):9.895849e-04):1.208343e-01,13:1.263083e-01):3.714618e-02):3.749767e-02,58:2.527947e-02):1.041374e-02,14:1.962854e-01):3.423785e-02):4.738047e-02):4.579685e-02,(90:5.259536e-01,(((97:1.060332e-02,96:9.757987e-03):8.929598e-02,(98:3.209930e-02,((99:7.259283e-03,100:8.112629e-02):1.526065e-02,101:2.316578e-02):2.980328e-02):1.188641e-01):6.198254e-02,(95:1.176297e-01,((((93:7.465781e-03,92:1.074585e-03):2.960252e-03,91:5.170429e-03):9.104755e-02,((87:1.226530e-01,89:1.742849e-02):3.557031e-02,88:4.113288e-02):1.821014e-01):7.297549e-02,94:2.304080e-01):3.501729e-02):8.526092e-02):1.905568e-01):9.024906e-02):3.168576e-02,((31:1.923406e-01,(67:8.165701e-03,30:3.592592e-03):1.315312e-01):1.885402e-01,(((((41:7.689480e-02,(72:1.992356e-01,71:1.155436e-01):1.066300e-01):2.296830e-01,(40:6.663980e-02,(39:1.935691e-03,38:4.309322e-04):5.616462e-01):1.639176e-01):1.354550e-01,73:3.677564e-01):2.705247e-01,((70:5.320787e-03,69:4.965697e-02):7.094473e-02,37:5.978025e-03):5.441946e-01):6.521926e-02,68:2.872229e-01):2.304583e-02):4.407903e-02):2.610007e-01):2.681593e-01):2.250674e-01,(3:6.054154e-01,2:3.694022e-01):1.377766e-01,1:3.423118e-01);
   tree gen.79000 = [&U] ((2:4.187303e-01,3:4.166081e-01):1.324254e-01,(((((((77:8.230919e-03,(((45:3.735693e-02,74:1.419451e-03):1.425527e-01,(75:8.430208e-02,76:2.404547e-02):8.164910e-02):6.589168e-02,((78:3.133573e-02,(43:2.190847e-03,44:1.265280e-03):2.750816e-02):1.603822e-01,42:9.922724e-02):1.070828e-01):4.576448e-02):3.026507e-02,46:1.251270e-01):1.266134e-01,(52:7.061619e-02,53:7.136619e-02):4.843769e-01):4.959230e-02,(((83:5.846321e-02,84:3.476596e-02):7.752430e-02,82:3.335459e-02):9.527480e-02,((81:2.443503e-02,80:3.336594e-02):1.256865e-01,85:2.509336e-01):3.013513e-02):2.237432e-01):8.022598e-02,79:3.788581e-01):1.051310e-01,(((((((38:5.003234e-05,39:2.486449e-03):5.991197e-01,40:1.084502e-01):2.091182e-01,((72:1.507904e-01,71:9.361442e-02):1.313856e-01,41:9.181292e-03):3.000425e-01):9.991783e-02,73:2.804550e-01):2.891639e-01,((69:2.126649e-02,70:8.407309e-03):3.182475e-02,37:1.151482e-03):6.304667e-01):6.078905e-02,68:3.658634e-01):7.768370e-02,(((((((32:2.190056e-03,35:2.590648e-03):8.569389e-04,34:3.812939e-04):1.837650e-03,33:3.437799e-03):2.437022e-01,((64:5.052148e-02,(63:1.430918e-02,10:6.889679e-03):1.218143e-01):7.269683e-02,27:1.859634e-01):7.374199e-02):7.355348e-02,(((18:2.384204e-01,(56:2.106930e-03,55:3.548706e-03):8.391054e-02):9.805037e-02,(((9:1.652715e-02,57:1.061787e-03):1.355597e-01,(66:8.236578e-02,((8:2.208915e-03,6:3.710891e-03):1.118357e-02,7:1.456726e-01):8.180310e-02):8.874672e-03):1.396630e-01,((67:1.202458e-02,30:1.251052e-02):1.477242e-01,31:1.619385e-01):2.628113e-01):2.959612e-02):4.856550e-02,(29:1.212401e-01,(((20:1.621881e-03,((19:6.238285e-03,65:7.477985e-04):9.789911e-03,((22:9.599992e-02,21:4.489009e-04):2.299341e-02,54:7.032799e-03):5.424460e-04):7.733382e-03):5.278961e-03,(36:2.388216e-02,4:3.854034e-02):5.103487e-03):2.211198e-01,(23:1.540067e-03,(25:2.446460e-03,(5:3.687023e-03,24:6.139032e-05):1.493642e-03):2.013377e-04):1.892994e-01):5.202510e-02):5.887652e-02):8.510406e-02):2.045315e-02,(((12:2.038894e-03,(11:6.771857e-03,26:1.394311e-02):5.952093e-03):1.713857e-01,(59:9.724516e-02,(61:6.925716e-03,(86:4.249627e-01,62:2.498514e-03):6.497126e-03):1.623770e-01):2.677559e-02):1.105612e-02,((((13:1.365252e-01,(51:2.443297e-03,(17:4.865839e-03,(16:7.798218e-04,15:6.684023e-03):2.190806e-03):8.091234e-04):1.916093e-01):1.161716e-02,(60:1.897240e-02,28:6.530212e-02):1.999829e-01):1.185858e-02,58:1.280876e-02):2.812670e-02,14:1.792859e-01):3.677632e-02):4.551256e-02):7.510208e-02,((((94:1.719725e-01,((93:1.738451e-03,(92:3.462909e-04,91:5.526729e-04):3.819685e-04):5.380554e-02,(88:3.255493e-02,(87:1.364090e-01,89:1.398470e-02):3.183958e-02):1.871074e-01):5.239750e-02):1.809013e-02,95:9.976831e-02):1.322532e-01,(((100:1.910856e-02,99:1.813214e-03):4.018520e-02,(98:2.512105e-02,101:5.967787e-03):2.155152e-02):1.431586e-01,(97:4.604064e-02,96:4.207943e-03):6.748925e-02):1.218826e-01):1.374220e-01,90:5.828005e-01):5.424833e-02):4.631290e-02):2.717168e-01):2.579470e-01,((48:4.758991e-03,47:1.313570e-02):1.222907e+00,(50:1.686387e-01,49:4.151460e-01):4.230159e-01):3.250564e-01):1.686345e-01,1:3.812275e-01);
   tree gen.80000 = [&U] ((((47:6.095347e-03,48:7.880980e-03):1.286456e+00,(49:4.593501e-01,50:2.066427e-01):2.077591e-01):2.831340e-01,((((((77:1.373744e-02,46:1.058478e-01):1.036806e-01,(((75:8.475595e-02,76:1.797236e-02):1.294302e-01,(45:2.747300e-02,74:1.246358e-02):1.815605e-01):5.226135e-02,(42:1.334719e-01,(78:5.147781e-02,(44:2.984005e-03,43:2.022748e-03):4.965137e-02):1.337213e-01):5.907370e-02):4.965403e-02):6.402862e-02,(53:1.074905e-02,52:8.452212e-02):4.102839e-01):7.952635e-02,((82:1.131485e-02,(84:4.513940e-02,83:2.932348e-02):9.311063e-02):1.178282e-01,((80:6.831132e-02,81:5.496529e-02):3.295554e-02,85:1.507414e-01):2.364768e-02):1.559614e-01):7.745496e-02,79:2.755041e-01):1.823017e-01,(((31:2.328783e-01,(67:1.012111e-03,30:3.528027e-03):1.291674e-01):2.245741e-01,(((((41:7.551287e-02,(72:1.956550e-01,71:1.134671e-01):1.047137e-01):2.255552e-01,(40:1.365718e-01,(39:3.352342e-03,38:2.279717e-03):5.515525e-01):1.609718e-01):9.740441e-02,73:3.611472e-01):2.884170e-01,((70:1.480895e-02,69:4.054941e-02):2.297205e-02,37:2.415978e-02):5.344145e-01):1.372158e-01,68:2.820610e-01):1.608687e-02):5.416882e-02,(((((35:1.384067e-03,((34:1.053778e-03,32:6.088080e-03):3.322417e-03,33:2.032514e-03):1.158490e-03):2.777947e-01,(((10:2.786335e-03,63:1.855810e-02):6.006135e-02,64:6.998539e-02):7.597223e-02,27:1.609182e-01):7.462662e-02):5.362835e-02,((((23:2.443826e-03,((5:8.909192e-04,24:1.023021e-03):4.464791e-04,25:2.564662e-03):2.324966e-03):1.515333e-01,(22:4.143448e-02,((((36:2.396065e-02,4:3.957003e-02):7.349606e-03,20:1.043356e-03):8.532156e-04,((65:1.299879e-02,21:2.812817e-02):1.694366e-03,19:5.721085e-04):6.476591e-03):4.942839e-03,54:4.600653e-02):1.737107e-03):2.096960e-01):6.248802e-02,29:1.821365e-01):6.207117e-02,((18:2.324587e-01,((57:3.708354e-03,9:2.605949e-02):1.353937e-01,(((6:1.253718e-03,8:3.581657e-04):6.287317e-03,7:1.110126e-01):1.479510e-02,66:6.325722e-02):7.047642e-02):8.560682e-02):6.196223e-02,(55:5.662777e-04,56:3.826320e-03):9.958559e-02):2.786341e-02):4.738160e-02):4.225650e-02,(((11:3.053189e-03,(26:7.743644e-03,12:1.193567e-04):1.690156e-03):1.609174e-01,(59:1.334684e-01,(86:3.318448e-01,(62:5.994014e-03,61:1.613164e-02):2.197893e-02):1.311498e-01):2.535572e-02):1.678539e-02,((((28:4.208731e-02,60:5.962502e-03):2.443870e-01,((51:5.565300e-03,(17:1.508013e-02,(16:2.332731e-03,15:6.731522e-03):2.158878e-03):5.218326e-04):1.650014e-01,13:1.215410e-01):3.928987e-02):3.682378e-02,58:5.766877e-02):1.885788e-02,14:1.927578e-01):7.705386e-03):9.168685e-02):5.038114e-02,(90:5.165013e-01,(((97:4.400219e-02,96:6.837149e-03):6.209456e-02,((99:1.521394e-02,100:5.533144e-03):1.033347e-01,(101:2.445878e-02,98:9.137899e-03):1.360021e-02):9.537997e-02):1.063694e-01,(95:1.155157e-01,((((91:5.077507e-03,93:7.331608e-03):9.516014e-04,92:1.330516e-02):6.270154e-02,((87:1.488614e-01,89:1.282939e-03):8.960839e-03,88:2.385483e-02):2.042179e-01):3.771444e-02,94:1.961575e-01):2.398009e-02):1.164393e-01):1.871322e-01):7.571626e-02):2.304219e-02):2.563101e-01):2.633400e-01):2.210225e-01,(3:5.945350e-01,2:3.627635e-01):1.711085e-01,1:3.115561e-01);
   tree gen.81000 = [&U] ((2:4.292912e-01,3:4.271154e-01):1.309866e-01,(((((((77:8.438512e-03,46:1.282829e-01):4.583604e-02,(((45:3.829911e-02,74:1.398684e-02):1.461481e-01,(75:7.755960e-02,76:2.130929e-02):9.468024e-02):6.755354e-02,((78:3.317933e-02,(43:2.558576e-03,44:1.060792e-03):2.820195e-02):1.644273e-01,42:1.017299e-01):3.923763e-02):1.106130e-01):1.183326e-01,(52:7.239721e-02,53:3.635738e-02):4.965934e-01):4.008415e-02,(((83:6.187831e-02,84:4.937624e-02):1.262359e-01,82:3.424312e-02):7.089848e-02,((81:5.923005e-03,80:3.864786e-02):3.514783e-02,85:2.715486e-01):4.085723e-02):2.293862e-01):1.109679e-01,79:3.884133e-01):1.902516e-01,(((((((38:4.034320e-04,39:1.718024e-03):6.142301e-01,40:1.111855e-01):2.143924e-01,((72:1.545935e-01,71:1.245517e-01):1.112786e-01,41:7.843928e-02):3.250910e-01):8.373678e-02,73:2.828544e-01):3.238561e-01,((69:2.180285e-02,70:6.282939e-03):2.391686e-02,37:1.334080e-02):7.094468e-01):9.272235e-02,68:3.750909e-01):8.510047e-02,(((((33:1.468306e-03,(32:6.001294e-04,(34:1.865283e-04,35:1.991310e-03):3.098359e-03):3.589156e-04):2.604509e-01,((64:5.179569e-02,(63:3.433565e-02,10:1.484223e-03):1.162253e-01):4.181955e-02,27:1.906536e-01):6.040864e-02):6.795477e-02,(((18:1.917969e-01,(56:4.080453e-03,55:6.070028e-03):4.151253e-02):1.056552e-01,(((9:1.345726e-02,57:1.316591e-03):1.790418e-01,(66:8.444313e-02,((8:6.000317e-05,6:2.867422e-04):1.148243e-02,7:1.493466e-01):7.937972e-03):9.502296e-02):9.916409e-02,((67:4.639955e-03,30:7.867840e-03):1.514499e-01,31:1.660228e-01):2.694396e-01):2.658286e-02):6.243159e-02,(29:1.291998e-01,(((4:3.951237e-02,(20:7.072572e-03,((19:1.269328e-03,(65:6.815522e-03,(21:6.548989e-03,54:1.414523e-03):1.895847e-02):1.431721e-02):4.974451e-03,22:2.992092e-02):6.201111e-04):2.203095e-03):2.975662e-03,36:2.448449e-02):2.269407e-01,((25:4.216242e-03,(24:4.251415e-05,23:1.633015e-03):4.137266e-03):2.168292e-03,5:8.235720e-04):1.992583e-01):5.448787e-02):3.982409e-02):8.122738e-02):3.163203e-02,((((26:1.245254e-02,12:2.054342e-04):2.062856e-04,11:1.492058e-02):1.854995e-01,(59:9.969779e-02,(61:7.100390e-03,(86:4.216705e-01,62:4.291816e-04):1.156051e-02):1.650874e-01):2.866098e-02):2.682210e-02,((((13:1.020546e-01,(((16:2.275641e-03,15:3.116791e-03):2.603439e-03,17:1.221904e-02):1.663992e-03,51:7.223266e-03):1.964419e-01):4.453396e-02,(60:1.014108e-02,28:6.694911e-02):2.050267e-01):1.215767e-02,58:3.372187e-02):4.597732e-02,14:1.838077e-01):4.705924e-02):4.666044e-02):5.980213e-02,((((94:1.763098e-01,(((93:1.223913e-02,92:1.589820e-03):3.063734e-03,91:3.249803e-03):4.915517e-02,(88:2.772575e-02,(87:2.275476e-01,89:1.433741e-02):1.881189e-02):1.505597e-01):8.540052e-02):2.633372e-02,95:1.022846e-01):1.355888e-01,(((98:2.218206e-02,(100:3.203112e-02,99:2.264382e-03):6.155042e-02):1.474530e-01,101:2.548001e-02):4.876085e-02,(97:9.502345e-03,96:1.728462e-02):9.768536e-02):8.732913e-02):1.408879e-01,90:5.974994e-01):5.561653e-02):4.748097e-02):2.785698e-01):2.007868e-01,((48:4.879018e-03,47:1.346700e-02):1.253750e+00,(50:1.728920e-01,49:4.256164e-01):4.071010e-01):2.073160e-01):1.760611e-01,1:3.908425e-01);
   tree gen.82000 = [&U] ((2:4.292912e-01,3:4.271154e-01):1.309866e-01,(((((((77:8.438512e-03,46:1.282829e-01):4.583604e-02,(((45:3.829911e-02,74:1.398684e-02):1.461481e-01,(75:1.980054e-01,76:3.560053e-02):9.468024e-02):6.755354e-02,((78:6.755705e-02,(43:3.131599e-03,44:1.060792e-03):2.820195e-02):1.644273e-01,42:1.017299e-01):3.923763e-02):1.106130e-01):1.183326e-01,(52:7.239721e-02,53:3.635738e-02):4.772546e-01):4.008415e-02,(((83:6.187831e-02,84:4.937624e-02):1.262359e-01,82:3.424312e-02):7.089848e-02,((81:1.431855e-02,80:5.094171e-02):7.332935e-02,85:2.715486e-01):4.085723e-02):2.293862e-01):1.109679e-01,79:3.605936e-01):1.898161e-01,(((((((38:4.034320e-04,39:1.812014e-03):6.142301e-01,40:3.380294e-02):2.143924e-01,((72:1.545935e-01,71:1.245517e-01):1.112786e-01,41:7.843928e-02):3.250910e-01):8.373678e-02,73:2.828544e-01):3.238561e-01,((69:2.180285e-02,70:1.084185e-02):2.391686e-02,37:1.334080e-02):7.094468e-01):9.272235e-02,68:3.750909e-01):8.510047e-02,(((((32:5.950643e-04,(33:4.291154e-04,(34:1.639511e-03,35:9.130018e-04):7.490555e-03):2.498181e-03):2.377695e-01,((64:5.179569e-02,(63:3.703768e-02,10:1.851802e-02):1.027619e-01):4.181955e-02,27:1.906536e-01):6.040864e-02):6.795477e-02,(((18:1.917969e-01,(56:4.080453e-03,55:6.070028e-03):2.799348e-02):1.056552e-01,(((9:2.882520e-03,57:1.316591e-03):1.790418e-01,(66:1.116138e-01,((8:2.311698e-04,6:2.387286e-04):1.148243e-02,7:1.493466e-01):8.869640e-03):7.076837e-02):9.916409e-02,((67:4.639955e-03,30:7.867840e-03):1.514499e-01,31:1.660228e-01):2.694396e-01):2.658286e-02):6.243159e-02,(29:1.291998e-01,(((4:3.951237e-02,36:1.882945e-02):5.223118e-03,((19:3.877251e-03,(54:1.258882e-02,(65:2.574804e-03,21:1.608635e-02):2.174654e-03):2.338967e-02):8.671337e-03,(20:4.911867e-03,22:1.051858e-01):1.484369e-03):1.130876e-03):2.269407e-01,(5:5.198456e-04,((24:4.195694e-05,25:7.515348e-04):2.798667e-03,23:1.675963e-03):3.549834e-04):2.087250e-01):4.248444e-02):5.257813e-02):8.122738e-02):2.463171e-02,(((26:1.219717e-02,(11:7.199953e-03,12:1.957641e-04):2.453425e-04):1.854995e-01,(59:1.236373e-01,(86:4.216705e-01,(61:5.441676e-03,62:3.133962e-03):7.806910e-03):1.650874e-01):1.566750e-02):7.451491e-03,((((13:1.020546e-01,((16:2.275641e-03,15:3.116791e-03):2.795791e-03,(17:1.183288e-02,51:7.223266e-03):1.608160e-03):1.941916e-01):4.453396e-02,(60:1.014108e-02,28:6.694911e-02):2.050267e-01):1.215767e-02,58:3.372187e-02):4.597732e-02,14:1.838077e-01):4.705924e-02):5.174261e-02):5.980213e-02,((((94:1.909115e-01,(((91:7.832886e-03,92:1.589820e-03):7.448783e-03,93:1.226827e-02):4.915517e-02,(88:1.914015e-02,(87:2.275476e-01,89:1.433741e-02):1.881189e-02):1.798850e-01):6.631132e-02):2.633372e-02,95:1.587995e-01):8.919290e-02,(((98:1.979515e-02,(100:2.612264e-02,99:1.540130e-02):4.794747e-02):6.097488e-02,101:4.487971e-02):4.876085e-02,(97:9.502345e-03,96:1.026078e-02):9.768536e-02):8.732913e-02):1.408879e-01,90:5.974994e-01):5.561653e-02):4.748097e-02):2.296440e-01):3.433706e-01,((48:4.879018e-03,47:1.346700e-02):1.253750e+00,(50:1.728920e-01,49:4.256164e-01):4.071010e-01):2.073160e-01):1.760611e-01,1:3.908425e-01);
   tree gen.83000 = [&U] ((((47:3.936704e-03,48:4.684718e-03):1.332099e+00,(49:2.921122e-01,50:1.221054e-01):3.143555e-01):2.503931e-01,((((((77:1.374726e-02,46:1.337958e-01):1.237211e-02,(((75:1.274118e-01,76:1.273210e-02):1.559756e-01,(45:3.561143e-02,74:6.691096e-03):1.524278e-01):1.118675e-02,(42:1.323170e-01,(78:6.514956e-02,(44:1.313060e-04,43:1.719353e-03):5.141296e-02):1.342022e-01):9.736997e-02):7.834023e-02):7.860963e-02,(53:5.516260e-02,52:2.666377e-02):4.771733e-01):6.731130e-02,((82:1.171629e-02,(84:4.783313e-02,83:1.504651e-02):9.709011e-02):1.220087e-01,((80:2.041603e-02,81:3.307675e-02):3.359587e-02,85:1.197045e-01):4.348248e-02):1.416411e-01):8.750347e-02,79:2.852788e-01):1.887696e-01,((90:5.348263e-01,(((97:1.220159e-02,96:4.182571e-03):9.010834e-02,(((99:1.415034e-02,100:1.163629e-02):1.052048e-01,98:1.190708e-02):2.180658e-02,101:1.954215e-02):8.612379e-02):1.178343e-01,(95:9.384489e-02,(((93:3.336577e-03,(91:8.986194e-04,92:1.199902e-03):1.385963e-02):5.881915e-02,((87:1.234678e-01,89:4.248545e-03):3.218088e-02,88:1.340018e-02):2.093338e-01):5.332491e-02,94:1.682666e-01):2.855502e-02):1.271857e-01):1.937715e-01):5.838161e-02,(((((((35:5.055161e-04,34:2.316026e-04):4.351701e-03,33:4.032858e-04):1.869599e-03,32:3.652224e-04):2.353030e-01,(((10:1.277399e-02,63:9.344656e-03):6.219228e-02,64:8.124821e-02):7.866766e-02,27:1.666275e-01):7.913040e-02):5.177582e-02,((((((5:9.731741e-04,24:3.896043e-03):1.320489e-03,25:4.962157e-03):1.761955e-03,23:1.077091e-03):1.584380e-01,((((20:3.645698e-03,22:3.083292e-02):2.998527e-03,(54:1.995202e-02,((21:1.254278e-02,65:2.625809e-03):5.390380e-03,19:2.432798e-03):4.047619e-03):4.916596e-04):1.046804e-03,4:3.151171e-02):1.061521e-03,36:2.394749e-02):2.066640e-01):7.594198e-02,29:1.633658e-01):6.305167e-02,((18:2.407062e-01,((57:2.907365e-03,9:2.051446e-03):1.937392e-01,(((6:1.298199e-03,8:3.412063e-04):8.937702e-03,7:1.101942e-01):4.285054e-02,66:7.798733e-02):2.836904e-02):1.053834e-01):1.796394e-02,(55:9.871291e-03,56:3.716847e-03):1.004445e-01):3.581337e-02):5.869223e-02):5.715379e-02,((((11:2.452456e-03,26:7.762391e-03):1.234988e-03,12:1.613618e-03):1.534591e-01,(59:1.423156e-01,(86:3.436184e-01,(62:1.604923e-03,61:2.841019e-03):9.633631e-03):1.358028e-01):2.171427e-02):1.036332e-02,((((28:6.590850e-02,60:1.579008e-02):2.176526e-01,((17:1.524274e-02,((16:3.777359e-04,15:3.206310e-03):7.264341e-04,51:4.818432e-03):1.479982e-03):1.587641e-01,13:1.097045e-01):4.068384e-02):3.366026e-02,58:3.085176e-02):9.347089e-03,14:1.995940e-01):2.979290e-02):7.471302e-02):5.754058e-02,((31:2.183785e-01,(67:3.501237e-04,30:3.653199e-03):1.381155e-01):1.997452e-01,(((((41:7.819200e-02,(72:2.025966e-01,71:1.056935e-01):7.954363e-02):2.335577e-01,(40:1.414172e-01,(39:2.979636e-03,38:3.453832e-03):5.711211e-01):1.733669e-01):7.353750e-02,73:3.739604e-01):2.986498e-01,(69:3.024651e-02,(37:1.272478e-02,70:2.401951e-02):4.319774e-02):5.067251e-01):7.478694e-02,68:2.942563e-01):6.029938e-02):6.052736e-02):2.694327e-02):2.838072e-01):2.733126e-01):2.288642e-01,(3:6.156286e-01,2:3.756340e-01):1.208459e-01,1:3.601683e-01);
   tree gen.84000 = [&U] ((((47:1.234447e-02,48:4.761216e-03):1.353851e+00,(49:3.460288e-01,50:1.240993e-01):2.647131e-01):2.544819e-01,((((((77:8.063520e-03,46:1.398302e-01):1.257414e-02,((75:1.294924e-01,76:2.766389e-02):1.429976e-01,((45:1.609633e-02,74:6.800357e-03):1.549168e-01,(42:1.344776e-01,(78:6.621342e-02,(44:1.334501e-04,43:3.791451e-04):5.225250e-02):1.363937e-01):9.895996e-02):1.162335e-02):7.961948e-02):7.989328e-02,(53:5.606338e-02,52:3.805178e-02):4.849653e-01):6.841046e-02,((82:1.819084e-02,(84:5.893155e-02,83:1.529221e-02):9.867554e-02):1.242558e-01,((80:3.342284e-02,81:8.646571e-03):2.441851e-02,85:2.595516e-01):4.419253e-02):2.396490e-01):8.893235e-02,79:2.899372e-01):1.918521e-01,(((((((35:4.040395e-03,34:7.218260e-04):5.748258e-03,(33:1.783884e-03,32:4.268843e-04):4.395440e-04):2.391454e-01,(((10:1.784163e-02,63:9.497249e-03):5.554549e-02,64:8.257495e-02):7.995226e-02,27:1.397682e-01):1.029598e-01):5.262130e-02,(((((25:5.208006e-03,(24:1.833223e-03,5:1.005855e-03):2.187964e-03):3.350232e-04,23:1.172527e-03):1.985712e-01,(4:3.202628e-02,(36:2.433854e-02,((20:3.705230e-03,22:3.133640e-02):4.047804e-03,(54:2.027783e-02,((21:1.760469e-04,65:1.483411e-02):2.137132e-02,19:4.302280e-03):4.429581e-03):1.265399e-02):1.328736e-03):1.051204e-03):2.044603e-01):6.307718e-02,29:1.660335e-01):6.785524e-02,((18:2.446368e-01,((57:2.954840e-03,9:2.186647e-03):1.969029e-01,(((6:1.319398e-03,8:3.467780e-04):9.083650e-03,7:1.119936e-01):1.421521e-02,66:5.262171e-02):5.985881e-02):1.071042e-01):1.825728e-02,(55:1.317490e-03,56:4.752995e-03):1.020847e-01):2.602318e-02):6.689982e-02):5.039964e-02,(((26:9.271814e-03,(11:1.898160e-03,12:1.424932e-03):1.928894e-03):1.634966e-01,(59:6.874574e-02,(86:3.492295e-01,(62:1.235934e-03,61:8.389931e-03):9.180373e-03):1.380204e-01):2.487663e-02):1.053254e-02,((((28:6.698475e-02,60:2.096496e-03):2.212068e-01,((17:7.266600e-03,(51:3.581844e-03,(16:5.345308e-04,15:3.258667e-03):3.036237e-03):1.215051e-03):1.654318e-01,13:1.235955e-01):4.134819e-02):3.420991e-02,58:3.135555e-02):9.499721e-03,14:1.815423e-01):6.757254e-02):2.628996e-02):5.613661e-02,(90:5.435598e-01,(((97:3.081624e-02,96:4.250870e-03):9.157976e-02,(98:2.994182e-02,(101:2.511589e-02,(99:4.383750e-03,100:1.182630e-02):2.560056e-02):2.200513e-02):1.417654e-01):5.983203e-02,(95:9.537732e-02,(((93:5.634582e-03,(91:9.132934e-04,92:7.778785e-03):1.428883e-02):5.977963e-02,((87:1.102792e-01,89:2.854275e-03):3.270637e-02,88:1.361899e-02):2.127521e-01):5.419568e-02,94:1.710143e-01):2.902131e-02):1.292626e-01):1.969357e-01):5.933494e-02):2.615714e-02,((31:2.219445e-01,(67:9.348524e-05,30:1.043234e-02):1.157376e-01):2.270260e-01,(((((41:7.946884e-02,(72:2.059049e-01,71:1.074194e-01):1.764468e-01):2.517444e-01,(40:9.536637e-02,(39:2.292402e-04,38:4.301496e-03):5.804472e-01):1.761979e-01):7.473832e-02,73:4.418142e-01):3.035266e-01,(69:3.074041e-02,(37:2.502350e-02,70:2.441174e-02):3.594433e-02):5.149997e-01):7.600817e-02,68:2.990613e-01):6.128404e-02):6.151574e-02):2.884416e-01):2.816753e-01):2.326015e-01,(3:6.256815e-01,2:3.817679e-01):1.268612e-01,1:3.660497e-01);
   tree gen.85000 = [&U] ((((47:1.203167e-02,48:7.015645e-03):1.319545e+00,(49:4.461453e-01,50:1.209547e-01):2.901694e-01):2.575897e-01,((((((77:1.691982e-02,46:1.648892e-01):4.252435e-04,((75:1.262111e-01,76:2.696289e-02):1.393741e-01,((45:1.568846e-02,74:1.201588e-03):1.509913e-01,(42:1.310700e-01,(78:6.453559e-02,(44:1.016695e-03,43:1.487973e-03):5.092844e-02):1.329375e-01):9.645234e-02):2.178172e-02):7.219527e-02):7.786881e-02,(53:2.315263e-02,52:3.708756e-02):4.726764e-01):6.667696e-02,((82:1.000059e-02,(84:5.743824e-02,83:2.080374e-02):9.617512e-02):1.412653e-01,((80:3.257591e-02,81:8.997180e-03):5.703341e-02,85:2.529747e-01):4.307270e-02):2.335764e-01):8.667883e-02,79:3.672134e-01):1.464146e-01,(((((((35:3.938013e-03,34:8.111040e-04):2.289049e-03,(33:1.171934e-03,32:6.868490e-04):2.882655e-03):2.826251e-01,(((10:1.671609e-02,63:1.184175e-02):5.348840e-02,64:1.262779e-01):7.718768e-02,27:1.362265e-01):1.003508e-01):5.128789e-02,((((25:3.355168e-03,(5:6.982798e-04,(24:7.370092e-04,23:1.142815e-03):1.674274e-05):1.109709e-04):1.935395e-01,(4:3.121474e-02,(36:2.372181e-02,((20:3.314378e-03,22:3.054234e-02):3.204706e-03,((54:1.419989e-02,(21:7.668964e-04,65:1.109851e-02):2.267558e-02):2.086880e-04,19:3.868314e-03):1.226394e-02):1.295066e-03):1.024567e-03):1.992793e-01):6.147882e-02,29:1.618262e-01):4.044189e-02,((18:2.384377e-01,((57:1.999965e-03,9:5.664440e-04):1.919134e-01,(((6:4.949336e-03,8:1.926281e-04):8.951200e-03,7:1.091557e-01):1.385500e-02,66:9.999824e-02):6.735124e-02):1.131443e-01):1.779465e-02,(55:1.284105e-03,56:4.632555e-03):9.949789e-02):5.203221e-02):6.520459e-02):4.912253e-02,((((26:8.851928e-03,12:1.388825e-03):1.485921e-04,11:1.850061e-03):1.516386e-01,(59:6.025657e-02,(86:3.403801e-01,(62:5.511678e-03,61:8.177332e-03):3.872544e-03):1.345230e-01):5.654617e-02):6.387508e-02,((((28:6.528738e-02,60:3.851022e-03):2.156014e-01,(((16:5.209859e-04,15:3.176093e-03):3.030504e-03,(51:6.279597e-03,17:1.907023e-02):2.047381e-04):1.642857e-01,13:1.280272e-01):3.506800e-02):1.061416e-02,58:3.056101e-02):9.259001e-03,14:1.769421e-01):2.483224e-02):1.090545e-01):5.471412e-02,(90:4.723154e-01,(((97:3.003536e-02,96:4.143154e-03):8.925915e-02,((101:2.447946e-02,98:2.918310e-02):2.078789e-02,(99:4.272667e-03,100:1.152663e-02):2.495184e-02):1.391971e-01):9.529230e-02,(95:9.296049e-02,((((93:1.245554e-02,92:4.816847e-03):1.521456e-02,91:6.437745e-03):5.558684e-02,((87:1.074848e-01,89:1.381277e-02):3.812146e-02,88:2.674741e-02):2.250944e-01):5.282237e-02,94:1.666809e-01):1.810441e-02):1.259871e-01):1.394455e-01):9.308875e-02):2.549432e-02,((31:2.163205e-01,(67:1.733338e-04,30:1.016799e-02):1.128049e-01):2.212732e-01,(((((41:9.185500e-03,(72:2.006874e-01,71:1.046975e-01):1.719756e-01):2.379070e-01,(40:1.389170e-01,(39:2.035245e-03,38:1.602390e-03):5.657388e-01):2.086740e-01):7.383085e-02,73:4.306188e-01):2.958353e-01,(37:2.851821e-02,(70:2.379315e-02,69:2.202701e-02):2.030021e-02):4.855994e-01):7.408215e-02,68:4.620032e-01):5.973112e-02):5.995695e-02):2.811326e-01):2.745378e-01):2.267074e-01,(3:6.098269e-01,2:3.720940e-01):1.236465e-01,1:3.567741e-01);
   tree gen.86000 = [&U] ((2:4.071921e-01,3:4.082874e-01):1.573236e-01,(((((((77:3.651616e-03,46:1.226279e-01):4.287045e-02,(((45:1.979084e-02,74:1.753178e-03):1.397056e-01,(75:1.748194e-01,76:1.895754e-02):1.615645e-01):8.822901e-03,((78:5.755036e-02,(43:1.246920e-03,44:1.324391e-03):6.632199e-02):1.033063e-01,42:1.152216e-01):7.740859e-02):7.962046e-02):8.202951e-02,(52:4.133586e-02,53:2.045797e-02):4.743797e-01):7.342290e-02,(((83:6.559124e-02,84:4.719964e-02):1.398672e-01,82:4.534790e-03):1.397306e-01,((81:7.348158e-03,80:2.997100e-02):8.227009e-02,85:2.747639e-01):3.662710e-02):2.010796e-01):1.058625e-01,79:2.582721e-01):2.056767e-01,(((((((38:3.499086e-03,39:2.069762e-03):5.871538e-01,40:3.399131e-02):2.049416e-01,((72:1.477787e-01,71:1.261249e-01):1.052389e-01,41:2.706347e-02):3.630655e-01):8.004551e-02,73:2.893701e-01):3.672579e-01,((69:1.574373e-02,70:1.842741e-02):3.252724e-02,37:8.426422e-02):4.509458e-01):7.342406e-02,68:3.534625e-01):6.328460e-02,(((((((33:3.183321e-03,32:3.003887e-03):2.541783e-03,35:2.465318e-03):8.530694e-05,34:5.339025e-03):2.602741e-01,((64:1.063459e-01,(63:7.661194e-02,10:2.896842e-02):3.275319e-02):6.044944e-02,27:1.591543e-01):7.443694e-02):7.117536e-02,(((18:2.573144e-01,(56:1.029587e-03,55:1.135517e-02):8.260500e-02):5.729048e-02,(((9:8.408877e-03,57:7.217895e-03):1.659522e-01,(66:1.112245e-01,((8:4.913464e-03,6:3.006925e-03):9.151040e-03,7:1.427632e-01):1.631063e-02):5.389270e-02):9.479276e-02,((67:2.933271e-03,30:5.355183e-03):1.447737e-01,31:2.228824e-01):2.209991e-01):2.361793e-02):3.000170e-02,(29:1.992067e-01,((((19:2.393327e-03,((21:3.665588e-02,54:2.988230e-02):3.057927e-03,(65:2.021918e-05,22:1.057228e-01):1.345119e-03):9.355710e-04):9.259846e-03,20:1.822927e-03):1.948346e-03,(36:1.786017e-02,4:3.911588e-02):2.370462e-03):2.337912e-01,((5:3.935770e-04,(25:1.580488e-03,24:8.702483e-04):2.428165e-05):6.642573e-04,23:9.161768e-04):1.888206e-01):6.020664e-02):4.767187e-02):9.778604e-02):6.270214e-02,(((12:2.278025e-03,(26:1.953827e-02,11:7.517971e-03):7.137962e-04):1.854314e-01,(59:1.254912e-01,((62:3.710433e-03,61:4.771704e-03):1.611988e-02,86:3.064934e-01):1.578101e-01):1.335493e-02):1.262819e-02,((((13:1.232348e-01,(((16:7.219610e-04,15:7.788787e-03):3.930072e-03,51:8.894207e-03):3.615290e-03,17:1.168330e-02):1.773030e-01):4.877644e-02,(60:5.195844e-03,28:6.399787e-02):1.959888e-01):2.262223e-02,58:3.223535e-02):2.431660e-02,14:1.757051e-01):4.195263e-02):4.622896e-02):6.414648e-02,(((((((92:3.606863e-03,93:1.479501e-04):2.463679e-02,91:3.407237e-03):9.925683e-02,(88:1.620069e-02,(87:2.175169e-01,89:8.693842e-03):1.995455e-02):1.699783e-01):6.338820e-02,95:1.191551e-01):2.517288e-02,94:1.824958e-01):9.879271e-02,(((98:2.187499e-02,(100:1.613829e-02,99:2.185874e-03):6.638828e-02):4.359178e-02,101:2.740315e-03):7.656006e-02,(97:9.309598e-02,96:2.882095e-03):5.467492e-02):6.189957e-02):1.145653e-01,90:6.602536e-01):8.222826e-02):4.538792e-02):1.827396e-01):2.445857e-01,((48:4.734490e-03,47:9.805479e-03):1.198483e+00,(50:1.668719e-01,49:4.068545e-01):3.814653e-01):1.981772e-01):1.924983e-01,1:3.249932e-01);
   tree gen.87000 = [&U] ((((47:6.984741e-03,48:3.242026e-03):1.338430e+00,(49:4.585044e-01,50:1.226858e-01):3.085858e-01):2.845577e-01,((((((77:2.555071e-02,(((75:1.249022e-01,76:3.649102e-02):7.930217e-02,(45:1.591298e-02,74:1.187498e-02):1.449297e-01):8.860759e-02,(42:1.100972e-01,(78:1.055903e-01,(44:1.348560e-03,43:1.991711e-04):2.816757e-02):1.296300e-01):9.275861e-02):7.186067e-02):6.186386e-03,46:1.672491e-01):1.236239e-01,(53:2.405690e-02,52:4.187764e-02):4.699981e-01):7.075717e-02,((82:1.133445e-02,(84:5.479279e-02,83:2.110148e-02):9.755155e-02):1.432871e-01,((80:3.304213e-02,81:1.436744e-02):4.143147e-02,85:2.565951e-01):3.979279e-02):2.411500e-01):7.763983e-02,79:3.724689e-01):1.485100e-01,((((((34:8.149249e-03,((33:1.038579e-03,32:1.738182e-03):1.608612e-03,35:2.724052e-03):1.433054e-04):2.749952e-01,(((10:1.695532e-02,63:1.201123e-02):6.791913e-02,64:6.047935e-02):5.461378e-02,27:1.381761e-01):6.630168e-02):6.650824e-02,((((5:2.166601e-03,(25:3.403186e-03,(23:8.637847e-04,24:1.734562e-03):8.080866e-04):6.256371e-06):1.839277e-01,(4:3.166148e-02,(36:2.406131e-02,((20:1.198751e-03,22:3.097946e-02):4.963617e-03,(((21:8.702015e-03,65:3.757221e-03):1.753779e-02,19:3.502952e-03):7.185595e-03,54:1.440311e-02):1.681296e-03):3.970026e-03):4.929901e-03):2.021314e-01):4.883960e-02,29:1.641422e-01):2.524805e-02,((18:2.418502e-01,((57:3.204704e-02,9:6.030703e-03):1.946600e-01,(((6:4.772898e-04,8:1.386061e-04):9.079307e-03,7:1.057107e-01):6.527996e-02,66:1.014294e-01):1.351840e-02):1.147635e-01):1.804932e-02,(55:4.988565e-03,56:4.698855e-03):1.009219e-01):3.884567e-02):9.277933e-02):3.359953e-02,(((11:7.968648e-03,(12:4.745154e-04,26:9.288311e-03):2.858977e-03):1.593340e-01,(59:8.355614e-02,(86:3.452515e-01,(62:1.991687e-02,61:8.578509e-03):6.039982e-03):1.436570e-01):5.561110e-02):2.548829e-02,((((28:6.622175e-02,60:8.391437e-03):2.050118e-01,((51:1.324727e-02,((16:4.020313e-04,15:3.221549e-03):8.540236e-04,17:1.470636e-02):2.823299e-04):1.715742e-01,13:1.298594e-01):3.556988e-02):2.348198e-02,58:3.099839e-02):1.418250e-02,14:1.794744e-01):7.802966e-02):4.323394e-02):4.731029e-02,(90:4.790751e-01,(((97:4.893667e-02,96:1.375124e-03):7.359797e-02,(101:7.444268e-03,(98:2.960076e-02,(99:2.739236e-03,100:1.334896e-02):2.788667e-02):2.277373e-02):1.411892e-01):9.372223e-02,((95:9.367303e-02,(((92:2.418813e-04,93:2.315200e-02):3.837097e-03,91:1.362723e-02):1.408742e-01,((87:1.090231e-01,89:5.105863e-03):3.876140e-02,88:2.713021e-02):2.641587e-01):9.874179e-02):3.677362e-02,94:1.667777e-01):6.507923e-02):1.266713e-01):9.442100e-02):3.061231e-02,((31:2.194164e-01,(67:4.873618e-03,30:1.031351e-02):1.144193e-01):2.244400e-01,(((((41:3.256421e-02,(72:2.078361e-01,71:1.061958e-01):1.744369e-01):2.021459e-01,(40:1.409052e-01,(39:2.064372e-03,38:3.546431e-03):5.738355e-01):2.116605e-01):1.084628e-01,73:4.367817e-01):3.981302e-01,(37:1.402625e-02,(70:3.330168e-02,69:1.255393e-02):2.134598e-02):4.859948e-01):1.252723e-01,68:4.686152e-01):4.025043e-02):4.580276e-02):2.501905e-01):3.089557e-01):2.299520e-01,(3:6.185545e-01,2:3.774193e-01):1.558771e-01,1:3.724269e-01);
   tree gen.88000 = [&U] ((((47:7.120786e-03,48:3.227283e-03):1.332344e+00,(49:4.564194e-01,50:1.221279e-01):3.071825e-01):2.832638e-01,((((((77:1.062113e-02,(((75:1.243342e-01,76:3.632508e-02):7.894156e-02,(45:4.137472e-02,74:6.199212e-03):1.442707e-01):9.207442e-03,(42:1.095965e-01,(78:1.051102e-01,(44:1.342427e-03,43:1.982654e-04):3.170927e-02):1.290405e-01):9.233681e-02):6.199562e-02):1.041553e-02,46:1.664885e-01):1.230618e-01,(53:2.394751e-02,52:4.168721e-02):4.678609e-01):7.043542e-02,((82:3.032449e-02,(84:5.454363e-02,83:2.100553e-02):9.991084e-02):1.426355e-01,((80:3.289188e-02,81:1.496751e-02):4.124307e-02,85:2.554283e-01):3.961185e-02):2.400534e-01):7.728678e-02,79:3.707751e-01):1.478347e-01,((((((33:1.033856e-03,(32:1.719180e-04,(34:1.123249e-03,35:2.711665e-03):4.167480e-03):2.389614e-03):2.737447e-01,(((10:1.237935e-03,63:4.531379e-03):9.040985e-02,64:6.020433e-02):5.436543e-02,27:1.375478e-01):6.600019e-02):6.620581e-02,(((((5:1.808912e-03,24:9.512542e-04):7.014616e-04,(25:2.934719e-03,23:4.319507e-04):1.042306e-03):1.853215e-01,((4:3.189550e-02,(20:3.476889e-03,(22:3.083859e-02,(65:6.218416e-03,(19:9.490442e-04,(21:1.944445e-02,54:1.692612e-02):2.658707e-03):1.170914e-03):6.892843e-03):5.267415e-04):3.241925e-03):1.939385e-03,36:3.233290e-02):2.032961e-01):4.861752e-02,29:1.490760e-01):1.673748e-02,((18:2.407504e-01,((57:3.190132e-02,9:3.478147e-03):1.937748e-01,(((6:3.907154e-03,8:1.379758e-04):1.226099e-02,7:1.052300e-01):7.471908e-02,66:1.009682e-01):1.345693e-02):1.142417e-01):1.796725e-02,(55:1.447968e-03,56:5.344431e-03):1.004630e-01):3.866903e-02):9.630148e-02):3.344674e-02,((((11:7.363429e-03,26:9.246074e-03):8.691737e-05,12:4.929761e-04):1.543534e-01,(59:8.317619e-02,(86:3.432664e-01,(61:8.945285e-03,62:1.904720e-02):6.685241e-03):1.444907e-01):5.535822e-02):2.537239e-02,((((28:6.592062e-02,60:8.353279e-03):2.040796e-01,((51:1.334596e-02,(17:1.463948e-02,(16:2.784578e-04,15:3.206899e-03):1.223576e-03):2.973778e-04):1.701845e-01,13:8.068172e-02):5.521518e-02):2.337520e-02,58:3.085743e-02):3.116832e-02,14:1.786583e-01):5.900739e-02):4.303735e-02):4.709516e-02,(90:4.768966e-01,(((97:4.369858e-02,96:9.873552e-03):7.989545e-02,(98:2.946616e-02,((99:2.287768e-02,100:1.328826e-02):3.041566e-02,101:2.762014e-02):1.546120e-02):1.471968e-01):7.728059e-02,(95:9.324708e-02,(94:1.660194e-01,(((92:2.303184e-04,91:9.071231e-04):4.758607e-03,93:2.826742e-02):1.408171e-01,((87:1.030690e-01,89:9.736462e-03):3.858514e-02,88:2.700684e-02):2.629575e-01):9.450943e-02):4.577750e-02):6.171413e-02):1.734225e-01):1.042181e-01):3.047311e-02,(68:4.664843e-01,(((((41:2.283698e-02,(72:2.068910e-01,71:1.057129e-01):1.736437e-01):2.280531e-01,(40:1.402644e-01,(39:3.130961e-03,38:3.530304e-03):5.712261e-01):2.106980e-01):8.574080e-02,73:4.347955e-01):3.963198e-01,(37:1.396247e-02,(70:3.315025e-02,69:1.823953e-02):2.124891e-02):4.837848e-01):1.247027e-01,(31:2.184187e-01,(67:4.851456e-03,30:1.026661e-02):1.138990e-01):2.234194e-01):4.006741e-02):4.015288e-02):2.810328e-01):2.595679e-01):2.289063e-01,(3:4.338425e-01,2:3.757031e-01):1.551683e-01,1:3.707334e-01);
   tree gen.89000 = [&U] ((((47:7.113255e-03,48:3.223870e-03):1.330935e+00,(49:4.559367e-01,50:1.219987e-01):3.068577e-01):2.829642e-01,((((((77:2.799402e-02,(((75:1.242027e-01,76:3.628667e-02):6.357425e-02,(45:4.133097e-02,74:2.705715e-02):1.162868e-01):2.532317e-02,(42:1.094806e-01,(78:1.049990e-01,(44:1.341008e-03,43:1.993225e-03):3.167573e-02):1.289041e-01):9.158802e-02):1.227336e-01):8.605922e-03,46:1.663125e-01):4.504461e-02,(53:7.325456e-02,52:8.589826e-02):4.489909e-01):1.284734e-01,((82:1.300042e-02,(84:5.537299e-02,83:2.521260e-02):9.274256e-02):1.424847e-01,((80:3.285709e-02,81:1.495168e-02):4.119945e-02,85:2.551582e-01):3.956995e-02):2.397995e-01):7.720504e-02,79:3.703830e-01):1.151128e-01,(((((((35:2.471899e-03,(33:1.445829e-03,32:1.193532e-03):2.978670e-03):7.862346e-04,34:8.788916e-03):2.643817e-01,(((10:1.331551e-02,63:4.526587e-03):6.974796e-02,64:8.676966e-02):8.685780e-02,27:1.374024e-01):6.593039e-02):6.613579e-02,((((((23:1.096354e-04,25:2.201972e-03):9.892254e-04,24:9.502481e-04):1.737230e-03,5:1.746873e-03):1.830511e-01,(4:3.186177e-02,((54:1.842972e-02,((((21:1.765098e-02,19:9.566447e-04):6.079151e-03,65:1.561874e-03):8.073395e-03,22:4.350732e-02):4.655918e-03,20:3.473212e-03):6.444314e-04):5.639043e-03,36:2.055527e-02):1.866729e-03):2.030811e-01):5.280463e-02,29:1.489184e-01):2.682390e-02,((18:2.404958e-01,(((6:4.733831e-03,8:1.126204e-04):7.369251e-03,7:1.051187e-01):7.464006e-02,(66:1.105773e-01,(57:1.226264e-02,9:5.214644e-03):1.909549e-01):6.514919e-03):1.196316e-01):1.794824e-02,(55:1.446437e-03,56:5.338779e-03):1.103376e-01):2.403665e-02):9.619963e-02):3.341137e-02,(((26:9.413046e-03,(11:7.355641e-03,12:3.822166e-04):2.099846e-03):1.495194e-01,(59:8.308823e-02,(86:3.429033e-01,(62:1.410682e-02,61:8.704912e-03):1.635802e-02):1.395303e-01):5.529967e-02):2.534556e-02,((((28:3.458834e-02,60:5.769898e-03):2.038637e-01,((51:4.125088e-03,(17:1.454856e-02,(16:2.781633e-04,15:4.719748e-03):3.360036e-03):2.012731e-03):1.732335e-01,13:7.855870e-02):6.043203e-02):3.347154e-02,58:3.082479e-02):2.527942e-02,14:1.784694e-01):4.202312e-02):6.013814e-02):4.704535e-02,(90:4.763922e-01,(((97:4.365237e-02,96:9.863110e-03):7.981095e-02,(98:1.992787e-02,((99:1.383780e-02,100:1.327421e-02):2.127725e-02,101:2.759093e-02):6.249615e-03):1.614742e-01):7.719886e-02,(95:9.314846e-02,(94:1.658438e-01,((92:8.387474e-05,(93:2.823753e-02,91:7.984635e-04):4.701431e-03):1.325641e-01,((87:1.029600e-01,89:2.846990e-03):5.022483e-02,88:2.697828e-02):2.225967e-01):9.163338e-02):9.329111e-03):6.164886e-02):1.732391e-01):1.041079e-01):3.044088e-02,(68:4.659910e-01,(((((41:4.173052e-02,(72:2.066722e-01,71:1.056011e-01):1.734601e-01):2.155805e-01,(40:1.401161e-01,(39:3.993068e-03,38:3.526571e-03):5.706220e-01):2.104752e-01):1.105991e-01,73:4.343357e-01):3.959007e-01,(37:4.777754e-02,(70:6.418700e-03,69:7.364228e-03):2.396407e-02):4.832732e-01):1.111828e-01,(31:2.181877e-01,(67:4.846326e-03,30:1.025575e-02):1.137785e-01):2.231831e-01):4.002503e-02):4.539529e-02):2.807356e-01):2.592934e-01):2.286642e-01,(3:4.333836e-01,2:3.753057e-01):1.550042e-01,1:3.703413e-01);
   tree gen.90000 = [&U] ((2:4.072776e-01,3:4.083732e-01):1.579789e-01,(((((((77:1.886298e-03,46:9.885784e-02):4.312841e-02,(((45:2.246096e-02,74:1.125073e-02):1.424271e-01,(75:1.748561e-01,76:4.318821e-03):1.075534e-01):5.866209e-02,((78:5.756245e-02,(43:7.586671e-04,44:2.466456e-03):6.633593e-02):1.007607e-01,42:1.018674e-01):4.967850e-02):6.270761e-02):4.175717e-02,(52:6.152036e-02,53:4.032163e-02):3.650282e-01):9.446094e-02,(((83:6.560502e-02,84:6.847860e-02):8.838622e-02,82:5.752191e-03):1.397600e-01,((81:1.866697e-02,80:2.916484e-02):3.366589e-02,85:2.050926e-01):3.483236e-02):2.011218e-01):1.429977e-01,79:3.796645e-01):1.847435e-01,(((((((38:5.051952e-04,39:3.456304e-03):5.872771e-01,40:1.290124e-01):1.689818e-01,((72:1.349361e-01,71:1.247211e-01):1.181086e-01,41:2.704385e-02):2.216221e-01):8.006233e-02,73:2.806309e-01):2.851734e-01,((70:2.761890e-02,69:5.014609e-02):5.358466e-03,37:9.722157e-02):4.510405e-01):9.224433e-02,68:3.326812e-01):6.459357e-02,(((((((35:3.477661e-03,33:1.167795e-03):5.225618e-04,34:4.217228e-03):1.817043e-03,32:3.691658e-03):2.686218e-01,((64:5.932232e-02,(63:4.661472e-02,10:2.756681e-03):4.148827e-02):7.383308e-02,27:2.050347e-01):7.749370e-02):7.680204e-02,((18:2.855883e-01,((56:6.254075e-03,55:4.379655e-03):9.677928e-02,(((9:7.056341e-04,57:2.534340e-03):1.987067e-01,(66:7.396738e-02,((8:1.694802e-03,6:7.056373e-04):1.113594e-02,7:1.427932e-01):5.661853e-02):4.956864e-02):1.067593e-01,((67:8.720308e-04,30:4.479193e-03):1.355210e-01,31:1.778073e-01):2.210455e-01):2.695293e-02):3.986495e-03):1.910270e-02,(29:1.884601e-01,((((20:8.025265e-03,22:3.847352e-02):1.283322e-03,((65:4.847183e-06,(54:2.146056e-02,21:4.761533e-03):3.409190e-03):9.742388e-03,19:7.465425e-03):3.166223e-03):2.387770e-03,(4:4.509845e-02,36:1.000608e-02):1.406551e-03):1.986241e-01,((25:3.082021e-03,24:1.922817e-03):1.484914e-03,(23:8.094203e-05,5:9.241228e-04):2.090826e-03):2.031743e-01):5.573848e-02):5.955607e-02):5.313049e-02):3.341079e-02,(((12:6.362828e-03,(11:3.087916e-03,26:9.385347e-03):2.593050e-03):2.195075e-01,(59:1.276337e-01,((62:2.687450e-02,61:5.839289e-03):4.715696e-03,86:3.065578e-01):1.927967e-01):3.916303e-03):2.107440e-02,((((13:1.144581e-01,((17:1.112432e-02,(16:9.635458e-04,15:5.905029e-03):4.334871e-03):4.004305e-04,51:2.332569e-03):1.338409e-01):3.946477e-02,(60:1.709018e-02,28:4.090381e-02):2.286864e-01):1.983948e-02,58:1.565980e-02):1.741360e-02,14:1.757420e-01):4.227197e-02):3.907353e-02):8.342583e-02,(((95:6.307716e-02,(94:2.418037e-01,((92:3.607620e-03,(91:6.026832e-03,93:8.336614e-03):4.541291e-03):7.685149e-02,(88:1.620409e-02,(87:7.700177e-02,89:9.213463e-03):1.188412e-01):1.935885e-01):7.388996e-02):1.459886e-02):9.143387e-02,((((100:5.722799e-02,99:1.021978e-02):5.268848e-02,98:4.375219e-02):8.989121e-03,101:1.248703e-02):9.122467e-02,(97:1.671655e-02,96:2.527921e-03):1.219052e-01):1.122053e-01):1.233057e-01,90:6.197736e-01):1.055496e-01):9.771104e-02):2.103678e-01):2.975214e-01,((48:5.319146e-03,47:5.181547e-03):1.282494e+00,(50:1.669069e-01,49:4.620971e-01):3.815454e-01):2.700982e-01):1.925388e-01,1:3.354672e-01);
   tree gen.91000 = [&U] ((((47:1.632561e-02,48:3.470901e-03):1.714637e+00,(49:5.059400e-01,50:1.353785e-01):3.327428e-01):2.963643e-01,((((((77:3.106416e-02,46:1.845522e-01):5.996101e-02,(((75:1.232554e-01,76:1.057663e-02):7.788096e-02,(45:4.586380e-02,74:3.818114e-03):1.290402e-01):5.645467e-02,(42:1.269408e-01,(78:1.165144e-01,(44:7.897790e-04,43:2.028948e-04):3.479386e-02):1.430412e-01):5.958393e-02):9.374879e-02):8.426569e-02,(53:1.923639e-02,52:6.669517e-02):6.490956e-01):9.318328e-02,((82:1.442620e-02,(84:6.749393e-02,83:2.797770e-02):1.034649e-01):1.914014e-01,((80:4.048234e-02,81:8.631529e-03):4.175486e-02,85:2.831418e-01):5.055231e-02):2.555629e-01):1.210564e-01,79:3.893483e-01):2.041615e-01,(((((((34:3.207115e-03,35:2.742996e-03):8.223266e-04,(33:2.903647e-03,32:1.324429e-03):3.334120e-03):2.954463e-01,(((10:9.863825e-03,63:3.000124e-02):7.739733e-02,64:1.023180e-01):9.627953e-02,27:1.453892e-01):6.853540e-02):7.079047e-02,(((((23:3.759506e-03,24:1.049744e-03):7.803105e-04,(25:2.505758e-03,5:4.391991e-04):5.694247e-04):2.170008e-01,(4:3.535609e-02,(36:2.280960e-02,(20:4.766961e-03,((21:1.810739e-02,((65:6.598418e-03,22:4.799661e-02):6.733951e-03,19:1.175007e-02):4.028477e-03):8.845835e-03,54:2.114447e-02):2.277290e-03):1.776349e-03):1.885624e-03):2.262391e-01):5.859579e-02,29:1.703417e-01):2.976572e-02,((18:2.668713e-01,((((6:3.105440e-04,8:1.541194e-03):6.801888e-03,7:1.166472e-01):4.478409e-02,(57:6.507616e-03,9:5.909168e-03):2.150288e-01):1.287247e-02,66:5.893209e-02):1.202577e-01):4.708308e-02,(55:1.845289e-03,56:6.007406e-03):8.402281e-02):5.595332e-02):6.824326e-02):6.290799e-02,((((26:1.066829e-02,11:8.122739e-03):2.316561e-03,12:5.182899e-04):1.042648e-01,(59:9.220064e-02,(86:3.805101e-01,(62:5.362531e-03,61:6.295628e-03):1.453489e-02):1.737614e-01):9.840903e-02):5.284942e-02,((((28:3.200607e-02,60:5.636105e-03):2.613024e-01,(((15:3.611622e-03,16:2.260591e-03):2.506753e-03,(51:4.704292e-03,17:1.573226e-02):1.643453e-03):1.502104e-01,13:8.717435e-02):6.705970e-02):1.376946e-02,58:8.468854e-02):3.103767e-02,14:2.163359e-01):1.806437e-02):6.673358e-02):4.227359e-02,(90:5.286389e-01,(((97:1.992944e-02,96:6.313287e-03):8.681895e-02,(98:2.196023e-02,((99:4.495298e-03,100:2.050240e-02):1.767336e-02,101:5.493035e-03):1.579649e-02):2.059698e-01):4.929320e-02,(95:8.660678e-02,(94:1.840321e-01,(((91:2.794296e-02,92:9.307341e-05):2.258896e-03,93:2.267620e-02):6.525924e-02,((87:1.183428e-01,89:3.159223e-03):5.573306e-02,88:3.520576e-02):2.470092e-01):8.238697e-02):1.697561e-02):1.513293e-01):1.401758e-01):7.315339e-02):4.035879e-02,((((((41:4.630717e-02,(72:2.293383e-01,71:2.167184e-01):1.107153e-01):2.246912e-01,(40:1.554828e-01,(39:9.258685e-04,38:8.479343e-04):6.332029e-01):2.823630e-01):8.939682e-02,73:3.795870e-01):4.393197e-01,(69:1.421573e-02,(70:7.122648e-03,37:5.301738e-02):7.875867e-02):5.250109e-01):9.309099e-02,(31:2.541570e-01,(67:1.465989e-02,30:2.022737e-02):1.262568e-01):2.251662e-01):4.347525e-02,68:5.170969e-01):4.892516e-02):3.115243e-01):2.446423e-01):2.537422e-01,(3:4.809135e-01,2:4.164661e-01):1.720037e-01,1:4.109572e-01);
   tree gen.92000 = [&U] ((2:4.016526e-01,3:4.027330e-01):1.557970e-01,(((((((77:3.734858e-03,46:9.749248e-02):5.124023e-02,(((45:8.728752e-03,74:5.588964e-03):1.542386e-01,(75:8.194779e-02,76:3.733707e-02):1.400433e-01):1.880211e-02,((78:5.078609e-02,(43:3.254803e-04,44:5.744795e-04):6.090738e-02):9.936907e-02,42:1.004605e-01):4.990088e-02):5.368692e-02):4.118045e-02,(52:6.067068e-02,53:3.976474e-02):3.599867e-01):9.315631e-02,(((83:4.831979e-02,84:5.910776e-02):1.243278e-01,82:5.672746e-03):9.397422e-02,((81:1.432063e-02,80:7.042007e-02):2.698623e-02,85:2.100266e-01):5.292885e-02):1.824897e-01):1.410227e-01,79:3.001505e-01):1.821919e-01,(((((((38:6.699532e-04,39:1.046866e-03):5.791660e-01,40:1.230481e-01):1.773085e-01,((72:1.330724e-01,71:1.229986e-01):1.164774e-01,41:3.595210e-02):2.185612e-01):1.093415e-01,73:2.767550e-01):2.879618e-01,(37:9.587881e-02,(69:6.757149e-03,70:1.400711e-02):3.847235e-02):4.789414e-01):8.181677e-02,68:3.280864e-01):4.059589e-02,((((((35:3.538079e-03,34:5.641084e-03):1.002181e-03,(32:2.608336e-03,33:1.211065e-03):3.515677e-03):2.630830e-01,((64:5.850300e-02,(63:4.597091e-02,10:4.237298e-03):5.988030e-02):5.799363e-02,27:1.853182e-01):7.642341e-02):7.116791e-02,((29:2.474589e-01,(((((22:5.938547e-02,20:6.148210e-04):4.159775e-03,(54:2.116416e-02,((21:2.539653e-02,65:2.205605e-03):3.701522e-03,19:2.657814e-03):7.607028e-03):9.772029e-04):4.420971e-03,(4:2.635080e-02,36:2.613716e-02):1.282093e-03):1.904929e-01,(23:8.917499e-05,(25:3.065324e-03,(24:1.844464e-03,5:8.976468e-04):4.520378e-05):1.931273e-03):1.844214e-01):3.860937e-02,18:2.816440e-01):2.121868e-02):1.883887e-02,((56:6.167698e-03,55:1.095985e-03):1.152419e-01,(((9:1.576211e-03,57:1.574593e-02):1.679824e-01,(66:1.056115e-01,((8:3.660931e-03,6:1.652218e-03):9.175614e-03,7:1.408210e-01):2.053582e-02):3.309685e-02):1.177162e-01,((67:8.599868e-04,30:6.014930e-03):1.336493e-01,31:1.753516e-01):2.179925e-01):1.452889e-02):3.171041e-02):7.311106e-02):3.143647e-02,(((12:2.388436e-03,(26:9.255723e-03,11:9.621241e-03):1.088890e-03):2.122489e-01,(59:1.089000e-01,((61:1.295916e-02,86:3.638161e-01):5.852263e-03,62:5.262876e-04):1.677700e-01):1.175453e-02):1.049098e-02,((((13:1.436980e-01,(17:6.041129e-03,((16:9.502380e-04,15:9.776929e-03):3.505313e-04,51:2.407799e-03):3.279165e-03):1.562200e-01):3.807335e-02,(60:5.075775e-03,28:9.151796e-02):1.750050e-01):7.165562e-03,58:2.897209e-02):5.416181e-02,14:1.733148e-01):4.113259e-02):5.222517e-02):7.091308e-02,(((95:6.220598e-02,(94:1.373210e-01,(((92:2.910336e-02,91:2.076441e-03):9.462796e-04,93:2.880253e-03):8.904836e-02,(88:2.002619e-02,(87:1.585524e-01,89:5.353600e-03):6.323569e-02):1.386977e-01):7.286944e-02):1.545184e-02):1.093698e-01,(((98:4.314791e-02,(100:1.750381e-02,99:4.033688e-03):6.945925e-02):2.697792e-02,101:8.685443e-03):8.784308e-02,(97:6.364156e-03,96:1.594279e-02):1.379552e-01):1.161859e-01):1.216027e-01,90:6.970661e-01):6.101672e-02):6.293255e-02):1.961058e-01):2.934123e-01,((48:5.245681e-03,47:1.298330e-02):1.264781e+00,(50:1.646017e-01,49:4.557150e-01):2.856601e-01):2.663678e-01):1.544447e-01,1:3.705848e-01);
   tree gen.93000 = [&U] ((((47:5.078961e-03,48:5.691857e-03):1.566986e+00,(49:4.623725e-01,50:1.237208e-01):3.040897e-01):2.708438e-01,((((((77:3.847448e-03,46:1.426443e-01):5.047546e-02,(((75:1.126417e-01,76:9.665856e-03):1.417044e-01,(45:4.191438e-02,74:2.501660e-03):1.770759e-01):2.176756e-02,(42:1.160096e-01,(78:1.043026e-01,(44:1.280104e-03,43:1.666111e-04):3.179770e-02):1.307236e-01):5.445304e-02):7.744515e-02):7.700941e-02,(53:2.082725e-02,52:6.095192e-02):5.091206e-01):1.437666e-01,((82:4.866016e-02,(84:3.774117e-02,83:2.556849e-02):1.302336e-01):1.157963e-01,((80:3.699633e-02,81:5.764499e-03):5.767293e-02,85:1.287492e-01):5.873957e-02):2.510145e-01):1.106320e-01,79:3.558208e-01):1.865808e-01,((((((((35:2.641277e-03,34:5.422835e-03):6.459291e-04,32:3.869192e-03):1.982540e-03,33:3.549744e-03):2.619282e-01,(((10:2.679328e-02,63:3.420843e-02):5.059305e-02,64:7.353687e-02):4.625660e-02,27:1.328695e-01):6.263369e-02):6.469457e-02,((((24:2.717489e-03,((23:3.701544e-04,25:1.508953e-03):2.012073e-03,5:5.436081e-04):1.124069e-04):2.072914e-01,(((((((65:6.840008e-03,21:1.031899e-02):1.518230e-02,19:2.078626e-03):2.226624e-03,54:1.993843e-02):3.219813e-03,22:4.006604e-02):1.827926e-03,20:4.356469e-03):6.655223e-03,4:5.030870e-02):6.980483e-04,36:2.405562e-02):2.015796e-01):5.354999e-02,29:1.556732e-01):2.720254e-02,((18:2.438905e-01,(66:5.385734e-02,((57:5.998337e-04,9:5.400318e-03):2.060193e-01,((6:9.869055e-04,8:7.125865e-04):6.216164e-03,7:1.282259e-01):4.092765e-02):1.661663e-02):1.252430e-01):1.487470e-02,(55:8.585831e-03,56:5.490096e-03):8.735529e-02):5.781365e-02):8.235513e-02):5.138775e-02,((((11:7.270259e-03,26:4.085854e-03):1.626103e-03,12:3.156944e-03):1.161151e-01,(59:1.413299e-01,((62:7.759049e-03,61:1.097216e-03):2.373586e-02,86:4.107987e-01):1.277681e-01):1.856745e-02):2.232647e-02,((((28:2.924997e-02,60:1.107058e-03):2.241851e-01,(((16:4.021952e-03,15:1.967984e-03):1.062332e-03,(51:4.183568e-03,17:1.476076e-02):1.202972e-03):1.435729e-01,13:9.354817e-02):3.743041e-02):1.457657e-02,58:2.530625e-02):1.684668e-02,14:1.946771e-01):3.856839e-02):5.190967e-02):2.686984e-02,(90:4.830376e-01,(((97:2.351778e-02,96:9.208523e-03):6.357635e-02,((99:8.262029e-03,100:3.187870e-02):5.603569e-02,(101:1.345332e-02,98:2.867973e-02):1.114050e-02):1.911871e-01):4.504847e-02,(95:7.914890e-02,(94:1.769707e-01,((91:2.553674e-02,(93:8.894691e-03,92:2.471401e-03):7.920790e-03):6.356955e-02,((87:1.048490e-01,89:2.887176e-03):1.865688e-02,88:3.454788e-02):1.391113e-01):5.319923e-02):2.348767e-02):1.255364e-01):1.281050e-01):1.440804e-01):1.904876e-02,(68:4.725687e-01,(((((41:4.231957e-02,(72:2.095895e-01,71:7.842115e-02):1.011814e-01):2.053426e-01,(40:6.993891e-02,(39:8.461402e-04,38:1.907059e-03):7.588734e-01):2.580482e-01):8.169869e-02,73:3.469000e-01):3.529466e-01,((69:3.866538e-03,70:1.103115e-02):1.935658e-02,37:5.845599e-02):4.975607e-01):1.296652e-01,(31:1.979156e-01,(67:7.270761e-03,30:2.146533e-02):1.410713e-01):2.057767e-01):4.016116e-02):4.471212e-02):2.825464e-01):2.235757e-01):2.318920e-01,(3:4.395011e-01,2:3.739716e-01):1.986616e-01,1:3.755689e-01);
   tree gen.94000 = [&U] ((((47:5.029946e-03,48:5.636927e-03):1.414018e+00,(49:4.579104e-01,50:1.225268e-01):3.011551e-01):3.424539e-01,((((((77:6.599947e-03,46:1.412677e-01):3.846454e-02,(((75:1.115546e-01,76:9.572574e-03):1.328500e-01,(45:2.797876e-02,74:2.477518e-03):1.753670e-01):2.155749e-02,(42:1.148901e-01,(78:1.032960e-01,(44:1.267750e-03,43:1.606079e-03):3.149083e-02):1.294621e-01):1.091071e-01):7.669776e-02):7.538432e-02,(53:3.140694e-02,52:6.036370e-02):5.042072e-01):1.167916e-01,((82:4.848699e-02,(84:3.737695e-02,83:3.864097e-02):1.289768e-01):1.146788e-01,((80:3.663929e-02,81:5.708868e-03):5.711635e-02,85:1.275067e-01):5.817270e-02):2.485920e-01):1.095644e-01,79:3.523869e-01):1.847802e-01,(((((((35:2.615787e-03,32:4.606149e-03):1.072555e-03,(33:4.601481e-05,34:7.620722e-03):2.218980e-03):2.680370e-01,(((10:2.653471e-02,63:4.972001e-02):3.986368e-02,64:7.282719e-02):5.378934e-02,27:1.315872e-01):6.321230e-02):6.407022e-02,(((((5:2.248851e-04,25:1.494391e-03):1.717346e-03,(23:3.559692e-04,24:2.691264e-03):2.268777e-04):1.884606e-01,(36:2.388630e-02,((((21:1.021941e-02,54:1.974602e-02):1.487326e-02,(65:1.530063e-02,19:2.746375e-03):5.617815e-03):3.397132e-03,(22:3.967938e-02,20:4.314427e-03):1.971460e-03):6.791396e-03,4:4.752690e-02):1.017468e-03):1.996342e-01):5.303320e-02,29:1.541709e-01):3.972044e-02,((18:2.415369e-01,(66:5.333758e-02,((57:5.940449e-04,9:5.348202e-03):2.040311e-01,((6:1.358163e-03,8:2.051567e-04):6.156175e-03,7:1.269885e-01):6.669289e-02):1.826289e-02):1.240344e-01):1.473115e-02,(55:8.502972e-03,56:5.437114e-03):8.651226e-02):5.725572e-02):5.577683e-02):5.089182e-02,((((26:4.046423e-03,(12:3.202999e-03,11:7.013769e-03):1.526864e-03):1.873663e-01,59:1.399660e-01):8.285731e-03,(62:7.885810e-03,(86:4.068342e-01,61:2.716958e-03):2.412409e-02):1.462181e-01):1.664652e-02,((((28:1.849526e-02,60:1.808084e-02):2.254121e-01,((51:4.341820e-03,((16:2.445070e-03,15:1.948992e-03):2.501310e-03,17:1.612545e-02):1.169652e-03):1.504442e-01,13:9.494676e-02):4.033499e-02):1.443589e-02,58:2.506202e-02):1.668410e-02,14:1.927984e-01):3.951838e-02):4.082249e-02):3.266149e-02,(68:4.680081e-01,(((((41:4.191116e-02,(72:1.794499e-01,71:7.766434e-02):1.586413e-01):2.033609e-01,(40:1.508855e-01,(39:8.379744e-04,38:1.888655e-03):6.452873e-01):2.277628e-01):8.091025e-02,73:3.435523e-01):4.771976e-01,((69:1.659370e-02,70:1.903049e-02):2.812864e-02,37:5.789185e-02):6.383956e-01):6.176160e-02,(31:1.960056e-01,(67:7.200593e-03,30:2.125817e-02):1.397098e-01):2.037908e-01):3.977358e-02):3.765309e-02):2.551912e-02,(90:4.783760e-01,(((97:2.329082e-02,96:9.119655e-03):6.296280e-02,((101:1.218333e-02,98:2.806405e-02):6.275891e-03,(99:1.143685e-03,100:3.157105e-02):5.505890e-02):1.942462e-01):6.205060e-02,((95:6.029926e-02,94:1.752628e-01):2.264701e-02,((91:2.316635e-02,(93:8.479836e-03,92:1.065688e-03):1.207207e-02):1.079307e-01,((87:1.038371e-01,89:1.315579e-02):1.847683e-02,88:2.755498e-02):1.333453e-01):5.268582e-02):1.279139e-01):1.268687e-01):1.689762e-01):2.649258e-01):2.214181e-01):2.162685e-01,(3:4.352597e-01,2:3.703625e-01):1.967444e-01,1:3.719444e-01);
   tree gen.95000 = [&U] ((((47:4.921639e-03,48:5.515551e-03):1.383571e+00,(49:4.480505e-01,50:1.198885e-01):2.946705e-01):3.350801e-01,((((((77:6.457835e-03,46:1.382258e-01):1.208079e-02,(((75:1.091526e-01,76:9.366454e-03):1.477783e-01,(45:4.742748e-02,74:4.088268e-03):1.729994e-01):1.626127e-02,(42:1.124162e-01,(78:1.010718e-01,(44:1.240453e-03,43:8.978933e-04):2.591639e-02):1.266744e-01):8.284232e-02):8.558195e-02):7.376111e-02,(53:3.073067e-02,52:5.906392e-02):4.933505e-01):1.048481e-01,((82:6.556837e-03,(84:3.657213e-02,83:3.780894e-02):1.261996e-01):1.122095e-01,((80:5.264152e-02,81:1.927357e-02):5.588650e-02,85:1.247611e-01):5.692010e-02):2.432393e-01):1.072052e-01,79:3.447992e-01):1.808014e-01,((((((32:5.385107e-04,(33:4.502400e-05,(34:1.411309e-03,35:2.672793e-03):6.101070e-04):1.143015e-03):2.622655e-01,(((10:2.596336e-02,63:4.864942e-02):3.900532e-02,64:7.125905e-02):1.157146e-01,27:1.287538e-01):5.959760e-02):7.699850e-02,((((5:3.910102e-04,(24:7.623305e-04,(25:1.462213e-03,23:1.746097e-03):1.601874e-03):2.510882e-03):1.844026e-01,((((20:4.655775e-03,22:5.292260e-02):1.879161e-03,(65:1.497117e-02,(19:1.004663e-03,(21:6.679230e-03,54:1.932084e-02):1.073303e-02):3.594892e-04):1.363593e-02):3.832312e-03,4:3.644044e-02):4.627603e-04,36:1.954667e-02):1.953356e-01):4.957117e-02,29:1.508512e-01):5.025944e-02,((18:2.363360e-01,((57:1.541149e-03,9:5.233042e-03):1.996379e-01,(((6:1.328918e-03,8:2.381471e-04):6.023618e-03,7:1.242541e-01):4.581401e-02,66:5.218910e-02):1.734103e-02):1.110183e-01):2.249056e-02,(55:6.241379e-03,56:5.320040e-03):8.464944e-02):5.602287e-02):5.532837e-02):4.762568e-02,(((59:1.369522e-01,(86:3.980741e-01,(62:7.716010e-03,61:2.624119e-03):2.367589e-02):1.421201e-01):1.029577e-02,(26:6.501254e-03,(11:1.142125e-02,12:1.875137e-04):1.069288e-03):1.816393e-01):1.628808e-02,((((28:1.634074e-02,60:1.769152e-02):2.205585e-01,((51:3.572945e-03,((16:1.487525e-03,15:4.609291e-03):3.207720e-03,17:9.317687e-03):1.092210e-03):1.405987e-01,13:9.290233e-02):6.779520e-02):2.509494e-02,58:2.452238e-02):1.632485e-02,14:1.886469e-01):5.828012e-02):3.994349e-02):6.364696e-02,(90:4.680755e-01,(((97:2.278932e-02,96:8.923288e-03):4.007409e-02,((101:1.192099e-02,98:1.585719e-02):1.002498e-02,(99:5.538604e-03,100:3.089125e-02):5.387335e-02):1.900636e-01):6.071450e-02,((94:2.120830e-01,(((93:8.297245e-03,91:6.999997e-03):4.634092e-04,92:1.680792e-03):9.051500e-02,((87:1.133504e-01,89:1.184240e-02):3.224850e-02,88:2.696165e-02):1.546033e-01):9.669724e-02):2.896620e-02,95:9.297702e-02):1.173863e-01):1.241369e-01):1.653377e-01):2.496963e-02,((68:4.579308e-01,((((41:2.242206e-02,(72:1.755860e-01,71:7.599204e-02):1.364542e-01):1.949519e-01,(40:1.476365e-01,(39:8.199308e-04,38:4.088227e-03):6.313928e-01):2.162894e-01):9.395239e-02,73:3.361548e-01):3.424504e-01,((69:1.623639e-02,70:1.353107e-02):2.493844e-02,37:2.945187e-02):6.246494e-01):6.908157e-02):1.816962e-02,(31:1.917852e-01,(67:1.085669e-02,30:7.226402e-03):1.367016e-01):1.957122e-01):4.369374e-02):2.592213e-01):2.166504e-01):3.087811e-01,(3:4.258875e-01,2:3.623877e-01):1.925080e-01,1:3.193536e-01);
   tree gen.96000 = [&U] ((((47:4.921639e-03,48:5.771060e-03):1.383571e+00,(49:4.480505e-01,50:1.198885e-01):3.438737e-01):3.350801e-01,((((((77:6.457835e-03,(((75:1.091526e-01,76:9.366454e-03):1.292290e-01,(45:4.742748e-02,74:1.018481e-02):1.729994e-01):4.988254e-02,(42:1.124162e-01,(78:6.290830e-02,(44:1.240453e-03,43:5.150389e-05):2.591639e-02):2.189735e-01):5.406257e-02):8.558195e-02):1.208079e-02,46:1.382258e-01):1.201529e-01,(53:5.509850e-02,52:2.690402e-02):5.156597e-01):7.331814e-02,((85:2.769033e-01,(80:5.264152e-02,81:1.618644e-02):5.588650e-02):5.821771e-02,(82:1.868126e-02,(84:3.657213e-02,83:3.360901e-02):1.318583e-01):1.297598e-01):2.432393e-01):1.072052e-01,79:3.447992e-01):1.808014e-01,(((((((34:3.727919e-03,35:2.672793e-03):6.101070e-04,(33:4.502400e-05,32:5.385107e-04):1.143015e-03):2.622655e-01,(((10:2.596336e-02,63:2.596127e-02):8.196501e-02,64:7.125905e-02):1.006939e-01,27:1.647863e-01):5.959760e-02):7.699850e-02,((((((23:1.746097e-03,5:4.017272e-04):4.593608e-04,25:2.491897e-03):2.283491e-04,24:1.265990e-04):1.815310e-01,(4:3.698386e-02,((((21:7.393136e-03,22:3.523907e-02):1.336585e-02,((65:1.497117e-02,19:1.274548e-03):1.315500e-04,54:1.731288e-02):2.917451e-03):3.052583e-03,20:4.655775e-03):3.551693e-03,36:1.965594e-02):4.741804e-04):1.953356e-01):4.073402e-02,29:1.508512e-01):5.025944e-02,((18:2.363360e-01,((57:6.876797e-03,9:1.492598e-03):1.996379e-01,(((6:1.328918e-03,8:2.381471e-04):6.023618e-03,7:1.242541e-01):4.581401e-02,66:5.218910e-02):1.734103e-02):9.916076e-02):2.249056e-02,(55:1.632448e-03,56:1.928277e-03):9.290390e-02):5.010120e-02):5.532837e-02):4.762568e-02,(((59:1.369522e-01,((86:3.980741e-01,62:7.716010e-03):7.127679e-03,61:9.347166e-03):1.399933e-01):4.516046e-02,(11:7.771791e-04,(12:1.409253e-03,26:6.683256e-03):6.380073e-04):1.944704e-01):8.890186e-03,((((28:6.327989e-02,60:1.769152e-02):1.736241e-01,((17:9.317687e-03,((16:2.702012e-03,15:4.564145e-03):5.070624e-03,51:3.060396e-03):2.426216e-03):1.312556e-01,13:1.233717e-01):6.779520e-02):1.968773e-02,58:2.452238e-02):1.632485e-02,14:1.886469e-01):5.828012e-02):6.079966e-02):6.364696e-02,(90:4.680755e-01,(((97:2.278932e-02,96:2.895404e-03):4.007409e-02,((99:5.538604e-03,100:3.089125e-02):5.086534e-02,(101:3.946887e-03,98:1.645612e-02):1.058343e-02):1.598247e-01):9.843641e-02,(95:7.691722e-02,(94:2.120830e-01,(((93:8.297245e-03,91:6.719253e-04):7.611055e-04,92:1.680792e-03):8.781536e-02,((87:1.988423e-01,89:8.214890e-03):3.224850e-02,88:2.696165e-02):1.582182e-01):8.153433e-02):2.594930e-02):1.173863e-01):1.241369e-01):1.653377e-01):3.684288e-02,((68:4.579308e-01,((((41:3.193182e-02,(72:1.755860e-01,71:1.175568e-01):1.364542e-01):1.937674e-01,(40:1.476365e-01,(39:8.199308e-04,38:4.088227e-03):6.372459e-01):2.162894e-01):9.395239e-02,73:3.361548e-01):3.424504e-01,((69:1.623639e-02,70:1.353107e-02):2.493844e-02,37:2.314271e-03):6.246494e-01):6.908157e-02):1.816962e-02,(31:1.917852e-01,(67:1.085669e-02,30:5.525783e-03):1.367016e-01):2.406828e-01):9.034111e-02):2.592213e-01):2.166504e-01):3.087811e-01,(3:4.258875e-01,2:3.945201e-01):1.925080e-01,1:3.193536e-01);
   tree gen.97000 = [&U] ((2:4.322701e-01,3:4.334328e-01):1.454605e-01,(((((((77:1.035348e-02,46:1.624489e-01):1.437172e-02,(((45:2.586125e-02,74:4.540391e-03):1.605004e-01,(75:1.741617e-01,76:1.612871e-02):1.229797e-01):3.764501e-02,((78:5.465745e-02,(43:2.314131e-04,44:1.766620e-03):1.203661e-02):1.668621e-01,42:1.081185e-01):7.398676e-02):5.777941e-02):8.749683e-02,(52:6.502176e-02,53:4.279595e-02):4.102544e-01):8.801108e-02,(((83:4.009207e-02,84:6.361347e-02):1.020024e-01,82:8.226685e-03):1.371269e-01,((81:8.766928e-03,80:2.930360e-02):7.522465e-02,85:2.238340e-01):4.980694e-02):2.758027e-01):9.130631e-02,79:3.230306e-01):1.396978e-01,(((((((38:9.930523e-04,39:1.786796e-03):6.742242e-01,40:4.286975e-02):1.924767e-01,((72:1.617087e-01,71:1.323746e-01):1.315850e-01,41:3.869269e-02):3.483280e-01):8.548186e-02,73:2.978517e-01):3.081632e-01,(37:4.684655e-02,(69:1.084522e-02,70:1.038601e-02):8.333441e-03):5.930539e-01):7.013549e-02,68:3.530960e-01):6.287020e-02,((((((34:3.685424e-03,32:2.460779e-03):4.163215e-04,(35:2.213221e-03,33:4.198757e-04):3.474777e-03):2.919764e-01,((64:9.443122e-02,(63:2.309562e-02,10:1.100127e-02):5.089509e-02):5.496605e-02,27:2.100592e-01):1.157945e-01):7.659295e-02,(((((((19:1.072341e-04,54:1.070842e-02):2.510008e-04,(21:3.174082e-02,65:1.668055e-02):2.424938e-03):3.736794e-03,(20:8.822573e-03,22:4.555798e-02):3.048611e-03):1.476116e-03,36:2.507680e-02):3.596920e-03,4:2.835949e-02):2.046292e-01,(((((25:4.113855e-03,23:6.050149e-04):8.397878e-05,5:1.703808e-03):1.576312e-03,24:4.585267e-04):1.532350e-01,18:3.031134e-01):9.939441e-02,29:2.066928e-01):2.950407e-02):1.636140e-02,(((56:3.975422e-03,55:1.903006e-03):1.414902e-01,((67:1.723591e-02,30:3.501085e-03):1.438372e-01,31:1.887184e-01):2.389598e-01):2.878577e-02,((9:3.873027e-03,57:1.457487e-02):1.632636e-01,(66:1.084486e-01,((8:1.353187e-03,6:2.503149e-03):1.135129e-02,7:1.343411e-01):8.777968e-02):1.881265e-02):1.503880e-01):5.355195e-02):5.711182e-02):3.383284e-02,((((11:5.405588e-03,12:3.420299e-03):1.995448e-03,26:8.002313e-03):2.380215e-01,(59:1.167874e-01,(86:3.306304e-01,(61:6.893565e-03,62:8.120739e-03):5.766025e-03):9.712630e-02):2.474352e-02):2.488126e-02,((((13:1.116754e-01,(17:2.421974e-02,((16:1.265871e-03,15:2.171244e-03):2.656113e-03,51:3.814257e-03):5.175837e-03):1.695564e-01):3.673147e-02,(60:7.723699e-03,28:6.922401e-03):2.694210e-01):3.476448e-02,58:5.106734e-02):3.453754e-02,14:1.789640e-01):5.278902e-02):3.323882e-02):7.958432e-02,(((95:6.275122e-02,(94:1.314925e-01,(((91:3.252977e-03,93:2.049084e-02):1.652227e-02,92:2.432541e-03):8.531011e-02,(88:3.158129e-02,(87:1.758699e-01,89:1.707690e-02):1.267122e-02):2.237508e-01):9.286061e-02):2.485444e-02):7.790347e-02,(((101:2.019140e-02,98:1.781757e-02):4.545879e-02,(100:3.114753e-02,99:1.710193e-02):6.984533e-02):1.606864e-01,(97:5.244120e-02,96:4.974780e-03):1.300290e-01):1.511125e-01):1.812040e-01,90:6.063026e-01):1.348982e-01):5.039286e-02):2.076685e-01):2.261049e-01,((48:5.645553e-03,47:3.249776e-03):1.361194e+00,(50:2.252929e-01,49:4.904535e-01):3.167524e-01):2.743567e-01):2.471035e-01,1:3.988340e-01);
   tree gen.98000 = [&U] ((2:4.322378e-01,3:4.334005e-01):1.454497e-01,(((((((77:1.035271e-02,46:1.624368e-01):1.372721e-02,(((45:2.585932e-02,74:4.540053e-03):1.604884e-01,(75:1.921913e-01,76:1.649313e-02):1.008043e-01):5.878423e-02,((78:5.465337e-02,(43:2.190834e-03,44:7.147178e-04):1.203572e-02):1.668496e-01,42:9.744110e-02):7.398124e-02):5.777510e-02):8.749031e-02,(52:6.501691e-02,53:4.279276e-02):4.102238e-01):3.629798e-02,(((83:4.008908e-02,84:3.831216e-02):9.635366e-02,82:1.406009e-02):1.241002e-01,((81:8.766274e-03,80:2.930142e-02):7.551973e-02,85:2.238173e-01):5.065417e-02):2.757821e-01):1.404247e-01,79:3.230065e-01):1.396874e-01,(((((((38:9.929782e-04,39:1.786662e-03):6.322676e-01,40:3.631283e-02):1.924624e-01,((72:1.650847e-01,71:1.323647e-01):1.315752e-01,41:5.749008e-02):3.483020e-01):8.547549e-02,73:2.978294e-01):3.081402e-01,(37:6.326778e-03,(69:3.339276e-03,70:1.038523e-02):3.228706e-02):5.930096e-01):8.787531e-02,68:3.530697e-01):6.286551e-02,(((((32:6.433506e-04,(34:5.264100e-03,(33:3.095046e-03,35:2.253928e-03):2.809300e-03):3.291955e-03):2.916822e-01,((64:9.442418e-02,(63:6.725998e-03,10:1.100045e-02):8.335390e-02):3.696283e-02,27:2.100435e-01):1.157858e-01):7.882266e-02,((29:2.066774e-01,((((5:1.730829e-03,24:3.079019e-04):2.525906e-03,(23:6.674596e-03,25:4.113548e-03):2.676839e-04):1.475780e-01,18:2.588412e-01):9.938699e-02,((((22:5.002567e-02,20:9.309883e-03):2.183277e-03,(((19:1.072261e-04,54:1.070762e-02):3.517175e-03,21:2.743425e-02):4.715607e-03,65:7.437329e-03):1.046647e-02):1.476006e-03,36:2.507493e-02):3.596652e-03,4:2.835738e-02):2.046140e-01):2.950187e-02):2.367905e-02,(((56:1.964178e-03,55:7.900687e-03):8.237054e-02,((67:1.723462e-02,30:2.795384e-02):1.438265e-01,31:1.887043e-01):2.389420e-01):2.878362e-02,((9:3.056473e-03,57:6.260784e-03):1.872990e-01,(66:1.084405e-01,((8:2.541046e-03,6:2.502962e-03):1.135044e-02,7:1.343311e-01):8.777313e-02):1.881124e-02):1.503768e-01):4.766250e-02):6.478084e-02):5.129886e-02,(((26:7.610443e-03,(12:5.344033e-03,11:5.486444e-03):4.171102e-05):2.065262e-01,(59:1.167787e-01,(86:3.306057e-01,(61:1.099023e-02,62:8.120133e-03):1.236444e-02):9.711905e-02):2.474168e-02):3.548912e-02,((((13:1.116671e-01,(((16:1.265777e-03,15:6.292674e-03):2.655914e-03,51:3.674325e-03):5.038433e-03,17:3.140239e-03):1.728911e-01):4.339364e-02,(60:7.723123e-03,28:2.801605e-02):2.412126e-01):1.085118e-02,58:2.295262e-02):5.073877e-02,14:1.789506e-01):3.176457e-02):3.505775e-02):8.045037e-02,(((95:6.274654e-02,(94:1.314827e-01,((91:2.559515e-03,(93:3.884425e-03,92:3.273557e-03):1.219591e-02):8.976235e-02,(88:3.157893e-02,(87:1.758568e-01,89:8.168217e-03):8.825523e-03):2.218216e-01):7.202665e-02):6.544047e-02):7.789766e-02,(((101:1.808120e-02,98:1.474790e-02):5.116712e-02,(100:3.114520e-02,99:1.710065e-02):6.984012e-02):1.606744e-01,(97:2.180269e-02,96:4.974409e-03):5.479659e-02):1.511012e-01):7.304385e-02,90:6.062574e-01):1.348882e-01):5.038910e-02):2.076530e-01):2.260881e-01,((48:5.645132e-03,47:3.249534e-03):1.361093e+00,(50:2.252761e-01,49:4.904170e-01):3.167288e-01):2.743362e-01):2.647984e-01,1:3.988043e-01);
   tree gen.99000 = [&U] ((((47:5.072176e-03,48:5.947579e-03):1.425890e+00,(49:4.617549e-01,50:1.235555e-01):3.543917e-01):3.453291e-01,(((((46:1.591393e-01,(77:4.394726e-03,(((75:1.457095e-01,76:1.605451e-02):1.167439e-01,(45:4.887813e-02,74:5.370506e-03):1.782909e-01):4.712048e-02,(42:9.279555e-02,(78:7.119156e-02,(44:2.566974e-03,43:8.986445e-04):4.316832e-02):2.026118e-01):6.523565e-02):1.220395e-01):1.858064e-02):1.372160e-01,(53:5.678378e-02,52:3.586210e-02):5.314321e-01):7.350068e-02,((85:2.306795e-01,(80:3.095346e-02,81:9.609677e-03):5.074976e-02):4.435037e-02,(82:1.487529e-02,(84:3.769075e-02,83:3.463700e-02):1.062549e-01):9.794765e-02):2.335708e-01):1.305825e-01,79:3.553455e-01):1.863316e-01,((((((((35:1.452918e-03,34:3.273769e-03):1.045872e-02,33:6.034265e-04):2.268853e-06,32:1.233130e-03):2.914012e-01,(((10:1.311034e-02,63:2.282301e-02):9.329041e-02,64:6.115582e-02):5.196473e-02,27:1.698266e-01):6.142050e-02):6.285860e-02,((((24:2.512628e-03,((5:2.008356e-03,25:2.472886e-03):2.102705e-03,23:2.899713e-04):1.405908e-04):1.853400e-01,(((((22:5.802307e-02,(65:1.263227e-03,21:7.553267e-03):6.462100e-03):4.389786e-03,19:2.182717e-03):1.862495e-03,54:1.023544e-02):1.115519e-03,20:6.157974e-03):9.999322e-03,(4:3.811507e-02,36:2.025716e-02):2.874575e-03):2.109011e-01):5.324007e-02,29:1.268748e-01):4.167446e-02,((18:2.435647e-01,((57:7.087136e-03,9:6.503233e-03):2.057441e-01,(((6:1.631173e-03,8:1.074844e-04):3.606379e-03,7:1.280546e-01):1.800217e-02,66:1.536364e-01):6.733890e-02):8.761011e-02):2.107153e-02,(55:2.858675e-04,56:6.824400e-04):1.046829e-01):6.566489e-02):5.883088e-02):4.943123e-02,(((59:9.995013e-02,((61:1.442343e-03,62:3.251015e-03):8.560791e-03,86:3.979482e-01):1.532029e-01):3.666770e-02,((26:6.649856e-03,11:5.749186e-04):1.729889e-03,12:6.113301e-03):1.915950e-01):3.445238e-02,((((28:2.584831e-02,60:1.510379e-02):2.911207e-01,(((51:4.098675e-03,(16:1.292136e-03,15:3.542726e-03):2.592290e-03):1.144579e-03,17:1.520647e-02):1.292991e-01,13:1.326443e-01):4.442621e-02):2.028991e-02,58:2.103975e-02):2.596912e-02,14:1.944171e-01):4.685388e-02):9.452560e-02):6.410764e-02,(90:4.823924e-01,(((97:2.389799e-02,96:1.495127e-03):1.259578e-01,((98:1.714981e-02,101:2.266050e-02):2.638637e-03,(99:1.099146e-02,100:2.415688e-02):3.959566e-02):1.674883e-01):1.014473e-01,((94:2.185700e-01,(((92:1.084689e-02,93:1.637456e-02):1.876600e-03,91:1.815912e-02):1.496227e-01,((87:2.049242e-01,89:8.578605e-03):1.522952e-02,88:2.778632e-02):2.581546e-01):4.746444e-02):5.738556e-02,95:6.827309e-02):1.065872e-01):2.104682e-01):7.116948e-02):2.842650e-02,((68:4.719374e-01,((((41:1.669503e-02,(72:1.972023e-01,71:1.143100e-01):6.063013e-02):3.696543e-01,(40:8.393777e-02,(39:8.695568e-04,38:1.251450e-03):6.928800e-01):2.568410e-01):4.529812e-02,73:3.464366e-01):3.529249e-01,((69:1.344933e-02,70:2.185829e-02):6.904024e-02,37:3.349229e-03):6.437555e-01):7.119456e-02):3.327002e-02,(31:1.976513e-01,(67:2.895970e-03,30:1.947675e-03):1.419855e-01):2.480445e-01):8.421416e-02):2.457969e-01):2.693323e-01):2.130406e-01,(3:3.811046e-01,2:4.065872e-01):1.817393e-01,1:4.134282e-01);
   tree gen.100000 = [&U] ((2:4.894145e-01,3:4.320636e-01):1.228793e-01,(((((((((45:2.577955e-02,74:5.575512e-04):1.599934e-01,(75:1.434212e-01,76:1.644226e-02):1.500287e-01):3.519125e-02,((78:5.448479e-02,(43:1.162615e-04,44:1.921695e-03):4.896703e-02):1.663350e-01,42:9.714054e-02):7.375304e-02):9.821189e-02,(46:1.619357e-01,77:2.060568e-03):3.383326e-02):4.050754e-02,(52:6.481636e-02,53:2.086731e-02):4.853101e-01):5.955149e-02,(((81:9.380837e-03,80:2.260457e-02):3.132195e-02,85:2.289109e-01):8.108052e-02,((83:7.626005e-02,84:3.819398e-02):1.105888e-01,82:1.401672e-02):1.229125e-01):1.716787e-01):1.399916e-01,79:3.220102e-01):1.392565e-01,(((((((38:1.108421e-04,39:1.781151e-03):6.303173e-01,40:6.831786e-02):1.918687e-01,((72:1.645755e-01,71:1.319564e-01):1.311335e-01,41:7.430339e-02):2.161683e-01):9.653423e-02,73:2.519308e-01):3.278295e-01,(37:6.147715e-02,(69:9.648614e-03,70:9.017329e-03):2.710742e-02):5.911804e-01):6.191368e-02,68:3.519806e-01):7.900067e-02,(((((34:1.905106e-03,((32:2.009832e-04,33:7.377766e-04):3.779949e-04,35:1.321367e-03):3.742605e-03):2.907825e-01,((64:9.413292e-02,(63:2.822618e-02,10:1.096651e-02):9.523042e-02):7.472367e-02,27:2.093956e-01):1.154287e-01):7.857952e-02,((29:2.060399e-01,(((((25:2.705090e-03,24:1.662306e-03):1.679193e-04,23:7.255177e-03):2.883130e-03,5:1.650203e-04):1.393144e-01,18:2.580428e-01):9.908043e-02,(4:2.844019e-02,((22:4.998941e-02,(20:4.105146e-03,(((54:3.475566e-02,65:3.616361e-03):8.041360e-03,19:8.498613e-05):2.765580e-03,21:2.708320e-02):4.218029e-03):1.397892e-04):3.144706e-03,36:2.588863e-02):4.055145e-03):2.039828e-01):2.941087e-02):3.670510e-02,(((56:1.001577e-02,55:7.876317e-03):8.211647e-02,((67:2.618206e-02,30:4.681677e-03):1.433828e-01,31:1.881223e-01):2.382049e-01):4.964117e-02,((9:2.781216e-02,57:3.107206e-03):2.080612e-01,(66:9.812765e-02,((8:9.579658e-04,6:3.912295e-03):1.524800e-02,7:1.504199e-01):5.009725e-02):8.964237e-03):1.499130e-01):2.414002e-02):8.835559e-02):4.854544e-02,(((26:7.093791e-03,(12:3.738470e-05,11:6.993328e-03):3.223983e-03):1.902367e-01,(59:1.016678e-01,((86:3.222044e-01,62:5.538898e-04):5.876731e-03,61:1.069513e-02):1.093198e-01):3.897361e-02):6.168740e-03,((((13:1.113227e-01,(((16:5.833316e-04,15:7.331315e-03):6.015695e-04,51:3.554280e-03):1.178732e-03,17:3.091454e-03):1.798846e-01):2.184089e-02,(60:2.078642e-02,28:5.803513e-02):2.421429e-01):1.463066e-02,58:2.288182e-02):2.482228e-02,14:1.767477e-01):5.957954e-02):5.741603e-02):8.020222e-02,(((95:7.268878e-02,(94:9.764047e-02,((93:1.162980e-03,(92:7.368397e-04,91:3.208509e-03):4.462877e-03):8.338966e-02,(88:3.148152e-02,(87:1.753143e-01,89:4.180532e-03):4.413286e-02):2.211374e-01):6.939137e-02):6.009212e-02):7.765738e-02,(((101:4.915134e-03,98:2.047004e-02):4.054629e-02,(100:4.116984e-02,99:1.178725e-03):9.362731e-02):7.172226e-02,(97:2.173544e-02,96:4.872766e-03):8.240219e-02):4.336684e-02):1.610139e-01,90:6.503349e-01):1.344721e-01):5.023368e-02):2.357098e-01):2.253907e-01,((48:5.627719e-03,47:3.967549e-03):1.356894e+00,(50:2.245812e-01,49:4.879233e-01):3.157518e-01):2.734900e-01):2.907793e-01,1:2.894418e-01);
   tree gen.101000 = [&U] ((((47:5.267961e-03,48:4.373244e-03):1.480929e+00,(49:4.795785e-01,50:1.283247e-01):3.680711e-01):3.586587e-01,((((((((75:1.513338e-01,76:3.447039e-02):7.944043e-02,(45:5.076481e-02,74:8.355427e-03):1.851729e-01):4.893932e-02,(42:1.069820e-01,(78:7.103380e-02,(44:4.879151e-04,43:1.739878e-03):4.483460e-02):1.744119e-01):6.035425e-02):1.032871e-01,(77:2.191997e-02,46:8.441578e-02):5.906337e-02):1.425125e-01,(53:5.897562e-02,52:3.724636e-02):5.923088e-01):4.718540e-02,((85:1.672861e-01,(80:3.249461e-02,81:6.145561e-03):7.425143e-02):6.562518e-02,(82:1.544947e-02,(84:3.914560e-02,83:3.425884e-02):1.319574e-01):1.017284e-01):2.256710e-01):1.289185e-01,79:3.488901e-01):1.824663e-01,(((((((32:2.720827e-04,(35:6.229405e-03,34:3.400135e-03):1.138351e-02):1.797566e-04,33:8.923303e-04):2.860612e-01,(((10:1.263632e-02,63:4.033934e-02):7.868634e-02,64:6.351641e-02):5.397055e-02,27:1.763818e-01):3.826256e-02):6.173410e-02,((((23:1.431514e-03,(25:1.815099e-03,(5:5.283452e-04,24:1.188803e-03):2.621354e-03):8.703050e-05):1.824880e-01,((((22:3.746307e-02,(19:1.091176e-03,((65:4.741136e-04,21:9.898278e-03):5.889804e-03,54:2.221152e-02):4.637156e-03):5.419442e-03):1.045850e-02,20:1.145250e-03):2.800111e-03,4:3.892211e-02):1.449514e-03,36:2.043530e-02):2.214733e-01):5.678065e-02,29:1.840537e-01):2.507236e-02,((18:2.529663e-01,((57:7.360697e-03,9:2.311304e-02):2.044411e-01,(((6:1.372876e-03,8:9.229820e-04):6.799706e-03,7:1.311134e-01):2.084518e-02,66:1.394529e-01):2.678351e-02):1.300350e-01):3.420427e-02,(55:1.574276e-04,56:5.224499e-03):1.825822e-01):5.521152e-02):6.576948e-02):4.825637e-02,(((59:1.120107e-01,(86:3.940595e-01,(62:2.070036e-03,61:2.393257e-02):5.282109e-03):1.591165e-01):2.645286e-02,((12:1.847819e-04,26:1.926290e-02):2.774592e-04,11:2.471470e-03):1.782706e-01):1.928345e-02,((((28:6.779939e-02,60:1.568679e-02):3.023578e-01,((17:1.541979e-02,(51:3.445356e-03,(16:1.342012e-03,15:4.671615e-03):1.334672e-03):4.034243e-03):1.236232e-01,13:1.443654e-01):2.673393e-02):2.107309e-02,58:2.536717e-02):2.347748e-02,14:2.034947e-01):3.720264e-02):1.196231e-01):7.387887e-02,(90:5.010126e-01,(((97:9.087072e-02,96:1.510874e-02):5.536199e-02,(101:1.530901e-02,((99:1.141573e-02,100:6.111578e-03):6.649501e-02,98:1.868304e-02):3.345975e-02):1.052308e-01):1.053631e-01,((94:2.084486e-01,(((93:2.608095e-02,91:1.498607e-02):1.597401e-03,92:1.742572e-04):1.401979e-01,((87:2.128342e-01,89:2.470192e-03):3.118000e-02,88:2.885886e-02):2.453704e-01):4.298038e-02):8.434949e-02,95:1.075311e-01):8.669262e-02):1.288217e-01):9.671040e-02):4.137813e-02,((68:4.901541e-01,((((41:5.082858e-02,(72:1.968127e-01,71:1.685758e-01):9.343276e-02):3.494952e-01,(40:8.717774e-02,(39:3.479173e-03,38:1.868251e-03):7.196249e-01):2.037424e-01):1.106643e-01,73:3.598090e-01):3.665477e-01,((69:2.109817e-02,70:2.521953e-03):7.170516e-02,37:8.158151e-03):6.168297e-01):6.003770e-02):5.057782e-02,(31:2.052805e-01,(67:3.102019e-03,30:5.073243e-02):1.027476e-01):2.576190e-01):8.746480e-02):2.433800e-01):3.156732e-01):2.958256e-01,(3:3.958151e-01,2:4.222813e-01):1.887544e-01,1:4.293864e-01);
   tree gen.102000 = [&U] ((((47:5.302070e-03,48:3.651635e-03):1.490518e+00,(49:4.826837e-01,50:1.291556e-01):3.704543e-01):3.609809e-01,((((((((75:1.523137e-01,76:3.452455e-02):7.995480e-02,(45:2.330774e-02,74:8.409528e-03):1.863719e-01):4.925619e-02,(42:1.076747e-01,(78:7.149373e-02,(44:2.495147e-03,43:2.933012e-04):7.533491e-02):1.464624e-01):6.074503e-02):1.039559e-01,(77:1.633422e-03,46:8.496236e-02):6.680700e-02):8.965981e-02,(53:4.431999e-02,52:3.748753e-02):5.961440e-01):1.153681e-01,((85:1.683692e-01,(80:3.270501e-02,81:2.268843e-02):7.473220e-02):6.605010e-02,(82:2.939890e-02,(84:5.159218e-02,83:3.448066e-02):1.328118e-01):1.023871e-01):2.271322e-01):1.297532e-01,79:3.511491e-01):1.826032e-01,((((((((35:6.300214e-03,34:2.253976e-03):1.098687e-02,33:8.981080e-04):4.489362e-04,32:8.161961e-06):3.001202e-01,(((10:3.835605e-02,63:4.462324e-02):8.244366e-02,64:6.392768e-02):5.432000e-02,27:1.775239e-01):7.888424e-02):2.778361e-02,((((23:3.227301e-03,(24:1.211573e-03,(25:3.977516e-03,5:1.060079e-03):5.095037e-03):1.777969e-03):1.898099e-01,((20:7.183640e-04,((19:1.098241e-03,(65:2.125501e-04,(21:5.450264e-03,54:2.235534e-02):1.374919e-02):3.919284e-03):4.379874e-03,22:3.900495e-02):1.650974e-03):1.367107e-02,(36:2.000473e-02,4:3.772855e-02):1.330817e-03):2.142393e-01):5.714830e-02,29:1.439482e-01):6.464247e-02,((18:2.546042e-01,((57:2.957716e-02,9:3.180653e-02):2.057648e-01,(((6:2.871445e-03,8:4.943629e-04):6.459138e-03,7:1.319624e-01):4.723196e-02,66:1.403558e-01):2.695693e-02):1.354297e-01):3.442574e-02,(55:2.390401e-03,56:1.531173e-02):1.837644e-01):4.602933e-02):6.619533e-02):4.856882e-02,(((59:1.127360e-01,(86:3.966110e-01,(62:2.929036e-03,61:2.128720e-02):6.771135e-03):1.601467e-01):2.804573e-02,(26:6.945173e-03,(12:1.806492e-04,11:2.244374e-04):8.914901e-04):1.710927e-01):1.520474e-02,((((28:6.910261e-02,60:1.591449e-02):2.399216e-01,(((17:1.551963e-02,(16:4.310278e-04,15:2.953656e-03):2.989374e-03):1.730057e-03,51:5.165411e-03):1.270112e-01,13:1.453001e-01):1.781708e-02):3.261902e-02,58:2.553142e-02):2.362950e-02,14:1.934296e-01):4.558368e-02):5.548030e-02):7.435723e-02,(90:5.042566e-01,(((97:8.975154e-02,96:5.042436e-03):5.780218e-02,(((99:3.263996e-03,100:1.021437e-02):4.095436e-02,101:2.778654e-02):4.909173e-02,98:3.803660e-02):1.043694e-01):1.320619e-01,((94:2.097983e-01,(((91:8.514574e-04,93:2.571200e-03):1.828987e-02,92:2.156918e-04):1.431866e-01,((87:2.142123e-01,89:1.757990e-02):7.596036e-02,88:2.904572e-02):2.008460e-01):8.882510e-02):4.582904e-02,95:1.082274e-01):8.725394e-02):1.296558e-01):7.362616e-02):4.944846e-02,((68:5.438452e-01,((((41:2.487761e-02,(72:1.271188e-01,71:1.661503e-01):1.211941e-01):3.561513e-01,(40:8.774221e-02,(39:3.501700e-03,38:2.938483e-04):7.242844e-01):2.050616e-01):1.113808e-01,73:3.621387e-01):3.729823e-01,((69:6.187820e-03,70:4.165087e-02):3.070284e-02,37:8.210974e-03):6.208236e-01):6.042644e-02):6.253100e-02,(31:2.066097e-01,(67:6.740348e-04,30:3.056984e-02):1.282642e-01):2.677723e-01):5.075540e-02):3.051352e-01):2.624314e-01):2.977411e-01,(3:3.983780e-01,2:4.250155e-01):1.899766e-01,1:4.321666e-01);
   tree gen.103000 = [&U] ((2:5.260365e-01,3:4.643942e-01):1.854422e-01,((((((46:1.857884e-01,(77:1.335713e-02,(((45:2.451882e-02,74:2.853511e-03):1.886732e-01,(75:1.249054e-01,76:1.767260e-02):9.834066e-02):4.334709e-02,((78:5.856179e-02,(43:3.472459e-04,44:5.305186e-04):4.699799e-02):2.203525e-01,42:1.044094e-01):4.922030e-02):1.055609e-01):1.983871e-02):8.426994e-02,(52:9.044613e-02,53:7.210888e-02):5.501540e-01):4.751815e-02,(((81:2.838626e-02,80:4.687399e-02):5.254167e-02,85:1.960596e-01):6.462107e-02,((83:1.925753e-02,84:3.193342e-02):1.389814e-01,82:1.506557e-02):1.156850e-01):1.792450e-01):1.039511e-01,79:3.224470e-01):1.790456e-01,(((((((38:1.799040e-04,39:2.931348e-03):6.774828e-01,40:7.342996e-02):1.845632e-01,((72:1.768904e-01,71:1.418305e-01):1.324528e-01,41:1.313615e-02):4.258718e-01):1.176182e-01,73:3.100466e-01):4.060148e-01,(37:4.135844e-02,(69:2.485285e-02,70:3.893993e-02):1.395053e-02):6.354174e-01):6.408530e-02,68:3.323003e-01):5.075056e-02,((((((33:3.537955e-04,(35:7.308082e-03,34:6.328338e-03):2.076146e-03):1.056061e-03,32:2.537698e-03):3.007646e-01,((64:9.082195e-02,(63:1.937909e-02,10:2.793171e-02):5.251226e-02):1.183836e-01,27:1.364285e-01):1.314954e-01):5.444719e-02,((29:2.123707e-01,(((24:3.682949e-03,((23:2.056331e-03,25:1.475420e-03):1.525427e-03,5:2.429811e-03):2.617589e-04):1.483768e-01,18:2.792388e-01):1.097615e-01,((4:4.447837e-02,36:2.782583e-02):1.249707e-03,((((19:3.099348e-04,(54:3.735636e-02,65:7.151643e-03):5.765519e-03):3.562204e-03,21:1.521526e-02):4.016384e-03,22:8.978748e-02):9.768351e-04,20:2.747903e-03):7.319945e-03):2.282190e-01):6.724391e-02):4.397852e-02,((((67:2.814122e-02,30:7.215448e-03):1.513002e-01,31:2.021991e-01):2.842494e-01,((9:1.044661e-02,57:1.514749e-03):1.875502e-01,(66:6.481852e-02,((8:7.940940e-04,6:2.533324e-04):1.480180e-02,7:1.561523e-01):4.950398e-02):7.365883e-02):1.258218e-01):3.404800e-02,(56:5.604765e-03,55:2.691176e-03):7.267352e-02):2.902123e-02):3.909631e-02):5.217800e-02,(((11:7.675925e-03,(26:1.925593e-02,12:1.077072e-02):5.448494e-04):1.563915e-01,(59:1.027621e-01,((62:1.006203e-03,61:1.149543e-02):4.418962e-03,86:3.463143e-01):1.175000e-01):1.441699e-02):2.419302e-02,((((13:1.196527e-01,((51:2.032642e-03,(16:5.613576e-04,15:9.864754e-03):1.332468e-03):2.663416e-03,17:6.998123e-03):1.561464e-01):2.801372e-02,(60:1.212491e-02,28:6.237779e-02):2.748464e-01):1.883790e-02,58:2.966362e-02):1.797109e-02,14:2.151339e-01):2.372268e-02):8.125162e-02):8.620360e-02,(((95:7.812794e-02,(94:1.049467e-01,(((92:8.954419e-04,93:4.390751e-03):1.302288e-02,91:2.756591e-03):1.905729e-01,(88:5.583179e-02,(87:1.021735e-01,89:8.601582e-03):1.935258e-02):1.740010e-01):8.409500e-02):6.458870e-02):1.006024e-01,(((100:4.622214e-02,99:3.442366e-03):9.686815e-02,(98:3.794007e-02,101:2.588408e-02):2.009229e-02):1.402907e-01,(97:1.174895e-02,96:4.754722e-03):1.111611e-01):3.230978e-02):1.730623e-01,90:6.236693e-01):1.445344e-01):3.528482e-02):2.114232e-01):2.422563e-01,((48:8.441813e-03,47:9.103312e-03):1.458428e+00,(50:1.778692e-01,49:5.244337e-01):3.998202e-01):3.811222e-01):2.524407e-01,1:3.111002e-01);
   tree gen.104000 = [&U] ((2:4.846069e-01,3:4.278194e-01):1.163615e-01,(((((((((45:2.258777e-02,74:2.628774e-03):1.738136e-01,(75:1.150681e-01,76:1.628074e-02):9.059554e-02):3.993315e-02,((78:5.709311e-02,(43:3.029744e-04,44:2.434052e-04):4.329652e-02):2.029980e-01,42:9.618631e-02):9.746942e-02):8.294404e-02,(77:1.230515e-02,46:8.503804e-02):1.827626e-02):1.220975e-01,(52:8.332277e-02,53:6.642973e-02):5.068250e-01):4.377572e-02,(((81:2.615061e-02,80:4.318229e-02):6.519584e-02,85:1.806183e-01):2.399435e-02,((83:1.774085e-02,84:2.941840e-02):1.280355e-01,82:2.249349e-02):6.741877e-02):1.830129e-01):9.576411e-02,79:2.970517e-01):1.649443e-01,(((((((38:2.606296e-03,39:2.700481e-03):6.241256e-01,40:6.764676e-02):1.700273e-01,((72:1.376112e-01,71:1.306602e-01):1.220211e-01,41:1.210158e-02):3.923310e-01):4.647869e-02,73:2.856279e-01):3.890067e-01,(37:3.630111e-02,(69:1.019398e-02,70:8.594776e-03):1.285182e-02):5.819260e-01):6.769502e-02,68:3.061290e-01):4.675355e-02,((((((35:1.729959e-03,(32:5.117333e-04,33:3.259312e-04):2.619330e-04):9.212410e-04,34:5.829930e-03):2.776450e-01,((64:8.366899e-02,(63:1.785284e-02,10:2.573186e-02):4.837650e-02):1.090600e-01,27:1.256837e-01):1.211390e-01):5.015903e-02,((29:1.956448e-01,(((23:7.053416e-04,((25:1.359219e-03,24:4.223922e-04):3.030651e-04,5:2.173309e-03):1.293422e-03):1.439034e-01,18:2.561669e-01):1.286181e-01,((((((21:1.401694e-02,(65:1.479029e-03,19:4.644237e-04):7.992065e-04):9.426671e-03,54:3.441424e-02):9.728040e-04,22:3.734283e-02):3.093257e-03,20:2.883918e-03):7.210798e-03,36:2.479287e-02):1.701836e-03,4:4.246285e-02):2.005812e-01):6.194791e-02):3.048384e-02,((((67:2.592487e-02,30:4.050948e-02):1.887054e-01,31:1.862743e-01):2.618625e-01,((9:7.366566e-03,57:1.395451e-03):1.727791e-01,(66:5.971354e-02,((8:7.315527e-04,6:2.333804e-04):1.363604e-02,7:1.140328e-01):6.310937e-02):2.441804e-02):1.159123e-01):3.136645e-02,(56:3.805514e-03,55:8.514010e-03):9.165056e-02):2.673557e-02):4.011408e-02):4.833717e-02,(((26:1.773937e-02,(12:9.927338e-04,11:7.071385e-03):1.196114e-03):1.440744e-01,(59:7.321099e-02,((62:4.214583e-03,61:2.303879e-04):1.371686e-02,86:3.190393e-01):1.845511e-01):2.495566e-02):2.228763e-02,((((13:1.102291e-01,((51:3.810960e-03,(16:2.613630e-03,15:2.060239e-03):1.493140e-03):3.397978e-04,17:6.446964e-03):1.438486e-01):1.460913e-02,(60:1.116998e-02,28:1.833059e-02):2.532000e-01):1.735426e-02,58:2.732738e-02):1.434112e-02,14:1.981903e-01):4.197917e-02):4.949244e-02):7.941438e-02,(((95:5.786557e-02,(94:1.495074e-01,((92:8.249186e-04,(93:7.343650e-03,91:2.365617e-02):6.250151e-03):8.185483e-02,(88:5.143459e-02,(87:9.412647e-02,89:4.805215e-03):1.782841e-02):1.602970e-01):7.663597e-02):2.026768e-02):9.267917e-02,((98:3.495199e-02,(101:2.384550e-02,(100:4.258178e-02,99:2.471672e-03):8.923900e-02):1.850986e-02):1.292417e-01,(97:2.797677e-02,96:2.939289e-02):9.572030e-02):1.052549e-01):1.594323e-01,90:8.245387e-01):3.408481e-02):4.797345e-02):1.947720e-01):2.231766e-01,((48:8.218965e-03,47:8.386353e-03):1.343565e+00,(50:1.638606e-01,49:4.831303e-01):3.683311e-01):3.511058e-01):2.325590e-01,1:3.656809e-01);
   tree gen.105000 = [&U] ((((47:1.051898e-02,48:3.130168e-03):1.549925e+00,(49:5.019220e-01,50:1.343034e-01):4.455744e-01):3.753685e-01,((((((((75:1.224027e-01,76:1.216115e-02):1.475610e-01,(45:1.062967e-02,74:5.018357e-03):1.938001e-01):2.437579e-02,(42:1.414225e-01,(78:8.810544e-02,(44:3.066071e-03,43:7.143363e-03):2.763693e-02):1.448460e-01):5.678921e-02):1.114541e-01,(77:3.093564e-02,46:1.284974e-01):1.983071e-02):6.759073e-02,(53:3.495323e-02,52:3.898167e-02):5.801442e-01):9.296114e-02,((85:1.804039e-01,(80:6.149097e-02,81:7.878077e-03):3.509167e-02):5.019454e-02,(82:3.057065e-02,(84:5.364848e-02,83:3.585496e-02):1.381053e-01):1.064679e-01):2.361850e-01):7.455515e-02,79:3.372393e-01):1.696128e-01,((((((33:3.630602e-04,((32:3.224822e-03,34:8.582590e-03):1.043314e-05,35:6.013377e-03):3.916119e-03):3.120821e-01,(((10:1.915348e-02,63:3.962288e-02):1.187352e-01,64:8.961192e-02):8.834434e-02,27:1.845994e-01):7.018463e-02):2.889098e-02,(((((25:3.444912e-03,5:1.267752e-03):1.720539e-04,(23:9.782176e-04,24:6.502211e-04):1.619488e-03):1.579615e-01,((((((54:3.973852e-02,65:1.166430e-04):3.491500e-03,21:4.939350e-03):2.016524e-02,22:3.045325e-02):1.054175e-02,19:3.119494e-03):8.918245e-03,20:1.480292e-03):1.262332e-03,(36:2.080206e-02,4:3.923229e-02):1.383859e-03):2.227782e-01):5.942606e-02,29:1.927498e-01):6.721892e-02,((18:2.493695e-01,((57:2.500834e-03,9:1.833363e-02):1.672060e-01,(((6:1.119469e-03,8:4.969425e-04):6.724891e-03,7:1.372220e-01):6.842393e-02,66:1.819578e-01):1.671034e-02):1.133054e-01):4.046898e-02,(55:1.445741e-03,56:1.850084e-03):9.932920e-02):1.694642e-02):8.529938e-02):2.545365e-02,(((((28:2.298642e-02,60:1.654879e-02):2.928393e-01,((((16:5.869173e-04,15:4.507673e-03):1.679780e-04,51:6.356585e-03):1.449989e-03,17:2.046956e-02):1.180629e-01,13:1.510913e-01):2.425713e-02):5.377314e-02,58:2.836059e-02):1.508185e-02,14:2.011391e-01):5.230983e-02,((26:7.439289e-03,(11:5.048307e-03,12:1.242488e-03):5.140735e-03):1.628857e-01,(59:1.172293e-01,(86:4.124187e-01,(62:9.156882e-03,61:4.532746e-03):5.462095e-03):1.665297e-01):2.901263e-02):4.771794e-02):6.123542e-02):6.697524e-02,(90:4.715794e-01,(((97:2.519850e-02,96:7.302208e-04):6.010599e-02,((98:6.389950e-02,(99:4.947576e-03,100:1.201887e-02):1.402524e-01):4.414860e-03,101:2.470590e-02):8.403055e-02):1.377940e-01,(((((91:2.012071e-02,92:3.433584e-04):3.212986e-03,93:3.334847e-03):9.066664e-02,((87:2.227502e-01,89:3.131072e-02):1.458686e-02,88:2.964430e-02):2.088511e-01):6.741677e-02,94:2.485572e-01):2.059766e-02,95:9.836652e-02):9.492767e-02):1.348235e-01):8.884541e-02):4.039170e-02,((68:5.655212e-01,((((41:1.648182e-02,(72:1.376422e-01,71:1.888774e-01):1.115324e-01):2.813362e-01,(40:5.759574e-02,(39:3.362204e-03,38:2.513734e-03):7.531522e-01):2.145941e-01):6.951459e-02,73:3.007303e-01):4.270505e-01,((69:9.364671e-03,70:2.092032e-02):6.029150e-02,37:1.931759e-02):6.455677e-01):9.327252e-02):2.012370e-02,(31:2.462781e-01,(67:1.104230e-02,30:4.216870e-03):1.399210e-01):3.046138e-01):6.473289e-02):2.506260e-01):2.656731e-01):2.989807e-01,(3:4.444921e-01,2:4.419554e-01):1.498801e-01,1:4.115343e-01);
   tree gen.106000 = [&U] ((((47:1.014077e-02,48:4.326670e-03):1.494197e+00,(49:4.765808e-01,50:1.294744e-01):3.810652e-01):3.618720e-01,((((((((75:1.576509e-01,76:1.172389e-02):1.782123e-01,(45:4.019430e-02,74:2.739415e-03):1.868319e-01):2.349936e-02,(42:7.978773e-02,(78:8.493758e-02,(44:2.955830e-03,43:1.422740e-03):2.664323e-02):1.396380e-01):1.002778e-01):1.074467e-01,(77:3.141825e-02,46:8.588274e-02):5.619065e-02):6.516048e-02,(53:3.369647e-02,52:3.758007e-02):5.592849e-01):8.961870e-02,((85:1.739175e-01,(80:2.117762e-02,81:3.704343e-02):3.443860e-02):4.105813e-02,(82:2.947147e-02,(84:5.171954e-02,83:2.810546e-02):1.865864e-01):1.026398e-01):2.276929e-01):7.187450e-02,79:3.919275e-01):2.090301e-01,((((((34:1.101553e-03,((32:2.129563e-03,35:7.083034e-03):2.210293e-03,33:3.167545e-03):4.823328e-04):3.185373e-01,(((10:1.846481e-02,63:2.949667e-02):7.964307e-02,64:8.638990e-02):8.516789e-02,27:1.779621e-01):6.766112e-02):2.785220e-02,(((((25:3.206772e-03,5:5.729773e-04):1.531850e-03,(23:5.594230e-04,24:2.096260e-04):3.882442e-04):1.553448e-01,(((22:1.702843e-02,20:7.558210e-03):8.597587e-03,(((65:7.293963e-04,21:4.542826e-03):1.626457e-02,54:2.699613e-02):1.005854e-02,19:3.007332e-03):9.342419e-03):1.598834e-03,(36:2.005412e-02,4:3.782169e-02):1.334102e-03):2.147681e-01):5.728937e-02,29:1.858195e-01):6.480204e-02,((18:2.778453e-01,((57:2.410916e-03,9:1.767444e-02):1.611940e-01,(((6:2.027585e-03,8:1.027102e-03):6.483096e-03,7:1.322882e-01):5.764302e-02,66:4.807026e-02):1.660663e-02):1.092315e-01):1.831189e-02,(55:1.393759e-03,56:1.658584e-02):9.575779e-02):1.633710e-02):8.223242e-02):2.453846e-02,(((((28:2.215994e-02,60:2.733507e-02):2.823102e-01,(((16:1.150271e-03,15:4.405211e-03):4.720833e-03,(51:7.680188e-03,17:1.973357e-02):1.522504e-03):1.209918e-01,13:1.456588e-01):2.338496e-02):5.183971e-02,58:2.734087e-02):1.453957e-02,14:1.939071e-01):2.901603e-02,(((12:1.197814e-03,26:6.690105e-03):4.888650e-03,11:7.815210e-04):1.557975e-01,(59:1.093510e-01,((61:4.369770e-03,86:3.975900e-01):5.027496e-03,62:8.827644e-03):1.697805e-01):2.765168e-02):4.600223e-02):8.542364e-02):6.463678e-02,(90:4.546236e-01,(((97:4.499609e-02,96:5.442338e-04):5.794487e-02,(98:6.351344e-02,((99:1.385489e-02,100:4.634845e-03):5.254503e-02,101:2.216597e-02):7.703227e-02):1.174017e-01):1.177751e-01,((((92:3.394587e-04,(93:3.214942e-03,91:1.861482e-02):7.455682e-04):8.598126e-02,((87:2.147411e-01,89:3.018494e-02):1.406238e-02,88:2.515843e-03):2.116526e-01):1.056098e-01,94:2.396202e-01):1.217006e-02,95:7.283628e-02):9.151452e-02):1.633575e-01):7.745419e-02):3.893941e-02,((68:5.451878e-01,((((41:1.588921e-02,(72:1.326932e-01,71:1.820862e-01):1.075222e-01):2.712207e-01,(40:5.552487e-02,(39:3.241315e-03,38:6.827164e-04):7.260723e-01):2.068784e-01):9.234961e-02,73:2.899174e-01):4.116958e-01,((69:9.027961e-03,70:2.016812e-02):4.102452e-02,37:1.862302e-02):6.223561e-01):8.991888e-02):1.940014e-02,(31:2.049922e-01,(67:3.561781e-03,30:1.843458e-04):1.244696e-01):2.936613e-01):6.240540e-02):2.416146e-01):2.561207e-01):2.882308e-01,(3:4.285102e-01,2:4.260647e-01):1.916710e-01,1:3.967375e-01);
   tree gen.107000 = [&U] ((((47:8.585088e-03,48:4.175360e-03):1.441943e+00,(49:4.599140e-01,50:1.617688e-01):3.004073e-01):3.492168e-01,((((((((75:1.592079e-01,76:1.131389e-02):1.719799e-01,(45:3.878864e-02,74:2.643613e-03):1.802981e-01):5.554213e-02,(42:7.699742e-02,(78:8.196718e-02,(44:2.852460e-03,43:8.904274e-04):2.571148e-02):1.999151e-01):4.781129e-02):1.036891e-01,(77:3.031950e-02,46:8.287929e-02):2.874987e-02):6.288171e-02,(53:3.251805e-02,52:3.626583e-02):5.397258e-01):8.648459e-02,((85:1.332137e-01,(80:2.043700e-02,81:5.532398e-02):3.323423e-02):6.328639e-02,(82:1.160592e-02,(84:4.991082e-02,83:2.712257e-02):1.800612e-01):9.905035e-02):2.197301e-01):6.936093e-02,79:3.782212e-01):2.017200e-01,(((((((34:1.021300e-03,(33:3.056771e-03,35:6.510836e-03):2.433740e-03):6.568481e-04,32:2.276491e-03):3.073975e-01,(((10:1.781907e-02,63:4.749921e-02):7.685782e-02,64:7.661615e-02):7.454904e-02,27:1.717385e-01):6.529490e-02):8.481305e-02,(((((25:2.262964e-03,(23:7.127122e-04,5:5.739607e-04):1.264518e-06):1.585096e-03,24:1.948679e-04):1.532406e-01,(((22:1.274150e-01,20:7.293888e-03):4.267700e-03,((54:3.041356e-02,(21:9.587853e-03,65:7.038882e-04):7.666596e-03):9.613756e-03,19:2.902161e-03):9.015700e-03):4.144864e-03,(36:1.597765e-02,4:3.649900e-02):5.961052e-03):2.072573e-01):5.528587e-02,29:1.793211e-01):6.253581e-02,((18:2.538448e-01,((57:6.032454e-03,9:1.724421e-03):1.670218e-01,(((6:1.785376e-03,8:9.911821e-04):6.256372e-03,7:1.276618e-01):2.711988e-02,66:4.638916e-02):5.239002e-02):1.054115e-01):8.936743e-02,(55:8.554886e-03,56:1.600581e-02):6.456409e-02):2.682934e-02):6.173202e-02):4.356978e-02,(((((28:4.070180e-02,60:6.634805e-03):2.724373e-01,((51:1.701695e-03,((16:8.394932e-04,15:1.063621e-02):8.054793e-04,17:1.504483e-02):6.085030e-04):1.167605e-01,13:1.405649e-01):2.256715e-02):5.002679e-02,58:1.332626e-02):3.820718e-02,14:1.871259e-01):2.800129e-02,(((26:6.217607e-03,12:1.152449e-03):5.696593e-03,11:6.171068e-03):1.523483e-01,(59:9.099635e-02,((86:3.836857e-01,62:1.755920e-03):6.218947e-03,61:4.216952e-03):1.638430e-01):2.668465e-02):2.651016e-02):5.093088e-02):9.934105e-02,(90:6.480430e-01,(((97:4.342251e-02,96:6.740074e-04):5.591844e-02,((98:3.152935e-02,(99:1.183743e-02,100:4.472757e-03):7.775465e-02):7.470984e-04,101:1.360696e-02):1.127194e-01):1.136564e-01,(95:7.028908e-02,((((93:3.128685e-03,92:3.361151e-03):4.236867e-03,91:1.813845e-02):9.335096e-02,((87:2.072313e-01,89:1.287684e-02):1.357060e-02,88:2.427860e-03):2.216894e-01):1.019164e-01,94:2.312403e-01):4.185791e-02):8.726745e-02):1.382995e-01):8.088302e-02):2.566665e-02,((68:5.261217e-01,((((41:3.708027e-02,(72:1.280527e-01,71:1.222169e-01):1.037620e-01):2.617357e-01,(40:6.995172e-02,(39:2.157737e-03,38:6.588407e-04):7.109655e-01):1.996435e-01):8.911999e-02,73:2.797786e-01):3.972981e-01,((69:2.303253e-02,70:4.207348e-03):8.218459e-02,37:1.797175e-02):6.005913e-01):8.677427e-02):2.228425e-02,(31:1.978233e-01,(67:3.437220e-03,30:5.824037e-03):1.201166e-01):2.833915e-01):6.872240e-02):2.331650e-01):2.471637e-01):2.781509e-01,(3:4.135245e-01,2:4.111645e-01):1.267039e-01,1:3.828629e-01);
   tree gen.108000 = [&U] ((2:4.933270e-01,3:4.469059e-01):1.050615e-01,(((((((((45:2.852610e-02,74:7.613374e-03):1.619240e-01,(75:1.180200e-01,76:3.088803e-02):7.352363e-02):4.294253e-02,((78:6.175000e-02,(43:1.517962e-04,44:1.710625e-03):4.522813e-02):2.062837e-01,42:6.982291e-02):1.298885e-01):8.090855e-02,(77:2.043440e-03,46:8.022567e-02):4.712368e-02):7.832419e-02,(52:6.961856e-02,53:2.998868e-02):5.324898e-01):1.433982e-01,(((81:2.031036e-02,80:2.068072e-02):5.293522e-02,85:1.886763e-01):6.895419e-02,((83:5.011854e-02,84:7.441184e-02):6.798542e-02,82:2.349700e-02):1.457281e-01):1.686352e-01):1.072617e-01,79:3.103042e-01):1.376692e-01,(((((((38:4.653335e-03,39:7.583544e-03):6.716749e-01,40:1.056265e-01):8.434171e-02,((72:1.718222e-01,71:1.502285e-01):1.360981e-01,41:3.783379e-02):2.710955e-01):1.030467e-01,73:2.983708e-01):4.063616e-01,(37:2.145262e-02,(70:9.891252e-05,69:6.450843e-02):2.861573e-02):6.015802e-01):7.797188e-02,68:3.197865e-01):7.500679e-02,((((((32:4.536731e-03,33:1.069847e-05):6.357926e-03,(35:1.936663e-03,34:2.654741e-03):9.796433e-04):3.064427e-01,((64:9.327055e-02,(63:3.045471e-02,10:3.220246e-02):6.332181e-02):7.893627e-02,27:1.312908e-01):1.249997e-01):6.395195e-02,((29:2.026533e-01,(((24:8.389128e-04,((23:4.262601e-04,25:3.230528e-03):7.636260e-04,5:2.104016e-04):1.668335e-04):1.503254e-01,18:3.392603e-01):5.642381e-02,(36:2.589896e-02,((((20:2.525434e-03,54:5.450086e-03):6.252794e-04,22:4.449063e-02):3.436522e-03,((21:2.670658e-02,65:2.259157e-03):4.721168e-03,19:2.955843e-03):9.250241e-03):4.253432e-03,4:3.327243e-02):6.648814e-03):2.093665e-01):6.471162e-02):3.172431e-02,((((67:4.186630e-03,30:1.550363e-02):1.156479e-01,31:1.945846e-01):2.556935e-01,((9:8.725049e-03,57:1.550046e-02):1.936433e-01,(66:8.869767e-02,((8:8.350934e-04,6:1.322188e-03):7.976790e-03,7:1.191202e-01):2.259876e-02):3.467183e-02):9.574375e-02):3.757739e-02,(56:9.549691e-04,55:3.609554e-03):1.091528e-01):1.564733e-02):3.891331e-02):2.695808e-02,(((11:3.080023e-03,(26:5.570726e-03,12:9.437480e-04):5.685312e-03):1.544386e-01,(59:1.052594e-01,((86:3.440633e-01,62:1.579169e-04):8.087653e-03,61:2.412580e-02):1.799148e-01):2.606902e-02):3.121310e-02,((((13:1.291871e-01,(((16:2.745316e-04,15:1.649184e-03):1.322456e-03,51:2.775976e-03):2.230583e-03,17:3.651050e-03):1.446456e-01):5.754858e-02,(60:1.176745e-02,28:1.706733e-01):9.898845e-02):3.636936e-02,58:3.490790e-02):1.359153e-02,14:2.054354e-01):5.131839e-02):3.882472e-02):8.295732e-02,(((95:3.413905e-02,(94:1.561775e-01,((91:1.781720e-02,(92:1.451701e-03,93:1.399860e-02):1.645272e-03):1.032323e-01,(88:2.151272e-02,(87:9.832578e-02,89:8.130694e-03):6.359809e-02):1.731045e-01):6.747329e-02):2.848613e-02):7.570450e-02,((98:1.746698e-02,((100:2.040826e-03,99:2.000403e-03):6.806450e-02,101:1.124018e-02):3.422104e-02):1.545340e-01,(97:3.533223e-02,96:6.934444e-03):9.579647e-02):1.099507e-01):1.840251e-01,90:8.613242e-01):6.358356e-02):8.697316e-02):2.594917e-01):2.012291e-01,((48:7.486924e-03,47:8.760497e-03):1.403506e+00,(50:1.971484e-01,49:5.333990e-01):2.696823e-01):3.667698e-01):2.429342e-01,1:3.819952e-01);
   tree gen.109000 = [&U] ((2:4.802943e-01,3:4.350996e-01):1.015759e-01,(((((((((45:2.777250e-02,74:7.095917e-03):1.576463e-01,(75:1.149021e-01,76:3.007203e-02):7.158129e-02):4.180808e-02,((78:6.011869e-02,(43:9.659413e-04,44:1.665434e-03):4.403330e-02):2.008341e-01,42:6.797833e-02):1.264572e-01):7.877111e-02,(77:1.989457e-03,46:7.810627e-02):4.587877e-02):9.527613e-02,(52:6.777938e-02,53:2.919644e-02):5.184225e-01):6.856840e-02,(((81:2.414200e-02,80:2.013438e-02):5.153678e-02,85:1.881955e-01):6.713256e-02,((83:4.879452e-02,84:7.244603e-02):8.552111e-02,82:2.287626e-02):1.418783e-01):1.641802e-01):1.044281e-01,79:2.669913e-01):1.640632e-01,(((((((38:4.436164e-04,39:1.894764e-03):6.539306e-01,40:1.028360e-01):1.260672e-01,((72:1.672830e-01,71:1.462598e-01):1.325027e-01,41:4.258413e-02):3.024610e-01):1.003244e-01,73:2.904884e-01):3.956264e-01,(37:4.789339e-02,(70:1.387379e-03,69:6.210996e-03):1.944296e-02):5.856877e-01):7.591202e-02,68:3.113384e-01):7.302526e-02,(((((34:2.518455e-03,((32:1.467533e-03,33:4.921352e-03):7.120503e-04,35:1.885501e-03):8.162828e-04):3.051363e-01,((64:9.080653e-02,(63:2.965016e-02,10:3.135173e-02):6.164898e-02):7.685094e-02,27:1.278224e-01):1.216974e-01):6.305653e-02,((29:1.972997e-01,((((23:2.018640e-04,24:2.568213e-04):1.529625e-04,(5:2.020452e-04,25:2.880787e-03):3.161639e-04):1.598642e-01,18:3.302977e-01):4.871805e-02,((((54:5.306106e-03,22:4.331528e-02):1.346335e-04,20:4.512992e-04):4.621225e-03,((21:5.877580e-04,65:5.266093e-04):3.149610e-02,19:2.877756e-03):8.884929e-03):3.054040e-03,(4:3.239344e-02,36:1.233615e-02):1.352569e-03):2.038355e-01):6.300207e-02):3.088622e-02,((((67:4.076028e-03,30:3.208054e-02):1.125928e-01,31:1.894441e-01):2.489386e-01,((9:2.961941e-03,57:1.509097e-02):1.634184e-01,(66:8.635446e-02,((8:8.130319e-04,6:1.287259e-03):1.393896e-02,7:1.159733e-01):2.200175e-02):4.584266e-02):7.662412e-02):2.516651e-02,(56:9.297407e-04,55:3.514197e-03):1.062692e-01):4.438549e-02):4.525215e-02):1.784153e-02,(((26:5.423559e-03,(12:1.987641e-03,11:7.849561e-03):2.755488e-04):1.503587e-01,(59:1.024786e-01,(86:3.349738e-01,(62:1.537450e-04,61:2.348844e-02):3.567686e-02):1.390376e-01):2.538033e-02):2.405010e-02,((((13:1.257743e-01,((16:3.591036e-04,15:2.057223e-03):1.148233e-03,(51:3.324901e-03,17:4.244108e-03):8.323019e-04):1.442173e-01):5.602826e-02,(60:1.145657e-02,28:3.249601e-02):2.127165e-01):5.937537e-02,58:3.398571e-02):1.323247e-02,14:2.000082e-01):4.996267e-02):3.811919e-02):7.430101e-02,(((95:9.657370e-02,(94:1.520516e-01,((93:1.362878e-02,(92:1.394041e-03,91:1.808416e-02):6.388010e-03):9.632489e-02,(88:2.094440e-02,(87:2.068332e-01,89:7.915897e-03):6.191796e-02):1.685314e-01):6.569078e-02):3.587107e-02):8.185662e-02,((98:1.700554e-02,((100:1.322953e-02,101:2.382864e-02):2.852818e-04,99:5.438438e-04):9.586823e-02):9.102279e-02,(97:2.766945e-02,96:5.745601e-03):9.743754e-02):1.070460e-01):1.791636e-01,90:8.385698e-01):6.190381e-02):8.933142e-02):2.526364e-01):1.959130e-01,((48:7.289135e-03,47:8.529063e-03):1.366429e+00,(50:1.919401e-01,49:5.193077e-01):2.560629e-01):2.697200e-01):3.556321e-01,1:3.719037e-01);
   tree gen.110000 = [&U] ((2:4.866211e-01,3:4.408310e-01):1.029139e-01,(((((((((45:2.813834e-02,74:9.742239e-03):1.597230e-01,(75:1.164157e-01,76:1.895439e-02):7.252421e-02):3.630933e-02,((78:6.091061e-02,(43:1.778436e-03,44:1.687372e-03):4.461333e-02):2.034796e-01,42:6.887379e-02):6.680677e-02):7.980874e-02,(77:5.003816e-03,46:7.913514e-02):4.648312e-02):9.653117e-02,(52:6.867222e-02,53:2.958104e-02):5.550634e-01):7.065473e-02,(((81:2.446002e-02,80:4.368203e-02):3.629004e-02,85:1.906745e-01):6.784837e-02,((83:2.537387e-02,84:7.340034e-02):8.664766e-02,82:2.317760e-02):9.831346e-02):1.663429e-01):1.087210e-01,79:2.705083e-01):1.662244e-01,(((((((38:4.494601e-04,39:1.919723e-03):6.625446e-01,40:1.041907e-01):1.257473e-01,((72:2.153221e-01,71:1.481864e-01):6.404101e-02,41:4.314508e-02):3.064453e-01):9.316752e-02,73:2.943150e-01):4.008378e-01,(37:4.852427e-02,(70:5.144733e-02,69:1.167144e-02):1.886674e-02):5.609920e-01):7.569805e-02,68:3.154395e-01):7.398720e-02,(((((35:3.135258e-03,((32:4.448974e-03,33:2.633267e-03):1.666884e-03,34:2.620745e-03):7.242161e-05):3.065752e-01,((64:1.185578e-01,(63:2.435785e-02,10:2.979637e-02):8.860662e-02):4.964829e-02,27:1.295062e-01):1.233005e-01):6.211204e-02,((29:2.015231e-01,(((5:2.234018e-04,((25:2.807406e-03,23:7.615118e-04):2.123132e-04,24:1.750266e-03):4.932004e-05):1.677521e-01,18:3.346486e-01):5.128298e-02,(((20:4.572440e-04,54:3.285193e-02):4.094193e-03,(((21:1.064323e-04,65:8.819850e-04):2.909669e-02,19:1.643275e-03):4.322918e-03,22:4.388586e-02):1.714541e-03):5.116847e-03,(4:3.752399e-02,36:1.681782e-02):1.370386e-03):2.242704e-01):6.383198e-02):2.719596e-02,((((67:4.129720e-03,30:9.170441e-02):1.242208e-01,31:1.919396e-01):2.522178e-01,((9:1.145029e-03,57:1.528975e-02):1.655711e-01,(66:8.749198e-02,((8:3.682013e-04,6:1.304215e-03):1.412257e-02,7:1.175010e-01):2.229157e-02):9.555619e-02):7.763347e-02):2.549802e-02,(56:2.334934e-02,55:1.610517e-02):8.000358e-02):4.497016e-02):4.171709e-02):2.103113e-02,(((12:1.773665e-03,(26:5.495002e-03,11:8.260500e-03):6.557959e-04):1.311358e-01,(59:1.038285e-01,(86:3.393863e-01,(62:1.557703e-04,61:2.662966e-02):3.614683e-02):1.408691e-01):2.571466e-02):3.537274e-02,((((13:1.348634e-01,(17:4.062178e-03,((16:2.994712e-04,15:2.867600e-03):3.839644e-03,51:3.368699e-03):4.141101e-04):1.426994e-01):5.676631e-02,(60:1.160749e-02,28:3.456949e-02):2.155186e-01):6.015750e-02,58:3.443339e-02):1.454292e-02,14:2.026429e-01):4.220098e-02):3.862133e-02):7.527976e-02,(((95:9.784583e-02,(94:1.540545e-01,((93:3.096924e-03,(92:1.280822e-03,91:4.294007e-03):2.088461e-03):7.952666e-02,(88:1.884713e-02,(87:2.095578e-01,89:2.724661e-03):2.439619e-02):1.634190e-01):6.575107e-02):1.790326e-02):8.293489e-02,((98:3.932591e-02,(99:3.620996e-04,(101:1.401994e-02,100:1.340380e-02):1.114823e-02):9.403357e-02):9.701819e-02,(97:2.803393e-02,96:4.186868e-03):9.872106e-02):1.084561e-01):9.186016e-02,90:8.496160e-01):1.313517e-01):7.936751e-02):2.559643e-01):2.371278e-01,((48:7.385152e-03,47:6.955375e-03):1.384428e+00,(50:1.944685e-01,49:5.261484e-01):2.594359e-01):2.732730e-01):2.954879e-01,1:3.768026e-01);
   tree gen.111000 = [&U] ((((48:1.140027e-03,47:4.521711e-03):1.390124e+00,(49:4.215834e-01,50:1.835624e-01):3.194021e-01):2.467668e-01,((79:3.788079e-01,((((77:7.936722e-03,46:1.558856e-01):7.187217e-02,((42:9.618300e-02,(78:8.454213e-02,(43:8.795269e-04,44:8.219725e-04):6.383000e-02):1.425853e-01):6.692756e-02,((75:1.641185e-01,76:1.263398e-02):8.233939e-02,(74:1.446994e-02,45:4.730648e-02):1.900297e-01):2.242254e-02):8.045677e-02):9.154997e-02,(52:2.767417e-02,53:1.472136e-01):5.479296e-01):1.355832e-01,(((80:5.821723e-02,81:8.878923e-03):1.692209e-02,85:2.437734e-01):6.461390e-02,((83:2.243762e-02,84:5.062175e-02):9.390837e-02,82:1.155965e-02):8.629155e-02):3.082418e-01):8.862365e-02):1.944778e-01,((((((35:1.776166e-03,((32:2.070502e-03,34:4.105796e-03):2.393195e-03,33:2.080869e-03):3.901820e-03):2.531274e-01,(10:1.615823e-01,27:1.789102e-01):1.082421e-01):7.522888e-02,((29:1.811706e-01,(((5:5.088877e-05,((23:7.705244e-04,25:6.629761e-03):5.260900e-04,24:2.434779e-03):1.298076e-03):1.790132e-01,((63:1.400538e-02,18:1.358185e-01):8.047573e-02,64:1.210323e-01):8.588606e-02):8.677624e-02,(4:3.580918e-02,(36:2.940779e-02,((22:9.965039e-02,20:5.174064e-04):2.398690e-03,((21:1.345055e-02,65:5.351628e-03):9.519672e-03,(54:2.099632e-02,19:2.636039e-03):1.697605e-03):6.752363e-03):1.131576e-02):3.515196e-03):2.215206e-01):6.137699e-02):2.736118e-02,((((7:1.295414e-01,(8:6.357520e-04,6:3.503873e-04):1.810189e-02):8.509741e-02,66:1.215936e-01):1.794272e-02,(57:6.483548e-03,9:4.773936e-03):1.293957e-01):1.690813e-01,((31:1.448178e-01,(67:6.455743e-04,30:1.192673e-02):2.127744e-01):2.822142e-01,(55:8.277405e-03,56:1.832587e-02):7.664844e-02):3.126925e-02):3.389066e-02):4.782764e-02):3.129910e-02,((((26:1.610489e-02,12:4.751466e-04):3.094069e-03,11:7.947035e-03):2.216704e-01,((86:4.674678e-01,(61:3.868283e-03,62:8.315427e-03):2.287989e-02):1.438543e-01,59:1.094774e-01):6.548019e-02):4.389399e-05,(14:2.500128e-01,(((13:1.290436e-01,((51:2.349062e-03,17:1.423729e-02):6.178079e-04,(15:7.430766e-03,16:1.805570e-03):7.122489e-04):1.716763e-01):6.221493e-02,(28:3.086789e-02,60:1.239735e-02):2.104974e-01):4.715740e-02,58:4.193308e-02):1.312305e-02):5.954464e-02):8.631596e-02):5.690518e-02,((((98:2.927248e-02,((100:2.776623e-02,99:1.191350e-03):5.953080e-03,101:4.077176e-02):4.721887e-02):1.420659e-01,(97:1.571667e-02,96:1.405144e-03):7.779913e-02):8.032554e-02,(95:6.499873e-02,(((92:2.058854e-02,(93:3.273673e-03,91:2.550366e-03):1.467093e-02):9.602666e-02,(88:1.153661e-02,(89:8.489849e-03,87:1.776501e-01):6.794729e-02):2.063443e-01):6.723006e-02,94:1.693216e-01):1.380643e-02):8.992707e-02):1.814383e-01,90:4.630939e-01):1.184756e-01):3.621550e-02,((((((71:1.461611e-01,72:1.661609e-01):1.389434e-01,41:2.198994e-02):2.332112e-01,(40:1.416034e-01,(38:1.262574e-03,39:6.173762e-04):6.479729e-01):2.632942e-01):1.206937e-01,73:2.631402e-01):4.720084e-01,(37:3.100978e-02,(70:1.063046e-03,69:4.070318e-02):4.097854e-02):6.537592e-01):8.750094e-02,68:3.668882e-01):4.391576e-02):3.513304e-01):3.084122e-01):2.146466e-01,(3:5.524781e-01,2:4.714888e-01):1.761140e-01,1:3.140711e-01);
   tree gen.112000 = [&U] ((((48:1.695954e-02,47:4.257885e-03):1.309015e+00,(49:3.969854e-01,50:1.728521e-01):3.007660e-01):2.626233e-01,((79:3.567057e-01,((((77:7.473641e-03,46:1.467902e-01):6.767867e-02,((42:9.057105e-02,(78:7.312700e-02,(43:8.282094e-04,44:7.740131e-04):5.343472e-02):1.361292e-01):7.145712e-02,((75:1.545428e-01,76:4.159510e-02):1.517526e-01,(74:1.362566e-02,45:5.434056e-02):1.926461e-01):3.802418e-02):7.576239e-02):8.041839e-02,(52:2.605947e-02,53:1.386242e-01):5.159598e-01):1.405937e-01,(((80:5.482045e-02,81:5.177451e-03):5.558872e-02,85:2.295500e-01):1.384578e-02,((83:2.112846e-02,84:4.766814e-02):8.842913e-02,82:1.932320e-02):8.065053e-02):1.951239e-01):7.016970e-02):1.092616e-01,(((((((33:6.554507e-03,32:3.178103e-04):1.578453e-03,(35:4.082428e-03,34:3.803339e-03):3.452499e-04):2.340914e-01,(10:1.584318e-01,27:1.684714e-01):1.176315e-01):7.117678e-02,((29:1.705999e-01,(((23:1.344469e-04,((5:4.703700e-05,25:6.242937e-03):1.479746e-03,24:1.518970e-03):1.234781e-03):1.721784e-01,((63:1.318821e-02,18:1.278939e-01):7.578024e-02,64:1.139705e-01):8.087490e-02):8.171314e-02,(4:3.760210e-02,(36:2.769195e-02,(20:1.567711e-04,(((54:8.442324e-03,(22:9.383612e-02,21:2.360725e-02):4.090803e-03):1.760283e-03,65:1.837354e-02):3.718788e-03,19:2.482235e-03):7.753331e-03):6.022130e-03):3.310097e-03):2.085956e-01):5.719371e-02):2.661668e-02,((((7:1.219831e-01,(8:5.986581e-04,6:1.285626e-03):1.232683e-02):4.233237e-02,66:5.354279e-02):4.761512e-02,(57:6.105254e-03,9:1.390818e-03):1.292455e-01):1.592160e-01,((31:2.443125e-01,(67:8.807091e-03,30:1.123085e-02):1.816485e-01):2.657480e-01,(55:2.790413e-03,56:1.725661e-02):7.217626e-02):2.944480e-02):2.330243e-02):4.503706e-02):2.947290e-02,(((11:7.185051e-03,(12:4.474234e-04,26:5.332494e-03):1.460283e-03):1.618468e-01,((86:4.401926e-01,(61:6.404246e-03,62:1.063766e-03):2.154492e-02):1.354609e-01,59:1.030897e-01):4.489298e-02):5.390274e-02,(14:2.354254e-01,(((13:1.215143e-01,(51:2.363579e-03,(17:1.390111e-02,(15:6.997206e-03,16:2.305853e-03):1.214673e-03):7.119464e-04):1.367809e-01):5.655765e-02,(28:2.593780e-02,60:6.853421e-03):2.049229e-01):2.170443e-02,58:2.965771e-02):2.629721e-02):5.354831e-02):5.850279e-02):5.554168e-02,((((98:4.858454e-02,((100:2.614616e-02,99:8.437039e-04):1.492385e-02,101:7.243454e-03):5.035355e-02):1.337768e-01,(97:3.151590e-02,96:1.323158e-03):7.325981e-02):7.563881e-02,(95:6.120628e-02,(((93:6.164064e-03,(91:9.448342e-03,92:2.637117e-03):1.447397e-02):9.396948e-02,(88:1.086349e-02,(89:1.148128e-02,87:2.125098e-01):2.912555e-02):1.943048e-01):6.574536e-02,94:1.594423e-01):2.183108e-02):7.482927e-02):1.721905e-01,90:4.360740e-01):1.115630e-01):8.539938e-02,((((((71:1.376331e-01,72:1.564660e-01):1.308365e-01,41:2.070690e-02):2.196041e-01,(40:8.998092e-02,(38:1.188907e-03,39:4.665948e-03):6.606994e-01):2.479318e-01):1.136517e-01,73:2.477869e-01):4.444683e-01,(37:2.920047e-02,(70:1.336979e-03,69:3.832828e-02):3.858758e-02):6.156146e-01):8.239556e-02,68:3.454815e-01):4.685058e-02):2.917992e-01):2.904174e-01):1.852647e-01,(3:5.202428e-01,2:4.439790e-01):1.658383e-01,1:3.174084e-01);
   tree gen.113000 = [&U] ((2:5.310089e-01,3:4.810420e-01):1.917641e-01,(((((((((45:9.642335e-02,74:1.356681e-02):1.449132e-01,(75:1.184398e-01,76:2.068334e-02):9.768128e-02):1.870572e-02,((78:5.512835e-02,(43:8.421164e-04,44:1.425513e-03):5.418048e-02):1.566004e-01,42:6.976065e-02):8.216374e-02):7.977096e-02,(77:3.962140e-03,46:1.454994e-01):3.005083e-02):1.102512e-01,(52:7.361168e-02,53:3.227931e-02):5.309904e-01):7.256226e-02,(((81:2.383450e-02,80:6.736785e-02):5.259428e-02,85:2.333217e-01):8.526423e-02,((83:4.736560e-02,84:2.627850e-02):9.455134e-02,82:3.404637e-02):6.050138e-02):2.511552e-01):7.779722e-02,79:3.660669e-01):1.813867e-01,(((((((38:9.690042e-04,39:5.600009e-03):6.115395e-01,40:1.136946e-01):2.259730e-01,((72:1.423707e-01,71:1.603617e-01):2.169093e-01,41:2.527230e-02):2.824379e-01):1.675910e-01,73:3.211613e-01):2.876583e-01,(37:2.329762e-02,(70:1.366963e-02,69:1.679970e-02):4.043309e-02):5.286203e-01):1.145110e-01,68:3.547450e-01):3.930541e-02,(((((((32:1.443558e-03,33:2.873464e-03):2.250215e-03,34:5.957906e-03):1.058586e-04,35:3.421245e-03):3.566337e-01,((64:1.266687e-01,(63:4.263500e-02,10:1.712871e-02):6.500155e-02):8.517505e-02,27:2.006281e-01):9.338271e-02):5.622814e-02,((29:2.199053e-01,((((23:1.698247e-04,24:8.010919e-04):4.182593e-04,(25:1.482985e-02,5:8.160221e-04):2.057276e-03):1.830539e-01,18:2.497833e-01):6.197854e-02,((4:4.094679e-02,36:1.365075e-02):4.094810e-04,(((19:2.659329e-03,65:3.351704e-03):4.043601e-03,(22:5.654474e-02,(54:3.584856e-02,21:2.257377e-02):1.474629e-03):8.094584e-03):1.832630e-03,20:2.129664e-03):2.666654e-03):2.350465e-01):6.965450e-02):2.709888e-02,((((67:4.506418e-03,30:1.326903e-02):1.980398e-01,31:2.094476e-01):3.014216e-01,(56:5.651875e-03,55:6.729890e-03):8.547347e-02):2.748589e-02,((9:9.888491e-03,57:1.668443e-02):1.806739e-01,(66:8.837505e-02,((8:2.057755e-03,6:3.243916e-03):1.422778e-02,7:1.282190e-01):5.102225e-02):1.534308e-02):1.448692e-01):5.941893e-02):2.429278e-02):2.203709e-02,(((11:1.654362e-03,(12:8.639253e-04,26:1.121705e-02):2.381704e-05):1.646576e-01,(59:1.132994e-01,(86:3.844904e-01,(61:3.286032e-04,62:1.986822e-02):1.423460e-03):2.083510e-01):1.966997e-02):4.482643e-02,((((13:1.547154e-01,((17:1.621848e-02,(16:7.698435e-04,15:9.810807e-03):8.851681e-03):1.780651e-03,51:3.675980e-03):1.585348e-01):6.433310e-02,(60:1.266628e-02,28:5.098806e-02):2.605689e-01):6.564486e-02,58:3.757428e-02):1.761261e-02,14:2.211272e-01):4.605040e-02):4.214422e-02):3.697282e-02,(((95:1.136292e-01,(94:1.681068e-01,((92:1.354762e-02,(91:7.766086e-03,93:1.110341e-03):2.271102e-03):1.074493e-01,(88:6.682916e-03,(87:2.286729e-01,89:8.225792e-03):2.772290e-02):1.783255e-01):6.568634e-02):6.493488e-02):1.033086e-01,(((98:1.886595e-02,(100:2.193160e-02,99:4.855287e-03):9.193965e-02):4.139608e-02,101:9.259894e-03):5.853431e-02,(97:1.117661e-02,96:1.056743e-02):7.903834e-02):1.262509e-01):1.953538e-01,90:9.271149e-01):6.544270e-02):6.930867e-02):2.793125e-01):3.064883e-01,((48:1.034998e-02,47:7.953778e-03):1.510711e+00,(50:1.694992e-01,49:5.741417e-01):3.081137e-01):2.982000e-01):2.434049e-01,1:4.111732e-01);
   tree gen.114000 = [&U] ((2:5.310089e-01,3:4.810420e-01):1.917641e-01,(((((((((45:7.868198e-02,74:3.406634e-03):1.674920e-01,(75:1.184398e-01,76:2.068334e-02):9.768128e-02):1.870572e-02,((78:5.512835e-02,(43:8.421164e-04,44:1.425513e-03):6.223549e-02):1.394545e-01,42:1.232505e-01):8.216374e-02):8.026619e-02,(77:4.207756e-03,46:1.454994e-01):1.547225e-02):1.143292e-01,(52:7.361168e-02,53:3.227931e-02):5.523465e-01):9.408789e-02,(((81:2.383450e-02,80:6.736785e-02):9.422525e-02,85:2.333217e-01):4.406262e-02,((83:4.736560e-02,84:2.769544e-02):9.455134e-02,82:3.264604e-02):8.328502e-02):2.511552e-01):1.155600e-01,79:3.660669e-01):1.472398e-01,(((((((38:2.886059e-03,39:2.218265e-03):6.115395e-01,40:1.136946e-01):2.849358e-01,((72:1.642642e-01,71:1.603617e-01):1.051968e-01,41:2.527230e-02):3.964238e-01):1.763957e-01,73:3.211613e-01):2.876583e-01,(37:2.329762e-02,(70:4.093484e-03,69:1.679970e-02):4.043309e-02):5.286203e-01):1.208360e-01,68:3.527687e-01):4.053472e-02,((((((34:5.957906e-03,35:2.572383e-03):9.822919e-05,(32:7.462070e-05,33:2.873464e-03):5.344651e-03):3.492038e-01,((64:1.266687e-01,(63:4.263500e-02,10:3.870480e-02):6.500155e-02):8.517505e-02,27:1.528349e-01):9.093038e-02):5.622814e-02,((29:2.204768e-01,((((23:1.754918e-04,(25:1.287416e-03,5:8.160221e-04):2.057276e-03):4.296298e-05,24:8.010919e-04):1.784114e-01,18:2.497833e-01):6.228595e-02,((4:4.094679e-02,36:1.365075e-02):5.950078e-04,(((19:3.326026e-04,65:3.351704e-03):4.043601e-03,((21:2.140867e-03,54:3.584856e-02):2.194019e-02,22:5.911760e-02):8.094584e-03):1.832630e-03,20:9.395207e-03):2.263890e-03):2.350465e-01):6.965450e-02):2.709888e-02,((((67:4.506418e-03,30:4.211230e-03):1.980398e-01,31:2.094476e-01):3.014216e-01,(56:5.651875e-03,55:9.850146e-03):1.222889e-01):2.110952e-02,((9:5.201259e-02,57:1.668443e-02):1.511880e-01,(66:8.837505e-02,((8:1.818726e-03,6:3.221528e-03):1.392885e-02,7:1.282190e-01):1.684839e-02):5.139516e-02):1.448692e-01):3.418908e-02):2.429278e-02):2.203709e-02,(((86:3.957100e-01,(62:1.874790e-03,61:1.425916e-04):3.909454e-03):1.889774e-01,(59:1.132994e-01,((12:8.338962e-04,11:5.204782e-03):7.798408e-06,26:1.125468e-02):1.713369e-01):3.686047e-02):2.956767e-02,((((13:1.491505e-01,(51:3.675980e-03,(17:1.621848e-02,(16:8.778890e-04,15:9.810807e-03):1.718365e-03):3.349370e-04):1.585348e-01):8.091350e-02,(60:1.373342e-02,28:5.098806e-02):2.605689e-01):5.819070e-02,58:3.757428e-02):1.761261e-02,14:1.993211e-01):5.268711e-02):6.359369e-02):3.697282e-02,(((95:1.136292e-01,(94:1.681068e-01,(((91:1.206456e-02,92:1.354762e-02):2.418942e-03,93:1.058590e-03):1.082138e-01,(88:7.644402e-02,(87:2.286729e-01,89:4.799861e-03):2.772290e-02):2.275400e-01):6.568634e-02):3.861896e-02):9.570147e-02,(((98:1.886595e-02,101:9.259894e-03):4.066539e-02,(100:2.193160e-02,99:4.855287e-03):1.309939e-01):5.853431e-02,(97:1.117661e-02,96:7.709204e-03):7.903834e-02):1.262509e-01):2.016253e-01,90:9.271149e-01):7.292711e-02):6.562589e-02):2.793125e-01):3.064883e-01,((48:1.034998e-02,47:7.953778e-03):1.510711e+00,(50:1.694992e-01,49:5.741417e-01):3.081137e-01):2.982000e-01):2.434049e-01,1:4.111732e-01);
   tree gen.115000 = [&U] ((2:5.126693e-01,3:4.644281e-01):1.851411e-01,(((((((((45:7.596452e-02,74:3.288978e-03):1.284020e-01,(75:1.012252e-01,76:1.996900e-02):9.430764e-02):1.805968e-02,((78:5.322437e-02,(43:1.455480e-04,44:1.376280e-03):8.379677e-02):1.346381e-01,42:1.189938e-01):7.932602e-02):7.749401e-02,(77:4.062432e-03,46:1.404742e-01):5.619077e-02):1.070644e-01,(52:7.106934e-02,53:3.116447e-02):5.332699e-01):9.083835e-02,(((81:2.301132e-02,80:6.946888e-02):8.119249e-02,85:2.345854e-01):3.014063e-02,((83:4.572972e-02,84:5.280871e-02):9.128580e-02,82:3.151853e-02):1.246382e-01):2.738060e-01):8.714196e-02,79:3.534239e-01):1.421545e-01,(((((((38:3.251467e-04,39:2.141652e-03):5.904185e-01,40:1.097679e-01):2.750949e-01,((72:2.390673e-01,71:1.548232e-01):9.342415e-02,41:2.439946e-02):3.757855e-01):1.703035e-01,73:3.100693e-01):2.777234e-01,(37:3.965355e-02,(70:3.952106e-03,69:1.621948e-02):1.558406e-02):5.103632e-01):1.166627e-01,68:3.405851e-01):3.913476e-02,(((((((34:5.538567e-03,35:3.844860e-04):8.317960e-04,32:6.669904e-05):2.035194e-03,33:2.667555e-04):3.371433e-01,((64:1.222939e-01,(63:6.754841e-03,10:1.049984e-02):6.275658e-02):6.834835e-02,27:1.475564e-01):1.102389e-01):5.428617e-02,((29:2.128622e-01,((((5:7.374549e-04,(23:8.786582e-04,25:2.544424e-03):2.246860e-03):4.276444e-04,24:7.734244e-04):1.580111e-01,18:2.411564e-01):7.256554e-02,((36:1.664239e-02,(((19:3.211154e-04,65:3.235946e-03):2.103818e-03,(54:3.461045e-02,(22:5.707584e-02,21:2.227346e-02):6.614172e-03):2.346716e-03):3.868764e-04,20:2.735482e-03):5.361398e-03):7.063517e-03,4:3.953260e-02):2.269286e-01):3.428217e-02):5.618911e-02,((((67:4.350779e-03,30:1.266990e-02):1.912000e-01,31:2.022139e-01):2.910113e-01,(56:5.456675e-03,55:9.509948e-03):1.180653e-01):2.038045e-02,((9:5.021622e-02,57:6.050497e-03):1.336887e-01,(66:8.532281e-02,((8:1.755912e-03,6:3.110265e-03):1.344778e-02,7:1.237907e-01):2.289689e-02):4.616332e-02):1.398658e-01):3.300828e-02):2.345377e-02):2.127599e-02,((((26:1.076425e-02,11:4.845225e-03):9.749124e-04,12:7.940861e-04):1.768494e-01,(59:1.093863e-01,((62:4.861524e-03,86:3.820432e-01):7.603294e-03,61:1.376668e-04):1.850370e-01):3.558741e-02):1.329691e-02,((((13:1.439993e-01,((51:3.549021e-03,(16:2.297837e-03,15:9.471968e-03):9.373458e-04):1.565103e-04,17:1.565834e-02):1.530594e-01):7.811897e-02,(60:3.598216e-02,28:4.922707e-02):2.515696e-01):5.618095e-02,58:2.188867e-02):3.183979e-02,14:1.924371e-01):5.086744e-02):7.699610e-02):3.569588e-02,(((95:7.215717e-02,(94:1.623009e-01,((93:7.305408e-04,(92:4.970387e-03,91:1.169770e-02):2.500669e-03):1.086204e-01,(88:7.380385e-02,(87:2.207751e-01,89:4.634087e-03):2.676542e-02):2.196813e-01):6.341771e-02):3.728516e-02):1.222168e-01,(((100:2.117414e-02,99:3.272298e-03):5.127748e-02,(101:8.940082e-03,98:1.821437e-02):8.079818e-03):1.277561e-01,(97:2.973826e-02,96:7.442949e-03):8.546882e-02):1.218905e-01):1.946617e-01,90:8.950949e-01):1.138657e-01):3.984736e-02):2.696658e-01):2.959030e-01,((48:9.992524e-03,47:7.679076e-03):1.458535e+00,(50:1.636451e-01,49:5.543124e-01):2.870887e-01):2.879009e-01):2.349984e-01,1:3.969724e-01);
   tree gen.116000 = [&U] ((((47:6.641063e-03,48:1.367212e-03):1.242406e+00,(49:5.464581e-01,50:1.764626e-01):3.401060e-01):3.708902e-01,(((((46:1.298439e-01,(77:1.626639e-02,(((75:1.491041e-01,76:2.679270e-02):1.093429e-01,(45:2.888784e-02,74:9.249916e-03):1.744885e-01):2.780433e-02,(42:8.531810e-02,(78:5.630859e-02,(44:1.817112e-03,43:2.084771e-03):5.876440e-02):1.218490e-01):9.274306e-02):6.768608e-02):3.724832e-02):9.113261e-02,(53:4.101822e-02,52:4.940835e-02):5.918148e-01):1.475235e-01,((85:1.763088e-01,(80:4.845849e-02,81:3.245551e-02):2.963534e-02):3.490156e-02,(82:7.439231e-03,(84:4.202277e-02,83:2.985238e-02):1.075061e-01):1.144410e-01):2.346751e-01):5.446943e-02,79:3.295063e-01):2.142412e-01,(((((((35:3.682863e-03,34:2.103798e-03):3.328426e-04,(33:1.129828e-02,32:1.507527e-03):5.444829e-03):2.527606e-01,(((10:8.906889e-03,63:2.560211e-02):1.079388e-01,64:1.431671e-01):5.335438e-02,27:1.741390e-01):6.618182e-02):2.693399e-02,(((18:2.769229e-01,((57:3.234315e-03,9:1.247747e-02):1.793610e-01,(((6:4.449382e-03,8:2.652437e-03):1.130770e-02,7:1.584801e-01):2.935010e-02,66:5.977394e-02):2.362760e-02):1.543605e-01):4.093699e-02,(55:6.806232e-03,56:9.586210e-03):1.097361e-01):3.152515e-02,((((25:2.249481e-03,(23:4.310407e-04,24:3.044360e-03):6.139644e-04):3.982665e-04,5:2.893737e-03):1.682588e-01,((((65:9.545847e-04,22:6.477860e-02):6.049759e-03,20:4.840912e-03):7.718495e-04,((54:2.187558e-02,21:1.579556e-02):9.065212e-03,19:1.338971e-03):3.562871e-03):3.586411e-03,(36:2.189277e-02,4:2.700433e-02):7.155927e-03):2.176854e-01):7.300055e-02,29:1.645993e-01):3.492603e-02):7.634288e-02):1.059800e-01,(((59:1.278042e-01,((62:7.771768e-03,61:1.981156e-03):5.568721e-03,86:3.418132e-01):2.249964e-01):2.112664e-02,(12:5.431430e-03,(11:3.294249e-03,26:6.751670e-03):9.015633e-03):1.895058e-01):1.522959e-02,((((28:5.737319e-02,60:9.122958e-03):3.058661e-01,(((17:6.545194e-03,(16:1.740112e-03,15:1.977220e-03):4.190200e-03):6.387130e-04,51:1.109187e-03):1.334189e-01,13:1.279293e-01):4.190885e-03):2.880533e-02,58:3.145080e-02):3.276431e-02,14:1.876906e-01):2.371969e-02):5.741762e-02):6.419897e-02,(90:5.102046e-01,(((97:6.294306e-02,96:2.481660e-02):7.205039e-02,((99:4.710292e-03,100:1.826001e-02):3.274713e-02,(101:1.223024e-02,98:1.808810e-02):4.596464e-02):1.542922e-01):8.671644e-02,(95:9.737987e-02,(((92:2.741502e-03,(91:1.288576e-02,93:1.323396e-02):8.986923e-03):9.486644e-02,((87:1.576027e-01,89:2.488424e-03):2.967578e-02,88:2.299610e-02):2.108882e-01):5.005944e-02,94:2.969888e-01):1.194904e-02):9.638142e-02):1.779447e-01):7.239816e-02):3.515890e-02,((31:1.364979e-01,(67:4.952275e-03,30:4.134683e-03):1.582064e-01):2.353711e-01,(((((41:2.387239e-02,(72:1.885770e-01,71:9.390604e-02):6.152237e-02):2.797670e-01,(40:5.321086e-02,(39:3.517254e-03,38:4.294895e-03):7.662500e-01):2.738849e-01):6.950104e-02,73:3.096014e-01):3.161952e-01,((69:3.204098e-02,70:1.878078e-02):2.767741e-02,37:3.343149e-03):6.443200e-01):7.582982e-02,68:2.552799e-01):3.559647e-02):5.041117e-02):1.909699e-01):1.750264e-01):2.820388e-01,(3:3.879188e-01,2:4.223158e-01):1.795417e-01,1:4.265125e-01);
   tree gen.117000 = [&U] ((2:5.053932e-01,3:4.187062e-01):1.778714e-01,(((((((((45:5.888098e-02,74:3.159835e-03):1.233602e-01,(75:9.725050e-02,76:1.276328e-02):9.297586e-02):2.357665e-02,((78:5.113449e-02,(43:1.484088e-03,44:2.917371e-04):5.722638e-02):1.654477e-01,42:1.405323e-01):6.825249e-02):7.445117e-02,(77:3.902919e-03,46:1.087736e-01):8.145528e-02):8.106301e-02,(52:6.827877e-02,53:6.533326e-02):4.942952e-01):5.777564e-02,(((81:1.521731e-02,80:6.674115e-02):7.800443e-02,85:1.888092e-01):4.433352e-02,((83:1.082509e-02,84:5.073515e-02):8.770142e-02,82:3.119207e-02):1.197442e-01):2.630549e-01):6.619078e-02,79:2.836770e-01):1.365728e-01,(((((((38:3.519191e-03,39:1.016187e-03):5.672355e-01,40:1.762346e-01):2.642932e-01,((72:2.296802e-01,71:1.603305e-01):1.108271e-01,41:9.361272e-03):3.286770e-01):1.589894e-01,73:2.978943e-01):3.304569e-01,((70:3.796419e-03,69:4.454655e-02):6.810160e-02,37:6.224479e-02):5.836816e-01):1.120818e-01,68:3.272118e-01):8.210735e-02,((((((32:1.557110e-03,33:5.283991e-05):1.622254e-03,(34:2.447765e-03,35:6.521178e-03):2.234402e-03):3.239052e-01,((64:1.271343e-01,(63:3.290711e-02,10:2.932718e-03):3.797046e-02):1.201469e-01,27:1.492195e-01):7.357462e-02):5.215460e-02,((29:2.045040e-01,(((24:3.284862e-03,((23:5.224987e-04,25:2.444516e-03):3.699759e-03,5:1.369971e-05):1.768129e-03):1.563765e-01,18:2.316873e-01):6.971622e-02,(((20:9.457952e-04,((22:5.623648e-02,((21:1.937815e-02,54:3.304640e-02):6.151410e-03,19:2.298239e-03):5.870326e-03):4.831508e-04,65:3.937898e-03):2.109057e-03):4.566756e-03,36:2.061359e-02):2.104000e-03,4:3.761499e-02):2.170864e-01):4.865460e-02):5.398282e-02,((((67:4.911508e-03,30:5.781731e-03):1.836925e-01,31:2.132145e-01):2.532532e-01,((9:5.053920e-03,57:7.414811e-03):1.284394e-01,(66:8.197257e-02,((8:1.329159e-03,6:4.611989e-04):1.512967e-02,7:1.189300e-01):4.122416e-02):7.123434e-02):1.343739e-01):1.986119e-02,(56:1.987894e-02,55:2.317049e-03):1.023938e-01):3.171220e-02):2.253285e-02):8.113837e-02,((((26:2.343578e-02,12:7.580426e-04):4.701694e-04,11:6.519072e-03):1.647013e-01,(59:9.459532e-02,(86:3.676723e-01,(62:8.059949e-03,61:3.117131e-04):3.934239e-03):1.777714e-01):3.166340e-02):5.879805e-02,((((13:1.383451e-01,((51:3.229671e-03,17:1.670675e-02):4.296900e-05,(16:2.354240e-03,15:1.125567e-02):8.693104e-04):1.627812e-01):6.820983e-02,(60:1.368727e-02,28:5.817123e-02):2.267038e-01):9.895913e-03,58:2.140906e-02):3.711253e-02,14:1.848810e-01):2.227949e-02):1.004933e-01):2.790453e-02,(((95:6.932389e-02,(94:1.559281e-01,(((93:1.531089e-02,91:9.815319e-03):1.344201e-02,92:6.458105e-04):1.049756e-01,(88:5.364468e-02,(87:2.121063e-01,89:4.452128e-03):2.571447e-02):2.110555e-01):6.092759e-02):4.317132e-02):1.094834e-01,(((100:3.213527e-02,99:4.950658e-03):3.119641e-02,(98:4.878090e-03,101:1.577980e-02):2.374339e-02):1.255324e-01,(97:4.917585e-02,96:5.219023e-03):5.684289e-02):1.051295e-01):1.416718e-01,90:8.599486e-01):1.093948e-01):3.828274e-02):2.590772e-01):2.842842e-01,((48:4.905539e-03,47:5.842833e-03):1.401265e+00,(50:1.572195e-01,49:4.355708e-01):2.758160e-01):3.221092e-01):2.187895e-01,1:3.813851e-01);
   tree gen.118000 = [&U] ((((47:4.337754e-03,48:2.731864e-03):1.263832e+00,(49:5.558821e-01,50:1.404665e-01):4.328596e-01):3.696196e-01,((((((77:1.575309e-02,(((75:1.516755e-01,76:6.971208e-03):9.478861e-02,(45:5.355702e-02,74:1.128662e-02):1.572864e-01):4.893031e-02,(42:8.678947e-02,(78:5.727967e-02,(44:3.311845e-03,43:8.327728e-04):3.964843e-02):1.979143e-01):9.966668e-02):8.562914e-02):1.870631e-02,46:1.259930e-01):8.814718e-02,(53:6.098861e-02,52:5.026044e-02):5.864485e-01):7.886143e-02,((85:3.199391e-01,(80:5.103020e-02,81:9.756156e-03):4.292910e-02):2.064557e-02,(82:1.930131e-02,(84:4.274748e-02,83:3.036720e-02):8.936828e-02):1.219813e-01):2.149121e-01):1.056056e-01,79:3.351888e-01):2.024068e-01,((((((32:4.755256e-04,(33:5.988955e-03,(35:3.746377e-03,34:2.249070e-04):2.498697e-03):1.157605e-03):2.656828e-01,(((10:2.691676e-02,63:7.577874e-03):1.093493e-01,64:9.525893e-02):5.427452e-02,27:1.771422e-01):6.732317e-02):4.909522e-02,(((18:2.816986e-01,((57:2.109372e-03,9:8.688354e-03):1.824542e-01,(((6:4.526115e-03,8:3.926768e-03):1.150271e-02,7:1.608699e-01):4.400440e-02,66:6.080478e-02):3.951631e-02):7.293846e-02):4.164297e-02,(55:7.307545e-03,56:1.954051e-03):1.093151e-01):3.206882e-02,(((25:5.749372e-03,(5:7.798866e-04,(23:1.401722e-03,24:3.100389e-03):7.789910e-05):5.164315e-03):1.776482e-01,(36:1.662656e-02,(4:5.442555e-02,((((21:3.016823e-03,22:6.458104e-02):2.428491e-02,54:3.659336e-02):3.208585e-03,(19:8.360623e-04,65:8.804693e-03):5.983378e-04):4.594241e-03,20:4.606212e-03):3.648261e-03):1.317410e-03):2.527918e-01):7.425949e-02,29:1.674380e-01):3.552836e-02):6.638752e-02):4.840079e-02,(((59:8.597101e-02,(61:1.807339e-02,(86:3.477080e-01,62:1.370212e-02):1.323094e-02):2.226245e-01):2.149099e-02,(12:5.438530e-03,(26:6.850607e-03,11:1.362117e-03):5.079530e-03):1.933094e-01):3.632259e-02,((((28:1.130191e-02,60:9.280290e-03):2.723691e-01,(((16:3.076555e-03,15:4.058444e-03):8.499899e-04,(17:6.352146e-03,51:1.086723e-03):1.538950e-04):1.315717e-01,13:1.301355e-01):2.293236e-02):2.260469e-02,58:5.604380e-02):1.846360e-02,14:2.125066e-01):3.971210e-02):4.756527e-02):5.535388e-02,((31:1.388519e-01,(67:5.037680e-03,30:1.101241e-02):1.656447e-01):2.394302e-01,(((((41:2.428409e-02,(72:1.987105e-01,71:9.552552e-02):8.037215e-02):2.845918e-01,(40:1.226149e-01,(39:4.643945e-04,38:4.368963e-03):7.794646e-01):2.024121e-01):8.534315e-02,73:3.149407e-01):3.216482e-01,((69:2.070770e-02,70:4.144062e-03):1.216133e-02,37:2.570213e-03):4.662783e-01):7.313340e-02,68:2.596824e-01):5.960353e-02):5.178861e-02):1.534107e-02,(90:5.190035e-01,(((97:2.482715e-02,96:2.524458e-02):6.597533e-02,(101:1.209393e-02,((99:7.669022e-04,100:2.908535e-02):2.508032e-02,98:1.773056e-02):4.945705e-02):1.512206e-01):8.821193e-02,(95:7.784230e-02,(((91:1.934381e-04,(93:4.362288e-03,92:1.567258e-02):1.322489e-02):1.031012e-01,((87:1.603206e-01,89:1.904387e-03):2.935519e-02,88:2.339269e-02):2.286678e-01):6.433952e-02,94:3.021106e-01):6.293357e-02):9.725451e-02):1.414367e-01):1.219865e-01):1.986702e-01):1.951546e-01):2.728173e-01,(3:3.946087e-01,2:4.295989e-01):1.826380e-01,1:3.778990e-01);
   tree gen.119000 = [&U] ((2:4.927518e-01,3:4.082330e-01):1.916270e-01,(((((((((45:5.740819e-02,74:1.486525e-04):1.202746e-01,(75:9.481797e-02,76:6.053568e-03):6.891276e-02):4.127385e-02,((78:5.835049e-02,(43:1.446967e-03,44:1.596586e-03):3.921674e-02):1.383038e-01,42:1.342514e-01):5.842643e-02):6.907475e-02,(77:6.268364e-03,46:1.060528e-01):8.503555e-02):8.375502e-02,(52:8.457754e-02,53:2.773575e-02):5.847414e-01):5.633049e-02,(((81:1.304839e-02,80:6.507175e-02):7.605330e-02,85:1.840865e-01):4.322461e-02,((83:2.711279e-02,84:5.455272e-02):1.069503e-01,82:1.612474e-02):1.249976e-01):2.564751e-01):1.083101e-01,79:2.765813e-01):1.331567e-01,(((((((38:4.786398e-03,39:9.907687e-04):5.372694e-01,40:1.718265e-01):1.907246e-01,((72:1.666813e-01,71:1.734418e-01):1.080550e-01,41:9.127118e-03):2.844038e-01):1.287212e-01,73:2.904430e-01):3.431318e-01,(37:1.083210e-01,(70:5.893999e-03,69:6.083927e-02):1.533570e-02):5.420873e-01):6.745694e-02,68:3.190273e-01):8.005359e-02,((((((35:3.059505e-03,34:1.615408e-03):1.885976e-03,(32:1.439792e-03,33:1.107723e-04):1.773323e-03):3.251046e-01,((64:1.239543e-01,(63:1.328787e-02,10:2.633454e-03):7.346579e-02):7.210690e-02,27:1.577820e-01):7.297731e-02):6.366316e-02,((29:1.993888e-01,(((24:3.099934e-03,(5:9.210272e-04,(25:3.108955e-03,23:5.246164e-04):9.741458e-04):1.274240e-03):1.940206e-01,18:2.258921e-01):7.311501e-02,((((65:1.869650e-03,(((19:2.305960e-03,54:9.314972e-03):3.658968e-03,21:2.581614e-02):2.103565e-03,22:7.913900e-02):1.712592e-03):8.900817e-04,20:5.255380e-03):4.452527e-03,36:2.201838e-02):7.910547e-04,4:3.667412e-02):1.952685e-01):4.283341e-02):3.911711e-02,((((67:4.788656e-03,30:1.765450e-02):1.316801e-01,31:2.078813e-01):2.469185e-01,((9:5.403482e-03,57:7.229344e-03):1.252267e-01,(66:7.992219e-02,((8:1.177192e-03,6:2.745471e-03):1.475123e-02,7:1.461543e-01):1.317726e-02):6.879700e-02):1.147441e-01):3.558241e-02,(56:1.938171e-02,55:2.259092e-03):9.983266e-02):6.281879e-02):2.387932e-02):3.913748e-02,((((11:7.248645e-03,12:5.274036e-05):5.273830e-04,26:3.565564e-03):1.821181e-01,(59:9.222920e-02,(86:3.665858e-01,(61:1.461158e-02,62:2.964105e-03):5.321165e-03):1.733067e-01):3.087140e-02):3.005552e-02,((((13:1.348847e-01,(((16:1.441003e-03,15:1.053256e-02):5.831878e-03,51:2.020021e-03):3.805328e-05,17:1.603483e-02):1.550770e-01):7.349210e-02,(60:1.334491e-02,28:5.671619e-02):2.210333e-01):2.462878e-02,58:2.087355e-02):3.077305e-02,14:1.802566e-01):1.362701e-02):9.326873e-02):2.720655e-02,(((95:9.938307e-02,(94:1.520278e-01,((92:6.198181e-04,(91:1.934800e-02,93:2.332924e-02):4.540227e-03):1.096137e-01,(88:5.230286e-02,(87:1.743004e-01,89:1.533662e-02):2.937406e-02):2.014243e-01):5.878848e-02):4.209147e-02):1.067448e-01,(((100:1.145951e-02,99:1.244756e-02):6.480329e-02,(98:4.545933e-03,101:1.538510e-02):3.199370e-02):1.627050e-01,(97:3.440311e-02,96:5.088479e-03):4.935136e-02):6.524514e-02):1.381282e-01,90:8.384386e-01):7.493760e-02):6.201570e-02):2.525969e-01):2.771734e-01,((48:9.336113e-03,47:8.471653e-03):1.366215e+00,(50:1.532870e-01,49:4.246759e-01):2.689170e-01):3.324596e-01):1.840314e-01,1:3.499676e-01);
   tree gen.120000 = [&U] ((2:4.958359e-01,3:4.107882e-01):1.928264e-01,(((((((((45:5.776751e-02,74:4.367667e-03):1.623189e-01,(75:9.541144e-02,76:6.091458e-03):8.202972e-02):2.211887e-02,((78:5.871571e-02,(43:1.302157e-03,44:1.465586e-03):3.946220e-02):1.496511e-01,42:1.350917e-01):5.879213e-02):7.416528e-02,(77:1.032314e-02,46:1.529418e-01):4.481502e-02):9.465747e-02,(52:8.510692e-02,53:2.790935e-02):5.884013e-01):7.502468e-02,(((81:1.313006e-02,80:6.547904e-02):5.477706e-02,85:1.852387e-01):4.349515e-02,((83:2.728249e-02,84:4.490975e-02):1.076197e-01,82:1.622567e-02):1.257800e-01):2.580804e-01):1.089880e-01,79:2.783125e-01):1.339901e-01,(((((((38:2.872327e-03,39:9.969700e-04):5.406322e-01,40:1.729019e-01):1.919184e-01,((72:1.677245e-01,71:1.745274e-01):1.087313e-01,41:9.184246e-03):2.861839e-01):1.295269e-01,73:2.922609e-01):3.452795e-01,((70:3.689899e-03,37:1.342474e-01):3.000955e-02,69:6.396198e-02):4.990858e-01):6.787916e-02,68:4.810955e-01):3.483333e-02,(((((32:1.862455e-03,(34:4.116099e-03,(35:3.225210e-03,33:1.104173e-04):2.725860e-03):7.490080e-04):3.271395e-01,((64:8.532512e-02,(63:1.337104e-02,10:2.649937e-03):7.392562e-02):1.012179e-01,27:1.587696e-01):7.343408e-02):6.406164e-02,((29:2.006368e-01,(((((25:1.714629e-03,23:5.111360e-04):6.539171e-04,5:9.267920e-04):1.432316e-03,24:1.946176e-04):2.010095e-01,18:2.273060e-01):7.357264e-02,(((22:7.644153e-02,(20:5.395945e-03,(65:1.822135e-03,(19:2.320393e-03,(54:9.448651e-03,21:2.597773e-02):7.073098e-04):2.050180e-03):1.925616e-03):9.095351e-04):4.480396e-03,36:2.215619e-02):7.999107e-04,4:3.690367e-02):1.964907e-01):4.553967e-02):3.936195e-02,((((67:7.886571e-04,30:3.001169e-03):1.325043e-01,31:2.091825e-01):2.484640e-01,((9:1.909071e-03,57:3.516353e-03):1.254877e-01,(66:8.042243e-02,((8:1.184560e-03,6:2.762655e-03):1.072376e-02,7:1.470691e-01):1.618468e-02):6.922761e-02):1.154623e-01):3.580513e-02,(56:1.950302e-02,55:2.273232e-03):1.004575e-01):2.540956e-02):2.544060e-02):2.198410e-02,(((26:1.384324e-02,(12:5.307047e-05,11:7.294015e-03):5.768174e-03):1.822787e-01,(59:9.280647e-02,(86:3.688803e-01,(61:1.653622e-02,62:1.058600e-03):6.238644e-03):1.743915e-01):3.106462e-02):1.184937e-02,((((13:1.357289e-01,((51:2.032664e-03,(16:1.450022e-03,15:4.816465e-03):5.792203e-03):3.576978e-05,17:1.613520e-02):1.502097e-01):7.618786e-02,(60:1.273396e-02,28:5.707118e-02):2.224168e-01):2.478293e-02,58:2.304148e-02):2.826493e-02,14:1.813848e-01):1.699297e-02):9.385251e-02):6.450050e-02,(((95:1.000051e-01,(94:1.529794e-01,(((92:3.156439e-05,91:1.813911e-02):1.630556e-03,93:1.870387e-03):1.171391e-01,(88:5.559671e-02,(87:1.824746e-01,89:1.081333e-02):2.327564e-02):2.026850e-01):8.044693e-02):1.380128e-02):1.074130e-01,(((100:3.583987e-02,99:1.804311e-03):6.325149e-02,(98:4.661549e-03,101:1.548140e-02):6.806241e-03):1.637234e-01,(97:1.982548e-02,96:5.120328e-03):1.006664e-01):1.049040e-01):1.389927e-01,90:8.436865e-01):7.540665e-02):6.240386e-02):2.249619e-01):2.937324e-01,((48:9.394549e-03,47:8.104082e-03):1.374766e+00,(50:1.542464e-01,49:4.273340e-01):2.706002e-01):3.538623e-01):1.599431e-01,1:3.521581e-01);
   tree gen.121000 = [&U] ((2:4.958359e-01,3:4.619306e-01):1.490066e-01,(((((((((45:1.228292e-02,74:4.367667e-03):1.882633e-01,(75:9.541144e-02,76:6.091458e-03):8.202972e-02):2.211887e-02,((78:5.871571e-02,(43:1.785878e-03,44:2.707697e-04):3.946220e-02):1.496511e-01,42:1.122520e-01):5.879213e-02):7.780365e-02,(77:1.032314e-02,46:1.242780e-01):9.125135e-02):1.015332e-01,(52:8.510692e-02,53:4.602256e-02):5.884013e-01):7.502468e-02,(((81:1.313006e-02,80:2.561849e-02):7.614824e-02,85:1.852387e-01):6.852776e-02,((83:3.524011e-02,84:4.490975e-02):1.252799e-01,82:1.622567e-02):1.050824e-01):2.580804e-01):1.253501e-01,79:2.783125e-01):1.318080e-01,(((((((38:1.369334e-03,39:9.969700e-04):5.406322e-01,40:1.729019e-01):1.919184e-01,((72:1.677245e-01,71:1.745274e-01):1.087313e-01,41:9.184246e-03):2.772078e-01):1.295269e-01,73:3.737325e-01):3.452795e-01,(37:8.952473e-02,(69:2.107980e-03,70:1.845149e-02):5.654208e-02):5.681487e-01):6.787916e-02,68:4.810955e-01):4.192363e-02,(((((34:4.282637e-03,((35:3.225210e-03,33:2.066632e-04):7.561721e-04,32:1.862455e-03):2.303084e-03):3.271395e-01,((64:8.532512e-02,(63:7.956839e-03,10:2.649937e-03):1.034454e-01):7.454155e-02,27:1.587696e-01):7.343408e-02):6.406164e-02,((29:2.006368e-01,(((24:7.325715e-04,(5:1.580259e-03,(23:5.021806e-04,25:1.714629e-03):2.430862e-04):1.765031e-03):1.893291e-01,18:2.273060e-01):9.400710e-02,(4:3.725714e-02,((((54:1.546598e-02,21:2.597773e-02):6.808395e-03,(22:3.670013e-02,19:2.433847e-03):5.493811e-03):2.002488e-03,(65:1.828415e-03,20:5.395945e-03):3.036600e-03):4.323605e-03,36:2.197441e-02):8.245468e-04):1.964907e-01):4.553967e-02):3.936195e-02,((((67:1.659312e-03,30:6.447545e-03):1.325043e-01,31:1.851679e-01):2.686337e-01,((9:5.104805e-03,57:3.516353e-03):1.254877e-01,(66:8.042243e-02,((8:2.680772e-04,6:9.141580e-04):1.072376e-02,7:1.470691e-01):2.502660e-02):6.084200e-02):1.181886e-01):7.641214e-02,(56:1.411581e-03,55:7.288319e-04):1.219736e-01):2.540956e-02):3.058401e-02):1.899175e-02,((((11:7.019394e-03,12:5.558947e-05):3.198805e-03,26:1.837956e-02):1.820562e-01,(59:9.280647e-02,(86:3.688803e-01,(61:8.802745e-03,62:1.443476e-03):1.372697e-02):1.743915e-01):3.106462e-02):1.179092e-02,((((13:1.357289e-01,((16:3.437084e-04,15:4.816465e-03):6.239238e-04,(51:2.099803e-03,17:1.613520e-02):3.480267e-05):1.731446e-01):6.045939e-02,(60:8.894011e-03,28:5.707118e-02):2.224168e-01):2.478293e-02,58:2.304148e-02):2.658200e-02,14:1.813848e-01):1.699297e-02):7.755673e-02):8.008427e-02,(((95:1.000051e-01,(94:1.529794e-01,((92:3.388596e-03,(91:5.821932e-03,93:2.820464e-03):4.362370e-03):8.925121e-02,(88:7.273559e-03,(87:1.324042e-01,89:1.055318e-03):7.492840e-02):2.026850e-01):1.131168e-01):1.380128e-02):1.074130e-01,(((100:3.583987e-02,99:1.804311e-03):6.325149e-02,(98:5.339304e-04,101:1.548140e-02):2.471440e-02):1.688333e-01,(97:1.982548e-02,96:7.635560e-03):1.006664e-01):1.049040e-01):1.389927e-01,90:8.436865e-01):7.540665e-02):4.890655e-02):2.525989e-01):2.554346e-01,((48:9.394549e-03,47:8.104082e-03):1.374766e+00,(50:1.542464e-01,49:4.273340e-01):4.070993e-01):3.538623e-01):1.599431e-01,1:3.521581e-01);
   tree gen.122000 = [&U] ((2:4.941576e-01,3:4.603670e-01):1.485022e-01,(((((((((45:1.888907e-02,74:4.352882e-03):1.876261e-01,(75:9.508848e-02,76:1.004561e-02):8.175205e-02):6.246532e-02,((78:5.851696e-02,(43:3.202291e-04,44:1.429711e-03):9.948262e-02):1.491445e-01,42:9.961661e-02):5.859312e-02):7.754029e-02,(77:1.028820e-02,46:1.505342e-01):7.273625e-02):1.011895e-01,(52:8.481884e-02,53:4.586678e-02):5.864096e-01):5.130584e-02,(((81:2.251875e-02,80:2.553178e-02):6.213657e-02,85:1.846117e-01):5.085934e-02,((83:3.512083e-02,84:4.475773e-02):1.248558e-01,82:1.531251e-02):1.047267e-01):2.572068e-01):1.249258e-01,79:2.773704e-01):2.181337e-01,(((((((38:4.063445e-04,39:9.935953e-04):5.388022e-01,40:1.723167e-01):1.912688e-01,((72:1.671568e-01,71:1.739367e-01):1.083633e-01,41:7.221493e-02):2.762695e-01):1.128012e-01,73:3.651526e-01):3.441108e-01,((37:8.865712e-02,70:1.509432e-02):5.637328e-02,69:2.030339e-03):5.662256e-01):7.504440e-02,68:4.794670e-01):4.028268e-02,(((((33:1.258386e-03,(32:2.114639e-03,(34:4.176278e-03,35:2.354682e-03):1.579894e-03):8.249020e-04):3.039855e-01,((64:8.503630e-02,(63:2.652539e-02,10:6.441685e-03):1.030952e-01):7.428923e-02,27:1.582322e-01):1.262295e-01):6.384479e-02,((29:1.734111e-01,(((((25:1.630335e-03,5:4.995943e-04):3.189141e-03,23:4.945154e-04):2.492372e-03,24:1.456584e-03):1.855315e-01,18:2.265366e-01):6.644564e-02,(4:3.713102e-02,((22:3.657590e-02,((19:3.031895e-03,(21:2.588979e-02,(54:1.604072e-02,65:9.579811e-04):7.442189e-03):2.759319e-03):5.106956e-03,20:5.379150e-03):1.908722e-03):8.438125e-03,36:2.190003e-02):8.217558e-04):1.958256e-01):7.948833e-02):5.662626e-02,((((67:1.202090e-03,30:4.835163e-03):1.762343e-01,31:1.845412e-01):2.677244e-01,((9:1.252769e-02,57:8.841270e-03):1.250630e-01,(66:8.015020e-02,((8:3.880296e-05,6:2.596972e-03):1.068746e-02,7:1.137141e-01):6.587087e-02):6.063606e-02):1.177885e-01):2.592019e-02,(56:2.337381e-04,55:7.263649e-04):1.215607e-01):2.532355e-02):3.048049e-02):1.892746e-02,((((11:6.878251e-03,12:6.523800e-04):3.232069e-03,26:1.831734e-02):1.890358e-01,(59:9.249233e-02,(86:3.676317e-01,(61:1.753242e-03,62:2.657951e-02):1.976135e-02):1.738012e-01):3.095947e-02):1.175101e-02,((((13:1.352695e-01,(51:2.092695e-03,(17:1.608058e-02,(16:1.682174e-04,15:4.536050e-03):9.112477e-04):3.468487e-05):1.372923e-01):6.025474e-02,(60:8.863906e-03,28:5.687800e-02):2.216639e-01):2.469905e-02,58:2.296349e-02):2.649203e-02,14:1.807708e-01):1.693545e-02):8.350041e-02):8.137853e-02,(((95:9.966661e-02,(94:1.524615e-01,(((91:3.749095e-03,92:3.412727e-03):2.865437e-03,93:2.860301e-03):8.894910e-02,(88:7.152764e-03,(87:1.319560e-01,89:1.051746e-03):3.712424e-02):2.019989e-01):7.426567e-02):6.493123e-02):7.895070e-02,(((100:3.571856e-02,99:1.798203e-03):6.011748e-02,(98:1.478202e-02,101:4.539351e-03):2.624283e-03):1.682618e-01,(97:1.975837e-02,96:7.609714e-03):1.003257e-01):1.045489e-01):1.770085e-01,90:8.408307e-01):8.104674e-02):6.912249e-02):2.294071e-01):2.545699e-01,((48:3.355197e-03,47:8.076651e-03):1.370113e+00,(50:1.537243e-01,49:3.716335e-01):3.999532e-01):3.526645e-01):1.594017e-01,1:3.509661e-01);
   tree gen.123000 = [&U] ((2:5.046983e-01,3:4.701869e-01):2.292374e-01,(((((((((45:1.929199e-02,74:1.718681e-03):1.916283e-01,(75:9.711679e-02,76:1.025989e-02):8.349588e-02):6.379775e-02,((78:5.976517e-02,(43:3.270599e-04,44:1.460208e-03):5.483942e-02):1.326050e-01,42:9.072144e-02):9.800337e-02):7.919428e-02,(77:1.050765e-02,46:1.305536e-01):7.428776e-02):1.033480e-01,(52:8.662809e-02,53:4.684515e-02):5.989182e-01):6.473085e-02,(((81:4.234064e-02,80:2.607639e-02):6.346199e-02,85:1.885496e-01):2.341299e-02,((83:3.586998e-02,84:4.571245e-02):1.275191e-01,82:1.601632e-02):1.069606e-01):2.626932e-01):8.738072e-02,79:2.832869e-01):2.227866e-01,(((((((38:4.303605e-04,39:1.014789e-03):5.840414e-01,40:1.759923e-01):3.226950e-01,((72:1.707224e-01,71:1.776469e-01):1.106747e-01,41:7.373839e-02):2.935541e-01):5.589068e-02,73:3.729416e-01):4.129688e-01,(37:8.692185e-02,(69:2.026357e-03,70:1.541629e-02):5.805271e-02):5.783036e-01):6.291649e-02,68:4.896944e-01):7.381114e-02,(((((((32:2.165615e-03,34:4.252492e-03):2.732032e-03,33:1.780245e-03):7.052671e-04,35:2.153522e-03):3.173158e-01,((64:8.685019e-02,(63:2.709119e-02,10:1.366960e-02):1.040221e-01):7.587387e-02,27:1.616074e-01):9.911251e-02):1.020087e-01,((29:1.771100e-01,((((25:2.072651e-03,(23:1.138792e-03,5:1.450285e-03):5.959006e-04):2.429158e-03,24:1.487654e-03):1.894891e-01,18:2.313688e-01):6.786297e-02,(4:3.792305e-02,((22:3.735609e-02,(((19:2.906034e-03,(54:2.545803e-02,65:1.196609e-03):2.129637e-02):2.797582e-03,21:2.644204e-02):5.917564e-03,20:5.493891e-03):1.554198e-04):3.623071e-03,36:2.640869e-02):2.699229e-03):2.000027e-01):7.227401e-02):5.783414e-02,((((67:4.876832e-03,30:4.938301e-03):1.799935e-01,31:1.884775e-01):2.856442e-01,((9:1.279491e-02,57:9.029860e-03):1.277306e-01,(66:8.185987e-02,((8:2.411483e-04,6:2.652368e-03):1.091543e-02,7:1.161397e-01):7.307262e-02):5.652795e-02):1.385588e-01):2.460587e-02,(56:9.110990e-05,55:4.490211e-04):1.241537e-01):1.687312e-02):1.678294e-02):5.588682e-02,((((11:5.480133e-03,12:6.623048e-04):3.384713e-03,26:2.676366e-02):2.053635e-01,(59:1.160696e-01,(86:3.754735e-01,(61:1.790639e-03,62:6.514290e-03):2.018288e-02):1.775085e-01):2.060623e-02):1.237068e-02,((((13:1.381549e-01,((16:1.660271e-04,15:4.395861e-03):1.525794e-03,(17:1.642359e-02,51:2.137334e-03):5.765190e-05):1.405498e-01):6.154002e-02,(60:9.052979e-03,28:5.809125e-02):2.263921e-01):4.702924e-02,58:2.345332e-02):2.705712e-02,14:1.846268e-01):1.729669e-02):8.528153e-02):8.311439e-02,(((95:1.017926e-01,(94:1.557137e-01,((92:3.338602e-03,(91:3.555707e-03,93:2.163416e-03):5.639629e-03):1.107154e-01,(88:7.305338e-03,(87:1.347708e-01,89:1.348145e-02):3.791613e-02):2.063077e-01):7.945054e-02):6.631626e-02):8.063477e-02,(((98:1.397259e-02,(100:3.648046e-02,99:1.836560e-03):6.140609e-02):6.561202e-04,101:4.636178e-03):1.644342e-01,(97:2.017983e-02,96:7.772034e-03):1.024657e-01):1.067790e-01):1.807842e-01,90:8.587662e-01):8.277553e-02):7.059692e-02):2.343005e-01):3.398354e-01,((48:3.916896e-03,47:8.248931e-03):1.399338e+00,(50:1.570034e-01,49:3.917331e-01):4.640859e-01):3.601871e-01):1.628018e-01,1:3.584524e-01);
   tree gen.124000 = [&U] ((2:4.858775e-01,3:4.526531e-01):2.206889e-01,(((((((((45:1.857257e-02,74:1.906618e-03):1.844822e-01,(75:9.509813e-02,76:1.364293e-02):8.038222e-02):2.052324e-02,((78:5.753646e-02,(43:1.173839e-03,44:1.405755e-03):8.638200e-02):1.276600e-01,42:8.733832e-02):1.084544e-01):9.660478e-02,(77:2.244605e-02,46:1.256851e-01):2.328854e-02):5.893929e-02,(52:8.339762e-02,53:4.509824e-02):5.765838e-01):7.299796e-02,(((81:4.735081e-02,80:4.631536e-02):7.466741e-02,85:1.815183e-01):2.253989e-02,((83:4.132650e-02,84:4.400777e-02):1.227637e-01,82:1.541905e-02):1.029719e-01):2.538540e-01):8.412218e-02,79:2.727228e-01):2.683602e-01,(((((((38:4.143119e-04,39:9.769467e-04):5.622618e-01,40:8.484569e-02):9.206695e-02,((72:1.643559e-01,71:1.710222e-01):1.065475e-01,41:7.098860e-02):2.826071e-01):5.380645e-02,73:3.011767e-01):3.975687e-01,(37:8.368043e-02,(69:1.950792e-03,70:8.941047e-03):1.143717e-02):5.017239e-01):1.097056e-01,68:4.714331e-01):3.268983e-02,((((((35:2.037775e-03,(32:2.136498e-03,34:1.477450e-03):6.412690e-04):2.040554e-04,33:1.524591e-03):2.966094e-01,((64:8.361144e-02,(63:2.608093e-02,10:1.150762e-02):8.185636e-02):9.182314e-02,27:1.555809e-01):1.156486e-01):9.820463e-02,((29:2.075113e-01,(((((25:2.222119e-03,5:1.232703e-03):8.084681e-04,23:1.100658e-03):2.596227e-03,24:1.432178e-03):1.824228e-01,18:2.227408e-01):6.533228e-02,(4:3.650886e-02,((22:1.789367e-02,((54:2.531640e-02,20:1.162450e-03):2.260838e-03,((21:2.545598e-02,19:2.797664e-03):5.544081e-03,65:1.151986e-03):3.030626e-03):1.787439e-03):3.570182e-03,36:2.542388e-02):2.190925e-03):1.925443e-01):6.957882e-02):6.442714e-02,((((67:4.694969e-03,30:1.236243e-02):1.418198e-01,31:1.814490e-01):3.109164e-01,((9:1.231778e-02,57:7.932152e-03):1.330375e-01,(66:8.673636e-02,((8:2.321556e-04,6:2.468760e-03):1.196144e-02,7:1.330890e-01):3.321692e-02):5.411420e-02):1.333918e-01):2.227168e-02,(56:8.771230e-05,55:4.322765e-04):1.195238e-01):1.968338e-02):1.370564e-02):5.380273e-02,((((12:3.136788e-03,11:5.466096e-03):1.211577e-03,26:2.661935e-02):2.147971e-01,(59:1.117413e-01,(86:3.614716e-01,(61:1.723864e-03,62:2.035360e-02):5.277922e-03):1.494420e-01):1.983780e-02):1.190937e-02,((((13:1.330029e-01,((16:1.598358e-04,15:4.231934e-03):1.383802e-02,(17:1.296735e-02,51:5.177983e-03):5.701015e-05):1.583740e-01):4.484320e-02,(60:8.715383e-03,28:5.592495e-02):2.179497e-01):3.001046e-02,58:3.366432e-02):1.476873e-02,14:1.777418e-01):1.665168e-02):8.844384e-02):8.001495e-02,(((95:9.799660e-02,(94:1.361610e-01,(((92:4.268948e-03,93:2.033892e-03):6.888185e-03,91:3.423111e-03):1.041512e-01,(88:1.036330e-02,(87:1.297450e-01,89:1.636762e-02):2.944242e-02):2.047735e-01):1.080486e-01):3.974145e-02):7.762781e-02,(((101:6.446052e-03,(100:2.776063e-02,99:1.768073e-03):5.763903e-02):6.465791e-04,98:1.345153e-02):1.583022e-01,(97:1.942730e-02,96:2.446752e-03):8.172649e-02):8.001987e-02):1.876697e-01,90:8.267418e-01):4.457484e-02):7.573931e-02):2.658781e-01):3.271626e-01,((48:3.770830e-03,47:7.941319e-03):1.347155e+00,(50:1.511485e-01,49:4.021992e-01):3.879877e-01):3.467552e-01):1.567307e-01,1:3.899457e-01);
   tree gen.125000 = [&U] ((((47:7.379636e-03,48:3.874341e-03):1.271313e+00,(49:5.591725e-01,50:1.720374e-01):3.669854e-01):3.345945e-01,((((((((75:1.122525e-01,76:9.821085e-03):1.398586e-01,(45:4.278241e-02,74:3.046847e-03):1.197947e-01):5.157955e-02,(42:1.185567e-01,(78:1.420004e-01,(44:2.584676e-03,43:9.642232e-04):5.703249e-02):1.376899e-01):5.872349e-02):9.811893e-02,(46:1.104951e-01,77:9.256450e-03):2.504158e-02):7.575890e-02,(53:5.043914e-02,52:4.629478e-02):4.906476e-01):9.819591e-02,((85:3.218328e-01,(80:3.734329e-02,81:4.051490e-02):8.166207e-02):4.364442e-02,(82:2.354546e-02,(84:5.761030e-02,83:1.444727e-02):8.303909e-02):9.750746e-02):2.032107e-01):5.366874e-02,79:3.561519e-01):1.739420e-01,((((((((34:5.126861e-03,35:2.394811e-03):5.494555e-03,33:1.581877e-03):8.155502e-04,32:8.466204e-05):2.707944e-01,(((10:1.396357e-02,63:1.128964e-02):5.067350e-02,64:1.007379e-01):5.835001e-02,27:1.745843e-01):5.816604e-02):4.938582e-02,(((18:2.833661e-01,((57:1.684410e-03,9:3.774214e-03):1.794921e-01,(((6:1.346502e-03,8:1.179271e-04):1.157079e-02,7:1.175027e-01):2.910316e-02,66:1.080818e-01):2.901214e-02):1.109466e-01):5.216612e-02,(55:5.290032e-03,56:1.114127e-02):9.054708e-02):2.760713e-02,(((5:6.756686e-04,((24:1.900635e-03,25:1.270050e-03):1.003387e-03,23:5.428369e-05):2.515744e-04):1.721745e-01,((36:9.414595e-03,4:5.429826e-02):5.675342e-03,((((21:8.984776e-03,65:5.829504e-03):9.659533e-03,19:1.678062e-03):2.993375e-03,(22:5.869941e-02,54:5.010138e-03):7.087221e-05):1.385829e-03,20:4.367810e-03):6.868902e-04):1.997657e-01):3.792893e-02,29:1.889624e-01):5.285685e-02):1.475569e-01):4.868729e-02,(((59:1.521332e-01,((62:1.428002e-03,61:1.205888e-03):3.548163e-03,86:4.607563e-01):1.575959e-01):3.813238e-02,((11:5.231928e-03,12:4.064018e-04):1.727819e-03,26:1.346829e-02):1.186993e-01):4.012445e-02,(14:2.396149e-01,(((28:8.723090e-02,60:3.245557e-03):2.388971e-01,((17:5.306491e-03,(51:3.434156e-03,(16:6.858985e-04,15:4.462932e-03):2.342894e-03):1.740800e-03):1.599093e-01,13:9.719822e-02):2.984256e-02):1.788729e-02,58:2.267916e-02):2.338020e-02):2.985404e-02):4.604899e-02):8.026342e-02,(90:6.379404e-01,(((97:5.516860e-03,96:3.530724e-02):1.739124e-01,(101:1.162839e-02,(98:1.931630e-02,(100:1.384872e-02,99:7.701069e-03):4.626006e-02):6.247539e-02):6.302448e-02):7.964778e-02,(((((91:1.110102e-02,93:1.151411e-02):3.884496e-03,92:4.919635e-03):1.422314e-01,((87:1.342440e-01,89:1.174543e-02):4.374219e-02,88:6.438014e-02):2.378107e-01):5.833999e-02,94:2.130130e-01):6.483067e-02,95:6.902866e-02):6.191064e-02):1.036494e-01):8.791956e-02):2.569805e-02,((31:1.805358e-01,(67:2.138937e-03,30:1.752481e-03):1.722980e-01):2.336840e-01,(((((41:4.501879e-02,(72:1.665419e-01,71:1.651220e-01):1.255203e-01):3.078914e-01,(40:5.392688e-02,(39:6.019868e-03,38:2.632219e-03):7.840784e-01):1.145514e-01):1.140029e-01,73:3.168049e-01):3.286211e-01,(37:1.039603e-02,(69:2.047210e-02,70:1.400093e-02):5.434215e-02):5.751421e-01):9.163442e-02,68:3.012130e-01):4.103867e-02):6.907988e-02):2.826739e-01):2.475713e-01):2.332695e-01,(3:4.377851e-01,2:4.242702e-01):1.213405e-01,1:3.184381e-01);
   tree gen.126000 = [&U] ((2:4.621989e-01,3:5.117096e-01):2.200817e-01,(((((((((45:2.666529e-02,74:3.644861e-02):1.759944e-01,(75:9.483648e-02,76:4.177361e-02):1.080815e-01):2.046677e-02,((78:5.936707e-02,(43:3.724394e-04,44:7.566303e-04):1.240731e-01):9.134380e-02,42:1.186556e-01):9.825077e-02):8.513491e-02,(77:2.238429e-02,46:1.417248e-01):4.338610e-02):1.048825e-01,(52:4.500897e-02,53:7.172961e-02):5.916342e-01):7.279711e-02,(((81:1.228076e-02,80:4.618793e-02):5.183536e-02,85:1.810189e-01):2.247787e-02,((83:1.912367e-02,84:4.388669e-02):1.124789e-01,82:1.136900e-02):9.764378e-02):2.485379e-01):1.484186e-01,79:2.719724e-01):1.288798e-01,(((((((38:6.103411e-04,39:9.742587e-04):5.607148e-01,40:8.461224e-02):3.555938e-01,((72:1.772478e-01,71:2.263141e-01):1.332640e-01,41:7.079328e-02):2.486203e-01):5.365841e-02,73:3.003481e-01):3.964748e-01,(37:9.512194e-02,(69:2.561783e-02,70:8.990683e-03):2.233159e-02):5.003434e-01):1.094037e-01,68:5.270882e-01):3.259989e-02,(((((34:5.934778e-03,((35:6.697127e-03,32:1.234629e-03):3.947821e-05,33:1.269350e-04):9.951906e-04):3.007176e-01,((64:8.338139e-02,(63:2.600917e-02,10:2.409321e-02):8.163113e-02):9.157049e-02,27:1.551528e-01):1.158412e-01):9.434805e-02,((29:2.069404e-01,(((24:6.579439e-04,((25:2.008889e-03,23:8.456163e-04):4.539006e-03,5:1.166557e-04):1.985123e-03):1.863674e-01,18:2.221279e-01):7.501719e-02,((36:2.372169e-02,(20:5.346610e-04,(22:5.119447e-02,(54:3.532514e-02,((65:2.277024e-03,21:2.178522e-02):8.430788e-03,19:1.370194e-03):3.363285e-03):2.343152e-03):2.326076e-03):6.380962e-03):3.339078e-03,4:3.354015e-02):1.920146e-01):5.820998e-02):4.347016e-02,((((67:4.682051e-03,30:1.232842e-02):1.783554e-01,31:1.809497e-01):3.100609e-01,((9:1.228388e-02,57:4.949915e-03):1.326714e-01,(66:5.234319e-02,((8:4.951909e-04,6:2.429831e-03):7.359781e-03,7:1.327228e-01):3.312552e-02):3.645944e-02):1.209334e-01):2.221040e-02,(56:8.747096e-05,55:4.310871e-04):1.191950e-01):3.293791e-02):3.061568e-02):3.342640e-02,(((26:2.658135e-02,(11:5.640597e-03,12:7.722526e-03):1.530730e-03):2.017221e-01,(59:8.333206e-02,(86:3.604771e-01,(61:1.049468e-02,62:2.133198e-02):7.343356e-03):1.490308e-01):2.784852e-02):7.358136e-03,((((13:1.326370e-01,((17:1.178540e-02,(16:8.842902e-04,15:5.579153e-03):5.309967e-03):1.214067e-03,51:2.682055e-03):1.597498e-01):3.999328e-02,(60:2.197248e-02,28:5.577108e-02):2.383454e-01):7.984950e-03,58:3.357170e-02):4.840065e-02,14:1.772528e-01):1.660586e-02):8.420939e-02):5.420610e-02,(((95:1.150675e-01,(94:2.248118e-01,(((92:4.289062e-03,91:3.370763e-03):6.821412e-04,93:1.216357e-02):1.039276e-01,(88:3.609615e-02,(87:1.293880e-01,89:1.765407e-02):3.845027e-02):1.599725e-01):8.875183e-02):5.460123e-02):5.601891e-02,(((99:2.201426e-04,(100:5.344637e-02,101:4.584108e-02):3.661516e-03):6.938609e-02,98:3.847649e-02):1.578667e-01,(97:3.072817e-02,96:2.421801e-02):4.380110e-02):7.979970e-02):1.782267e-01,90:8.244670e-01):3.651414e-02):3.803485e-02):2.661268e-01):3.262624e-01,((48:3.760455e-03,47:7.919469e-03):1.343448e+00,(50:2.068673e-01,49:4.010926e-01):3.869202e-01):2.663034e-01):2.610774e-01,1:2.689174e-01);
[truncated: 26,938,618 more chars]
