# Supplementary material for: Genus level molecular phylogeny of Aegisthidae Gisbrecht, 1893 (Copepoda: Harpacticoida) reveals morphological adaptations to deep-sea and plagic habitats
Source: BMC Evol Biol. 2020 Mar 14;20:36. doi: 10.1186/s12862-020-1594-x (PMC7071595; doi:10.1186/s12862-020-1594-x)
Supplement: Supplementary file 2 — Additional file 2. MrBayes Job1. [file 12862_2020_1594_MOESM2_ESM.zip › Job1_supplementary_info/18S_28S_COI_codon_renamed_modified.nex.tstat]

[ID: 9531750753]
ID	#obs	Probability(=s)	Stddev(s)	Min(s)	Max(s)	Nruns
102		13188	1.000000e+00	0.000000e+00	1.000000e+00	1.000000e+00	2
103		13188	1.000000e+00	0.000000e+00	1.000000e+00	1.000000e+00	2
104		13188	1.000000e+00	0.000000e+00	1.000000e+00	1.000000e+00	2
105		13188	1.000000e+00	0.000000e+00	1.000000e+00	1.000000e+00	2
106		13188	1.000000e+00	0.000000e+00	1.000000e+00	1.000000e+00	2
107		13188	1.000000e+00	0.000000e+00	1.000000e+00	1.000000e+00	2
108		13188	1.000000e+00	0.000000e+00	1.000000e+00	1.000000e+00	2
109		13188	1.000000e+00	0.000000e+00	1.000000e+00	1.000000e+00	2
110		13188	1.000000e+00	0.000000e+00	1.000000e+00	1.000000e+00	2
111		13188	1.000000e+00	0.000000e+00	1.000000e+00	1.000000e+00	2
112		13188	1.000000e+00	0.000000e+00	1.000000e+00	1.000000e+00	2
113		13188	1.000000e+00	0.000000e+00	1.000000e+00	1.000000e+00	2
114		13188	1.000000e+00	0.000000e+00	1.000000e+00	1.000000e+00	2
115		13188	1.000000e+00	0.000000e+00	1.000000e+00	1.000000e+00	2
116		13188	1.000000e+00	0.000000e+00	1.000000e+00	1.000000e+00	2
117		13188	1.000000e+00	0.000000e+00	1.000000e+00	1.000000e+00	2
118		13188	1.000000e+00	0.000000e+00	1.000000e+00	1.000000e+00	2
119		13188	1.000000e+00	0.000000e+00	1.000000e+00	1.000000e+00	2
120		13188	1.000000e+00	0.000000e+00	1.000000e+00	1.000000e+00	2
121		13188	1.000000e+00	0.000000e+00	1.000000e+00	1.000000e+00	2
122		13188	1.000000e+00	0.000000e+00	1.000000e+00	1.000000e+00	2
123		13188	1.000000e+00	0.000000e+00	1.000000e+00	1.000000e+00	2
124		13188	1.000000e+00	0.000000e+00	1.000000e+00	1.000000e+00	2
125		13188	1.000000e+00	0.000000e+00	1.000000e+00	1.000000e+00	2
126		13188	1.000000e+00	0.000000e+00	1.000000e+00	1.000000e+00	2
127		13188	1.000000e+00	0.000000e+00	1.000000e+00	1.000000e+00	2
128		13188	1.000000e+00	0.000000e+00	1.000000e+00	1.000000e+00	2
129		13188	1.000000e+00	0.000000e+00	1.000000e+00	1.000000e+00	2
130		13188	1.000000e+00	0.000000e+00	1.000000e+00	1.000000e+00	2
131		13188	1.000000e+00	0.000000e+00	1.000000e+00	1.000000e+00	2
132		13188	1.000000e+00	0.000000e+00	1.000000e+00	1.000000e+00	2
133		13188	1.000000e+00	0.000000e+00	1.000000e+00	1.000000e+00	2
134		13188	1.000000e+00	0.000000e+00	1.000000e+00	1.000000e+00	2
135		13188	1.000000e+00	0.000000e+00	1.000000e+00	1.000000e+00	2
136		13188	1.000000e+00	0.000000e+00	1.000000e+00	1.000000e+00	2
137		13188	1.000000e+00	0.000000e+00	1.000000e+00	1.000000e+00	2
138		13188	1.000000e+00	0.000000e+00	1.000000e+00	1.000000e+00	2
139		13188	1.000000e+00	0.000000e+00	1.000000e+00	1.000000e+00	2
140		13188	1.000000e+00	0.000000e+00	1.000000e+00	1.000000e+00	2
141		13188	1.000000e+00	0.000000e+00	1.000000e+00	1.000000e+00	2
142		13188	1.000000e+00	0.000000e+00	1.000000e+00	1.000000e+00	2
143		13188	1.000000e+00	0.000000e+00	1.000000e+00	1.000000e+00	2
144		13188	1.000000e+00	0.000000e+00	1.000000e+00	1.000000e+00	2
145		13188	1.000000e+00	0.000000e+00	1.000000e+00	1.000000e+00	2
146		13188	1.000000e+00	0.000000e+00	1.000000e+00	1.000000e+00	2
147		13188	1.000000e+00	0.000000e+00	1.000000e+00	1.000000e+00	2
148		13188	1.000000e+00	0.000000e+00	1.000000e+00	1.000000e+00	2
149		13187	9.999242e-01	1.072349e-04	9.998483e-01	1.000000e+00	2
150		13175	9.990143e-01	1.072349e-04	9.989384e-01	9.990901e-01	2
151		13174	9.989384e-01	6.434093e-04	9.984835e-01	9.993934e-01	2
152		13171	9.987109e-01	7.506441e-04	9.981802e-01	9.992417e-01	2
153		13167	9.984076e-01	9.651139e-04	9.977252e-01	9.990901e-01	2
154		13167	9.984076e-01	7.506441e-04	9.978769e-01	9.989384e-01	2
155		13162	9.980285e-01	4.289395e-04	9.977252e-01	9.983318e-01	2
156		13155	9.974977e-01	3.217046e-04	9.972702e-01	9.977252e-01	2
157		13145	9.967395e-01	1.608523e-03	9.956021e-01	9.978769e-01	2
158		13110	9.940855e-01	8.578790e-04	9.934789e-01	9.946921e-01	2
159		13105	9.937064e-01	8.257086e-03	9.878678e-01	9.995450e-01	2
160		13087	9.923415e-01	1.072349e-04	9.922657e-01	9.924173e-01	2
161		13077	9.915833e-01	8.686025e-03	9.854413e-01	9.977252e-01	2
162		13004	9.860479e-01	4.289395e-04	9.857446e-01	9.863512e-01	2
163		12969	9.833940e-01	5.040039e-03	9.798301e-01	9.869578e-01	2
164		12908	9.787686e-01	5.147274e-03	9.751289e-01	9.824082e-01	2
165		12809	9.712618e-01	1.083072e-02	9.636033e-01	9.789202e-01	2
166		12809	9.712618e-01	1.083072e-02	9.636033e-01	9.789202e-01	2
167		12809	9.712618e-01	1.083072e-02	9.636033e-01	9.789202e-01	2
168		12809	9.712618e-01	1.083072e-02	9.636033e-01	9.789202e-01	2
169		12785	9.694419e-01	7.506441e-04	9.689111e-01	9.699727e-01	2
170		12779	9.689870e-01	1.147413e-02	9.608735e-01	9.771004e-01	2
171		12626	9.573855e-01	8.578790e-03	9.513194e-01	9.634516e-01	2
172		12528	9.499545e-01	1.072349e-03	9.491962e-01	9.507128e-01	2
173		12153	9.215196e-01	1.109881e-01	8.430391e-01	1.000000e+00	2
174		12146	9.209888e-01	1.117387e-01	8.419776e-01	1.000000e+00	2
175		12146	9.209888e-01	1.117387e-01	8.419776e-01	1.000000e+00	2
176		11902	9.024871e-01	1.265372e-02	8.935396e-01	9.114346e-01	2
177		11251	8.531241e-01	6.112388e-03	8.488019e-01	8.574462e-01	2
178		11004	8.343949e-01	0.000000e+00	8.343949e-01	8.343949e-01	2
179		10930	8.287837e-01	3.431516e-03	8.263573e-01	8.312102e-01	2
180		10838	8.218077e-01	3.002577e-03	8.196846e-01	8.239308e-01	2
181		10701	8.114195e-01	4.182160e-03	8.084622e-01	8.143767e-01	2
182		10680	8.098271e-01	3.860456e-03	8.070974e-01	8.125569e-01	2
183		10627	8.058083e-01	1.040178e-02	7.984531e-01	8.131635e-01	2
184		10587	8.027753e-01	3.324281e-03	8.004246e-01	8.051259e-01	2
185		10459	7.930695e-01	4.182160e-03	7.901122e-01	7.960267e-01	2
186		9680	7.340006e-01	1.715758e-03	7.327874e-01	7.352138e-01	2
187		7817	5.927358e-01	2.895342e-03	5.906885e-01	5.947831e-01	2
188		7327	5.555808e-01	8.042616e-03	5.498938e-01	5.612678e-01	2
189		7208	5.465575e-01	9.222199e-03	5.400364e-01	5.530786e-01	2
190		6812	5.165302e-01	3.002577e-03	5.144070e-01	5.186533e-01	2
191		6459	4.897634e-01	7.828146e-03	4.842281e-01	4.952988e-01	2
192		6424	4.871095e-01	5.576214e-03	4.831665e-01	4.910525e-01	2
193		5221	3.958902e-01	2.680872e-03	3.939945e-01	3.977859e-01	2
194		5063	3.839096e-01	1.394053e-03	3.829239e-01	3.848954e-01	2
195		5023	3.808766e-01	1.061625e-02	3.733697e-01	3.883834e-01	2
196		4503	3.414468e-01	1.147413e-02	3.333333e-01	3.495602e-01	2
197		4426	3.356081e-01	3.431516e-03	3.331817e-01	3.380346e-01	2
198		4396	3.333333e-01	1.458394e-02	3.230209e-01	3.436457e-01	2
199		4366	3.310585e-01	1.115243e-02	3.231726e-01	3.389445e-01	2
200		4300	3.260540e-01	5.576214e-03	3.221110e-01	3.299970e-01	2
201		3904	2.960267e-01	4.289395e-04	2.957234e-01	2.963300e-01	2
202		3825	2.900364e-01	4.182160e-03	2.870792e-01	2.929936e-01	2
203		3789	2.873066e-01	1.104519e-02	2.794965e-01	2.951168e-01	2
204		3751	2.844252e-01	7.506441e-04	2.838944e-01	2.849560e-01	2
205		3432	2.602366e-01	8.578790e-04	2.596300e-01	2.608432e-01	2
206		3422	2.594783e-01	3.217046e-03	2.572035e-01	2.617531e-01	2
207		3366	2.552320e-01	3.217046e-03	2.529572e-01	2.575068e-01	2
208		3321	2.518198e-01	3.753221e-03	2.491659e-01	2.544738e-01	2
209		3236	2.453746e-01	8.364320e-03	2.394601e-01	2.512891e-01	2
210		3057	2.318016e-01	1.822993e-03	2.305126e-01	2.330907e-01	2
211		3052	2.314225e-01	8.578790e-04	2.308159e-01	2.320291e-01	2
212		2895	2.195177e-01	2.466402e-03	2.177737e-01	2.212618e-01	2
213		2835	2.149682e-01	6.541328e-03	2.103427e-01	2.195936e-01	2
214		2720	2.062481e-01	4.503865e-03	2.030634e-01	2.094328e-01	2
215		2603	1.973764e-01	4.611100e-03	1.941159e-01	2.006369e-01	2
216		2537	1.923719e-01	3.967690e-03	1.895663e-01	1.951774e-01	2
217		2463	1.867607e-01	3.109811e-03	1.845617e-01	1.889597e-01	2
218		2435	1.846375e-01	1.179584e-03	1.838035e-01	1.854716e-01	2
219		2427	1.840309e-01	4.825569e-03	1.806187e-01	1.874431e-01	2
220		2377	1.802396e-01	2.037463e-03	1.787989e-01	1.816803e-01	2
221		2328	1.765241e-01	2.144698e-04	1.763725e-01	1.766758e-01	2
222		2321	1.759933e-01	1.608523e-03	1.748559e-01	1.771307e-01	2
223		2300	1.744010e-01	1.930228e-03	1.730361e-01	1.757658e-01	2
224		2224	1.686382e-01	3.431516e-03	1.662117e-01	1.710646e-01	2
225		2042	1.548377e-01	2.359167e-03	1.531695e-01	1.565059e-01	2
226		2034	1.542311e-01	3.002577e-03	1.521080e-01	1.563543e-01	2
227		1967	1.491507e-01	2.251932e-03	1.475584e-01	1.507431e-01	2
228		1953	1.480892e-01	4.396630e-03	1.449803e-01	1.511981e-01	2
229		1922	1.457386e-01	6.863032e-03	1.408857e-01	1.505914e-01	2
230		1819	1.379284e-01	9.651139e-04	1.372460e-01	1.386109e-01	2
231		1805	1.368668e-01	1.083072e-02	1.292084e-01	1.445253e-01	2
232		1798	1.363361e-01	5.790683e-03	1.322414e-01	1.404307e-01	2
233		1689	1.280710e-01	7.506441e-04	1.275402e-01	1.286018e-01	2
234		1637	1.241280e-01	1.072349e-04	1.240522e-01	1.242038e-01	2
235		1634	1.239005e-01	2.573637e-03	1.220807e-01	1.257204e-01	2
236		1493	1.132090e-01	5.040039e-03	1.096451e-01	1.167728e-01	2
237		1429	1.083561e-01	4.611100e-03	1.050955e-01	1.116166e-01	2
238		1400	1.061571e-01	2.359167e-03	1.044889e-01	1.078253e-01	2
239		1341	1.016833e-01	2.037463e-03	1.002426e-01	1.031241e-01	2
240		1324	1.003943e-01	1.286819e-03	9.948438e-02	1.013042e-01	2
241		1042	7.901122e-02	1.117387e-01	0.000000e+00	1.580224e-01	1
242		1042	7.901122e-02	1.117387e-01	0.000000e+00	1.580224e-01	1
243		1035	7.848044e-02	1.109881e-01	0.000000e+00	1.569609e-01	1
