# Supplementary material for: Genus level molecular phylogeny of Aegisthidae Gisbrecht, 1893 (Copepoda: Harpacticoida) reveals morphological adaptations to deep-sea and plagic habitats
Source: BMC Evol Biol. 2020 Mar 14;20:36. doi: 10.1186/s12862-020-1594-x (PMC7071595; doi:10.1186/s12862-020-1594-x)
Supplement: Supplementary file 2 — Additional file 2. MrBayes Job1. [file 12862_2020_1594_MOESM2_ESM.zip › Job1_supplementary_info/18S_28S_COI_codon_renamed_modified.nex.vstat]

[ID: 9531750753]
Parameter	Mean	Variance	CredInt_Lower	CredInt_Upper	Median	PSRF	Nruns
length{all}[1]	3.773531e-01	2.470037e-03	2.815294e-01	4.759517e-01	3.751730e-01	1.000767e+00	2
length{all}[2]	4.417201e-01	2.486216e-03	3.525785e-01	5.475018e-01	4.394276e-01	1.000222e+00	2
length{all}[3]	4.943568e-01	2.798999e-03	3.881854e-01	5.939731e-01	4.926274e-01	1.000544e+00	2
length{all}[4]	3.814005e-02	6.274508e-05	2.388106e-02	5.402966e-02	3.748967e-02	9.999785e-01	2
length{all}[5]	1.248251e-03	1.570506e-06	5.320310e-07	3.804732e-03	8.813831e-04	9.999819e-01	2
length{all}[6]	2.180452e-03	2.614691e-06	1.247262e-06	5.394969e-03	1.803393e-03	9.999584e-01	2
length{all}[7]	1.299425e-01	2.412836e-04	1.016361e-01	1.608313e-01	1.293175e-01	1.001366e+00	2
length{all}[8]	1.269390e-03	1.602433e-06	1.022083e-07	3.720775e-03	8.870324e-04	9.999776e-01	2
length{all}[9]	1.104106e-02	1.139373e-04	1.451427e-06	3.234016e-02	7.826298e-03	1.001631e+00	2
length{all}[10]	2.051200e-02	4.822211e-04	1.266086e-04	4.835995e-02	1.520586e-02	1.001100e+00	2
length{all}[11]	4.857894e-03	8.443228e-06	3.384302e-04	1.056981e-02	4.301135e-03	9.999250e-01	2
length{all}[12]	1.951731e-03	3.788843e-06	4.310766e-08	5.757924e-03	1.359775e-03	1.000139e+00	2
length{all}[13]	1.113469e-01	3.667922e-04	7.478439e-02	1.492422e-01	1.109518e-01	1.001529e+00	2
length{all}[14]	1.909288e-01	6.374174e-04	1.434428e-01	2.394897e-01	1.897980e-01	9.999840e-01	2
length{all}[15]	5.713767e-03	6.697757e-06	1.277206e-03	1.075042e-02	5.338087e-03	1.000066e+00	2
length{all}[16]	1.189367e-03	1.419804e-06	2.084752e-07	3.574258e-03	8.185852e-04	9.999426e-01	2
length{all}[17]	1.001460e-02	1.818537e-05	2.391560e-03	1.818501e-02	9.485008e-03	1.000070e+00	2
length{all}[18]	2.436314e-01	1.463672e-03	1.807535e-01	3.197451e-01	2.454447e-01	1.000923e+00	2
length{all}[19]	3.264657e-03	6.389648e-06	4.120060e-07	8.217734e-03	2.669444e-03	9.999560e-01	2
length{all}[20]	3.210588e-03	5.517174e-06	3.406346e-07	7.783454e-03	2.706734e-03	9.999798e-01	2
length{all}[21]	1.305593e-02	8.318268e-05	1.494041e-08	2.961667e-02	1.168024e-02	1.000022e+00	2
length{all}[22]	5.600174e-02	4.238854e-04	2.049045e-02	9.699283e-02	5.310406e-02	9.999322e-01	2
length{all}[23]	1.201320e-03	1.500116e-06	1.585137e-08	3.613963e-03	8.244392e-04	1.000132e+00	2
length{all}[24]	1.171139e-03	1.407167e-06	1.620958e-07	3.523216e-03	8.158580e-04	1.000072e+00	2
length{all}[25]	3.325486e-03	4.434436e-06	1.328623e-04	7.315143e-03	2.908030e-03	1.000074e+00	2
length{all}[26]	1.041278e-02	1.832342e-05	2.974081e-03	1.897170e-02	9.849935e-03	1.000220e+00	2
length{all}[27]	1.600338e-01	5.936933e-04	1.156870e-01	2.088978e-01	1.586815e-01	9.999505e-01	2
length{all}[28]	5.985953e-02	8.651701e-04	1.051609e-02	1.176499e-01	5.559849e-02	1.000222e+00	2
length{all}[29]	1.800993e-01	6.062595e-04	1.328620e-01	2.286996e-01	1.790667e-01	1.000564e+00	2
length{all}[30]	1.309531e-02	1.482855e-04	4.614453e-06	3.758382e-02	9.587036e-03	1.000277e+00	2
length{all}[31]	1.960770e-01	9.335977e-04	1.403485e-01	2.587010e-01	1.944574e-01	1.001487e+00	2
length{all}[32]	1.675580e-03	2.244388e-06	1.944254e-07	4.628012e-03	1.275018e-03	1.000571e+00	2
length{all}[33]	2.014816e-03	3.530195e-06	1.714192e-07	5.846625e-03	1.466638e-03	9.999697e-01	2
length{all}[34]	2.659289e-03	4.603809e-06	5.187877e-07	6.879434e-03	2.150952e-03	1.000014e+00	2
length{all}[35]	3.493723e-03	4.158834e-06	2.798366e-04	7.440035e-03	3.103718e-03	1.000531e+00	2
length{all}[36]	2.010579e-02	3.351351e-05	9.031493e-03	3.195337e-02	1.980141e-02	1.000146e+00	2
length{all}[37]	4.223826e-02	1.523308e-03	8.244171e-06	1.222206e-01	3.119478e-02	1.001803e+00	2
length{all}[38]	1.833996e-03	3.152275e-06	2.034706e-07	5.368627e-03	1.303845e-03	1.000334e+00	2
length{all}[39]	2.238311e-03	3.188740e-06	8.846948e-07	5.671620e-03	1.827132e-03	9.999242e-01	2
length{all}[40]	9.745654e-02	1.194645e-03	3.373908e-02	1.640201e-01	9.512432e-02	1.001263e+00	2
length{all}[41]	3.624025e-02	6.354601e-04	1.372505e-04	8.410931e-02	3.069763e-02	1.000368e+00	2
length{all}[42]	1.069052e-01	5.124762e-04	6.389278e-02	1.516743e-01	1.056293e-01	9.999435e-01	2
length{all}[43]	1.282765e-03	1.703231e-06	2.521610e-08	3.874211e-03	8.966556e-04	9.999282e-01	2
length{all}[44]	1.266136e-03	1.554261e-06	5.090875e-08	3.746984e-03	8.899435e-04	1.000195e+00	2
length{all}[45]	3.383675e-02	2.147783e-04	9.072137e-03	6.362572e-02	3.194032e-02	9.999399e-01	2
length{all}[46]	1.293802e-01	1.030882e-03	6.781729e-02	1.943273e-01	1.285039e-01	1.000221e+00	2
length{all}[47]	6.825515e-03	9.682495e-06	1.642657e-03	1.300458e-02	6.469697e-03	1.001648e+00	2
length{all}[48]	5.692786e-03	8.217618e-06	9.023032e-04	1.133474e-02	5.225079e-03	1.000302e+00	2
length{all}[49]	4.688532e-01	3.718303e-03	3.583004e-01	5.920488e-01	4.650872e-01	1.000909e+00	2
length{all}[50]	1.898947e-01	1.054869e-03	1.309607e-01	2.556006e-01	1.881516e-01	9.999274e-01	2
length{all}[51]	4.258410e-03	5.142599e-06	5.706745e-04	8.750653e-03	3.871253e-03	1.000004e+00	2
length{all}[52]	5.727858e-02	5.752451e-04	1.525737e-02	1.041058e-01	5.488879e-02	1.000432e+00	2
length{all}[53]	5.442328e-02	5.583791e-04	1.330643e-02	1.002265e-01	5.103409e-02	9.999493e-01	2
length{all}[54]	2.216248e-02	1.737684e-04	2.929035e-03	4.929883e-02	1.949251e-02	1.000056e+00	2
length{all}[55]	6.152455e-03	3.630613e-05	3.606360e-07	1.855215e-02	4.316961e-03	1.000323e+00	2
length{all}[56]	6.205472e-03	3.761571e-05	1.975891e-08	1.820518e-02	4.371040e-03	9.999393e-01	2
length{all}[57]	6.106554e-03	3.795866e-05	4.040928e-07	1.827071e-02	4.203917e-03	1.000024e+00	2
length{all}[58]	4.009844e-02	2.691255e-04	1.117740e-02	7.175366e-02	3.793865e-02	1.000078e+00	2
length{all}[59]	1.096909e-01	7.459471e-04	5.895841e-02	1.618756e-01	1.075108e-01	1.000575e+00	2
length{all}[60]	1.328878e-02	9.165442e-05	8.276537e-06	3.137117e-02	1.114441e-02	1.000959e+00	2
length{all}[61]	6.688594e-03	4.629741e-05	7.277477e-07	2.014430e-02	4.570082e-03	1.000076e+00	2
length{all}[62]	6.199578e-03	4.008566e-05	5.717119e-07	1.909602e-02	4.272319e-03	9.999915e-01	2
length{all}[63]	1.897367e-02	2.870365e-04	3.193296e-06	5.251885e-02	1.444056e-02	1.000179e+00	2
length{all}[64]	9.101775e-02	7.336380e-04	4.244103e-02	1.459556e-01	8.869106e-02	1.000226e+00	2
length{all}[65]	6.327474e-03	4.093275e-05	9.211314e-08	1.902088e-02	4.338407e-03	9.999815e-01	2
length{all}[66]	9.086430e-02	6.250039e-04	4.679394e-02	1.411454e-01	8.834381e-02	1.000316e+00	2
length{all}[67]	6.424509e-03	4.022192e-05	1.014206e-06	1.928451e-02	4.447996e-03	9.999457e-01	2
length{all}[68]	3.763607e-01	3.158490e-03	2.726325e-01	4.876239e-01	3.719921e-01	1.000061e+00	2
length{all}[69]	2.315963e-02	2.653907e-04	1.344895e-04	5.483950e-02	1.970279e-02	1.000396e+00	2
length{all}[70]	1.039000e-02	1.114704e-04	1.386740e-06	3.120595e-02	7.074309e-03	9.999427e-01	2
length{all}[71]	1.325947e-01	1.013761e-03	7.303912e-02	1.951880e-01	1.303521e-01	1.000362e+00	2
length{all}[72]	1.716723e-01	1.703755e-03	8.664306e-02	2.556479e-01	1.723264e-01	1.020254e+00	2
length{all}[73]	3.151971e-01	3.185161e-03	2.074030e-01	4.259898e-01	3.106655e-01	1.002315e+00	2
length{all}[74]	6.709361e-03	4.479548e-05	2.401821e-07	1.994397e-02	4.649855e-03	9.999264e-01	2
length{all}[75]	1.370599e-01	9.689558e-04	8.153472e-02	2.019113e-01	1.346422e-01	1.000328e+00	2
length{all}[76]	2.157046e-02	1.617186e-04	1.863940e-03	4.664927e-02	1.919275e-02	9.999366e-01	2
length{all}[77]	9.784184e-03	9.204709e-05	1.287320e-06	2.907136e-02	6.875616e-03	1.000371e+00	2
length{all}[78]	6.948510e-02	5.530110e-04	2.701443e-02	1.160376e-01	6.732782e-02	1.000244e+00	2
length{all}[79]	3.329964e-01	2.456262e-03	2.376591e-01	4.298136e-01	3.303874e-01	1.000697e+00	2
length{all}[80]	4.245331e-02	3.344906e-04	1.213042e-02	7.950206e-02	3.998349e-02	1.000049e+00	2
length{all}[81]	1.514013e-02	1.121623e-04	8.739013e-05	3.561856e-02	1.283976e-02	9.999433e-01	2
length{all}[82]	1.831003e-02	1.260954e-04	7.527418e-04	3.964942e-02	1.625230e-02	1.000486e+00	2
length{all}[83]	3.432890e-02	2.291064e-04	9.227849e-03	6.460211e-02	3.195341e-02	1.000077e+00	2
length{all}[84]	5.426878e-02	3.592473e-04	2.181047e-02	9.312634e-02	5.216244e-02	9.999449e-01	2
length{all}[85]	2.237140e-01	1.990950e-03	1.404482e-01	3.113152e-01	2.210358e-01	9.999242e-01	2
length{all}[86]	4.037725e-01	3.099062e-03	3.036289e-01	5.185478e-01	4.017037e-01	1.000606e+00	2
length{all}[87]	1.436839e-01	1.122627e-03	8.197350e-02	2.099696e-01	1.408169e-01	1.000055e+00	2
length{all}[88]	2.515977e-02	1.865159e-04	3.998712e-03	5.172918e-02	2.288261e-02	9.999367e-01	2
length{all}[89]	9.012355e-03	7.073046e-05	2.762732e-07	2.596869e-02	6.565754e-03	1.000007e+00	2
length{all}[90]	5.545055e-01	1.149331e-02	3.519092e-01	7.697600e-01	5.503834e-01	1.000365e+00	2
length{all}[91]	6.184046e-03	3.907333e-05	2.493189e-07	1.864832e-02	4.175630e-03	1.000105e+00	2
length{all}[92]	6.159290e-03	3.765737e-05	2.728073e-06	1.834795e-02	4.217495e-03	9.999719e-01	2
length{all}[93]	6.279024e-03	4.039305e-05	1.456420e-07	1.893165e-02	4.282209e-03	9.999901e-01	2
length{all}[94]	1.816384e-01	1.454139e-03	1.084711e-01	2.569302e-01	1.782419e-01	9.999654e-01	2
length{all}[95]	8.899812e-02	6.861604e-04	4.170828e-02	1.424501e-01	8.666154e-02	1.000059e+00	2
length{all}[96]	8.818679e-03	7.696376e-05	6.889372e-07	2.668440e-02	6.013057e-03	1.000152e+00	2
length{all}[97]	3.398915e-02	4.532906e-04	1.524363e-03	7.543412e-02	3.003196e-02	1.000105e+00	2
length{all}[98]	3.246126e-02	2.619900e-04	1.666261e-04	6.243535e-02	3.047482e-02	1.001262e+00	2
length{all}[99]	6.237252e-03	3.941215e-05	2.166559e-06	1.915128e-02	4.379592e-03	1.000180e+00	2
length{all}[100]	2.357091e-02	2.838518e-04	3.062663e-04	5.669329e-02	1.959669e-02	1.000410e+00	2
length{all}[101]	1.752624e-02	1.561598e-04	4.388881e-04	4.226852e-02	1.465537e-02	9.999265e-01	2
length{all}[102]	1.369468e+00	1.158223e-02	1.148842e+00	1.575659e+00	1.366156e+00	1.001129e+00	2
length{all}[103]	5.341271e-01	4.339572e-03	4.091970e-01	6.664907e-01	5.319528e-01	1.001237e+00	2
length{all}[104]	5.593613e-02	5.882414e-04	1.101143e-02	1.018322e-01	5.303859e-02	9.999584e-01	2
length{all}[105]	2.141184e-01	1.199364e-03	1.477211e-01	2.832653e-01	2.128124e-01	9.999531e-01	2
length{all}[106]	1.764768e-01	1.170372e-03	1.099005e-01	2.438448e-01	1.747024e-01	1.001142e+00	2
length{all}[107]	6.161692e-01	4.557733e-03	4.881965e-01	7.491191e-01	6.141822e-01	1.000638e+00	2
length{all}[108]	2.633568e-01	9.914084e-04	2.025818e-01	3.249195e-01	2.620765e-01	1.000006e+00	2
length{all}[109]	1.470103e-01	8.386184e-04	9.166260e-02	2.048485e-01	1.457475e-01	9.999262e-01	2
length{all}[110]	2.393608e-01	1.790277e-03	1.594760e-01	3.234595e-01	2.369830e-01	1.000202e+00	2
length{all}[111]	7.365847e-02	3.755441e-04	3.697186e-02	1.121835e-01	7.219700e-02	1.000047e+00	2
length{all}[112]	4.135737e-02	2.207205e-04	1.548042e-02	7.161303e-02	3.993134e-02	1.000382e+00	2
length{all}[113]	5.435079e-02	2.833528e-04	2.383692e-02	8.813423e-02	5.300156e-02	1.000047e+00	2
length{all}[114]	2.121744e-01	1.279053e-03	1.450299e-01	2.834038e-01	2.112853e-01	1.000305e+00	2
length{all}[115]	8.559262e-02	5.480750e-04	4.204797e-02	1.311614e-01	8.397528e-02	9.999914e-01	2
length{all}[116]	2.117926e-01	7.500563e-04	1.601481e-01	2.670373e-01	2.103758e-01	9.999242e-01	2
length{all}[117]	5.743131e-02	3.160289e-04	2.581412e-02	9.309447e-02	5.572371e-02	1.000598e+00	2
length{all}[118]	1.031672e-01	1.063093e-03	4.230683e-02	1.682547e-01	1.010500e-01	1.000515e+00	2
length{all}[119]	1.015270e-02	1.513971e-05	3.116177e-03	1.741838e-02	9.648237e-03	1.000273e+00	2
length{all}[120]	2.613849e-01	1.791280e-03	1.835038e-01	3.489488e-01	2.590660e-01	9.999883e-01	2
length{all}[121]	5.200309e-02	4.249050e-04	1.689939e-02	9.439879e-02	4.917728e-02	1.000542e+00	2
length{all}[122]	5.293777e-01	4.815502e-03	3.926790e-01	6.680985e-01	5.304020e-01	1.001676e+00	2
length{all}[123]	2.678401e-01	1.528547e-03	1.926842e-01	3.434568e-01	2.664524e-01	1.000228e+00	2
length{all}[124]	9.381661e-02	7.919844e-04	3.980040e-02	1.480857e-01	9.178887e-02	1.000524e+00	2
length{all}[125]	8.235555e-02	7.469670e-04	3.371849e-02	1.371294e-01	8.008305e-02	1.000153e+00	2
length{all}[126]	1.639253e-01	7.024376e-04	1.145860e-01	2.187364e-01	1.629704e-01	1.000529e+00	2
length{all}[127]	9.071027e-02	5.881046e-04	4.851163e-02	1.410731e-01	8.902976e-02	1.000188e+00	2
length{all}[128]	1.561903e-01	7.637457e-04	1.017383e-01	2.104276e-01	1.548642e-01	1.000018e+00	2
length{all}[129]	1.323526e-01	5.352705e-04	9.020412e-02	1.809139e-01	1.311087e-01	9.999522e-01	2
length{all}[130]	2.044685e-01	1.628686e-03	1.296987e-01	2.842086e-01	2.022588e-01	9.999467e-01	2
length{all}[131]	3.090922e-01	2.262958e-03	2.202043e-01	4.043190e-01	3.072022e-01	1.000217e+00	2
length{all}[132]	1.459782e-01	5.831646e-04	1.007666e-01	1.938523e-01	1.454788e-01	1.000843e+00	2
length{all}[133]	2.229359e-01	2.960307e-03	1.209858e-01	3.314094e-01	2.203114e-01	1.000288e+00	2
length{all}[134]	1.610879e-01	1.251260e-03	9.609091e-02	2.343723e-01	1.594664e-01	1.000186e+00	2
length{all}[135]	1.460932e-01	1.185750e-03	7.905097e-02	2.118186e-01	1.447656e-01	9.999480e-01	2
length{all}[136]	1.073698e-01	7.007015e-04	5.990849e-02	1.622558e-01	1.051084e-01	1.000271e+00	2
length{all}[137]	1.039259e-01	7.445876e-04	5.356943e-02	1.577414e-01	1.013603e-01	9.999248e-01	2
length{all}[138]	9.458370e-02	7.335811e-04	4.628539e-02	1.495701e-01	9.246939e-02	9.999255e-01	2
length{all}[139]	1.783783e-01	1.171133e-03	1.160986e-01	2.475368e-01	1.762491e-01	9.999926e-01	2
length{all}[140]	1.416972e-01	9.433728e-04	8.137672e-02	2.014702e-01	1.412474e-01	1.000073e+00	2
length{all}[141]	3.675587e-01	3.482448e-03	2.553630e-01	4.863387e-01	3.640386e-01	1.010121e+00	2
length{all}[142]	3.415086e-01	2.515096e-03	2.494140e-01	4.412251e-01	3.388169e-01	1.000871e+00	2
length{all}[143]	1.093703e-01	8.097125e-04	5.532168e-02	1.657162e-01	1.069215e-01	1.000338e+00	2
length{all}[144]	2.295277e-01	1.848145e-03	1.499460e-01	3.157929e-01	2.279778e-01	9.999333e-01	2
length{all}[145]	4.246799e-02	1.791726e-04	1.901398e-02	7.006753e-02	4.137299e-02	9.999529e-01	2
length{all}[146]	1.044445e-01	7.088013e-04	5.460513e-02	1.570203e-01	1.022386e-01	9.999248e-01	2
length{all}[147]	1.588847e-01	6.888799e-04	1.097256e-01	2.121332e-01	1.576890e-01	1.000601e+00	2
length{all}[148]	1.528739e-01	4.879091e-04	1.106378e-01	1.963386e-01	1.519139e-01	1.000365e+00	2
length{all}[149]	3.203834e-02	2.516729e-04	5.789176e-03	6.357461e-02	2.948030e-02	9.999249e-01	2
length{all}[150]	9.205221e-02	7.046250e-04	4.174061e-02	1.439280e-01	8.991805e-02	9.999904e-01	2
length{all}[151]	1.160573e-01	1.827637e-03	3.164592e-02	1.974839e-01	1.160447e-01	1.000548e+00	2
length{all}[152]	1.014174e-01	7.556568e-04	4.973388e-02	1.543706e-01	9.988178e-02	1.000001e+00	2
length{all}[153]	2.862342e-02	1.669739e-04	6.732670e-03	5.457307e-02	2.706718e-02	9.999754e-01	2
length{all}[154]	8.391555e-02	6.416229e-04	3.823918e-02	1.368228e-01	8.168935e-02	1.000004e+00	2
length{all}[155]	2.544277e-02	1.510831e-04	3.976669e-03	4.861869e-02	2.378809e-02	1.000102e+00	2
length{all}[156]	3.455701e-02	2.306454e-04	8.792087e-03	6.492817e-02	3.235281e-02	9.999294e-01	2
length{all}[157]	4.481699e-02	5.445991e-04	3.506223e-03	8.790813e-02	4.251941e-02	1.000116e+00	2
length{all}[158]	3.956409e-02	2.539925e-04	9.345227e-03	7.000526e-02	3.833975e-02	1.000513e+00	2
length{all}[159]	5.918417e-02	4.084750e-04	2.178165e-02	9.917913e-02	5.717013e-02	9.999375e-01	2
length{all}[160]	2.550565e-03	3.204679e-06	1.017284e-04	6.146384e-03	2.142009e-03	9.999265e-01	2
length{all}[161]	9.277536e-02	8.045661e-04	4.148051e-02	1.496108e-01	9.062368e-02	1.000031e+00	2
length{all}[162]	4.436431e-02	3.384974e-04	1.171779e-02	8.045572e-02	4.177262e-02	9.999465e-01	2
length{all}[163]	7.898922e-02	5.946112e-04	3.234632e-02	1.263542e-01	7.702247e-02	9.999362e-01	2
length{all}[164]	5.216978e-02	6.086090e-04	6.024877e-03	9.804963e-02	5.040991e-02	1.000865e+00	2
length{all}[165]	7.698888e-02	4.697597e-04	3.559193e-02	1.188188e-01	7.579495e-02	1.000123e+00	2
length{all}[166]	5.255075e-02	2.587044e-04	2.261314e-02	8.470354e-02	5.122209e-02	9.999307e-01	2
length{all}[167]	7.582029e-02	5.164189e-04	3.205684e-02	1.203528e-01	7.444652e-02	1.000015e+00	2
length{all}[168]	9.764192e-02	5.381241e-04	5.451458e-02	1.434910e-01	9.596402e-02	9.999228e-01	2
length{all}[169]	2.560018e-02	2.016574e-04	3.212795e-03	5.369542e-02	2.310367e-02	9.999972e-01	2
length{all}[170]	5.369329e-02	3.090820e-04	2.019739e-02	8.738530e-02	5.239494e-02	9.999307e-01	2
length{all}[171]	5.295899e-03	8.227831e-06	5.160749e-04	1.083748e-02	4.853550e-03	9.999927e-01	2
length{all}[172]	2.715932e-02	1.830950e-04	5.042421e-03	5.328132e-02	2.499745e-02	1.000435e+00	2
length{all}[173]	1.183610e-01	1.687003e-03	4.250399e-02	2.000111e-01	1.146956e-01	9.999635e-01	2
length{all}[174]	9.876049e-02	1.224912e-03	3.583374e-02	1.684098e-01	9.550265e-02	1.000191e+00	2
length{all}[175]	2.778809e-01	2.624630e-03	1.806621e-01	3.796813e-01	2.771751e-01	1.001995e+00	2
length{all}[176]	5.512824e-02	3.145160e-04	2.192180e-02	9.044293e-02	5.350255e-02	9.999448e-01	2
length{all}[177]	3.571899e-02	3.860980e-04	4.212678e-03	7.473469e-02	3.221625e-02	9.999301e-01	2
length{all}[178]	6.988247e-02	4.468530e-04	2.925276e-02	1.110418e-01	6.859189e-02	1.001459e+00	2
length{all}[179]	4.940597e-02	7.851527e-04	1.639563e-05	9.954126e-02	4.685932e-02	9.999121e-01	2
length{all}[180]	2.886113e-02	1.643852e-04	7.090888e-03	5.452254e-02	2.741516e-02	1.000157e+00	2
length{all}[181]	4.488045e-02	6.732369e-04	1.943815e-03	9.466305e-02	4.077825e-02	9.999161e-01	2
length{all}[182]	4.094490e-02	2.805460e-04	1.211268e-02	7.422521e-02	3.862918e-02	9.999560e-01	2
length{all}[183]	5.470635e-02	3.506805e-04	2.007510e-02	9.278506e-02	5.339736e-02	1.000103e+00	2
length{all}[184]	3.258198e-02	3.039974e-04	4.151357e-03	6.738628e-02	2.979406e-02	9.999060e-01	2
length{all}[185]	3.852364e-02	2.272023e-04	1.100654e-02	6.749715e-02	3.687155e-02	1.001148e+00	2
length{all}[186]	1.167869e-02	8.177404e-05	6.646667e-07	3.001259e-02	9.548328e-03	9.999089e-01	2
length{all}[187]	3.227836e-03	5.422047e-06	2.022075e-06	7.733560e-03	2.780979e-03	9.998721e-01	2
length{all}[188]	2.971588e-03	6.884165e-06	2.416403e-07	8.092973e-03	2.284033e-03	9.999436e-01	2
length{all}[189]	3.023678e-03	5.440884e-06	7.935422e-07	7.460361e-03	2.483212e-03	9.998676e-01	2
length{all}[190]	6.370504e-03	1.443556e-05	6.791550e-06	1.354604e-02	5.895532e-03	9.998895e-01	2
length{all}[191]	4.550966e-02	8.435355e-04	7.882757e-06	9.765424e-02	4.214090e-02	9.998560e-01	2
length{all}[192]	4.135437e-03	1.028667e-05	2.071079e-07	1.031839e-02	3.444973e-03	9.998449e-01	2
length{all}[193]	2.299032e-03	4.034701e-06	6.826506e-07	6.043668e-03	1.813907e-03	9.998907e-01	2
length{all}[194]	2.242491e-03	4.371651e-06	7.159738e-07	6.432202e-03	1.661510e-03	9.998291e-01	2
length{all}[195]	1.144441e-02	6.120318e-05	3.985102e-06	2.564515e-02	1.044358e-02	1.001361e+00	2
length{all}[196]	4.821081e-02	1.418564e-03	1.233678e-06	1.199279e-01	3.985117e-02	1.001370e+00	2
length{all}[197]	6.127266e-03	3.751896e-05	1.273406e-06	1.847764e-02	4.264454e-03	9.998649e-01	2
length{all}[198]	6.418536e-03	3.869523e-05	2.390909e-06	1.882079e-02	4.512994e-03	1.000322e+00	2
length{all}[199]	6.164955e-03	3.813212e-05	4.510269e-07	1.840278e-02	4.227315e-03	9.998199e-01	2
length{all}[200]	1.961932e-03	3.870183e-06	3.208437e-07	5.711774e-03	1.360935e-03	9.997677e-01	2
length{all}[201]	9.470048e-03	5.147886e-05	8.959476e-06	2.295667e-02	7.928675e-03	9.997579e-01	2
length{all}[202]	1.739670e-03	3.021302e-06	1.690202e-07	5.221560e-03	1.209996e-03	9.998267e-01	2
length{all}[203]	6.042100e-03	1.516453e-05	9.612124e-06	1.329421e-02	5.407662e-03	9.998441e-01	2
length{all}[204]	1.544461e-03	2.255037e-06	5.965684e-07	4.582481e-03	1.102834e-03	9.997408e-01	2
length{all}[205]	1.079929e-02	6.042033e-05	3.204572e-06	2.531725e-02	9.510505e-03	9.997905e-01	2
length{all}[206]	1.511296e-03	1.984691e-06	6.863542e-07	4.285405e-03	1.102787e-03	9.997410e-01	2
length{all}[207]	1.603130e-03	2.413243e-06	1.176236e-06	4.724614e-03	1.162306e-03	9.997031e-01	2
length{all}[208]	1.587165e-03	2.439459e-06	2.494076e-07	4.759721e-03	1.116834e-03	9.999293e-01	2
length{all}[209]	1.874867e-03	3.324231e-06	6.642064e-08	5.473080e-03	1.344866e-03	1.000147e+00	2
length{all}[210]	2.570726e-03	4.905827e-06	2.039823e-07	7.048721e-03	1.990715e-03	9.999261e-01	2
length{all}[211]	3.999913e-03	1.314917e-05	1.845802e-06	1.129455e-02	2.932167e-03	1.000686e+00	2
length{all}[212]	1.509197e-03	2.148564e-06	4.663937e-07	4.420709e-03	1.064632e-03	9.998548e-01	2
length{all}[213]	3.175921e-03	7.545135e-06	3.435759e-06	8.759731e-03	2.499826e-03	1.000525e+00	2
length{all}[214]	3.699058e-02	2.423392e-04	1.102825e-02	6.841771e-02	3.514457e-02	9.999691e-01	2
length{all}[215]	3.865897e-03	8.842504e-06	1.167806e-05	9.517933e-03	3.221848e-03	1.000265e+00	2
length{all}[216]	1.271527e-03	1.689680e-06	8.577318e-07	3.754008e-03	8.761671e-04	1.001785e+00	2
length{all}[217]	2.380917e-02	2.342654e-04	1.645225e-03	5.362820e-02	2.074350e-02	1.000009e+00	2
length{all}[218]	1.237614e-03	1.575657e-06	2.349000e-07	3.713147e-03	8.409716e-04	9.996363e-01	2
length{all}[219]	4.559932e-02	3.390016e-04	1.315924e-02	7.989775e-02	4.344577e-02	9.996961e-01	2
length{all}[220]	1.186993e-03	1.380167e-06	1.692832e-07	3.578227e-03	8.205902e-04	1.000191e+00	2
length{all}[221]	1.217487e-03	1.538507e-06	1.856555e-06	3.740252e-03	8.261919e-04	1.000031e+00	2
length{all}[222]	1.245435e-03	1.570535e-06	1.560797e-06	3.781580e-03	8.838680e-04	9.995735e-01	2
length{all}[223]	1.234007e-03	1.579292e-06	5.488601e-07	3.714983e-03	8.501680e-04	9.997188e-01	2
length{all}[224]	2.013912e-02	2.283897e-04	2.488266e-05	4.706438e-02	1.714798e-02	9.995512e-01	2
length{all}[225]	1.226333e-03	1.399627e-06	5.264217e-07	3.555415e-03	8.495101e-04	1.001401e+00	2
length{all}[226]	1.270706e-03	1.693064e-06	1.322632e-06	3.806559e-03	8.920663e-04	9.996663e-01	2
length{all}[227]	3.488324e-02	3.886899e-04	1.739673e-03	7.348401e-02	3.119482e-02	9.995485e-01	2
length{all}[228]	8.423277e-03	6.590769e-05	1.716840e-05	2.559084e-02	5.975313e-03	1.000625e+00	2
length{all}[229]	5.023899e-02	1.127962e-03	1.656376e-03	1.148225e-01	4.286224e-02	1.001061e+00	2
length{all}[230]	6.508960e-03	4.470671e-05	3.525182e-06	1.877466e-02	4.458366e-03	9.994714e-01	2
length{all}[231]	3.327853e-02	1.792138e-04	8.609814e-03	5.866320e-02	3.166708e-02	9.997789e-01	2
length{all}[232]	1.803625e-02	2.421601e-04	2.017539e-05	5.028886e-02	1.402931e-02	9.994505e-01	2
length{all}[233]	6.414156e-03	3.873955e-05	1.733352e-06	1.858454e-02	4.620844e-03	9.994222e-01	2
length{all}[234]	1.551201e-03	2.182946e-06	3.512708e-08	4.286380e-03	1.159110e-03	9.997112e-01	2
length{all}[235]	1.588829e-03	2.411313e-06	5.632589e-07	4.490363e-03	1.146524e-03	9.995357e-01	2
length{all}[236]	1.125386e-02	6.604875e-05	1.617399e-05	2.689067e-02	1.005330e-02	9.997525e-01	2
length{all}[237]	5.694043e-02	3.720997e-04	1.900877e-02	9.337573e-02	5.552261e-02	1.000162e+00	2
length{all}[238]	6.335171e-03	4.027671e-05	4.087122e-06	1.889580e-02	4.361449e-03	9.993650e-01	2
length{all}[239]	1.005718e-02	5.860410e-05	8.182230e-06	2.454264e-02	8.243679e-03	1.004649e+00	2
length{all}[240]	1.667061e-03	2.492724e-06	3.963533e-07	5.080966e-03	1.214397e-03	9.995030e-01	2
length{all}[241]	1.128835e-01	1.917603e-03	3.812342e-02	2.039074e-01	1.088868e-01	NA	1
length{all}[242]	2.752600e-01	2.439406e-03	1.851477e-01	3.737654e-01	2.738758e-01	NA	1
length{all}[243]	8.910339e-02	1.313857e-03	2.369779e-02	1.568566e-01	8.370578e-02	NA	1
