# Supplementary material for: Genus level molecular phylogeny of Aegisthidae Gisbrecht, 1893 (Copepoda: Harpacticoida) reveals morphological adaptations to deep-sea and plagic habitats
Source: BMC Evol Biol. 2020 Mar 14;20:36. doi: 10.1186/s12862-020-1594-x (PMC7071595; doi:10.1186/s12862-020-1594-x)
Supplement: Supplementary file 2 — Additional file 2. MrBayes Job1. [file 12862_2020_1594_MOESM2_ESM.zip › Job1_supplementary_info/logfile.txt]

 Longest line length = 3481
   Parsing file
   Expecting NEXUS formatted file
   Reading taxa block
      Allocated taxon set
      Defining new set of 101 taxa
   Exiting taxa block
   Reading characters block
      Allocated matrix
      Defining new character matrix with 3448 characters
      Data is Dna
      Missing data coded as ?
      Gaps coded as -
      Taxon   1 -> 561_Misophriopsis
      Taxon   2 -> 290_Benthomisophria
      Taxon   3 -> 435_Misophriella
      Taxon   4 -> D21_Pontostratiotes_sp
      Taxon   5 -> D15_Pontostratiotes_sp
      Taxon   6 -> 304_Pontostratiotes_sp
      Taxon   7 -> 499_Pontostratiotes_sp
      Taxon   8 -> 303_Pontostratiotes_sp
      Taxon   9 -> K127_Pontostratiotes_sp
      Taxon  10 -> K29_Pontostratiotes_ap
      Taxon  11 -> 576_Andromastax_sp
      Taxon  12 -> 619_Andromastax_sp
      Taxon  13 -> K34_Nudivorax_sp
      Taxon  14 -> 368_Aegisthus_sp
      Taxon  15 -> 411_Andromastax_sp
      Taxon  16 -> 365_Andromastax_sp
      Taxon  17 -> 367_Andromastax_sp
      Taxon  18 -> K93_Pontostratiotes_sp
      Taxon  19 -> 518_Pontostratiotes_sp
      Taxon  20 -> K30_Pontostratiotes_sp
      Taxon  21 -> 300_Pontostratiotes_sp
      Taxon  22 -> D46_Pontostratiotes_sp
      Taxon  23 -> D37_Pontostratiotes_sp
      Taxon  24 -> D25_Pontostratiotes_sp
      Taxon  25 -> D47_Pontostratiotes_sp
      Taxon  26 -> 616_Andromastax_sp
      Taxon  27 -> 313_Pontostratiotes_sp
      Taxon  28 -> D18_Jamstecia_sp
      Taxon  29 -> 521_Pontostratiotes_sp
      Taxon  30 -> K132_Stratiopontotes_sp
      Taxon  31 -> K33_Stratiopontotes_sp
      Taxon  32 -> 519_Pontostratiotes_sp
      Taxon  33 -> 320_Pontostratiotes_sp
      Taxon  34 -> D35_Pontostratiotes_sp
      Taxon  35 -> D23_Pontostratiotes_sp
      Taxon  36 -> D24_Pontostratiotes_sp
      Taxon  37 -> 612_Siphonis_aureus
      Taxon  38 -> 562_Cerviniopsis_sp
      Taxon  39 -> 507_Cerviniopsis_sp
      Taxon  40 -> 396_Cerviniopsis_longicaudata
      Taxon  41 -> 510_Cerviniopsis_sp
      Taxon  42 -> 428_Cerviniella_sp
      Taxon  43 -> K155_Cerviniella_sp
      Taxon  44 -> K148_Cerviniella_sp
      Taxon  45 -> K43_Cerviniella_brodskayae
      Taxon  46 -> K124_Cerviniella_sp
      Taxon  47 -> 105_Canuella
      Taxon  48 -> 106_Canuella
      Taxon  49 -> 184_longipedia
      Taxon  50 -> 183_longipedia
      Taxon  51 -> 301_Andromastax_sp
      Taxon  52 -> K141_Cerviniella_sp
      Taxon  53 -> K134_Cerviniella_sp
      Taxon  54 -> 520_Pontostratiotes_sp
      Taxon  55 -> 30_Pontostratiotes_fontani
      Taxon  56 -> 31_Pontostratiotes_fontani
      Taxon  57 -> K128_Pontostratiotes_sp
      Taxon  58 -> K163_Nudivorax_sp
      Taxon  59 -> K159_Jamstecia_sp
      Taxon  60 -> K125_Jamstecia_sp
      Taxon  61 -> 373_Aegisthus_sp
      Taxon  62 -> 371_Aegisthus_sp
      Taxon  63 -> K31_Pontostratiotes_gladius
      Taxon  64 -> 517_Pontostratiotes_sp
      Taxon  65 -> 299_Pontostratiotes_sp
      Taxon  66 -> D11_Pontostratiotes_sp
      Taxon  67 -> K137_Stratiopontotes_sp
      Taxon  68 -> K36_Aegisthidae_gen_nov2
      Taxon  69 -> 298_Siphonis_ruehlemanni
      Taxon  70 -> 523_Siphonis_ruehlemanni
      Taxon  71 -> 505_Cerviniopsis_sp
      Taxon  72 -> K162_Cerviniopsis_sp
      Taxon  73 -> 512_Cerviniopsis_sp
      Taxon  74 -> K154_Cerviniella_brodskayae
      Taxon  75 -> K130_Cerviniella_sp
      Taxon  76 -> K129_Cerviniella_sp
      Taxon  77 -> K83_Cerviniella_sp
      Taxon  78 -> K28_Cerviniella_lagarderei
      Taxon  79 -> 331_Aegisthidae_gen_nov1
      Taxon  80 -> 564_Hase_sp
      Taxon  81 -> D10_Hase_sp
      Taxon  82 -> K152_Hase_sp
      Taxon  83 -> K44_Hase_sp
      Taxon  84 -> K46_Hase_sp
      Taxon  85 -> 479_Hase_sp
      Taxon  86 -> D34_Aegisthus_sp
      Taxon  87 -> D30_Expansicervinia_sp
      Taxon  88 -> K158_Expansicervinia_sp
      Taxon  89 -> D22_Expansicervinia
      Taxon  90 -> 501_Neocervinia_sp
      Taxon  91 -> 358_Expansicervinia_sp
      Taxon  92 -> 558_Expansicervinia_sp
      Taxon  93 -> 432_Expansicervinia_sp
      Taxon  94 -> D31_Expansicervinia_sp
      Taxon  95 -> 634_Expansicervinia_sp
      Taxon  96 -> K80_Cervinia_sp
      Taxon  97 -> K149_Cervinia_sp
      Taxon  98 -> 601_Cervinia_sp
      Taxon  99 -> 575_Cervinia_sp
      Taxon 100 -> K123_Cervinia_sp
      Taxon 101 -> K109_Cervinia_sp
      Successfully read matrix
      Setting default partition (does not divide up characters)
      Setting model defaults
      Seed (for generating default start values) = 1570526320
      Setting output file names to "18S_28S_COI_codon_renamed_characters.nex.run<i>.<p|t>"
   Exiting characters block
   Reached end of file

MrBayes > sumt relburnin=yes filename=18S_28S_COI_codon_renamed_modified.nex

   Using relative burnin (a fraction of samples discarded).
   Setting sumt filename and outputname to 18S_28S_COI_codon_renamed_modified.nex
   Summarizing trees in files "18S_28S_COI_codon_renamed_modified.nex.run1.t" and "18S_28S_COI_codon_renamed_modified.nex.run2.t"
   Using relative burnin ('relburnin=yes'), discarding the first 25 % of sampled trees
   Writing statistics to files 18S_28S_COI_codon_renamed_modified.nex.<parts|tstat|vstat|trprobs|con>
   Examining first file ...
   Found one tree block in file "18S_28S_COI_codon_renamed_modified.nex.run1.t" with 8792 trees in last block
   Expecting the same number of trees in the last tree block of all files

   Tree reading status:

   0      10      20      30      40      50      60      70      80      90     100
   v-------v-------v-------v-------v-------v-------v-------v-------v-------v-------v
   *********************************************************************************

   Read a total of 17584 trees in 2 files (sampling 13188 of them)
      (Each file contained 8792 trees of which 6594 were sampled)

   General explanation:

   In an unrooted tree, a taxon bipartition (split) is specified by removing a
   branch, thereby dividing the species into those to the left and those to the
   right of the branch. Here, taxa to one side of the removed branch are denoted
   '.' and those to the other side are denoted '*'. Specifically, the '.' symbol
   is used for the taxa on the same side as the outgroup.

   In a rooted or clock tree, the tree is rooted using the model and not by
   reference to an outgroup. Each bipartition therefore corresponds to a clade,
   that is, a group that includes all the descendants of a particular branch in
   the tree.  Taxa that are included in each clade are denoted using '*', and
   taxa that are not included are denoted using the '.' symbol.

   The output first includes a key to all the bipartitions with frequency larger
   or equual to (Minpartfreq) in at least one run. Minpartfreq is a paramiter to
   sumt command and currently it is set to 0.10.  This is followed by a table
   with statistics for the informative bipartitions (those including at least
   two taxa), sorted from highest to lowest probability. For each bipartition,
   the table gives the number of times the partition or split was observed in all
   runs (#obs) and the posterior probability of the bipartition (Probab.), which
   is the same as the split frequency. If several runs are summarized, this is
   followed by the minimum split frequency (Min(s)), the maximum frequency
   (Max(s)), and the standard deviation of frequencies (Stddev(s)) across runs.
   The latter value should approach 0 for all bipartitions as MCMC runs converge.

   This is followed by a table summarizing branch lengths, node heights (if a
   clock model was used) and relaxed clock parameters (if a relaxed clock model
   was used). The mean, variance, and 95 % credible interval are given for each
   of these parameters. If several runs are summarized, the potential scale
   reduction factor (PSRF) is also given; it should approach 1 as runs converge.
   Node heights will take calibration points into account, if such points were
   used in the analysis.

   Note that Stddev may be unreliable if the partition is not present in all
   runs (the last column indicates the number of runs that sampled the partition
   if more than one run is summarized). The PSRF is not calculated at all if
   the partition is not present in all runs.The PSRF is also sensitive to small
   sample sizes and it should only be considered a rough guide to convergence
   since some of the assumptions allowing one to interpret it as a true potential
   scale reduction factor are violated in MrBayes.

   List of taxa in bipartitions:

      1 -- 561_Misophriopsis
      2 -- 290_Benthomisophria
      3 -- 435_Misophriella
      4 -- D21_Pontostratiotes_sp
      5 -- D15_Pontostratiotes_sp
      6 -- 304_Pontostratiotes_sp
      7 -- 499_Pontostratiotes_sp
      8 -- 303_Pontostratiotes_sp
      9 -- K127_Pontostratiotes_sp
     10 -- K29_Pontostratiotes_sp
     11 -- 576_Andromastax_sp
     12 -- 619_Andromastax_sp
     13 -- K34_Nudivorax_sp
     14 -- 368_Aegisthus_sp
     15 -- 411_Andromastax_sp
     16 -- 365_Andromastax_sp
     17 -- 367_Andromastax_sp
     18 -- K93_Pontostratiotes_sp
     19 -- 518_Pontostratiotes_sp
     20 -- K30_Pontostratiotes_sp
     21 -- 300_Pontostratiotes_sp
     22 -- D46_Pontostratiotes_sp
     23 -- D37_Pontostratiotes_sp
     24 -- D25_Pontostratiotes_sp
     25 -- D47_Pontostratiotes_sp
     26 -- 616_Andromastax_sp
     27 -- 313_Pontostratiotes_sp
     28 -- D18_Jamstecia_sp
     29 -- 521_Pontostratiotes_sp
     30 -- K132_Stratiopontotes_sp
     31 -- K33_Stratiopontotes_sp
     32 -- 519_Pontostratiotes_sp
     33 -- 320_Pontostratiotes_sp
     34 -- D35_Pontostratiotes_sp
     35 -- D23_Pontostratiotes_sp
     36 -- D24_Pontostratiotes_sp
     37 -- 612_Siphonis_aureus
     38 -- 562_Cerviniopsis_sp
     39 -- 507_Cerviniopsis_sp
     40 -- 396_Cerviniopsis_longicaudata
     41 -- 510_Cerviniopsis_sp
     42 -- 428_Cerviniella_sp
     43 -- K155_Cerviniella_sp
     44 -- K148_Cerviniella_sp
     45 -- K43_Cerviniella_brodskayae
     46 -- K124_Cerviniella_sp
     47 -- 105_Canuella
     48 -- 106_Canuella
     49 -- 184_longipedia
     50 -- 183_longipedia
     51 -- 301_Andromastax_sp
     52 -- K141_Cerviniella_sp
     53 -- K134_Cerviniella_sp
     54 -- 520_Pontostratiotes_sp
     55 -- 30_Pontostratiotes_fontani
     56 -- 31_Pontostratiotes_fontani
     57 -- K128_Pontostratiotes_sp
     58 -- K163_Nudivorax_sp
     59 -- K159_Jamstecia_sp
     60 -- K125_Jamstecia_sp
     61 -- 373_Aegisthus_sp
     62 -- 371_Aegisthus_sp
     63 -- K31_Pontostratiotes_gladius
     64 -- 517_Pontostratiotes_sp
     65 -- 299_Pontostratiotes_sp
     66 -- D11_Pontostratiotes_sp
     67 -- K137_Stratiopontotes_sp
     68 -- K36_Aegisthidae_gen_nov2
     69 -- 298_Siphonis_ruehlemanni
     70 -- 523_Siphonis_ruehlemanni
     71 -- 505_Cerviniopsis_sp
     72 -- K162_Cerviniopsis_sp
     73 -- 512_Cerviniopsis_sp
     74 -- K154_Cerviniella_brodskayae
     75 -- K130_Cerviniella_sp
     76 -- K129_Cerviniella_sp
     77 -- K83_Cerviniella_sp
     78 -- K28_Cerviniella_lagarderei
     79 -- 331_Aegisthidae_gen_nov1
     80 -- 564_Hase_sp
     81 -- D10_Hase_sp
     82 -- K152_Hase_sp
     83 -- K44_Hase_sp
     84 -- K46_Hase_sp
     85 -- 479_Hase_sp
     86 -- D34_Aegisthus_sp
     87 -- D30_Expansicervinia_sp
     88 -- K158_Expansicervinia_sp
     89 -- D22_Expansicervinia
     90 -- 501_Neocervinia_sp
     91 -- 358_Expansicervinia_sp
     92 -- 558_Expansicervinia_sp
     93 -- 432_Expansicervinia_sp
     94 -- D31_Expansicervinia_sp
     95 -- 634_Expansicervinia_sp
     96 -- K80_Cervinia_sp
     97 -- K149_Cervinia_sp
     98 -- 601_Cervinia_sp
     99 -- 575_Cervinia_sp
    100 -- K123_Cervinia_sp
    101 -- K109_Cervinia_sp

   Key to taxon bipartitions (saved to file "18S_28S_COI_codon_renamed_modified.nex.parts"):

    ID -- Partition
   --------------------------------------------------------------------------------
     1 -- .**********************************************************************
     2 -- .*.....................................................................
     3 -- ..*....................................................................
     4 -- ...*...................................................................
     5 -- ....*..................................................................
     6 -- .....*.................................................................
     7 -- ......*................................................................
     8 -- .......*...............................................................
     9 -- ........*..............................................................
    10 -- .........*.............................................................
    11 -- ..........*............................................................
    12 -- ...........*...........................................................
    13 -- ............*..........................................................
    14 -- .............*.........................................................
    15 -- ..............*........................................................
    16 -- ...............*.......................................................
    17 -- ................*......................................................
    18 -- .................*.....................................................
    19 -- ..................*....................................................
    20 -- ...................*...................................................
    21 -- ....................*..................................................
    22 -- .....................*.................................................
    23 -- ......................*................................................
    24 -- .......................*...............................................
    25 -- ........................*..............................................
    26 -- .........................*.............................................
    27 -- ..........................*............................................
    28 -- ...........................*...........................................
    29 -- ............................*..........................................
    30 -- .............................*.........................................
    31 -- ..............................*........................................
    32 -- ...............................*.......................................
    33 -- ................................*......................................
    34 -- .................................*.....................................
    35 -- ..................................*....................................
    36 -- ...................................*...................................
    37 -- ....................................*..................................
    38 -- .....................................*.................................
    39 -- ......................................*................................
    40 -- .......................................*...............................
    41 -- ........................................*..............................
    42 -- .........................................*.............................
    43 -- ..........................................*............................
    44 -- ...........................................*...........................
    45 -- ............................................*..........................
    46 -- .............................................*.........................
    47 -- ..............................................*........................
    48 -- ...............................................*.......................
    49 -- ................................................*......................
    50 -- .................................................*.....................
    51 -- ..................................................*....................
    52 -- ...................................................*...................
    53 -- ....................................................*..................
    54 -- .....................................................*.................
    55 -- ......................................................*................
    56 -- .......................................................*...............
    57 -- ........................................................*..............
    58 -- .........................................................*.............
    59 -- ..........................................................*............
    60 -- ...........................................................*...........
    61 -- ............................................................*..........
    62 -- .............................................................*.........
    63 -- ..............................................................*........
    64 -- ...............................................................*.......
    65 -- ................................................................*......
    66 -- .................................................................*.....
    67 -- ..................................................................*....
    68 -- ...................................................................*...
    69 -- ....................................................................*..
    70 -- .....................................................................*.
    71 -- ......................................................................*
    72 -- .......................................................................
    73 -- .......................................................................
    74 -- .......................................................................
    75 -- .......................................................................
    76 -- .......................................................................
    77 -- .......................................................................
    78 -- .......................................................................
    79 -- .......................................................................
    80 -- .......................................................................
    81 -- .......................................................................
    82 -- .......................................................................
    83 -- .......................................................................
    84 -- .......................................................................
    85 -- .......................................................................
    86 -- .......................................................................
    87 -- .......................................................................
    88 -- .......................................................................
    89 -- .......................................................................
    90 -- .......................................................................
    91 -- .......................................................................
    92 -- .......................................................................
    93 -- .......................................................................
    94 -- .......................................................................
    95 -- .......................................................................
    96 -- .......................................................................
    97 -- .......................................................................
    98 -- .......................................................................
    99 -- .......................................................................
   100 -- .......................................................................
   101 -- .......................................................................
   102 -- ..............................................**.......................
   103 -- ...................................................**..................
   104 -- ..........................................**...........................
   105 -- .............................**...................................*....
   106 -- ............................................................**.........
   107 -- .....................................**................................
   108 -- ...............................****....................................
   109 -- .............................*....................................*....
   110 -- ...********************************************************************
   111 -- .........................................***...........................
   112 -- ............*.***.................................*....................
   113 -- ..........*******........*.*......................*......*****.........
   114 -- ...........................*...............................*...........
   115 -- .........................................****..........................
   116 -- ...*..............****.............*.................*..........*......
   117 -- ...**************************..*****..............*..*************.....
   118 -- .......................................................................
   119 -- .....*.*...............................................................
   120 -- ...*******************************************....*********************
   121 -- .......................................................................
   122 -- ....................................*...............................**.
   123 -- ...**************************************.........*..******************
   124 -- .......................................................................
   125 -- .......................................................................
   126 -- ..........**.............*.............................................
   127 -- .........................................*****.........................
   128 -- ............................................*..........................
   129 -- .....****...............................................*........*.....
   130 -- .......................................................................
   131 -- ..............................................****.....................
   132 -- ........*...............................................*..............
   133 -- .....................................***...............................
   134 -- .**....................................................................
   135 -- .......................................................................
   136 -- .......................................................................
   137 -- .......................................................................
   138 -- .......................................................................
   139 -- .........................................*****.....**..................
   140 -- ..........................................**...........................
   141 -- .....................................****.............................*
   142 -- ................................................**.....................
   143 -- .......................................................................
   144 -- .......................................................................
   145 -- ...*******.......********.*.*..*****.................****.....****.....
   146 -- ......................................................**...............
   147 -- ....*.................***..............................................
   148 -- ..............***.................................*....................
   149 -- .......................................................................
   150 -- .......................................................................
   151 -- .......................................................................
   152 -- .........................................*****.....**..................
   153 -- ............*.***..........*......................*........*...........
   154 -- .........................................*****.....**..................
   155 -- ............*.***..........*......................*......*.*...........
   156 -- ............................................*..........................
   157 -- .....***...............................................................
   158 -- ............*****..........*......................*......*.*...........
   159 -- .............................**.....*****.........................*****
   160 -- ..............**.......................................................
   161 -- ....................................*****...........................***
   162 -- .......................................................................
   163 -- .......................................................................
   164 -- .....***.........................................................*.....
   165 -- .........*....................................................**.......
   166 -- ...**............********...*......*.................*..........*......
   167 -- .........*....................................................*........
   168 -- .........*................*...................................**.......
   169 -- ..........**.............*................................*.**.........
   170 -- ...**............********..........*.................*..........*......
   171 -- ..................****...............................*..........*......
   172 -- ..........................................................*.**.........
   173 -- ......................................................................*
   174 -- .....................................****.............................*
   175 -- ........................................*.............................*
   176 -- .........*................*....****...........................**.......
   177 -- ....................................................................**.
   178 -- ....*............*....***..............................................
   179 -- .......................................................................
   180 -- .....****.............................................***........*.....
   181 -- .............................................*.........................
   182 -- ....................................*****..........................****
   183 -- ...******........********...*......*.................****.......**.....
   184 -- .......................................................................
   185 -- ...**************************..*****..............*..*************.....
   186 -- ............................................................**.........
   187 -- .................................**....................................
   188 -- ..............**..................................*....................
   189 -- ..................****.............*.................*..........*......
   190 -- ..................*.*................................*..........*......
   191 -- .......................................................................
   192 -- ..................*.**...............................*..........*......
   193 -- ...............................**......................................
   194 -- ...........*.............*.............................................
   195 -- ....................*...........................................*......
   196 -- .......................................................................
   197 -- .......................................................................
   198 -- .......................................................................
   199 -- .......................................................................
   200 -- ..........*..............*.............................................
   201 -- ....................*................................*..........*......
   202 -- ..........**...........................................................
   203 -- ..................*.*...........................................*......
   204 -- ....*.................*.*..............................................
   205 -- ....................*................................*.................
   206 -- ......................*.*..............................................
   207 -- ....*...................*..............................................
   208 -- ................*.................................*....................
   209 -- ...............................*.**....................................
   210 -- ...................*.*.................................................
   211 -- ...*...............................*...................................
   212 -- ................................***....................................
   213 -- ...*..............****...............................*..........*......
   214 -- ...**************************************.........*..******************
   215 -- ..................*.............................................*......
   216 -- ..............***......................................................
   217 -- .........................................****..........................
   218 -- ......................***..............................................
   219 -- .............................**.....*****.........................*.***
   220 -- ....*.................*................................................
   221 -- ....*..................**..............................................
   222 -- ....*..................*...............................................
   223 -- ......................**...............................................
   224 -- .......................................................................
   225 -- .......................**..............................................
   226 -- ....*.................**...............................................
   227 -- .......................................................................
   228 -- .....................*...............................*.................
   229 -- ....................................*................................*.
   230 -- ............................................................*..........
   231 -- ...**.............*******..........*.................*..........*......
   232 -- .......................................................................
   233 -- .............................................................*.........
   234 -- ...............................***.....................................
   235 -- ...............................**.*....................................
   236 -- ....................**.................................................
   237 -- ...******........********...*......*.................*..*.......**.....
   238 -- .....................................................*..........*......
   239 -- ....................**...............................*.................
   240 -- ................................*.*....................................
   241 -- ......................................................................*
   242 -- ........................................*.............................*
   243 -- .......................................................................
   --------------------------------------------------------------------------------

    ID -- Partition (continued)
   --------------------------------------------------------------------------------
     1 -- ******************************
     2 -- ..............................
     3 -- ..............................
     4 -- ..............................
     5 -- ..............................
     6 -- ..............................
     7 -- ..............................
     8 -- ..............................
     9 -- ..............................
    10 -- ..............................
    11 -- ..............................
    12 -- ..............................
    13 -- ..............................
    14 -- ..............................
    15 -- ..............................
    16 -- ..............................
    17 -- ..............................
    18 -- ..............................
    19 -- ..............................
    20 -- ..............................
    21 -- ..............................
    22 -- ..............................
    23 -- ..............................
    24 -- ..............................
    25 -- ..............................
    26 -- ..............................
    27 -- ..............................
    28 -- ..............................
    29 -- ..............................
    30 -- ..............................
    31 -- ..............................
    32 -- ..............................
    33 -- ..............................
    34 -- ..............................
    35 -- ..............................
    36 -- ..............................
    37 -- ..............................
    38 -- ..............................
    39 -- ..............................
    40 -- ..............................
    41 -- ..............................
    42 -- ..............................
    43 -- ..............................
    44 -- ..............................
    45 -- ..............................
    46 -- ..............................
    47 -- ..............................
    48 -- ..............................
    49 -- ..............................
    50 -- ..............................
    51 -- ..............................
    52 -- ..............................
    53 -- ..............................
    54 -- ..............................
    55 -- ..............................
    56 -- ..............................
    57 -- ..............................
    58 -- ..............................
    59 -- ..............................
    60 -- ..............................
    61 -- ..............................
    62 -- ..............................
    63 -- ..............................
    64 -- ..............................
    65 -- ..............................
    66 -- ..............................
    67 -- ..............................
    68 -- ..............................
    69 -- ..............................
    70 -- ..............................
    71 -- ..............................
    72 -- *.............................
    73 -- .*............................
    74 -- ..*...........................
    75 -- ...*..........................
    76 -- ....*.........................
    77 -- .....*........................
    78 -- ......*.......................
    79 -- .......*......................
    80 -- ........*.....................
    81 -- .........*....................
    82 -- ..........*...................
    83 -- ...........*..................
    84 -- ............*.................
    85 -- .............*................
    86 -- ..............*...............
    87 -- ...............*..............
    88 -- ................*.............
    89 -- .................*............
    90 -- ..................*...........
    91 -- ...................*..........
    92 -- ....................*.........
    93 -- .....................*........
    94 -- ......................*.......
    95 -- .......................*......
    96 -- ........................*.....
    97 -- .........................*....
    98 -- ..........................*...
    99 -- ...........................*..
   100 -- ............................*.
   101 -- .............................*
   102 -- ..............................
   103 -- ..............................
   104 -- ..............................
   105 -- ..............................
   106 -- ..............*...............
   107 -- ..............................
   108 -- ..............................
   109 -- ..............................
   110 -- ******************************
   111 -- ......*.......................
   112 -- ..............................
   113 -- ..............*...............
   114 -- ..............................
   115 -- ..***.*.......................
   116 -- ..............................
   117 -- ..............*...............
   118 -- ...............***************
   119 -- ..............................
   120 -- ******************************
   121 -- ........**....................
   122 -- ..............................
   123 -- **............****************
   124 -- ........................******
   125 -- ........................**....
   126 -- ..............................
   127 -- ..*****.......................
   128 -- ..*...........................
   129 -- ..............................
   130 -- ...............***............
   131 -- ..............................
   132 -- ..............................
   133 -- ..............................
   134 -- ..............................
   135 -- ...............***.***********
   136 -- ...........**.................
   137 -- ..........***.................
   138 -- ...................***........
   139 -- ..************................
   140 -- ......*.......................
   141 -- **............................
   142 -- ..............................
   143 -- ...**.........................
   144 -- ........******................
   145 -- ..............................
   146 -- ..............................
   147 -- ..............................
   148 -- ..............................
   149 -- ...............*.*............
   150 -- ...............***.*****......
   151 -- ..........................****
   152 -- ..*****.******................
   153 -- ..............................
   154 -- ..*****.......................
   155 -- ..............................
   156 -- ..***.........................
   157 -- ..............................
   158 -- ..............................
   159 -- **............................
   160 -- ..............................
   161 -- **............................
   162 -- ........**...*................
   163 -- ...............***.***........
   164 -- ..............................
   165 -- ..............................
   166 -- ..............................
   167 -- ..............................
   168 -- ..............................
   169 -- ..............*...............
   170 -- ..............................
   171 -- ..............................
   172 -- ..............*...............
   173 -- *.............................
   174 -- *.............................
   175 -- *.............................
   176 -- ..............................
   177 -- ..............................
   178 -- ..............................
   179 -- ...........................**.
   180 -- ..............................
   181 -- .....*........................
   182 -- **............................
   183 -- ..............................
   184 -- ...............***.****.......
   185 -- ..............****************
   186 -- ..............................
   187 -- ..............................
   188 -- ..............................
   189 -- ..............................
   190 -- ..............................
   191 -- ...........................***
   192 -- ..............................
   193 -- ..............................
   194 -- ..............................
   195 -- ..............................
   196 -- ..........................***.
   197 -- ....................**........
   198 -- ...................**.........
   199 -- ...................*.*........
   200 -- ..............................
   201 -- ..............................
   202 -- ..............................
   203 -- ..............................
   204 -- ..............................
   205 -- ..............................
   206 -- ..............................
   207 -- ..............................
   208 -- ..............................
   209 -- ..............................
   210 -- ..............................
   211 -- ..............................
   212 -- ..............................
   213 -- ..............................
   214 -- **............*...............
   215 -- ..............................
   216 -- ..............................
   217 -- ..*****.......................
   218 -- ..............................
   219 -- **............................
   220 -- ..............................
   221 -- ..............................
   222 -- ..............................
   223 -- ..............................
   224 -- ..........................*..*
   225 -- ..............................
   226 -- ..............................
   227 -- ......................**......
   228 -- ..............................
   229 -- ..............................
   230 -- ..............*...............
   231 -- ..............................
   232 -- ............................**
   233 -- ..............*...............
   234 -- ..............................
   235 -- ..............................
   236 -- ..............................
   237 -- ..............................
   238 -- ..............................
   239 -- ..............................
   240 -- ..............................
   241 -- **............................
   242 -- **............................
   243 -- **............................
   --------------------------------------------------------------------------------

   Summary statistics for informative taxon bipartitions
      (saved to file "18S_28S_COI_codon_renamed_modified.nex.tstat"):

    ID   #obs     Probab.     Sd(s)+      Min(s)      Max(s)   Nruns
   ------------------------------------------------------------------
   102  13188    1.000000    0.000000    1.000000    1.000000    2
   103  13188    1.000000    0.000000    1.000000    1.000000    2
   104  13188    1.000000    0.000000    1.000000    1.000000    2
   105  13188    1.000000    0.000000    1.000000    1.000000    2
   106  13188    1.000000    0.000000    1.000000    1.000000    2
   107  13188    1.000000    0.000000    1.000000    1.000000    2
   108  13188    1.000000    0.000000    1.000000    1.000000    2
   109  13188    1.000000    0.000000    1.000000    1.000000    2
   110  13188    1.000000    0.000000    1.000000    1.000000    2
   111  13188    1.000000    0.000000    1.000000    1.000000    2
   112  13188    1.000000    0.000000    1.000000    1.000000    2
   113  13188    1.000000    0.000000    1.000000    1.000000    2
   114  13188    1.000000    0.000000    1.000000    1.000000    2
   115  13188    1.000000    0.000000    1.000000    1.000000    2
   116  13188    1.000000    0.000000    1.000000    1.000000    2
   117  13188    1.000000    0.000000    1.000000    1.000000    2
   118  13188    1.000000    0.000000    1.000000    1.000000    2
   119  13188    1.000000    0.000000    1.000000    1.000000    2
   120  13188    1.000000    0.000000    1.000000    1.000000    2
   121  13188    1.000000    0.000000    1.000000    1.000000    2
   122  13188    1.000000    0.000000    1.000000    1.000000    2
   123  13188    1.000000    0.000000    1.000000    1.000000    2
   124  13188    1.000000    0.000000    1.000000    1.000000    2
   125  13188    1.000000    0.000000    1.000000    1.000000    2
   126  13188    1.000000    0.000000    1.000000    1.000000    2
   127  13188    1.000000    0.000000    1.000000    1.000000    2
   128  13188    1.000000    0.000000    1.000000    1.000000    2
   129  13188    1.000000    0.000000    1.000000    1.000000    2
   130  13188    1.000000    0.000000    1.000000    1.000000    2
   131  13188    1.000000    0.000000    1.000000    1.000000    2
   132  13188    1.000000    0.000000    1.000000    1.000000    2
   133  13188    1.000000    0.000000    1.000000    1.000000    2
   134  13188    1.000000    0.000000    1.000000    1.000000    2
   135  13188    1.000000    0.000000    1.000000    1.000000    2
   136  13188    1.000000    0.000000    1.000000    1.000000    2
   137  13188    1.000000    0.000000    1.000000    1.000000    2
   138  13188    1.000000    0.000000    1.000000    1.000000    2
   139  13188    1.000000    0.000000    1.000000    1.000000    2
   140  13188    1.000000    0.000000    1.000000    1.000000    2
   141  13188    1.000000    0.000000    1.000000    1.000000    2
   142  13188    1.000000    0.000000    1.000000    1.000000    2
   143  13188    1.000000    0.000000    1.000000    1.000000    2
   144  13188    1.000000    0.000000    1.000000    1.000000    2
   145  13188    1.000000    0.000000    1.000000    1.000000    2
   146  13188    1.000000    0.000000    1.000000    1.000000    2
   147  13188    1.000000    0.000000    1.000000    1.000000    2
   148  13188    1.000000    0.000000    1.000000    1.000000    2
   149  13187    0.999924    0.000107    0.999848    1.000000    2
   150  13175    0.999014    0.000107    0.998938    0.999090    2
   151  13174    0.998938    0.000643    0.998483    0.999393    2
   152  13171    0.998711    0.000751    0.998180    0.999242    2
   153  13167    0.998408    0.000965    0.997725    0.999090    2
   154  13167    0.998408    0.000751    0.997877    0.998938    2
   155  13162    0.998029    0.000429    0.997725    0.998332    2
   156  13155    0.997498    0.000322    0.997270    0.997725    2
   157  13145    0.996739    0.001609    0.995602    0.997877    2
   158  13110    0.994086    0.000858    0.993479    0.994692    2
   159  13105    0.993706    0.008257    0.987868    0.999545    2
   160  13087    0.992342    0.000107    0.992266    0.992417    2
   161  13077    0.991583    0.008686    0.985441    0.997725    2
   162  13004    0.986048    0.000429    0.985745    0.986351    2
   163  12969    0.983394    0.005040    0.979830    0.986958    2
   164  12908    0.978769    0.005147    0.975129    0.982408    2
   165  12809    0.971262    0.010831    0.963603    0.978920    2
   166  12809    0.971262    0.010831    0.963603    0.978920    2
   167  12809    0.971262    0.010831    0.963603    0.978920    2
   168  12809    0.971262    0.010831    0.963603    0.978920    2
   169  12785    0.969442    0.000751    0.968911    0.969973    2
   170  12779    0.968987    0.011474    0.960874    0.977100    2
   171  12626    0.957386    0.008579    0.951319    0.963452    2
   172  12528    0.949955    0.001072    0.949196    0.950713    2
   173  12153    0.921520    0.110988    0.843039    1.000000    2
   174  12146    0.920989    0.111739    0.841978    1.000000    2
   175  12146    0.920989    0.111739    0.841978    1.000000    2
   176  11902    0.902487    0.012654    0.893540    0.911435    2
   177  11251    0.853124    0.006112    0.848802    0.857446    2
   178  11004    0.834395    0.000000    0.834395    0.834395    2
   179  10930    0.828784    0.003432    0.826357    0.831210    2
   180  10838    0.821808    0.003003    0.819685    0.823931    2
   181  10701    0.811419    0.004182    0.808462    0.814377    2
   182  10680    0.809827    0.003860    0.807097    0.812557    2
   183  10627    0.805808    0.010402    0.798453    0.813163    2
   184  10587    0.802775    0.003324    0.800425    0.805126    2
   185  10459    0.793069    0.004182    0.790112    0.796027    2
   186   9680    0.734001    0.001716    0.732787    0.735214    2
   187   7817    0.592736    0.002895    0.590689    0.594783    2
   188   7327    0.555581    0.008043    0.549894    0.561268    2
   189   7208    0.546557    0.009222    0.540036    0.553079    2
   190   6812    0.516530    0.003003    0.514407    0.518653    2
   191   6459    0.489763    0.007828    0.484228    0.495299    2
   192   6424    0.487109    0.005576    0.483167    0.491052    2
   193   5221    0.395890    0.002681    0.393995    0.397786    2
   194   5063    0.383910    0.001394    0.382924    0.384895    2
   195   5023    0.380877    0.010616    0.373370    0.388383    2
   196   4503    0.341447    0.011474    0.333333    0.349560    2
   197   4426    0.335608    0.003432    0.333182    0.338035    2
   198   4396    0.333333    0.014584    0.323021    0.343646    2
   199   4366    0.331059    0.011152    0.323173    0.338944    2
   200   4300    0.326054    0.005576    0.322111    0.329997    2
   201   3904    0.296027    0.000429    0.295723    0.296330    2
   202   3825    0.290036    0.004182    0.287079    0.292994    2
   203   3789    0.287307    0.011045    0.279497    0.295117    2
   204   3751    0.284425    0.000751    0.283894    0.284956    2
   205   3432    0.260237    0.000858    0.259630    0.260843    2
   206   3422    0.259478    0.003217    0.257204    0.261753    2
   207   3366    0.255232    0.003217    0.252957    0.257507    2
   208   3321    0.251820    0.003753    0.249166    0.254474    2
   209   3236    0.245375    0.008364    0.239460    0.251289    2
   210   3057    0.231802    0.001823    0.230513    0.233091    2
   211   3052    0.231423    0.000858    0.230816    0.232029    2
   212   2895    0.219518    0.002466    0.217774    0.221262    2
   213   2835    0.214968    0.006541    0.210343    0.219594    2
   214   2720    0.206248    0.004504    0.203063    0.209433    2
   215   2603    0.197376    0.004611    0.194116    0.200637    2
   216   2537    0.192372    0.003968    0.189566    0.195177    2
   217   2463    0.186761    0.003110    0.184562    0.188960    2
   218   2435    0.184638    0.001180    0.183803    0.185472    2
   219   2427    0.184031    0.004826    0.180619    0.187443    2
   220   2377    0.180240    0.002037    0.178799    0.181680    2
   221   2328    0.176524    0.000214    0.176372    0.176676    2
   222   2321    0.175993    0.001609    0.174856    0.177131    2
   223   2300    0.174401    0.001930    0.173036    0.175766    2
   224   2224    0.168638    0.003432    0.166212    0.171065    2
   225   2042    0.154838    0.002359    0.153170    0.156506    2
   226   2034    0.154231    0.003003    0.152108    0.156354    2
   227   1967    0.149151    0.002252    0.147558    0.150743    2
   228   1953    0.148089    0.004397    0.144980    0.151198    2
   229   1922    0.145739    0.006863    0.140886    0.150591    2
   230   1819    0.137928    0.000965    0.137246    0.138611    2
   231   1805    0.136867    0.010831    0.129208    0.144525    2
   232   1798    0.136336    0.005791    0.132241    0.140431    2
   233   1689    0.128071    0.000751    0.127540    0.128602    2
   234   1637    0.124128    0.000107    0.124052    0.124204    2
   235   1634    0.123901    0.002574    0.122081    0.125720    2
   236   1493    0.113209    0.005040    0.109645    0.116773    2
   237   1429    0.108356    0.004611    0.105096    0.111617    2
   238   1400    0.106157    0.002359    0.104489    0.107825    2
   239   1341    0.101683    0.002037    0.100243    0.103124    2
   240   1324    0.100394    0.001287    0.099484    0.101304    2
   241   1042    0.079011    0.111739    0.000000    0.158022    1 *
   242   1042    0.079011    0.111739    0.000000    0.158022    1 *
   243   1035    0.078480    0.110988    0.000000    0.156961    1 *
   ------------------------------------------------------------------
   + Convergence diagnostic (standard deviation of split frequencies)
     should approach 0.0 as runs converge.

   * The partition was not found in all runs so the values are unreliable

   Summary statistics for branch and node parameters
      (saved to file "18S_28S_COI_codon_renamed_modified.nex.vstat"):

                                                 95% HPD Interval
                                               --------------------
   Parameter            Mean       Variance     Lower       Upper       Median     PSRF+  Nruns
   --------------------------------------------------------------------------------------------
   length{all}[1]      0.377353    0.002470    0.281529    0.475952    0.375173    1.001    2
   length{all}[2]      0.441720    0.002486    0.352579    0.547502    0.439428    1.000    2
   length{all}[3]      0.494357    0.002799    0.388185    0.593973    0.492627    1.001    2
   length{all}[4]      0.038140    0.000063    0.023881    0.054030    0.037490    1.000    2
   length{all}[5]      0.001248    0.000002    0.000001    0.003805    0.000881    1.000    2
   length{all}[6]      0.002180    0.000003    0.000001    0.005395    0.001803    1.000    2
   length{all}[7]      0.129942    0.000241    0.101636    0.160831    0.129318    1.001    2
   length{all}[8]      0.001269    0.000002    0.000000    0.003721    0.000887    1.000    2
   length{all}[9]      0.011041    0.000114    0.000001    0.032340    0.007826    1.002    2
   length{all}[10]     0.020512    0.000482    0.000127    0.048360    0.015206    1.001    2
   length{all}[11]     0.004858    0.000008    0.000338    0.010570    0.004301    1.000    2
   length{all}[12]     0.001952    0.000004    0.000000    0.005758    0.001360    1.000    2
   length{all}[13]     0.111347    0.000367    0.074784    0.149242    0.110952    1.002    2
   length{all}[14]     0.190929    0.000637    0.143443    0.239490    0.189798    1.000    2
   length{all}[15]     0.005714    0.000007    0.001277    0.010750    0.005338    1.000    2
   length{all}[16]     0.001189    0.000001    0.000000    0.003574    0.000819    1.000    2
   length{all}[17]     0.010015    0.000018    0.002392    0.018185    0.009485    1.000    2
   length{all}[18]     0.243631    0.001464    0.180754    0.319745    0.245445    1.001    2
   length{all}[19]     0.003265    0.000006    0.000000    0.008218    0.002669    1.000    2
   length{all}[20]     0.003211    0.000006    0.000000    0.007783    0.002707    1.000    2
   length{all}[21]     0.013056    0.000083    0.000000    0.029617    0.011680    1.000    2
   length{all}[22]     0.056002    0.000424    0.020490    0.096993    0.053104    1.000    2
   length{all}[23]     0.001201    0.000002    0.000000    0.003614    0.000824    1.000    2
   length{all}[24]     0.001171    0.000001    0.000000    0.003523    0.000816    1.000    2
   length{all}[25]     0.003325    0.000004    0.000133    0.007315    0.002908    1.000    2
   length{all}[26]     0.010413    0.000018    0.002974    0.018972    0.009850    1.000    2
   length{all}[27]     0.160034    0.000594    0.115687    0.208898    0.158682    1.000    2
   length{all}[28]     0.059860    0.000865    0.010516    0.117650    0.055598    1.000    2
   length{all}[29]     0.180099    0.000606    0.132862    0.228700    0.179067    1.001    2
   length{all}[30]     0.013095    0.000148    0.000005    0.037584    0.009587    1.000    2
   length{all}[31]     0.196077    0.000934    0.140348    0.258701    0.194457    1.001    2
   length{all}[32]     0.001676    0.000002    0.000000    0.004628    0.001275    1.001    2
   length{all}[33]     0.002015    0.000004    0.000000    0.005847    0.001467    1.000    2
   length{all}[34]     0.002659    0.000005    0.000001    0.006879    0.002151    1.000    2
   length{all}[35]     0.003494    0.000004    0.000280    0.007440    0.003104    1.001    2
   length{all}[36]     0.020106    0.000034    0.009031    0.031953    0.019801    1.000    2
   length{all}[37]     0.042238    0.001523    0.000008    0.122221    0.031195    1.002    2
   length{all}[38]     0.001834    0.000003    0.000000    0.005369    0.001304    1.000    2
   length{all}[39]     0.002238    0.000003    0.000001    0.005672    0.001827    1.000    2
   length{all}[40]     0.097457    0.001195    0.033739    0.164020    0.095124    1.001    2
   length{all}[41]     0.036240    0.000635    0.000137    0.084109    0.030698    1.000    2
   length{all}[42]     0.106905    0.000512    0.063893    0.151674    0.105629    1.000    2
   length{all}[43]     0.001283    0.000002    0.000000    0.003874    0.000897    1.000    2
   length{all}[44]     0.001266    0.000002    0.000000    0.003747    0.000890    1.000    2
   length{all}[45]     0.033837    0.000215    0.009072    0.063626    0.031940    1.000    2
   length{all}[46]     0.129380    0.001031    0.067817    0.194327    0.128504    1.000    2
   length{all}[47]     0.006826    0.000010    0.001643    0.013005    0.006470    1.002    2
   length{all}[48]     0.005693    0.000008    0.000902    0.011335    0.005225    1.000    2
   length{all}[49]     0.468853    0.003718    0.358300    0.592049    0.465087    1.001    2
   length{all}[50]     0.189895    0.001055    0.130961    0.255601    0.188152    1.000    2
   length{all}[51]     0.004258    0.000005    0.000571    0.008751    0.003871    1.000    2
   length{all}[52]     0.057279    0.000575    0.015257    0.104106    0.054889    1.000    2
   length{all}[53]     0.054423    0.000558    0.013306    0.100226    0.051034    1.000    2
   length{all}[54]     0.022162    0.000174    0.002929    0.049299    0.019493    1.000    2
   length{all}[55]     0.006152    0.000036    0.000000    0.018552    0.004317    1.000    2
   length{all}[56]     0.006205    0.000038    0.000000    0.018205    0.004371    1.000    2
   length{all}[57]     0.006107    0.000038    0.000000    0.018271    0.004204    1.000    2
   length{all}[58]     0.040098    0.000269    0.011177    0.071754    0.037939    1.000    2
   length{all}[59]     0.109691    0.000746    0.058958    0.161876    0.107511    1.001    2
   length{all}[60]     0.013289    0.000092    0.000008    0.031371    0.011144    1.001    2
   length{all}[61]     0.006689    0.000046    0.000001    0.020144    0.004570    1.000    2
   length{all}[62]     0.006200    0.000040    0.000001    0.019096    0.004272    1.000    2
   length{all}[63]     0.018974    0.000287    0.000003    0.052519    0.014441    1.000    2
   length{all}[64]     0.091018    0.000734    0.042441    0.145956    0.088691    1.000    2
   length{all}[65]     0.006327    0.000041    0.000000    0.019021    0.004338    1.000    2
   length{all}[66]     0.090864    0.000625    0.046794    0.141145    0.088344    1.000    2
   length{all}[67]     0.006425    0.000040    0.000001    0.019285    0.004448    1.000    2
   length{all}[68]     0.376361    0.003158    0.272632    0.487624    0.371992    1.000    2
   length{all}[69]     0.023160    0.000265    0.000134    0.054839    0.019703    1.000    2
   length{all}[70]     0.010390    0.000111    0.000001    0.031206    0.007074    1.000    2
   length{all}[71]     0.132595    0.001014    0.073039    0.195188    0.130352    1.000    2
   length{all}[72]     0.171672    0.001704    0.086643    0.255648    0.172326    1.020    2
   length{all}[73]     0.315197    0.003185    0.207403    0.425990    0.310665    1.002    2
   length{all}[74]     0.006709    0.000045    0.000000    0.019944    0.004650    1.000    2
   length{all}[75]     0.137060    0.000969    0.081535    0.201911    0.134642    1.000    2
   length{all}[76]     0.021570    0.000162    0.001864    0.046649    0.019193    1.000    2
   length{all}[77]     0.009784    0.000092    0.000001    0.029071    0.006876    1.000    2
   length{all}[78]     0.069485    0.000553    0.027014    0.116038    0.067328    1.000    2
   length{all}[79]     0.332996    0.002456    0.237659    0.429814    0.330387    1.001    2
   length{all}[80]     0.042453    0.000334    0.012130    0.079502    0.039983    1.000    2
   length{all}[81]     0.015140    0.000112    0.000087    0.035619    0.012840    1.000    2
   length{all}[82]     0.018310    0.000126    0.000753    0.039649    0.016252    1.000    2
   length{all}[83]     0.034329    0.000229    0.009228    0.064602    0.031953    1.000    2
   length{all}[84]     0.054269    0.000359    0.021810    0.093126    0.052162    1.000    2
   length{all}[85]     0.223714    0.001991    0.140448    0.311315    0.221036    1.000    2
   length{all}[86]     0.403772    0.003099    0.303629    0.518548    0.401704    1.001    2
   length{all}[87]     0.143684    0.001123    0.081974    0.209970    0.140817    1.000    2
   length{all}[88]     0.025160    0.000187    0.003999    0.051729    0.022883    1.000    2
   length{all}[89]     0.009012    0.000071    0.000000    0.025969    0.006566    1.000    2
   length{all}[90]     0.554505    0.011493    0.351909    0.769760    0.550383    1.000    2
   length{all}[91]     0.006184    0.000039    0.000000    0.018648    0.004176    1.000    2
   length{all}[92]     0.006159    0.000038    0.000003    0.018348    0.004217    1.000    2
   length{all}[93]     0.006279    0.000040    0.000000    0.018932    0.004282    1.000    2
   length{all}[94]     0.181638    0.001454    0.108471    0.256930    0.178242    1.000    2
   length{all}[95]     0.088998    0.000686    0.041708    0.142450    0.086662    1.000    2
   length{all}[96]     0.008819    0.000077    0.000001    0.026684    0.006013    1.000    2
   length{all}[97]     0.033989    0.000453    0.001524    0.075434    0.030032    1.000    2
   length{all}[98]     0.032461    0.000262    0.000167    0.062435    0.030475    1.001    2
   length{all}[99]     0.006237    0.000039    0.000002    0.019151    0.004380    1.000    2
   length{all}[100]    0.023571    0.000284    0.000306    0.056693    0.019597    1.000    2
   length{all}[101]    0.017526    0.000156    0.000439    0.042269    0.014655    1.000    2
   length{all}[102]    1.369468    0.011582    1.148842    1.575659    1.366156    1.001    2
   length{all}[103]    0.534127    0.004340    0.409197    0.666491    0.531953    1.001    2
   length{all}[104]    0.055936    0.000588    0.011011    0.101832    0.053039    1.000    2
   length{all}[105]    0.214118    0.001199    0.147721    0.283265    0.212812    1.000    2
   length{all}[106]    0.176477    0.001170    0.109900    0.243845    0.174702    1.001    2
   length{all}[107]    0.616169    0.004558    0.488196    0.749119    0.614182    1.001    2
   length{all}[108]    0.263357    0.000991    0.202582    0.324920    0.262076    1.000    2
   length{all}[109]    0.147010    0.000839    0.091663    0.204848    0.145748    1.000    2
   length{all}[110]    0.239361    0.001790    0.159476    0.323460    0.236983    1.000    2
   length{all}[111]    0.073658    0.000376    0.036972    0.112184    0.072197    1.000    2
   length{all}[112]    0.041357    0.000221    0.015480    0.071613    0.039931    1.000    2
   length{all}[113]    0.054351    0.000283    0.023837    0.088134    0.053002    1.000    2
   length{all}[114]    0.212174    0.001279    0.145030    0.283404    0.211285    1.000    2
   length{all}[115]    0.085593    0.000548    0.042048    0.131161    0.083975    1.000    2
   length{all}[116]    0.211793    0.000750    0.160148    0.267037    0.210376    1.000    2
   length{all}[117]    0.057431    0.000316    0.025814    0.093094    0.055724    1.001    2
   length{all}[118]    0.103167    0.001063    0.042307    0.168255    0.101050    1.001    2
   length{all}[119]    0.010153    0.000015    0.003116    0.017418    0.009648    1.000    2
   length{all}[120]    0.261385    0.001791    0.183504    0.348949    0.259066    1.000    2
   length{all}[121]    0.052003    0.000425    0.016899    0.094399    0.049177    1.001    2
   length{all}[122]    0.529378    0.004816    0.392679    0.668099    0.530402    1.002    2
   length{all}[123]    0.267840    0.001529    0.192684    0.343457    0.266452    1.000    2
   length{all}[124]    0.093817    0.000792    0.039800    0.148086    0.091789    1.001    2
   length{all}[125]    0.082356    0.000747    0.033718    0.137129    0.080083    1.000    2
   length{all}[126]    0.163925    0.000702    0.114586    0.218736    0.162970    1.001    2
   length{all}[127]    0.090710    0.000588    0.048512    0.141073    0.089030    1.000    2
   length{all}[128]    0.156190    0.000764    0.101738    0.210428    0.154864    1.000    2
   length{all}[129]    0.132353    0.000535    0.090204    0.180914    0.131109    1.000    2
   length{all}[130]    0.204469    0.001629    0.129699    0.284209    0.202259    1.000    2
   length{all}[131]    0.309092    0.002263    0.220204    0.404319    0.307202    1.000    2
   length{all}[132]    0.145978    0.000583    0.100767    0.193852    0.145479    1.001    2
   length{all}[133]    0.222936    0.002960    0.120986    0.331409    0.220311    1.000    2
   length{all}[134]    0.161088    0.001251    0.096091    0.234372    0.159466    1.000    2
   length{all}[135]    0.146093    0.001186    0.079051    0.211819    0.144766    1.000    2
   length{all}[136]    0.107370    0.000701    0.059908    0.162256    0.105108    1.000    2
   length{all}[137]    0.103926    0.000745    0.053569    0.157741    0.101360    1.000    2
   length{all}[138]    0.094584    0.000734    0.046285    0.149570    0.092469    1.000    2
   length{all}[139]    0.178378    0.001171    0.116099    0.247537    0.176249    1.000    2
   length{all}[140]    0.141697    0.000943    0.081377    0.201470    0.141247    1.000    2
   length{all}[141]    0.367559    0.003482    0.255363    0.486339    0.364039    1.010    2
   length{all}[142]    0.341509    0.002515    0.249414    0.441225    0.338817    1.001    2
   length{all}[143]    0.109370    0.000810    0.055322    0.165716    0.106922    1.000    2
   length{all}[144]    0.229528    0.001848    0.149946    0.315793    0.227978    1.000    2
   length{all}[145]    0.042468    0.000179    0.019014    0.070068    0.041373    1.000    2
   length{all}[146]    0.104445    0.000709    0.054605    0.157020    0.102239    1.000    2
   length{all}[147]    0.158885    0.000689    0.109726    0.212133    0.157689    1.001    2
   length{all}[148]    0.152874    0.000488    0.110638    0.196339    0.151914    1.000    2
   length{all}[149]    0.032038    0.000252    0.005789    0.063575    0.029480    1.000    2
   length{all}[150]    0.092052    0.000705    0.041741    0.143928    0.089918    1.000    2
   length{all}[151]    0.116057    0.001828    0.031646    0.197484    0.116045    1.001    2
   length{all}[152]    0.101417    0.000756    0.049734    0.154371    0.099882    1.000    2
   length{all}[153]    0.028623    0.000167    0.006733    0.054573    0.027067    1.000    2
   length{all}[154]    0.083916    0.000642    0.038239    0.136823    0.081689    1.000    2
   length{all}[155]    0.025443    0.000151    0.003977    0.048619    0.023788    1.000    2
   length{all}[156]    0.034557    0.000231    0.008792    0.064928    0.032353    1.000    2
   length{all}[157]    0.044817    0.000545    0.003506    0.087908    0.042519    1.000    2
   length{all}[158]    0.039564    0.000254    0.009345    0.070005    0.038340    1.001    2
   length{all}[159]    0.059184    0.000408    0.021782    0.099179    0.057170    1.000    2
   length{all}[160]    0.002551    0.000003    0.000102    0.006146    0.002142    1.000    2
   length{all}[161]    0.092775    0.000805    0.041481    0.149611    0.090624    1.000    2
   length{all}[162]    0.044364    0.000338    0.011718    0.080456    0.041773    1.000    2
   length{all}[163]    0.078989    0.000595    0.032346    0.126354    0.077022    1.000    2
   length{all}[164]    0.052170    0.000609    0.006025    0.098050    0.050410    1.001    2
   length{all}[165]    0.076989    0.000470    0.035592    0.118819    0.075795    1.000    2
   length{all}[166]    0.052551    0.000259    0.022613    0.084704    0.051222    1.000    2
   length{all}[167]    0.075820    0.000516    0.032057    0.120353    0.074447    1.000    2
   length{all}[168]    0.097642    0.000538    0.054515    0.143491    0.095964    1.000    2
   length{all}[169]    0.025600    0.000202    0.003213    0.053695    0.023104    1.000    2
   length{all}[170]    0.053693    0.000309    0.020197    0.087385    0.052395    1.000    2
   length{all}[171]    0.005296    0.000008    0.000516    0.010837    0.004854    1.000    2
   length{all}[172]    0.027159    0.000183    0.005042    0.053281    0.024997    1.000    2
   length{all}[173]    0.118361    0.001687    0.042504    0.200011    0.114696    1.000    2
   length{all}[174]    0.098760    0.001225    0.035834    0.168410    0.095503    1.000    2
   length{all}[175]    0.277881    0.002625    0.180662    0.379681    0.277175    1.002    2
   length{all}[176]    0.055128    0.000315    0.021922    0.090443    0.053503    1.000    2
   length{all}[177]    0.035719    0.000386    0.004213    0.074735    0.032216    1.000    2
   length{all}[178]    0.069882    0.000447    0.029253    0.111042    0.068592    1.001    2
   length{all}[179]    0.049406    0.000785    0.000016    0.099541    0.046859    1.000    2
   length{all}[180]    0.028861    0.000164    0.007091    0.054523    0.027415    1.000    2
   length{all}[181]    0.044880    0.000673    0.001944    0.094663    0.040778    1.000    2
   length{all}[182]    0.040945    0.000281    0.012113    0.074225    0.038629    1.000    2
   length{all}[183]    0.054706    0.000351    0.020075    0.092785    0.053397    1.000    2
   length{all}[184]    0.032582    0.000304    0.004151    0.067386    0.029794    1.000    2
   length{all}[185]    0.038524    0.000227    0.011007    0.067497    0.036872    1.001    2
   length{all}[186]    0.011679    0.000082    0.000001    0.030013    0.009548    1.000    2
   length{all}[187]    0.003228    0.000005    0.000002    0.007734    0.002781    1.000    2
   length{all}[188]    0.002972    0.000007    0.000000    0.008093    0.002284    1.000    2
   length{all}[189]    0.003024    0.000005    0.000001    0.007460    0.002483    1.000    2
   length{all}[190]    0.006371    0.000014    0.000007    0.013546    0.005896    1.000    2
   length{all}[191]    0.045510    0.000844    0.000008    0.097654    0.042141    1.000    2
   length{all}[192]    0.004135    0.000010    0.000000    0.010318    0.003445    1.000    2
   length{all}[193]    0.002299    0.000004    0.000001    0.006044    0.001814    1.000    2
   length{all}[194]    0.002242    0.000004    0.000001    0.006432    0.001662    1.000    2
   length{all}[195]    0.011444    0.000061    0.000004    0.025645    0.010444    1.001    2
   length{all}[196]    0.048211    0.001419    0.000001    0.119928    0.039851    1.001    2
   length{all}[197]    0.006127    0.000038    0.000001    0.018478    0.004264    1.000    2
   length{all}[198]    0.006419    0.000039    0.000002    0.018821    0.004513    1.000    2
   length{all}[199]    0.006165    0.000038    0.000000    0.018403    0.004227    1.000    2
   length{all}[200]    0.001962    0.000004    0.000000    0.005712    0.001361    1.000    2
   length{all}[201]    0.009470    0.000051    0.000009    0.022957    0.007929    1.000    2
   length{all}[202]    0.001740    0.000003    0.000000    0.005222    0.001210    1.000    2
   length{all}[203]    0.006042    0.000015    0.000010    0.013294    0.005408    1.000    2
   length{all}[204]    0.001544    0.000002    0.000001    0.004582    0.001103    1.000    2
   length{all}[205]    0.010799    0.000060    0.000003    0.025317    0.009511    1.000    2
   length{all}[206]    0.001511    0.000002    0.000001    0.004285    0.001103    1.000    2
   length{all}[207]    0.001603    0.000002    0.000001    0.004725    0.001162    1.000    2
   length{all}[208]    0.001587    0.000002    0.000000    0.004760    0.001117    1.000    2
   length{all}[209]    0.001875    0.000003    0.000000    0.005473    0.001345    1.000    2
   length{all}[210]    0.002571    0.000005    0.000000    0.007049    0.001991    1.000    2
   length{all}[211]    0.004000    0.000013    0.000002    0.011295    0.002932    1.001    2
   length{all}[212]    0.001509    0.000002    0.000000    0.004421    0.001065    1.000    2
   length{all}[213]    0.003176    0.000008    0.000003    0.008760    0.002500    1.001    2
   length{all}[214]    0.036991    0.000242    0.011028    0.068418    0.035145    1.000    2
   length{all}[215]    0.003866    0.000009    0.000012    0.009518    0.003222    1.000    2
   length{all}[216]    0.001272    0.000002    0.000001    0.003754    0.000876    1.002    2
   length{all}[217]    0.023809    0.000234    0.001645    0.053628    0.020744    1.000    2
   length{all}[218]    0.001238    0.000002    0.000000    0.003713    0.000841    1.000    2
   length{all}[219]    0.045599    0.000339    0.013159    0.079898    0.043446    1.000    2
   length{all}[220]    0.001187    0.000001    0.000000    0.003578    0.000821    1.000    2
   length{all}[221]    0.001217    0.000002    0.000002    0.003740    0.000826    1.000    2
   length{all}[222]    0.001245    0.000002    0.000002    0.003782    0.000884    1.000    2
   length{all}[223]    0.001234    0.000002    0.000001    0.003715    0.000850    1.000    2
   length{all}[224]    0.020139    0.000228    0.000025    0.047064    0.017148    1.000    2
   length{all}[225]    0.001226    0.000001    0.000001    0.003555    0.000850    1.001    2
   length{all}[226]    0.001271    0.000002    0.000001    0.003807    0.000892    1.000    2
   length{all}[227]    0.034883    0.000389    0.001740    0.073484    0.031195    1.000    2
   length{all}[228]    0.008423    0.000066    0.000017    0.025591    0.005975    1.001    2
   length{all}[229]    0.050239    0.001128    0.001656    0.114822    0.042862    1.001    2
   length{all}[230]    0.006509    0.000045    0.000004    0.018775    0.004458    0.999    2
   length{all}[231]    0.033279    0.000179    0.008610    0.058663    0.031667    1.000    2
   length{all}[232]    0.018036    0.000242    0.000020    0.050289    0.014029    0.999    2
   length{all}[233]    0.006414    0.000039    0.000002    0.018585    0.004621    0.999    2
   length{all}[234]    0.001551    0.000002    0.000000    0.004286    0.001159    1.000    2
   length{all}[235]    0.001589    0.000002    0.000001    0.004490    0.001147    1.000    2
   length{all}[236]    0.011254    0.000066    0.000016    0.026891    0.010053    1.000    2
   length{all}[237]    0.056940    0.000372    0.019009    0.093376    0.055523    1.000    2
   length{all}[238]    0.006335    0.000040    0.000004    0.018896    0.004361    0.999    2
   length{all}[239]    0.010057    0.000059    0.000008    0.024543    0.008244    1.005    2
   length{all}[240]    0.001667    0.000002    0.000000    0.005081    0.001214    1.000    2
   length{all}[241]    0.112884    0.001918    0.038123    0.203907    0.108887     NA      1 *
   length{all}[242]    0.275260    0.002439    0.185148    0.373765    0.273876     NA      1 *
   length{all}[243]    0.089103    0.001314    0.023698    0.156857    0.083706     NA      1 *
   --------------------------------------------------------------------------------------------
   + Convergence diagnostic (PSRF = Potential Scale Reduction Factor; Gelman
     and Rubin, 1992) should approach 1.0 as runs converge. NA is reported when
     deviation of parameter values within all runs is 0 or when a parameter
     value (a branch length, for instance) is not sampled in all runs.
   * The partition was not found in all runs so the values are unreliable.


   Summary statistics for partitions with frequency >= 0.10 in at least one run:
       Average standard deviation of split frequencies = 0.007414
       Maximum standard deviation of split frequencies = 0.111739
       Average PSRF for parameter values ( excluding NA and >10.0 ) = 1.000
       Maximum PSRF for parameter values = 1.020


   Clade credibility values:

   Subtree rooted at node 151:

                                        /--------------------- D21_Pontostrati~ (4)
                                        |
                                        |               /----- 518_Pontostrat~ (19)
                                        |               |
                                        |               |----- 300_Pontostrat~ (21)
                                        |         /--52-+
                                   /-100+         |     |----- 520_Pontostrat~ (54)
                                   |    |         |     |
                                   |    |         |     \----- 299_Pontostrat~ (65)
                                   |    |    /-96-+
                                   |    |    |    |----------- K30_Pontostrat~ (20)
                                   |    |    |    |
                                   |    \-55-+    \----------- D46_Pontostrat~ (22)
                                   |         |
                             /--97-+         \---------------- D24_Pontostrat~ (36)
                             |     |
                             |     |                    /----- D15_Pontostrati~ (5)
                             |     |                    |
                             |     |                    |----- D37_Pontostrat~ (23)
                             |     |              /-100-+
                        /-97-+     |              |     |----- D25_Pontostrat~ (24)
                        |    |     |              |     |
                        |    |     \------83------+     \----- D47_Pontostrat~ (25)
                        |    |                    |
                        |    |                    \----------- K93_Pontostrat~ (18)
                        |    |
                        |    \-------------------------------- 521_Pontostrat~ (29)
                        |
                        |                               /----- 304_Pontostrati~ (6)
                   /-81-+                         /-100-+
                   |    |                         |     \----- 303_Pontostrati~ (8)
                   |    |                    /-100+
                   |    |                    |    \----------- 499_Pontostrati~ (7)
                   |    |               /-98-+
                   |    |               |    \---------------- D11_Pontostrat~ (66)
                   |    |          /-100+
                   |    |          |    |               /----- K127_Pontostrat~ (9)
                   |    |          |    \------100------+
                   |    \----82----+                    \----- K128_Pontostra~ (57)
                   |               |
                   |               |                    /----- 30_Pontostrati~ (55)
              /-100+               \---------100--------+
              |    |                                    \----- 31_Pontostrati~ (56)
              |    |
              |    |                                    /----- K29_Pontostrat~ (10)
              |    |                              /--97-+
              |    |                              |     \----- K31_Pontostrat~ (63)
              |    |                         /-97-+
              |    |                         |    \----------- 517_Pontostrat~ (64)
              |    |                    /-97-+
              |    |                    |    \---------------- 313_Pontostrat~ (27)
              |    |                    |
              |    \---------90---------+         /----------- 519_Pontostrat~ (32)
              |                         |         |
              |                         |         |----------- 320_Pontostrat~ (33)
              |                         \---100---+
              |                                   |     /----- D35_Pontostrat~ (34)
              |                                   \--59-+
              |                                         \----- D23_Pontostrat~ (35)
        /-100-+
        |     |                                         /----- 576_Andromasta~ (11)
        |     |                                         |
        |     |                         /------100------+----- 619_Andromasta~ (12)
        |     |                         |               |
        |     |                         |               \----- 616_Andromasta~ (26)
        |     |                         |
        |     |    /---------97---------+    /---------------- K159_Jamstecia~ (59)
        |     |    |                    |    |
        |     |    |                    |    |          /----- 373_Aegisthus_~ (61)
        |     |    |                    \-95-+    /--73-+
        |     |    |                         |    |     \----- 371_Aegisthus_~ (62)
        |     |    |                         \-100+
        |     |    |                              \----------- D34_Aegisthus_~ (86)
        |     |    |
        |     |    |                    /--------------------- K34_Nudivorax_~ (13)
        |     |    |                    |
        |     |    |                    |               /----- 411_Andromasta~ (15)
        |     \-100+                    |         /--99-+
        |          |               /-100+         |     \----- 365_Andromasta~ (16)
        |          |               |    |    /-56-+
        |          |               |    |    |    \----------- 301_Andromasta~ (51)
        |          |               |    \-100+
        |          |         /-100-+         \---------------- 367_Andromasta~ (17)
        |          |         |     |
        |          |         |     |                    /----- D18_Jamstecia_~ (28)
        |          |    /-100+     \---------100--------+
        |          |    |    |                          \----- K125_Jamstecia~ (60)
   --79-+          |    |    |
        |          \-99-+    \-------------------------------- K163_Nudivorax~ (58)
        |               |
        |               \------------------------------------- 368_Andromasta~ (14)
        |
        |                                               /----- D30_Expansicer~ (87)
        |                                         /-100-+
        |                                         |     \----- D22_Expansicer~ (89)
        |                                    /-100+
        |                                    |    \----------- K158_Expansice~ (88)
        |                                    |
        |                               /-98-+          /----- 358_Cervinia_sp (91)
        |                               |    |          |
        |                               |    \----100---+----- 558_Cervinia_sp (92)
        |                          /-80-+               |
        |                          |    |               \----- 432_Cervinia_sp (93)
        |                          |    |
        |                    /-100-+    \--------------------- D31_Cervinia_sp (94)
        |                    |     |
        |                    |     \-------------------------- 634_Cervinia_sp (95)
        |                    |
        |               /-100+                          /----- K80_Cervinia_sp (96)
        |               |    |               /----100---+
        |               |    |               |          \----- K149_Cervinia_~ (97)
        |               |    |               |
        |               |    \------100------+    /----------- 601_Cervinia_sp (98)
        |               |                    |    |
        \------100------+                    |    |     /----- 575_Cervinia_sp (99)
                        |                    \-100+--83-+
                        |                         |     \----- K123_Cervinia~ (100)
                        |                         |
                        |                         \----------- K109_Cervinia~ (110)
                        |
                        \------------------------------------- 501_Neocervini~ (90)

   Root part of tree:

   /---------------------------------------------------------- 561_Misophriops~ (1)
   |
   |               /------------------------------------------ (151)
   |               |
   |               |                                    /----- K132_Stratiopo~ (30)
   |               |                              /-100-+
   |               |                              |     \----- K137_Stratiopo~ (67)
   |               |    /-----------100-----------+
   |               |    |                         \----------- K33_Stratiopon~ (31)
   |          /-100+    |
   |          |    |    |                         /----------- 612_Siphonis_a~ (37)
   |          |    |    |                         |
   |          |    |    |          /------100-----+     /----- 298_Siphonis_r~ (69)
   |          |    |    |          |              \--85-+
   |          |    |    |          |                    \----- 523_Siphonis_r~ (70)
   |          |    |    |          |
   |          |    \-99-+          |                    /----- 562_Cerviniops~ (38)
   |          |         |          |              /-100-+
   |          |         |          |              |     \----- 507_Cerviniops~ (39)
   |          |         |    /--99-+         /-100+
   |          |         |    |     |         |    \----------- 396_Cerviniops~ (40)
   |          |         |    |     |         |
   |          |         |    |     |    /-92-+    /----------- 510_Cerviniops~ (41)
   |          |         |    |     |    |    |    |
   |          |         |    |     |    |    \-92-+     /----- 505_Cerviniops~ (71)
   |          |         \-81-+     \-100+         \--92-+
   |          |              |          |               \----- K162_Cerviniop~ (72)
   |          |              |          |
   |          |              |          \--------------------- 512_Cerviniops~ (73)
   |          |              |
   |          |              \-------------------------------- K36_Aegisthida~ (68)
   |          |
   |          |                              /---------------- 428_Cerviniell~ (42)
   |          |                              |
   |          |                              |          /----- K155_Cerviniel~ (43)
   |          |                         /-100+    /-100-+
   |    /-100-+                         |    |    |     \----- K148_Cerviniel~ (44)
   |    |     |                         |    \-100+
   |    |     |                         |         \----------- K28_Cerviniell~ (78)
   |    |     |                    /-100+
   +    |     |                    |    |               /----- K43_Cerviniell~ (45)
   |    |     |                    |    |         /-100-+
   |    |     |                    |    |         |     \----- K154_Cerviniel~ (74)
   |    |     |                    |    \---100---+
   |    |     |              /-100-+              |     /----- K130_Cerviniel~ (75)
   |    |     |              |     |              \-100-+
   |    |     |              |     |                    \----- K129_Cerviniel~ (76)
   |    |     |              |     |
   |    |     |              |     |                    /----- K124_Cerviniel~ (46)
   |    |     |         /-100+     \---------81---------+
   |    |     |         |    |                          \----- K83_Cerviniell~ (77)
   |    |     |         |    |
   |    |     |         |    |                          /----- K141_Cerviniel~ (52)
   |    |     |         |    \------------100-----------+
   |    |     |         |                               \----- K134_Cerviniel~ (53)
   |-100+     |         |
   |    |     |    /-100+                               /----- 564_Hase_sp (80)
   |    |     |    |    |                         /-100-+
   |    |     |    |    |                         |     \----- D10_Hase_sp (81)
   |    |     |    |    |                    /-99-+
   |    |     |    |    |                    |    \----------- 479_Hase_sp (85)
   |    |     |    |    |                    |
   |    |     \-100+    \---------100--------+    /----------- K152_Hase_sp (82)
   |    |          |                         |    |
   |    |          |                         \-100+     /----- K44_Hase_sp (83)
   |    |          |                              \-100-+
   |    |          |                                    \----- K46_Hase_sp (84)
   |    |          |
   |    |          \------------------------------------------ 331_Aegisthida~ (79)
   |    |
   |    |                                               /----- 105_Canuella (47)
   |    |                                         /-100-+
   |    |                                         |     \----- 106_Canuella (48)
   |    \-------------------100-------------------+
   |                                              |     /----- 184_longipedia (49)
   |                                              \-100-+
   |                                                    \----- 183_longipedia (50)
   |
   |                                                    /----- 290_Benthomisop~ (2)
   \-------------------------100------------------------+
                                                        \----- 435_Misophriella (3)


   Phylogram (based on average branch lengths):

   /---------- 561_Misophriops~ (1)
   |
   |                                /- D21_Pontostrati~ (4)
   |                                |
   |                                | 518_Pontostrat~ (19)
   |                                |
   |                                | 300_Pontostrat~ (21)
   |                                |
   |                          /-----+- 520_Pontostrat~ (54)
   |                          |     |
   |                          |     | 299_Pontostrat~ (65)
   |                          |     |
   |                          |     | K30_Pontostrat~ (20)
   |                          |     |
   |                          |     |- D46_Pontostrat~ (22)
   |                          |     |
   |                         /+     \ D24_Pontostrat~ (36)
   |                         ||
   |                         ||     / D15_Pontostrati~ (5)
   |                         ||     |
   |                         ||     | D37_Pontostrat~ (23)
   |                         || /---+
   |                        /+| |   | D25_Pontostrat~ (24)
   |                        ||| |   |
   |                        ||\-+   \ D47_Pontostrat~ (25)
   |                        ||  |
   |                        ||  \------ K93_Pontostrat~ (18)
   |                        ||
   |                        |\---- 521_Pontostrat~ (29)
   |                        |
   |                        |     / 304_Pontostrati~ (6)
   |                      /-+     |
   |                      | |     | 303_Pontostrati~ (8)
   |                      | |    /+
   |                      | |    |\--- 499_Pontostrati~ (7)
   |                      | |   /+
   |                      | |   |\-- D11_Pontostrat~ (66)
   |                      | |---+
   |                      | |   |  /- K127_Pontostrat~ (9)
   |                      | |   \--+
   |                      | |      \- K128_Pontostra~ (57)
   |                      | |
   |                      | |  / 30_Pontostrati~ (55)
   |                     /+ \--+
   |                     ||    \ 31_Pontostrati~ (56)
   |                     ||
   |                     ||       / K29_Pontostrat~ (10)
   |                     ||     /-+
   |                     ||     | \ K31_Pontostrat~ (63)
   |                     ||   /-+
   |                     ||   | \-- 517_Pontostrat~ (64)
   |                     || /-+
   |                     || | \---- 313_Pontostrat~ (27)
   |                     || |
   |                     |\-+     / 519_Pontostrat~ (32)
   |                     |  |     |
   |                     |  |     | 320_Pontostrat~ (33)
   |                     |  \-----+
   |                     |        | D35_Pontostrat~ (34)
   |                     |        |
   |                     |        \ D23_Pontostrat~ (35)
   |                    /+
   |                    ||     / 576_Andromasta~ (11)
   |                    ||     |
   |                    || /---+ 619_Andromasta~ (12)
   |                    || |   |
   |                    || |   \- 616_Andromasta~ (26)
   |                    || |
   |                    ||/+/-- K159_Jamstecia~ (59)
   |                    |||||
   |                    |||||   /- 373_Aegisthus_~ (61)
   |                    |||\+   |
   |                    ||| |   |- 371_Aegisthus_~ (62)
   |                    ||| \---+
   |                    |||     \----------- D34_Aegisthus_~ (86)
   |                    |||
   |                    |||   /--- K34_Nudivorax_~ (13)
   |                    |||   |
   |                    |||   |   / 411_Andromasta~ (15)
   |                    |\+   |   |
   |                    | |  /+   | 365_Andromasta~ (16)
   |                    | |  ||   |
   |                    | |  ||   | 301_Andromasta~ (51)
   |                    | |  |\---+
   |                    | | /+    \ 367_Andromasta~ (17)
   |                    | | ||
   |                    | | ||    /-- D18_Jamstecia_~ (28)
   |                    | |/+\----+
   |                    | |||     \- K125_Jamstecia~ (60)
   |                   /+ |||
   |                   || \+\- K163_Nudivorax~ (58)
   |                   ||  |
   |                   ||  \----- 368_Andromasta~ (14)
   |                   ||
   |                   ||                /---- D30_Expansicer~ (87)
   |                   ||               /+
   |                   ||               |\ D22_Expansicer~ (89)
   |                   ||          /----+
   |                   ||          |    \- K158_Expansice~ (88)
   |                   ||          |
   +                   ||        /-+ /- 358_Cervinia_sp (91)
   |                   ||        | | |
   |                   ||        | \-+- 558_Cervinia_sp (92)
   |                   ||       /+   |
   |                   ||       ||   \- 432_Cervinia_sp (93)
   |                   ||       ||
   |                   ||     /-+\----- D31_Cervinia_sp (94)
   |                   ||     | |
   |                   ||     | \--- 634_Cervinia_sp (95)
   |                   ||     |
   |                   || /---+   /- K80_Cervinia_sp (96)
   |                   || |   | /-+
   |                   || |   | | \- K149_Cervinia_~ (97)
   |            /------+| |   | |
   |            |      || |   \-+  /- 601_Cervinia_sp (98)
   |            |      || |     |  |
   |            |      |\-+     |  | / 575_Cervinia_sp (99)
   |            |      |  |     \--+-+
   |            |      |  |        | \ K123_Cervinia~ (100)
   |            |      |  |        |
   |            |      |  |        \- K109_Cervinia~ (110)
   |            |      |  |
   |            |      |  \-------------- 501_Neocervini~ (90)
   |            |      |
   |            |      |         /- K132_Stratiopo~ (30)
   |            |      |      /--+
   |            |      |      |  \- K137_Stratiopo~ (67)
   |            |      |/-----+
   |            |      ||     \----- K33_Stratiopon~ (31)
   |            |      ||
   |            |      ||                /- 612_Siphonis_a~ (37)
   |            |      ||                |
   |            |      ||   /------------+/- 298_Siphonis_r~ (69)
   |            |      ||   |            \+
   |            |      ||   |             \ 523_Siphonis_r~ (70)
   |            |      ||   |
   |            |      \+   |                                / 562_Cerviniops~ (38)
   |            |       |   |                /---------------+
   |            |       |   |                |               \ 507_Cerviniops~ (39)
   |            |       |/--+          /-----+
   |            |       ||  |          |     \--- 396_Cerviniops~ (40)
   |            |       ||  |          |
   |            |       ||  |        /-+       / 510_Cerviniops~ (41)
   |            |       ||  |        | |       |
   |            |       ||  |        | \-------+  /--- 505_Cerviniops~ (71)
   |            |       \+  \--------+         \--+
   |            |        |           |            \---- K162_Cerviniop~ (72)
   |            |        |           |
   |     /------+        |           \-------- 512_Cerviniops~ (73)
   |     |      |        |
   |     |      |        \---------- K36_Aegisthida~ (68)
   |     |      |
   |     |      |              /--- 428_Cerviniell~ (42)
   |     |      |              |
   |     |      |              |    / K155_Cerviniel~ (43)
   |     |      |             /+   /+
   |     |      |             ||   |\ K148_Cerviniel~ (44)
   |     |      |             |\---+
   |     |      |             |    \-- K28_Cerviniell~ (78)
   |     |      |          /--+
   |     |      |          |  |   /- K43_Cerviniell~ (45)
   |     |      |          |  |---+
   |     |      |          |  |   \ K154_Cerviniel~ (74)
   |     |      |          |  |
   |     |      |        /-+  |  /---- K130_Cerviniel~ (75)
   |     |      |        | |  \--+
   |     |      |        | |     \- K129_Cerviniel~ (76)
   |     |      |        | |
   |     |      |        | |/---- K124_Cerviniel~ (46)
   |     |      |      /-+ \+
   |     |      |      | |  \- K83_Cerviniell~ (77)
   |-----+      |      | |
   |     |      |      | |             /- K141_Cerviniel~ (52)
   |     |      |      | \-------------+
   |     |      |      |               \- K134_Cerviniel~ (53)
   |     |      |      |
   |     |      |   /--+       /- 564_Hase_sp (80)
   |     |      |   |  |      /+
   |     |      |   |  |      |\- D10_Hase_sp (81)
   |     |      |   |  |     /+
   |     |      |   |  |     |\------ 479_Hase_sp (85)
   |     |      |   |  |     |
   |     |      \---+  \-----+ /- K152_Hase_sp (82)
   |     |          |        | |
   |     |          |        \-+  /- K44_Hase_sp (83)
   |     |          |          \--+
   |     |          |             \-- K46_Hase_sp (84)
   |     |          |
   |     |          \--------- 331_Aegisthida~ (79)
   |     |
   |     |                                          /- 105_Canuella (47)
   |     |       /----------------------------------+
   |     |       |                                  \ 106_Canuella (48)
   |     \-------+
   |             |        /------------ 184_longipedia (49)
   |             \--------+
   |                      \----- 183_longipedia (50)
   |
   |   /----------- 290_Benthomisop~ (2)
   \---+
       \------------- 435_Misophriella (3)

   |-----------| 0.500 expected changes per site

   Calculating tree probabilities...

   Credible sets of trees (13184 trees sampled):
      50 % credible set contains 6590 trees
      90 % credible set contains 11866 trees
      95 % credible set contains 12525 trees
      99 % credible set contains 13053 trees

MrBayes > sump relburnin=yes filename=18S_28S_COI_codon_renamed_modified.nex

   Using relative burnin (a fraction of samples discarded).
   Setting sump filename and output file name to 18S_28S_COI_codon_renamed_modified.nex
   Summarizing parameters in files 18S_28S_COI_codon_renamed_modified.nex.run1.p and 18S_28S_COI_codon_renamed_modified.nex.run2.p
   Writing summary statistics to file 18S_28S_COI_codon_renamed_modified.nex.pstat
   Using relative burnin ('relburnin=yes'), discarding the first 25 % of samples

   Below are rough plots of the generation (x-axis) versus the log
   probability of observing the data (y-axis). You can use these
   graphs to determine what the burn in for your analysis should be.
   When the log probability starts to plateau you may be at station-
   arity. Sample trees and parameters after the log probability
   plateaus. Of course, this is not a guarantee that you are at sta-
   tionarity. Also examine the convergence diagnostics provided by
   the 'sump' and 'sumt' commands for all the parameters in your
   model. Remember that the burn in is the number of samples to dis-
   card. There are a total of ngen / samplefreq samples taken during
   a MCMC analysis.

   Overlay plot for both runs:
   (1 = Run number 1; 2 = Run number 2; * = Both runs)

   +------------------------------------------------------------+ -34803.03
   |             2                         2                    |
   |                22    2                             1      1|
   |    1         1          1                1                 |
   |    2    1        2  1            1    1            2      2|
   |   1        1      2    2       1       1   1          2    |
   |         2                 2   1    22   2                  |
   |2    1 2  11      1 1   1     2            2 2121 12 11     |
   |1  2       2  21    22 1   1 2 2   2    2        1 1  21*11 |
   |     2  2          1  1     2    *21111  1  2  1            |
   |      11  2    21      2  *  1  2     2      1  2 2       2 |
   |  1   2     2    1       2  1                    2   2   2  |
   | 12     1                     1            1  2             |
   |                                                            |
   | 2                                        2                 |
   |             1                                              |
   +------+-----+-----+-----+-----+-----+-----+-----+-----+-----+ -34817.61
   ^                                                            ^
   2198000                                                      8792000


   Estimated marginal likelihoods for runs sampled in files
      "18S_28S_COI_codon_renamed_modified.nex.run1.p" and "18S_28S_COI_codon_renamed_modified.nex.run2.p":
      (Use the harmonic mean for Bayes factor comparisons of models)

      (Values are saved to the file 18S_28S_COI_codon_renamed_modified.nex.lstat)

   Run   Arithmetic mean   Harmonic mean
   --------------------------------------
     1     -34778.35        -34855.66
     2     -34771.85        -34858.17
   --------------------------------------
   TOTAL   -34772.54        -34857.56
   --------------------------------------


   Model parameter summaries over the runs sampled in files
      "18S_28S_COI_codon_renamed_modified.nex.run1.p" and "18S_28S_COI_codon_renamed_modified.nex.run2.p":
      Summaries are based on a total of 13190 samples from 2 runs.
      Each run produced 8793 samples of which 6595 samples were included.
      Parameter summaries saved to file "18S_28S_COI_codon_renamed_modified.nex.pstat".

                                           95% HPD Interval
                                         --------------------
   Parameter       Mean      Variance     Lower       Upper       Median    min ESS*  avg ESS    PSRF+
   ----------------------------------------------------------------------------------------------------
   TL{all}      20.020796    0.719101   18.335580   21.656850   19.991700    941.26    964.42    1.000
   r(A<->C){1}   0.115393    0.000240    0.084175    0.145182    0.117029   3547.24   3701.71    1.001
   r(A<->G){1}   0.329062    0.000311    0.294033    0.362792    0.328691   1530.23   1579.89    1.000
   r(A<->T){1}   0.137035    0.000238    0.112872    0.168130    0.134051   3406.19   3517.06    1.000
   r(C<->G){1}   0.133580    0.000287    0.105875    0.168326    0.129845   3623.67   3675.02    1.000
   r(C<->T){1}   0.175681    0.000216    0.144908    0.201836    0.176772   1842.51   2054.65    1.000
   r(G<->T){1}   0.109249    0.000218    0.079440    0.133237    0.110837   2477.26   3381.85    1.000
   k_revmat{1}   4.050190    0.528226    3.000000    5.000000    4.000000   5732.58   5764.17    1.000
   omega(1){1}   0.006369    0.000002    0.003622    0.009340    0.006251   1695.40   1724.71    1.000
   omega(2){1}   0.068552    0.000046    0.055171    0.081641    0.068270    778.82    935.81    1.000
   omega(3){1}   0.273249    0.000603    0.226820    0.322621    0.271971   1357.44   1678.80    1.000
   pi(1){1}      0.391552    0.001673    0.314460    0.473160    0.390759   2970.38   3202.81    1.000
   pi(2){1}      0.421569    0.001628    0.341016    0.498692    0.421239   5071.07   5124.26    1.000
   pi(3){1}      0.186879    0.000977    0.126443    0.247862    0.185928   3354.23   3643.06    1.000
   pi(AAA){1}    0.005513    0.000003    0.002201    0.009077    0.005322    701.08    743.58    1.001
   pi(AAC){1}    0.009002    0.000002    0.006320    0.012084    0.008910    905.94    907.51    1.000
   pi(AAG){1}    0.001534    0.000001    0.000076    0.003461    0.001349    836.07    910.99    1.000
   pi(AAT){1}    0.022879    0.000013    0.016169    0.030331    0.022639    166.35    332.27    1.001
   pi(ACA){1}    0.020713    0.000006    0.016032    0.025429    0.020634    735.26    807.31    1.001
   pi(ACC){1}    0.012208    0.000003    0.008710    0.015913    0.012138    592.48    754.97    1.000
   pi(ACG){1}    0.007034    0.000002    0.004608    0.009554    0.006954    911.76    985.41    1.000
   pi(ACT){1}    0.018291    0.000005    0.013789    0.022868    0.018196    598.13    639.27    1.001
   pi(AGA){1}    0.023126    0.000010    0.017287    0.029345    0.022946    401.47    455.74    1.001
   pi(AGC){1}    0.008107    0.000002    0.005117    0.011223    0.007994    757.31    865.59    1.000
   pi(AGG){1}    0.018215    0.000008    0.012750    0.023775    0.018097    420.43    440.45    1.000
   pi(AGT){1}    0.011731    0.000003    0.008382    0.015406    0.011621    735.39    888.76    1.000
   pi(ATA){1}    0.038091    0.000016    0.030722    0.045833    0.037895    502.15    583.21    1.005
   pi(ATC){1}    0.009076    0.000002    0.006448    0.011851    0.008972    869.56    942.82    1.002
   pi(ATG){1}    0.014858    0.000003    0.011405    0.018507    0.014784    699.90    713.06    1.004
   pi(ATT){1}    0.044061    0.000020    0.035451    0.052713    0.043936    446.25    515.59    1.013
   pi(CAA){1}    0.009937    0.000007    0.005220    0.014899    0.009777    623.60    629.81    1.001
   pi(CAC){1}    0.010282    0.000007    0.005517    0.015559    0.010090    509.24    595.82    1.001
   pi(CAG){1}    0.006396    0.000004    0.002735    0.010355    0.006142    596.30    630.49    1.002
   pi(CAT){1}    0.024961    0.000017    0.017327    0.032939    0.024688    372.97    434.44    1.000
   pi(CCA){1}    0.009276    0.000002    0.006416    0.012168    0.009185    823.93    850.50    1.000
   pi(CCC){1}    0.012816    0.000005    0.008842    0.017114    0.012695    755.39    759.14    1.000
   pi(CCG){1}    0.006070    0.000001    0.004213    0.008098    0.006014   1009.38   1072.42    1.000
   pi(CCT){1}    0.011336    0.000002    0.008413    0.014483    0.011241    786.39    850.16    1.000
   pi(CGA){1}    0.009585    0.000007    0.004829    0.014673    0.009450    460.67    470.36    1.002
   pi(CGC){1}    0.005341    0.000002    0.002571    0.008315    0.005216    800.91    810.65    1.001
   pi(CGG){1}    0.006057    0.000002    0.003490    0.009158    0.005899    659.19    740.49    1.000
   pi(CGT){1}    0.008824    0.000003    0.005317    0.012408    0.008664    672.88    714.75    1.000
   pi(CTA){1}    0.026981    0.000005    0.022646    0.031217    0.026925    665.37    720.73    1.000
   pi(CTC){1}    0.015197    0.000004    0.011419    0.019064    0.015130    803.60    842.64    1.001
   pi(CTG){1}    0.008666    0.000002    0.006327    0.011094    0.008632    979.15   1047.45    1.000
   pi(CTT){1}    0.037013    0.000010    0.030804    0.043278    0.036909    551.97    608.79    1.000
   pi(GAA){1}    0.004816    0.000001    0.002659    0.007219    0.004711    843.50    932.04    1.002
   pi(GAC){1}    0.007786    0.000004    0.003986    0.011707    0.007701    567.40    681.20    1.002
   pi(GAG){1}    0.006637    0.000004    0.002949    0.010527    0.006442    478.53    649.04    1.000
   pi(GAT){1}    0.015451    0.000006    0.011056    0.020196    0.015343    441.17    582.35    1.000
   pi(GCA){1}    0.029568    0.000009    0.023886    0.035473    0.029455    517.07    570.54    1.002
   pi(GCC){1}    0.019291    0.000005    0.014943    0.023888    0.019209    367.86    595.07    1.000
   pi(GCG){1}    0.012261    0.000003    0.009057    0.015781    0.012169    616.75    686.31    1.000
   pi(GCT){1}    0.029860    0.000009    0.024123    0.035471    0.029764    674.63    697.34    1.000
   pi(GGA){1}    0.017992    0.000004    0.014557    0.022051    0.017915    538.38    592.97    1.000
   pi(GGC){1}    0.009293    0.000002    0.006947    0.011866    0.009247    963.08   1026.12    1.000
   pi(GGG){1}    0.025176    0.000008    0.019591    0.030566    0.025098    397.79    456.12    1.000
   pi(GGT){1}    0.015290    0.000003    0.012182    0.018700    0.015231    770.65    779.33    1.000
   pi(GTA){1}    0.026897    0.000007    0.022142    0.032229    0.026856    635.51    650.32    1.000
   pi(GTC){1}    0.010631    0.000003    0.007537    0.013751    0.010581    914.21   1005.43    1.000
   pi(GTG){1}    0.012015    0.000003    0.008718    0.015206    0.011936    900.79    916.99    1.000
   pi(GTT){1}    0.033893    0.000009    0.028109    0.039651    0.033856    535.48    688.95    1.001
   pi(TAC){1}    0.008555    0.000004    0.004956    0.012467    0.008394    558.27    617.61    1.000
   pi(TAT){1}    0.021133    0.000013    0.014375    0.028323    0.020954    357.59    366.77    1.001
   pi(TCA){1}    0.020618    0.000007    0.015637    0.025927    0.020530    634.67    699.93    1.000
   pi(TCC){1}    0.018840    0.000008    0.013220    0.024320    0.018676    554.92    560.15    1.000
   pi(TCG){1}    0.006165    0.000002    0.003576    0.009063    0.006059    664.49    743.14    1.000
   pi(TCT){1}    0.036380    0.000016    0.028476    0.044017    0.036182    489.84    503.72    1.000
   pi(TGA){1}    0.008609    0.000004    0.004890    0.012779    0.008483    603.61    615.23    1.002
   pi(TGC){1}    0.002214    0.000003    0.000040    0.005420    0.001840    647.14    681.40    1.000
   pi(TGG){1}    0.010399    0.000003    0.007061    0.013933    0.010284    659.69    710.41    1.002
   pi(TGT){1}    0.006385    0.000005    0.002475    0.010888    0.006133    588.44    603.44    1.002
   pi(TTA){1}    0.055091    0.000019    0.047107    0.063958    0.055029    328.86    364.69    1.000
   pi(TTC){1}    0.005324    0.000001    0.003418    0.007218    0.005259    884.17   1003.12    1.000
   pi(TTG){1}    0.016245    0.000004    0.012482    0.019844    0.016178    512.66    654.84    1.000
   pi(TTT){1}    0.034011    0.000015    0.026463    0.041597    0.033801    422.26    428.73    1.000
   pi(A){2}      0.217556    0.000032    0.206454    0.228529    0.217550   6268.77   6323.10    1.000
   pi(C){2}      0.256336    0.000036    0.244756    0.268295    0.256298   5719.85   5732.13    1.000
   pi(G){2}      0.249722    0.000035    0.238187    0.261401    0.249670   5689.98   5797.99    1.000
   pi(T){2}      0.276386    0.000037    0.264685    0.288533    0.276393   5373.21   5490.97    1.000
   m{1}          2.147890    0.000011    2.141531    2.154207    2.147929   1059.27   1084.94    1.001
   m{2}          0.057348    0.000007    0.052154    0.062569    0.057316   1059.27   1084.94    1.001
   ----------------------------------------------------------------------------------------------------
   * Convergence diagnostic (ESS = Estimated Sample Size); min and avg values
     correspond to minimal and average ESS among runs.
     ESS value below 100 may indicate that the parameter is undersampled.
   + Convergence diagnostic (PSRF = Potential Scale Reduction Factor; Gelman
     and Rubin, 1992) should approach 1.0 as runs converge.


   Model probabilities above 0.050
   Estimates saved to file "18S_28S_COI_codon_renamed_modified.nex.mstat".

                                 Posterior      Standard         Min.           Max.
   Model                        Probability     Deviation     Probability    Probability
   -------------------------------------------------------------------------------------
   gtrsubmodel{1}[121131]          0.123          0.007          0.118          0.128
   gtrsubmodel{1}[121134]          0.103          0.001          0.102          0.104
   gtrsubmodel{1}[123341]          0.096          0.003          0.094          0.098
   gtrsubmodel{1}[123141]          0.092          0.004          0.089          0.096
   gtrsubmodel{1}[123451]          0.050          0.002          0.049          0.051
   -------------------------------------------------------------------------------------
