# Supplementary material for: Genus level molecular phylogeny of Aegisthidae Gisbrecht, 1893 (Copepoda: Harpacticoida) reveals morphological adaptations to deep-sea and plagic habitats
Source: BMC Evol Biol. 2020 Mar 14;20:36. doi: 10.1186/s12862-020-1594-x (PMC7071595; doi:10.1186/s12862-020-1594-x)
Supplement: Supplementary file 3 — Additional file 3. MrBayes Job2. [file 12862_2020_1594_MOESM3_ESM.zip › Job2_supplementary_info/18S_28S_COI_codon_renamed_modified.nex.ckp]

#NEXUS
[ID: 1454342174]
[generation: 5096000]

begin trees;
	translate
       1 561_Misophriopsis,
       2 290_Benthomisophria,
       3 435_Misophriella,
       4 D21_Pontostratiotes_sp,
       5 D15_Pontostratiotes_sp,
       6 304_Pontostratiotes_sp,
       7 499_Pontostratiotes_sp,
       8 303_Pontostratiotes_sp,
       9 K127_Pontostratiotes_sp,
      10 K29_Pontostratiotes_sp,
      11 576_Andromastax_sp,
      12 619_Andromastax_sp,
      13 K34_Nudivorax_sp,
      14 368_Aegisthus_sp,
      15 411_Andromastax_sp,
      16 365_Andromastax_sp,
      17 367_Andromastax_sp,
      18 K93_Pontostratiotes_sp,
      19 518_Pontostratiotes_sp,
      20 K30_Pontostratiotes_sp,
      21 300_Pontostratiotes_sp,
      22 D46_Pontostratiotes_sp,
      23 D37_Pontostratiotes_sp,
      24 D25_Pontostratiotes_sp,
      25 D47_Pontostratiotes_sp,
      26 616_Andromastax_sp,
      27 313_Pontostratiotes_sp,
      28 D18_Jamstecia_sp,
      29 521_Pontostratiotes_sp,
      30 K132_Stratiopontotes_sp,
      31 K33_Stratiopontotes_sp,
      32 519_Pontostratiotes_sp,
      33 320_Pontostratiotes_sp,
      34 D35_Pontostratiotes_sp,
      35 D23_Pontostratiotes_sp,
      36 D24_Pontostratiotes_sp,
      37 612_Siphonis_aureus,
      38 562_Cerviniopsis_sp,
      39 507_Cerviniopsis_sp,
      40 396_Cerviniopsis_longicaudata,
      41 510_Cerviniopsis_sp,
      42 428_Cerviniella_sp,
      43 K155_Cerviniella_sp,
      44 K148_Cerviniella_sp,
      45 K43_Cerviniella_brodskayae,
      46 K124_Cerviniella_sp,
      47 105_Canuella,
      48 106_Canuella,
      49 184_longipedia,
      50 183_longipedia,
      51 301_Andromastax_sp,
      52 K141_Cerviniella_sp,
      53 K134_Cerviniella_sp,
      54 520_Pontostratiotes_sp,
      55 30_Pontostratiotes_fontani,
      56 31_Pontostratiotes_fontani,
      57 K128_Pontostratiotes_sp,
      58 K163_Nudivorax_sp,
      59 K159_Jamstecia_sp,
      60 K125_Jamstecia_sp,
      61 373_Aegisthus_sp,
      62 371_Aegisthus_sp,
      63 K31_Pontostratiotes_gladius,
      64 517_Pontostratiotes_sp,
      65 299_Pontostratiotes_sp,
      66 D11_Pontostratiotes_sp,
      67 K137_Stratiopontotes_sp,
      68 K36_Aegisthidae_gen_nov2,
      69 298_Siphonis_ruehlemanni,
      70 523_Siphonis_ruehlemanni,
      71 505_Cerviniopsis_sp,
      72 K162_Cerviniopsis_sp,
      73 512_Cerviniopsis_sp,
      74 K154_Cerviniella_brodskayae,
      75 K130_Cerviniella_sp,
      76 K129_Cerviniella_sp,
      77 K83_Cerviniella_sp,
      78 K28_Cerviniella_lagarderei,
      79 331_Aegisthidae_gen_nov1,
      80 564_Hase_sp,
      81 D10_Hase_sp,
      82 K152_Hase_sp,
      83 K44_Hase_sp,
      84 K46_Hase_sp,
      85 479_Hase_sp,
      86 D34_Aegisthus_sp,
      87 D30_Expansicervinia_sp,
      88 K158_Expansicervinia_sp,
      89 D22_Expansicervinia,
      90 501_Neocervinia_sp,
      91 358_Expansicervinia_sp,
      92 558_Expansicervinia_sp,
      93 432_Expansicervinia_sp,
      94 D31_Expansicervinia_sp,
      95 634_Expansicervinia_sp,
      96 K80_Cervinia_sp,
      97 K149_Cervinia_sp,
      98 601_Cervinia_sp,
      99 575_Cervinia_sp,
      100 K123_Cervinia_sp,
      101 K109_Cervinia_sp;
	tree mcmc.tree_1 = ((2:3.923428027186466e-01,3:4.952198046916259e-01):1.340024171923848e-01,(((49:5.412713451909480e-01,50:2.316726176740405e-01):4.690374175338211e-01,(47:4.827032724863197e-03,48:5.608099940544015e-03):1.730756463362782e+00):3.393718678423997e-01,((((((((86:3.448801793488968e-01,(62:6.876442429236877e-04,61:6.582344341879461e-03):4.286416694391384e-03):2.709373432679746e-01,59:9.953989431828814e-02):9.777065531325809e-03,(12:7.366052689451892e-04,(26:5.013265104118088e-03,11:2.724201567225019e-03):3.752568457658529e-04):1.872080192645370e-01):2.651494860481738e-02,((((28:5.545664257220363e-02,60:1.838554773270258e-02):2.300093383938198e-01,(((16:8.213980746426733e-04,(15:6.912590353079800e-03,17:1.199121102924492e-02):3.758007909353877e-04):7.892017312062837e-03,51:1.335313786279578e-03):1.575359756247850e-01,13:1.208079927256343e-01):7.533280147514838e-02):2.824265700778104e-02,58:3.956142914576776e-02):1.745330685725903e-02,14:1.927147404087711e-01):6.135226067957059e-02):4.918468792179801e-02,((((9:4.496359866179914e-03,57:1.445022949743433e-03):1.247963819891307e-01,(((6:3.963385078709260e-04,8:3.347008598316221e-05):8.284378416824386e-03,7:1.182076012417624e-01):2.407130105313423e-02,66:6.954559113073273e-02):9.569285207459707e-02):1.372051860405999e-01,(29:1.914669499346186e-01,(((((22:8.390193304425322e-02,((54:8.716055932525956e-03,65:7.521335212976093e-03):3.771793450427848e-03,21:6.190022900388966e-03):1.150908880882802e-02):1.618018025725099e-02,19:7.445417538755556e-03):6.125233162675974e-03,20:6.214051239558957e-03):9.296847794367421e-03,(4:5.313838904411260e-02,36:2.835697284131980e-02):3.716112369336241e-03):2.168301239192814e-01,((23:6.753806417410888e-04,((25:4.017116781901830e-03,5:1.008853693092452e-03):2.827112648159752e-04,24:3.529762157958333e-03):2.560326793752076e-03):2.033554441143321e-01,18:2.958977014408745e-01):5.343681073137602e-02):2.449393014610105e-02):2.987855829507748e-02):5.375789584634787e-02,((56:1.895844645438039e-02,55:1.036444985688646e-02):1.442681050818365e-01,((27:1.449655719440946e-01,((63:1.900566130786598e-02,10:9.136947832271154e-02):2.682866459838018e-02,64:8.549730991298080e-02):6.466868025376965e-02):1.197326559348628e-01,(32:3.012710398141788e-03,(33:1.414794326749256e-03,(34:2.596146525070306e-03,35:1.958722914672549e-03):1.416714248974624e-03):1.833953815236558e-03):2.845062373699799e-01):2.939057235836428e-02):1.949376068794796e-02):5.700306456574639e-02):6.427018535240499e-02,(((37:3.508596434154331e-03,(70:3.132447254500549e-02,69:7.368400457135234e-02):8.370844408107438e-02):6.931278500323625e-01,((73:8.886587150140381e-01,((41:1.355942253837584e-01,(72:1.509616187002308e-01,71:1.276226675282178e-01):1.219767770216724e-01):2.521819853665411e-01,((38:1.355593253676674e-03,39:4.302663360429164e-03):6.772344843754713e-01,40:1.508490172152598e-01):1.630334816023897e-01):9.935277882076876e-02):4.068510236299276e-01,68:4.620427366758225e-01):4.690832315744976e-02):6.029201621184184e-02,((67:5.456180027018692e-04,30:4.428612885432377e-03):1.641130440191380e-01,31:1.999919571741704e-01):1.789149961184844e-01):4.684611592032646e-02):5.426016102169312e-02,(90:2.431537381513927e-01,(((94:1.392011007794913e-01,95:5.284647685554079e-02):2.815451495336829e-02,((91:4.873787584839499e-03,(93:6.322382080714972e-03,92:5.463611778383033e-03):1.508398214466882e-02):1.179205754472060e-01,(88:3.325667564231127e-02,(89:4.244633654539597e-03,87:1.331241258006277e-01):6.469079604524137e-02):2.163508893321902e-01):5.710722512325789e-02):5.385253412829171e-02,((96:1.454550128858537e-03,97:2.924547557872367e-02):1.511758023741786e-01,((99:5.493672994356614e-03,100:1.485669615322083e-02):5.005135615360354e-02,(98:1.531005777777101e-02,101:9.992996706194447e-03):2.059595686680989e-02):1.469355902592300e-01):7.467645106064105e-02):1.287905817750122e-01):1.225924673653534e-01):2.800442795133728e-01,((53:1.868443995419785e-01,52:5.602039834343376e-02):5.121041455344438e-01,(((((84:5.173894500156708e-02,83:4.108003707374048e-02):7.962614652196062e-02,82:3.911719453595362e-02):1.305924206961163e-01,(85:2.188149878123142e-01,(81:2.421362632036351e-02,80:5.476240512259792e-02):4.220268165947092e-02):4.509998721881528e-02):1.567262309932145e-01,79:4.693548259421870e-01):5.814849407999848e-02,((((42:1.250829445363337e-01,(78:3.935487916019620e-02,(44:2.880444952454825e-03,43:2.498880654957316e-03):4.650562795950733e-02):1.610031645394600e-01):6.771593953383245e-02,((75:1.901240621797805e-01,76:1.742455826354923e-02):7.238315744638932e-02,(45:3.023473452541242e-02,74:1.151491074770138e-02):1.541974974987346e-01):3.482845964039334e-02):1.320807396742346e-01,77:1.535059881783192e-02):1.761475109618186e-02,46:1.336661994821338e-01):5.168609481488597e-02):1.060941842389824e-01):2.170021304856805e-01):2.883248287115225e-01):3.374428566933291e-01,1:4.796023925757302e-01);
	tree mcmc.tree_2 = ((((47:1.793776118027222e-01,48:9.601818240705721e-02):3.096550251354339e+01,(50:3.174642732063745e+00,49:7.108821305760347e+00):4.093344369555816e+00):5.092494491058501e+00,(((((((27:2.617052096043198e+00,(64:1.386034873938579e+00,(63:2.219707005013088e-03,10:5.384448918076874e-01):1.581833258768667e+00):1.232988312298302e+00):1.509010989508271e+00,(((33:1.011471426236724e-01,34:1.099357222377674e-01):1.384208353866543e-01,35:3.244960761748465e-02):7.015457249482078e-02,32:1.027959036852774e-02):4.251319109398623e+00):6.931223112391941e-01,((((((((36:1.474142751570692e-01,4:4.806145561705709e-01):3.228663770053561e-01,20:4.299510750277583e-02):7.673030434147059e-02,((65:1.743682826440488e-01,54:5.909836052669276e-01):2.996180421607190e-02,(21:5.957155254924290e-01,19:8.880135697435779e-02):9.830793986890349e-02):2.738500666868908e-02):1.554567871818455e-01,22:6.657414099508167e-01):3.138641926019651e+00,(((25:9.496768566446577e-02,23:3.098173763217328e-02):7.907436727313644e-02,(5:1.435715426727190e-02,24:1.748585187684768e-02):3.017113462550125e-03):1.850099548208581e+00,18:5.490682712840983e+00):1.370404304438827e+00):8.338352243920365e-01,29:2.389960419155142e+00):1.007017221098915e+00,((9:1.738317240327946e-01,57:1.781084415886581e-02):2.304755547998125e+00,(66:9.847044243010876e-01,(7:1.910942023109987e+00,(6:1.622910423362698e-02,8:1.306015562033011e-03):8.900189763168573e-02):7.961116983143581e-01):1.076283819017479e+00):2.805976921234199e+00):4.581485396440648e-01,(55:1.467369738487713e-01,56:2.923081489242140e-01):2.000800177948105e+00):3.086981056311619e-01):8.502282056332912e-01,(((((60:6.710852999034764e-01,28:8.569127338910875e-01):2.574482354773915e+00,(13:1.712449437735793e+00,((51:8.248705413981716e-02,(16:4.021313550804091e-03,15:9.067104535125547e-02):1.580970252314708e-02):1.396971764234452e-01,17:1.780294110523858e-01):2.547819051419764e+00):6.710923090498646e-01):8.051222095098202e-01,14:2.942862010903593e+00):1.256629609012355e-02,58:3.743034876725663e-01):5.941912027767053e-01,(((26:2.814151250541030e-01,11:5.567615450368479e-02):7.520750088700854e-04,12:5.984500780594013e-02):2.777665072369037e+00,(59:1.096667568468738e+00,((61:2.221340287552293e-02,62:2.354773235179594e-02):1.184760277818524e-01,86:7.608605102126152e+00):3.036116747242996e+00):2.054015113191922e-01):1.876900245615369e-01):4.573628015277879e-01):1.423782858510614e+00,((37:2.901501217029358e-02,(69:1.532484277096959e+00,70:2.816203073768625e-01):9.495508140368353e-01):1.201618572534319e+01,(68:4.308840953944055e+00,((73:9.255081007846208e+00,((41:9.351294406899867e-01,(71:3.018782714472054e+00,72:4.584325643393084e+00):1.849491461014993e+00):3.625564390233605e+00,(40:3.182058293471193e+00,(38:1.853047153259211e-02,39:9.136318096384810e-02):1.055788060856830e+01):4.199915714109005e+00):2.107432901314702e+00):6.199248466131642e+00,(31:3.229493004822528e+00,(30:2.019898325927320e-01,67:3.662903151477796e-01):1.969762071035318e+00):2.224400821527665e+00):8.774710446335388e-01):1.156928383454064e+00):6.942935400016444e-01):6.451447306501488e-01,((((96:2.157302910274247e-01,97:2.148761664051953e-01):2.424061441902138e+00,(98:2.771019874102764e-01,((99:3.947915555922905e-01,100:1.782367503387238e-01):1.545094699027195e+00,101:7.236955847350791e-01):1.935009139609764e-02):1.608377903037365e+00):1.705664515270508e+00,((94:2.431181506420017e+00,(((93:2.157970417857103e-01,92:7.117377135434716e-02):6.653467537575343e-03,91:5.877206574544958e-02):1.552029494678149e+00,(88:2.147033713270261e-01,(87:1.734680604651238e+00,89:3.727668046819531e-01):8.684269092054808e-01):3.366989676619747e+00):1.924173582462529e+00):3.176539085827994e-01,95:6.056039169372441e-01):2.824848107886229e+00):2.371991777619603e+00,90:4.971636856539069e+00):1.143708211754130e+00):4.573230682881471e+00,((52:9.375591481437725e-01,53:3.364785641978086e+00):7.845979685494628e+00,(((((45:5.731921248282016e-01,74:8.098469155103860e-02):2.494350203147429e+00,(75:2.446125552572217e+00,76:2.051969627645088e-01):1.411802475657907e+00):4.314914585367217e-01,(42:9.643453900309846e-01,(78:8.613019786387003e-01,(44:5.954449687339819e-02,43:6.296581323658862e-02):9.382340400611540e-01):1.823252202829158e+00):1.088135754498524e+00):1.131222493288447e+00,(46:1.876797552245813e+00,77:2.510928641836471e-01):9.150671124020546e-01):1.641634043049802e+00,(((82:3.436753846332303e-01,(83:3.111751942719544e-01,84:1.032456570704380e+00):1.897191673037035e+00):2.440127389881687e+00,((81:1.090127258144970e+00,80:1.016175509835619e+00):8.417250559457820e-01,85:2.381752219355262e+00):6.808084243466093e-01):3.283599730715109e+00,79:5.996521756880448e+00):1.962674208390148e+00):1.700114149671423e+00):2.605230650521818e+00):4.643758537541246e+00):4.966501707885451e+00,(2:6.900122550769133e+00,3:8.867909083308184e+00):4.193052428082950e+00,1:6.511666905099808e+00);
	tree mcmc.tree_3 = ((3:8.387016270171941e+00,2:5.234458580062038e+00):2.228034390652326e+00,((((52:2.107413165627411e+00,53:2.253781762724352e+00):9.592870302208295e+00,(((77:4.118367587637788e-01,46:2.257975063809644e+00):2.821004286731848e-01,((((44:1.120104477448578e-02,43:1.203471931874692e-02):1.356530668725528e+00,78:1.695575202948750e+00):1.822845355539886e+00,42:1.412023937083235e+00):8.935641957904739e-01,((45:5.642028425458766e-01,74:5.322114077669074e-02):2.423272069767459e+00,(75:2.572268388938682e+00,76:1.236660222514590e-01):8.212954032168479e-01):2.482481511228556e-01):9.638787796975943e-01):1.859683586575605e+00,((((81:2.285091069086922e-02,85:2.930793907170088e+00):1.774586510504015e-01,80:3.412551986833974e-01):6.247640429806968e-01,(82:1.326757065809777e-01,(83:8.017809244739525e-01,84:1.266854403113196e+00):2.403697759614607e+00):9.603174775097104e-01):3.648517603213176e+00,79:9.287649676125278e+00):2.177838901780524e+00):1.674269361615114e+00):3.182731219638293e+00,(((((((40:3.700642892242136e+00,(38:1.381174605615968e-02,39:2.203822134033960e-02):1.092831147386671e+01):2.866129895743606e+00,41:5.389793241217836e+00):4.417128810270633e+00,(73:6.098752185502576e+00,(72:2.034323060394534e+00,71:1.414087983471159e+00):5.212872873116138e+00):1.121196325615615e+00):8.505488259768502e+00,68:5.652033093217497e+00):1.834517552976768e-02,(37:1.927549064695468e-01,(69:1.018178945889460e+00,70:2.392254372662046e-01):1.152739005170239e+00):1.082625365391569e+01):5.475641111226791e-01,((67:1.899285364543988e-03,30:1.805324465594295e-01):2.343288319465213e+00,31:3.726677701923521e+00):5.207102398883334e+00):1.333219509075685e+00,(((((27:3.211622511084876e+00,((10:8.136395463635536e-01,63:3.277212511654006e-01):1.139446894036815e+00,64:1.309379264125663e+00):1.030609855167944e+00):2.288097841783624e+00,(33:3.788071686681312e-02,((32:7.249118109037580e-03,34:2.886094019654407e-02):2.317079433889758e-02,35:1.074675026743947e-02):3.470911686595330e-02):4.039626298685694e+00):4.382246078683219e-01,(((57:1.257027951386521e-02,9:1.146390334123334e-02):2.541516400273940e+00,(((6:7.822479786974522e-02,8:5.582163928761288e-02):4.767538113024102e-02,7:2.632133011740118e+00):8.904976573214172e-01,66:1.586104727367499e+00):1.364962364724882e+00):1.847921988774406e+00,(((((20:4.833821880485509e-02,(22:6.597483665014300e-01,(19:8.714338956316181e-02,(21:1.700531120910635e-01,(65:9.325239177047936e-02,54:3.209998513767530e-01):2.472742885172347e-01):1.598286032795569e-01):5.154289541910652e-03):7.741579842977624e-02):1.366772327202888e-02,36:3.994277208928450e-01):9.815892951605532e-02,4:6.387350042821840e-01):3.719759640425084e+00,(((24:9.441129317384467e-03,5:6.867664386004594e-03):1.977920494301328e-02,(23:5.084082904823663e-02,25:2.829507040671908e-02):1.229173595818926e-02):2.712538998803946e+00,18:5.091603026203286e+00):1.245002145166068e+00):6.090238313904188e-01,(29:3.494195019403375e+00,(56:3.829776350558865e-02,55:3.024723898218461e-02):1.590518033373115e+00):3.418397053301452e-01):9.257890882209499e-01):1.242928568568855e+00):2.338801243286612e-01,((14:2.823593659437347e+00,(58:5.005703457141922e-01,((60:1.349961368739841e-01,28:1.022449655319086e+00):3.754720879898369e+00,((((15:4.640705332051760e-02,16:4.416937089861284e-02):6.603076956453645e-02,51:4.616508448842981e-02):2.158836591133441e-02,17:1.174094690824957e-01):2.216150319569594e+00,13:2.215312109082999e+00):1.098978802609674e+00):2.572808024013472e-01):3.256621339017069e-01):1.003961452711901e+00,((((12:8.760385839602693e-02,11:6.119598279398295e-02):3.094596222847917e-02,26:1.713413703137655e-01):2.770693504675841e+00,(86:8.888616146860731e+00,(61:7.157563425218778e-03,62:9.530355425048755e-02):5.576934876257928e-01):3.502772709295977e+00):2.044002512896431e-01,59:1.835033808795494e+00):6.084496511235769e-01):4.875893594761291e-01):1.622867540682447e+00,((((((100:7.802724622400681e-02,99:9.667893876511642e-02):1.232844243120734e+00,101:1.523636763930898e-01):9.506123547095950e-01,98:3.954837366150066e-01):9.493965907603947e-01,(96:6.095826101774289e-01,97:5.917439104430096e-01):1.259313930216813e+00):1.623607055508740e+00,(((88:3.514256883001325e-01,(87:2.040298674984137e+00,89:7.442165850838148e-01):9.043842647090791e-01):2.709426179642291e+00,((91:2.808486225414297e-02,92:6.279166951452123e-02):3.574864511492039e-01,93:6.650741698606808e-03):2.070858967592185e+00):1.633790106513624e+00,(94:2.876959004757995e+00,95:1.139619620404621e+00):5.510431458584601e-01):1.683876299845827e+00):1.780344710180926e+00,90:4.730423864326028e+00):1.913784924933275e+00):7.070556355346397e-01):4.768201101840302e+00):3.972388182856781e+00,((47:2.075043997947767e-01,48:5.508501269578445e-02):2.791675419139573e+01,(49:9.003946819214702e+00,50:2.840459751553435e+00):6.098052671639650e+00):5.583832348056016e+00):4.161455269342238e+00,1:6.178257574742974e+00);
	tree mcmc.tree_4 = (((((53:9.651254775202991e-02,52:6.647279424434144e-02):4.542109045175156e-01,(((85:1.195005206516034e-01,(80:1.791521654013109e-02,(81:1.020588419563102e-02,((83:5.218889629770947e-03,84:2.046709357821498e-02):1.473208731471995e-01,82:2.173648573228504e-03):1.552626719103375e-01):8.045925512534770e-04):1.177070076214256e-01):2.366306396195545e-01,79:3.628833079138675e-01):1.024265755943461e-01,((46:1.590158085730751e-01,77:4.528390092254048e-03):2.043300680022309e-02,(((74:4.495979506166707e-03,45:3.716106182283632e-02):2.155317416386320e-01,(75:1.636488337037127e-01,76:3.180161200701235e-03):1.661355767784075e-01):2.670417015955002e-02,(42:7.664539673955244e-02,(78:5.063501970440261e-02,(44:7.000250801369202e-04,43:1.004483238210687e-03):5.225446002640483e-02):1.700185935578988e-01):8.204862654800510e-02):4.944959925980639e-02):9.530957014682075e-02):1.448042219045601e-01):1.684997264053549e-01,((90:2.722450069339036e-01,((((((93:6.928754650309412e-04,91:9.193302158490091e-03):3.354653915412614e-03,92:2.659838916247398e-03):6.245314810965709e-02,((87:1.667064353936573e-01,89:5.886487912940320e-03):5.632362535026434e-02,88:1.085364834971159e-02):2.066601263596275e-01):6.741985148735678e-02,94:1.923120020335053e-01):3.761085762744352e-02,95:7.295337738867941e-02):9.969394814852588e-02,((96:7.789076049335293e-03,97:8.935557136586933e-03):1.760773305041181e-01,(((101:4.867445660532629e-02,100:1.280413547096187e-02):1.453204700741476e-02,99:5.099777233961137e-04):4.492638176044923e-02,98:1.155390418882173e-02):1.591558538961200e-01):7.062323543735766e-02):1.638301364434920e-01):1.433464599746153e-01,(((((((7:9.247678418967657e-02,(6:1.104923042535887e-03,8:1.542046149317807e-03):8.024904874131877e-03):6.664308565772388e-02,66:7.952438087604301e-02):2.963767287564863e-02,(57:4.841207393352034e-03,9:8.707494441432330e-03):1.500657710536649e-01):1.073682429994477e-01,((29:1.742976402309544e-01,((18:3.546017607173824e-01,(25:2.535718449802135e-03,((23:4.233071810671391e-05,5:6.588838161161045e-04):1.625132846110326e-03,24:5.569453287412347e-04):2.692775233560593e-03):1.633759432470645e-01):5.227403045564458e-02,(4:3.138624680012449e-02,(36:2.890588491853464e-02,((54:9.805180785830902e-03,20:1.656814382645369e-03):2.309782857808262e-04,(19:4.611764977063804e-03,(21:2.994867146479256e-03,(22:5.567463869838320e-02,65:9.649055259597444e-03):1.658762604233813e-04):3.656517173906178e-02):5.129494729723110e-03):4.927578172282518e-03):2.228800118972885e-03):2.156760780084595e-01):6.622954972597002e-02):3.220675670280890e-02,(55:1.424752912132310e-03,56:1.006314516676784e-03):1.537974562514315e-01):3.770316215094173e-02):4.341163580600780e-02,((33:4.741066261403188e-03,((35:4.031436536720697e-03,34:7.678295771199739e-03):1.352204294974212e-03,32:1.141427758916088e-03):4.252584302789392e-03):2.750983055406719e-01,(((63:1.171862266919594e-02,10:9.850531723251187e-03):7.757582233597549e-02,64:9.892658717168473e-02):4.100502840417820e-02,27:1.777192475782774e-01):9.144574648171455e-02):3.041142827368213e-02):6.166589713351080e-02,(58:4.729825791870172e-02,(((((17:6.885651786742855e-03,((16:3.385474473515426e-05,15:3.351581720378792e-03):5.846086687861724e-04,51:4.705750248377956e-03):4.618526007481539e-04):1.347532984176258e-01,13:1.584148997283975e-01):4.186873072535239e-02,(28:8.588588800117186e-02,60:1.037502188844873e-02):1.953820729823507e-01):6.387806494813612e-02,14:2.106055063691332e-01):4.430133847502261e-02,(((11:1.385862772986040e-03,26:1.996103425655165e-02):3.083826689220699e-03,12:6.349874674623771e-04):1.827575839074896e-01,(((62:8.816625516474557e-04,86:3.456155840738555e-01):4.464689022128106e-03,61:4.724436540192464e-03):1.633357015775098e-01,59:4.305349028873468e-02):3.115819960856530e-02):4.462421718042905e-03):4.980292120160413e-03):3.486094206772208e-02):6.880959069219371e-02,(68:4.621934550535343e-01,(((70:1.165900235414895e-02,69:6.984393990068749e-02):6.978875885079286e-02,37:3.975529466226859e-02):6.467435650447200e-01,(((41:2.750039233428873e-01,((38:9.662943604948660e-05,39:1.858502313583182e-03):5.132553592917160e-01,40:2.783329890247874e-01):2.355145097893507e-01):3.051023966958180e-01,((72:1.073120987219963e-01,71:1.467638589481418e-01):1.220631231217702e-01,73:6.261376970827491e-01):2.046024804761754e-01):4.542268545663596e-01,(31:1.686701317940131e-01,(30:9.363884594305790e-03,67:5.610000118220879e-03):1.340269761744064e-01):1.321843768406411e-01):1.426316350144422e-01):6.570414762071549e-03):2.626822805193333e-02):9.268466065660751e-03):3.002416747698274e-01):2.925677849911284e-01,((49:5.460097626253463e-01,50:1.795535666075055e-01):4.839565093967935e-01,(48:4.724266505729790e-03,47:8.280627296103144e-03):1.754610933004807e+00):3.700750336771916e-01):2.386143920895072e-01,(2:4.703383833299358e-01,3:6.313122062576004e-01):1.029342182106150e-01,1:3.970135650036233e-01);
	tree mcmc.tree_5 = (((((53:6.111036238712622e-02,52:4.252943792351866e-02):4.738332966685793e-01,(((85:1.620284567121486e-01,((80:3.967901750093737e-02,81:2.268227143304251e-03):6.381274613852692e-02,((84:3.760142146312496e-02,83:3.120869400752768e-02):1.130724030130111e-01,82:7.121096822231213e-03):1.577190788956109e-01):6.327302456094906e-02):2.672671842549560e-01,79:3.992642813402342e-01):9.035270841518037e-02,((77:1.468422177799287e-02,46:1.515661107507431e-01):2.394541829787374e-02,(((76:6.752568025064618e-03,75:1.440649344048183e-01):7.642881100935553e-02,(74:6.381842440114018e-04,45:2.928731908350959e-02):1.178558660632302e-01):3.572362850297941e-02,(42:9.054183082812887e-02,(78:9.886569334621179e-02,(43:1.040970148628840e-03,44:1.125166850237376e-03):3.023294556695411e-02):1.545826825426110e-01):5.328470011660685e-02):6.153403146679799e-02):1.105488323262921e-01):1.082548285733954e-01):1.435685521278682e-01,((((((59:1.048186441934166e-01,(62:2.666392770310914e-03,(61:5.634327686482823e-03,86:3.174460589726568e-01):5.780452895056264e-04):2.036984501945818e-01):7.417438089007809e-02,((11:2.677993970191222e-03,26:3.746518294349555e-03):1.364163064565244e-02,12:2.339360168794251e-03):1.617927936573646e-01):4.721417326431698e-02,(14:1.359669262610460e-01,(((13:1.049655623943847e-01,((51:7.370806977857342e-03,(16:3.781576947041515e-05,15:3.055273671944624e-03):1.452748324396523e-03):8.208649057463307e-03,17:3.096467538908977e-03):1.819889618675692e-01):3.002119192657321e-02,(60:2.324068701250741e-02,28:9.965068071455162e-03):2.471643283143432e-01):1.654435511701635e-02,58:3.261899986944071e-02):1.996100110756206e-02):3.370431358211670e-02):5.400250491112066e-02,((((27:1.690597939252760e-01,(64:7.133651886186355e-02,(63:1.239338616163488e-02,10:6.211012717854628e-02):1.110595141051297e-01):4.704481777664134e-02):8.671053668941357e-02,((32:1.452162988365046e-04,33:5.787416162713151e-03):4.469205977571876e-04,(34:2.630428822412273e-03,35:5.441909131520947e-03):1.923461964056223e-03):2.503330244286062e-01):2.897776826554809e-02,(56:7.698235767738929e-03,55:8.880117683737533e-03):1.141202386461055e-01):1.978087066676242e-02,(((((6:2.805337007730776e-03,8:2.550783739923191e-03):5.517975099533774e-03,7:1.353542392222590e-01):5.198230318830952e-02,66:7.295532717093578e-02):3.329322012795817e-02,(9:7.380419552386810e-03,57:1.704050986207596e-03):1.574584297725811e-01):1.136650188706868e-01,(29:1.931834962111444e-01,((((25:1.434669389969599e-03,(24:7.248310524569750e-04,23:3.632395753920364e-03):1.835254204915483e-04):2.781018777434148e-03,5:2.006675484746885e-04):1.800326675578103e-01,18:3.361780341778675e-01):4.277421220264017e-02,(36:2.122766548534068e-02,((20:1.524096036543583e-03,((22:4.691652723329375e-02,19:8.858009470849208e-04):1.271095687433070e-03,(21:6.211999345591444e-03,(65:1.043449481605557e-02,54:9.406685456726462e-03):4.968199560048048e-03):2.790937530354024e-02):2.512326194275624e-03):4.158335917562179e-03,4:1.703761154428158e-02):4.926036577551989e-03):2.074796259806936e-01):6.132143082320721e-02):6.924295015124945e-02):4.544148475005039e-02):2.525337823365916e-02):1.072416854318183e-01,(((((41:1.775393903814368e-01,((72:9.658737124305977e-02,73:7.192455987542360e-01):4.583736653498843e-02,71:9.689921681566677e-02):3.244133357216008e-01):8.918276734795119e-02,((39:1.001678691967746e-03,38:1.413448383059515e-02):6.705483809813597e-01,40:2.706719950879066e-01):3.083945275105268e-01):5.258140835059190e-01,(37:2.193921051988507e-02,(70:4.437650042363361e-02,69:4.405135981585379e-02):1.237288838253909e-01):4.796815650973686e-01):7.534203497704803e-02,68:4.289740238440481e-01):5.713944731239670e-02,(31:2.155924732301100e-01,(30:9.522140718361355e-03,67:1.948310084820240e-02):1.675556462638882e-01):2.714616768968049e-01):8.372436951659482e-02):2.328116659536630e-02,((((97:4.726450517608609e-02,96:8.967609542737136e-03):1.084716976396021e-01,(98:3.213382009429847e-02,((100:2.981595212710730e-03,99:8.388926936060982e-03):2.565378467337175e-02,101:1.025703020850265e-02):1.849791375529814e-02):1.666963892455106e-01):7.988418684297792e-02,((94:1.723419534411587e-01,95:1.168346835477569e-01):3.109220199783347e-02,((92:6.545413433222063e-04,(93:3.357238559530802e-02,91:5.927633357724347e-03):2.246087074475675e-02):1.026258644269789e-01,((87:1.660451495207698e-01,89:6.126324571832320e-03):1.220844213918243e-02,88:1.227130890434788e-02):1.576225669968538e-01):6.916921554575843e-02):6.340099517595202e-02):1.705147015480269e-01,90:2.340681265390121e-01):7.583461755594993e-02):2.317360102124583e-01):2.192473359200707e-01,((49:6.811014492654610e-01,50:1.780795208016452e-01):4.429783098836743e-01,(48:2.039769750378755e-03,47:9.849194044280023e-03):1.632429082235872e+00):3.274116701857038e-01):3.403800312137279e-01,(3:4.104299235672793e-01,2:4.590558191931844e-01):2.435620701511772e-01,1:3.219873054648495e-01);
	tree mcmc.tree_6 = ((((((79:4.323225854866990e+00,(((81:6.020348593388713e-02,80:2.727020398100197e-01):4.996428898810943e-01,85:3.551456361567621e+00):4.329037173227731e-01,(82:9.251734048799169e-02,(84:9.816783812155199e-01,83:5.846036191509295e-01):1.472500523913971e+00):8.020585642021462e-01):2.353317706995037e+00):9.817321971638371e-01,((77:3.358511605518092e-01,46:1.403030014219616e+00):3.693901923079531e-01,(((78:5.682757561201109e-01,(44:5.248371138797013e-03,43:5.207887146636460e-03):2.700440270718983e-01):1.693535565835625e+00,42:8.489170446284953e-01):1.067966098409261e+00,((75:1.885076061104545e+00,76:6.284201043795554e-02):9.965975671405812e-01,(45:4.621032627055492e-01,74:1.034784654888997e-01):1.360539133407099e+00):2.103967863419374e-01):1.145012237618811e+00):1.265579908455958e+00):9.426463223189736e-01,(52:1.384155448438860e+00,53:8.058607727428413e-01):5.725341025630204e+00):2.128007718224950e+00,(((((((40:3.448368638447374e+00,(38:3.325205606011112e-02,39:1.332169524878949e-02):7.410300422624767e+00):2.750816180494635e+00,41:3.587884254788014e+00):3.568755803665277e+00,((72:1.853042045453895e+00,71:1.949532725997193e+00):1.929211511795629e+00,73:6.779662846095412e+00):3.363193819137270e+00):5.826168702307057e+00,68:4.442134215004075e+00):4.269996944579759e-01,((70:1.077088025287857e-01,69:6.902188082424063e-01):1.328730072722099e+00,37:5.175104553592199e-01):8.426921455310934e+00):8.402621314797966e-01,((67:3.887805237023130e-04,30:4.788988180473575e-02):1.226506300197031e+00,31:2.740345440399677e+00):2.946896675346781e+00):5.141016805660165e-01,(((((96:7.483278644680386e-02,97:1.768190803264839e-01):1.591477423826923e+00,((98:1.645210747368109e-01,101:6.518365477752093e-01):7.018843394316308e-02,(99:8.410316082476808e-03,100:4.093231921471744e-01):9.282774947045950e-01):9.645845814060829e-01):9.765322396764766e-01,(((((93:1.118160191555123e-02,92:5.698738414497691e-03):4.199351625740414e-02,91:1.265243415303355e-01):9.629971978264427e-01,((89:3.392183318721300e-01,87:1.264039123607141e+00):1.994327105979301e-01,88:6.439226393687733e-01):2.671609650298045e+00):1.343758940674604e+00,94:2.344367485032329e+00):4.565201782518349e-01,95:8.674532606783814e-01):6.123353715654214e-01):1.635662740931532e+00,90:2.832130462438392e+00):2.262605565698708e+00,((((14:2.073145528321648e+00,(58:2.187918736310427e-01,(((17:6.125611210514424e-02,(51:9.857883208718103e-02,(16:4.538700083808312e-02,15:4.395767547526359e-02):4.812494429596725e-02):2.247505929966496e-02):1.896453151747048e+00,13:1.439323612455498e+00):2.541239007997839e-01,(28:6.211564514158036e-01,60:1.145436336293123e-01):2.727946370013517e+00):2.776878365676155e-01):3.805401336480167e-01):5.268078959878648e-01,(((62:2.049498581318319e-03,61:5.518175506034975e-02):6.311860240202163e-03,86:4.395570703053584e+00):1.905792583289131e+00,59:1.703589053035399e+00):3.777849918403121e-01):4.227277938046148e-03,((26:1.299879421862658e-01,12:4.678784568982248e-03):2.780485553544101e-02,11:5.296095454810594e-02):2.638901909860623e+00):5.346709640640817e-01,((((57:2.869605619689532e-02,9:2.925637804017430e-02):1.812873393524732e+00,(((6:7.015966001077769e-03,8:7.622073479603701e-03):3.675981032543704e-02,7:1.672779070903802e+00):8.900606779036699e-01,66:9.690367651461581e-01):3.625654439897706e-01):1.786645706249887e+00,((55:8.270769887038174e-02,56:4.287521259860171e-02):1.100020107969394e+00,(29:1.797987335434326e+00,((((24:1.653508777083723e-02,25:2.426732891999854e-02):3.821051040322113e-03,(23:6.566558073709755e-02,5:1.633677585946653e-02):2.156115874853432e-02):1.770414223071161e+00,18:3.493145768927083e+00):7.536841251670640e-01,((36:2.916433411719366e-01,4:8.676509874756344e-01):5.400922555648515e-02,((22:2.749759308343167e-01,20:2.017443555579964e-02):1.186122244319878e-01,((21:1.931282764278283e-02,65:1.056317907797473e-01):2.349442947854788e-01,(19:7.445086810599247e-02,54:5.428277518938607e-02):4.152075382870289e-02):3.354700830900115e-02):5.201006961027578e-02):2.753350861853408e+00):9.020120516936058e-01):4.748724088956205e-01):2.198166706673153e-01):3.965869026526160e-01,((27:1.911566263653481e+00,((10:5.244368596766412e-01,63:1.951321679392967e-01):1.107388466960125e+00,64:7.626219145084536e-01):9.780856706368576e-01):1.024661849118613e+00,(35:3.038224565620270e-02,(33:2.357548397960323e-02,(34:3.772632260394494e-03,32:7.592221108074944e-03):9.826632055161253e-04):4.826624833802337e-02):3.198469785648547e+00):1.085270311330665e+00):6.618504855619237e-01):6.495581312469947e-01):4.459689084523924e-01):2.955714270314612e+00):2.371931657299524e+00,((49:6.652427355123740e+00,50:2.301237416160793e+00):4.206859511196019e+00,(47:1.109788550687151e-01,48:1.867753323652131e-02):2.118762728958169e+01):5.857858976597457e+00):4.290681739782108e+00,(2:5.469783412759528e+00,3:6.073916484778614e+00):1.445807669059682e+00,1:5.631836513902582e+00);
	tree mcmc.tree_7 = (((((((((59:7.500428994609092e-02,((61:3.505546677417725e-03,62:1.702760661000345e-03):1.201787100950565e-02,86:4.103190864353448e-01):1.547581077870124e-01):3.435500658773103e-02,(12:5.312375482512440e-04,(11:4.811141235196010e-03,26:7.243065242183228e-03):1.022168335796210e-03):1.407766030173641e-01):2.555762751816764e-02,(14:2.522971448605876e-01,(58:5.915318267145718e-02,((28:7.614042583085820e-02,60:1.481785588016662e-03):2.261572297732689e-01,((17:2.815236085071878e-03,((15:4.469629070714564e-03,16:4.563274983587107e-04):2.230733548149988e-03,51:3.705113703623213e-03):2.593477547558657e-03):1.299219689226118e-01,13:1.822398791847567e-01):4.368085855787560e-02):4.103694226111737e-02):2.613954218594386e-02):3.539615956381672e-02):4.746285054460393e-02,((((35:2.226065942385127e-03,34:5.392938458766789e-03):3.315279828379758e-03,(33:5.462738162743175e-04,32:1.027348118311883e-03):1.144279415035542e-03):2.821338925075061e-01,(27:1.786935956237214e-01,(64:7.110915783451714e-02,(63:1.582868845909497e-02,10:1.507767231513257e-02):9.859169445886010e-02):8.392908179848482e-02):8.078964830683587e-02):5.451287619157326e-02,(((66:3.461553931834948e-02,((8:3.555316309075432e-03,6:9.315191597549652e-04):8.171090015647942e-03,7:1.374299396653397e-01):9.930070633208116e-02):3.972523596551270e-02,(57:6.999021010209600e-03,9:1.758451981299540e-02):1.369288296742619e-01):1.249877690188384e-01,(((55:4.984464545556819e-03,56:1.193256379712048e-03):9.670936946523120e-02,29:1.882860883254753e-01):3.238338903510227e-02,((4:3.114742171112638e-02,(((19:4.726493126834229e-03,((21:4.955994432022434e-03,(22:6.652723251543685e-02,54:1.971018461175349e-02):4.676814762566433e-03):3.006918046135572e-02,65:2.891651180745443e-03):3.418751688048540e-03):6.607799144084447e-03,20:1.089838764045336e-03):5.840108298903707e-03,36:1.694806042599498e-02):2.613561881509656e-04):2.125321767438895e-01,(((25:6.475328002564017e-03,23:5.618205867842193e-04):2.606181215157478e-04,(24:1.311991666799791e-03,5:1.594899960849321e-03):1.668197681265064e-04):1.877713978770527e-01,18:3.571620741347430e-01):5.723775423318501e-02):3.332636442110547e-02):2.125919643934916e-02):2.413426970061781e-02):4.530980508145124e-02):7.632324824782229e-02,((((40:2.217012937489021e-01,(38:6.050702045497647e-04,39:2.682275252487946e-03):7.178896769546040e-01):2.857232935296577e-01,(41:3.541779198591730e-02,((72:1.311381932920179e-01,73:5.259831283565350e-01):9.299106494448886e-02,71:9.652971229849759e-02):1.777496879386933e-01):2.466716411065517e-01):6.203848298106397e-01,(31:2.034249555115653e-01,(30:4.005025004727795e-02,67:4.771749226166106e-03):1.252336542208073e-01):1.773187660068761e-01):3.797530310852817e-02,(68:3.308363170422542e-01,((69:5.317701890190078e-02,70:2.707004863192589e-02):8.480139563587528e-02,37:2.966019535062171e-03):7.066022974861689e-01):3.832594228496344e-02):7.351597065442822e-02):5.810133334795668e-02,(90:2.501023832060661e-01,(((94:2.158631874595348e-01,(((87:1.332163970302823e-01,89:4.707763178580727e-02):7.019889487255897e-02,88:1.988405414550383e-02):2.217290663024472e-01,((93:4.182841242459329e-03,91:3.951114197791896e-03):2.594750878067197e-05,92:8.480072928542932e-03):5.750776954130668e-02):8.446113023769046e-02):1.946902781156073e-02,95:7.836778989247542e-02):8.139680698676839e-02,((((100:1.106528689768443e-02,99:1.281563087497166e-04):4.332280588651749e-02,101:3.433269537432632e-02):6.845862506375971e-02,98:2.241418234388936e-02):4.144875518333711e-02,(97:5.727796557095342e-02,96:1.992245798780905e-02):1.339005555538055e-01):1.481361689594157e-01):1.164917945597130e-01):7.277146548184321e-02):1.997738475665344e-01,((((77:4.739512678585163e-03,((42:1.303264557577244e-01,(78:4.630708228834274e-02,(44:2.793467370064430e-03,43:2.532496833611782e-03):2.633067855032623e-02):1.982293177808510e-01):8.262240397509384e-02,((74:1.177661030849624e-02,45:3.170166570749594e-02):1.676531397736740e-01,(76:1.622109991744563e-02,75:1.016283979959946e-01):6.200423582152494e-02):2.223078042294003e-02):7.888074070696223e-02):2.166256738291013e-02,46:9.373102455010261e-02):1.408965853292149e-01,((((81:1.009943241641866e-02,80:2.506572932325168e-02):1.156196261974467e-02,85:2.383890965507791e-01):5.608192646804791e-02,((83:4.244834430840103e-02,84:2.812012510599978e-02):9.262250286140451e-02,82:2.180777836894679e-03):7.502975060370633e-02):1.937914911361217e-01,79:4.069562709807474e-01):4.168652524190385e-02):9.623831358126411e-02,(52:5.726436897497209e-02,53:8.180254132817691e-02):4.528637958755662e-01):1.965107856074857e-01):2.998449381399625e-01,((47:5.730429662146818e-03,48:5.772297751982602e-03):2.021559212675586e+00,(50:1.888521429023360e-01,49:4.687245416278606e-01):3.581597942862350e-01):3.340674640402774e-01):3.604873965483383e-01,(2:4.967283684192855e-01,3:5.050627696928635e-01):1.515408382650672e-01,1:4.398539563478998e-01);
	tree mcmc.tree_8 = (((((((((80:1.251567756287467e+00,81:1.928248430614790e-01):5.026464427596908e-01,85:3.588174178133617e+00):8.484258955193086e-01,(82:4.688406831625772e-01,(83:9.620903002006876e-01,84:9.148326726223882e-01):1.714266614882533e+00):1.436173978895428e+00):4.484426386751289e+00,79:7.004591930429630e+00):9.081366099331208e-01,((((78:1.292114418531480e+00,(44:1.124758016067456e-02,43:8.249453742057289e-03):7.873937616366490e-01):2.156464241343680e+00,42:1.928248048139581e+00):1.608162606104946e+00,((76:5.779145613167691e-01,75:2.788860182163829e+00):1.723865753648782e+00,(74:1.186798567913746e-02,45:5.518644718749787e-01):3.195750420167760e+00):2.341628365572430e-01):1.175352951853030e+00,(46:1.510009052619000e+00,77:1.420098474356404e+00):4.505802464510533e-01):2.470374361619596e+00):1.353534907147213e+00,(52:1.376926129756560e+00,53:7.692875849313487e-01):6.952056318222732e+00):3.629715805771093e+00,((((((12:5.238242744527025e-04,11:2.435209323044583e-01):5.906303592026600e-04,26:2.984009792801153e-01):2.792878165986271e+00,(((86:6.326286191645957e+00,(62:7.109545428880635e-03,61:6.661646724507253e-02):1.199730999940583e-01):2.761088753625744e+00,59:2.043741314995151e+00):5.350962598659965e-01,(58:2.144850701252012e-01,(((60:1.373185329854504e-01,28:8.832627509829596e-01):3.609128095330073e+00,((17:1.001488208872346e-01,(16:2.152791659487132e-03,(51:1.050783136450043e-01,15:2.102515952961932e-01):5.170718067899254e-02):1.734820198022292e-01):2.644713417697723e+00,13:1.364268481978759e+00):3.388302075072340e-01):3.630359222838573e-01,14:2.962918913745127e+00):7.010561771458945e-01):1.631356856663501e-02):4.577679622454498e-01):7.443971209604435e-01,(((56:7.952676638207426e-02,55:6.463635730557472e-02):2.257598859878267e+00,(((64:1.436098915370446e+00,(63:2.201694771177836e-01,10:2.316716386357852e-01):2.039949041100332e+00):1.042267284422777e+00,27:3.706641643788888e+00):1.859849782372536e+00,((34:9.708098238793048e-02,35:6.964082618694400e-02):3.539217545344919e-03,(32:7.698852667730651e-03,33:5.918119908156842e-02):1.391027375128025e-01):2.918538026006722e+00):8.537437348644027e-01):6.540121398646088e-02,(((66:2.017666947033542e+00,((8:3.740290525172341e-02,6:4.891553910173899e-02):1.791038806794241e-01,7:2.535158916661488e+00):7.373576498885366e-01):1.052316430793947e+00,(9:9.733660748322108e-02,57:1.703726116022448e-01):2.675993538312439e+00):3.204773863289730e+00,((((((24:2.580957542001924e-02,5:2.401951176520641e-02):6.931368663702337e-03,23:9.557706336180152e-02):2.321807704628464e-02,25:8.746822862030335e-02):2.331015172888849e+00,18:4.884700494165855e+00):7.541836757228543e-01,(36:3.618189986350568e-01,((20:1.019212171857077e-01,(19:7.156982169808219e-02,(((22:8.281184961356687e-01,21:2.469500639911391e-01):3.102015975190221e-02,54:3.566714163122567e-01):2.407497853473545e-02,65:3.924059485580067e-01):9.559080422730064e-03):8.193847884093286e-02):1.184901138224581e-01,4:8.099171004345732e-01):5.110309213284015e-02):3.484662847785938e+00):1.282856108163834e+00,29:2.849303790692821e+00):4.906816292545930e-01):8.170790219888325e-01):8.063978695008668e-01):1.175918936808205e+00,((((((40:1.986933225914068e+00,(38:7.535851118057200e-02,39:6.167435056471679e-03):9.698394832720997e+00):5.652624570646549e+00,(41:3.173051055947355e+00,(71:1.156886924767738e+00,72:3.089929550176402e+00):4.727582965280691e+00):2.972351428176412e+00):1.323427032405544e+00,73:9.029531947332643e+00):6.639798053924030e+00,68:6.845023305264327e+00):1.883564597931906e-01,((70:4.335557113948356e-01,69:6.163057288787848e-01):1.540620819653161e+00,37:3.545292065438496e-02):1.083424466159152e+01):4.308462552174178e-01,((67:1.039139835465560e-01,30:4.523186089578696e-01):2.099486198206336e+00,31:3.312003864587202e+00):4.015582467006728e+00):4.928282468052236e-01):6.041612173156239e-01,(((95:1.097265558207425e+00,(94:2.088139138696771e+00,((92:1.141172919604620e-02,(91:1.596356173456339e-01,93:2.906686775465069e-01):7.445310594909064e-02):2.394714484638294e+00,(88:2.470648059397032e-01,(87:2.635072541987608e+00,89:1.332159839374026e-01):5.581251140805642e-01):2.967440711159838e+00):1.046143338814357e+00):7.074358696373324e-01):1.965133119527279e+00,((96:4.754805110090864e-01,97:4.848948149515958e-01):2.064864973795643e+00,(((100:2.175133448741258e-01,99:4.357289969191838e-02):2.224811054772347e-01,101:2.663093637196629e-01):1.159965960974870e+00,98:3.079187568722914e-01):1.898550576016577e+00):2.021556006725229e+00):2.000970655939596e+00,90:5.330345429250217e+00):1.284740955242018e+00):3.843176308326544e+00):5.031464693017174e+00,((48:6.702271174711770e-02,47:3.358070714914699e-02):2.572671749225162e+01,(49:7.898453842641240e+00,50:3.741948454502734e+00):7.366149254113983e+00):5.060931220598477e+00):5.063827988879016e+00,(2:8.528936349076213e+00,3:7.337612125807265e+00):2.266630002374513e+00,1:6.253073841125262e+00);
end;

begin mrbayes;
	startvals
		Tau{all}(1,1)=mcmc.tree_1
		Tau{all}(1,4)=mcmc.tree_2
		Tau{all}(1,3)=mcmc.tree_3
		Tau{all}(1,2)=mcmc.tree_4
		Tau{all}(2,2)=mcmc.tree_5
		Tau{all}(2,3)=mcmc.tree_6
		Tau{all}(2,1)=mcmc.tree_7
		Tau{all}(2,4)=mcmc.tree_8
		V{all}(1,1)=mcmc.tree_1
		V{all}(1,4)=mcmc.tree_2
		V{all}(1,3)=mcmc.tree_3
		V{all}(1,2)=mcmc.tree_4
		V{all}(2,2)=mcmc.tree_5
		V{all}(2,3)=mcmc.tree_6
		V{all}(2,1)=mcmc.tree_7
		V{all}(2,4)=mcmc.tree_8
		Revmat{1}(1,1)=(1.174897926162953e-01,3.459706507478614e-01,1.174897926162953e-01,1.174897926162953e-01,1.840701787869576e-01,1.174897926162953e-01,0,1,0,0,2,0)
		Revmat{1}(1,4)=(1.377434867756384e-01,2.711842206521059e-01,1.377434867756384e-01,1.377434867756384e-01,1.577926595104895e-01,1.577926595104895e-01,0,1,0,0,2,2)
		Revmat{1}(1,3)=(8.984314293987530e-02,3.634511972230630e-01,1.309262499439335e-01,1.309262499439335e-01,1.539269100052612e-01,1.309262499439335e-01,0,1,2,2,3,2)
		Revmat{1}(1,2)=(6.941651472167377e-02,3.542482943592321e-01,1.689728920658068e-01,1.689728920658068e-01,1.689728920658068e-01,6.941651472167377e-02,0,1,2,2,2,0)
		Revmat{1}(2,2)=(9.216999905279061e-02,3.579899927807200e-01,1.525566697045663e-01,1.525566697045663e-01,1.525566697045663e-01,9.216999905279061e-02,0,1,2,2,2,0)
		Revmat{1}(2,3)=(1.033662577091439e-01,3.345733703060516e-01,1.287908086459784e-01,1.287908086459784e-01,1.756879460468694e-01,1.287908086459784e-01,0,1,2,2,3,2)
		Revmat{1}(2,1)=(1.152322847131157e-01,3.485087708400236e-01,1.333755165360158e-01,1.152322847131157e-01,1.724188584846135e-01,1.152322847131157e-01,0,1,2,0,3,0)
		Revmat{1}(2,4)=(1.259281077322577e-01,3.338841379348353e-01,1.259281077322577e-01,1.259281077322577e-01,1.624034311361340e-01,1.259281077322577e-01,0,1,0,0,2,0)
		Revmat{2,3}(1,1)=(7.757377212469041e-02,1.682171247776936e-01,1.072666740613384e-01,7.597767652213988e-02,4.693900975954737e-01,1.015746549186641e-01)
		Revmat{2,3}(1,4)=(7.236027379970331e-02,1.746406195749614e-01,1.114231482288380e-01,7.237793149023367e-02,4.653676765345881e-01,1.038303503716754e-01)
		Revmat{2,3}(1,3)=(6.881553910834561e-02,1.666546288427561e-01,1.228395466199514e-01,7.075113038000588e-02,4.841299142607416e-01,8.680924078819936e-02)
		Revmat{2,3}(1,2)=(7.824544620082391e-02,1.917082190249122e-01,1.133036780005443e-01,7.869126698121186e-02,4.431289890818019e-01,9.492240071070579e-02)
		Revmat{2,3}(2,2)=(7.063073760699659e-02,1.871453582131410e-01,1.035371059433395e-01,7.000285825964994e-02,4.730176042263237e-01,9.566633575054931e-02)
		Revmat{2,3}(2,3)=(7.671293656709877e-02,1.711069154601855e-01,9.814335535565599e-02,7.638949992408603e-02,4.781316182211336e-01,9.951567447184008e-02)
		Revmat{2,3}(2,1)=(7.817361924252608e-02,1.828660711936638e-01,1.164949201317306e-01,8.414181408259698e-02,4.465008455942516e-01,9.182272975523090e-02)
		Revmat{2,3}(2,4)=(8.264611566684214e-02,1.675212071734085e-01,1.057311880563254e-01,6.852209990601980e-02,4.834067598266128e-01,9.217262937079156e-02)
		Omega{1}(1,1)=(5.422198717188730e-03,6.315183396412197e-02,2.412307638478068e-01,3.712907760752631e-01,4.220013192875309e-01,2.067079046372061e-01)
		Omega{1}(1,4)=(2.599567577683017e-02,1.867672747114991e-01,9.293626909667117e+01,6.323339720870290e-01,2.897586446070209e-01,7.790738330595005e-02)
		Omega{1}(1,3)=(2.002080392630303e-02,1.571335277429030e-01,1.144913127144797e+02,6.344857829804159e-01,3.072017062423149e-01,5.831251077726921e-02)
		Omega{1}(1,2)=(5.577043280234555e-03,6.350518865611535e-02,2.462114453495066e-01,3.694310830439189e-01,4.535047783987752e-01,1.770641385573059e-01)
		Omega{1}(2,2)=(6.481829701874270e-03,7.353328411827377e-02,2.558216583987014e-01,3.642753798245009e-01,3.871594895769518e-01,2.485651305985471e-01)
		Omega{1}(2,3)=(1.766605327167424e-02,1.678555518874907e-01,8.346647843085552e+01,6.315086140679260e-01,3.071059544448755e-01,6.138543148719855e-02)
		Omega{1}(2,1)=(5.641922375028951e-03,6.058924899560794e-02,2.557407336396783e-01,4.053801312957575e-01,4.457159645913068e-01,1.489039041129358e-01)
		Omega{1}(2,4)=(2.178459257119652e-02,1.921113469716293e-01,1.035623573115587e+02,7.051882065622075e-01,2.308452495539342e-01,6.396654388385835e-02)
		Pi{1}(1,1)=(4.682981953196721e-03,8.744134065916648e-03,9.847180938556300e-04,2.911535980220898e-02,1.924384453690781e-02,1.009890987593906e-02,7.918562379586434e-03,1.806708510482158e-02,2.145711282738907e-02,8.069134450074697e-03,2.286725506462287e-02,1.152648755643896e-02,4.054027130649854e-02,7.527812053434549e-03,1.512787066264390e-02,3.629960661547788e-02,1.115615852768661e-02,1.128475172290088e-02,3.710606402824284e-03,3.201135276074252e-02,8.327880648003549e-03,1.094207077020088e-02,5.833800086523316e-03,1.143523027391350e-02,1.015638122212409e-02,5.064499189810254e-03,9.555932262196559e-03,8.811460093058946e-03,2.244767572935910e-02,1.378464568111323e-02,8.570498481912445e-03,3.396211775384183e-02,5.010831141702513e-03,7.703665876975417e-03,7.698561623068828e-03,1.443428600799740e-02,2.641795826849655e-02,1.711271766491548e-02,1.264519332001936e-02,2.998753080235496e-02,1.520528996036075e-02,8.178986029983451e-03,2.241691145181422e-02,1.585759559762685e-02,2.737096798272625e-02,9.853921628621202e-03,1.221398614270282e-02,3.612471399629325e-02,7.941627548606252e-03,2.402557749606303e-02,2.022586988190418e-02,2.065083227307355e-02,9.073889237974831e-03,4.306387512307820e-02,7.290536282305122e-03,1.193899274348929e-03,7.816338370390922e-03,8.136633351313363e-03,5.340050781534937e-02,5.824071415388459e-03,1.541013649882258e-02,3.838687998049642e-02)
		Pi{1}(1,4)=(7.288758910043799e-03,1.026106615368080e-02,1.579342555033618e-03,2.470009736772552e-02,2.075158883951861e-02,1.369238297020894e-02,6.124933955791279e-03,1.443385165602766e-02,2.541336434104722e-02,1.030519251264932e-02,2.241038117784984e-02,1.722271455496662e-02,3.819030969466775e-02,6.775770832276783e-03,1.291908286451543e-02,4.031521043507087e-02,7.180080544714123e-03,7.346531334384609e-03,4.761718130533437e-03,2.008665404531358e-02,1.207847997994639e-02,1.092098206626031e-02,6.141960702257988e-03,1.173334608215405e-02,6.614465589136200e-03,7.396380190062134e-03,5.567904597569273e-03,8.146359286029891e-03,2.479266063002692e-02,1.446900861235154e-02,9.245953714501372e-03,3.637826488895150e-02,4.227720940305049e-03,8.617051645038362e-03,6.696866375018615e-03,1.626603145841881e-02,2.766325572695973e-02,2.018901112068257e-02,1.048603727555320e-02,2.761839153527272e-02,1.852996792695110e-02,1.341783177646863e-02,2.707335007696093e-02,1.352813062082678e-02,2.987244774312010e-02,8.480213539848125e-03,1.194251028312557e-02,3.788670642390804e-02,7.186165026439475e-03,1.823880016515101e-02,2.173475204904548e-02,2.094072225306305e-02,8.359716432191355e-03,4.149875667363371e-02,1.072983040874375e-02,1.774176488321482e-04,1.316389163040883e-02,5.842762769801357e-03,5.358269731846745e-02,4.475371878923189e-03,1.525551878899612e-02,3.107327327257750e-02)
		Pi{1}(1,3)=(6.084728321521150e-03,9.280578894077697e-03,1.256420248313385e-03,2.107356135411395e-02,1.928274230543296e-02,1.100291601624794e-02,8.014431567475748e-03,2.276563861927221e-02,2.816553562620972e-02,8.527737281265104e-03,2.350813344753689e-02,7.938270570790162e-03,3.697488756659222e-02,7.542655803111439e-03,1.446833249122928e-02,4.267543748696054e-02,1.118984512200897e-02,9.217414890860486e-03,4.609883725618311e-03,3.243856591601921e-02,1.088644976724880e-02,1.037190545243382e-02,7.641058574094997e-03,1.065401222118339e-02,9.989487699252791e-03,4.039553473092573e-03,7.084551536475588e-03,8.202756938558535e-03,2.680720244899402e-02,1.433626276094899e-02,9.265833894680267e-03,3.359100927014386e-02,3.722337113379439e-03,9.271299132496804e-03,5.398248777722641e-03,1.393051281718373e-02,2.881205603867236e-02,2.005022646007651e-02,1.100873421279462e-02,2.740329090714962e-02,1.776949942212967e-02,8.313982466472287e-03,2.414002534984060e-02,1.435037983598877e-02,3.174716110624138e-02,9.150124525340997e-03,7.836446139571664e-03,3.405968597938377e-02,9.172086993497806e-03,1.576632279695637e-02,1.984822607994086e-02,2.517635471092096e-02,5.344467413816613e-03,4.005857531645143e-02,1.089912879411561e-02,1.470637443255012e-03,8.794112636835796e-03,5.858376632973108e-03,5.762430468134185e-02,4.598172537552275e-03,1.417199666182949e-02,3.536542572430270e-02)
		Pi{1}(1,2)=(3.296666876431266e-03,8.548048879600173e-03,4.916358517040474e-04,2.462046928141608e-02,1.586909180217648e-02,1.197763943003915e-02,6.134766743243145e-03,1.500298322071115e-02,2.280243430063726e-02,7.851469547050897e-03,1.645102584906497e-02,1.035854244512991e-02,4.160753374021098e-02,7.178934262104450e-03,1.954566763422410e-02,4.891465701675900e-02,1.234492440331996e-02,1.512030882431021e-02,3.069441509361770e-03,2.176680346323370e-02,9.550647211031014e-03,1.534687368430867e-02,5.590871673220663e-03,1.220043607438524e-02,7.981380730356232e-03,5.704617227707150e-03,5.227523162199860e-03,1.027081006759466e-02,2.442717557485309e-02,1.149699568042612e-02,9.977330703855950e-03,2.901416610336576e-02,3.026986620193163e-03,7.590397672434586e-03,4.376152756825805e-03,1.193196897792927e-02,3.620937363985153e-02,1.898439271598814e-02,1.154238957039578e-02,2.793878167006470e-02,1.679842020340681e-02,8.685437202211181e-03,1.943884473765901e-02,1.530594583021158e-02,2.698587978481855e-02,1.096004261950102e-02,1.373064920255569e-02,3.532351444999990e-02,1.217892595717971e-02,2.840865659557068e-02,2.160749305973496e-02,1.794149080845972e-02,6.247948639183535e-03,4.342611323446440e-02,8.741487783514934e-03,4.978942095438900e-03,1.082953874470230e-02,4.887230469691643e-03,5.815350619346465e-02,5.113521741084574e-03,1.514269995054136e-02,3.377139409888880e-02)
		Pi{1}(2,2)=(3.770722770849085e-03,5.794333586685792e-03,9.912235283138847e-04,2.142107016618567e-02,2.184610173046587e-02,1.298712373011667e-02,7.632640691923432e-03,2.095511098167122e-02,1.683979275375044e-02,1.079451946951720e-02,1.248087669502227e-02,1.113920045438238e-02,3.173999022449616e-02,1.190596355013339e-02,1.187350394680370e-02,5.058799358452978e-02,1.654148209269175e-02,1.367770774120843e-02,1.539405604692174e-02,2.960436634357478e-02,1.016305801015637e-02,1.288590888186657e-02,6.789528707568620e-03,1.011636248925049e-02,8.831361941132959e-03,3.849616818311469e-03,5.507589527108872e-03,5.586264663556027e-03,2.390438562284372e-02,1.695092549431017e-02,8.288434350182703e-03,3.587342862158574e-02,3.313839589149975e-03,9.256766408358428e-03,5.869124385460634e-03,1.342881911552796e-02,2.896503471937412e-02,1.930154484612757e-02,1.098450251189027e-02,3.100798020636548e-02,1.565612654735902e-02,9.673665176087747e-03,2.424012226281868e-02,1.922513373333331e-02,2.667826019758645e-02,9.158625313339740e-03,1.310534254425380e-02,3.307873314367684e-02,1.313166174007076e-02,2.328705164964580e-02,2.351265054867589e-02,1.854486144757641e-02,6.974265987161317e-03,3.458526761619680e-02,6.995792654297338e-03,2.235702376877743e-03,8.264087968302858e-03,3.011577763594353e-03,5.642764869306127e-02,6.319876376825388e-03,1.542176279078357e-02,3.161952646910295e-02)
		Pi{1}(2,3)=(7.704685118836107e-03,6.382075082497083e-03,3.551389979102496e-04,2.158898167173978e-02,2.674013792477779e-02,9.808926842511780e-03,7.713569251510777e-03,2.413448029238205e-02,1.965184674653267e-02,9.433857439848524e-03,2.663737906887194e-02,8.717860907293686e-03,4.447725797750322e-02,8.262409525780529e-03,1.587342776290410e-02,3.668949830533502e-02,9.940395715905619e-03,1.192395610734108e-02,6.080236113714023e-03,3.404977621159067e-02,1.091006784226037e-02,1.239844847000831e-02,3.450448392639713e-03,1.142963556343837e-02,8.130711214459714e-03,7.097334230313807e-03,7.378994271040668e-03,1.030318831809714e-02,2.750670256952350e-02,1.439676937552447e-02,8.611310467076836e-03,3.269133394294939e-02,3.836829765902126e-03,7.439490441102309e-03,5.117416879216261e-03,1.196701285445917e-02,2.611192977972933e-02,2.148132323844647e-02,1.003282771722287e-02,2.470155366663682e-02,1.861928887131770e-02,8.373672627437807e-03,2.387141811622221e-02,1.457546988482544e-02,2.604250883045085e-02,1.053848341407968e-02,1.050477766366632e-02,2.981091739297977e-02,8.998975426642191e-03,2.341078705116889e-02,2.120453080722701e-02,1.412471019722545e-02,5.578562381004209e-03,3.437799646665427e-02,1.088898551241904e-02,4.250929395004222e-04,1.155552598046506e-02,6.282453014898813e-03,5.835031150318408e-02,5.232881049778563e-03,1.897726138112614e-02,3.709616342289176e-02)
		Pi{1}(2,1)=(5.309059119357281e-03,1.177321810372316e-02,2.051808599669270e-03,1.818864098759751e-02,1.665111505701428e-02,1.111306001600402e-02,6.686776866539308e-03,1.640826606231573e-02,2.241442627188382e-02,7.514652657602153e-03,1.985414312160922e-02,1.094402526887846e-02,4.151388178924648e-02,1.115385979730885e-02,1.580961691353473e-02,4.397240913140162e-02,9.504953993864571e-03,1.011138741521531e-02,4.063808113660391e-03,3.202071248318699e-02,9.289184372460698e-03,1.337010381594748e-02,5.689127212338776e-03,1.049756120964639e-02,8.129355309905974e-03,5.743836929310601e-03,7.490582494161144e-03,8.856360659107625e-03,3.075436705381294e-02,1.483890492927124e-02,7.888005329586565e-03,3.495868608387723e-02,7.797738043070111e-03,8.476992208098172e-03,1.197593566552219e-02,1.531187409056847e-02,2.701259843078680e-02,1.741844943175576e-02,1.416432104777507e-02,3.331582276386330e-02,1.616025477384244e-02,1.013441055655395e-02,2.355657234471550e-02,1.544311094474160e-02,2.167451444524094e-02,7.586721649090813e-03,1.305364702288182e-02,3.134777210720188e-02,4.438203828334738e-03,1.691902705496763e-02,2.328924563786680e-02,1.667334461799936e-02,4.058407655416881e-03,3.506443790409389e-02,7.268738890093504e-03,5.887584090616376e-03,1.039736927626970e-02,3.785145636653563e-03,6.162254654869223e-02,5.474257293395952e-03,1.726358244593329e-02,3.886147642491743e-02)
		Pi{1}(2,4)=(1.323138384548605e-02,8.281184091432114e-03,1.583538816590779e-03,2.414427196636921e-02,2.149885766504482e-02,1.156288349151931e-02,6.845465927805915e-03,1.483068085329095e-02,3.049680713095719e-02,8.949304714396828e-03,2.304489795456510e-02,1.156377368117607e-02,4.085501242224427e-02,7.763098795416313e-03,1.188272427382258e-02,4.088415103459572e-02,1.392964703427954e-02,8.408788552082753e-03,9.483312316373917e-03,3.203381160015114e-02,9.559563197122783e-03,1.636135191836827e-02,5.642176270385534e-03,1.469758072242112e-02,8.951744653172557e-03,5.101422006994587e-03,5.335382005860447e-03,1.093129506563423e-02,2.247379755514465e-02,1.466429725071514e-02,8.103510752792311e-03,3.686960720832844e-02,4.648125623610813e-03,4.883489082644610e-03,3.426908513235372e-03,1.814165444575216e-02,2.882234072288115e-02,2.018693692167901e-02,1.076444213728701e-02,2.734900656462655e-02,1.899000945425479e-02,7.235430652466334e-03,2.686265962621885e-02,1.540301508202516e-02,2.343171846361418e-02,1.217519820274920e-02,9.734106415780461e-03,2.786973288114654e-02,8.764273520507057e-03,2.317820805945323e-02,1.545329127841334e-02,1.618232831129507e-02,4.883363483778422e-03,2.794503659936722e-02,7.644381107326396e-03,4.266600743441090e-04,9.722846278112074e-03,1.098015488984375e-02,5.503307622107483e-02,6.040178996172800e-03,1.881479519422986e-02,3.504130642156893e-02)
		Pi{2,3}(1,1)=(2.313996188817421e-01,2.356911842659540e-01,3.096813089337958e-01,2.232278879185081e-01)
		Pi{2,3}(1,4)=(2.164112453837956e-01,2.392277182739779e-01,3.184306076476983e-01,2.259304286945281e-01)
		Pi{2,3}(1,3)=(2.268382075499180e-01,2.370265310071357e-01,3.129232726066116e-01,2.232119888363347e-01)
		Pi{2,3}(1,2)=(2.227113189545800e-01,2.470247250186059e-01,3.053269585843429e-01,2.249369974424711e-01)
		Pi{2,3}(2,2)=(2.256977166617965e-01,2.518646058267364e-01,2.880650888882151e-01,2.343725886232520e-01)
		Pi{2,3}(2,3)=(2.301865308914407e-01,2.369640403536344e-01,3.067251781163654e-01,2.261242506385595e-01)
		Pi{2,3}(2,1)=(2.218201754107458e-01,2.388931021604193e-01,2.932034939835280e-01,2.460832284453070e-01)
		Pi{2,3}(2,4)=(2.336067621778949e-01,2.388445492169974e-01,3.059007839651262e-01,2.216479046399814e-01)
		Alpha{2,3}(1,1)=(2.502314800718232e-01)
		Alpha{2,3}(1,4)=(2.499415490270792e-01)
		Alpha{2,3}(1,3)=(2.541475929690792e-01)
		Alpha{2,3}(1,2)=(2.695552158203596e-01)
		Alpha{2,3}(2,2)=(2.645749497313277e-01)
		Alpha{2,3}(2,3)=(2.554506209171353e-01)
		Alpha{2,3}(2,1)=(2.553481346457191e-01)
		Alpha{2,3}(2,4)=(2.584599953256472e-01)
		Ratemultiplier{all}(1,1)=(2.128299656177807e+00,3.182354271370701e-02,1.549312303538486e-01)
		Ratemultiplier{all}(1,4)=(2.211614504288142e+00,2.142223791241687e-03,1.064709500935018e-02)
		Ratemultiplier{all}(1,3)=(2.212198932063600e+00,1.991429925340833e-03,9.522548192794666e-03)
		Ratemultiplier{all}(1,2)=(2.122244000483052e+00,3.276492016780538e-02,1.677998360496918e-01)
		Ratemultiplier{all}(2,2)=(2.121309994446367e+00,3.539476223891828e-02,1.649185447142996e-01)
		Ratemultiplier{all}(2,3)=(2.209992377349228e+00,3.030215856843699e-03,1.284895993136662e-02)
		Ratemultiplier{all}(2,1)=(2.122358816042385e+00,3.609051800423881e-02,1.610078072941894e-01)
		Ratemultiplier{all}(2,4)=(2.212083166632000e+00,2.185818521363054e-03,9.423097034732231e-03)
	;
	propset
		Dirichlet(Revmat{1})$alpha(1,1)=1.051271096376023e+02
		Dirichlet(Revmat{1})$alpha(1,4)=7.261490370736962e+01
		Dirichlet(Revmat{1})$alpha(1,3)=8.521437889662145e+01
		Dirichlet(Revmat{1})$alpha(1,2)=9.048374180359619e+01
		Dirichlet(Revmat{1})$alpha(2,2)=8.958341352965307e+01
		Dirichlet(Revmat{1})$alpha(2,3)=8.105842459701911e+01
		Dirichlet(Revmat{1})$alpha(2,1)=1.000000000000000e+02
		Dirichlet(Revmat{1})$alpha(2,4)=8.187307530779857e+01
		Splitmerge1(Revmat{1})$alpha(1,1)=9.974182454814233e+01
		Splitmerge1(Revmat{1})$alpha(1,4)=9.974182454814233e+01
		Splitmerge1(Revmat{1})$alpha(1,3)=9.974182454814233e+01
		Splitmerge1(Revmat{1})$alpha(1,2)=9.974182454814233e+01
		Splitmerge1(Revmat{1})$alpha(2,2)=9.974182454814233e+01
		Splitmerge1(Revmat{1})$alpha(2,3)=9.974182454814233e+01
		Splitmerge1(Revmat{1})$alpha(2,1)=9.974182454814233e+01
		Splitmerge1(Revmat{1})$alpha(2,4)=9.974182454814233e+01
		Splitmerge2(Revmat{1})$alpha(1,1)=9.874937681172703e+01
		Splitmerge2(Revmat{1})$alpha(1,4)=9.776680409528431e+01
		Splitmerge2(Revmat{1})$alpha(1,3)=9.874937681172703e+01
		Splitmerge2(Revmat{1})$alpha(1,2)=9.393331287442336e+01
		Splitmerge2(Revmat{1})$alpha(2,2)=9.974182454814233e+01
		Splitmerge2(Revmat{1})$alpha(2,3)=9.974182454814233e+01
		Splitmerge2(Revmat{1})$alpha(2,1)=9.974182454814233e+01
		Splitmerge2(Revmat{1})$alpha(2,4)=9.974182454814233e+01
		Dirichlet(Revmat{2,3})$alpha(1,1)=2.745601015016858e+02
		Dirichlet(Revmat{2,3})$alpha(1,4)=1.993715533243054e+02
		Dirichlet(Revmat{2,3})$alpha(1,3)=2.293318740264143e+02
		Dirichlet(Revmat{2,3})$alpha(1,2)=2.386910853524234e+02
		Dirichlet(Revmat{2,3})$alpha(2,2)=2.611696473423065e+02
		Dirichlet(Revmat{2,3})$alpha(2,3)=2.225540928492431e+02
		Dirichlet(Revmat{2,3})$alpha(2,1)=2.691234472349207e+02
		Dirichlet(Revmat{2,3})$alpha(2,4)=2.117000016612642e+02
		Slider(Revmat{2,3})$delta(1,1)=2.352468278235254e-01
		Slider(Revmat{2,3})$delta(1,4)=2.497936792418831e-01
		Slider(Revmat{2,3})$delta(1,3)=2.705982623096787e-01
		Slider(Revmat{2,3})$delta(1,2)=2.548398462927827e-01
		Slider(Revmat{2,3})$delta(2,2)=2.599879526801094e-01
		Slider(Revmat{2,3})$delta(2,3)=2.599879526801094e-01
		Slider(Revmat{2,3})$delta(2,1)=2.352468278235254e-01
		Slider(Revmat{2,3})$delta(2,4)=2.844721318957429e-01
		Dirichlet(Omega_pi{1})$alpha(1,1)=4.100862763365889e+01
		Dirichlet(Omega_pi{1})$alpha(1,4)=6.610189278767698e+02
		Dirichlet(Omega_pi{1})$alpha(1,3)=1.047102887238524e+03
		Dirichlet(Omega_pi{1})$alpha(1,2)=3.940065634454962e+01
		Dirichlet(Omega_pi{1})$alpha(2,2)=4.100862763365889e+01
		Dirichlet(Omega_pi{1})$alpha(2,3)=8.403197504097052e+02
		Dirichlet(Omega_pi{1})$alpha(2,1)=4.442411597864054e+01
		Dirichlet(Omega_pi{1})$alpha(2,4)=6.676622785477288e+02
		Slider(Omega{1})$delta(1,1)=8.869204367171600e-02
		Slider(Omega{1})$delta(1,4)=9.974182454814671e-01
		Slider(Omega{1})$delta(1,3)=9.974182454814671e-01
		Slider(Omega{1})$delta(1,2)=9.139311852712302e-02
		Slider(Omega{1})$delta(2,2)=9.231163463866375e-02
		Slider(Omega{1})$delta(2,3)=9.974182454814671e-01
		Slider(Omega{1})$delta(2,1)=9.139311852712302e-02
		Slider(Omega{1})$delta(2,4)=9.974182454814671e-01
		Dirichlet(Pi{1})$alpha(1,1)=6.958750970636987e+02
		Dirichlet(Pi{1})$alpha(1,4)=5.812437394402373e+02
		Dirichlet(Pi{1})$alpha(1,3)=6.171858449883316e+02
		Dirichlet(Pi{1})$alpha(1,2)=6.488296399286455e+02
		Dirichlet(Pi{1})$alpha(2,2)=6.619368681042813e+02
		Dirichlet(Pi{1})$alpha(2,3)=6.110447432230377e+02
		Dirichlet(Pi{1})$alpha(2,1)=7.389056098930339e+02
		Dirichlet(Pi{1})$alpha(2,4)=6.049647464412717e+02
		Slider(Pi{1})$delta(1,1)=6.253536730372320e-01
		Slider(Pi{1})$delta(1,4)=7.265573111505629e-01
		Slider(Pi{1})$delta(1,3)=7.870701390940957e-01
		Slider(Pi{1})$delta(1,2)=6.640233845473104e-01
		Slider(Pi{1})$delta(2,2)=6.842459072579355e-01
		Slider(Pi{1})$delta(2,3)=6.911226929525360e-01
		Slider(Pi{1})$delta(2,1)=6.774375467242679e-01
		Slider(Pi{1})$delta(2,4)=7.562086775137572e-01
		Dirichlet(Pi{2,3})$alpha(1,1)=4.806648193775019e+02
		Dirichlet(Pi{2,3})$alpha(1,4)=3.974901627494633e+02
		Dirichlet(Pi{2,3})$alpha(1,3)=4.178699191923121e+02
		Dirichlet(Pi{2,3})$alpha(1,2)=4.481689070337923e+02
		Dirichlet(Pi{2,3})$alpha(2,2)=4.392945680918620e+02
		Dirichlet(Pi{2,3})$alpha(2,3)=3.974901627494633e+02
		Dirichlet(Pi{2,3})$alpha(2,1)=4.854955811237272e+02
		Dirichlet(Pi{2,3})$alpha(2,4)=3.706173712210097e+02
		Slider(Pi{2,3})$delta(1,1)=1.225252788368834e-01
		Slider(Pi{2,3})$delta(1,4)=1.367722818424712e-01
		Slider(Pi{2,3})$delta(1,3)=1.314093639630114e-01
		Slider(Pi{2,3})$delta(1,2)=1.327300500272639e-01
		Slider(Pi{2,3})$delta(2,2)=1.301018189446634e-01
		Slider(Pi{2,3})$delta(2,3)=1.367722818424712e-01
		Slider(Pi{2,3})$delta(2,1)=1.225252788368834e-01
		Slider(Pi{2,3})$delta(2,4)=1.327300500272639e-01
		Multiplier(Alpha{2,3})$lambda(1,1)=5.381740408350660e-01
		Multiplier(Alpha{2,3})$lambda(1,4)=5.771960617342491e-01
		Multiplier(Alpha{2,3})$lambda(1,3)=6.190474983976961e-01
		Multiplier(Alpha{2,3})$lambda(1,2)=5.657668139497950e-01
		Multiplier(Alpha{2,3})$lambda(2,2)=5.714528649606678e-01
		Multiplier(Alpha{2,3})$lambda(2,3)=5.545638804345789e-01
		Multiplier(Alpha{2,3})$lambda(2,1)=5.275174808346673e-01
		Multiplier(Alpha{2,3})$lambda(2,4)=6.252690291896292e-01
		Dirichlet(Ratemultiplier{all})$alpha(1,1)=1.410956335270331e+03
		Dirichlet(Ratemultiplier{all})$alpha(1,4)=9.917171270467945e+03
		Dirichlet(Ratemultiplier{all})$alpha(1,3)=9.917171270467945e+03
		Dirichlet(Ratemultiplier{all})$alpha(1,2)=1.328788634993605e+03
		Dirichlet(Ratemultiplier{all})$alpha(2,2)=1.369256273595065e+03
		Dirichlet(Ratemultiplier{all})$alpha(2,3)=9.917171270467945e+03
		Dirichlet(Ratemultiplier{all})$alpha(2,1)=1.498205002369743e+03
		Dirichlet(Ratemultiplier{all})$alpha(2,4)=9.917171270467945e+03
		Slider(Ratemultiplier{all})$delta(1,1)=5.362540906271075e-02
		Slider(Ratemultiplier{all})$delta(1,4)=4.093653765389927e-02
		Slider(Ratemultiplier{all})$delta(1,3)=3.972668012516690e-02
		Slider(Ratemultiplier{all})$delta(1,2)=6.420127083438674e-02
		Slider(Ratemultiplier{all})$delta(2,2)=5.581390352294344e-02
		Slider(Ratemultiplier{all})$delta(2,3)=3.894003915357046e-02
		Slider(Ratemultiplier{all})$delta(2,1)=5.694141916623094e-02
		Slider(Ratemultiplier{all})$delta(2,4)=4.012593989812412e-02
		Multiplier(V{all})$lambda(1,1)=6.029320151239756e+00
		Multiplier(V{all})$lambda(1,4)=6.663429286917643e+00
		Multiplier(V{all})$lambda(1,3)=6.531484546710054e+00
		Multiplier(V{all})$lambda(1,2)=6.275381374465618e+00
		Multiplier(V{all})$lambda(2,2)=6.402152487408769e+00
		Multiplier(V{all})$lambda(2,3)=6.275381374465618e+00
		Multiplier(V{all})$lambda(2,1)=6.029320151239756e+00
		Multiplier(V{all})$lambda(2,4)=6.402152487408768e+00
		TLMultiplier(V{all})$lambda(1,1)=2.743458506125768e-01
		TLMultiplier(V{all})$lambda(1,4)=2.771030722500813e-01
		TLMultiplier(V{all})$lambda(1,3)=2.913104505735077e-01
		TLMultiplier(V{all})$lambda(1,2)=2.971953120388905e-01
		TLMultiplier(V{all})$lambda(2,2)=2.971953120388905e-01
		TLMultiplier(V{all})$lambda(2,3)=2.913104505735077e-01
		TLMultiplier(V{all})$lambda(2,1)=2.609658455923602e-01
		TLMultiplier(V{all})$lambda(2,4)=2.913104505735077e-01
	;
end;
