# Supplementary material for: Genus level molecular phylogeny of Aegisthidae Gisbrecht, 1893 (Copepoda: Harpacticoida) reveals morphological adaptations to deep-sea and plagic habitats
Source: BMC Evol Biol. 2020 Mar 14;20:36. doi: 10.1186/s12862-020-1594-x (PMC7071595; doi:10.1186/s12862-020-1594-x)
Supplement: Supplementary file 3 — Additional file 3. MrBayes Job2. [file 12862_2020_1594_MOESM3_ESM.zip › Job2_supplementary_info/18S_28S_COI_codon_renamed_modified.nex.lstat]

[ID: 1454342174]
run	arithmetic_mean	harmonic_mean	values_discarded
1	-3.187288e+04	-3.196329e+04	no
2	-3.187093e+04	-3.195625e+04	no
all	-3.187149e+04	-3.196260e+04	no
