# Supplementary material for: Genus level molecular phylogeny of Aegisthidae Gisbrecht, 1893 (Copepoda: Harpacticoida) reveals morphological adaptations to deep-sea and plagic habitats
Source: BMC Evol Biol. 2020 Mar 14;20:36. doi: 10.1186/s12862-020-1594-x (PMC7071595; doi:10.1186/s12862-020-1594-x)
Supplement: Supplementary file 3 — Additional file 3. MrBayes Job2. [file 12862_2020_1594_MOESM3_ESM.zip › Job2_supplementary_info/18S_28S_COI_codon_renamed_modified.nex.mstat]

[ID: 1454342174]


Model	Probability	Std_dev	Min_prob	Max_prob
gtrsubmodel{1}[121131]	1.230065e-01	6.100529e-03	1.186928e-01	1.273203e-01
gtrsubmodel{1}[121134]	9.267974e-02	2.772968e-03	9.071895e-02	9.464052e-02
gtrsubmodel{1}[123341]	8.705882e-02	7.024852e-03	8.209150e-02	9.202614e-02
gtrsubmodel{1}[123141]	8.222222e-02	1.312538e-02	7.294118e-02	9.150327e-02
gtrsubmodel{1}[123331]	7.163399e-02	1.848645e-03	7.032680e-02	7.294118e-02
