# Supplementary material for: Genus level molecular phylogeny of Aegisthidae Gisbrecht, 1893 (Copepoda: Harpacticoida) reveals morphological adaptations to deep-sea and plagic habitats
Source: BMC Evol Biol. 2020 Mar 14;20:36. doi: 10.1186/s12862-020-1594-x (PMC7071595; doi:10.1186/s12862-020-1594-x)
Supplement: Supplementary file 3 — Additional file 3. MrBayes Job2. [file 12862_2020_1594_MOESM3_ESM.zip › Job2_supplementary_info/18S_28S_COI_codon_renamed_modified.nex.parts]

[ID: 1454342174]
ID	Partition
1	.****************************************************************************************************
2	.*...................................................................................................
3	..*..................................................................................................
4	...*.................................................................................................
5	....*................................................................................................
6	.....*...............................................................................................
7	......*..............................................................................................
8	.......*.............................................................................................
9	........*............................................................................................
10	.........*...........................................................................................
11	..........*..........................................................................................
12	...........*.........................................................................................
13	............*........................................................................................
14	.............*.......................................................................................
15	..............*......................................................................................
16	...............*.....................................................................................
17	................*....................................................................................
18	.................*...................................................................................
19	..................*..................................................................................
20	...................*.................................................................................
21	....................*................................................................................
22	.....................*...............................................................................
23	......................*..............................................................................
24	.......................*.............................................................................
25	........................*............................................................................
26	.........................*...........................................................................
27	..........................*..........................................................................
28	...........................*.........................................................................
29	............................*........................................................................
30	.............................*.......................................................................
31	..............................*......................................................................
32	...............................*.....................................................................
33	................................*....................................................................
34	.................................*...................................................................
35	..................................*..................................................................
36	...................................*.................................................................
37	....................................*................................................................
38	.....................................*...............................................................
39	......................................*..............................................................
40	.......................................*.............................................................
41	........................................*............................................................
42	.........................................*...........................................................
43	..........................................*..........................................................
44	...........................................*.........................................................
45	............................................*........................................................
46	.............................................*.......................................................
47	..............................................*......................................................
48	...............................................*.....................................................
49	................................................*....................................................
50	.................................................*...................................................
51	..................................................*..................................................
52	...................................................*.................................................
53	....................................................*................................................
54	.....................................................*...............................................
55	......................................................*..............................................
56	.......................................................*.............................................
57	........................................................*............................................
58	.........................................................*...........................................
59	..........................................................*..........................................
60	...........................................................*.........................................
61	............................................................*........................................
62	.............................................................*.......................................
63	..............................................................*......................................
64	...............................................................*.....................................
65	................................................................*....................................
66	.................................................................*...................................
67	..................................................................*..................................
68	...................................................................*.................................
69	....................................................................*................................
70	.....................................................................*...............................
71	......................................................................*..............................
72	.......................................................................*.............................
73	........................................................................*............................
74	.........................................................................*...........................
75	..........................................................................*..........................
76	...........................................................................*.........................
77	............................................................................*........................
78	.............................................................................*.......................
79	..............................................................................*......................
80	...............................................................................*.....................
81	................................................................................*....................
82	.................................................................................*...................
83	..................................................................................*..................
84	...................................................................................*.................
85	....................................................................................*................
86	.....................................................................................*...............
87	......................................................................................*..............
88	.......................................................................................*.............
89	........................................................................................*............
90	.........................................................................................*...........
91	..........................................................................................*..........
92	...........................................................................................*.........
93	............................................................................................*........
94	.............................................................................................*.......
95	..............................................................................................*......
96	...............................................................................................*.....
97	................................................................................................*....
98	.................................................................................................*...
99	..................................................................................................*..
100	...................................................................................................*.
101	....................................................................................................*
102	.................................................................................***.................
103	..........................................**.................................*.......................
104	.........................................****............................***.*.......................
105	......................................................................................***.*****......
106	.........................................*****...........................************................
107	......................................................................................***.***********
108	..............................................****...................................................
109	.....................................**..............................................................
110	.**..................................................................................................
111	................................................**...................................................
112	.........*....................................................*......................................
113	...............................................................................................******
114	......................................................................................***************
115	...*******.......********.*.*..*****.................****.....****...................................
116	.........*................*...................................**.....................................
117	......................................................**.............................................
118	...................................................**................................................
119	..................................................................................**.................
120	.........................................*****.....**....................************................
121	...............................****..................................................................
122	..........................................................................................***........
123	...**************************..*****..............*..*************...................*...............
124	.............................*....................................*..................................
125	.........................................*****...........................*****.......................
126	........*...............................................*............................................
127	..............***.................................*..................................................
128	.....****...............................................*........*...................................
129	....................................*...............................**...............................
130	...*******************************************....***************************************************
131	...**************************************.........*..********************............****************
132	...**************************************************************************************************
133	.............................**...................................*..................................
134	..........**.............*...........................................................................
135	............................................*............................*...........................
136	......................................................................................***............
137	............................................................**.......................*...............
138	..............................................**.....................................................
139	...............................................................................******................
140	.........................................***.................................*.......................
141	...*..............****.............*.................*..........*....................................
142	...............................................................................................**....
143	..........*******........*.*......................*......*****.......................*...............
144	..........................................................................**.........................
145	.....................................****.............................***............................
146	...........................*...............................*.........................................
147	....*.................***............................................................................
148	.........*....................................................**.....................................
149	..........................................**.........................................................
150	......................................................................................*.*............
151	............*.***.................................*..................................................
152	......................................................................................***.***........
153	.............................**.....*****.........................*******............................
154	.................................................................................................****
155	.....*.*.............................................................................................
156	.....................................***.............................................................
157	.....***.............................................................................................
158	...**............********..........*.................*..........*....................................
159	............................................*............................***.........................
160	...............................................................................**....................
161	.........*................*....****...........................**.....................................
162	....................................................................**...............................
163	....*............*....***............................................................................
164	............*.***..........*......................*........*.........................................
165	.....***.........................................................*...................................
166	..............................................................................*******................
167	..................****...............................*..........*....................................
168	..........................................................*.**.......................*...............
169	....................................*****..........................******............................
170	..............**.....................................................................................
171	..................................................................................................**.
172	............*****..........*......................*......*.*.........................................
173	......................................................................................***.****.......
174	............*.***..........*......................*......*.*.........................................
175	...******........********...*......*.................****.......**...................................
176	.............................................*..............................*........................
177	............................................................**.......................................
178	..........**.............*................................*.**.......................*...............
179	......................................................................**.............................
180	..................*.**...............................*..........*....................................
181	...............................................................................**...*................
182	.................................**..................................................................
183	...**************************************.........*..********************............*...............
184	...**............********...*......*.................*..........*....................................
185	..................****.............*.................*..........*....................................
186	.....................................****.............................**.............................
187	..............**..................................*..................................................
188	...**............********...*......*.................***........*....................................
189	..................................................................................................***
190	......................................................................***............................
191	....................................*****...........................*****............................
192	........................................*.............................**.............................
193	...******........********...*......*.................*..*.......**...................................
194	............................*.........................**.............................................
195	.....................................****..........................*..***............................
196	...............................**....................................................................
197	...........*.............*...........................................................................
198	...............................................................................*****.................
199	...**************************..*****..............*..*************...................****************
200	.......................................................................**............................
201	...........................................................................................**........
202	........................................*.............................***............................
203	.................................................................................................***.
204	..........................................................................................**.........
205	..........................................................................................*.*........
206	..........*..............*...........................................................................
207	................*.................................*..................................................
208	..........**.........................................................................................
209	....*.................*.*............................................................................
210	....................*...........................................*....................................
211	.........................................****............................*****.......................
212	.........*................*....****...................**......**.....................................
213	......................*.*............................................................................
214	....*...................*............................................................................
215	...............................*.**..................................................................
216	....................**...............................*..........*....................................
217	....................*................................*...............................................
218	...*..............****...............................*..........*....................................
219	....................**...............................................................................
220	..................*.*................................*..........*....................................
221	.....................................****............................................................
222	...*...............................*.................................................................
223	................................***..................................................................
224	............*****..........*......................*........*.........................................
225	....................**...............................*...............................................
226	....................*................................*..........*....................................
227	.................................................................................................*..*
228	....*..................*.............................................................................
229	....*.................*..............................................................................
230	......................***............................................................................
231	......................**.............................................................................
232	....*..................**............................................................................
233	.............................................................................................**......
234	....*.................**.............................................................................
235	..............***....................................................................................
236	.......................**............................................................................
237	............................................................*........................*...............
238	............*****..........*......................*......*****.......................*...............
239	.............................................................*.......................*...............
240	....................**..........................................*....................................
241	.....................*...............................*...............................................
242	..................*.**..........................................*....................................
243	..................*.**...............................*...............................................
244	...............................**.*..................................................................
245	..................*.*...........................................*....................................
246	...................................................................................................**
247	...............................***...................................................................
248	.............................**......****.........................*...***............................
249	...................*.*...............................................................................
250	................................*.*..................................................................
ID	Partition
1	.****************************************************************************************************
2	.*...................................................................................................
3	..*..................................................................................................
4	...*.................................................................................................
5	....*................................................................................................
6	.....*...............................................................................................
7	......*..............................................................................................
8	.......*.............................................................................................
9	........*............................................................................................
10	.........*...........................................................................................
11	..........*..........................................................................................
12	...........*.........................................................................................
13	............*........................................................................................
14	.............*.......................................................................................
15	..............*......................................................................................
16	...............*.....................................................................................
17	................*....................................................................................
18	.................*...................................................................................
19	..................*..................................................................................
20	...................*.................................................................................
21	....................*................................................................................
22	.....................*...............................................................................
23	......................*..............................................................................
24	.......................*.............................................................................
25	........................*............................................................................
26	.........................*...........................................................................
27	..........................*..........................................................................
28	...........................*.........................................................................
29	............................*........................................................................
30	.............................*.......................................................................
31	..............................*......................................................................
32	...............................*.....................................................................
33	................................*....................................................................
34	.................................*...................................................................
35	..................................*..................................................................
36	...................................*.................................................................
37	....................................*................................................................
38	.....................................*...............................................................
39	......................................*..............................................................
40	.......................................*.............................................................
41	........................................*............................................................
42	.........................................*...........................................................
43	..........................................*..........................................................
44	...........................................*.........................................................
45	............................................*........................................................
46	.............................................*.......................................................
47	..............................................*......................................................
48	...............................................*.....................................................
49	................................................*....................................................
50	.................................................*...................................................
51	..................................................*..................................................
52	...................................................*.................................................
53	....................................................*................................................
54	.....................................................*...............................................
55	......................................................*..............................................
56	.......................................................*.............................................
57	........................................................*............................................
58	.........................................................*...........................................
59	..........................................................*..........................................
60	...........................................................*.........................................
61	............................................................*........................................
62	.............................................................*.......................................
63	..............................................................*......................................
64	...............................................................*.....................................
65	................................................................*....................................
66	.................................................................*...................................
67	..................................................................*..................................
68	...................................................................*.................................
69	....................................................................*................................
70	.....................................................................*...............................
71	......................................................................*..............................
72	.......................................................................*.............................
73	........................................................................*............................
74	.........................................................................*...........................
75	..........................................................................*..........................
76	...........................................................................*.........................
77	............................................................................*........................
78	.............................................................................*.......................
79	..............................................................................*......................
80	...............................................................................*.....................
81	................................................................................*....................
82	.................................................................................*...................
83	..................................................................................*..................
84	...................................................................................*.................
85	....................................................................................*................
86	.....................................................................................*...............
87	......................................................................................*..............
88	.......................................................................................*.............
89	........................................................................................*............
90	.........................................................................................*...........
91	..........................................................................................*..........
92	...........................................................................................*.........
93	............................................................................................*........
94	.............................................................................................*.......
95	..............................................................................................*......
96	...............................................................................................*.....
97	................................................................................................*....
98	.................................................................................................*...
99	..................................................................................................*..
100	...................................................................................................*.
101	....................................................................................................*
102	.................................................................................***.................
103	..........................................**.................................*.......................
104	.........................................****............................***.*.......................
105	......................................................................................***.*****......
106	.........................................*****...........................************................
107	......................................................................................***.***********
108	..............................................****...................................................
109	.....................................**..............................................................
110	.**..................................................................................................
111	................................................**...................................................
112	.........*....................................................*......................................
113	...............................................................................................******
114	......................................................................................***************
115	...*******.......********.*.*..*****.................****.....****...................................
116	.........*................*...................................**.....................................
117	......................................................**.............................................
118	...................................................**................................................
119	..................................................................................**.................
120	.........................................*****.....**....................************................
121	...............................****..................................................................
122	..........................................................................................***........
123	...**************************..*****..............*..*************...................*...............
124	.............................*....................................*..................................
125	.........................................*****...........................*****.......................
126	........*...............................................*............................................
127	..............***.................................*..................................................
128	.....****...............................................*........*...................................
129	....................................*...............................**...............................
130	...*******************************************....***************************************************
131	...**************************************.........*..********************............****************
132	...**************************************************************************************************
133	.............................**...................................*..................................
134	..........**.............*...........................................................................
135	............................................*............................*...........................
136	......................................................................................***............
137	............................................................**.......................*...............
138	..............................................**.....................................................
139	...............................................................................******................
140	.........................................***.................................*.......................
141	...*..............****.............*.................*..........*....................................
142	...............................................................................................**....
143	..........*******........*.*......................*......*****.......................*...............
144	..........................................................................**.........................
145	.....................................****.............................***............................
146	...........................*...............................*.........................................
147	....*.................***............................................................................
148	.........*....................................................**.....................................
149	..........................................**.........................................................
150	......................................................................................*.*............
151	............*.***.................................*..................................................
152	......................................................................................***.***........
153	.............................**.....*****.........................*******............................
154	.................................................................................................****
155	.....*.*.............................................................................................
156	.....................................***.............................................................
157	.....***.............................................................................................
158	...**............********..........*.................*..........*....................................
159	............................................*............................***.........................
160	...............................................................................**....................
161	.........*................*....****...........................**.....................................
162	....................................................................**...............................
163	....*............*....***............................................................................
164	............*.***..........*......................*........*.........................................
165	.....***.........................................................*...................................
166	..............................................................................*******................
167	..................****...............................*..........*....................................
168	..........................................................*.**.......................*...............
169	....................................*****..........................******............................
170	..............**.....................................................................................
171	..................................................................................................**.
172	............*****..........*......................*......*.*.........................................
173	......................................................................................***.****.......
174	............*.***..........*......................*......*.*.........................................
175	...******........********...*......*.................****.......**...................................
176	.............................................*..............................*........................
177	............................................................**.......................................
178	..........**.............*................................*.**.......................*...............
179	......................................................................**.............................
180	..................*.**...............................*..........*....................................
181	...............................................................................**...*................
182	.................................**..................................................................
183	...**************************************.........*..********************............*...............
184	...**............********...*......*.................*..........*....................................
185	..................****.............*.................*..........*....................................
186	.....................................****.............................**.............................
187	..............**..................................*..................................................
188	...**............********...*......*.................***........*....................................
189	..................................................................................................***
190	......................................................................***............................
191	....................................*****...........................*****............................
192	........................................*.............................**.............................
193	...******........********...*......*.................*..*.......**...................................
194	............................*.........................**.............................................
195	.....................................****..........................*..***............................
196	...............................**....................................................................
197	...........*.............*...........................................................................
198	...............................................................................*****.................
199	...**************************..*****..............*..*************...................****************
200	.......................................................................**............................
201	...........................................................................................**........
202	........................................*.............................***............................
203	.................................................................................................***.
204	..........................................................................................**.........
205	..........................................................................................*.*........
206	..........*..............*...........................................................................
207	................*.................................*..................................................
208	..........**.........................................................................................
209	....*.................*.*............................................................................
210	....................*...........................................*....................................
211	.........................................****............................*****.......................
212	.........*................*....****...................**......**.....................................
213	......................*.*............................................................................
214	....*...................*............................................................................
215	...............................*.**..................................................................
216	....................**...............................*..........*....................................
217	....................*................................*...............................................
218	...*..............****...............................*..........*....................................
219	....................**...............................................................................
220	..................*.*................................*..........*....................................
221	.....................................****............................................................
222	...*...............................*.................................................................
223	................................***..................................................................
224	............*****..........*......................*........*.........................................
225	....................**...............................*...............................................
226	....................*................................*..........*....................................
227	.................................................................................................*..*
228	....*..................*.............................................................................
229	....*.................*..............................................................................
230	......................***............................................................................
231	......................**.............................................................................
232	....*..................**............................................................................
233	.............................................................................................**......
234	....*.................**.............................................................................
235	..............***....................................................................................
236	.......................**............................................................................
237	............................................................*........................*...............
238	............*****..........*......................*......*****.......................*...............
239	.............................................................*.......................*...............
240	....................**..........................................*....................................
241	.....................*...............................*...............................................
242	..................*.**..........................................*....................................
243	..................*.**...............................*...............................................
244	...............................**.*..................................................................
245	..................*.*...........................................*....................................
246	...................................................................................................**
247	...............................***...................................................................
248	.............................**......****.........................*...***............................
249	...................*.*...............................................................................
250	................................*.*..................................................................
