# Supplementary material for: Genus level molecular phylogeny of Aegisthidae Gisbrecht, 1893 (Copepoda: Harpacticoida) reveals morphological adaptations to deep-sea and plagic habitats
Source: BMC Evol Biol. 2020 Mar 14;20:36. doi: 10.1186/s12862-020-1594-x (PMC7071595; doi:10.1186/s12862-020-1594-x)
Supplement: Supplementary file 3 — Additional file 3. MrBayes Job2. [file 12862_2020_1594_MOESM3_ESM.zip › Job2_supplementary_info/18S_28S_COI_codon_renamed_modified.nex.pstat]

[ID: 1454342174]
Parameter	Mean	Variance	Lower	Upper	Median	minESS	avgESS	PSRF
TL{all}	2.082110e+01	1.134494e+00	1.882538e+01	2.298771e+01	2.077060e+01	3.837613e+02	4.542194e+02	1.000481e+00
r(A<->C){1}	1.140266e-01	2.590865e-04	8.134151e-02	1.429106e-01	1.158236e-01	1.759874e+03	2.081262e+03	9.998926e-01
r(A<->G){1}	3.337782e-01	3.268184e-04	2.983350e-01	3.692922e-01	3.335706e-01	7.230291e+02	7.551060e+02	1.001545e+00
r(A<->T){1}	1.367244e-01	2.449701e-04	1.122672e-01	1.680220e-01	1.340887e-01	1.110648e+03	1.699707e+03	9.999547e-01
r(C<->G){1}	1.353132e-01	3.070230e-04	1.077909e-01	1.707992e-01	1.316969e-01	1.781851e+03	2.006813e+03	1.000140e+00
r(C<->T){1}	1.715898e-01	2.223880e-04	1.417101e-01	1.987125e-01	1.723758e-01	7.303026e+02	7.741142e+02	1.000874e+00
r(G<->T){1}	1.085678e-01	2.319948e-04	7.847647e-02	1.346701e-01	1.102967e-01	1.313686e+03	1.613667e+03	1.000043e+00
k_revmat{1}	3.981699e+00	5.435270e-01	3.000000e+00	5.000000e+00	4.000000e+00	2.420356e+03	2.473422e+03	9.999741e-01
r(A<->C){2,3}	7.600744e-02	4.589075e-05	6.269118e-02	8.904457e-02	7.589819e-02	2.220935e+03	2.292877e+03	9.999085e-01
r(A<->G){2,3}	1.732443e-01	1.060069e-04	1.526451e-01	1.925319e-01	1.730420e-01	1.453655e+03	1.611132e+03	1.000285e+00
r(A<->T){2,3}	1.117064e-01	7.056107e-05	9.595133e-02	1.284418e-01	1.114977e-01	1.609457e+03	1.785316e+03	9.999997e-01
r(C<->G){2,3}	7.496753e-02	3.245739e-05	6.369771e-02	8.593230e-02	7.480190e-02	1.904464e+03	2.162181e+03	1.000521e+00
r(C<->T){2,3}	4.694599e-01	2.329226e-04	4.398623e-01	4.988968e-01	4.694770e-01	1.228026e+03	1.279989e+03	1.000032e+00
r(G<->T){2,3}	9.461434e-02	4.251587e-05	8.197115e-02	1.075019e-01	9.449512e-02	2.045601e+03	2.193626e+03	9.998708e-01
omega(1){1}	6.155455e-03	2.138129e-06	3.431556e-03	9.073597e-03	6.057408e-03	8.313066e+02	8.455442e+02	1.001598e+00
omega(2){1}	6.550192e-02	4.328965e-05	5.316582e-02	7.846866e-02	6.503294e-02	5.512542e+02	5.584170e+02	1.000781e+00
omega(3){1}	2.701468e-01	5.822839e-04	2.252826e-01	3.189930e-01	2.686374e-01	7.345615e+02	7.893174e+02	1.000115e+00
pi(1){1}	3.973580e-01	1.726219e-03	3.171227e-01	4.797037e-01	3.964972e-01	1.510285e+03	1.670004e+03	1.000274e+00
pi(2){1}	4.193843e-01	1.614903e-03	3.411743e-01	4.983008e-01	4.192506e-01	2.104034e+03	2.317385e+03	9.998721e-01
pi(3){1}	1.832577e-01	9.331968e-04	1.260136e-01	2.441115e-01	1.818751e-01	1.816974e+03	1.975740e+03	1.000494e+00
pi(AAA){1}	5.445802e-03	2.952164e-06	2.412958e-03	8.892645e-03	5.277167e-03	2.699660e+02	3.414133e+02	9.998719e-01
pi(AAC){1}	9.093677e-03	2.341395e-06	6.338215e-03	1.222277e-02	8.969978e-03	2.461979e+02	2.759394e+02	1.000056e+00
pi(AAG){1}	1.487903e-03	8.903293e-07	7.135379e-05	3.369331e-03	1.294823e-03	2.288420e+02	3.188820e+02	1.005324e+00
pi(AAT){1}	2.250297e-02	1.254388e-05	1.564078e-02	2.941972e-02	2.222931e-02	2.037250e+02	2.188418e+02	1.006415e+00
pi(ACA){1}	2.038776e-02	5.822280e-06	1.569713e-02	2.507971e-02	2.032813e-02	3.493021e+02	3.590165e+02	1.000425e+00
pi(ACC){1}	1.223619e-02	3.346794e-06	8.694532e-03	1.585023e-02	1.217448e-02	3.597505e+02	3.663878e+02	1.000082e+00
pi(ACG){1}	7.013395e-03	1.575776e-06	4.649295e-03	9.394999e-03	6.949397e-03	3.582763e+02	4.010610e+02	1.000394e+00
pi(ACT){1}	1.824049e-02	5.049543e-06	1.398576e-02	2.273509e-02	1.814434e-02	3.006168e+02	3.493127e+02	1.003329e+00
pi(AGA){1}	2.278329e-02	1.061010e-05	1.706204e-02	2.962008e-02	2.259269e-02	1.225136e+02	1.466765e+02	9.999534e-01
pi(AGC){1}	8.102801e-03	2.433040e-06	5.157198e-03	1.118339e-02	8.040751e-03	3.384920e+02	3.641038e+02	1.002658e+00
pi(AGG){1}	1.806436e-02	7.871335e-06	1.269257e-02	2.350562e-02	1.790219e-02	9.637180e+01	1.321338e+02	1.000978e+00
pi(AGT){1}	1.181806e-02	3.496796e-06	8.206164e-03	1.543145e-02	1.168210e-02	3.643713e+02	4.151132e+02	1.001405e+00
pi(ATA){1}	3.795212e-02	1.456064e-05	3.086908e-02	4.574533e-02	3.775432e-02	2.035900e+02	2.144236e+02	1.004332e+00
pi(ATC){1}	9.119684e-03	1.847385e-06	6.525940e-03	1.180771e-02	9.045875e-03	2.630563e+02	3.405093e+02	9.999563e-01
pi(ATG){1}	1.489802e-02	3.873564e-06	1.106249e-02	1.874751e-02	1.474879e-02	2.210876e+02	2.211322e+02	1.003941e+00
pi(ATT){1}	4.379083e-02	2.189422e-05	3.507296e-02	5.311361e-02	4.362531e-02	1.371095e+02	1.835342e+02	1.000050e+00
pi(CAA){1}	1.017712e-02	6.556587e-06	5.460946e-03	1.526180e-02	1.000640e-02	2.171361e+02	2.538566e+02	1.000507e+00
pi(CAC){1}	1.071603e-02	6.438392e-06	6.091036e-03	1.571956e-02	1.050737e-02	1.978527e+02	2.350026e+02	1.000112e+00
pi(CAG){1}	6.406933e-03	4.317779e-06	2.895456e-03	1.062686e-02	6.192930e-03	2.610905e+02	2.976534e+02	1.000200e+00
pi(CAT){1}	2.560582e-02	1.710972e-05	1.799150e-02	3.394240e-02	2.528308e-02	1.364835e+02	1.627570e+02	9.999088e-01
pi(CCA){1}	9.296151e-03	2.194235e-06	6.598042e-03	1.236018e-02	9.220447e-03	3.062206e+02	3.111288e+02	1.000645e+00
pi(CCC){1}	1.256093e-02	4.701842e-06	8.542657e-03	1.686289e-02	1.243931e-02	2.682162e+02	2.775090e+02	9.999805e-01
pi(CCG){1}	6.050399e-03	1.029827e-06	4.207615e-03	8.141971e-03	5.964335e-03	3.607089e+02	4.070673e+02	9.998995e-01
pi(CCT){1}	1.132438e-02	2.450405e-06	8.308528e-03	1.431503e-02	1.126458e-02	3.384475e+02	3.498665e+02	1.000377e+00
pi(CGA){1}	9.865700e-03	6.077797e-06	5.141690e-03	1.457489e-02	9.825712e-03	2.118231e+02	2.190440e+02	9.999613e-01
pi(CGC){1}	5.284774e-03	2.246246e-06	2.596747e-03	8.375159e-03	5.115237e-03	3.643596e+02	3.881133e+02	1.000146e+00
pi(CGG){1}	6.039072e-03	2.254070e-06	3.289752e-03	8.934176e-03	5.871653e-03	2.466714e+02	3.098134e+02	1.002681e+00
pi(CGT){1}	8.890136e-03	3.235052e-06	5.445348e-03	1.233861e-02	8.768364e-03	2.341936e+02	3.442900e+02	9.999385e-01
pi(CTA){1}	2.675907e-02	4.984569e-06	2.256997e-02	3.112221e-02	2.667895e-02	3.109902e+02	3.469919e+02	1.000745e+00
pi(CTC){1}	1.524826e-02	3.743563e-06	1.145233e-02	1.901915e-02	1.515648e-02	2.731269e+02	3.693644e+02	1.002562e+00
pi(CTG){1}	8.533389e-03	1.455081e-06	6.177576e-03	1.078484e-02	8.446662e-03	2.626856e+02	3.990606e+02	9.998703e-01
pi(CTT){1}	3.670018e-02	9.930729e-06	3.063971e-02	4.311998e-02	3.658269e-02	2.749946e+02	2.797289e+02	9.998750e-01
pi(GAA){1}	4.679451e-03	1.316892e-06	2.417342e-03	6.881269e-03	4.586412e-03	3.553225e+02	4.224124e+02	1.003017e+00
pi(GAC){1}	7.891382e-03	4.027930e-06	4.119077e-03	1.197399e-02	7.775540e-03	2.383755e+02	2.662001e+02	1.000316e+00
pi(GAG){1}	6.774221e-03	4.265561e-06	3.011143e-03	1.080079e-02	6.634289e-03	2.095806e+02	2.285587e+02	1.000394e+00
pi(GAT){1}	1.574334e-02	5.917606e-06	1.118534e-02	2.055672e-02	1.561609e-02	2.716148e+02	3.211162e+02	1.007458e+00
pi(GCA){1}	2.929134e-02	8.641874e-06	2.380405e-02	3.501729e-02	2.931894e-02	1.262392e+02	1.675073e+02	1.000066e+00
pi(GCC){1}	1.957408e-02	5.017427e-06	1.531849e-02	2.398839e-02	1.950626e-02	2.626334e+02	2.723354e+02	1.001994e+00
pi(GCG){1}	1.209931e-02	2.701854e-06	8.868590e-03	1.525644e-02	1.202033e-02	2.384284e+02	2.665562e+02	9.998770e-01
pi(GCT){1}	2.977496e-02	8.799665e-06	2.379880e-02	3.534995e-02	2.982278e-02	1.581571e+02	2.332341e+02	1.007585e+00
pi(GGA){1}	1.767649e-02	3.688035e-06	1.402484e-02	2.151600e-02	1.758444e-02	1.864114e+02	1.874571e+02	1.001936e+00
pi(GGC){1}	9.183558e-03	1.478024e-06	6.889827e-03	1.154200e-02	9.102586e-03	2.120433e+02	2.659256e+02	9.999383e-01
pi(GGG){1}	2.475299e-02	7.979388e-06	1.942987e-02	3.056538e-02	2.471056e-02	1.693690e+02	1.801598e+02	1.002372e+00
pi(GGT){1}	1.522763e-02	2.877417e-06	1.198266e-02	1.853667e-02	1.518341e-02	3.198916e+02	3.432358e+02	1.000171e+00
pi(GTA){1}	2.706096e-02	7.445544e-06	2.201486e-02	3.275823e-02	2.701788e-02	1.983240e+02	2.501722e+02	1.002016e+00
pi(GTC){1}	1.062030e-02	2.570580e-06	7.406953e-03	1.357754e-02	1.053249e-02	3.808551e+02	3.956133e+02	9.998820e-01
pi(GTG){1}	1.205499e-02	2.692721e-06	8.826018e-03	1.526829e-02	1.196936e-02	2.665890e+02	3.326837e+02	1.003587e+00
pi(GTT){1}	3.401787e-02	8.533823e-06	2.844662e-02	3.987073e-02	3.394004e-02	2.306782e+02	2.909585e+02	1.000070e+00
pi(TAC){1}	8.682261e-03	3.585878e-06	5.158587e-03	1.243326e-02	8.511729e-03	2.274675e+02	2.602781e+02	1.001085e+00
pi(TAT){1}	2.061317e-02	1.381482e-05	1.349867e-02	2.811589e-02	2.033937e-02	1.942378e+02	1.997815e+02	1.006483e+00
pi(TCA){1}	2.071771e-02	7.217810e-06	1.575804e-02	2.615547e-02	2.051733e-02	2.737669e+02	2.887791e+02	1.003425e+00
pi(TCC){1}	1.938954e-02	8.132719e-06	1.405402e-02	2.527366e-02	1.927113e-02	1.275291e+02	1.842179e+02	1.000504e+00
pi(TCG){1}	6.238276e-03	2.200952e-06	3.543156e-03	9.297528e-03	6.109188e-03	2.311018e+02	2.841426e+02	1.001526e+00
pi(TCT){1}	3.688664e-02	1.741559e-05	2.891674e-02	4.514488e-02	3.660979e-02	1.289570e+02	1.884977e+02	9.998712e-01
pi(TGA){1}	8.423625e-03	4.443970e-06	4.630449e-03	1.279178e-02	8.274688e-03	2.741262e+02	2.944470e+02	1.002796e+00
pi(TGC){1}	2.216788e-03	2.368139e-06	9.447684e-05	5.104651e-03	1.845985e-03	3.514758e+02	3.543323e+02	9.999715e-01
pi(TGG){1}	1.019110e-02	3.209972e-06	6.939812e-03	1.383822e-02	1.011165e-02	2.887022e+02	3.739454e+02	1.000566e+00
pi(TGT){1}	6.483588e-03	5.462781e-06	2.419439e-03	1.113986e-02	6.232350e-03	1.970729e+02	2.039362e+02	1.000730e+00
pi(TTA){1}	5.480684e-02	1.734738e-05	4.680642e-02	6.307228e-02	5.458676e-02	1.630604e+02	1.644989e+02	9.998801e-01
pi(TTC){1}	5.459244e-03	9.887273e-07	3.645140e-03	7.434619e-03	5.363057e-03	4.274711e+02	4.305112e+02	9.999451e-01
pi(TTG){1}	1.626058e-02	3.219578e-06	1.278980e-02	1.980146e-02	1.618768e-02	2.422206e+02	2.544939e+02	1.001206e+00
pi(TTT){1}	3.481208e-02	1.748194e-05	2.719305e-02	4.335553e-02	3.465848e-02	1.661175e+02	1.886295e+02	1.000936e+00
pi(A){2,3}	2.264894e-01	5.360070e-05	2.122596e-01	2.405571e-01	2.264358e-01	1.838370e+03	1.997899e+03	9.998985e-01
pi(C){2,3}	2.412250e-01	4.891726e-05	2.272672e-01	2.542284e-01	2.411852e-01	1.864209e+03	1.989275e+03	1.000039e+00
pi(G){2,3}	3.030926e-01	6.447536e-05	2.867871e-01	3.183561e-01	3.031546e-01	1.964020e+03	2.033259e+03	1.000341e+00
pi(T){2,3}	2.291930e-01	4.398710e-05	2.161996e-01	2.421895e-01	2.292128e-01	1.885952e+03	2.183143e+03	9.999134e-01
alpha{2,3}	2.622696e-01	1.468955e-04	2.386404e-01	2.861443e-01	2.618519e-01	3.083532e+03	3.151143e+03	9.998720e-01
m{1}	2.117349e+00	4.054822e-05	2.104805e+00	2.129522e+00	2.117570e+00	6.241995e+02	6.620278e+02	1.000827e+00
m{2}	3.554648e-02	6.263915e-06	3.070780e-02	4.052969e-02	3.548842e-02	7.020330e+02	7.609459e+02	1.000377e+00
m{3}	1.742453e-01	1.560054e-04	1.499009e-01	1.982465e-01	1.738502e-01	7.554189e+02	7.855831e+02	1.000741e+00
