# Supplementary material for: Genus level molecular phylogeny of Aegisthidae Gisbrecht, 1893 (Copepoda: Harpacticoida) reveals morphological adaptations to deep-sea and plagic habitats
Source: BMC Evol Biol. 2020 Mar 14;20:36. doi: 10.1186/s12862-020-1594-x (PMC7071595; doi:10.1186/s12862-020-1594-x)
Supplement: Supplementary file 3 — Additional file 3. MrBayes Job2. [file 12862_2020_1594_MOESM3_ESM.zip › Job2_supplementary_info/18S_28S_COI_codon_renamed_modified.nex.run1.p]

[ID: 1454342174]
Gen	LnL	LnPr	TL{all}	r(A<->C){1}	r(A<->G){1}	r(A<->T){1}	r(C<->G){1}	r(C<->T){1}	r(G<->T){1}	gtrsubmodel{1}	k_revmat{1}	r(A<->C){2,3}	r(A<->G){2,3}	r(A<->T){2,3}	r(C<->G){2,3}	r(C<->T){2,3}	r(G<->T){2,3}	omega(1){1}	omega(2){1}	omega(3){1}	pi(1){1}	pi(2){1}	pi(3){1}	pi(AAA){1}	pi(AAC){1}	pi(AAG){1}	pi(AAT){1}	pi(ACA){1}	pi(ACC){1}	pi(ACG){1}	pi(ACT){1}	pi(AGA){1}	pi(AGC){1}	pi(AGG){1}	pi(AGT){1}	pi(ATA){1}	pi(ATC){1}	pi(ATG){1}	pi(ATT){1}	pi(CAA){1}	pi(CAC){1}	pi(CAG){1}	pi(CAT){1}	pi(CCA){1}	pi(CCC){1}	pi(CCG){1}	pi(CCT){1}	pi(CGA){1}	pi(CGC){1}
0	-7.143262e+04	3.405177e+02	3.980000e+00	1.666667e-01	1.666667e-01	1.666667e-01	1.666667e-01	1.666667e-01	1.666667e-01	0	1	1.666667e-01	1.666667e-01	1.666667e-01	1.666667e-01	1.666667e-01	1.666667e-01	1.000000e-01	1.000000e+00	3.000000e+00	4.689247e-01	6.700423e-02	4.640711e-01	1.612903e-02	1.612903e-02	1.612903e-02	1.612903e-02	1.612903e-02	1.612903e-02	1.612903e-02	1.612903e-02	1.612903e-02	1.612903e-02	1.612903e-02	1.612903e-02	1.612903e-02	1.612903e-02	1.612903e-02	1.612903e-02	1.612903e-02	1.612903e-02	1.612903e-02	1.612903e-02	1.612903e-02	1.612903e-02	1.612903e-02	1.612903e-02	1.612903e-02	1.612903e-02
1000	-5.018342e+04	7.147147e+01	1.549542e+01	1.172995e-01	2.160339e-01	2.160339e-01	1.172995e-01	2.160339e-01	1.172995e-01	92	2	1.491873e-01	1.591103e-01	1.845530e-01	1.323884e-01	2.649508e-01	1.098103e-01	5.666781e-02	1.000000e+00	3.016370e+00	5.721239e-01	4.267586e-01	1.117530e-03	1.170799e-02	1.279578e-02	1.509735e-02	1.065145e-02	1.704514e-02	1.876559e-02	1.023052e-02	1.809180e-02	1.418229e-02	1.830667e-02	1.400470e-02	1.899478e-02	1.810746e-02	1.519857e-02	2.006536e-02	1.690394e-02	1.400130e-02	1.801020e-02	1.639594e-02	1.886024e-02	1.663095e-02	1.512509e-02	1.539272e-02	1.398640e-02	1.724434e-02	2.215375e-02
2000	-4.249467e+04	2.533928e+00	2.204651e+01	1.098299e-01	2.270480e-01	2.270480e-01	1.045130e-01	2.270480e-01	1.045130e-01	115	3	9.638145e-02	2.012930e-01	1.128073e-01	8.611505e-02	3.588272e-01	1.445760e-01	7.540018e-02	7.980052e-01	2.958703e+00	4.577031e-01	3.833049e-01	1.589920e-01	1.009610e-02	1.449765e-02	9.568064e-03	1.295345e-02	1.258816e-02	1.357914e-02	1.408045e-02	1.750967e-02	1.564888e-02	2.024790e-02	2.608283e-02	1.369039e-02	1.481021e-02	1.314113e-02	1.739303e-02	1.906702e-02	2.022254e-02	1.986473e-02	2.365138e-02	1.583383e-02	1.880522e-02	2.049907e-02	1.390069e-02	1.248007e-02	1.803312e-02	1.562774e-02
3000	-3.842718e+04	3.006433e+01	1.922272e+01	9.671277e-02	2.374014e-01	2.374014e-01	9.437016e-02	2.374014e-01	9.671277e-02	113	3	7.642102e-02	1.939838e-01	1.376879e-01	9.398046e-02	3.866565e-01	1.112703e-01	6.347703e-02	6.795503e-01	2.971900e+00	4.753143e-01	4.165403e-01	1.081454e-01	1.009610e-02	1.409541e-02	9.568064e-03	1.295345e-02	1.258816e-02	1.357914e-02	1.408045e-02	1.750967e-02	1.564888e-02	2.024790e-02	2.608283e-02	1.369039e-02	1.481021e-02	1.314113e-02	1.739303e-02	1.906702e-02	2.022254e-02	1.986473e-02	2.365138e-02	1.583383e-02	1.636027e-02	2.049907e-02	1.390069e-02	1.248007e-02	1.803312e-02	1.562774e-02
4000	-3.590476e+04	2.511592e+01	1.971268e+01	9.722562e-02	2.288033e-01	2.288033e-01	1.191390e-01	2.288033e-01	9.722562e-02	113	3	6.898052e-02	2.014243e-01	1.360965e-01	7.460725e-02	4.099427e-01	1.089487e-01	4.834713e-02	5.061351e-01	2.962790e+00	5.619970e-01	3.295092e-01	1.084938e-01	8.759907e-03	1.566428e-02	1.189114e-02	1.214713e-02	1.441904e-02	1.324045e-02	1.193270e-02	1.527740e-02	1.897293e-02	2.177507e-02	2.610920e-02	1.146430e-02	1.664089e-02	1.423536e-02	1.544552e-02	1.558459e-02	1.902271e-02	1.706951e-02	2.086598e-02	1.742708e-02	1.520611e-02	1.740412e-02	1.247111e-02	1.294635e-02	2.061251e-02	1.680610e-02
5000	-3.457970e+04	6.380021e+01	1.625061e+01	1.032196e-01	2.211056e-01	2.211056e-01	1.167318e-01	2.211056e-01	1.167318e-01	115	3	6.638835e-02	2.107132e-01	1.277437e-01	6.986011e-02	4.253943e-01	9.990039e-02	4.457796e-02	4.618980e-01	2.983519e+00	4.826143e-01	4.366493e-01	8.073632e-02	6.391102e-03	1.631264e-02	1.229766e-02	1.329811e-02	1.776288e-02	1.357083e-02	9.657149e-03	1.538912e-02	1.964046e-02	2.034448e-02	2.449054e-02	1.019120e-02	1.568863e-02	1.470102e-02	1.479445e-02	1.548163e-02	1.727956e-02	1.648835e-02	2.014652e-02	1.438569e-02	1.282777e-02	1.671965e-02	1.025183e-02	1.375389e-02	1.855890e-02	1.768095e-02
6000	-3.352741e+04	4.811830e+01	1.762013e+01	1.223819e-01	2.768798e-01	1.985733e-01	1.017958e-01	1.985733e-01	1.017958e-01	190	4	7.123492e-02	1.771616e-01	1.146223e-01	8.458348e-02	4.535366e-01	9.886112e-02	4.528169e-02	4.485721e-01	2.983519e+00	6.305117e-01	2.996580e-01	6.983034e-02	3.041693e-03	1.497025e-02	1.282356e-02	1.205793e-02	1.740119e-02	8.557469e-03	6.656920e-03	1.574303e-02	2.157398e-02	1.891540e-02	2.715843e-02	1.076757e-02	1.908472e-02	1.341650e-02	1.332424e-02	2.198254e-02	1.809082e-02	1.658241e-02	1.212295e-02	1.630412e-02	9.836968e-03	1.474274e-02	8.950112e-03	1.340243e-02	1.877864e-02	1.606964e-02
7000	-3.301096e+04	3.157804e+01	1.900360e+01	1.007230e-01	3.008419e-01	1.984945e-01	1.007230e-01	1.984945e-01	1.007230e-01	134	3	7.897764e-02	1.771616e-01	1.171901e-01	7.427288e-02	4.535366e-01	9.886112e-02	5.116323e-02	4.160120e-01	2.943293e+00	6.583792e-01	2.907869e-01	5.083393e-02	1.450395e-03	1.325120e-02	8.745269e-03	1.165808e-02	1.596671e-02	1.168088e-02	7.581925e-03	1.454624e-02	2.574511e-02	1.545867e-02	1.985265e-02	9.970720e-03	2.330923e-02	1.333841e-02	1.338630e-02	2.386427e-02	2.128172e-02	1.404198e-02	1.424869e-02	2.235284e-02	1.037602e-02	1.271752e-02	1.051072e-02	1.318059e-02	2.065030e-02	1.494769e-02
8000	-3.276701e+04	4.623360e+01	1.780743e+01	1.015038e-01	2.978164e-01	1.924399e-01	1.079001e-01	1.924399e-01	1.079001e-01	190	4	8.351314e-02	1.830890e-01	1.145749e-01	6.642522e-02	4.492530e-01	1.031448e-01	5.077039e-02	3.084290e-01	2.901149e+00	6.812727e-01	2.787291e-01	3.999820e-02	1.452222e-03	1.170124e-02	9.114066e-03	1.238023e-02	1.840176e-02	9.434614e-03	7.041570e-03	1.613847e-02	2.453309e-02	1.481456e-02	1.820696e-02	1.043856e-02	2.224370e-02	1.194451e-02	1.058042e-02	2.419920e-02	1.939794e-02	1.348563e-02	1.263284e-02	2.286123e-02	1.018781e-02	1.395484e-02	9.412179e-03	1.494976e-02	2.148665e-02	1.418769e-02
9000	-3.260115e+04	5.694044e+01	1.676217e+01	1.029219e-01	2.661858e-01	2.125242e-01	1.029219e-01	2.125242e-01	1.029219e-01	134	3	8.351314e-02	1.767603e-01	1.145749e-01	7.275392e-02	4.492530e-01	1.031448e-01	2.027766e-02	2.357338e-01	2.991505e+00	6.139663e-01	3.754522e-01	1.058148e-02	1.777442e-03	1.023534e-02	8.407892e-03	1.309981e-02	1.831798e-02	1.158613e-02	5.565989e-03	1.996529e-02	2.166517e-02	1.573547e-02	2.171501e-02	1.067997e-02	2.140848e-02	8.716932e-03	1.079174e-02	2.241161e-02	1.864742e-02	1.521062e-02	1.206900e-02	2.451821e-02	1.149852e-02	1.452663e-02	1.037291e-02	1.216963e-02	2.296146e-02	1.301514e-02
10000	-3.247864e+04	4.627281e+01	1.780602e+01	9.031647e-02	2.835342e-01	2.133892e-01	1.090545e-01	2.133892e-01	9.031647e-02	187	4	7.201568e-02	1.748508e-01	1.144025e-01	6.334012e-02	4.792822e-01	9.610860e-02	2.027766e-02	2.069894e-01	2.918308e+00	6.206149e-01	3.706982e-01	8.686960e-03	1.814688e-03	1.182649e-02	1.039221e-02	1.186126e-02	1.609476e-02	8.868892e-03	4.595733e-03	1.550390e-02	1.773879e-02	1.558467e-02	2.095583e-02	1.276094e-02	2.602430e-02	7.231917e-03	9.119852e-03	2.259034e-02	1.988422e-02	1.433574e-02	1.171346e-02	2.309541e-02	1.038054e-02	1.626579e-02	1.032619e-02	1.282318e-02	1.836239e-02	1.154007e-02
11000	-3.240884e+04	4.156221e+01	1.810162e+01	1.058806e-01	3.065304e-01	1.879138e-01	1.058806e-01	1.879138e-01	1.058806e-01	134	3	7.181931e-02	1.589272e-01	1.203796e-01	7.461951e-02	4.787304e-01	9.552391e-02	2.027766e-02	2.102706e-01	2.936370e+00	6.763448e-01	3.169081e-01	6.747083e-03	1.743936e-03	1.007156e-02	9.181552e-03	1.087107e-02	1.847373e-02	8.965221e-03	6.996731e-03	1.598768e-02	1.987838e-02	1.595573e-02	2.080752e-02	1.060383e-02	2.388842e-02	8.576529e-03	1.115772e-02	2.263003e-02	1.601896e-02	1.558174e-02	1.049282e-02	2.646484e-02	1.084160e-02	1.637899e-02	1.082343e-02	1.354449e-02	1.604786e-02	1.300951e-02
12000	-3.238021e+04	5.461813e+01	1.696296e+01	1.096908e-01	3.161550e-01	1.773862e-01	1.096908e-01	1.773862e-01	1.096908e-01	134	3	7.181931e-02	1.873307e-01	1.056039e-01	7.411568e-02	4.656065e-01	9.552391e-02	2.037194e-02	2.029412e-01	2.873576e+00	6.982649e-01	2.950518e-01	6.683359e-03	1.743936e-03	1.007156e-02	9.181552e-03	1.087107e-02	1.847373e-02	8.965221e-03	6.598877e-03	1.638246e-02	1.987838e-02	1.595573e-02	2.080752e-02	1.228954e-02	2.388842e-02	7.870441e-03	1.115772e-02	2.263003e-02	1.601896e-02	1.558174e-02	1.049282e-02	2.646484e-02	1.084160e-02	1.637899e-02	1.082343e-02	1.354449e-02	1.604786e-02	1.300951e-02
13000	-3.235323e+04	6.059142e+01	1.659343e+01	1.121394e-01	2.898760e-01	1.898860e-01	1.121394e-01	1.898860e-01	1.060732e-01	137	4	7.863671e-02	1.834543e-01	1.058244e-01	7.543183e-02	4.645786e-01	9.207420e-02	2.037194e-02	1.960041e-01	2.781681e+00	6.244716e-01	3.745231e-01	1.005290e-03	1.743936e-03	1.007156e-02	7.523167e-03	1.087107e-02	2.013211e-02	8.965221e-03	6.598877e-03	1.638246e-02	1.987838e-02	1.230466e-02	1.928309e-02	1.228954e-02	2.388842e-02	7.870441e-03	1.115772e-02	2.263003e-02	1.601896e-02	1.558174e-02	1.049282e-02	2.646484e-02	1.084160e-02	1.637899e-02	1.224302e-02	1.354449e-02	1.604786e-02	1.300951e-02
14000	-3.233209e+04	5.135774e+01	1.736633e+01	9.310392e-02	2.929740e-01	1.965665e-01	1.276851e-01	1.965665e-01	9.310392e-02	187	4	7.372656e-02	1.751149e-01	1.056219e-01	7.964705e-02	4.687600e-01	9.712966e-02	2.037194e-02	1.955056e-01	2.765353e+00	6.208319e-01	3.783270e-01	8.411196e-04	1.743936e-03	1.007156e-02	7.523167e-03	1.083163e-02	2.013211e-02	8.965221e-03	6.598877e-03	1.638246e-02	1.987838e-02	1.230466e-02	1.928309e-02	9.125723e-03	2.388842e-02	7.870441e-03	1.115772e-02	2.263003e-02	1.601896e-02	1.558174e-02	1.049282e-02	2.667668e-02	1.316406e-02	1.637899e-02	1.224302e-02	1.354449e-02	1.604786e-02	1.429268e-02
15000	-3.232204e+04	5.247131e+01	1.726993e+01	9.848382e-02	3.088404e-01	1.900548e-01	1.140823e-01	1.900548e-01	9.848382e-02	187	4	7.372656e-02	1.751149e-01	1.038036e-01	7.606791e-02	4.687600e-01	1.025271e-01	2.037194e-02	1.891001e-01	2.774522e+00	6.099333e-01	3.875351e-01	2.531579e-03	1.743936e-03	9.772706e-03	7.523167e-03	1.259653e-02	2.299950e-02	8.965221e-03	5.173463e-03	1.638246e-02	1.811347e-02	9.437268e-03	2.255670e-02	9.125723e-03	2.388842e-02	7.870441e-03	1.115772e-02	2.263003e-02	1.601896e-02	1.558174e-02	1.049282e-02	2.667668e-02	1.316406e-02	1.637899e-02	1.224302e-02	1.299497e-02	1.604786e-02	1.429268e-02
16000	-3.227672e+04	5.430071e+01	1.712497e+01	1.032951e-01	2.972479e-01	1.902776e-01	1.156066e-01	1.902776e-01	1.032951e-01	187	4	7.357703e-02	1.751149e-01	1.038036e-01	7.606791e-02	4.687600e-01	1.026766e-01	1.849576e-02	1.857315e-01	2.717874e+00	5.792479e-01	4.175677e-01	3.184378e-03	1.743936e-03	9.772706e-03	7.523167e-03	1.259653e-02	2.500144e-02	8.965221e-03	5.173463e-03	2.067022e-02	1.811347e-02	9.437268e-03	2.255670e-02	9.125723e-03	2.388842e-02	7.870441e-03	1.115772e-02	2.263003e-02	1.601896e-02	1.264163e-02	1.321153e-02	2.680252e-02	1.316406e-02	1.637899e-02	1.224302e-02	1.299497e-02	1.604786e-02	1.429268e-02
17000	-3.224706e+04	4.865968e+01	1.758564e+01	1.115584e-01	2.787127e-01	1.852816e-01	1.115584e-01	2.013306e-01	1.115584e-01	138	4	8.096602e-02	1.798965e-01	1.111328e-01	7.984384e-02	4.557654e-01	9.239545e-02	2.059872e-02	1.873238e-01	2.727146e+00	5.817258e-01	4.156682e-01	2.605941e-03	1.056235e-03	9.010906e-03	8.195655e-03	1.365679e-02	2.570347e-02	8.836562e-03	3.616934e-03	1.682372e-02	1.581688e-02	8.488147e-03	2.129437e-02	9.660590e-03	2.188823e-02	6.665646e-03	1.210890e-02	2.426345e-02	1.714445e-02	1.110775e-02	1.340072e-02	2.522738e-02	1.148367e-02	1.660296e-02	1.121156e-02	1.330732e-02	1.737800e-02	1.280902e-02
18000	-3.224226e+04	3.890990e+01	1.845894e+01	1.087629e-01	3.041501e-01	1.582225e-01	1.087629e-01	2.113387e-01	1.087629e-01	138	4	7.565322e-02	1.852093e-01	1.078279e-01	7.820095e-02	4.557654e-01	9.734323e-02	2.059872e-02	1.964881e-01	2.744707e+00	6.411751e-01	3.509638e-01	7.861106e-03	1.056235e-03	9.010906e-03	8.195655e-03	1.353487e-02	2.570347e-02	8.836562e-03	3.616934e-03	1.682372e-02	1.581688e-02	8.488147e-03	2.129437e-02	9.660590e-03	2.188823e-02	6.665646e-03	1.210890e-02	2.822116e-02	1.714445e-02	1.110775e-02	1.340072e-02	2.522738e-02	1.148367e-02	1.660296e-02	1.121156e-02	1.330732e-02	1.737800e-02	1.280902e-02
19000	-3.219218e+04	3.898810e+01	1.845222e+01	1.116994e-01	2.836077e-01	1.747381e-01	1.116994e-01	2.065559e-01	1.116994e-01	138	4	6.809058e-02	1.757298e-01	1.048186e-01	7.332523e-02	4.776832e-01	1.003525e-01	2.059872e-02	1.967577e-01	2.774319e+00	6.258695e-01	3.652076e-01	8.922814e-03	1.056235e-03	6.502085e-03	8.195655e-03	1.353487e-02	2.570347e-02	8.836562e-03	3.616934e-03	1.682372e-02	1.740573e-02	8.488147e-03	2.129437e-02	9.660590e-03	2.188823e-02	7.455160e-03	1.210890e-02	2.822116e-02	1.714445e-02	1.110775e-02	1.261120e-02	2.522738e-02	1.148367e-02	1.660296e-02	1.121156e-02	1.330732e-02	1.737800e-02	1.280902e-02
20000	-3.216572e+04	5.644963e+01	1.701859e+01	1.012989e-01	2.836077e-01	1.747381e-01	1.168997e-01	2.065559e-01	1.168997e-01	200	5	7.993086e-02	1.690039e-01	1.152593e-01	7.332523e-02	4.621282e-01	1.003525e-01	2.324799e-02	1.967577e-01	2.895630e+00	6.346045e-01	3.648557e-01	5.398017e-04	1.056235e-03	6.502085e-03	8.195655e-03	1.353487e-02	2.570347e-02	8.663226e-03	3.790270e-03	1.682372e-02	1.811007e-02	8.488147e-03	2.129437e-02	9.660590e-03	2.188823e-02	7.455160e-03	1.210890e-02	2.822116e-02	1.714445e-02	1.110775e-02	1.261120e-02	2.522738e-02	1.148367e-02	1.660296e-02	1.121156e-02	1.330732e-02	1.737800e-02	1.280902e-02
21000	-3.215501e+04	5.448569e+01	1.709238e+01	8.854437e-02	2.995291e-01	1.949882e-01	1.334057e-01	1.949882e-01	8.854437e-02	187	4	7.993086e-02	1.690039e-01	1.135110e-01	8.206465e-02	4.621282e-01	9.336138e-02	2.324799e-02	2.031089e-01	2.768090e+00	5.779814e-01	4.179218e-01	4.096871e-03	1.056235e-03	6.502085e-03	8.195655e-03	1.353487e-02	2.570347e-02	8.663226e-03	3.790270e-03	1.682372e-02	1.811007e-02	8.488147e-03	2.129437e-02	9.660590e-03	2.188823e-02	8.936215e-03	1.062784e-02	2.822116e-02	1.714445e-02	1.110775e-02	1.261120e-02	2.522738e-02	1.148367e-02	1.660296e-02	1.121156e-02	1.330732e-02	1.737800e-02	1.280902e-02
22000	-3.213031e+04	4.381682e+01	1.801234e+01	1.134614e-01	2.835817e-01	1.744446e-01	1.134614e-01	2.015895e-01	1.134614e-01	138	4	7.993086e-02	1.708243e-01	1.135110e-01	8.207307e-02	4.621282e-01	9.153259e-02	2.080719e-02	1.952828e-01	2.798817e+00	6.498817e-01	3.500183e-01	9.999000e-05	1.056235e-03	6.502085e-03	8.195655e-03	1.353487e-02	2.570347e-02	8.663226e-03	3.790270e-03	1.682372e-02	1.811007e-02	8.488147e-03	2.129437e-02	9.660590e-03	2.188823e-02	8.936215e-03	1.062784e-02	2.822116e-02	1.714445e-02	9.602300e-03	1.261120e-02	2.522738e-02	1.148367e-02	1.660296e-02	1.121156e-02	1.330732e-02	1.737800e-02	1.280902e-02
23000	-3.211742e+04	3.897714e+01	1.844779e+01	1.096332e-01	2.975707e-01	1.620962e-01	1.096332e-01	2.114336e-01	1.096332e-01	138	4	7.752513e-02	1.708243e-01	1.021301e-01	8.207307e-02	4.759149e-01	9.153259e-02	2.080719e-02	1.899084e-01	2.801898e+00	5.400886e-01	4.587490e-01	1.162322e-03	1.731331e-03	6.070180e-03	7.895769e-03	1.301263e-02	2.418609e-02	9.255621e-03	5.313178e-03	1.572602e-02	1.749419e-02	8.253411e-03	2.039070e-02	9.369844e-03	2.410833e-02	1.051446e-02	1.114342e-02	2.645400e-02	1.674872e-02	1.092666e-02	1.188258e-02	2.623606e-02	1.252272e-02	1.698289e-02	1.220432e-02	1.273273e-02	1.706569e-02	1.084403e-02
24000	-3.212389e+04	5.163927e+01	1.743375e+01	1.025030e-01	2.975707e-01	1.620962e-01	1.238935e-01	2.114336e-01	1.025030e-01	197	5	7.565718e-02	1.803393e-01	1.074662e-01	7.533123e-02	4.693269e-01	9.187925e-02	2.080719e-02	1.819295e-01	2.774241e+00	6.137717e-01	3.858729e-01	3.554267e-04	2.679284e-03	7.043900e-03	5.921293e-03	1.384638e-02	2.511090e-02	8.542406e-03	5.493950e-03	1.165309e-02	1.484296e-02	1.023690e-02	1.642087e-02	1.106214e-02	2.495030e-02	9.003227e-03	8.933432e-03	3.032276e-02	1.575882e-02	1.078160e-02	1.087063e-02	3.037536e-02	1.152900e-02	1.663657e-02	1.137157e-02	1.176953e-02	1.366651e-02	1.055708e-02
25000	-3.209700e+04	4.423535e+01	1.807887e+01	7.830798e-02	3.237701e-01	1.454295e-01	1.454295e-01	2.023349e-01	1.047280e-01	176	5	7.303253e-02	1.555269e-01	1.072854e-01	7.593382e-02	5.005449e-01	8.767652e-02	1.852394e-02	1.935994e-01	3.285772e+00	6.356354e-01	3.623019e-01	2.062739e-03	1.109808e-02	3.605569e-03	9.880669e-04	2.014623e-02	1.416918e-02	8.310943e-03	8.295619e-03	1.529349e-02	1.894110e-02	1.266717e-02	9.339671e-03	1.325026e-02	3.146232e-02	9.396130e-03	1.491731e-02	4.297982e-02	1.722196e-02	2.132733e-02	1.504470e-02	1.789231e-02	8.086487e-03	1.195757e-02	7.721442e-03	1.256059e-02	1.855413e-02	1.430950e-02
26000	-3.210120e+04	4.539358e+01	1.799178e+01	9.131761e-02	2.888128e-01	1.692347e-01	1.692347e-01	1.910935e-01	9.030664e-02	176	5	6.792737e-02	1.670369e-01	1.000876e-01	7.593382e-02	5.013378e-01	8.767652e-02	2.151148e-02	1.935994e-01	3.243413e+00	6.416145e-01	3.565060e-01	1.879468e-03	1.128855e-02	5.228591e-03	9.090550e-04	1.840862e-02	1.513418e-02	7.542916e-03	5.854941e-03	1.430140e-02	1.660903e-02	1.279013e-02	9.148578e-03	1.338368e-02	3.189657e-02	8.236871e-03	1.816589e-02	4.318566e-02	1.586211e-02	2.007701e-02	1.579453e-02	1.811597e-02	9.150443e-03	1.059144e-02	7.404323e-03	1.356179e-02	1.789723e-02	1.171604e-02
27000	-3.207214e+04	3.632670e+01	1.864844e+01	9.664761e-02	3.287305e-01	1.380433e-01	1.380433e-01	2.018876e-01	9.664761e-02	172	4	8.129079e-02	1.484310e-01	1.071817e-01	8.995485e-02	4.747300e-01	9.841162e-02	1.785857e-02	1.756564e-01	3.326424e+00	5.975447e-01	4.000806e-01	2.374736e-03	1.128855e-02	5.228591e-03	9.090550e-04	1.840862e-02	1.513418e-02	7.542916e-03	5.854941e-03	1.430140e-02	1.957384e-02	1.279013e-02	9.148578e-03	1.338368e-02	3.189657e-02	8.236871e-03	1.816589e-02	4.212867e-02	1.730595e-02	2.007701e-02	1.282972e-02	1.811597e-02	9.150443e-03	1.093920e-02	7.404323e-03	1.211794e-02	1.789723e-02	1.171604e-02
28000	-3.206500e+04	3.197283e+01	1.906476e+01	9.996575e-02	2.987398e-01	1.501600e-01	1.501600e-01	2.010087e-01	9.996575e-02	172	4	8.836113e-02	1.385352e-01	1.196502e-01	7.498184e-02	4.871491e-01	9.132251e-02	1.949620e-02	1.754265e-01	3.371619e+00	5.939496e-01	4.029772e-01	3.073145e-03	1.245906e-02	6.609940e-03	9.090550e-04	1.698734e-02	1.513418e-02	8.506660e-03	5.854941e-03	1.430140e-02	1.935845e-02	1.279013e-02	9.148578e-03	1.324199e-02	3.189657e-02	8.236871e-03	1.725328e-02	4.212867e-02	1.634221e-02	2.007701e-02	1.282972e-02	1.811597e-02	9.150443e-03	9.557853e-03	7.404323e-03	1.211794e-02	1.789723e-02	1.171604e-02
29000	-3.206167e+04	4.633376e+01	1.785215e+01	9.301309e-02	3.188721e-01	1.611199e-01	1.340554e-01	1.999265e-01	9.301309e-02	197	5	9.015315e-02	1.525609e-01	1.082068e-01	7.882123e-02	4.841968e-01	8.606116e-02	2.451925e-02	1.831106e-01	3.286689e+00	6.033447e-01	3.936747e-01	2.980582e-03	1.245906e-02	6.609940e-03	9.090550e-04	1.698734e-02	1.513418e-02	8.506660e-03	5.854941e-03	1.430140e-02	1.935845e-02	1.279013e-02	9.148578e-03	1.324199e-02	3.189657e-02	8.236871e-03	1.725328e-02	4.013917e-02	1.634221e-02	2.007701e-02	1.282972e-02	1.811597e-02	1.113994e-02	1.280499e-02	7.404323e-03	1.211794e-02	1.789723e-02	1.171604e-02
30000	-3.205546e+04	3.869542e+01	1.843359e+01	9.435415e-02	3.227092e-01	1.437283e-01	1.437283e-01	2.011260e-01	9.435415e-02	172	4	8.368733e-02	1.679780e-01	1.182096e-01	8.625245e-02	4.602725e-01	8.360012e-02	2.451925e-02	2.030739e-01	3.238997e+00	6.229112e-01	3.669334e-01	1.015543e-02	1.245906e-02	6.609940e-03	9.090550e-04	1.698734e-02	1.513418e-02	8.506660e-03	5.854941e-03	1.430140e-02	1.981958e-02	1.279013e-02	9.148578e-03	1.324199e-02	3.189657e-02	8.236871e-03	1.562474e-02	4.013917e-02	1.634221e-02	1.844050e-02	1.213751e-02	1.811597e-02	1.113994e-02	1.280499e-02	7.404323e-03	1.185685e-02	1.789723e-02	7.487422e-03
31000	-3.207037e+04	3.798332e+01	1.864607e+01	9.541914e-02	3.034563e-01	1.737401e-01	1.189410e-01	2.130243e-01	9.541914e-02	197	5	8.207089e-02	1.620127e-01	1.248584e-01	6.744195e-02	4.651839e-01	9.843218e-02	1.915398e-02	1.880870e-01	2.958911e+00	6.086621e-01	3.871659e-01	4.171995e-03	2.385202e-03	8.664320e-03	4.304609e-03	1.830712e-02	2.803137e-02	1.015385e-02	6.558958e-03	1.113597e-02	1.459064e-02	1.192660e-02	1.262036e-02	7.737387e-03	3.473577e-02	1.065536e-02	1.140131e-02	3.598599e-02	9.740847e-03	8.941889e-03	1.162870e-02	2.718133e-02	1.255984e-02	1.270912e-02	7.571852e-03	9.611233e-03	1.452212e-02	8.630364e-03
32000	-3.205242e+04	3.423416e+01	1.883733e+01	9.313374e-02	3.280213e-01	1.391596e-01	1.391596e-01	2.073921e-01	9.313374e-02	172	4	7.108644e-02	1.764151e-01	1.091178e-01	7.283450e-02	4.706580e-01	9.988824e-02	2.451925e-02	1.845638e-01	3.353618e+00	5.953168e-01	4.026613e-01	2.021865e-03	1.146717e-02	6.067508e-03	9.118141e-04	1.633273e-02	1.587942e-02	8.969375e-03	5.794170e-03	1.164068e-02	2.182131e-02	1.104332e-02	1.009499e-02	1.000813e-02	3.662279e-02	8.475790e-03	1.517170e-02	3.992165e-02	1.373562e-02	1.796772e-02	1.104204e-02	2.137990e-02	1.280439e-02	1.338660e-02	8.504076e-03	1.013597e-02	1.675396e-02	7.816427e-03
33000	-3.206131e+04	4.115954e+01	1.820591e+01	8.800014e-02	3.330760e-01	1.532326e-01	1.532326e-01	1.844586e-01	8.800014e-02	172	4	6.804144e-02	1.818084e-01	1.286231e-01	7.614896e-02	4.472918e-01	9.808627e-02	2.309601e-02	2.158729e-01	3.242398e+00	6.937615e-01	3.052573e-01	9.811811e-04	1.146717e-02	6.067508e-03	9.118141e-04	1.530520e-02	1.587942e-02	8.969375e-03	4.679953e-03	1.275490e-02	2.182131e-02	8.926287e-03	1.009499e-02	1.000813e-02	3.662279e-02	8.475790e-03	1.517170e-02	3.992165e-02	1.373562e-02	1.796772e-02	1.104204e-02	2.137990e-02	1.280439e-02	1.354512e-02	8.504076e-03	1.013597e-02	1.675396e-02	7.816427e-03
34000	-3.206465e+04	2.954651e+01	1.928810e+01	8.720208e-02	3.374666e-01	1.490884e-01	1.490884e-01	1.899524e-01	8.720208e-02	172	4	7.250263e-02	1.891585e-01	9.815961e-02	8.367039e-02	4.713996e-01	8.510932e-02	2.309601e-02	1.921020e-01	3.300552e+00	7.123909e-01	2.839345e-01	3.674531e-03	1.230953e-02	7.036092e-03	1.048645e-03	1.731968e-02	1.641821e-02	8.506628e-03	3.843592e-03	1.133314e-02	2.180441e-02	7.093608e-03	1.192278e-02	1.126776e-02	3.451994e-02	9.143956e-03	1.400629e-02	4.029452e-02	1.403612e-02	1.666761e-02	1.148808e-02	2.355437e-02	1.329548e-02	1.300492e-02	8.904144e-03	9.663201e-03	1.417007e-02	6.328613e-03
35000	-3.204201e+04	3.226951e+01	1.923535e+01	9.086091e-02	2.961193e-01	1.573036e-01	1.573036e-01	1.918371e-01	1.065756e-01	176	5	6.517602e-02	1.602526e-01	1.293819e-01	7.855909e-02	4.803940e-01	8.623635e-02	2.308958e-02	2.023266e-01	2.881720e+00	6.305585e-01	3.617610e-01	7.680444e-03	2.385202e-03	8.664320e-03	3.090222e-03	1.830712e-02	2.488939e-02	1.388512e-02	6.558958e-03	1.113597e-02	1.459064e-02	1.192660e-02	1.262036e-02	7.737387e-03	3.278828e-02	1.065536e-02	1.194762e-02	3.598599e-02	9.740847e-03	1.004322e-02	1.162870e-02	2.345006e-02	1.255984e-02	1.270912e-02	8.405666e-03	9.905127e-03	1.452212e-02	9.390239e-03
36000	-3.206551e+04	3.612539e+01	1.884742e+01	9.982554e-02	3.327434e-01	1.510329e-01	1.121643e-01	1.920696e-01	1.121643e-01	200	5	6.756227e-02	1.623861e-01	1.122772e-01	8.152041e-02	4.700835e-01	1.061706e-01	2.120062e-02	2.023266e-01	2.782383e+00	6.459823e-01	3.519186e-01	2.099100e-03	2.337523e-03	8.664320e-03	3.090222e-03	1.830712e-02	2.488939e-02	1.388512e-02	6.558958e-03	1.113597e-02	1.459064e-02	1.192660e-02	1.262036e-02	7.785066e-03	3.278828e-02	1.065536e-02	1.194762e-02	3.598599e-02	9.740847e-03	1.004322e-02	1.162870e-02	2.491072e-02	1.255984e-02	1.270912e-02	8.405666e-03	9.905127e-03	1.452212e-02	9.390239e-03
37000	-3.205510e+04	3.599703e+01	1.885427e+01	9.864995e-02	3.210947e-01	1.510843e-01	1.395997e-01	1.909213e-01	9.864995e-02	197	5	7.562845e-02	1.655940e-01	1.086540e-01	7.386949e-02	4.700835e-01	1.061706e-01	2.405636e-02	2.130831e-01	2.695351e+00	6.510524e-01	3.439432e-01	5.004402e-03	2.337523e-03	8.664320e-03	3.090222e-03	1.784673e-02	2.488939e-02	1.388512e-02	6.558958e-03	1.113597e-02	1.459064e-02	1.192660e-02	1.262036e-02	7.785066e-03	3.278828e-02	1.065536e-02	1.194762e-02	3.598599e-02	9.740847e-03	1.004322e-02	1.162870e-02	2.491072e-02	1.183237e-02	1.083256e-02	6.407864e-03	9.905127e-03	1.452212e-02	9.390239e-03
38000	-3.203945e+04	3.977267e+01	1.835326e+01	9.601319e-02	2.867753e-01	1.597068e-01	1.597068e-01	2.017848e-01	9.601319e-02	172	4	6.057551e-02	1.724554e-01	1.089813e-01	7.967769e-02	4.825434e-01	9.576674e-02	2.309601e-02	1.865397e-01	3.200898e+00	6.449869e-01	3.538764e-01	1.136766e-03	9.309125e-03	7.458719e-03	1.493302e-04	1.762898e-02	1.641821e-02	8.506628e-03	3.843592e-03	1.442514e-02	2.149697e-02	7.093608e-03	1.090322e-02	1.126776e-02	3.497580e-02	9.143956e-03	1.443522e-02	4.029452e-02	1.419960e-02	1.650412e-02	9.740471e-03	2.355437e-02	1.329548e-02	1.245867e-02	8.481517e-03	9.663201e-03	1.682565e-02	7.888588e-03
39000	-3.202520e+04	3.148316e+01	1.915877e+01	8.980776e-02	3.111973e-01	1.541585e-01	1.541585e-01	2.008701e-01	8.980776e-02	172	4	8.567456e-02	1.548119e-01	1.183205e-01	7.533522e-02	4.754329e-01	9.042489e-02	1.746118e-02	1.770816e-01	2.774602e+00	5.729330e-01	4.147431e-01	1.232393e-02	2.170795e-03	8.881687e-03	2.464165e-03	1.726264e-02	2.247508e-02	1.228531e-02	8.909644e-03	1.488281e-02	1.421004e-02	1.256543e-02	1.474102e-02	7.283580e-03	3.353069e-02	8.946485e-03	1.369058e-02	3.514672e-02	1.025360e-02	8.492349e-03	1.204442e-02	2.549546e-02	9.411162e-03	1.062157e-02	5.522416e-03	1.025979e-02	1.924949e-02	1.000979e-02
40000	-3.203506e+04	2.670194e+01	1.963353e+01	1.013206e-01	2.872249e-01	1.537338e-01	1.537338e-01	2.026662e-01	1.013206e-01	172	4	8.780331e-02	1.810796e-01	1.019442e-01	8.038475e-02	4.644997e-01	8.428842e-02	2.016287e-02	1.680190e-01	2.785820e+00	6.140552e-01	3.752805e-01	1.066429e-02	2.170795e-03	8.881687e-03	2.464165e-03	1.726264e-02	2.247508e-02	1.146787e-02	8.909644e-03	1.488281e-02	1.421004e-02	1.256543e-02	1.474102e-02	7.283580e-03	3.353069e-02	8.946485e-03	1.369058e-02	3.514672e-02	1.025360e-02	8.492349e-03	1.204442e-02	2.549546e-02	9.411162e-03	1.062157e-02	5.522416e-03	1.025979e-02	1.924949e-02	1.000979e-02
41000	-3.203208e+04	2.386967e+01	1.991673e+01	1.013206e-01	2.872249e-01	1.537338e-01	1.537338e-01	2.026662e-01	1.013206e-01	172	4	7.806234e-02	1.772224e-01	9.944847e-02	8.363923e-02	4.822730e-01	7.935454e-02	1.840526e-02	1.680190e-01	2.771635e+00	6.169986e-01	3.798192e-01	3.182262e-03	2.170795e-03	8.881687e-03	2.464165e-03	1.726264e-02	2.247508e-02	1.071988e-02	8.909644e-03	1.488281e-02	1.421004e-02	1.256543e-02	1.474102e-02	7.283580e-03	3.353069e-02	8.946485e-03	1.369058e-02	3.514672e-02	1.025360e-02	9.240341e-03	1.204442e-02	2.549546e-02	9.411162e-03	1.062157e-02	5.522416e-03	1.025979e-02	1.924949e-02	1.080155e-02
42000	-3.202695e+04	2.309135e+01	1.999012e+01	1.013206e-01	2.872249e-01	1.537338e-01	1.537338e-01	2.026662e-01	1.013206e-01	172	4	7.806234e-02	1.772224e-01	9.857928e-02	8.363923e-02	4.831422e-01	7.935454e-02	1.840526e-02	1.824528e-01	2.783422e+00	5.763149e-01	4.197219e-01	3.963270e-03	2.379616e-03	8.881687e-03	2.589482e-03	1.726264e-02	2.247508e-02	1.100159e-02	8.909644e-03	1.488281e-02	1.421004e-02	1.256543e-02	1.474102e-02	8.554685e-03	3.353069e-02	8.946485e-03	1.369058e-02	3.514672e-02	1.025360e-02	7.969236e-03	1.176272e-02	2.549546e-02	9.411162e-03	1.062157e-02	5.522416e-03	9.261598e-03	1.924949e-02	1.080155e-02
43000	-3.201278e+04	2.624890e+01	1.979474e+01	9.487986e-02	2.964369e-01	1.597069e-01	1.390411e-01	2.150554e-01	9.487986e-02	197	5	8.667314e-02	1.760172e-01	9.473265e-02	8.306620e-02	4.672159e-01	9.229488e-02	1.840526e-02	1.824528e-01	2.686966e+00	6.332976e-01	3.630613e-01	3.641058e-03	2.379616e-03	8.881687e-03	2.589482e-03	1.726264e-02	2.247508e-02	1.100159e-02	6.788571e-03	1.488281e-02	1.421004e-02	1.256543e-02	1.474102e-02	8.554685e-03	3.353069e-02	8.946485e-03	1.354688e-02	3.514672e-02	1.025360e-02	7.969236e-03	1.190889e-02	2.549546e-02	9.411162e-03	1.062157e-02	5.522416e-03	9.261598e-03	1.924949e-02	1.080155e-02
44000	-3.201806e+04	2.689450e+01	1.959900e+01	1.062763e-01	3.077697e-01	1.545308e-01	1.062763e-01	2.188707e-01	1.062763e-01	138	4	9.055523e-02	1.768674e-01	1.102350e-01	7.714340e-02	4.475968e-01	9.760215e-02	1.840526e-02	1.650621e-01	2.740594e+00	6.041272e-01	3.914482e-01	4.424590e-03	2.379616e-03	8.881687e-03	2.589482e-03	1.726264e-02	2.247508e-02	1.100159e-02	6.788571e-03	1.488281e-02	1.421004e-02	1.228284e-02	1.474102e-02	8.554685e-03	3.152146e-02	8.946485e-03	1.354688e-02	3.514672e-02	1.025360e-02	7.969236e-03	1.092389e-02	2.549546e-02	9.411162e-03	1.062157e-02	5.522416e-03	8.162202e-03	1.924949e-02	1.080155e-02
45000	-3.201863e+04	1.750787e+01	2.056153e+01	1.214438e-01	3.010505e-01	1.420992e-01	1.214438e-01	1.925190e-01	1.214438e-01	138	4	7.548958e-02	1.723496e-01	1.138087e-01	7.433008e-02	4.757227e-01	8.829930e-02	1.840526e-02	1.699342e-01	2.789363e+00	6.131117e-01	3.781723e-01	8.716085e-03	2.379616e-03	8.881687e-03	3.320240e-03	1.726264e-02	2.247508e-02	1.100159e-02	6.788571e-03	1.430192e-02	1.421004e-02	1.155208e-02	1.474102e-02	8.554685e-03	3.152146e-02	8.946485e-03	1.354688e-02	3.514672e-02	1.025360e-02	7.969236e-03	1.092389e-02	2.549546e-02	1.030440e-02	1.062157e-02	5.522416e-03	8.162202e-03	1.924949e-02	1.080155e-02
46000	-3.202321e+04	3.845247e+01	1.845681e+01	1.010377e-01	3.350770e-01	1.356459e-01	1.356459e-01	1.915556e-01	1.010377e-01	172	4	7.278432e-02	1.594910e-01	1.123449e-01	7.986318e-02	4.828412e-01	9.267533e-02	2.171931e-02	1.813874e-01	3.273894e+00	6.560520e-01	3.427319e-01	1.216086e-03	9.309125e-03	7.578883e-03	1.493302e-04	1.886108e-02	1.641821e-02	1.020073e-02	5.663129e-03	1.318560e-02	2.149697e-02	7.093608e-03	1.557683e-02	1.176223e-02	3.729322e-02	9.143956e-03	1.714742e-02	4.029452e-02	1.181107e-02	1.213925e-02	9.388112e-03	2.007698e-02	1.329548e-02	1.398043e-02	6.787419e-03	1.064876e-02	1.682565e-02	4.216598e-03
47000	-3.200587e+04	3.241855e+01	1.903497e+01	1.031006e-01	3.054141e-01	1.424469e-01	1.424469e-01	2.034908e-01	1.031006e-01	172	4	7.047615e-02	1.559394e-01	1.123449e-01	6.639457e-02	4.913043e-01	1.035407e-01	2.171931e-02	1.813874e-01	3.199391e+00	6.813331e-01	3.181179e-01	5.490179e-04	9.309125e-03	7.578883e-03	1.493302e-04	1.886108e-02	1.641821e-02	1.020073e-02	5.663129e-03	1.318560e-02	2.149697e-02	7.093608e-03	1.557683e-02	1.176223e-02	3.729322e-02	9.143956e-03	1.633142e-02	4.029452e-02	1.181107e-02	1.213925e-02	9.388112e-03	2.007698e-02	1.329548e-02	1.398043e-02	6.787419e-03	1.086812e-02	1.682565e-02	4.216598e-03
48000	-3.201862e+04	3.199462e+01	1.922597e+01	1.032008e-01	3.373533e-01	1.392868e-01	1.392868e-01	1.860565e-01	9.481569e-02	176	5	7.525197e-02	1.580802e-01	1.261246e-01	7.315448e-02	4.820646e-01	8.532413e-02	2.171931e-02	1.865924e-01	3.170919e+00	7.424087e-01	2.563895e-01	1.201871e-03	9.309125e-03	7.578883e-03	1.493302e-04	1.785598e-02	1.641821e-02	1.020073e-02	5.663129e-03	1.318560e-02	2.149697e-02	7.093608e-03	1.557683e-02	1.176223e-02	3.729322e-02	9.143956e-03	1.480989e-02	4.039259e-02	1.181107e-02	1.213925e-02	9.388112e-03	2.007698e-02	1.329548e-02	1.398043e-02	6.787419e-03	1.086812e-02	1.682565e-02	4.216598e-03
49000	-3.201488e+04	2.341270e+01	1.991564e+01	1.079620e-01	2.982942e-01	1.464579e-01	1.464579e-01	1.928658e-01	1.079620e-01	172	4	6.618275e-02	1.679067e-01	1.115084e-01	8.387471e-02	4.728335e-01	9.769385e-02	1.893423e-02	1.681475e-01	3.249585e+00	6.856785e-01	3.128216e-01	1.499864e-03	9.309125e-03	7.578883e-03	1.493302e-04	1.785598e-02	1.641821e-02	1.020073e-02	5.663129e-03	1.318560e-02	2.149697e-02	7.093608e-03	1.557683e-02	1.176223e-02	3.729322e-02	9.143956e-03	1.480989e-02	4.039259e-02	1.109097e-02	1.257943e-02	9.388112e-03	2.007698e-02	1.329548e-02	1.398043e-02	6.787419e-03	1.086812e-02	1.682565e-02	4.216598e-03
50000	-3.200893e+04	-4.876820e+00	2.302514e+01	1.017302e-01	3.428382e-01	1.363239e-01	1.363239e-01	1.810536e-01	1.017302e-01	172	4	6.986663e-02	1.834182e-01	1.081307e-01	7.462401e-02	4.753105e-01	8.865001e-02	1.938875e-02	1.463593e-01	2.408541e+00	6.411610e-01	3.358368e-01	2.300220e-02	2.379616e-03	8.881687e-03	3.320240e-03	2.043341e-02	2.247508e-02	1.181242e-02	7.390783e-03	1.579946e-02	1.636527e-02	1.155208e-02	1.474102e-02	7.952474e-03	3.465261e-02	7.977143e-03	1.354688e-02	3.514672e-02	9.373579e-03	7.969236e-03	1.267996e-02	2.549546e-02	1.125720e-02	1.048677e-02	5.522416e-03	8.320937e-03	1.924949e-02	9.848748e-03
51000	-3.198795e+04	5.200198e+00	2.187980e+01	9.380249e-02	3.310283e-01	1.413017e-01	1.413017e-01	1.987634e-01	9.380249e-02	172	4	6.986663e-02	1.834182e-01	1.103571e-01	7.960780e-02	4.703267e-01	8.642361e-02	1.938875e-02	1.568966e-01	2.484946e+00	5.993499e-01	3.857883e-01	1.486173e-02	2.379616e-03	8.881687e-03	3.320240e-03	2.043341e-02	2.247508e-02	1.181242e-02	7.390783e-03	1.579946e-02	1.636527e-02	1.184808e-02	1.474102e-02	7.952474e-03	3.465261e-02	7.977143e-03	1.354688e-02	3.514672e-02	9.373579e-03	7.969236e-03	1.267996e-02	2.963660e-02	1.125720e-02	1.028557e-02	5.226415e-03	8.320937e-03	1.924949e-02	9.848748e-03
52000	-3.200175e+04	2.838934e+01	1.943047e+01	9.332857e-02	3.213585e-01	1.567268e-01	1.567268e-01	1.785308e-01	9.332857e-02	172	4	7.927666e-02	1.678184e-01	1.041312e-01	7.941414e-02	4.811185e-01	8.824105e-02	2.090034e-02	1.708869e-01	3.110336e+00	6.761577e-01	3.224725e-01	1.369857e-03	8.898357e-03	9.358356e-03	2.130379e-03	1.785598e-02	1.641821e-02	1.020073e-02	5.663129e-03	1.318560e-02	2.149697e-02	7.093608e-03	1.557683e-02	1.176223e-02	3.729322e-02	9.487747e-03	1.480989e-02	4.039259e-02	1.109097e-02	1.257943e-02	9.388112e-03	2.007698e-02	1.329548e-02	1.398043e-02	7.429188e-03	1.086812e-02	1.682565e-02	4.216598e-03
53000	-3.202112e+04	1.788015e+01	2.058703e+01	1.199790e-01	3.093261e-01	1.289073e-01	1.199790e-01	2.018297e-01	1.199790e-01	138	4	6.735907e-02	1.792392e-01	1.092541e-01	6.771373e-02	4.761144e-01	1.003195e-01	1.938875e-02	1.574603e-01	2.214079e+00	6.254309e-01	3.693712e-01	5.197873e-03	2.379616e-03	8.881687e-03	3.521067e-03	2.043341e-02	2.247508e-02	1.223416e-02	8.007993e-03	1.579946e-02	1.636527e-02	1.184808e-02	1.564153e-02	8.450221e-03	3.465261e-02	7.977143e-03	1.354688e-02	3.514672e-02	9.373579e-03	7.969236e-03	1.267996e-02	2.854655e-02	1.063999e-02	1.115544e-02	5.226415e-03	8.320937e-03	1.924949e-02	9.848748e-03
54000	-3.200614e+04	1.302974e+01	2.095356e+01	9.204288e-02	3.555043e-01	1.391019e-01	1.391019e-01	1.822062e-01	9.204288e-02	172	4	7.442673e-02	1.886605e-01	1.103275e-01	8.044646e-02	4.607362e-01	8.540256e-02	1.435317e-02	1.528735e-01	3.284607e+00	6.113982e-01	3.885019e-01	9.999000e-05	8.898357e-03	9.358356e-03	6.536818e-04	1.677518e-02	1.641821e-02	1.020073e-02	5.663129e-03	1.318560e-02	2.149697e-02	8.008272e-03	1.557683e-02	1.176223e-02	3.729322e-02	9.487747e-03	1.480989e-02	4.039259e-02	1.109097e-02	1.052410e-02	9.388112e-03	2.114673e-02	1.329548e-02	1.398043e-02	7.429188e-03	1.086812e-02	1.682565e-02	3.301934e-03
55000	-3.199438e+04	2.190468e+01	2.005844e+01	9.217928e-02	3.143621e-01	1.555000e-01	1.555000e-01	1.902793e-01	9.217928e-02	172	4	7.167473e-02	1.865380e-01	1.091662e-01	7.360357e-02	4.733450e-01	8.567251e-02	1.902855e-02	1.617609e-01	3.264855e+00	5.825060e-01	4.168483e-01	6.457237e-04	8.898357e-03	9.358356e-03	6.536818e-04	1.677518e-02	1.641821e-02	1.020073e-02	5.663129e-03	1.318560e-02	2.149697e-02	8.755153e-03	1.557683e-02	1.176223e-02	3.729322e-02	9.487747e-03	1.480989e-02	4.039259e-02	9.746630e-03	1.052410e-02	9.323388e-03	2.114673e-02	1.329548e-02	1.404515e-02	7.429188e-03	1.086812e-02	1.682565e-02	3.301934e-03
56000	-3.201219e+04	2.909996e+01	1.934069e+01	9.083788e-02	3.285692e-01	1.521831e-01	1.521831e-01	1.853888e-01	9.083788e-02	172	4	7.372958e-02	1.746443e-01	1.173829e-01	7.460967e-02	4.679538e-01	9.167982e-02	1.902855e-02	1.640956e-01	3.305558e+00	5.999240e-01	3.998243e-01	2.517913e-04	8.898357e-03	9.358356e-03	6.536818e-04	1.677518e-02	1.641821e-02	1.020073e-02	5.663129e-03	1.318560e-02	2.093023e-02	8.755153e-03	1.557683e-02	1.176223e-02	3.729322e-02	9.487747e-03	1.480989e-02	4.039259e-02	9.746630e-03	1.052410e-02	9.323388e-03	2.114673e-02	1.329548e-02	1.404515e-02	7.429188e-03	1.086812e-02	1.682565e-02	3.301934e-03
57000	-3.200337e+04	2.516293e+01	1.975873e+01	9.616998e-02	3.163636e-01	1.310943e-01	1.310943e-01	1.941836e-01	1.310943e-01	174	4	8.232735e-02	1.797128e-01	1.163918e-01	7.263067e-02	4.679538e-01	8.098361e-02	1.824429e-02	1.640956e-01	3.304322e+00	6.097670e-01	3.901330e-01	9.999000e-05	8.898357e-03	8.164934e-03	6.536818e-04	1.775990e-02	1.641821e-02	1.020073e-02	5.663129e-03	1.318560e-02	2.093023e-02	8.755153e-03	1.557683e-02	1.176223e-02	3.729322e-02	1.118095e-02	1.480989e-02	4.039259e-02	1.035061e-02	1.052410e-02	7.630182e-03	2.114673e-02	1.329548e-02	1.404515e-02	7.429188e-03	1.086812e-02	1.682565e-02	3.301934e-03
58000	-3.201132e+04	3.108380e+01	1.917257e+01	1.104424e-01	3.167265e-01	1.267997e-01	1.267997e-01	1.924321e-01	1.267997e-01	174	4	7.005228e-02	1.586229e-01	1.261059e-01	7.143234e-02	4.858168e-01	8.796973e-02	1.824429e-02	1.763690e-01	3.325759e+00	5.930077e-01	4.068923e-01	9.999000e-05	8.898357e-03	8.164934e-03	6.536818e-04	1.775990e-02	1.636746e-02	1.020073e-02	5.663129e-03	1.318560e-02	2.093023e-02	8.805909e-03	1.557683e-02	1.176223e-02	3.729322e-02	1.118095e-02	1.480989e-02	3.849225e-02	1.225096e-02	1.052410e-02	7.630182e-03	2.114673e-02	1.329548e-02	1.404515e-02	7.429188e-03	1.086812e-02	1.682565e-02	2.859703e-03
59000	-3.203597e+04	2.199244e+01	2.002677e+01	9.286639e-02	3.505365e-01	1.382046e-01	1.382046e-01	1.873215e-01	9.286639e-02	172	4	7.707902e-02	1.586229e-01	1.261059e-01	6.440560e-02	4.858168e-01	8.796973e-02	2.203898e-02	1.913031e-01	3.355333e+00	7.069665e-01	2.927031e-01	3.303954e-04	8.898357e-03	8.164934e-03	6.536818e-04	1.775990e-02	1.636746e-02	1.152871e-02	5.663129e-03	1.318560e-02	2.093023e-02	8.805909e-03	1.557683e-02	1.176223e-02	3.729322e-02	1.118095e-02	1.480989e-02	3.849225e-02	1.225096e-02	1.052410e-02	7.630182e-03	2.108108e-02	1.329548e-02	1.404515e-02	7.429188e-03	1.086812e-02	1.682565e-02	2.859703e-03
60000	-3.202693e+04	3.475367e+01	1.880826e+01	1.015510e-01	3.232049e-01	1.427561e-01	1.427561e-01	1.881810e-01	1.015510e-01	172	4	8.469781e-02	1.621377e-01	1.074014e-01	8.564128e-02	4.759276e-01	8.419422e-02	2.203898e-02	1.772165e-01	3.277850e+00	6.367553e-01	3.623054e-01	9.392229e-04	8.898357e-03	8.164934e-03	6.536818e-04	1.775990e-02	1.739989e-02	1.152871e-02	5.663129e-03	1.318560e-02	2.093023e-02	8.805909e-03	1.557683e-02	1.176223e-02	3.729322e-02	1.118095e-02	1.480989e-02	3.849225e-02	1.225096e-02	1.052410e-02	7.630182e-03	2.108108e-02	1.329548e-02	1.404515e-02	7.429188e-03	1.086812e-02	1.682565e-02	2.859703e-03
61000	-3.201189e+04	2.999702e+01	1.924762e+01	9.072161e-02	3.347033e-01	1.500542e-01	1.500542e-01	1.837451e-01	9.072161e-02	172	4	8.946979e-02	1.883713e-01	9.883254e-02	8.000935e-02	4.553045e-01	8.801247e-02	2.253674e-02	1.966607e-01	3.324160e+00	6.650361e-01	3.333079e-01	1.655954e-03	8.898357e-03	8.164934e-03	6.536818e-04	1.871173e-02	1.739989e-02	1.152871e-02	5.663129e-03	1.318560e-02	2.093023e-02	8.805909e-03	1.557683e-02	1.176223e-02	3.729322e-02	1.118095e-02	1.480989e-02	3.849225e-02	1.275899e-02	1.052410e-02	7.630182e-03	2.108108e-02	1.329548e-02	1.404515e-02	7.429188e-03	9.770138e-03	1.682565e-02	2.859703e-03
62000	-3.200407e+04	1.512920e+01	2.073940e+01	1.002197e-01	3.217195e-01	1.433282e-01	1.433282e-01	1.911847e-01	1.002197e-01	172	4	8.946979e-02	1.883713e-01	9.883254e-02	8.000935e-02	4.553045e-01	8.801247e-02	2.253674e-02	1.848778e-01	3.311911e+00	6.431767e-01	3.508875e-01	5.935861e-03	8.898357e-03	8.164934e-03	6.536818e-04	1.871173e-02	1.739989e-02	1.152871e-02	5.663129e-03	1.318560e-02	2.093023e-02	8.805909e-03	1.557683e-02	1.176223e-02	3.729322e-02	1.118095e-02	1.480989e-02	3.849225e-02	1.275899e-02	1.052410e-02	1.127043e-02	2.108108e-02	1.329548e-02	1.404515e-02	7.429188e-03	9.770138e-03	1.682565e-02	2.859703e-03
63000	-3.201329e+04	3.314707e+01	1.894659e+01	9.948154e-02	3.015473e-01	1.376446e-01	1.376446e-01	2.242005e-01	9.948154e-02	172	4	7.841712e-02	1.803365e-01	1.090082e-01	7.154249e-02	4.636894e-01	9.700625e-02	2.447173e-02	1.815520e-01	3.346178e+00	6.696178e-01	3.302822e-01	9.999000e-05	7.260722e-03	6.767041e-03	1.011947e-03	1.960181e-02	1.833410e-02	1.220204e-02	6.486159e-03	1.422714e-02	1.833542e-02	9.628392e-03	1.527448e-02	1.191957e-02	3.752403e-02	1.046481e-02	1.622652e-02	3.883627e-02	1.351126e-02	1.115563e-02	1.210715e-02	2.172464e-02	1.391859e-02	1.278543e-02	8.015637e-03	8.235868e-03	1.418715e-02	3.314521e-03
64000	-3.199692e+04	3.418821e+01	1.884770e+01	9.017986e-02	3.167486e-01	1.430542e-01	1.430542e-01	2.167833e-01	9.017986e-02	172	4	8.077809e-02	1.994095e-01	1.166184e-01	6.851016e-02	4.449389e-01	8.974502e-02	1.727993e-02	1.815520e-01	3.291548e+00	6.014056e-01	3.984944e-01	9.999001e-05	5.294405e-03	6.767041e-03	1.592132e-03	1.960181e-02	1.833410e-02	1.220204e-02	6.486159e-03	1.422714e-02	2.030174e-02	9.628392e-03	1.527448e-02	1.191957e-02	3.752403e-02	1.046481e-02	1.468451e-02	3.883627e-02	1.351126e-02	1.115563e-02	1.210715e-02	2.172464e-02	1.391859e-02	1.278543e-02	8.015637e-03	8.235868e-03	1.360697e-02	3.314521e-03
65000	-3.200737e+04	3.582821e+01	1.869085e+01	9.315020e-02	3.275204e-01	1.421739e-01	1.421739e-01	2.018313e-01	9.315020e-02	172	4	8.177105e-02	1.841000e-01	1.226339e-01	7.020272e-02	4.583759e-01	8.291637e-02	1.727993e-02	1.794802e-01	3.356176e+00	6.868059e-01	3.130941e-01	9.999000e-05	5.294405e-03	6.767041e-03	1.592132e-03	1.960181e-02	1.833410e-02	1.220204e-02	6.486159e-03	1.422714e-02	2.030174e-02	9.628392e-03	1.527448e-02	1.426895e-02	3.752403e-02	1.046481e-02	1.468451e-02	3.883627e-02	1.116189e-02	1.115563e-02	1.210715e-02	2.172464e-02	1.391859e-02	1.278543e-02	8.015637e-03	8.235868e-03	1.360697e-02	3.314521e-03
66000	-3.200389e+04	3.309088e+01	1.896135e+01	9.470907e-02	2.963514e-01	1.538324e-01	1.538324e-01	2.065657e-01	9.470907e-02	172	4	8.742383e-02	1.784473e-01	1.226339e-01	7.020272e-02	4.583759e-01	8.291637e-02	1.858442e-02	1.794802e-01	3.297985e+00	7.091927e-01	2.907073e-01	9.999000e-05	5.966200e-03	6.767041e-03	2.294335e-03	1.960181e-02	1.833410e-02	1.220204e-02	6.183011e-03	1.422714e-02	2.030174e-02	9.628392e-03	1.527448e-02	1.426895e-02	3.752403e-02	1.046481e-02	1.468451e-02	3.883627e-02	1.116189e-02	1.115563e-02	1.210715e-02	2.135599e-02	1.391859e-02	1.278543e-02	8.015637e-03	8.235868e-03	1.360697e-02	3.314521e-03
67000	-3.199257e+04	1.948774e+01	2.028630e+01	9.685223e-02	3.378434e-01	1.381495e-01	1.381495e-01	1.921532e-01	9.685223e-02	172	4	6.768182e-02	1.575015e-01	1.152239e-01	7.621396e-02	4.876398e-01	9.573904e-02	1.858442e-02	1.582350e-01	3.374702e+00	6.889024e-01	3.109976e-01	9.999000e-05	5.966200e-03	6.767041e-03	2.294335e-03	1.960181e-02	1.833410e-02	1.220204e-02	6.183011e-03	1.422714e-02	2.030174e-02	9.628392e-03	1.527448e-02	1.426895e-02	3.752403e-02	1.046481e-02	1.468451e-02	3.883627e-02	1.116189e-02	1.115563e-02	1.210715e-02	2.135599e-02	1.391859e-02	1.278543e-02	8.015637e-03	8.235868e-03	1.360697e-02	3.314521e-03
68000	-3.198732e+04	1.978343e+01	2.025908e+01	8.821440e-02	3.133792e-01	1.562597e-01	1.562597e-01	1.976726e-01	8.821440e-02	172	4	6.602417e-02	1.575015e-01	1.152239e-01	7.787161e-02	4.811957e-01	1.021831e-01	2.228038e-02	1.975356e-01	3.320119e+00	6.451427e-01	3.547573e-01	9.999003e-05	5.966200e-03	6.767041e-03	1.871726e-03	1.960181e-02	1.833410e-02	1.220204e-02	6.183011e-03	1.422714e-02	2.030174e-02	9.628392e-03	1.527448e-02	1.426895e-02	3.752403e-02	1.046481e-02	1.468451e-02	3.883627e-02	1.116189e-02	1.115563e-02	7.420942e-03	2.135599e-02	1.391859e-02	1.278543e-02	8.015637e-03	8.235868e-03	1.360697e-02	3.314521e-03
69000	-3.199494e+04	2.053088e+01	2.017734e+01	8.945468e-02	3.145307e-01	1.487969e-01	1.487969e-01	2.089662e-01	8.945468e-02	172	4	6.585758e-02	1.573663e-01	1.309164e-01	7.369497e-02	4.736596e-01	9.850508e-02	2.023581e-02	1.824994e-01	3.339324e+00	6.865054e-01	3.076348e-01	5.859812e-03	5.966200e-03	6.767041e-03	1.871726e-03	2.206259e-02	1.833410e-02	1.220204e-02	6.183011e-03	1.422714e-02	2.030174e-02	9.628392e-03	1.527448e-02	1.624497e-02	3.752403e-02	1.046481e-02	1.468451e-02	3.883627e-02	1.116189e-02	1.115563e-02	7.420942e-03	2.135599e-02	1.391859e-02	1.184179e-02	8.015637e-03	8.235868e-03	1.360697e-02	4.258165e-03
70000	-3.198700e+04	2.041176e+01	2.019511e+01	9.429342e-02	3.528109e-01	1.389798e-01	1.389798e-01	1.806427e-01	9.429342e-02	172	4	7.171765e-02	1.795993e-01	1.180820e-01	6.876212e-02	4.683286e-01	9.351045e-02	2.023581e-02	1.824994e-01	3.285786e+00	6.379263e-01	3.588389e-01	3.234802e-03	4.874031e-03	7.119182e-03	1.928225e-03	2.063092e-02	2.016996e-02	1.316865e-02	5.566689e-03	1.678009e-02	2.179907e-02	1.044321e-02	1.899564e-02	1.622221e-02	3.691650e-02	1.122490e-02	1.528452e-02	3.605999e-02	1.342151e-02	1.239803e-02	7.245218e-03	1.945955e-02	1.285349e-02	1.118144e-02	7.324273e-03	7.392021e-03	1.185044e-02	4.684545e-03
71000	-3.199598e+04	2.402391e+01	2.000696e+01	8.702486e-02	3.156239e-01	1.475162e-01	1.475162e-01	1.993199e-01	1.029988e-01	176	5	6.522614e-02	1.834217e-01	1.175961e-01	6.879893e-02	4.679171e-01	9.704007e-02	1.920948e-02	1.677917e-01	3.274336e+00	6.419659e-01	3.536948e-01	4.339307e-03	4.874031e-03	7.119182e-03	1.928225e-03	2.063092e-02	2.016996e-02	1.316865e-02	5.566689e-03	1.678009e-02	2.179907e-02	1.044321e-02	1.834316e-02	1.622221e-02	3.691650e-02	1.122490e-02	1.528452e-02	3.605999e-02	1.342151e-02	1.239803e-02	7.245218e-03	1.945955e-02	1.285349e-02	1.118144e-02	7.324273e-03	7.392021e-03	1.185044e-02	4.684545e-03
72000	-3.201128e+04	3.095612e+01	1.933421e+01	7.963029e-02	3.113945e-01	1.595836e-01	1.595836e-01	1.785164e-01	1.112916e-01	176	5	6.522614e-02	1.822594e-01	1.086750e-01	7.975033e-02	4.768381e-01	8.725099e-02	2.149989e-02	1.771712e-01	3.257887e+00	6.329934e-01	3.649958e-01	2.010841e-03	4.103641e-03	7.119182e-03	1.928225e-03	2.063092e-02	2.016996e-02	1.316865e-02	5.566689e-03	1.678009e-02	2.179907e-02	1.044321e-02	1.834316e-02	1.622221e-02	3.691650e-02	1.122490e-02	1.528452e-02	3.605999e-02	1.342151e-02	1.239803e-02	7.245218e-03	1.945955e-02	1.285349e-02	1.118144e-02	7.324273e-03	7.392021e-03	1.185044e-02	4.684545e-03
73000	-3.201438e+04	1.672537e+01	2.058091e+01	1.150169e-01	3.342252e-01	1.215084e-01	1.150169e-01	1.992157e-01	1.150169e-01	138	4	7.146322e-02	1.688320e-01	1.146720e-01	6.183946e-02	4.761718e-01	1.070215e-01	1.861764e-02	1.771712e-01	3.305736e+00	6.430265e-01	3.527616e-01	4.211935e-03	6.167519e-03	7.119182e-03	1.928225e-03	2.063092e-02	2.016996e-02	1.316865e-02	5.566689e-03	1.678009e-02	2.179907e-02	1.044321e-02	1.834316e-02	1.646507e-02	3.691650e-02	1.122490e-02	1.528452e-02	3.605999e-02	1.342151e-02	1.153714e-02	6.001312e-03	1.945955e-02	1.285349e-02	1.118144e-02	7.324273e-03	7.392021e-03	1.185044e-02	4.684545e-03
74000	-3.199432e+04	1.444185e+01	2.085433e+01	1.002851e-01	3.127453e-01	1.363654e-01	1.363654e-01	2.139537e-01	1.002851e-01	172	4	6.740512e-02	1.644221e-01	1.177208e-01	6.559511e-02	4.879214e-01	9.693545e-02	2.485046e-02	2.126548e-01	2.785449e+00	6.858310e-01	3.069358e-01	7.233139e-03	3.843055e-03	6.192443e-03	4.449116e-04	2.316458e-02	1.925242e-02	1.198680e-02	6.207125e-03	2.047920e-02	2.119012e-02	7.624985e-03	1.881699e-02	1.203140e-02	3.973055e-02	8.831707e-03	1.776260e-02	3.699750e-02	1.045282e-02	7.033767e-03	1.238891e-02	3.309222e-02	7.611350e-03	8.569612e-03	4.922165e-03	9.777645e-03	1.095628e-02	4.113003e-03
75000	-3.201123e+04	2.164783e+01	2.006798e+01	9.648575e-02	3.372328e-01	1.363374e-01	1.363374e-01	1.971209e-01	9.648575e-02	172	4	7.788832e-02	1.720134e-01	1.244900e-01	7.051229e-02	4.641626e-01	9.093341e-02	1.861764e-02	1.612812e-01	3.334953e+00	6.397507e-01	3.592923e-01	9.569398e-04	6.167519e-03	7.119182e-03	2.333574e-03	2.063092e-02	2.016996e-02	1.316865e-02	5.566689e-03	1.678009e-02	2.304071e-02	1.147429e-02	1.861707e-02	1.646507e-02	3.691650e-02	1.019382e-02	1.414329e-02	3.605999e-02	1.342151e-02	1.094005e-02	6.001312e-03	1.945955e-02	1.182129e-02	1.118144e-02	7.324273e-03	7.392021e-03	1.185044e-02	5.281629e-03
76000	-3.197810e+04	2.295013e+01	2.000352e+01	9.889360e-02	2.991497e-01	1.517676e-01	1.517676e-01	1.995279e-01	9.889360e-02	172	4	6.705851e-02	1.655335e-01	1.163347e-01	6.596995e-02	4.905270e-01	9.457628e-02	2.485046e-02	1.893122e-01	2.747449e+00	6.400147e-01	3.561258e-01	3.859479e-03	3.843055e-03	6.446133e-03	4.449116e-04	2.231457e-02	1.925242e-02	1.198680e-02	6.207125e-03	2.047920e-02	2.119012e-02	7.624985e-03	1.881699e-02	1.203140e-02	3.973055e-02	8.831707e-03	1.557391e-02	3.699750e-02	1.045282e-02	9.048719e-03	1.238891e-02	3.309222e-02	9.360369e-03	1.031343e-02	4.446234e-03	9.777645e-03	1.095628e-02	4.113003e-03
77000	-3.198574e+04	2.444811e+01	1.984244e+01	1.120613e-01	3.276315e-01	1.324331e-01	1.324331e-01	1.833796e-01	1.120613e-01	172	4	7.034754e-02	1.618895e-01	1.184812e-01	6.632499e-02	4.905270e-01	9.242984e-02	2.485046e-02	1.893122e-01	2.840636e+00	6.252297e-01	3.736882e-01	1.082118e-03	5.311054e-03	6.446133e-03	4.449116e-04	2.231457e-02	1.925242e-02	1.166456e-02	6.207125e-03	2.047920e-02	2.119012e-02	7.624985e-03	1.881699e-02	1.203140e-02	3.973055e-02	8.831707e-03	1.557391e-02	3.699750e-02	1.045282e-02	9.048719e-03	1.238891e-02	3.309222e-02	9.360369e-03	1.031343e-02	4.446234e-03	1.009988e-02	1.095628e-02	4.113003e-03
78000	-3.200533e+04	1.598685e+01	2.080122e+01	9.116197e-02	3.301108e-01	1.366237e-01	1.366237e-01	1.988120e-01	1.066679e-01	176	5	8.070517e-02	1.757357e-01	1.141360e-01	8.344217e-02	4.556476e-01	9.033338e-02	1.862748e-02	1.650984e-01	3.459651e+00	5.987747e-01	4.008110e-01	4.143320e-04	7.121066e-03	6.548435e-03	2.333574e-03	2.244234e-02	2.016996e-02	1.141609e-02	5.762132e-03	1.678009e-02	2.304071e-02	1.147429e-02	1.861707e-02	1.551152e-02	3.691650e-02	1.019382e-02	1.414329e-02	3.605999e-02	1.342151e-02	1.094005e-02	6.001312e-03	2.218757e-02	1.182129e-02	9.163768e-03	7.324273e-03	7.392021e-03	1.185044e-02	7.034190e-03
79000	-3.198731e+04	3.320725e+01	1.899372e+01	9.165670e-02	3.223712e-01	1.499388e-01	1.499388e-01	1.944379e-01	9.165670e-02	172	4	5.964952e-02	1.706649e-01	1.243916e-01	7.315298e-02	4.773861e-01	9.475491e-02	2.485046e-02	1.849693e-01	2.744407e+00	6.709621e-01	3.289379e-01	9.999000e-05	5.311054e-03	6.446133e-03	4.449116e-04	2.231457e-02	1.925242e-02	1.010942e-02	6.207125e-03	1.886337e-02	2.119012e-02	7.373974e-03	1.881699e-02	1.203140e-02	3.923898e-02	8.831707e-03	1.557391e-02	3.699750e-02	1.045282e-02	1.051634e-02	1.200125e-02	3.983743e-02	9.360369e-03	1.031343e-02	4.446234e-03	1.059145e-02	7.477122e-03	4.113003e-03
80000	-3.199208e+04	2.620156e+01	1.970658e+01	1.085564e-01	2.821746e-01	1.361911e-01	1.822607e-01	1.822607e-01	1.085564e-01	192	4	6.774721e-02	1.587788e-01	1.139901e-01	7.975497e-02	4.790865e-01	1.006424e-01	2.124768e-02	1.763572e-01	2.725082e+00	6.436701e-01	3.560811e-01	2.488068e-04	5.311054e-03	6.446133e-03	4.449116e-04	2.392453e-02	1.925242e-02	1.010942e-02	6.207125e-03	1.877876e-02	2.119012e-02	7.788518e-03	1.582593e-02	1.211600e-02	3.923898e-02	8.831707e-03	1.557391e-02	3.699750e-02	1.045282e-02	1.051634e-02	1.294624e-02	3.889244e-02	9.360369e-03	1.224408e-02	4.446234e-03	1.059145e-02	7.477122e-03	4.113003e-03
81000	-3.197215e+04	2.348578e+01	1.997781e+01	1.038182e-01	2.962137e-01	1.295157e-01	1.833171e-01	1.833171e-01	1.038182e-01	192	4	6.687501e-02	1.773630e-01	1.001549e-01	7.975497e-02	4.752096e-01	1.006424e-01	2.023785e-02	1.803581e-01	2.708661e+00	6.533061e-01	3.465939e-01	9.999000e-05	5.311054e-03	6.446133e-03	4.449116e-04	2.385059e-02	1.925242e-02	1.521292e-02	5.958837e-03	1.877876e-02	2.119012e-02	8.006321e-03	1.582593e-02	1.211600e-02	3.920534e-02	8.831707e-03	1.557391e-02	3.699750e-02	1.045282e-02	1.051634e-02	1.294624e-02	3.378894e-02	9.360369e-03	1.224408e-02	5.353153e-03	1.059145e-02	7.477122e-03	4.113003e-03
82000	-3.200974e+04	4.357104e+01	1.798957e+01	1.103102e-01	3.039244e-01	1.361115e-01	1.361115e-01	2.032322e-01	1.103102e-01	172	4	8.538194e-02	1.661374e-01	1.068983e-01	7.038591e-02	4.904430e-01	8.075354e-02	2.268397e-02	1.804050e-01	3.400811e+00	6.664302e-01	3.313114e-01	2.258453e-03	7.121066e-03	6.548435e-03	2.333574e-03	2.244234e-02	2.016996e-02	1.141609e-02	5.762132e-03	1.678009e-02	2.752493e-02	1.106751e-02	1.763822e-02	1.551152e-02	3.837262e-02	1.031827e-02	1.535678e-02	3.535640e-02	1.342151e-02	1.224552e-02	6.001312e-03	2.218757e-02	8.169154e-03	9.203480e-03	6.629823e-03	9.034960e-03	1.054497e-02	7.728639e-03
83000	-3.199792e+04	4.758992e+01	1.764641e+01	1.148952e-01	2.968943e-01	1.416167e-01	1.416167e-01	1.900819e-01	1.148952e-01	172	4	8.186342e-02	1.889426e-01	1.155313e-01	6.549727e-02	4.582659e-01	8.989958e-02	2.268397e-02	1.915388e-01	3.280296e+00	7.130560e-01	2.833563e-01	3.587744e-03	7.121066e-03	6.548435e-03	2.333574e-03	2.244234e-02	2.016996e-02	1.330578e-02	5.762132e-03	1.678009e-02	2.814552e-02	1.106751e-02	1.763822e-02	1.551152e-02	3.824373e-02	1.031827e-02	1.535678e-02	3.535640e-02	1.342151e-02	1.224552e-02	6.001312e-03	2.218757e-02	8.169154e-03	9.203480e-03	6.629823e-03	9.034960e-03	9.924387e-03	7.728639e-03
84000	-3.200221e+04	3.488117e+01	1.879378e+01	9.912388e-02	3.042620e-01	1.517466e-01	1.517466e-01	1.939971e-01	9.912388e-02	172	4	8.684942e-02	1.839566e-01	1.123621e-01	6.866640e-02	4.582659e-01	8.989958e-02	2.268397e-02	1.998985e-01	3.310876e+00	6.554570e-01	3.434569e-01	1.086084e-03	7.121066e-03	6.548435e-03	2.333574e-03	2.244234e-02	2.016996e-02	1.330578e-02	5.762132e-03	1.678009e-02	2.814552e-02	1.106751e-02	1.893324e-02	1.551152e-02	3.824373e-02	1.031827e-02	1.535678e-02	3.406139e-02	1.342151e-02	1.224552e-02	6.001312e-03	2.218757e-02	8.169154e-03	9.203480e-03	6.629823e-03	9.651720e-03	9.924387e-03	7.728639e-03
85000	-3.200222e+04	1.826309e+01	2.039947e+01	9.135710e-02	3.202968e-01	1.498218e-01	1.498218e-01	1.973454e-01	9.135710e-02	172	4	8.684942e-02	1.839566e-01	1.123621e-01	6.866640e-02	4.582659e-01	8.989958e-02	2.268397e-02	1.774210e-01	3.449152e+00	6.482163e-01	3.436348e-01	8.148905e-03	7.121066e-03	6.548435e-03	2.333574e-03	2.244234e-02	2.016996e-02	1.330578e-02	5.762132e-03	1.678009e-02	2.814552e-02	1.106751e-02	1.893324e-02	1.551152e-02	3.824373e-02	1.031827e-02	1.889562e-02	3.406139e-02	1.342151e-02	1.224552e-02	6.001312e-03	2.218757e-02	8.169154e-03	8.365823e-03	6.201851e-03	9.651720e-03	9.924387e-03	5.031791e-03
86000	-3.199388e+04	2.332825e+01	1.989635e+01	9.599947e-02	3.359614e-01	1.449765e-01	1.449765e-01	1.820866e-01	9.599947e-02	172	4	8.656560e-02	1.763931e-01	1.198643e-01	8.252749e-02	4.374265e-01	9.722297e-02	2.287570e-02	1.815277e-01	3.407998e+00	6.369521e-01	3.572965e-01	5.751461e-03	6.233574e-03	6.548435e-03	2.333574e-03	2.244234e-02	2.016996e-02	1.330578e-02	5.762132e-03	1.678009e-02	2.814552e-02	6.448621e-03	2.010834e-02	1.551152e-02	4.286261e-02	9.123243e-03	1.889562e-02	3.452938e-02	1.295352e-02	1.262361e-02	6.001312e-03	2.218757e-02	8.169154e-03	8.365823e-03	6.201851e-03	9.651720e-03	9.924387e-03	5.031791e-03
87000	-3.199749e+04	3.614569e+01	1.882483e+01	1.044728e-01	3.054690e-01	1.586046e-01	1.586046e-01	2.084253e-01	6.442374e-02	176	5	8.829500e-02	1.963201e-01	1.012312e-01	8.006003e-02	4.486755e-01	8.541817e-02	2.287570e-02	1.815277e-01	3.412952e+00	6.281051e-01	3.717949e-01	9.999000e-05	6.233574e-03	6.548435e-03	2.333574e-03	2.244234e-02	2.016996e-02	1.330578e-02	5.762132e-03	1.678009e-02	2.814552e-02	6.448621e-03	2.010834e-02	1.551152e-02	4.286261e-02	9.123243e-03	1.889562e-02	3.452938e-02	1.295352e-02	1.262361e-02	4.225355e-03	2.218757e-02	8.169154e-03	8.365823e-03	6.201851e-03	9.651720e-03	9.924387e-03	5.031791e-03
88000	-3.198612e+04	2.761530e+01	1.951438e+01	1.338236e-01	3.051747e-01	1.338236e-01	1.338236e-01	2.001968e-01	9.315775e-02	61	4	8.757464e-02	1.679113e-01	1.120047e-01	7.140389e-02	4.722989e-01	8.880656e-02	2.287570e-02	1.732124e-01	3.393223e+00	6.247940e-01	3.749982e-01	2.077404e-04	6.233574e-03	6.548435e-03	2.333574e-03	2.244234e-02	2.016996e-02	1.356542e-02	5.762132e-03	1.678009e-02	2.814552e-02	6.448621e-03	2.010834e-02	1.551152e-02	4.286261e-02	9.123243e-03	1.889562e-02	3.452938e-02	1.295352e-02	1.262361e-02	4.225355e-03	2.218757e-02	8.169154e-03	8.106188e-03	6.201851e-03	9.651720e-03	9.924387e-03	5.031791e-03
89000	-3.199541e+04	3.457801e+01	1.881167e+01	9.072213e-02	3.041986e-01	1.532208e-01	1.532208e-01	2.079156e-01	9.072213e-02	172	4	7.723153e-02	1.679113e-01	1.120047e-01	6.913701e-02	4.722989e-01	1.014166e-01	2.394788e-02	1.887100e-01	3.378976e+00	6.646471e-01	3.352529e-01	9.999910e-05	6.233574e-03	8.552293e-03	2.333574e-03	2.244234e-02	2.016996e-02	1.356542e-02	5.762132e-03	1.678009e-02	2.814552e-02	6.448621e-03	2.010834e-02	1.551152e-02	4.286261e-02	9.123243e-03	1.889562e-02	3.452938e-02	1.260895e-02	1.262361e-02	4.225355e-03	2.218757e-02	8.169154e-03	8.106188e-03	6.201851e-03	9.197815e-03	9.924387e-03	5.031791e-03
90000	-3.198372e+04	2.364405e+01	1.991673e+01	1.098930e-01	3.241470e-01	1.350610e-01	1.350610e-01	1.859449e-01	1.098930e-01	172	4	7.834357e-02	1.808194e-01	1.103350e-01	7.606748e-02	4.620525e-01	9.238202e-02	2.262907e-02	1.890627e-01	2.897149e+00	6.970965e-01	3.028035e-01	9.999000e-05	7.274286e-03	8.305254e-03	1.580999e-03	2.390346e-02	1.691741e-02	1.441266e-02	5.947911e-03	1.877876e-02	2.306146e-02	7.699407e-03	1.461318e-02	1.211600e-02	3.920534e-02	8.831707e-03	1.507370e-02	3.699750e-02	1.016760e-02	1.145106e-02	8.235756e-03	3.378894e-02	9.427703e-03	1.267708e-02	6.203545e-03	9.455359e-03	7.979379e-03	4.962968e-03
91000	-3.197738e+04	2.594454e+01	1.967544e+01	9.856449e-02	3.135917e-01	1.455649e-01	1.455649e-01	1.981496e-01	9.856449e-02	172	4	8.040290e-02	1.789173e-01	9.384341e-02	8.078187e-02	4.781052e-01	8.794931e-02	2.262907e-02	1.838621e-01	3.016517e+00	6.479863e-01	3.515248e-01	4.889571e-04	7.274286e-03	8.305254e-03	1.709003e-03	2.390346e-02	1.705148e-02	1.420781e-02	6.081715e-03	1.877876e-02	2.306146e-02	7.699407e-03	1.461318e-02	1.211600e-02	3.609874e-02	8.831707e-03	1.507370e-02	3.699750e-02	1.003960e-02	1.165591e-02	8.235756e-03	3.378894e-02	9.427703e-03	1.267708e-02	6.203545e-03	9.455359e-03	7.845307e-03	4.962968e-03
92000	-3.197249e+04	2.574993e+01	1.969104e+01	9.982185e-02	3.263901e-01	1.448329e-01	1.448329e-01	1.843004e-01	9.982185e-02	172	4	7.421105e-02	1.911768e-01	9.809280e-02	8.025228e-02	4.584711e-01	9.779594e-02	2.262907e-02	1.774301e-01	3.050850e+00	6.815648e-01	3.178935e-01	5.416567e-04	6.281890e-03	9.297651e-03	1.709003e-03	2.390346e-02	1.705148e-02	1.365724e-02	6.081715e-03	1.877876e-02	2.202898e-02	7.699407e-03	1.461318e-02	1.314847e-02	3.609874e-02	8.831707e-03	1.507370e-02	3.699750e-02	9.867558e-03	1.165591e-02	8.235756e-03	3.378894e-02	9.427703e-03	1.267708e-02	6.203545e-03	9.627400e-03	7.845307e-03	4.962968e-03
93000	-3.197834e+04	1.923269e+01	2.036304e+01	9.613647e-02	3.251841e-01	1.457158e-01	1.457158e-01	1.911114e-01	9.613647e-02	172	4	7.767194e-02	1.704492e-01	1.069594e-01	8.588281e-02	4.717460e-01	8.729076e-02	2.116203e-02	1.774301e-01	2.819868e+00	6.697681e-01	3.295560e-01	6.759208e-04	5.427798e-03	9.297651e-03	1.709003e-03	2.390346e-02	1.705148e-02	1.365724e-02	6.081715e-03	1.877876e-02	2.202898e-02	7.699407e-03	1.461318e-02	1.314847e-02	3.609874e-02	8.831707e-03	1.507370e-02	3.699750e-02	9.867558e-03	1.165591e-02	9.644375e-03	3.599779e-02	9.427703e-03	1.267708e-02	6.203545e-03	9.627400e-03	8.151482e-03	3.608211e-03
94000	-3.197060e+04	2.701495e+01	1.969720e+01	1.040115e-01	2.932459e-01	1.450416e-01	1.643560e-01	1.893335e-01	1.040115e-01	197	5	7.035263e-02	1.839696e-01	1.060295e-01	7.710599e-02	4.689323e-01	9.361004e-02	2.116203e-02	1.720424e-01	3.027810e+00	6.865041e-01	3.119568e-01	1.539091e-03	5.427798e-03	9.297651e-03	1.709003e-03	2.390346e-02	1.705148e-02	1.365724e-02	5.791594e-03	1.877876e-02	2.202898e-02	7.699407e-03	1.461318e-02	1.314847e-02	3.609874e-02	8.831707e-03	1.507370e-02	3.699750e-02	9.867558e-03	1.165591e-02	9.644375e-03	3.764027e-02	9.427703e-03	1.296721e-02	6.203545e-03	1.037242e-02	9.026674e-03	3.608211e-03
95000	-3.198125e+04	2.899681e+01	1.938177e+01	1.176127e-01	2.926475e-01	1.422415e-01	1.422415e-01	1.876442e-01	1.176127e-01	172	4	6.943552e-02	1.770378e-01	1.053222e-01	7.192888e-02	4.748656e-01	1.014100e-01	2.145633e-02	1.645326e-01	3.169203e+00	6.502848e-01	3.490981e-01	6.171699e-04	5.427798e-03	8.533002e-03	1.709003e-03	2.390346e-02	1.705148e-02	1.365724e-02	5.791594e-03	1.862535e-02	2.202898e-02	7.699407e-03	1.461318e-02	1.314847e-02	3.609874e-02	8.831707e-03	1.507370e-02	3.699750e-02	9.867558e-03	1.165591e-02	9.644375e-03	3.764027e-02	9.427703e-03	1.296721e-02	6.203545e-03	1.037242e-02	9.026674e-03	3.761620e-03
96000	-3.198204e+04	2.895732e+01	1.950110e+01	1.113449e-01	3.229298e-01	1.359881e-01	1.329550e-01	1.854374e-01	1.113449e-01	197	5	7.920758e-02	1.790026e-01	9.824426e-02	7.196997e-02	4.780565e-01	9.351904e-02	2.145633e-02	1.645326e-01	3.193755e+00	6.590365e-01	3.383449e-01	2.618543e-03	5.427798e-03	8.962863e-03	1.709003e-03	2.390346e-02	1.705148e-02	1.138600e-02	5.791594e-03	1.862535e-02	2.202898e-02	7.699407e-03	1.461318e-02	1.314847e-02	3.609874e-02	8.831707e-03	1.464384e-02	3.699750e-02	9.867558e-03	1.165591e-02	9.644375e-03	3.764027e-02	9.427703e-03	1.296721e-02	6.203545e-03	1.264366e-02	9.026674e-03	3.761620e-03
97000	-3.197589e+04	2.896451e+01	1.935948e+01	9.395411e-02	3.265830e-01	1.564521e-01	1.564521e-01	1.726045e-01	9.395411e-02	172	4	7.126517e-02	1.694908e-01	1.197130e-01	7.629084e-02	4.777097e-01	8.553051e-02	2.145633e-02	1.880456e-01	3.286261e+00	6.475122e-01	3.522740e-01	2.138009e-04	5.427798e-03	8.962863e-03	1.709003e-03	2.390346e-02	1.705148e-02	1.138600e-02	5.791594e-03	1.862535e-02	2.202898e-02	7.699407e-03	1.461318e-02	1.314847e-02	3.609874e-02	8.831707e-03	1.464384e-02	3.699750e-02	1.408197e-02	1.165591e-02	9.644375e-03	3.764027e-02	9.427703e-03	1.296721e-02	5.567438e-03	1.264366e-02	9.026674e-03	3.761620e-03
98000	-3.200492e+04	3.563327e+01	1.874342e+01	9.677385e-02	3.242904e-01	1.371094e-01	1.725263e-01	1.725263e-01	9.677385e-02	192	4	7.251146e-02	1.667469e-01	1.037796e-01	8.431040e-02	4.729250e-01	9.972652e-02	2.528628e-02	1.880456e-01	3.210991e+00	6.527180e-01	3.464234e-01	8.585802e-04	5.427798e-03	8.962863e-03	1.709003e-03	2.390346e-02	1.705148e-02	1.234880e-02	5.791594e-03	1.862535e-02	2.202898e-02	7.699407e-03	1.461318e-02	1.314847e-02	3.432896e-02	8.831707e-03	1.464384e-02	3.699750e-02	1.408197e-02	1.165591e-02	9.644375e-03	3.764027e-02	9.427703e-03	1.296721e-02	5.567438e-03	1.264366e-02	9.026674e-03	3.761620e-03
99000	-3.198915e+04	4.513896e+01	1.787796e+01	9.172706e-02	3.077036e-01	1.446030e-01	1.821196e-01	1.821196e-01	9.172706e-02	192	4	7.923985e-02	1.667469e-01	1.037796e-01	8.496952e-02	4.701702e-01	9.509380e-02	2.193347e-02	1.880456e-01	3.132386e+00	7.013213e-01	2.985787e-01	9.999000e-05	8.026967e-03	8.962863e-03	1.709003e-03	2.390346e-02	1.705148e-02	1.234880e-02	5.791594e-03	1.862535e-02	2.202898e-02	7.699407e-03	1.461318e-02	1.314847e-02	3.432896e-02	8.831707e-03	1.464384e-02	3.699750e-02	1.408197e-02	1.165591e-02	9.644375e-03	3.764027e-02	9.427703e-03	1.296721e-02	5.567438e-03	1.264366e-02	9.026674e-03	3.761620e-03
100000	-3.198576e+04	2.910232e+01	1.937944e+01	9.741596e-02	3.013983e-01	1.364054e-01	1.836822e-01	1.836822e-01	9.741596e-02	192	4	8.560781e-02	1.670728e-01	1.010108e-01	8.665431e-02	4.741669e-01	8.548734e-02	2.195569e-02	1.913638e-01	3.097903e+00	7.064804e-01	2.934196e-01	9.999000e-05	8.026967e-03	8.962863e-03	1.709003e-03	2.390346e-02	1.705148e-02	1.150661e-02	5.791594e-03	1.862535e-02	2.202898e-02	7.699407e-03	2.014933e-02	1.314847e-02	3.432896e-02	9.311159e-03	1.464384e-02	3.699750e-02	1.408197e-02	1.165591e-02	9.644375e-03	3.210411e-02	9.427703e-03	1.104572e-02	6.158336e-03	1.264366e-02	1.035726e-02	4.603814e-03
101000	-3.202204e+04	9.217050e+00	2.132449e+01	1.084222e-01	3.356879e-01	1.326766e-01	1.326766e-01	1.821145e-01	1.084222e-01	172	4	8.807235e-02	1.662542e-01	1.020826e-01	6.631427e-02	4.752572e-01	1.020194e-01	2.115124e-02	1.746896e-01	3.748923e+00	5.936427e-01	4.043708e-01	1.986479e-03	2.520282e-03	8.366565e-03	2.333574e-03	1.774144e-02	2.016996e-02	1.356542e-02	5.762132e-03	1.744002e-02	2.790534e-02	7.915538e-03	2.062433e-02	1.551152e-02	4.234662e-02	7.194647e-03	1.889562e-02	3.562453e-02	1.153510e-02	9.663666e-03	4.419805e-03	1.912842e-02	8.692876e-03	8.106188e-03	5.896239e-03	9.731869e-03	9.924387e-03	6.351972e-03
102000	-3.200833e+04	1.168590e+01	2.105584e+01	8.124165e-02	3.217016e-01	1.574620e-01	1.574620e-01	2.008911e-01	8.124165e-02	172	4	7.797270e-02	1.672938e-01	1.132014e-01	6.631427e-02	4.752572e-01	9.996068e-02	2.135670e-02	1.719298e-01	3.691184e+00	6.103282e-01	3.877378e-01	1.933910e-03	2.520282e-03	8.237463e-03	2.333574e-03	1.774144e-02	2.016996e-02	1.356542e-02	5.762132e-03	1.744002e-02	2.790534e-02	7.915538e-03	2.062433e-02	1.551152e-02	4.234662e-02	7.194647e-03	1.889562e-02	3.562453e-02	1.153510e-02	9.663666e-03	4.419805e-03	1.912842e-02	8.692876e-03	8.106188e-03	5.896239e-03	9.731869e-03	9.924387e-03	6.351972e-03
103000	-3.200933e+04	5.201146e+00	2.176689e+01	9.077447e-02	3.265110e-01	1.540614e-01	1.540614e-01	1.838171e-01	9.077447e-02	172	4	8.970986e-02	1.658989e-01	1.269980e-01	6.706299e-02	4.641859e-01	8.614432e-02	2.135670e-02	1.719298e-01	3.611745e+00	6.059370e-01	3.933705e-01	6.925392e-04	2.520282e-03	8.237463e-03	2.333574e-03	1.774144e-02	2.016996e-02	1.356542e-02	5.762132e-03	1.744002e-02	2.657114e-02	7.915538e-03	2.062433e-02	1.551152e-02	4.234662e-02	7.194647e-03	1.889562e-02	3.562453e-02	1.153510e-02	9.663666e-03	4.419805e-03	1.912842e-02	8.692876e-03	8.106188e-03	5.896239e-03	9.731869e-03	9.924387e-03	6.351972e-03
104000	-3.198690e+04	3.366905e+01	1.893266e+01	9.694273e-02	3.249597e-01	1.338531e-01	1.736509e-01	1.736509e-01	9.694273e-02	192	4	7.603721e-02	1.769489e-01	1.145470e-01	8.003954e-02	4.544796e-01	9.794779e-02	2.476485e-02	1.973370e-01	3.143933e+00	6.823915e-01	3.165583e-01	1.050282e-03	8.420651e-03	8.897188e-03	1.125319e-03	2.306821e-02	1.897863e-02	1.146883e-02	6.367174e-03	1.763282e-02	2.174122e-02	8.135168e-03	1.986228e-02	1.577023e-02	3.499147e-02	1.029623e-02	1.602708e-02	3.856329e-02	1.304296e-02	1.298299e-02	1.081266e-02	3.263376e-02	8.708446e-03	1.085897e-02	6.442806e-03	1.110190e-02	8.490854e-03	5.082170e-03
105000	-3.198999e+04	2.854873e+01	1.940730e+01	7.851904e-02	3.246909e-01	1.415284e-01	1.883713e-01	1.883713e-01	7.851904e-02	192	4	7.831609e-02	1.926642e-01	1.134961e-01	6.576805e-02	4.575186e-01	9.223697e-02	2.476485e-02	1.973370e-01	3.178934e+00	6.653838e-01	3.345162e-01	9.999000e-05	8.420651e-03	8.897188e-03	1.355036e-03	2.306821e-02	1.897863e-02	1.146883e-02	6.367174e-03	1.763282e-02	2.174122e-02	8.135168e-03	1.986228e-02	1.577023e-02	3.499147e-02	1.029623e-02	1.602708e-02	3.856329e-02	1.281324e-02	1.298299e-02	1.081266e-02	3.263376e-02	8.708446e-03	1.367771e-02	6.442806e-03	1.110190e-02	8.490854e-03	5.082170e-03
106000	-3.199046e+04	3.850961e+01	1.847526e+01	9.315811e-02	2.917634e-01	1.525300e-01	1.846952e-01	1.846952e-01	9.315811e-02	192	4	7.421582e-02	1.926642e-01	1.080848e-01	7.117935e-02	4.575186e-01	9.633723e-02	2.476485e-02	1.973370e-01	3.194771e+00	6.375817e-01	3.623183e-01	9.999007e-05	8.420651e-03	8.897188e-03	1.355036e-03	2.306821e-02	2.314828e-02	1.146883e-02	6.367174e-03	1.763282e-02	2.174122e-02	8.135168e-03	1.569264e-02	1.577023e-02	3.499147e-02	1.029623e-02	1.602708e-02	3.856329e-02	1.281324e-02	1.298299e-02	1.081266e-02	3.263376e-02	8.708446e-03	1.367771e-02	6.442806e-03	1.110190e-02	8.490854e-03	5.082170e-03
107000	-3.200566e+04	3.506247e+01	1.879219e+01	9.681788e-02	3.201326e-01	1.263574e-01	1.799371e-01	1.799371e-01	9.681788e-02	192	4	7.800692e-02	1.791959e-01	1.042937e-01	7.117935e-02	4.856035e-01	8.172064e-02	2.476485e-02	1.973370e-01	3.301856e+00	6.436122e-01	3.562879e-01	9.999000e-05	8.420651e-03	8.897188e-03	1.355036e-03	2.306821e-02	2.139767e-02	1.146883e-02	6.367174e-03	1.763282e-02	2.174122e-02	8.135168e-03	1.569264e-02	1.577023e-02	3.499147e-02	1.029623e-02	1.602708e-02	3.856329e-02	1.281324e-02	1.358472e-02	1.081266e-02	3.263376e-02	8.708446e-03	1.367771e-02	6.442806e-03	1.110190e-02	8.490854e-03	5.082170e-03
108000	-3.198593e+04	3.396181e+01	1.879213e+01	9.521751e-02	3.325383e-01	1.590089e-01	1.590089e-01	1.590089e-01	9.521751e-02	168	3	8.113903e-02	1.652570e-01	1.003431e-01	7.571646e-02	4.799777e-01	9.756675e-02	2.050497e-02	1.674195e-01	3.262163e+00	6.005539e-01	3.992705e-01	1.755821e-04	8.420651e-03	8.897188e-03	1.355036e-03	2.306821e-02	2.184764e-02	1.146883e-02	6.367174e-03	1.763282e-02	2.174122e-02	8.135168e-03	1.569264e-02	1.577023e-02	3.499147e-02	1.103523e-02	1.602708e-02	3.856329e-02	1.281324e-02	1.358472e-02	1.081266e-02	3.263376e-02	1.088188e-02	1.367771e-02	6.442806e-03	1.110190e-02	8.490854e-03	5.082170e-03
109000	-3.199060e+04	3.062516e+01	1.909156e+01	8.008004e-02	3.446756e-01	1.650548e-01	1.650548e-01	1.650548e-01	8.008004e-02	168	3	8.113903e-02	1.682891e-01	1.044117e-01	6.861576e-02	4.799777e-01	9.756675e-02	2.050497e-02	1.674195e-01	3.351934e+00	6.395962e-01	3.594899e-01	9.139814e-04	8.420651e-03	8.897188e-03	1.355036e-03	2.306821e-02	2.184764e-02	1.151758e-02	6.367174e-03	1.763282e-02	2.174122e-02	8.473505e-03	1.569264e-02	1.577023e-02	3.499147e-02	1.103523e-02	1.602708e-02	3.856329e-02	1.281324e-02	1.358472e-02	1.081266e-02	2.724698e-02	1.088188e-02	1.367771e-02	6.442806e-03	1.105315e-02	8.490854e-03	5.082170e-03
110000	-3.197966e+04	3.230911e+01	1.909179e+01	8.776956e-02	3.372503e-01	1.579948e-01	1.579948e-01	1.579948e-01	1.009957e-01	171	4	8.427667e-02	1.847544e-01	1.044297e-01	7.533675e-02	4.633391e-01	8.786335e-02	2.050497e-02	1.674195e-01	3.425188e+00	6.432466e-01	3.531969e-01	3.556439e-03	8.420651e-03	9.855321e-03	1.085798e-03	2.306821e-02	2.184764e-02	1.151758e-02	6.367174e-03	1.763282e-02	2.174122e-02	8.473505e-03	1.569264e-02	1.577023e-02	3.499147e-02	1.103523e-02	1.363989e-02	3.856329e-02	7.911066e-03	1.608679e-02	1.081266e-02	3.282735e-02	1.088188e-02	1.606490e-02	6.844449e-03	1.105315e-02	8.490854e-03	5.082170e-03
111000	-3.197074e+04	3.051635e+01	1.934559e+01	1.072721e-01	3.371236e-01	1.459392e-01	1.459392e-01	1.681895e-01	9.553632e-02	176	5	7.866131e-02	1.860610e-01	1.069689e-01	7.248784e-02	4.679576e-01	8.786335e-02	2.000458e-02	1.856389e-01	3.502460e+00	6.571574e-01	3.391522e-01	3.690337e-03	8.420651e-03	9.855321e-03	1.085798e-03	2.299069e-02	2.192516e-02	1.151758e-02	6.367174e-03	1.763282e-02	2.174122e-02	8.473505e-03	1.569264e-02	1.577023e-02	3.499147e-02	1.103523e-02	1.363989e-02	4.185507e-02	9.298985e-03	1.608679e-02	1.081266e-02	3.282735e-02	1.088188e-02	1.606490e-02	6.844449e-03	1.105315e-02	8.490854e-03	3.694250e-03
112000	-3.198859e+04	3.907033e+01	1.854361e+01	9.146377e-02	3.241540e-01	1.503247e-01	1.503247e-01	1.800082e-01	1.037246e-01	176	5	8.020559e-02	1.652371e-01	1.028503e-01	7.947179e-02	4.884078e-01	8.382739e-02	2.085739e-02	1.821883e-01	3.434404e+00	6.846438e-01	3.152562e-01	9.999000e-05	7.581022e-03	7.340957e-03	1.085798e-03	2.299069e-02	2.192516e-02	1.235721e-02	6.367174e-03	1.763282e-02	2.174122e-02	8.473505e-03	1.906475e-02	1.577023e-02	3.280523e-02	1.103523e-02	1.363989e-02	4.185507e-02	9.298985e-03	1.608679e-02	1.081266e-02	3.282735e-02	8.963349e-03	1.523602e-02	6.844449e-03	1.105315e-02	8.490854e-03	5.191364e-03
113000	-3.198590e+04	2.356920e+01	1.988900e+01	1.003163e-01	3.298365e-01	1.516093e-01	1.516093e-01	1.663124e-01	1.003163e-01	172	4	8.257616e-02	1.684773e-01	1.161252e-01	8.099612e-02	4.696854e-01	8.213979e-02	1.853090e-02	1.744382e-01	3.349259e+00	6.356755e-01	3.624396e-01	1.884974e-03	7.581022e-03	7.340957e-03	1.085798e-03	2.299069e-02	2.192516e-02	1.235721e-02	6.367174e-03	1.763282e-02	2.281606e-02	9.223875e-03	1.705253e-02	1.577023e-02	3.280523e-02	1.103523e-02	1.363989e-02	4.185507e-02	9.905738e-03	1.608679e-02	1.081266e-02	3.132226e-02	8.356596e-03	1.523602e-02	6.844449e-03	1.105315e-02	8.490854e-03	5.191364e-03
114000	-3.199379e+04	1.115301e+01	2.130011e+01	1.056580e-01	3.338391e-01	1.362584e-01	1.347095e-01	1.838770e-01	1.056580e-01	197	5	8.257616e-02	1.824922e-01	1.161252e-01	7.188789e-02	4.613642e-01	8.555437e-02	1.962081e-02	1.742824e-01	3.281524e+00	6.200324e-01	3.747372e-01	5.230412e-03	7.581022e-03	7.340957e-03	1.631020e-03	2.299069e-02	2.192516e-02	1.235721e-02	6.367174e-03	1.763282e-02	2.281606e-02	9.223875e-03	1.705253e-02	1.577023e-02	3.280523e-02	1.103523e-02	1.363989e-02	4.185507e-02	9.905738e-03	1.608679e-02	1.081266e-02	2.819841e-02	8.356596e-03	1.523602e-02	6.844449e-03	1.105315e-02	8.490854e-03	5.191364e-03
115000	-3.199354e+04	2.557308e+01	1.968593e+01	9.697505e-02	3.282715e-01	1.491221e-01	1.491221e-01	1.795341e-01	9.697505e-02	172	4	7.424511e-02	1.685190e-01	1.082129e-01	8.036511e-02	4.801645e-01	8.849339e-02	1.962081e-02	1.742824e-01	3.330908e+00	5.883696e-01	4.090572e-01	2.573236e-03	7.581022e-03	7.340957e-03	2.468307e-03	2.299069e-02	2.192516e-02	1.235721e-02	7.161828e-03	1.825920e-02	2.281606e-02	8.542847e-03	1.705253e-02	1.577023e-02	3.196794e-02	1.103523e-02	1.363989e-02	4.185507e-02	9.905738e-03	1.608679e-02	1.081266e-02	2.907641e-02	9.649192e-03	1.523602e-02	6.844449e-03	1.071377e-02	8.490854e-03	5.191364e-03
116000	-3.201967e+04	2.747800e+01	1.950567e+01	8.847435e-02	3.264062e-01	1.515623e-01	1.725414e-01	1.725414e-01	8.847435e-02	192	4	7.424511e-02	1.685190e-01	1.130069e-01	7.777010e-02	4.801645e-01	8.629446e-02	2.024977e-02	1.691611e-01	3.336919e+00	6.142560e-01	3.856441e-01	9.999279e-05	7.581022e-03	7.340957e-03	2.468307e-03	2.299069e-02	2.192516e-02	1.235721e-02	7.161828e-03	1.825920e-02	2.281606e-02	8.542847e-03	1.705253e-02	1.577023e-02	3.196794e-02	1.103523e-02	1.363989e-02	4.185507e-02	9.905738e-03	1.608679e-02	1.092774e-02	2.907641e-02	9.649192e-03	1.523602e-02	6.844449e-03	1.071377e-02	8.490854e-03	5.191364e-03
117000	-3.200727e+04	9.760153e+00	2.127940e+01	9.625806e-02	2.989081e-01	1.499306e-01	1.499306e-01	2.087147e-01	9.625806e-02	172	4	8.364794e-02	1.829618e-01	1.078640e-01	7.896367e-02	4.427463e-01	1.038163e-01	1.804285e-02	1.741868e-01	3.620657e+00	6.310535e-01	3.617202e-01	7.226274e-03	5.032849e-03	9.085751e-03	1.408511e-03	2.268201e-02	2.191012e-02	1.075055e-02	6.813590e-03	1.480434e-02	2.889260e-02	7.656897e-03	2.333865e-02	1.194021e-02	4.502361e-02	7.080023e-03	1.818567e-02	3.856650e-02	1.065146e-02	7.854269e-03	3.496042e-03	2.267107e-02	5.584006e-03	1.029429e-02	5.008309e-03	9.786889e-03	1.437059e-02	6.430618e-03
118000	-3.200285e+04	1.592747e+01	2.054150e+01	1.152751e-01	3.244213e-01	1.152751e-01	1.648767e-01	1.648767e-01	1.152751e-01	80	3	7.424511e-02	1.688745e-01	1.091292e-01	7.777010e-02	4.782429e-01	9.173831e-02	2.024977e-02	1.683532e-01	3.388102e+00	7.107386e-01	2.870574e-01	2.204005e-03	6.396819e-03	7.340957e-03	1.833146e-03	2.299069e-02	2.192516e-02	1.299237e-02	7.161828e-03	1.825920e-02	2.281606e-02	8.542847e-03	1.705253e-02	1.577023e-02	3.196794e-02	8.265222e-03	1.363989e-02	4.185507e-02	9.905738e-03	1.608679e-02	8.131655e-03	2.907641e-02	9.857706e-03	1.291374e-02	5.163301e-03	1.239492e-02	8.490854e-03	3.109392e-03
119000	-3.200320e+04	2.755797e+01	1.950270e+01	9.878835e-02	3.244213e-01	1.646842e-01	1.486335e-01	1.646842e-01	9.878835e-02	187	4	7.993699e-02	1.669504e-01	1.157832e-01	7.591481e-02	4.585918e-01	1.028228e-01	2.024977e-02	1.794089e-01	3.313276e+00	5.890044e-01	4.084572e-01	2.538428e-03	6.396819e-03	7.340957e-03	1.405270e-03	2.557325e-02	2.192516e-02	1.299237e-02	7.161828e-03	1.825920e-02	2.013063e-02	8.542847e-03	1.705253e-02	1.577023e-02	3.196794e-02	8.265222e-03	1.363989e-02	4.185507e-02	1.113075e-02	1.877222e-02	8.131655e-03	2.907641e-02	9.857706e-03	1.291374e-02	5.163301e-03	1.239492e-02	8.490854e-03	3.109392e-03
120000	-3.199354e+04	1.466916e+01	2.079357e+01	1.144153e-01	3.233869e-01	1.144153e-01	1.555404e-01	1.778268e-01	1.144153e-01	84	4	8.301339e-02	1.753983e-01	1.221879e-01	7.332995e-02	4.504930e-01	9.557752e-02	1.974848e-02	1.705301e-01	3.294886e+00	5.578918e-01	4.401452e-01	1.962948e-03	6.396819e-03	7.340957e-03	1.975069e-03	2.557325e-02	2.192516e-02	1.299237e-02	6.209890e-03	1.825920e-02	1.897916e-02	8.542847e-03	1.705253e-02	1.577023e-02	3.196794e-02	8.265222e-03	1.363989e-02	4.185507e-02	1.113075e-02	1.877222e-02	6.948313e-03	2.907641e-02	1.099751e-02	1.291374e-02	5.163301e-03	1.239492e-02	8.490854e-03	4.260871e-03
121000	-3.197511e+04	1.591055e+01	2.067452e+01	1.107502e-01	3.137294e-01	1.393680e-01	1.393680e-01	1.860342e-01	1.107502e-01	172	4	8.301339e-02	1.756943e-01	1.025681e-01	7.332995e-02	4.701127e-01	9.528147e-02	1.718820e-02	1.572570e-01	3.256237e+00	5.603058e-01	4.339747e-01	5.719485e-03	6.396819e-03	7.340957e-03	1.975069e-03	2.557325e-02	2.192516e-02	1.299237e-02	6.209890e-03	1.825920e-02	1.897916e-02	8.542847e-03	1.705253e-02	1.577023e-02	3.720205e-02	8.265222e-03	1.363989e-02	4.352142e-02	1.113075e-02	1.877222e-02	9.427569e-03	2.907641e-02	1.099751e-02	1.291374e-02	5.163301e-03	1.239492e-02	8.490854e-03	4.260871e-03
122000	-3.198341e+04	2.310334e+01	1.995518e+01	1.092546e-01	3.194386e-01	1.411360e-01	1.411360e-01	1.797803e-01	1.092546e-01	172	4	8.762802e-02	1.756943e-01	1.064809e-01	7.456354e-02	4.701127e-01	8.552051e-02	1.718820e-02	1.559168e-01	3.158277e+00	5.952259e-01	4.023388e-01	2.435366e-03	6.396819e-03	7.340957e-03	1.975069e-03	2.557325e-02	2.192516e-02	1.299237e-02	6.209890e-03	1.825920e-02	1.897916e-02	8.542847e-03	1.705253e-02	1.577023e-02	3.720205e-02	8.265222e-03	1.363989e-02	4.352142e-02	1.113075e-02	1.877222e-02	9.427569e-03	2.907641e-02	1.100484e-02	1.291374e-02	5.163301e-03	1.239492e-02	8.490854e-03	4.260871e-03
123000	-3.197821e+04	2.794640e+01	1.948083e+01	9.839556e-02	3.268991e-01	1.391550e-01	1.685774e-01	1.685774e-01	9.839556e-02	192	4	8.762802e-02	1.756943e-01	1.064809e-01	7.456354e-02	4.701127e-01	8.552051e-02	1.913317e-02	1.601991e-01	3.184890e+00	6.355470e-01	3.642302e-01	2.227684e-04	6.396819e-03	7.340957e-03	1.097312e-03	2.557325e-02	2.192516e-02	1.299237e-02	6.209890e-03	1.825920e-02	1.897916e-02	8.542847e-03	1.705253e-02	1.577023e-02	3.720205e-02	8.265222e-03	1.363989e-02	4.352142e-02	1.113075e-02	1.877222e-02	9.427569e-03	2.907641e-02	1.100484e-02	1.291374e-02	6.142212e-03	1.239492e-02	8.374574e-03	4.260871e-03
124000	-3.197373e+04	2.831730e+01	1.943048e+01	9.774422e-02	3.328617e-01	1.480982e-01	1.480982e-01	1.754535e-01	9.774422e-02	172	4	8.035109e-02	1.886469e-01	1.031973e-01	7.548893e-02	4.494464e-01	1.028694e-01	1.969921e-02	1.601991e-01	3.199872e+00	6.400000e-01	3.569424e-01	3.057633e-03	6.396819e-03	7.340957e-03	8.892280e-04	2.557325e-02	2.192516e-02	1.299237e-02	6.209890e-03	1.825920e-02	1.897916e-02	8.542847e-03	1.705253e-02	1.577023e-02	3.720205e-02	8.265222e-03	1.363989e-02	4.352142e-02	1.113075e-02	1.849422e-02	9.427569e-03	2.907641e-02	1.100484e-02	1.291374e-02	6.142212e-03	1.239492e-02	8.374574e-03	4.260871e-03
125000	-3.198740e+04	3.399581e+01	1.888440e+01	1.034784e-01	3.294018e-01	1.354308e-01	1.354308e-01	1.927797e-01	1.034784e-01	172	4	8.248997e-02	1.819975e-01	1.288645e-01	6.841205e-02	4.570981e-01	8.113793e-02	1.969921e-02	1.834812e-01	3.148829e+00	6.122471e-01	3.867273e-01	1.025623e-03	6.396819e-03	7.340957e-03	9.214922e-04	2.557325e-02	2.129252e-02	1.299237e-02	6.209890e-03	1.825920e-02	1.897916e-02	8.542847e-03	1.705253e-02	1.577023e-02	3.720205e-02	8.265222e-03	1.363989e-02	4.176369e-02	1.113075e-02	1.849422e-02	9.427569e-03	2.907641e-02	1.100484e-02	1.291374e-02	6.142212e-03	1.210437e-02	8.374574e-03	4.260871e-03
126000	-3.197523e+04	3.174337e+01	1.910819e+01	9.683231e-02	3.190246e-01	1.506074e-01	1.506074e-01	1.860960e-01	9.683231e-02	172	4	7.931438e-02	1.689761e-01	1.117398e-01	7.011440e-02	4.735599e-01	9.629535e-02	1.969921e-02	1.752802e-01	3.083566e+00	6.331964e-01	3.667036e-01	9.999000e-05	6.396819e-03	8.526556e-03	9.214922e-04	2.557325e-02	2.129252e-02	1.299237e-02	6.209890e-03	1.825920e-02	1.897916e-02	8.542847e-03	1.705253e-02	1.577023e-02	3.720205e-02	8.265222e-03	1.204767e-02	4.176369e-02	1.113075e-02	1.849422e-02	9.427569e-03	2.907641e-02	1.100484e-02	1.291374e-02	6.142212e-03	1.210437e-02	9.966796e-03	4.260871e-03
127000	-3.198173e+04	4.143196e+01	1.832837e+01	1.054651e-01	3.321836e-01	1.313827e-01	1.401169e-01	1.853868e-01	1.054651e-01	197	5	7.931438e-02	1.689761e-01	1.117398e-01	6.522412e-02	4.735599e-01	1.011856e-01	1.969921e-02	1.735740e-01	3.022413e+00	6.492061e-01	3.489704e-01	1.823520e-03	6.329242e-03	9.023940e-03	1.622448e-03	2.599123e-02	2.063013e-02	1.245728e-02	5.361284e-03	1.589318e-02	1.950195e-02	5.891690e-03	1.919442e-02	1.365555e-02	3.918471e-02	9.452664e-03	1.228574e-02	3.919526e-02	1.130836e-02	1.809134e-02	7.088879e-03	2.991244e-02	1.141784e-02	1.384333e-02	6.063222e-03	1.315137e-02	9.060396e-03	5.265198e-03
128000	-3.199193e+04	3.551461e+01	1.877585e+01	1.120313e-01	3.257381e-01	1.237598e-01	1.573555e-01	1.573555e-01	1.237598e-01	194	4	7.931438e-02	1.626790e-01	1.117398e-01	7.857539e-02	4.735599e-01	9.413145e-02	1.969921e-02	1.834789e-01	3.113943e+00	7.220302e-01	2.771126e-01	8.571511e-04	6.329242e-03	9.023940e-03	1.622448e-03	2.599123e-02	2.063013e-02	1.245728e-02	5.361284e-03	1.589318e-02	1.980681e-02	5.891690e-03	1.919442e-02	1.365555e-02	3.918471e-02	9.452664e-03	1.228574e-02	3.919526e-02	1.130836e-02	1.778648e-02	7.088192e-03	2.991244e-02	1.141784e-02	1.496533e-02	6.063222e-03	1.315137e-02	7.938393e-03	5.265885e-03
129000	-3.198899e+04	3.557296e+01	1.875366e+01	9.518450e-02	3.305369e-01	1.327466e-01	1.731737e-01	1.731737e-01	9.518450e-02	192	4	8.083042e-02	1.730961e-01	1.064436e-01	8.596548e-02	4.580005e-01	9.566393e-02	1.969921e-02	1.834789e-01	3.116665e+00	6.244043e-01	3.737498e-01	1.845900e-03	6.329242e-03	9.023940e-03	1.622448e-03	2.599123e-02	2.063013e-02	1.245728e-02	5.361284e-03	1.589318e-02	2.345564e-02	5.891690e-03	1.919442e-02	1.365555e-02	3.918471e-02	9.452664e-03	1.228574e-02	3.919526e-02	1.130836e-02	1.778648e-02	7.088192e-03	2.991244e-02	1.141784e-02	1.496533e-02	6.063222e-03	1.315137e-02	7.938393e-03	4.876877e-03
130000	-3.196875e+04	2.978548e+01	1.940369e+01	1.012590e-01	3.163913e-01	1.470145e-01	1.541367e-01	1.799394e-01	1.012590e-01	197	5	7.263914e-02	1.730961e-01	1.064436e-01	8.596548e-02	4.661918e-01	9.566393e-02	1.969921e-02	1.810207e-01	3.232329e+00	5.883078e-01	4.110017e-01	6.905240e-04	6.329242e-03	9.316629e-03	1.622448e-03	2.599123e-02	2.063013e-02	1.245728e-02	5.361284e-03	2.072235e-02	2.345564e-02	5.891690e-03	1.919442e-02	1.365555e-02	3.372180e-02	9.452664e-03	1.228574e-02	3.919526e-02	1.130836e-02	1.527165e-02	6.795503e-03	2.508327e-02	1.141784e-02	1.496533e-02	6.063222e-03	1.315137e-02	7.938393e-03	4.876877e-03
131000	-3.196994e+04	3.250768e+01	1.901672e+01	9.201940e-02	3.438797e-01	1.418666e-01	1.418666e-01	1.883483e-01	9.201940e-02	172	4	6.986263e-02	1.885485e-01	1.169413e-01	7.573670e-02	4.542368e-01	9.467410e-02	1.969921e-02	1.965944e-01	3.168710e+00	7.203382e-01	2.763330e-01	3.328848e-03	6.329242e-03	9.316629e-03	1.622448e-03	2.599123e-02	2.063013e-02	1.245728e-02	5.361284e-03	2.072235e-02	2.345564e-02	5.891690e-03	1.919442e-02	1.365555e-02	3.372180e-02	9.452664e-03	1.228574e-02	3.919526e-02	1.130836e-02	1.527165e-02	6.795503e-03	2.774838e-02	1.141784e-02	1.496533e-02	6.063222e-03	1.315137e-02	7.938393e-03	4.876877e-03
132000	-3.197652e+04	2.481181e+01	1.967854e+01	1.051434e-01	3.284236e-01	1.537632e-01	1.537632e-01	1.537632e-01	1.051434e-01	168	3	7.446889e-02	1.706443e-01	1.206077e-01	7.658331e-02	4.712944e-01	8.640138e-02	1.969921e-02	1.609685e-01	3.214091e+00	7.407513e-01	2.579399e-01	1.308782e-03	6.329242e-03	9.316629e-03	1.955672e-03	2.599123e-02	2.063013e-02	1.206324e-02	5.361284e-03	2.072235e-02	2.345564e-02	5.891690e-03	1.919442e-02	1.365555e-02	3.372180e-02	9.452664e-03	1.228574e-02	3.919526e-02	1.130836e-02	1.527165e-02	6.462278e-03	2.774838e-02	1.141784e-02	1.496533e-02	6.063222e-03	1.315137e-02	8.332436e-03	4.876877e-03
133000	-3.198383e+04	3.058220e+01	1.919624e+01	9.332788e-02	3.530541e-01	1.432773e-01	1.432773e-01	1.737357e-01	9.332788e-02	172	4	7.673998e-02	1.844050e-01	1.117154e-01	7.189452e-02	4.712944e-01	8.395072e-02	1.969921e-02	1.801645e-01	3.296763e+00	6.487652e-01	3.489642e-01	2.270613e-03	7.556061e-03	9.316629e-03	1.955672e-03	2.599123e-02	2.063013e-02	1.206324e-02	5.361284e-03	2.072235e-02	2.345564e-02	5.891690e-03	1.919442e-02	1.365555e-02	3.372180e-02	9.452664e-03	1.228574e-02	4.279233e-02	1.130836e-02	1.370860e-02	6.462278e-03	2.774838e-02	1.141784e-02	1.496533e-02	7.828628e-03	1.315137e-02	9.060758e-03	4.876877e-03
134000	-3.198855e+04	2.709957e+01	1.971633e+01	9.676266e-02	3.290211e-01	1.147697e-01	1.710666e-01	1.710666e-01	1.173135e-01	196	5	7.966428e-02	1.839021e-01	1.100235e-01	7.585671e-02	4.547754e-01	9.577809e-02	1.835485e-02	1.752159e-01	3.243330e+00	6.617757e-01	3.270861e-01	1.113821e-02	7.556061e-03	9.316629e-03	1.955672e-03	2.599123e-02	2.063013e-02	1.206324e-02	5.746336e-03	2.072235e-02	2.336404e-02	5.891690e-03	1.919442e-02	1.197782e-02	3.372180e-02	9.452664e-03	1.228574e-02	4.279233e-02	1.130836e-02	1.370860e-02	6.462278e-03	2.942611e-02	1.208823e-02	1.496533e-02	7.828628e-03	1.315137e-02	9.060758e-03	5.762582e-03
135000	-3.199287e+04	2.596155e+01	1.966015e+01	9.576677e-02	3.318871e-01	1.296174e-01	1.734810e-01	1.734810e-01	9.576677e-02	192	4	7.871455e-02	1.788406e-01	1.151836e-01	7.526645e-02	4.593191e-01	9.267568e-02	1.863145e-02	1.787860e-01	3.321414e+00	6.304639e-01	3.653641e-01	4.171969e-03	7.094114e-03	9.316629e-03	1.955672e-03	2.599123e-02	2.063013e-02	1.206324e-02	5.746336e-03	2.072235e-02	2.336404e-02	5.891690e-03	1.919442e-02	1.197782e-02	3.302653e-02	9.452664e-03	1.228574e-02	4.279233e-02	1.130836e-02	1.370860e-02	6.462278e-03	2.942611e-02	1.255017e-02	1.496533e-02	7.828628e-03	1.315137e-02	9.060758e-03	5.762582e-03
136000	-3.198509e+04	3.034625e+01	1.937001e+01	1.038191e-01	3.193221e-01	1.510426e-01	1.212324e-01	1.833515e-01	1.212324e-01	200	5	7.871455e-02	1.788406e-01	1.151836e-01	7.526645e-02	4.593191e-01	9.267568e-02	2.189850e-02	1.935548e-01	3.169200e+00	6.787818e-01	3.160766e-01	5.141643e-03	7.094114e-03	9.316629e-03	1.955672e-03	2.599123e-02	2.063013e-02	1.024711e-02	5.746336e-03	2.072235e-02	2.336404e-02	7.842061e-03	1.919442e-02	1.197782e-02	3.302653e-02	9.452664e-03	1.228574e-02	4.279233e-02	1.130836e-02	1.370860e-02	6.462278e-03	2.942611e-02	1.255017e-02	1.600272e-02	7.828628e-03	1.315137e-02	9.060758e-03	5.762582e-03
137000	-3.198662e+04	3.323127e+01	1.895396e+01	1.028928e-01	3.214928e-01	1.399851e-01	1.399851e-01	1.927514e-01	1.028928e-01	172	4	7.784429e-02	1.702563e-01	1.092262e-01	7.025818e-02	4.734602e-01	9.895489e-02	2.189850e-02	1.883735e-01	3.202912e+00	6.618500e-01	3.368049e-01	1.345093e-03	7.094114e-03	9.316629e-03	1.955672e-03	2.599123e-02	2.063013e-02	1.024711e-02	5.746336e-03	2.072235e-02	2.336404e-02	6.570168e-03	1.919442e-02	1.197782e-02	3.519036e-02	9.452664e-03	1.228574e-02	4.363685e-02	1.130836e-02	1.370860e-02	6.462278e-03	2.942611e-02	1.297754e-02	1.600272e-02	7.828628e-03	1.315137e-02	9.060758e-03	5.762582e-03
138000	-3.196877e+04	2.637337e+01	1.961983e+01	1.015591e-01	3.499868e-01	1.392334e-01	1.392334e-01	1.684281e-01	1.015591e-01	172	4	8.306186e-02	1.697196e-01	1.169154e-01	8.056879e-02	4.624542e-01	8.728013e-02	2.189850e-02	1.766557e-01	3.164627e+00	6.378814e-01	3.606664e-01	1.452214e-03	7.094114e-03	9.316629e-03	1.955672e-03	2.599123e-02	2.063013e-02	1.024711e-02	5.746336e-03	2.072235e-02	2.336404e-02	6.570168e-03	1.919442e-02	1.197782e-02	3.519036e-02	9.452664e-03	1.126513e-02	4.363685e-02	1.130836e-02	1.370860e-02	6.376309e-03	2.942611e-02	1.297754e-02	1.600272e-02	7.828628e-03	1.315137e-02	9.060758e-03	5.762582e-03
139000	-3.198810e+04	2.943308e+01	1.943993e+01	9.631151e-02	3.758079e-01	1.489526e-01	1.225880e-01	1.600285e-01	9.631151e-02	197	5	8.521724e-02	1.697196e-01	1.169154e-01	7.873512e-02	4.624542e-01	8.695842e-02	1.724813e-02	1.522754e-01	3.193527e+00	6.609475e-01	3.381191e-01	9.333342e-04	7.094114e-03	9.316629e-03	1.955672e-03	2.599123e-02	2.063013e-02	1.024711e-02	5.565313e-03	2.072235e-02	2.336404e-02	6.570168e-03	1.783485e-02	1.197782e-02	3.519036e-02	9.452664e-03	1.126513e-02	4.363685e-02	1.130836e-02	1.370860e-02	6.376309e-03	2.942611e-02	1.297754e-02	1.600272e-02	7.828628e-03	1.315137e-02	9.060758e-03	5.554140e-03
140000	-3.198556e+04	2.470919e+01	1.978495e+01	9.053277e-02	3.509850e-01	1.542811e-01	1.593872e-01	1.542811e-01	9.053277e-02	187	4	7.830465e-02	1.672689e-01	1.221362e-01	8.262964e-02	4.643978e-01	8.526278e-02	1.724813e-02	1.522754e-01	3.159206e+00	6.729156e-01	3.263378e-01	7.465774e-04	7.094114e-03	9.316629e-03	3.269350e-03	2.599123e-02	2.063013e-02	1.024711e-02	5.565313e-03	2.072235e-02	2.336404e-02	5.899283e-03	1.783485e-02	1.197782e-02	3.519036e-02	9.452664e-03	1.126513e-02	4.363685e-02	1.130836e-02	1.370860e-02	6.376309e-03	2.942611e-02	1.297754e-02	1.600272e-02	7.828628e-03	1.315137e-02	6.593307e-03	5.554140e-03
141000	-3.197971e+04	3.068036e+01	1.919715e+01	1.009655e-01	3.404349e-01	1.410971e-01	1.410971e-01	1.754399e-01	1.009655e-01	172	4	8.100330e-02	1.912226e-01	1.142210e-01	7.327806e-02	4.416316e-01	9.864343e-02	1.817070e-02	1.464539e-01	3.245988e+00	6.431264e-01	3.564845e-01	3.890881e-04	7.094114e-03	9.316629e-03	3.948381e-03	2.599123e-02	2.063013e-02	1.024711e-02	5.565313e-03	2.072235e-02	2.336404e-02	5.899283e-03	1.783485e-02	1.197782e-02	3.519036e-02	8.227396e-03	1.126513e-02	4.363685e-02	1.130836e-02	1.370860e-02	6.376309e-03	2.942611e-02	1.297754e-02	1.600272e-02	7.828628e-03	1.315137e-02	6.593307e-03	5.554140e-03
142000	-3.197793e+04	3.493171e+01	1.890338e+01	1.027501e-01	3.344491e-01	1.455382e-01	1.440706e-01	1.704420e-01	1.027501e-01	197	5	8.200872e-02	1.761805e-01	1.245020e-01	7.721074e-02	4.448329e-01	9.526517e-02	1.817070e-02	1.626324e-01	3.357476e+00	6.579996e-01	3.419004e-01	9.999000e-05	7.094114e-03	9.316629e-03	3.690764e-03	2.599123e-02	2.063013e-02	1.024711e-02	5.565313e-03	2.072235e-02	2.346652e-02	5.899283e-03	1.773237e-02	1.197782e-02	3.765435e-02	8.227396e-03	1.126513e-02	4.363685e-02	1.130836e-02	1.124462e-02	4.293940e-03	2.726683e-02	1.297754e-02	1.600272e-02	7.828628e-03	1.315137e-02	8.752587e-03	5.554140e-03
143000	-3.197616e+04	2.497813e+01	1.975221e+01	1.027501e-01	3.344491e-01	1.448044e-01	1.448044e-01	1.704420e-01	1.027501e-01	172	4	8.107252e-02	1.883861e-01	1.138859e-01	7.776853e-02	4.455157e-01	9.337129e-02	1.817070e-02	1.618787e-01	3.286635e+00	6.263386e-01	3.735614e-01	9.999000e-05	7.094114e-03	9.160685e-03	3.639533e-03	2.599123e-02	2.063013e-02	1.024711e-02	5.565313e-03	2.072235e-02	2.346652e-02	7.698933e-03	1.773237e-02	1.197782e-02	3.765435e-02	8.227396e-03	1.126513e-02	4.363685e-02	1.130836e-02	1.124462e-02	4.293940e-03	2.726683e-02	1.297754e-02	1.600272e-02	7.828628e-03	1.315137e-02	8.752587e-03	5.554140e-03
144000	-3.197274e+04	2.796697e+01	1.945789e+01	1.108883e-01	3.369183e-01	1.370742e-01	1.370742e-01	1.671566e-01	1.108883e-01	172	4	7.020639e-02	1.939181e-01	1.105064e-01	6.997912e-02	4.620187e-01	9.337129e-02	1.762952e-02	1.802627e-01	3.300214e+00	6.200651e-01	3.798349e-01	9.999000e-05	6.875588e-03	9.160685e-03	4.715345e-03	2.599123e-02	2.081568e-02	1.024711e-02	5.565313e-03	1.890083e-02	2.346652e-02	7.698933e-03	1.773237e-02	1.197782e-02	3.765435e-02	8.227396e-03	1.126513e-02	4.545837e-02	1.130836e-02	1.124462e-02	4.293940e-03	2.726683e-02	1.297754e-02	1.600272e-02	7.828628e-03	1.315137e-02	8.752587e-03	5.554140e-03
145000	-3.198314e+04	3.468965e+01	1.885790e+01	8.122518e-02	3.334371e-01	1.355419e-01	1.355419e-01	1.787121e-01	1.355419e-01	174	4	7.470111e-02	1.699248e-01	1.235419e-01	8.302790e-02	4.598808e-01	8.892348e-02	1.995304e-02	1.649576e-01	3.145512e+00	5.856697e-01	4.142303e-01	9.999000e-05	6.875588e-03	9.160685e-03	4.715345e-03	2.599123e-02	2.081568e-02	1.024711e-02	5.565313e-03	1.890083e-02	2.346652e-02	7.698933e-03	1.698739e-02	1.197782e-02	3.765435e-02	8.227396e-03	1.126513e-02	4.545837e-02	1.130836e-02	1.124462e-02	4.293940e-03	2.726683e-02	1.242134e-02	1.600272e-02	7.828628e-03	1.315137e-02	8.752587e-03	5.554140e-03
146000	-3.198973e+04	4.181994e+01	1.830314e+01	1.067621e-01	3.165840e-01	1.425612e-01	1.425612e-01	1.768203e-01	1.147111e-01	176	5	8.817800e-02	1.612981e-01	1.072403e-01	8.904475e-02	4.742199e-01	8.001884e-02	1.995304e-02	1.766424e-01	3.243808e+00	6.202875e-01	3.748089e-01	4.903557e-03	6.875588e-03	9.160685e-03	4.715345e-03	2.599123e-02	2.081568e-02	1.024711e-02	5.565313e-03	1.890083e-02	2.346652e-02	7.698933e-03	1.698739e-02	1.197782e-02	3.765435e-02	8.227396e-03	1.329623e-02	4.545837e-02	1.130836e-02	1.124462e-02	4.293940e-03	2.726683e-02	1.242134e-02	1.600272e-02	7.828628e-03	1.315137e-02	9.480620e-03	5.554140e-03
147000	-3.197390e+04	3.248494e+01	1.902054e+01	1.037768e-01	3.211695e-01	1.412614e-01	1.412614e-01	1.887542e-01	1.037768e-01	172	4	8.097111e-02	1.786078e-01	1.009493e-01	7.678060e-02	4.668232e-01	9.586806e-02	1.944076e-02	1.771977e-01	3.311799e+00	6.358149e-01	3.619662e-01	2.218856e-03	6.875588e-03	9.160685e-03	4.715345e-03	2.599123e-02	2.081568e-02	1.024711e-02	5.565313e-03	1.890083e-02	2.346652e-02	7.698933e-03	1.698739e-02	1.197782e-02	3.765435e-02	8.227396e-03	1.329623e-02	4.422246e-02	1.130836e-02	1.124462e-02	4.293940e-03	2.719714e-02	1.242134e-02	1.600272e-02	7.828628e-03	1.315137e-02	9.480620e-03	5.554140e-03
148000	-3.198439e+04	3.131286e+01	1.912759e+01	9.688317e-02	3.364561e-01	1.394034e-01	1.394034e-01	1.909707e-01	9.688317e-02	172	4	8.097111e-02	1.786078e-01	1.009493e-01	7.678060e-02	4.668232e-01	9.586806e-02	1.944076e-02	1.809339e-01	3.253231e+00	6.306444e-01	3.685771e-01	7.784941e-04	6.875588e-03	9.160685e-03	4.715345e-03	2.653384e-02	2.081568e-02	1.024711e-02	5.565313e-03	1.890083e-02	2.346652e-02	7.698933e-03	1.698739e-02	1.197782e-02	3.765435e-02	8.227396e-03	1.329623e-02	4.422246e-02	1.076575e-02	1.124462e-02	4.293940e-03	2.719714e-02	1.242134e-02	1.600272e-02	7.828628e-03	1.315137e-02	9.480620e-03	5.554140e-03
149000	-3.198092e+04	2.854249e+01	1.941000e+01	9.490739e-02	3.344290e-01	1.444412e-01	1.444412e-01	1.868737e-01	9.490739e-02	172	4	8.097111e-02	1.786078e-01	1.009493e-01	7.678060e-02	4.668232e-01	9.586806e-02	1.944076e-02	1.716255e-01	3.110774e+00	6.046980e-01	3.825869e-01	1.271519e-02	6.875588e-03	8.481324e-03	4.578194e-03	2.653384e-02	2.081568e-02	1.024711e-02	5.565313e-03	1.890083e-02	2.346652e-02	7.698933e-03	1.698739e-02	1.065334e-02	3.765435e-02	8.227396e-03	1.329623e-02	4.422246e-02	1.076575e-02	1.124462e-02	4.293940e-03	2.935902e-02	1.242134e-02	1.600272e-02	7.828628e-03	1.315137e-02	9.480620e-03	5.554140e-03
150000	-3.198954e+04	3.709799e+01	1.860609e+01	1.051285e-01	3.145232e-01	1.496996e-01	1.496996e-01	1.758206e-01	1.051285e-01	172	4	9.278169e-02	1.735407e-01	1.124743e-01	7.162175e-02	4.488945e-01	1.006870e-01	2.237004e-02	1.812962e-01	3.135105e+00	6.874661e-01	3.117814e-01	7.524982e-04	6.875588e-03	8.481324e-03	4.578194e-03	2.710121e-02	2.081568e-02	1.024711e-02	5.565313e-03	1.890083e-02	2.412903e-02	7.698933e-03	1.698739e-02	1.065334e-02	3.765435e-02	8.227396e-03	1.329623e-02	4.422246e-02	1.076575e-02	1.124462e-02	4.293940e-03	2.935902e-02	1.242134e-02	1.600272e-02	7.828628e-03	1.315137e-02	9.480620e-03	4.891629e-03
151000	-3.198883e+04	3.246685e+01	1.903582e+01	1.051285e-01	3.145232e-01	1.496996e-01	1.496996e-01	1.758206e-01	1.051285e-01	172	4	8.339654e-02	1.657866e-01	1.050840e-01	7.496978e-02	4.747406e-01	9.602249e-02	2.237004e-02	1.849829e-01	3.208914e+00	6.352205e-01	3.603627e-01	4.416865e-03	6.875588e-03	8.481324e-03	4.578194e-03	2.710121e-02	2.081568e-02	1.024711e-02	5.565313e-03	1.890083e-02	2.412903e-02	7.698933e-03	1.698739e-02	1.065334e-02	3.765435e-02	8.227396e-03	1.329623e-02	4.422246e-02	1.024190e-02	1.124462e-02	4.293940e-03	2.935902e-02	1.242134e-02	1.600272e-02	7.828628e-03	1.315137e-02	9.823725e-03	4.891629e-03
152000	-3.196892e+04	3.361435e+01	1.907554e+01	8.126165e-02	3.479423e-01	1.360604e-01	1.360604e-01	1.797517e-01	1.189235e-01	176	5	7.541550e-02	1.626866e-01	1.010626e-01	7.762428e-02	4.822164e-01	1.009946e-01	2.237004e-02	1.849829e-01	3.107158e+00	6.348036e-01	3.645088e-01	6.875835e-04	6.875588e-03	8.481324e-03	4.578194e-03	2.710121e-02	2.081568e-02	1.024711e-02	5.565313e-03	1.890083e-02	2.412903e-02	7.698933e-03	1.698739e-02	1.065334e-02	3.765435e-02	8.227396e-03	1.329623e-02	4.422246e-02	1.024190e-02	1.124462e-02	4.293940e-03	2.935902e-02	1.242134e-02	1.600272e-02	7.828628e-03	1.315137e-02	9.823725e-03	4.891629e-03
153000	-3.196333e+04	2.861653e+01	1.942667e+01	9.944929e-02	3.469449e-01	1.251802e-01	1.251802e-01	1.780652e-01	1.251802e-01	174	4	7.566458e-02	1.542472e-01	1.107459e-01	7.619550e-02	4.874523e-01	9.569452e-02	2.237004e-02	1.888652e-01	3.113840e+00	6.344712e-01	3.644105e-01	1.118301e-03	5.431733e-03	8.481324e-03	4.578194e-03	2.710121e-02	2.225954e-02	1.024711e-02	5.565313e-03	1.890083e-02	2.412903e-02	7.698933e-03	1.698739e-02	1.065334e-02	3.765435e-02	8.227396e-03	1.466862e-02	4.422246e-02	1.024190e-02	1.124462e-02	4.293940e-03	3.057107e-02	1.242134e-02	1.600272e-02	7.828628e-03	1.315137e-02	9.823725e-03	4.891629e-03
154000	-3.198343e+04	3.401866e+01	1.888903e+01	1.166905e-01	3.119502e-01	1.166905e-01	1.598600e-01	1.781182e-01	1.166905e-01	84	4	7.561392e-02	1.542472e-01	1.090892e-01	7.790288e-02	4.940454e-01	8.910140e-02	2.042070e-02	1.874423e-01	3.168584e+00	6.786388e-01	3.170605e-01	4.300709e-03	5.431733e-03	8.481324e-03	4.578194e-03	2.710121e-02	2.225954e-02	1.024711e-02	5.565313e-03	1.953968e-02	2.412903e-02	7.698933e-03	1.698739e-02	1.065334e-02	3.765435e-02	8.227396e-03	1.466862e-02	4.422246e-02	1.236940e-02	1.124462e-02	5.856345e-03	3.057107e-02	1.029384e-02	1.600272e-02	7.828628e-03	1.315137e-02	9.823725e-03	5.675801e-03
155000	-3.198990e+04	2.085401e+01	2.012790e+01	9.938908e-02	3.176357e-01	1.479940e-01	1.479940e-01	1.875982e-01	9.938908e-02	172	4	6.840587e-02	1.871910e-01	1.022868e-01	6.499011e-02	4.901980e-01	8.692817e-02	1.959578e-02	1.733316e-01	3.687616e+00	6.718998e-01	3.266505e-01	1.449703e-03	6.620386e-03	1.079839e-02	4.249939e-03	1.729547e-02	2.026342e-02	1.462763e-02	6.166670e-03	1.521763e-02	2.644487e-02	8.543758e-03	2.304400e-02	1.352126e-02	4.142894e-02	8.624590e-03	1.774265e-02	4.012881e-02	1.029210e-02	1.089974e-02	4.970040e-03	2.736298e-02	1.006654e-02	1.552109e-02	7.315241e-03	1.134172e-02	1.273078e-02	4.002748e-03
156000	-3.197422e+04	2.949924e+01	1.929439e+01	9.885036e-02	3.107591e-01	1.295178e-01	1.810112e-01	1.810112e-01	9.885036e-02	192	4	7.440080e-02	1.670207e-01	1.076351e-01	7.225929e-02	4.826844e-01	9.599969e-02	1.959578e-02	1.733316e-01	3.700213e+00	6.592196e-01	3.406804e-01	9.999000e-05	6.620386e-03	1.079839e-02	4.249939e-03	1.643429e-02	2.026342e-02	1.324829e-02	6.166670e-03	1.640094e-02	2.644487e-02	8.543758e-03	2.304400e-02	1.352126e-02	4.142894e-02	8.624590e-03	1.774265e-02	4.280213e-02	1.029210e-02	1.089974e-02	4.970040e-03	2.736298e-02	1.006654e-02	1.552109e-02	7.315241e-03	1.134172e-02	9.438066e-03	4.002748e-03
157000	-3.198950e+04	1.647587e+01	2.062411e+01	1.053917e-01	3.160808e-01	1.467103e-01	1.467103e-01	1.797151e-01	1.053917e-01	172	4	6.823812e-02	1.665280e-01	1.050955e-01	7.967105e-02	4.907569e-01	8.971047e-02	1.762241e-02	1.660552e-01	3.172749e+00	6.108276e-01	3.765807e-01	1.259170e-02	5.431733e-03	8.797500e-03	5.998456e-03	2.382058e-02	2.225954e-02	1.024711e-02	5.565313e-03	1.953968e-02	2.412903e-02	7.698933e-03	1.698739e-02	1.065334e-02	3.765435e-02	8.227396e-03	1.466862e-02	4.422246e-02	1.070129e-02	1.276578e-02	7.561480e-03	3.057107e-02	1.044290e-02	1.600272e-02	7.828628e-03	1.165555e-02	9.823725e-03	5.675801e-03
158000	-3.198696e+04	1.652644e+01	2.056028e+01	1.015966e-01	3.225242e-01	1.401822e-01	1.670502e-01	1.670502e-01	1.015966e-01	192	4	6.674043e-02	1.819500e-01	1.025685e-01	8.665302e-02	4.597602e-01	1.023278e-01	1.959578e-02	1.541846e-01	3.977018e+00	6.783026e-01	3.194732e-01	2.224214e-03	6.368762e-03	1.079839e-02	4.249939e-03	1.643429e-02	2.146358e-02	1.324829e-02	6.167039e-03	1.740677e-02	3.050522e-02	8.795381e-03	2.112864e-02	1.352126e-02	4.142894e-02	8.624590e-03	1.774265e-02	3.642322e-02	1.096754e-02	1.089974e-02	5.925765e-03	2.736298e-02	1.006654e-02	1.552109e-02	7.315241e-03	1.325708e-02	6.256458e-03	4.002748e-03
159000	-3.199071e+04	2.254129e+01	2.015828e+01	9.358782e-02	3.353390e-01	1.410881e-01	1.410881e-01	1.760751e-01	1.128219e-01	176	5	6.569287e-02	1.798258e-01	1.146280e-01	7.741811e-02	4.670114e-01	9.542380e-02	1.762241e-02	1.730486e-01	3.188718e+00	6.118536e-01	3.815864e-01	6.559999e-03	6.402559e-03	8.797500e-03	6.292332e-03	2.382058e-02	2.225954e-02	1.024711e-02	4.999673e-03	1.953968e-02	2.412903e-02	7.698933e-03	1.698739e-02	1.065334e-02	3.941759e-02	8.227396e-03	1.466862e-02	4.422246e-02	1.070129e-02	1.276578e-02	7.561480e-03	3.057107e-02	1.044290e-02	1.514904e-02	7.828628e-03	1.165555e-02	9.823725e-03	5.675801e-03
160000	-3.198876e+04	8.045979e+00	2.153677e+01	9.811588e-02	3.040822e-01	1.400437e-01	1.798212e-01	1.798212e-01	9.811588e-02	192	4	8.120230e-02	1.644050e-01	1.220177e-01	6.723144e-02	4.769276e-01	8.821600e-02	1.762241e-02	1.590198e-01	3.082375e+00	6.785299e-01	3.111802e-01	1.028987e-02	6.402559e-03	8.797500e-03	6.292332e-03	2.382058e-02	2.225954e-02	1.024711e-02	4.999673e-03	1.953968e-02	2.412903e-02	7.698933e-03	1.698739e-02	1.065334e-02	3.941759e-02	8.227396e-03	1.466862e-02	4.422246e-02	1.070129e-02	1.276578e-02	7.561480e-03	3.057107e-02	1.044290e-02	1.514904e-02	7.828628e-03	1.165555e-02	9.823725e-03	6.094775e-03
161000	-3.201331e+04	1.841412e+01	2.040936e+01	1.048850e-01	3.175795e-01	1.627368e-01	1.627368e-01	1.627368e-01	8.932511e-02	171	4	8.820832e-02	1.647414e-01	1.026564e-01	7.581059e-02	4.692438e-01	9.933946e-02	1.484588e-02	1.470890e-01	4.202137e+00	6.161115e-01	3.780545e-01	5.833974e-03	6.368762e-03	1.079839e-02	4.469054e-03	1.643429e-02	2.146358e-02	1.324547e-02	6.167039e-03	1.740677e-02	3.050522e-02	8.745092e-03	2.341843e-02	1.427938e-02	4.040456e-02	8.624590e-03	1.774265e-02	4.226843e-02	1.096754e-02	1.089974e-02	7.845369e-03	2.151777e-02	1.006654e-02	1.552109e-02	7.315241e-03	1.325708e-02	6.256458e-03	4.002748e-03
162000	-3.199431e+04	2.274840e+01	2.001123e+01	9.078702e-02	3.171236e-01	1.337916e-01	1.837554e-01	1.837554e-01	9.078702e-02	192	4	7.626644e-02	1.555563e-01	1.225573e-01	7.695026e-02	4.671083e-01	1.015615e-01	1.596151e-02	1.557181e-01	3.023804e+00	6.107322e-01	3.888657e-01	4.020409e-04	6.402559e-03	8.817822e-03	5.714001e-03	2.137236e-02	2.356446e-02	1.024711e-02	5.251292e-03	1.953968e-02	2.130792e-02	7.698933e-03	1.698739e-02	1.065334e-02	3.941759e-02	8.227396e-03	1.522039e-02	4.422246e-02	1.127962e-02	1.336724e-02	5.715422e-03	3.001930e-02	1.042257e-02	1.514904e-02	5.406622e-03	1.165555e-02	9.823725e-03	6.094775e-03
163000	-3.198358e+04	6.829696e-01	2.234192e+01	9.583165e-02	3.570454e-01	1.123765e-01	1.611850e-01	1.611850e-01	1.123765e-01	194	4	6.190849e-02	1.581997e-01	1.283513e-01	7.232751e-02	4.784195e-01	1.007935e-01	1.596151e-02	1.586049e-01	3.112272e+00	6.874637e-01	3.073135e-01	5.222811e-03	6.402559e-03	8.817822e-03	5.714001e-03	2.137236e-02	2.356446e-02	9.486715e-03	5.251292e-03	1.953968e-02	2.206832e-02	7.698933e-03	1.428879e-02	1.065334e-02	3.941759e-02	1.092599e-02	1.522039e-02	4.422246e-02	1.127962e-02	1.336724e-02	5.715422e-03	3.001930e-02	9.696783e-03	1.514904e-02	5.645352e-03	1.165555e-02	9.823725e-03	6.094775e-03
164000	-3.199848e+04	3.411681e+00	2.193105e+01	9.151668e-02	2.934325e-01	1.450359e-01	1.892491e-01	1.892491e-01	9.151668e-02	192	4	5.999487e-02	1.571746e-01	1.226514e-01	7.499734e-02	4.862169e-01	9.896485e-02	1.938255e-02	1.816707e-01	4.231822e+00	5.607318e-01	4.254437e-01	1.382456e-02	7.550103e-03	1.079839e-02	4.469054e-03	1.732540e-02	2.146358e-02	1.498619e-02	7.894082e-03	1.736619e-02	3.050522e-02	8.745092e-03	2.341843e-02	1.328650e-02	4.040456e-02	9.184172e-03	1.774265e-02	4.259198e-02	1.096754e-02	9.887302e-03	7.845369e-03	2.151777e-02	1.006654e-02	1.645460e-02	7.467664e-03	1.140180e-02	5.405866e-03	5.202782e-03
165000	-3.198852e+04	-1.705734e+00	2.261632e+01	9.300079e-02	3.125987e-01	1.350164e-01	1.831917e-01	1.831917e-01	9.300079e-02	192	4	7.695854e-02	1.686095e-01	1.102283e-01	6.396066e-02	4.853145e-01	9.492848e-02	1.596151e-02	1.597339e-01	2.985264e+00	6.296254e-01	3.544378e-01	1.593674e-02	6.402559e-03	8.817822e-03	5.216088e-03	2.405446e-02	2.356446e-02	9.486715e-03	5.251292e-03	1.953968e-02	2.206832e-02	7.698933e-03	1.428879e-02	1.065334e-02	3.941759e-02	9.689555e-03	1.592115e-02	4.422246e-02	1.127962e-02	1.336724e-02	5.715422e-03	3.001930e-02	8.996026e-03	1.514904e-02	5.645352e-03	1.165555e-02	9.823725e-03	6.094775e-03
166000	-3.198695e+04	7.631771e+00	2.142013e+01	9.516053e-02	3.485530e-01	1.385748e-01	1.385748e-01	1.839763e-01	9.516053e-02	172	4	7.500299e-02	1.577882e-01	1.149970e-01	7.736337e-02	4.789111e-01	9.593730e-02	1.938255e-02	1.880549e-01	4.519077e+00	6.030238e-01	3.883804e-01	8.595769e-03	7.550103e-03	1.079839e-02	2.520663e-04	2.053890e-02	2.146358e-02	1.498619e-02	7.894082e-03	1.736619e-02	3.050522e-02	8.745092e-03	2.146719e-02	1.306650e-02	4.040456e-02	9.184172e-03	1.774265e-02	4.680897e-02	1.096754e-02	8.735911e-03	7.845369e-03	2.151777e-02	1.006654e-02	1.645460e-02	6.321685e-03	1.255320e-02	5.417891e-03	5.202782e-03
167000	-3.199287e+04	9.445014e+00	2.124332e+01	1.021964e-01	3.189356e-01	1.440329e-01	1.440329e-01	1.886058e-01	1.021964e-01	172	4	7.854482e-02	1.671208e-01	1.042270e-01	6.630782e-02	4.871854e-01	9.661430e-02	1.938255e-02	1.665126e-01	4.470461e+00	5.990423e-01	3.977293e-01	3.228369e-03	7.550103e-03	1.079839e-02	2.520663e-04	2.053890e-02	2.146358e-02	1.485330e-02	7.894082e-03	1.736619e-02	3.050522e-02	8.745092e-03	2.146719e-02	1.306650e-02	4.040456e-02	9.184172e-03	1.774265e-02	4.680897e-02	9.128397e-03	8.673520e-03	6.911851e-03	2.151777e-02	1.006654e-02	1.645460e-02	6.321685e-03	1.418157e-02	5.417891e-03	5.202782e-03
168000	-3.197489e+04	4.780968e+00	2.185577e+01	1.019718e-01	3.298882e-01	1.374859e-01	1.374859e-01	1.911963e-01	1.019718e-01	172	4	6.475582e-02	1.740807e-01	1.268693e-01	6.337338e-02	4.789425e-01	9.197828e-02	1.984984e-02	1.657208e-01	3.166244e+00	6.401475e-01	3.538748e-01	5.977767e-03	6.402559e-03	8.817822e-03	5.216088e-03	2.405446e-02	2.255355e-02	9.486715e-03	7.188396e-03	1.953968e-02	2.065523e-02	7.698933e-03	1.421172e-02	1.065334e-02	3.941759e-02	9.689555e-03	1.592115e-02	4.422246e-02	1.042106e-02	1.336724e-02	5.715422e-03	3.001930e-02	8.996026e-03	1.514904e-02	6.573077e-03	1.165555e-02	9.823725e-03	6.094775e-03
169000	-3.200244e+04	2.279810e+01	2.003046e+01	1.098781e-01	3.197931e-01	1.443747e-01	1.443747e-01	1.737776e-01	1.078020e-01	176	5	7.224922e-02	1.694418e-01	1.061418e-01	7.416281e-02	4.877323e-01	9.027212e-02	1.764942e-02	1.678782e-01	4.478643e+00	6.332015e-01	3.625656e-01	4.232903e-03	6.148652e-03	1.079839e-02	2.520663e-04	2.053890e-02	2.146358e-02	1.485330e-02	7.894082e-03	1.736619e-02	3.050522e-02	8.745092e-03	2.146719e-02	1.221795e-02	4.040456e-02	8.784541e-03	1.774265e-02	4.680897e-02	7.172490e-03	8.673520e-03	8.313302e-03	2.151777e-02	1.006654e-02	1.645460e-02	6.321685e-03	1.418157e-02	5.417891e-03	5.202782e-03
170000	-3.197833e+04	6.075850e+00	2.170941e+01	1.070452e-01	3.271098e-01	1.362842e-01	1.362842e-01	1.862315e-01	1.070452e-01	172	4	7.489621e-02	1.807257e-01	1.093367e-01	8.484451e-02	4.552392e-01	9.495775e-02	2.001604e-02	1.893772e-01	3.225623e+00	6.315508e-01	3.547510e-01	1.369822e-02	5.235272e-03	1.010952e-02	4.512054e-03	2.351771e-02	2.519689e-02	9.536762e-03	6.934896e-03	1.954795e-02	2.305817e-02	7.630118e-03	1.389774e-02	1.207303e-02	4.043137e-02	9.564487e-03	1.762836e-02	4.329110e-02	9.614787e-03	1.202733e-02	6.990493e-03	3.255126e-02	9.602235e-03	1.301906e-02	6.190283e-03	1.028176e-02	1.005102e-02	6.488602e-03
171000	-3.197441e+04	7.787204e+00	2.151832e+01	8.973379e-02	3.558606e-01	1.434404e-01	1.434404e-01	1.777911e-01	8.973379e-02	172	4	7.489621e-02	1.630412e-01	1.197334e-01	7.292613e-02	4.744453e-01	9.495775e-02	2.001604e-02	1.715775e-01	3.188111e+00	6.561769e-01	3.360053e-01	7.817797e-03	5.235272e-03	1.010952e-02	4.512054e-03	2.351771e-02	2.519689e-02	1.101172e-02	6.934896e-03	1.954795e-02	2.305817e-02	7.630118e-03	1.429337e-02	1.207303e-02	4.043137e-02	9.564487e-03	1.794951e-02	4.329110e-02	9.614787e-03	1.138446e-02	6.990493e-03	3.255126e-02	9.602235e-03	1.301906e-02	6.190283e-03	1.028176e-02	1.091651e-02	6.488602e-03
172000	-3.197215e+04	1.287368e+01	2.102306e+01	9.469089e-02	3.135113e-01	1.296089e-01	1.837490e-01	1.837490e-01	9.469089e-02	192	4	7.769444e-02	1.885102e-01	9.673487e-02	7.538393e-02	4.744453e-01	8.723130e-02	2.001604e-02	1.823462e-01	3.034388e+00	6.230755e-01	3.684053e-01	8.519136e-03	5.235272e-03	1.010952e-02	4.512054e-03	2.351771e-02	2.519689e-02	1.101172e-02	6.934896e-03	1.954795e-02	2.305817e-02	7.630118e-03	1.429337e-02	1.207303e-02	4.043137e-02	9.564487e-03	1.794951e-02	4.329110e-02	9.416589e-03	1.138446e-02	6.990493e-03	3.255126e-02	9.602235e-03	1.301906e-02	6.190283e-03	1.028176e-02	1.091651e-02	6.488602e-03
173000	-3.197681e+04	2.734995e+01	1.966620e+01	9.356794e-02	3.358468e-01	1.414944e-01	1.480192e-01	1.875037e-01	9.356794e-02	197	5	7.660679e-02	1.707566e-01	1.074365e-01	8.307905e-02	4.663659e-01	9.575518e-02	2.001604e-02	1.781915e-01	2.918852e+00	6.754283e-01	3.244717e-01	9.999000e-05	5.235272e-03	1.010952e-02	4.512054e-03	2.351771e-02	2.496353e-02	1.101172e-02	6.934896e-03	1.954795e-02	2.305817e-02	7.630118e-03	1.429337e-02	1.207303e-02	4.043137e-02	9.564487e-03	1.794951e-02	4.329110e-02	9.416589e-03	1.138446e-02	6.990493e-03	3.255126e-02	9.602235e-03	1.301906e-02	6.190283e-03	1.028176e-02	1.091651e-02	6.488602e-03
174000	-3.197925e+04	3.238378e+01	1.917313e+01	9.356794e-02	3.358468e-01	1.480538e-01	1.414598e-01	1.875037e-01	9.356794e-02	197	5	7.993986e-02	1.723144e-01	1.168218e-01	8.413748e-02	4.508238e-01	9.596272e-02	2.001604e-02	1.652118e-01	2.950529e+00	6.182451e-01	3.811970e-01	5.579018e-04	5.235272e-03	1.010952e-02	4.512054e-03	2.351771e-02	2.496353e-02	1.101172e-02	6.934896e-03	1.954795e-02	2.305817e-02	7.630118e-03	1.429337e-02	1.207303e-02	4.043137e-02	9.564487e-03	1.794951e-02	4.329110e-02	9.416589e-03	1.138446e-02	6.627993e-03	3.255126e-02	9.602235e-03	1.301906e-02	6.190283e-03	1.028176e-02	1.068375e-02	6.488602e-03
175000	-3.200437e+04	2.201197e+01	2.009810e+01	9.312755e-02	3.472101e-01	1.252495e-01	1.252495e-01	1.839139e-01	1.252495e-01	174	4	7.922845e-02	1.605339e-01	1.096863e-01	8.164849e-02	4.697397e-01	9.916311e-02	1.948755e-02	1.693853e-01	2.904372e+00	6.054245e-01	3.917609e-01	2.814526e-03	5.235272e-03	8.400866e-03	4.512054e-03	2.351771e-02	2.691605e-02	1.101172e-02	7.293786e-03	1.954795e-02	2.305817e-02	8.784370e-03	1.429337e-02	1.207303e-02	4.043137e-02	9.564487e-03	1.794951e-02	4.329110e-02	9.416589e-03	1.023020e-02	6.627993e-03	3.255126e-02	9.602235e-03	1.301906e-02	6.190283e-03	1.028176e-02	1.068375e-02	4.536083e-03
176000	-3.198984e+04	2.462862e+01	1.999662e+01	1.008477e-01	3.315516e-01	1.686614e-01	1.327416e-01	1.686614e-01	9.753633e-02	191	5	7.922845e-02	1.605339e-01	1.096863e-01	8.164849e-02	4.697397e-01	9.916311e-02	1.951252e-02	1.693853e-01	2.901881e+00	6.974242e-01	3.024758e-01	9.999000e-05	5.235272e-03	8.400866e-03	4.512054e-03	2.351771e-02	2.691605e-02	1.101172e-02	7.293786e-03	1.954795e-02	2.305817e-02	8.784370e-03	1.429337e-02	1.207303e-02	4.043137e-02	9.564487e-03	1.794951e-02	4.329110e-02	1.042105e-02	1.023020e-02	6.627993e-03	3.255126e-02	9.602235e-03	1.301906e-02	6.190283e-03	1.028176e-02	1.068375e-02	4.536083e-03
177000	-3.198257e+04	2.354501e+01	1.995559e+01	1.017446e-01	3.230671e-01	1.378357e-01	1.678041e-01	1.678041e-01	1.017446e-01	192	4	7.800587e-02	1.681572e-01	1.020630e-01	8.164849e-02	4.697397e-01	1.003857e-01	1.951252e-02	1.765292e-01	2.764255e+00	6.475677e-01	3.523323e-01	9.999000e-05	4.167010e-03	8.400866e-03	4.512054e-03	2.351771e-02	2.691605e-02	1.101172e-02	7.293786e-03	1.954795e-02	2.305817e-02	8.784370e-03	1.429337e-02	1.207303e-02	4.384230e-02	9.564487e-03	1.794951e-02	4.329110e-02	1.042105e-02	1.023020e-02	6.627993e-03	3.255126e-02	9.602235e-03	1.125405e-02	6.190283e-03	1.028176e-02	1.068375e-02	6.301094e-03
178000	-3.197944e+04	2.277115e+01	2.019667e+01	8.844828e-02	3.219095e-01	1.490797e-01	1.748078e-01	1.748078e-01	9.094688e-02	196	5	8.564370e-02	1.682783e-01	1.056108e-01	8.164849e-02	4.660708e-01	9.274787e-02	2.017001e-02	1.765292e-01	2.794046e+00	6.012898e-01	3.986102e-01	9.999004e-05	4.167010e-03	8.400866e-03	4.512054e-03	2.351771e-02	2.691605e-02	1.101172e-02	7.293786e-03	1.954795e-02	2.305817e-02	8.784370e-03	1.429337e-02	1.207303e-02	4.384230e-02	9.564487e-03	1.794951e-02	4.187082e-02	1.209050e-02	1.177345e-02	6.627993e-03	3.255126e-02	9.602235e-03	1.072879e-02	6.190283e-03	1.028176e-02	1.237177e-02	6.301094e-03
179000	-3.198173e+04	1.117040e+01	2.110926e+01	9.378332e-02	3.149357e-01	1.658326e-01	1.658326e-01	1.658326e-01	9.378332e-02	168	3	7.451001e-02	1.878659e-01	1.041512e-01	7.876879e-02	4.581998e-01	9.650431e-02	2.017001e-02	1.707509e-01	2.814131e+00	6.903068e-01	3.095932e-01	9.999000e-05	4.167010e-03	8.400866e-03	4.512054e-03	2.351771e-02	2.691605e-02	1.101172e-02	7.293786e-03	1.954795e-02	2.305817e-02	8.949863e-03	1.429337e-02	1.207303e-02	4.384230e-02	9.564487e-03	1.942736e-02	4.187082e-02	1.209050e-02	1.177345e-02	6.219461e-03	3.255126e-02	9.602235e-03	1.072879e-02	6.190283e-03	1.028176e-02	1.237177e-02	6.301094e-03
180000	-3.199280e+04	3.773519e+01	1.873651e+01	8.990661e-02	3.128014e-01	1.432936e-01	1.432936e-01	2.100338e-01	1.006709e-01	176	5	8.168794e-02	1.800111e-01	9.991209e-02	7.389798e-02	4.677082e-01	9.678263e-02	2.017001e-02	1.653686e-01	2.632560e+00	6.184687e-01	3.814314e-01	9.999000e-05	7.027872e-03	8.400866e-03	5.860271e-03	2.351771e-02	2.691605e-02	1.101172e-02	7.293786e-03	1.954795e-02	2.305817e-02	8.949863e-03	1.429337e-02	1.183160e-02	4.384230e-02	9.564487e-03	1.942736e-02	4.187082e-02	1.209050e-02	1.177345e-02	6.219461e-03	3.255126e-02	9.602235e-03	1.072879e-02	6.190283e-03	1.028176e-02	1.008558e-02	6.301094e-03
181000	-3.199244e+04	2.467720e+01	1.984412e+01	1.153095e-01	3.143404e-01	1.286336e-01	1.286336e-01	1.977734e-01	1.153095e-01	172	4	6.940249e-02	1.687881e-01	1.041078e-01	6.552661e-02	4.960356e-01	9.613942e-02	2.017001e-02	1.838747e-01	2.631873e+00	6.725387e-01	3.273613e-01	9.999000e-05	7.027872e-03	8.400866e-03	5.860271e-03	2.351771e-02	2.681982e-02	1.101172e-02	7.293786e-03	1.954795e-02	2.305817e-02	8.949863e-03	1.429337e-02	1.183160e-02	4.384230e-02	9.564487e-03	1.942736e-02	4.187082e-02	1.133386e-02	1.253010e-02	6.315691e-03	3.255126e-02	9.602235e-03	1.072879e-02	6.190283e-03	1.028176e-02	1.008558e-02	6.301094e-03
182000	-3.198884e+04	2.147260e+01	2.015744e+01	1.018697e-01	3.016378e-01	1.530234e-01	1.530234e-01	1.885759e-01	1.018697e-01	172	4	6.831988e-02	1.703938e-01	1.335692e-01	6.827020e-02	4.708053e-01	8.864160e-02	2.156387e-02	1.809948e-01	2.728726e+00	6.602195e-01	3.396805e-01	9.999000e-05	7.027872e-03	8.400866e-03	5.860271e-03	2.351771e-02	2.681982e-02	1.101172e-02	7.293786e-03	1.954795e-02	2.305817e-02	8.949863e-03	1.429337e-02	1.183160e-02	4.384230e-02	9.564487e-03	1.942736e-02	4.187082e-02	1.133386e-02	1.253010e-02	6.315691e-03	3.255126e-02	9.602235e-03	1.072879e-02	6.190283e-03	1.028176e-02	1.145335e-02	6.301094e-03
183000	-3.198060e+04	2.422782e+01	1.988038e+01	1.013362e-01	3.363958e-01	1.436632e-01	1.436632e-01	1.736054e-01	1.013362e-01	172	4	8.217503e-02	1.836760e-01	1.228996e-01	7.291819e-02	4.310015e-01	1.073297e-01	1.788316e-02	1.686466e-01	2.701494e+00	6.160144e-01	3.838856e-01	9.999000e-05	7.027872e-03	8.400866e-03	5.860271e-03	2.397973e-02	2.681982e-02	1.101172e-02	7.293786e-03	1.954795e-02	2.305817e-02	8.949863e-03	1.429337e-02	1.182682e-02	4.310013e-02	9.564487e-03	1.942736e-02	4.187082e-02	1.133386e-02	1.327227e-02	5.858450e-03	3.255126e-02	9.602235e-03	1.237444e-02	6.190283e-03	1.028176e-02	1.145335e-02	6.301094e-03
184000	-3.198641e+04	1.160156e+01	2.116256e+01	9.308984e-02	3.465648e-01	1.426864e-01	1.426864e-01	1.818826e-01	9.308984e-02	172	4	7.624089e-02	1.675783e-01	1.079354e-01	7.890134e-02	4.732856e-01	9.605838e-02	1.788316e-02	1.530815e-01	2.740677e+00	6.084133e-01	3.858653e-01	5.721411e-03	7.027872e-03	8.400866e-03	5.860271e-03	2.397973e-02	2.208442e-02	1.101172e-02	7.293786e-03	1.954795e-02	2.305817e-02	8.949863e-03	1.429337e-02	1.182682e-02	4.310013e-02	9.564487e-03	1.942736e-02	4.187082e-02	1.133386e-02	1.494521e-02	5.858450e-03	3.255126e-02	9.602235e-03	1.221507e-02	6.190283e-03	1.047650e-02	9.848801e-03	6.301094e-03
185000	-3.197936e+04	2.409017e+01	1.987855e+01	9.153441e-02	3.407579e-01	1.452573e-01	1.452573e-01	1.856587e-01	9.153441e-02	172	4	7.396325e-02	1.744594e-01	1.079354e-01	7.429789e-02	4.732856e-01	9.605838e-02	1.788316e-02	1.735243e-01	2.735094e+00	6.343417e-01	3.648077e-01	8.506226e-04	7.027872e-03	8.400866e-03	5.860271e-03	2.397973e-02	2.208442e-02	1.101172e-02	7.293786e-03	2.089626e-02	2.305817e-02	8.949863e-03	1.429337e-02	1.182682e-02	4.175183e-02	9.564487e-03	1.942736e-02	4.187082e-02	1.133386e-02	1.494521e-02	5.858450e-03	3.255126e-02	9.602235e-03	1.213830e-02	6.190283e-03	1.047650e-02	1.075418e-02	6.301094e-03
186000	-3.198244e+04	7.712858e+00	2.158645e+01	9.975017e-02	3.093053e-01	1.434171e-01	1.729851e-01	1.747923e-01	9.975017e-02	197	5	7.445463e-02	1.770828e-01	1.274213e-01	7.782323e-02	4.520564e-01	9.116164e-02	2.320728e-02	1.845547e-01	4.145133e+00	6.749817e-01	3.161910e-01	8.827322e-03	7.297148e-03	9.437516e-03	1.583298e-03	2.465488e-02	2.254193e-02	1.404189e-02	7.597541e-03	1.506456e-02	2.679521e-02	7.322461e-03	2.158991e-02	9.602995e-03	3.980481e-02	9.222646e-03	1.428757e-02	4.151790e-02	1.146325e-02	9.134161e-03	8.854359e-03	2.518053e-02	9.300858e-03	1.342194e-02	5.165677e-03	1.250779e-02	5.610781e-03	4.931571e-03
187000	-3.198314e+04	2.546020e+01	1.975388e+01	9.613689e-02	3.154250e-01	1.494891e-01	1.494891e-01	1.933231e-01	9.613689e-02	172	4	7.800110e-02	1.759212e-01	1.076969e-01	7.198868e-02	4.712320e-01	9.516015e-02	1.803546e-02	1.694675e-01	2.753798e+00	5.891409e-01	4.078178e-01	3.041330e-03	6.649129e-03	8.400866e-03	5.860271e-03	2.397973e-02	1.926236e-02	1.101172e-02	7.293786e-03	2.089626e-02	2.203825e-02	8.949863e-03	1.429337e-02	1.373658e-02	4.175183e-02	9.564487e-03	1.942736e-02	4.187082e-02	1.133386e-02	1.494521e-02	7.488421e-03	3.255126e-02	7.842854e-03	1.213830e-02	6.190283e-03	1.047650e-02	1.194628e-02	6.301094e-03
188000	-3.198264e+04	3.414958e+01	1.878341e+01	1.114043e-01	3.055925e-01	1.409472e-01	1.409472e-01	1.897045e-01	1.114043e-01	172	4	8.516051e-02	1.747849e-01	1.136448e-01	7.295350e-02	4.664641e-01	8.699218e-02	2.228525e-02	1.781504e-01	4.437227e+00	6.532608e-01	3.446802e-01	2.058929e-03	7.214184e-03	9.437516e-03	1.583298e-03	2.465488e-02	2.254193e-02	1.356762e-02	7.597541e-03	1.506456e-02	2.679521e-02	7.322461e-03	2.158991e-02	1.148855e-02	3.882801e-02	9.222646e-03	1.550722e-02	4.151790e-02	1.146325e-02	9.528003e-03	8.854359e-03	2.518053e-02	9.519643e-03	1.439873e-02	5.165677e-03	1.338868e-02	5.484776e-03	4.931571e-03
189000	-3.199429e+04	2.449870e+01	1.960364e+01	1.144787e-01	3.077611e-01	1.144787e-01	1.744014e-01	1.744014e-01	1.144787e-01	80	3	8.516051e-02	1.747849e-01	1.136448e-01	7.295350e-02	4.664641e-01	8.699218e-02	2.228525e-02	1.781504e-01	4.443363e+00	6.731056e-01	3.250966e-01	1.797787e-03	8.111591e-03	9.437516e-03	1.583298e-03	2.465488e-02	2.254193e-02	1.356762e-02	7.538186e-03	1.506456e-02	2.679521e-02	7.322461e-03	2.158991e-02	1.148855e-02	3.882801e-02	9.222646e-03	1.556658e-02	4.561147e-02	1.146325e-02	9.528003e-03	8.854359e-03	2.518053e-02	9.519643e-03	1.439873e-02	5.735995e-03	1.338868e-02	5.484776e-03	4.931571e-03
190000	-3.197965e+04	1.522638e+01	2.097113e+01	8.336891e-02	3.095618e-01	1.484153e-01	1.838331e-01	1.838331e-01	9.098778e-02	196	5	8.375603e-02	1.746860e-01	1.073163e-01	7.834840e-02	4.614351e-01	9.445816e-02	1.803546e-02	1.537161e-01	2.873959e+00	6.437312e-01	3.561688e-01	9.999000e-05	6.649129e-03	6.881588e-03	7.379549e-03	2.397973e-02	1.926236e-02	1.441887e-02	6.345139e-03	1.748911e-02	2.459727e-02	9.598781e-03	1.429337e-02	1.373658e-02	4.175183e-02	9.564487e-03	1.942736e-02	4.187082e-02	1.133386e-02	1.494521e-02	7.488421e-03	3.255126e-02	7.842854e-03	1.213830e-02	5.541366e-03	1.047650e-02	9.387261e-03	6.301094e-03
191000	-3.198361e+04	2.719310e+01	1.971767e+01	9.927186e-02	3.125593e-01	1.203428e-01	1.719860e-01	1.754972e-01	1.203428e-01	199	5	7.743526e-02	1.751310e-01	1.011342e-01	7.714679e-02	4.658168e-01	1.033360e-01	1.565560e-02	1.537161e-01	2.802381e+00	6.058436e-01	3.940564e-01	9.999003e-05	6.649129e-03	6.881588e-03	7.379549e-03	1.791341e-02	1.926236e-02	1.383682e-02	6.345139e-03	1.748911e-02	2.510709e-02	9.598781e-03	1.429337e-02	1.373658e-02	4.175183e-02	1.014654e-02	1.942736e-02	4.187082e-02	1.133386e-02	1.494521e-02	6.978597e-03	3.255126e-02	7.842854e-03	1.213830e-02	5.541366e-03	1.047650e-02	9.387261e-03	6.301094e-03
192000	-3.199753e+04	1.497168e+01	2.080593e+01	1.154330e-01	3.607399e-01	1.226954e-01	1.226954e-01	1.630033e-01	1.154330e-01	172	4	7.322083e-02	1.749196e-01	1.105261e-01	7.636365e-02	4.766979e-01	8.827199e-02	1.716015e-02	1.521382e-01	2.853281e+00	5.655228e-01	4.240085e-01	1.046865e-02	6.649129e-03	7.023128e-03	7.379549e-03	1.791341e-02	1.926236e-02	1.383682e-02	6.345139e-03	1.748911e-02	2.510709e-02	9.598781e-03	1.429337e-02	1.373658e-02	4.175183e-02	1.014654e-02	1.942736e-02	4.187082e-02	1.133386e-02	1.494521e-02	6.978597e-03	3.255126e-02	7.842854e-03	1.213830e-02	5.541366e-03	1.047650e-02	1.209311e-02	6.292245e-03
193000	-3.198078e+04	8.019938e+00	2.154609e+01	9.034552e-02	3.666399e-01	1.566118e-01	1.394455e-01	1.566118e-01	9.034552e-02	187	4	7.660329e-02	1.901028e-01	1.231652e-01	7.973447e-02	4.448620e-01	8.553228e-02	1.716015e-02	1.545766e-01	2.800101e+00	6.557100e-01	3.432584e-01	1.031605e-03	6.934025e-03	7.023128e-03	6.899413e-03	1.791341e-02	1.926236e-02	1.383682e-02	6.345139e-03	1.748911e-02	2.510709e-02	9.598781e-03	1.429337e-02	1.373658e-02	4.175183e-02	8.791147e-03	1.942736e-02	4.187082e-02	1.133386e-02	1.494521e-02	6.978597e-03	3.255126e-02	8.322990e-03	1.213830e-02	5.541366e-03	1.047650e-02	1.209311e-02	6.007350e-03
194000	-3.198325e+04	1.451866e+01	2.072354e+01	8.742500e-02	2.970381e-01	1.449531e-01	1.915794e-01	1.915794e-01	8.742500e-02	192	4	8.076754e-02	1.824935e-01	1.123839e-01	6.881187e-02	4.570876e-01	9.845568e-02	2.228525e-02	1.871638e-01	4.489785e+00	6.207103e-01	3.698659e-01	9.423840e-03	8.111591e-03	9.588743e-03	1.824638e-03	2.173386e-02	2.254193e-02	1.356762e-02	7.538186e-03	1.506456e-02	2.679521e-02	8.490198e-03	1.902508e-02	1.453479e-02	3.882801e-02	9.222646e-03	1.623447e-02	4.561147e-02	9.885093e-03	9.528003e-03	6.393167e-03	2.270825e-02	9.519643e-03	1.439873e-02	5.735995e-03	1.437467e-02	5.484776e-03	2.513432e-03
195000	-3.196799e+04	2.967532e+01	1.922291e+01	9.123499e-02	3.035670e-01	1.477821e-01	1.830905e-01	1.830905e-01	9.123499e-02	192	4	8.144399e-02	1.764346e-01	1.119133e-01	7.433282e-02	4.664794e-01	8.939588e-02	2.228525e-02	1.925698e-01	4.310923e+00	6.531355e-01	3.430281e-01	3.836372e-03	8.111591e-03	9.348896e-03	1.824638e-03	2.173386e-02	2.254193e-02	1.356762e-02	7.538186e-03	1.506456e-02	2.679521e-02	9.097590e-03	1.902508e-02	1.453479e-02	3.882801e-02	1.075312e-02	1.623447e-02	4.561147e-02	9.885093e-03	9.528003e-03	6.393167e-03	2.270825e-02	1.029196e-02	1.439873e-02	5.975843e-03	1.437467e-02	5.484776e-03	2.513432e-03
196000	-3.198238e+04	2.105874e+01	2.005214e+01	1.039724e-01	3.160527e-01	1.298750e-01	1.298750e-01	2.162524e-01	1.039724e-01	172	4	7.842538e-02	1.706545e-01	1.060890e-01	7.166637e-02	4.815929e-01	9.157175e-02	2.228525e-02	1.957647e-01	4.254215e+00	6.720039e-01	3.263224e-01	1.673774e-03	6.753839e-03	9.348896e-03	1.824638e-03	2.173386e-02	2.254193e-02	1.356762e-02	7.538186e-03	1.845714e-02	2.679521e-02	9.097590e-03	1.902508e-02	1.453479e-02	3.882801e-02	1.075312e-02	1.692476e-02	4.561147e-02	9.885093e-03	9.528003e-03	6.393167e-03	2.270825e-02	1.029196e-02	1.100615e-02	5.975843e-03	1.437467e-02	5.484776e-03	2.513432e-03
197000	-3.199645e+04	2.456362e+01	1.972785e+01	1.116883e-01	3.285520e-01	1.399923e-01	1.399923e-01	1.680868e-01	1.116883e-01	172	4	7.908122e-02	1.782840e-01	1.051204e-01	8.072735e-02	4.676565e-01	8.913052e-02	2.081139e-02	1.897365e-01	4.117229e+00	7.224820e-01	2.731858e-01	4.332150e-03	6.753839e-03	9.348896e-03	1.824638e-03	2.173386e-02	2.197069e-02	1.356762e-02	7.538186e-03	1.573404e-02	2.736645e-02	9.097590e-03	1.902508e-02	1.453479e-02	3.911477e-02	1.075312e-02	1.692476e-02	4.561147e-02	9.885093e-03	9.528003e-03	6.393167e-03	2.270825e-02	1.029196e-02	1.100615e-02	5.975843e-03	1.004311e-02	5.484776e-03	3.228112e-03
198000	-3.198551e+04	2.342385e+01	1.984922e+01	9.218427e-02	3.219496e-01	1.342787e-01	1.797016e-01	1.797016e-01	9.218427e-02	192	4	7.502671e-02	1.950012e-01	1.049966e-01	7.700985e-02	4.479132e-01	1.000524e-01	2.081139e-02	1.897365e-01	4.100435e+00	6.827039e-01	3.135406e-01	3.755456e-03	6.753839e-03	9.348896e-03	1.824638e-03	2.173386e-02	2.197069e-02	1.219087e-02	7.538186e-03	1.573404e-02	2.736645e-02	9.448313e-03	1.902508e-02	1.394596e-02	3.793682e-02	1.075312e-02	1.654561e-02	4.561147e-02	9.885093e-03	9.528003e-03	7.894371e-03	2.270825e-02	9.868880e-03	1.100615e-02	5.975843e-03	1.040475e-02	5.484776e-03	3.228112e-03
199000	-3.198147e+04	3.089170e+01	1.912486e+01	9.892823e-02	2.941109e-01	1.408182e-01	1.836072e-01	1.836072e-01	9.892823e-02	192	4	6.917895e-02	2.008489e-01	1.049966e-01	7.700985e-02	4.479132e-01	1.000524e-01	2.081139e-02	2.050057e-01	4.139415e+00	6.902458e-01	3.075047e-01	2.249510e-03	6.753839e-03	9.348896e-03	1.824638e-03	2.173386e-02	2.197069e-02	1.219087e-02	7.538186e-03	1.573404e-02	2.736645e-02	9.448313e-03	2.137013e-02	1.160091e-02	3.793682e-02	1.075312e-02	1.654561e-02	4.561147e-02	9.885093e-03	9.528003e-03	7.894371e-03	2.270825e-02	9.868880e-03	1.100615e-02	5.975843e-03	1.040475e-02	5.027307e-03	3.228112e-03
200000	-3.197741e+04	1.972677e+01	2.022261e+01	9.374816e-02	3.099532e-01	1.442645e-01	1.791430e-01	1.791430e-01	9.374816e-02	192	4	6.917895e-02	1.770376e-01	1.288080e-01	7.700985e-02	4.479132e-01	1.000524e-01	2.081139e-02	1.733496e-01	4.089058e+00	6.469939e-01	3.474825e-01	5.523549e-03	6.753839e-03	9.348896e-03	1.824638e-03	2.173386e-02	2.197069e-02	1.219087e-02	7.538186e-03	1.573404e-02	2.736645e-02	9.448313e-03	2.137013e-02	1.160091e-02	3.793682e-02	1.075312e-02	1.654561e-02	4.561147e-02	9.885093e-03	9.528003e-03	7.894371e-03	2.270825e-02	9.868880e-03	1.100615e-02	5.975843e-03	1.040475e-02	5.027307e-03	3.228112e-03
201000	-3.196708e+04	1.782373e+01	2.040701e+01	9.318052e-02	3.175575e-01	1.463857e-01	1.748479e-01	1.748479e-01	9.318052e-02	192	4	7.285011e-02	1.718914e-01	1.113851e-01	7.030084e-02	4.733068e-01	1.002658e-01	2.081139e-02	1.709889e-01	4.133928e+00	7.036802e-01	2.931582e-01	3.161556e-03	6.753839e-03	8.277512e-03	2.124080e-03	2.173386e-02	2.197069e-02	1.219087e-02	7.538186e-03	1.573404e-02	2.736645e-02	9.448313e-03	2.137013e-02	1.160091e-02	3.594304e-02	1.075312e-02	1.654561e-02	4.561147e-02	9.885093e-03	9.528003e-03	7.894371e-03	2.270825e-02	9.868880e-03	1.100615e-02	5.975843e-03	1.040475e-02	7.021089e-03	3.228112e-03
202000	-3.197681e+04	2.094024e+01	2.000310e+01	1.004730e-01	2.921159e-01	1.689793e-01	1.689793e-01	1.689793e-01	1.004730e-01	168	3	7.285011e-02	1.718914e-01	1.113851e-01	7.654352e-02	4.733068e-01	9.402314e-02	2.081139e-02	1.779211e-01	4.117734e+00	6.538969e-01	3.349441e-01	1.115899e-02	6.753839e-03	6.858234e-03	2.124080e-03	2.173386e-02	2.197069e-02	1.371291e-02	7.538186e-03	1.573404e-02	2.736645e-02	1.008548e-02	2.137013e-02	1.160091e-02	3.594304e-02	1.075312e-02	1.654561e-02	4.561147e-02	9.885093e-03	9.528003e-03	7.894371e-03	2.270825e-02	9.868880e-03	1.100615e-02	5.975843e-03	1.040475e-02	7.021089e-03	3.228112e-03
203000	-3.197047e+04	1.135001e+01	2.108563e+01	9.575278e-02	3.396032e-01	1.116614e-01	1.786149e-01	1.786149e-01	9.575278e-02	192	4	6.179375e-02	1.726974e-01	1.020512e-01	7.911608e-02	4.791065e-01	1.052352e-01	2.081139e-02	1.729132e-01	4.140414e+00	6.617861e-01	3.364820e-01	1.731874e-03	6.753839e-03	6.858234e-03	2.124080e-03	2.173386e-02	2.197069e-02	1.371291e-02	7.538186e-03	1.573404e-02	2.635225e-02	1.008548e-02	2.137013e-02	1.160091e-02	3.594304e-02	1.075312e-02	1.332952e-02	4.561147e-02	9.885093e-03	8.492523e-03	7.894371e-03	2.270825e-02	1.090436e-02	1.412182e-02	5.975843e-03	1.040475e-02	8.035291e-03	3.228112e-03
204000	-3.196783e+04	2.137758e+01	2.006941e+01	9.805188e-02	3.008746e-01	1.394564e-01	1.817826e-01	1.817826e-01	9.805188e-02	192	4	7.209537e-02	1.783565e-01	1.174240e-01	7.505597e-02	4.609457e-01	9.612249e-02	2.081139e-02	1.729132e-01	3.983498e+00	6.617861e-01	3.364820e-01	1.731874e-03	6.753839e-03	6.858234e-03	2.124080e-03	2.173386e-02	2.180774e-02	1.371291e-02	7.538186e-03	1.573404e-02	2.635225e-02	1.008548e-02	2.137013e-02	1.356950e-02	3.594304e-02	1.075312e-02	1.332952e-02	4.561147e-02	9.885093e-03	8.492523e-03	7.894371e-03	2.270825e-02	1.125479e-02	1.412182e-02	5.975843e-03	1.040475e-02	9.332859e-03	3.228112e-03
205000	-3.195884e+04	2.336200e+01	1.986386e+01	9.510345e-02	3.280485e-01	1.340608e-01	1.738419e-01	1.738419e-01	9.510345e-02	192	4	8.015823e-02	1.763308e-01	1.183448e-01	6.981916e-02	4.597578e-01	9.558927e-02	2.081139e-02	1.651234e-01	3.988352e+00	6.873810e-01	3.115888e-01	1.030123e-03	2.427142e-03	6.858234e-03	2.124080e-03	2.173386e-02	2.180774e-02	1.371291e-02	7.538186e-03	1.573404e-02	2.635225e-02	1.008548e-02	2.137013e-02	1.356950e-02	3.594304e-02	1.075312e-02	1.332952e-02	4.561147e-02	9.885093e-03	8.492523e-03	7.894371e-03	2.270825e-02	1.125479e-02	1.412527e-02	5.975843e-03	1.040475e-02	9.332859e-03	3.228112e-03
206000	-3.196561e+04	2.710249e+01	1.965851e+01	8.885151e-02	3.086296e-01	1.396188e-01	1.795059e-01	1.795059e-01	1.038882e-01	196	5	8.015823e-02	1.763819e-01	1.163810e-01	6.981916e-02	4.597578e-01	9.750185e-02	2.081139e-02	1.651234e-01	4.026392e+00	6.156351e-01	3.834739e-01	8.909903e-04	2.547706e-03	6.552590e-03	1.482680e-03	2.411693e-02	1.981224e-02	1.639088e-02	8.104842e-03	1.592270e-02	2.659044e-02	9.062002e-03	2.256546e-02	1.157527e-02	3.856830e-02	1.009573e-02	1.420902e-02	4.832279e-02	9.944899e-03	6.061036e-03	7.068691e-03	2.093009e-02	1.151944e-02	1.339315e-02	6.516238e-03	9.948882e-03	8.785811e-03	5.000128e-03
207000	-3.198369e+04	7.430477e+00	2.150622e+01	9.899490e-02	3.578414e-01	1.154793e-01	1.643447e-01	1.643447e-01	9.899490e-02	192	4	7.085869e-02	1.708078e-01	9.811898e-02	8.406126e-02	4.847887e-01	9.136463e-02	2.081139e-02	1.651234e-01	4.016225e+00	5.989945e-01	3.967900e-01	4.215449e-03	2.547706e-03	6.552590e-03	1.482680e-03	2.411693e-02	1.981224e-02	1.458160e-02	8.104842e-03	1.592270e-02	2.659044e-02	9.062002e-03	2.256546e-02	9.580436e-03	3.856830e-02	1.009573e-02	1.420902e-02	4.832279e-02	8.982343e-03	6.061036e-03	7.068691e-03	2.093009e-02	1.151944e-02	1.339315e-02	6.516238e-03	9.948882e-03	8.785811e-03	5.000128e-03
208000	-3.195895e+04	1.500552e+01	2.069295e+01	8.834183e-02	3.223006e-01	1.586831e-01	1.586831e-01	1.836495e-01	8.834183e-02	172	4	7.005137e-02	1.571495e-01	1.012741e-01	8.014205e-02	5.019695e-01	8.941348e-02	2.081139e-02	1.936249e-01	3.995643e+00	6.921855e-01	3.040722e-01	3.742321e-03	3.122304e-03	6.552590e-03	1.482680e-03	2.411693e-02	1.981224e-02	1.458160e-02	8.104842e-03	1.592270e-02	2.659044e-02	9.062002e-03	2.256546e-02	9.580436e-03	3.856830e-02	1.009573e-02	1.420902e-02	4.832279e-02	8.982343e-03	6.061036e-03	7.068691e-03	2.093009e-02	1.094485e-02	1.339315e-02	6.516238e-03	9.948882e-03	8.785811e-03	5.000128e-03
209000	-3.196204e+04	9.149491e+00	2.130786e+01	9.319780e-02	3.496653e-01	1.421110e-01	1.421110e-01	1.797172e-01	9.319780e-02	172	4	8.106073e-02	1.709807e-01	9.802032e-02	7.815064e-02	4.759308e-01	9.585676e-02	2.081139e-02	1.936249e-01	3.923102e+00	6.586913e-01	3.387413e-01	2.567385e-03	3.122304e-03	6.954363e-03	2.474182e-03	2.411693e-02	1.981224e-02	1.458160e-02	8.104842e-03	1.592270e-02	2.835085e-02	9.062002e-03	2.256546e-02	9.580436e-03	3.856830e-02	1.009573e-02	1.420902e-02	4.832279e-02	8.982343e-03	6.061036e-03	7.068691e-03	2.093009e-02	9.184440e-03	1.262100e-02	6.516238e-03	9.948882e-03	8.785811e-03	5.000128e-03
210000	-3.195315e+04	1.557243e+01	2.063750e+01	9.134587e-02	3.338471e-01	1.509310e-01	1.509310e-01	1.815992e-01	9.134587e-02	172	4	7.631552e-02	1.655505e-01	1.043408e-01	7.462777e-02	4.943834e-01	8.478197e-02	2.330424e-02	1.936249e-01	3.927448e+00	6.331746e-01	3.622480e-01	4.577394e-03	3.122304e-03	6.954363e-03	2.474182e-03	2.411693e-02	1.981224e-02	1.458160e-02	8.104842e-03	1.592270e-02	2.835085e-02	9.062002e-03	2.256546e-02	9.580436e-03	3.856830e-02	1.009573e-02	1.420902e-02	4.832279e-02	8.982343e-03	6.061036e-03	7.068691e-03	2.093009e-02	9.184440e-03	1.262100e-02	6.516238e-03	9.948882e-03	8.785811e-03	5.000128e-03
211000	-3.197248e+04	2.791806e+01	1.938672e+01	9.087652e-02	3.156878e-01	1.599089e-01	1.599089e-01	1.827414e-01	9.087652e-02	172	4	6.979515e-02	1.660914e-01	1.171109e-01	7.462777e-02	4.852878e-01	8.708700e-02	2.418982e-02	1.988963e-01	4.212926e+00	6.897920e-01	3.079629e-01	2.245107e-03	3.122304e-03	6.954363e-03	2.065067e-03	2.411693e-02	1.981224e-02	1.160467e-02	8.104842e-03	1.592270e-02	2.835085e-02	9.062002e-03	2.256546e-02	9.580436e-03	3.856830e-02	1.009573e-02	1.420902e-02	4.832279e-02	8.982343e-03	6.061036e-03	7.068691e-03	2.093009e-02	9.184440e-03	1.262100e-02	6.516238e-03	9.914194e-03	8.785811e-03	5.000128e-03
212000	-3.196108e+04	1.673059e+01	2.062668e+01	1.064183e-01	3.143478e-01	1.526817e-01	1.341865e-01	1.859474e-01	1.064183e-01	197	5	6.941171e-02	1.896335e-01	1.086457e-01	8.242188e-02	4.458136e-01	1.040736e-01	2.418982e-02	2.005786e-01	4.299866e+00	6.944824e-01	3.032845e-01	2.233094e-03	3.122304e-03	6.954363e-03	2.380805e-03	2.411693e-02	1.981224e-02	1.160467e-02	8.104842e-03	1.592270e-02	2.835085e-02	9.380383e-03	2.256546e-02	9.580436e-03	3.856830e-02	1.009573e-02	1.420902e-02	4.832279e-02	8.982343e-03	6.061036e-03	7.068691e-03	2.602704e-02	1.179847e-02	1.262100e-02	6.516238e-03	9.914194e-03	8.692660e-03	5.000128e-03
213000	-3.197301e+04	1.610355e+01	2.056440e+01	9.348813e-02	3.056008e-01	1.386314e-01	1.843958e-01	1.843958e-01	9.348813e-02	192	4	7.034065e-02	1.782975e-01	1.199269e-01	7.618836e-02	4.529989e-01	1.022477e-01	2.104276e-02	2.020054e-01	4.442193e+00	6.850402e-01	3.136198e-01	1.339992e-03	3.291150e-03	6.954363e-03	2.380805e-03	2.411693e-02	1.981224e-02	1.160467e-02	8.104842e-03	1.592270e-02	2.835085e-02	1.009466e-02	2.209434e-02	9.580436e-03	3.856830e-02	1.009573e-02	1.420902e-02	4.832279e-02	8.982343e-03	6.061036e-03	7.068691e-03	2.602704e-02	1.226958e-02	1.262100e-02	6.516238e-03	9.914194e-03	8.692660e-03	4.285851e-03
214000	-3.198072e+04	9.212466e+00	2.137746e+01	9.035809e-02	3.458798e-01	1.320201e-01	1.706920e-01	1.706920e-01	9.035809e-02	192	4	6.910529e-02	1.797601e-01	1.079966e-01	8.434631e-02	4.685791e-01	9.021254e-02	1.990148e-02	1.720763e-01	3.256116e+00	6.877551e-01	3.116136e-01	6.312822e-04	7.966967e-03	8.111030e-03	1.804472e-03	1.979276e-02	2.130583e-02	1.136194e-02	6.208519e-03	2.005120e-02	2.656440e-02	7.340292e-03	1.608595e-02	9.919445e-03	3.730062e-02	7.836628e-03	1.427773e-02	4.132709e-02	9.184991e-03	1.317739e-02	4.691842e-03	3.314845e-02	1.020665e-02	1.602706e-02	4.573184e-03	1.285361e-02	1.071952e-02	5.493590e-03
215000	-3.199203e+04	2.181755e+01	2.014518e+01	1.292754e-01	3.030447e-01	1.389283e-01	1.389283e-01	2.058516e-01	8.397166e-02	176	5	7.213346e-02	1.829169e-01	1.083177e-01	7.773648e-02	4.563994e-01	1.024961e-01	2.619113e-02	2.114682e-01	4.146605e+00	6.401361e-01	3.570819e-01	2.781924e-03	3.179860e-03	7.972116e-03	2.380805e-03	2.411693e-02	1.936409e-02	1.160467e-02	8.104842e-03	1.592270e-02	3.009423e-02	7.481536e-03	2.209434e-02	9.580436e-03	3.856830e-02	1.009573e-02	1.682215e-02	4.832279e-02	8.982343e-03	6.061036e-03	7.068691e-03	2.602704e-02	1.125183e-02	1.262100e-02	6.516238e-03	9.562299e-03	8.692660e-03	4.285851e-03
216000	-3.199037e+04	1.465757e+01	2.079370e+01	8.341704e-02	3.416177e-01	1.426446e-01	1.744518e-01	1.744518e-01	8.341704e-02	192	4	7.084797e-02	1.718858e-01	9.661574e-02	7.646147e-02	4.787569e-01	1.054321e-01	1.990148e-02	1.684524e-01	3.312808e+00	7.373564e-01	2.623079e-01	3.356734e-04	7.952797e-03	7.415133e-03	1.818641e-03	1.979276e-02	2.130583e-02	1.136194e-02	6.208519e-03	2.005120e-02	2.656440e-02	7.340292e-03	1.550637e-02	9.919445e-03	3.730062e-02	7.836628e-03	1.485731e-02	4.132709e-02	8.937459e-03	1.317739e-02	4.691842e-03	3.126209e-02	1.020665e-02	1.602706e-02	6.459546e-03	1.614107e-02	1.071952e-02	5.493590e-03
217000	-3.198014e+04	2.508599e+01	1.966099e+01	1.014189e-01	3.050903e-01	1.518038e-01	1.518038e-01	1.884643e-01	1.014189e-01	172	4	8.022691e-02	1.829169e-01	1.055734e-01	8.096939e-02	4.563994e-01	9.391409e-02	2.619113e-02	1.981634e-01	4.296298e+00	6.945574e-01	3.048357e-01	6.069612e-04	3.179860e-03	7.972116e-03	2.380805e-03	2.411693e-02	1.936409e-02	1.160467e-02	8.104842e-03	1.592270e-02	2.364703e-02	7.481536e-03	2.209434e-02	9.580436e-03	3.856830e-02	1.009573e-02	1.682215e-02	4.832279e-02	8.982343e-03	6.890920e-03	7.068691e-03	3.247423e-02	1.052873e-02	1.262100e-02	6.516238e-03	9.562299e-03	8.692660e-03	4.285851e-03
218000	-3.197381e+04	1.485229e+01	2.071592e+01	1.095528e-01	3.142602e-01	1.195660e-01	1.735341e-01	1.735341e-01	1.095528e-01	192	4	8.646844e-02	1.740017e-01	1.292814e-01	7.530592e-02	4.431140e-01	9.182861e-02	1.864130e-02	1.898064e-01	4.325904e+00	6.045599e-01	3.923778e-01	3.062291e-03	3.179860e-03	7.972116e-03	1.041238e-03	2.411693e-02	1.936409e-02	1.160467e-02	8.104842e-03	1.592270e-02	2.498660e-02	7.481536e-03	2.209434e-02	9.580436e-03	3.856830e-02	1.009573e-02	1.682215e-02	4.832279e-02	8.982343e-03	6.890920e-03	7.068691e-03	3.247423e-02	1.052873e-02	1.262100e-02	6.516238e-03	9.562299e-03	8.692660e-03	4.285851e-03
219000	-3.195852e+04	2.211292e+01	1.997098e+01	1.069167e-01	3.112600e-01	1.202318e-01	1.773374e-01	1.773374e-01	1.069167e-01	192	4	8.646844e-02	1.740017e-01	1.292814e-01	7.530592e-02	4.431140e-01	9.182861e-02	2.361065e-02	1.842976e-01	4.412567e+00	6.122935e-01	3.870415e-01	6.650121e-04	3.179860e-03	7.972116e-03	1.041238e-03	2.411693e-02	1.936409e-02	1.160467e-02	8.104842e-03	1.592270e-02	2.498660e-02	7.481536e-03	2.209434e-02	9.580436e-03	3.856830e-02	1.009573e-02	1.682215e-02	4.832279e-02	8.982343e-03	6.890920e-03	7.068691e-03	3.247423e-02	1.052873e-02	1.262100e-02	6.516238e-03	9.562299e-03	8.692660e-03	4.285851e-03
220000	-3.199017e+04	8.045973e+00	2.127195e+01	1.040331e-01	3.193035e-01	1.040331e-01	1.842986e-01	1.842986e-01	1.040331e-01	80	3	7.547433e-02	1.740181e-01	1.291504e-01	6.759134e-02	4.566132e-01	9.715263e-02	2.361065e-02	1.872898e-01	4.402424e+00	6.565213e-01	3.382146e-01	5.264101e-03	3.179860e-03	7.972116e-03	1.609088e-03	2.411693e-02	1.936409e-02	1.160467e-02	8.104842e-03	1.592270e-02	2.498660e-02	7.481536e-03	2.209434e-02	9.012587e-03	3.856830e-02	1.009573e-02	1.682215e-02	4.832279e-02	8.982343e-03	6.890920e-03	7.068691e-03	3.247423e-02	1.052873e-02	1.262100e-02	6.516238e-03	9.562299e-03	8.692660e-03	4.285851e-03
221000	-3.199948e+04	1.791902e+01	2.025463e+01	8.469312e-02	3.380553e-01	1.641862e-01	1.641862e-01	1.641862e-01	8.469312e-02	168	3	7.927160e-02	1.804771e-01	1.038590e-01	9.104106e-02	4.583461e-01	8.700516e-02	2.361065e-02	2.140975e-01	4.447797e+00	7.138950e-01	2.838970e-01	2.208036e-03	3.179860e-03	7.972116e-03	1.535342e-03	2.411693e-02	1.936409e-02	1.160467e-02	4.542318e-03	1.592270e-02	2.426838e-02	7.481536e-03	2.209434e-02	9.012587e-03	3.856830e-02	1.249843e-02	1.509801e-02	4.832279e-02	8.982343e-03	6.890920e-03	7.068691e-03	3.247423e-02	1.052873e-02	1.262100e-02	6.516238e-03	9.562299e-03	8.692660e-03	4.285851e-03
222000	-3.201107e+04	2.941650e+01	1.924713e+01	8.931475e-02	3.241243e-01	1.580385e-01	1.580385e-01	1.811692e-01	8.931475e-02	172	4	6.215723e-02	1.622859e-01	1.021757e-01	7.806993e-02	5.014262e-01	9.388509e-02	2.361065e-02	1.895438e-01	4.088238e+00	6.879344e-01	3.094527e-01	2.612973e-03	3.179860e-03	7.972116e-03	1.535342e-03	2.411693e-02	1.936409e-02	1.160467e-02	4.542318e-03	1.592270e-02	2.426838e-02	7.481536e-03	2.209434e-02	9.012587e-03	3.856830e-02	1.249843e-02	1.550895e-02	4.832279e-02	8.982343e-03	6.890920e-03	7.068691e-03	3.247423e-02	1.052873e-02	1.221007e-02	6.516238e-03	9.562299e-03	8.692660e-03	3.872808e-03
223000	-3.200014e+04	2.172967e+01	2.000397e+01	9.081985e-02	3.131172e-01	1.538952e-01	1.538952e-01	1.974528e-01	9.081985e-02	172	4	6.215723e-02	1.591031e-01	1.046988e-01	7.806993e-02	5.020859e-01	9.388509e-02	2.361065e-02	1.895438e-01	4.030864e+00	6.981813e-01	3.001572e-01	1.661479e-03	3.386915e-03	7.172712e-03	1.813247e-03	2.655941e-02	2.081584e-02	1.174067e-02	5.335599e-03	1.773953e-02	2.615356e-02	7.608903e-03	2.148757e-02	8.871033e-03	3.855716e-02	1.215834e-02	1.595231e-02	4.775529e-02	8.698741e-03	6.392402e-03	7.539695e-03	3.031670e-02	9.882034e-03	1.037273e-02	6.234094e-03	8.448949e-03	9.553041e-03	4.789303e-03
224000	-3.198903e+04	1.902054e+01	2.028290e+01	1.029536e-01	3.438007e-01	1.311639e-01	1.311639e-01	1.879643e-01	1.029536e-01	172	4	8.549642e-02	1.596565e-01	1.055192e-01	7.806993e-02	4.868328e-01	8.442524e-02	2.361065e-02	1.905607e-01	3.927266e+00	7.179294e-01	2.792932e-01	2.777345e-03	3.386915e-03	7.135910e-03	1.813247e-03	2.655941e-02	2.002657e-02	1.174067e-02	5.335599e-03	1.773953e-02	2.615356e-02	7.645705e-03	2.148757e-02	8.871033e-03	3.855716e-02	1.215834e-02	1.595231e-02	4.775529e-02	8.698741e-03	6.392402e-03	7.539695e-03	3.031670e-02	9.882034e-03	1.037273e-02	6.234094e-03	8.448949e-03	9.553041e-03	4.789303e-03
225000	-3.198669e+04	2.214779e+01	2.024878e+01	9.917462e-02	3.115163e-01	1.417888e-01	1.278115e-01	1.995336e-01	1.201752e-01	202	6	7.937205e-02	1.673234e-01	1.175725e-01	6.872826e-02	4.723118e-01	9.469204e-02	2.361065e-02	1.946064e-01	4.072564e+00	6.633613e-01	3.314001e-01	5.238600e-03	3.386915e-03	7.135910e-03	1.813247e-03	2.655941e-02	2.002657e-02	1.174067e-02	5.335599e-03	1.773953e-02	2.615356e-02	7.645705e-03	2.148757e-02	8.871033e-03	3.855716e-02	1.215834e-02	1.615744e-02	4.775529e-02	8.698741e-03	6.392402e-03	7.539695e-03	3.031670e-02	9.882034e-03	1.037273e-02	6.234094e-03	8.448949e-03	9.553041e-03	4.789303e-03
226000	-3.199368e+04	2.514308e+01	1.967213e+01	1.107014e-01	3.040969e-01	1.365038e-01	1.365038e-01	2.014927e-01	1.107014e-01	172	4	8.261870e-02	1.673234e-01	1.171217e-01	6.872826e-02	4.723118e-01	9.189618e-02	2.361065e-02	1.946064e-01	4.057025e+00	6.314341e-01	3.612517e-01	7.314210e-03	3.386915e-03	7.135910e-03	1.813247e-03	2.655941e-02	2.002657e-02	1.174067e-02	5.335599e-03	1.773953e-02	2.615356e-02	7.645705e-03	2.148757e-02	8.120510e-03	3.855716e-02	1.215834e-02	1.615744e-02	4.775529e-02	8.698741e-03	6.392402e-03	7.539695e-03	3.031670e-02	9.786673e-03	1.037273e-02	6.234094e-03	8.448949e-03	9.553041e-03	4.989483e-03
227000	-3.200371e+04	2.621157e+01	1.956005e+01	9.551115e-02	3.207521e-01	1.426603e-01	1.426603e-01	2.029051e-01	9.551115e-02	172	4	7.849415e-02	1.597417e-01	1.171217e-01	7.588828e-02	4.723118e-01	9.644241e-02	2.361065e-02	2.065502e-01	4.007632e+00	6.801876e-01	3.180574e-01	1.755026e-03	3.386915e-03	7.135910e-03	1.813247e-03	2.655941e-02	2.002657e-02	1.174067e-02	5.356248e-03	1.773953e-02	2.615356e-02	7.645705e-03	2.148757e-02	8.120510e-03	3.864070e-02	1.215834e-02	1.615744e-02	4.775529e-02	8.698741e-03	6.392402e-03	7.539695e-03	3.031670e-02	9.703129e-03	1.037273e-02	6.234094e-03	8.448949e-03	7.322867e-03	4.989483e-03
228000	-3.199487e+04	1.979376e+01	2.020447e+01	9.554616e-02	3.135952e-01	1.479600e-01	1.479600e-01	1.993924e-01	9.554616e-02	172	4	7.849415e-02	1.772187e-01	1.037791e-01	7.175388e-02	4.723118e-01	9.644241e-02	2.361065e-02	2.030571e-01	3.968064e+00	6.372209e-01	3.626791e-01	9.999000e-05	3.386915e-03	7.135910e-03	1.813247e-03	2.655941e-02	2.002657e-02	1.174067e-02	5.356248e-03	1.773953e-02	2.615356e-02	7.645705e-03	2.148757e-02	8.120510e-03	3.864070e-02	1.215834e-02	1.615744e-02	4.775529e-02	8.698741e-03	6.392402e-03	7.539695e-03	3.031670e-02	9.703129e-03	1.037273e-02	6.234094e-03	8.448949e-03	8.947842e-03	4.989483e-03
229000	-3.199329e+04	1.740457e+01	2.047172e+01	1.023179e-01	3.210098e-01	1.271910e-01	1.735817e-01	1.735817e-01	1.023179e-01	192	4	7.849415e-02	1.772187e-01	1.037791e-01	7.099156e-02	4.723118e-01	9.720473e-02	2.315643e-02	2.080342e-01	3.920481e+00	6.594457e-01	3.404543e-01	9.999000e-05	3.386915e-03	7.135910e-03	1.813247e-03	2.655941e-02	2.002657e-02	1.174067e-02	5.356248e-03	1.888345e-02	2.615356e-02	7.645705e-03	1.933622e-02	8.120510e-03	3.956296e-02	1.215834e-02	1.615744e-02	4.775529e-02	8.698741e-03	6.392402e-03	6.974904e-03	2.939445e-02	9.841013e-03	1.252407e-02	6.234094e-03	8.448949e-03	8.947842e-03	4.989483e-03
230000	-3.200464e+04	2.667373e+01	1.967868e+01	1.065290e-01	3.190295e-01	1.216883e-01	1.093124e-01	2.217525e-01	1.216883e-01	199	5	7.923584e-02	1.645322e-01	1.199770e-01	6.581481e-02	4.737047e-01	9.673541e-02	2.315643e-02	2.080342e-01	3.779207e+00	6.878532e-01	3.120468e-01	9.999001e-05	3.386915e-03	7.135910e-03	1.813247e-03	2.655941e-02	2.002657e-02	1.174067e-02	5.641482e-03	1.888345e-02	2.615356e-02	7.645705e-03	1.933622e-02	8.120510e-03	3.956296e-02	1.139082e-02	1.615744e-02	4.775529e-02	8.698741e-03	6.392402e-03	8.185620e-03	2.939445e-02	9.841013e-03	1.252407e-02	6.234094e-03	8.448949e-03	8.947842e-03	4.192845e-03
231000	-3.200785e+04	2.611137e+01	1.959927e+01	8.751454e-02	3.233124e-01	1.493361e-01	1.761612e-01	1.761612e-01	8.751454e-02	192	4	7.501663e-02	1.827289e-01	1.106423e-01	7.066222e-02	4.664299e-01	9.452000e-02	2.315643e-02	1.990451e-01	3.780426e+00	6.923024e-01	3.073749e-01	3.226977e-04	4.232803e-03	7.135910e-03	1.813247e-03	2.655941e-02	2.002657e-02	1.174067e-02	5.641482e-03	1.888345e-02	2.615356e-02	7.645705e-03	1.933622e-02	8.120510e-03	3.956296e-02	1.208744e-02	1.615744e-02	4.775529e-02	8.698741e-03	6.392402e-03	8.185620e-03	2.939445e-02	9.841013e-03	1.252407e-02	6.055364e-03	8.448949e-03	9.126572e-03	4.192845e-03
232000	-3.197499e+04	1.554688e+01	2.069311e+01	9.920092e-02	3.286807e-01	1.408258e-01	1.408258e-01	1.912658e-01	9.920092e-02	172	4	6.779371e-02	1.703508e-01	1.182476e-01	7.753181e-02	4.609842e-01	1.050918e-01	2.240634e-02	1.971432e-01	3.311460e+00	6.892502e-01	3.106498e-01	9.999000e-05	4.577590e-03	8.717457e-03	1.043090e-03	1.915984e-02	2.228333e-02	1.250917e-02	4.959323e-03	1.952719e-02	2.543043e-02	7.716673e-03	1.344929e-02	1.165044e-02	3.741554e-02	7.282802e-03	1.422370e-02	3.730023e-02	1.271614e-02	1.386627e-02	5.327060e-03	2.751922e-02	1.130987e-02	1.674511e-02	7.442573e-03	1.128104e-02	1.227082e-02	5.218750e-03
233000	-3.201433e+04	1.516874e+01	2.074634e+01	1.441994e-01	3.013776e-01	1.441994e-01	1.441994e-01	1.876715e-01	7.835270e-02	61	4	6.929023e-02	1.844985e-01	1.130725e-01	7.176891e-02	4.583272e-01	1.030426e-01	1.931755e-02	1.639348e-01	3.809879e+00	6.485437e-01	3.461471e-01	5.309149e-03	5.182779e-03	7.135910e-03	2.425889e-04	2.655941e-02	2.002657e-02	1.174067e-02	5.158187e-03	1.936674e-02	2.422591e-02	7.645705e-03	1.933622e-02	8.120510e-03	3.956296e-02	1.113746e-02	1.615744e-02	4.775529e-02	8.698741e-03	6.392402e-03	8.185620e-03	2.939445e-02	9.841013e-03	1.252407e-02	6.055364e-03	8.448949e-03	9.126572e-03	4.192845e-03
234000	-3.198087e+04	2.324288e+01	1.987732e+01	1.029039e-01	3.069305e-01	1.463083e-01	1.463083e-01	1.946452e-01	1.029039e-01	172	4	6.593584e-02	1.781440e-01	1.196011e-01	7.479784e-02	4.579417e-01	1.035795e-01	1.931755e-02	1.639348e-01	3.864675e+00	5.597885e-01	4.384476e-01	1.763866e-03	5.182779e-03	7.135910e-03	2.318281e-03	2.655941e-02	2.002657e-02	1.174067e-02	5.158187e-03	1.936674e-02	2.422591e-02	6.072671e-03	1.933622e-02	8.120510e-03	4.142045e-02	1.113746e-02	1.615744e-02	4.775529e-02	8.698741e-03	6.763135e-03	8.185620e-03	2.731876e-02	9.841013e-03	1.252407e-02	6.055364e-03	8.448949e-03	1.111394e-02	4.192845e-03
235000	-3.198481e+04	1.559433e+01	2.070023e+01	8.330765e-02	3.426079e-01	1.550172e-01	1.550172e-01	1.807424e-01	8.330765e-02	172	4	7.156333e-02	1.721965e-01	1.101943e-01	7.701339e-02	4.617033e-01	1.073292e-01	2.302733e-02	1.912113e-01	3.124740e+00	6.823802e-01	3.175198e-01	9.999000e-05	4.577590e-03	8.717457e-03	4.326482e-04	1.915984e-02	2.316386e-02	1.250917e-02	4.959323e-03	2.105174e-02	2.543043e-02	6.451399e-03	1.344929e-02	1.165044e-02	3.741554e-02	7.282802e-03	1.422370e-02	3.730023e-02	1.271614e-02	1.386627e-02	5.327060e-03	2.685350e-02	1.130987e-02	1.674511e-02	7.442573e-03	1.128104e-02	1.063747e-02	5.218750e-03
236000	-3.198224e+04	1.146453e+01	2.125517e+01	1.119694e-01	3.054123e-01	1.492776e-01	1.492776e-01	1.874033e-01	9.665988e-02	176	5	7.905377e-02	1.785999e-01	1.137514e-01	8.184556e-02	4.489363e-01	9.781297e-02	1.931755e-02	1.813343e-01	3.814805e+00	6.889072e-01	3.109928e-01	9.999000e-05	5.182779e-03	7.135910e-03	2.318281e-03	2.395682e-02	2.002657e-02	1.174067e-02	5.158187e-03	1.907954e-02	2.422591e-02	6.072671e-03	1.933622e-02	1.157726e-02	4.363724e-02	1.113746e-02	1.615744e-02	5.051639e-02	8.698741e-03	1.046385e-02	8.185620e-03	2.932501e-02	9.841013e-03	1.213813e-02	6.058609e-03	8.448949e-03	1.111394e-02	4.192845e-03
237000	-3.197830e+04	1.026815e+01	2.122255e+01	9.301724e-02	3.059995e-01	1.533254e-01	1.533254e-01	2.013152e-01	9.301724e-02	172	4	7.485163e-02	1.785999e-01	1.137514e-01	8.184556e-02	4.493419e-01	1.016095e-01	2.205929e-02	1.852753e-01	3.628332e+00	6.891031e-01	3.107969e-01	9.999000e-05	5.182779e-03	7.135910e-03	2.318281e-03	2.395682e-02	2.002657e-02	1.174067e-02	6.106287e-03	1.907954e-02	2.422591e-02	6.072671e-03	1.933622e-02	1.173831e-02	4.363724e-02	1.113746e-02	1.615744e-02	5.051639e-02	8.698741e-03	1.046385e-02	8.185620e-03	2.916397e-02	9.841013e-03	1.213813e-02	6.058609e-03	8.448949e-03	9.869555e-03	4.192845e-03
238000	-3.196399e+04	2.561466e+01	1.967128e+01	1.006730e-01	2.944679e-01	1.570901e-01	1.570901e-01	1.900058e-01	1.006730e-01	172	4	7.300769e-02	1.766843e-01	1.162253e-01	7.254304e-02	4.682322e-01	9.330743e-02	2.306070e-02	1.852753e-01	3.554630e+00	6.685272e-01	3.299674e-01	1.505498e-03	5.182779e-03	7.135910e-03	2.318281e-03	2.395682e-02	2.002657e-02	1.174067e-02	7.724374e-03	2.156290e-02	2.422591e-02	6.072671e-03	1.933622e-02	1.173831e-02	4.363724e-02	1.113746e-02	1.615744e-02	5.051639e-02	8.698741e-03	1.046385e-02	8.185620e-03	2.916397e-02	9.841013e-03	1.213813e-02	6.058609e-03	8.448949e-03	9.869555e-03	4.192845e-03
239000	-3.197714e+04	1.161422e+01	2.111747e+01	9.225640e-02	3.348105e-01	1.470657e-01	1.470657e-01	1.865453e-01	9.225640e-02	172	4	6.735186e-02	1.980932e-01	1.132283e-01	7.928753e-02	4.540617e-01	8.797744e-02	2.333110e-02	1.870237e-01	3.138811e+00	7.060010e-01	2.879127e-01	6.086369e-03	4.577590e-03	8.717457e-03	4.326482e-04	1.915984e-02	2.316386e-02	1.389546e-02	4.959323e-03	2.105174e-02	2.543043e-02	8.748787e-03	1.495410e-02	1.165044e-02	3.741554e-02	7.282802e-03	1.422370e-02	3.854829e-02	1.271614e-02	1.386627e-02	5.327060e-03	2.714825e-02	1.130987e-02	1.444772e-02	7.066936e-03	1.128104e-02	1.138600e-02	4.874265e-03
240000	-3.198334e+04	3.250799e+01	1.902207e+01	9.445683e-02	3.336318e-01	1.265109e-01	1.754718e-01	1.754718e-01	9.445683e-02	192	4	8.649929e-02	1.652926e-01	1.019000e-01	6.558145e-02	4.768800e-01	1.038467e-01	2.106475e-02	1.797608e-01	3.392340e+00	6.299713e-01	3.692498e-01	7.788941e-04	5.182779e-03	7.135910e-03	1.746734e-03	2.395682e-02	2.002657e-02	1.174067e-02	7.724374e-03	2.156290e-02	2.422591e-02	6.644218e-03	1.933622e-02	1.173831e-02	4.363724e-02	1.113746e-02	1.547634e-02	5.051639e-02	8.698741e-03	1.046385e-02	8.185620e-03	2.916397e-02	9.841013e-03	1.213813e-02	6.058609e-03	8.448949e-03	9.869555e-03	4.192845e-03
241000	-3.197909e+04	1.710793e+01	2.055621e+01	9.044248e-02	3.041384e-01	1.504223e-01	1.822772e-01	1.822772e-01	9.044248e-02	192	4	8.305390e-02	1.694423e-01	1.029681e-01	7.082662e-02	4.792218e-01	9.448724e-02	1.687642e-02	1.674601e-01	3.276082e+00	6.292762e-01	3.678603e-01	2.863504e-03	5.182779e-03	7.135910e-03	1.746734e-03	2.395682e-02	2.002657e-02	1.174067e-02	7.724374e-03	2.156290e-02	2.422591e-02	6.644218e-03	1.933622e-02	1.173831e-02	4.363724e-02	1.113746e-02	1.547634e-02	5.051639e-02	8.698741e-03	1.046385e-02	8.185620e-03	2.916397e-02	7.641304e-03	1.213813e-02	6.058609e-03	1.064866e-02	9.869555e-03	4.192845e-03
242000	-3.197689e+04	1.716676e+00	2.219232e+01	9.429826e-02	3.415828e-01	1.406895e-01	1.406895e-01	1.884417e-01	9.429826e-02	172	4	6.985642e-02	1.814026e-01	9.687320e-02	8.126629e-02	4.641306e-01	1.064709e-01	2.333110e-02	1.903621e-01	3.090608e+00	6.572747e-01	3.367136e-01	6.011746e-03	4.577590e-03	8.717457e-03	4.326482e-04	1.915984e-02	2.160399e-02	1.403696e-02	6.646908e-03	2.105174e-02	2.543043e-02	8.748787e-03	1.495410e-02	1.165044e-02	3.777295e-02	7.282802e-03	1.422370e-02	3.854829e-02	1.271614e-02	1.603933e-02	5.327060e-03	2.714825e-02	1.130987e-02	1.349494e-02	7.066936e-03	1.128104e-02	1.233878e-02	4.874265e-03
243000	-3.197670e+04	8.681632e+00	2.143539e+01	1.012919e-01	3.376642e-01	1.403788e-01	1.403788e-01	1.789944e-01	1.012919e-01	172	4	6.645622e-02	1.887434e-01	1.185835e-01	8.549226e-02	4.446465e-01	9.607821e-02	2.333110e-02	1.840187e-01	3.153925e+00	6.208418e-01	3.713969e-01	7.761353e-03	5.931456e-03	8.717457e-03	4.326482e-04	1.915984e-02	2.160399e-02	1.558033e-02	6.646908e-03	2.105174e-02	2.543043e-02	8.748787e-03	1.495410e-02	1.165044e-02	3.758538e-02	7.282802e-03	1.422370e-02	3.868246e-02	1.271614e-02	1.487303e-02	5.327060e-03	2.714825e-02	1.130987e-02	1.349494e-02	7.066936e-03	1.037379e-02	1.233878e-02	4.874265e-03
244000	-3.197294e+04	7.738533e+00	2.152332e+01	9.164525e-02	3.294475e-01	1.501412e-01	1.501412e-01	1.869796e-01	9.164525e-02	172	4	7.544877e-02	1.857196e-01	1.140001e-01	8.549226e-02	4.459194e-01	9.341993e-02	2.333110e-02	2.076818e-01	3.220626e+00	6.730112e-01	3.243365e-01	2.652211e-03	5.035724e-03	9.429263e-03	4.326482e-04	1.915984e-02	2.249972e-02	1.558033e-02	8.259834e-03	2.105174e-02	2.543043e-02	6.899983e-03	1.495410e-02	1.165044e-02	3.758538e-02	7.282802e-03	1.460096e-02	3.868246e-02	1.271614e-02	1.487303e-02	5.327060e-03	2.714825e-02	1.130987e-02	1.349494e-02	7.066936e-03	1.037379e-02	1.233878e-02	4.874265e-03
245000	-3.198037e+04	2.164895e+01	2.006778e+01	9.687954e-02	3.303910e-01	1.389861e-01	1.684319e-01	1.684319e-01	9.687954e-02	192	4	8.461105e-02	1.607507e-01	1.055482e-01	7.591587e-02	4.799938e-01	9.318032e-02	2.084427e-02	1.676781e-01	3.568730e+00	7.026537e-01	2.944367e-01	2.909538e-03	5.286567e-03	8.282677e-03	1.746734e-03	2.301767e-02	2.002657e-02	1.174067e-02	6.645198e-03	2.156290e-02	2.461660e-02	6.644218e-03	1.807804e-02	1.023048e-02	4.047235e-02	1.113746e-02	1.547634e-02	5.051639e-02	1.067955e-02	9.955497e-03	6.618643e-03	2.916397e-02	7.641304e-03	1.255834e-02	6.058609e-03	1.064866e-02	7.832003e-03	4.322881e-03
246000	-3.197454e+04	1.956210e+01	2.042507e+01	1.090200e-01	3.104574e-01	1.454130e-01	1.454130e-01	1.862742e-01	1.034225e-01	176	5	7.520610e-02	1.805692e-01	1.107453e-01	7.070941e-02	4.688952e-01	9.387474e-02	2.084427e-02	1.749905e-01	3.603248e+00	6.508841e-01	3.482057e-01	9.101696e-04	5.286567e-03	8.282677e-03	7.297396e-04	2.301767e-02	1.869610e-02	1.054847e-02	6.645198e-03	2.156290e-02	2.461660e-02	6.644218e-03	1.807804e-02	1.023048e-02	4.047235e-02	1.113746e-02	1.547634e-02	5.051639e-02	1.067955e-02	9.955497e-03	6.618643e-03	2.916397e-02	7.143313e-03	1.255834e-02	6.058609e-03	1.064866e-02	6.590880e-03	4.322881e-03
247000	-3.195997e+04	1.719478e+01	2.051325e+01	1.260198e-01	3.160792e-01	1.260198e-01	1.260198e-01	1.947513e-01	1.111102e-01	61	4	8.366507e-02	1.765524e-01	1.075872e-01	7.472626e-02	4.604363e-01	9.703277e-02	2.165305e-02	1.749905e-01	3.753046e+00	6.488159e-01	3.507870e-01	3.971599e-04	5.286567e-03	8.282677e-03	7.297396e-04	2.301767e-02	2.021712e-02	1.054847e-02	6.645198e-03	2.156290e-02	2.461660e-02	6.644218e-03	1.807804e-02	1.023048e-02	4.047235e-02	1.113746e-02	1.547634e-02	5.051639e-02	1.067955e-02	9.955497e-03	6.618643e-03	2.916397e-02	7.143313e-03	1.103733e-02	6.167809e-03	1.064866e-02	6.590880e-03	4.322881e-03
248000	-3.196488e+04	1.949636e+01	2.027460e+01	1.130381e-01	3.081927e-01	1.409419e-01	1.409419e-01	1.838475e-01	1.130381e-01	172	4	8.746861e-02	1.800652e-01	1.045799e-01	7.087945e-02	4.576308e-01	9.937598e-02	2.165305e-02	1.763363e-01	3.663709e+00	6.445163e-01	3.541519e-01	1.331821e-03	5.433126e-03	9.159412e-03	6.529301e-04	2.301767e-02	2.021712e-02	1.054847e-02	6.645198e-03	2.156290e-02	2.461660e-02	6.644218e-03	1.807804e-02	1.023048e-02	4.047235e-02	1.121427e-02	1.547634e-02	5.051639e-02	1.067955e-02	1.176472e-02	6.618643e-03	2.916397e-02	7.143313e-03	1.128092e-02	6.167809e-03	1.064866e-02	6.590880e-03	4.322881e-03
249000	-3.197337e+04	2.075672e+01	2.014739e+01	1.035993e-01	3.248897e-01	1.447425e-01	1.447425e-01	1.784267e-01	1.035993e-01	172	4	8.165928e-02	1.917732e-01	1.109039e-01	7.721145e-02	4.536402e-01	8.481190e-02	2.039470e-02	1.763363e-01	3.577581e+00	6.604028e-01	3.375629e-01	2.034351e-03	5.433126e-03	8.730153e-03	6.529301e-04	2.301767e-02	2.088739e-02	1.054847e-02	6.645198e-03	2.116554e-02	2.461660e-02	5.973943e-03	1.671359e-02	1.023048e-02	4.047235e-02	1.121427e-02	1.547634e-02	5.051639e-02	9.582622e-03	1.176472e-02	6.618643e-03	2.916397e-02	1.110666e-02	1.264537e-02	6.039075e-03	1.174558e-02	6.696449e-03	3.215560e-03
250000	-3.198003e+04	2.503968e-01	2.252595e+01	8.491865e-02	3.296747e-01	1.470046e-01	1.470046e-01	1.935876e-01	9.780979e-02	176	5	7.033753e-02	1.703593e-01	1.039829e-01	8.561839e-02	4.821286e-01	8.757322e-02	1.891382e-02	1.754674e-01	3.300612e+00	6.570223e-01	3.288315e-01	1.414624e-02	4.250002e-03	8.646961e-03	7.572738e-04	2.043303e-02	2.427515e-02	1.583512e-02	7.623967e-03	2.006445e-02	2.543752e-02	6.274141e-03	1.611954e-02	1.373739e-02	4.094377e-02	7.890919e-03	1.473544e-02	3.928881e-02	1.023298e-02	1.762667e-02	6.777606e-03	3.106119e-02	1.048364e-02	1.379957e-02	6.385849e-03	1.282362e-02	9.956305e-03	4.895415e-03
251000	-3.199266e+04	2.228397e+01	2.001580e+01	8.762634e-02	3.168770e-01	1.590452e-01	1.590452e-01	1.897799e-01	8.762634e-02	172	4	7.447418e-02	1.854635e-01	1.131529e-01	6.753610e-02	4.634361e-01	9.593718e-02	1.991782e-02	1.752731e-01	3.234585e+00	6.491258e-01	3.503029e-01	5.713186e-04	4.981986e-03	8.793576e-03	1.614181e-03	2.301767e-02	2.088739e-02	1.155630e-02	6.645198e-03	2.116554e-02	2.461660e-02	5.973943e-03	1.671359e-02	1.170755e-02	3.446104e-02	1.020644e-02	1.547634e-02	5.051639e-02	9.582622e-03	1.176472e-02	4.983659e-03	2.916397e-02	1.110666e-02	1.330419e-02	6.039075e-03	1.174558e-02	6.696449e-03	3.215560e-03
252000	-3.198522e+04	-5.505739e+00	2.300759e+01	1.026182e-01	3.205269e-01	1.417172e-01	1.417172e-01	1.908024e-01	1.026182e-01	172	4	7.117188e-02	1.574108e-01	1.139242e-01	6.902301e-02	4.910386e-01	9.743160e-02	1.891382e-02	1.754674e-01	3.175200e+00	6.338070e-01	3.638502e-01	2.342752e-03	4.250002e-03	8.646961e-03	2.164992e-03	1.922069e-02	2.427515e-02	1.583512e-02	7.623967e-03	2.006445e-02	2.543752e-02	6.274141e-03	1.611954e-02	1.373739e-02	4.094377e-02	7.890919e-03	1.473544e-02	3.850740e-02	1.023298e-02	1.762667e-02	7.559008e-03	3.106119e-02	1.048364e-02	1.379957e-02	6.385849e-03	1.282362e-02	1.047943e-02	4.895415e-03
253000	-3.198785e+04	2.100039e+01	2.033664e+01	1.018178e-01	3.265140e-01	1.290859e-01	1.648141e-01	1.648141e-01	1.129540e-01	196	5	7.321323e-02	1.777491e-01	1.056061e-01	6.655101e-02	4.875713e-01	8.930927e-02	1.991782e-02	1.670172e-01	3.111437e+00	6.663794e-01	3.315856e-01	2.034996e-03	6.108236e-03	8.793576e-03	1.614181e-03	2.301767e-02	2.088739e-02	1.155630e-02	6.645198e-03	2.116554e-02	2.379137e-02	5.973943e-03	1.671359e-02	1.170755e-02	3.446104e-02	9.302150e-03	1.286900e-02	5.051639e-02	9.582622e-03	1.176472e-02	4.983659e-03	2.916397e-02	1.110666e-02	1.330419e-02	6.039075e-03	1.203977e-02	6.696449e-03	3.215560e-03
254000	-3.198916e+04	2.269964e+01	2.002288e+01	1.025933e-01	3.063348e-01	1.346974e-01	1.768906e-01	1.768906e-01	1.025933e-01	192	4	6.577732e-02	1.862166e-01	1.289931e-01	6.790104e-02	4.595829e-01	9.152898e-02	1.991782e-02	1.589211e-01	3.032422e+00	6.110531e-01	3.844935e-01	4.453415e-03	6.108236e-03	8.793576e-03	1.614181e-03	2.301767e-02	2.088739e-02	1.155630e-02	6.645198e-03	2.116554e-02	2.379137e-02	5.973943e-03	1.671359e-02	1.170755e-02	3.446104e-02	9.302150e-03	1.286900e-02	5.051639e-02	9.582622e-03	1.176472e-02	4.983659e-03	2.916397e-02	1.110666e-02	1.330419e-02	6.039075e-03	1.203977e-02	6.696449e-03	3.215560e-03
255000	-3.199625e+04	1.711454e+01	2.061040e+01	9.994383e-02	3.237487e-01	1.356897e-01	1.703370e-01	1.703370e-01	9.994383e-02	192	4	7.994514e-02	1.788899e-01	1.029841e-01	7.899400e-02	4.637744e-01	9.541250e-02	1.991782e-02	1.589211e-01	2.751808e+00	6.226401e-01	3.716134e-01	5.746538e-03	6.108236e-03	8.793576e-03	1.614181e-03	2.301767e-02	2.088739e-02	1.155630e-02	6.645198e-03	2.116554e-02	2.205816e-02	5.973943e-03	1.671359e-02	1.170755e-02	3.446104e-02	9.302150e-03	1.286900e-02	5.175781e-02	8.341196e-03	1.176472e-02	6.716873e-03	2.916397e-02	9.715351e-03	1.330419e-02	6.039075e-03	1.203977e-02	6.696449e-03	3.215560e-03
256000	-3.199118e+04	2.027473e+01	2.044688e+01	1.240045e-01	3.143837e-01	1.451735e-01	1.451735e-01	1.908516e-01	8.041334e-02	176	5	7.075369e-02	1.942643e-01	9.818215e-02	7.614298e-02	4.541913e-01	1.064656e-01	1.880154e-02	1.653224e-01	2.646194e+00	6.448040e-01	3.528723e-01	2.323692e-03	6.108236e-03	8.793576e-03	1.614181e-03	2.301767e-02	2.088739e-02	1.155630e-02	6.645198e-03	2.116554e-02	2.205816e-02	5.973943e-03	1.671359e-02	1.170755e-02	3.446104e-02	9.302150e-03	1.291838e-02	5.175781e-02	8.341196e-03	1.176472e-02	6.716873e-03	2.916397e-02	9.715351e-03	1.330419e-02	6.039075e-03	1.203977e-02	6.696449e-03	3.215560e-03
257000	-3.198636e+04	-3.374241e+00	2.263462e+01	1.175858e-01	3.223742e-01	1.175858e-01	1.175858e-01	2.072827e-01	1.175858e-01	58	3	7.620605e-02	1.683789e-01	1.104058e-01	6.547124e-02	4.844821e-01	9.505590e-02	1.972443e-02	1.569665e-01	3.143621e+00	6.130235e-01	3.788051e-01	8.171341e-03	5.158550e-03	7.945007e-03	1.069166e-03	2.112305e-02	2.315484e-02	1.666404e-02	8.186286e-03	2.192577e-02	2.399238e-02	5.903949e-03	1.598709e-02	1.164157e-02	3.892218e-02	6.834019e-03	1.708465e-02	4.149601e-02	8.312458e-03	1.781540e-02	6.269133e-03	3.085250e-02	1.048939e-02	1.181551e-02	7.514847e-03	1.059626e-02	1.026652e-02	4.713018e-03
258000	-3.198704e+04	3.549345e+01	1.869410e+01	1.216375e-01	3.286720e-01	1.216375e-01	1.216375e-01	1.847778e-01	1.216375e-01	58	3	6.978564e-02	2.000019e-01	1.102516e-01	8.566915e-02	4.419518e-01	9.233988e-02	1.984037e-02	1.665667e-01	2.631718e+00	7.019457e-01	2.969148e-01	1.139500e-03	8.292884e-03	8.793576e-03	1.614181e-03	2.198297e-02	2.285562e-02	1.155630e-02	6.645198e-03	1.709363e-02	2.205816e-02	5.973943e-03	1.671359e-02	1.170755e-02	3.446104e-02	9.302150e-03	1.291838e-02	5.175781e-02	8.341196e-03	1.176472e-02	6.716873e-03	2.916397e-02	8.513916e-03	1.330419e-02	6.039075e-03	1.203977e-02	6.696449e-03	2.769237e-03
259000	-3.198294e+04	3.172657e+01	1.916630e+01	1.098296e-01	3.063973e-01	1.447436e-01	1.447436e-01	1.844562e-01	1.098296e-01	172	4	8.180154e-02	1.561530e-01	1.102516e-01	6.549846e-02	4.919126e-01	9.438274e-02	1.984037e-02	1.665667e-01	2.602648e+00	6.895814e-01	3.091994e-01	1.219155e-03	8.292884e-03	8.793576e-03	1.614181e-03	2.198297e-02	2.285562e-02	1.155630e-02	6.645198e-03	1.709363e-02	2.205816e-02	5.973943e-03	1.671359e-02	1.170755e-02	3.446104e-02	9.302150e-03	1.291838e-02	5.175781e-02	8.341196e-03	1.176472e-02	6.716873e-03	2.833618e-02	8.513916e-03	1.330419e-02	6.039075e-03	1.203977e-02	6.696449e-03	2.769237e-03
260000	-3.199285e+04	3.350326e+01	1.888929e+01	1.271629e-01	2.985337e-01	1.271629e-01	1.271629e-01	1.928146e-01	1.271629e-01	58	3	7.136814e-02	1.677597e-01	1.189863e-01	7.275586e-02	4.729073e-01	9.622270e-02	1.984037e-02	1.665667e-01	2.645771e+00	6.463333e-01	3.528727e-01	7.939945e-04	8.292884e-03	7.234273e-03	1.614181e-03	2.098908e-02	2.285562e-02	1.155630e-02	6.645198e-03	1.709363e-02	2.205816e-02	5.973943e-03	1.671359e-02	1.170755e-02	3.446104e-02	8.300875e-03	1.291838e-02	5.175781e-02	8.341196e-03	1.176472e-02	6.716873e-03	2.833618e-02	8.513916e-03	1.330419e-02	6.039075e-03	1.203977e-02	6.696449e-03	2.769237e-03
261000	-3.199251e+04	3.679758e+01	1.856586e+01	1.201253e-01	3.208368e-01	1.201253e-01	1.201253e-01	1.986621e-01	1.201253e-01	58	3	7.136814e-02	1.603486e-01	1.263974e-01	6.416318e-02	4.815000e-01	9.622270e-02	1.984037e-02	1.721025e-01	2.677287e+00	6.004519e-01	3.991610e-01	3.871237e-04	8.292884e-03	7.234273e-03	1.614181e-03	2.098908e-02	2.285562e-02	1.155630e-02	6.233647e-03	1.709363e-02	2.205816e-02	5.638689e-03	1.671359e-02	1.170755e-02	3.487260e-02	9.837248e-03	1.291838e-02	5.175781e-02	8.676450e-03	1.176472e-02	6.716873e-03	2.833618e-02	8.513916e-03	1.330419e-02	6.039075e-03	1.203977e-02	6.696449e-03	2.769237e-03
262000	-3.199998e+04	3.468207e+01	1.877170e+01	1.155643e-01	3.048725e-01	1.155643e-01	1.742173e-01	1.742173e-01	1.155643e-01	80	3	7.515258e-02	1.935406e-01	1.145217e-01	7.012024e-02	4.472812e-01	9.938366e-02	1.984037e-02	1.905069e-01	2.685425e+00	5.959058e-01	4.039942e-01	9.999000e-05	6.669109e-03	7.234273e-03	1.614181e-03	2.098908e-02	2.285562e-02	1.155630e-02	6.233647e-03	1.709363e-02	2.020989e-02	5.638689e-03	1.671359e-02	1.170755e-02	3.487260e-02	8.294390e-03	1.480095e-02	5.175781e-02	1.021931e-02	1.176472e-02	6.716873e-03	2.833618e-02	8.513916e-03	1.330419e-02	6.039075e-03	1.203977e-02	6.696449e-03	2.769237e-03
263000	-3.198286e+04	3.374139e+01	1.907684e+01	1.055486e-01	3.092282e-01	1.398476e-01	1.577115e-01	1.821154e-01	1.055486e-01	197	5	7.244439e-02	1.771080e-01	1.063144e-01	7.173482e-02	4.798992e-01	9.249919e-02	2.080438e-02	1.952082e-01	2.664143e+00	7.005771e-01	2.952246e-01	4.198322e-03	6.669109e-03	7.234273e-03	1.614181e-03	2.098908e-02	2.285562e-02	1.155630e-02	6.233647e-03	1.709363e-02	2.020989e-02	5.638689e-03	1.671359e-02	1.170755e-02	3.487260e-02	8.294390e-03	1.480095e-02	5.175781e-02	1.021931e-02	1.176472e-02	6.716873e-03	2.833618e-02	8.513916e-03	1.166298e-02	6.039075e-03	1.203977e-02	6.696449e-03	2.769237e-03
264000	-3.199340e+04	2.862355e+01	1.958792e+01	1.195655e-01	3.269571e-01	1.218803e-01	1.480810e-01	1.616357e-01	1.218803e-01	199	5	7.244439e-02	1.771080e-01	1.063144e-01	7.173482e-02	4.798992e-01	9.249919e-02	2.080438e-02	1.836413e-01	2.684538e+00	6.612668e-01	3.361479e-01	2.585382e-03	6.669109e-03	9.186816e-03	1.614181e-03	2.098908e-02	2.285562e-02	1.155630e-02	6.233647e-03	1.709363e-02	2.084646e-02	5.638689e-03	1.671359e-02	1.170755e-02	3.487260e-02	8.294390e-03	1.480095e-02	5.175781e-02	1.021931e-02	1.112814e-02	6.716873e-03	2.638364e-02	8.513916e-03	1.166298e-02	6.039075e-03	1.203977e-02	6.696449e-03	2.769237e-03
265000	-3.199402e+04	3.365302e+01	1.899820e+01	1.317999e-01	3.293927e-01	1.317999e-01	1.317999e-01	1.822434e-01	9.296425e-02	61	4	6.419054e-02	1.760070e-01	1.063620e-01	8.180201e-02	4.718573e-01	9.978114e-02	2.135642e-02	1.804553e-01	2.637327e+00	6.314368e-01	3.684632e-01	9.999000e-05	6.669109e-03	9.186816e-03	1.816504e-03	2.098908e-02	2.285562e-02	1.155630e-02	6.233647e-03	1.709363e-02	2.028100e-02	5.638689e-03	1.671359e-02	1.170755e-02	3.487260e-02	8.294390e-03	1.480095e-02	5.175781e-02	1.021931e-02	1.112814e-02	6.716873e-03	2.638364e-02	8.513916e-03	1.166298e-02	6.039075e-03	1.203977e-02	6.696449e-03	2.769237e-03
266000	-3.198258e+04	1.636176e+01	2.063887e+01	9.996641e-02	3.336178e-01	1.340198e-01	1.340198e-01	1.984098e-01	9.996641e-02	172	4	6.685478e-02	1.711185e-01	1.046523e-01	6.411808e-02	4.901653e-01	1.030910e-01	2.175428e-02	1.882272e-01	2.964055e+00	7.148922e-01	2.837943e-01	1.313519e-03	7.244974e-03	9.033238e-03	1.711131e-03	2.068273e-02	2.309857e-02	1.319339e-02	9.648533e-03	1.958232e-02	2.356816e-02	6.815368e-03	1.944363e-02	1.177743e-02	3.825600e-02	8.227988e-03	1.560486e-02	4.126650e-02	8.180270e-03	1.446083e-02	6.012254e-03	1.757289e-02	1.154192e-02	1.288296e-02	6.311094e-03	1.113140e-02	1.230606e-02	9.967288e-03
267000	-3.200759e+04	1.606171e+01	2.085378e+01	1.314239e-01	3.085087e-01	1.371130e-01	1.371130e-01	1.886571e-01	9.718420e-02	176	5	6.909522e-02	1.817833e-01	1.102139e-01	7.452516e-02	4.649748e-01	9.940757e-02	2.135642e-02	1.803406e-01	2.844759e+00	7.378605e-01	2.476903e-01	1.444913e-02	6.669109e-03	9.186816e-03	1.816504e-03	2.098908e-02	2.154822e-02	1.155630e-02	6.233647e-03	1.709363e-02	2.028100e-02	5.638689e-03	1.671359e-02	1.008366e-02	3.487260e-02	8.294390e-03	1.480095e-02	5.175781e-02	1.038599e-02	1.185447e-02	6.716873e-03	2.565731e-02	8.513916e-03	1.166298e-02	6.039075e-03	1.203977e-02	6.696449e-03	2.769237e-03
268000	-3.198909e+04	1.615610e+01	2.058109e+01	1.266204e-01	3.040149e-01	1.266204e-01	1.266204e-01	1.895036e-01	1.266204e-01	58	3	6.909522e-02	1.691371e-01	1.102139e-01	7.452516e-02	4.776211e-01	9.940757e-02	2.135642e-02	1.803406e-01	2.816033e+00	6.812610e-01	3.167994e-01	1.939545e-03	6.669109e-03	9.186816e-03	1.816504e-03	2.098908e-02	1.812864e-02	1.155630e-02	5.787740e-03	1.709363e-02	2.028100e-02	5.638689e-03	1.671359e-02	9.581246e-03	3.487260e-02	8.294390e-03	1.480095e-02	5.175781e-02	1.038599e-02	1.527405e-02	6.716873e-03	2.585162e-02	8.513916e-03	1.203991e-02	6.039075e-03	1.203977e-02	6.696449e-03	3.215144e-03
269000	-3.197680e+04	1.628037e+01	2.067120e+01	1.102857e-01	3.275712e-01	1.335848e-01	1.335848e-01	1.846879e-01	1.102857e-01	172	4	6.442678e-02	1.827935e-01	9.365132e-02	8.192498e-02	4.812204e-01	9.598300e-02	2.135642e-02	1.803406e-01	2.818836e+00	6.777795e-01	3.118428e-01	1.037772e-02	6.669109e-03	9.186816e-03	1.816504e-03	2.098908e-02	1.812864e-02	1.155630e-02	5.787740e-03	1.709363e-02	2.028100e-02	5.638689e-03	1.671359e-02	9.581246e-03	3.487260e-02	8.271262e-03	1.480095e-02	5.175781e-02	1.038599e-02	1.527405e-02	6.716873e-03	2.585162e-02	8.513916e-03	1.203991e-02	6.039075e-03	1.203977e-02	6.696449e-03	3.215144e-03
270000	-3.199122e+04	3.164025e+01	1.930791e+01	9.737037e-02	3.071327e-01	1.184441e-01	1.655575e-01	1.930513e-01	1.184441e-01	199	5	7.676910e-02	1.897331e-01	1.252226e-01	7.439220e-02	4.465518e-01	8.733118e-02	1.852493e-02	1.669666e-01	2.540277e+00	6.134441e-01	3.838695e-01	2.686359e-03	8.479065e-03	8.932689e-03	2.413343e-03	2.080096e-02	2.309857e-02	1.319339e-02	9.648533e-03	1.959283e-02	2.356816e-02	6.815368e-03	1.976944e-02	1.177743e-02	3.825600e-02	8.227988e-03	1.560486e-02	4.126650e-02	7.645718e-03	1.771819e-02	4.627980e-03	1.757289e-02	1.154192e-02	1.288296e-02	6.311094e-03	1.113140e-02	9.322281e-03	9.967288e-03
271000	-3.198748e+04	3.131470e+01	1.933812e+01	1.177225e-01	3.057108e-01	1.442035e-01	1.177830e-01	1.967971e-01	1.177830e-01	200	5	8.253327e-02	1.823640e-01	1.252226e-01	6.862803e-02	4.539209e-01	8.733118e-02	1.852493e-02	1.970969e-01	2.514644e+00	6.512327e-01	3.439878e-01	4.779472e-03	8.479065e-03	8.932689e-03	2.413343e-03	2.080096e-02	2.309857e-02	1.319339e-02	9.648533e-03	1.959283e-02	2.356816e-02	6.815368e-03	1.976944e-02	1.177743e-02	3.825600e-02	8.227988e-03	1.560486e-02	4.126650e-02	7.645718e-03	1.771819e-02	4.627980e-03	1.804732e-02	1.068370e-02	1.288296e-02	6.311094e-03	1.113140e-02	9.322281e-03	9.967288e-03
272000	-3.197328e+04	2.485797e+01	1.983838e+01	9.454677e-02	2.883407e-01	1.650426e-01	1.650426e-01	1.924806e-01	9.454677e-02	172	4	7.460904e-02	1.720098e-01	1.174737e-01	6.410742e-02	4.782623e-01	9.353767e-02	2.242073e-02	1.910460e-01	2.558723e+00	6.280187e-01	3.668462e-01	5.135129e-03	8.479065e-03	8.932689e-03	2.413343e-03	2.080096e-02	2.309857e-02	1.319339e-02	9.648533e-03	1.959283e-02	2.356816e-02	6.815368e-03	1.976944e-02	1.177743e-02	3.742918e-02	8.227988e-03	1.560486e-02	4.126650e-02	7.645718e-03	1.771819e-02	7.210196e-03	1.887414e-02	1.068370e-02	1.288296e-02	6.311094e-03	1.113140e-02	9.322281e-03	9.967288e-03
273000	-3.197933e+04	2.485746e+01	1.982615e+01	1.008021e-01	3.298943e-01	1.453847e-01	1.453847e-01	1.777320e-01	1.008021e-01	172	4	7.157967e-02	1.674840e-01	1.175510e-01	6.203680e-02	4.748573e-01	1.064911e-01	2.242073e-02	1.910460e-01	2.601275e+00	6.641728e-01	3.309088e-01	4.918414e-03	7.747290e-03	9.029820e-03	1.600093e-03	2.031723e-02	2.437649e-02	1.194172e-02	9.107810e-03	1.968024e-02	2.365526e-02	8.220279e-03	1.962656e-02	1.257971e-02	3.692140e-02	8.337794e-03	1.508837e-02	4.314058e-02	7.238008e-03	1.873451e-02	6.900431e-03	1.967778e-02	8.111744e-03	1.432197e-02	6.752948e-03	1.183858e-02	1.008886e-02	8.768264e-03
274000	-3.198327e+04	2.960138e+01	1.937117e+01	9.621516e-02	3.024908e-01	1.561676e-01	1.561676e-01	1.927437e-01	9.621516e-02	172	4	7.352792e-02	1.708351e-01	1.069573e-01	6.535766e-02	4.823070e-01	1.010151e-01	2.242073e-02	1.866966e-01	2.536981e+00	6.295119e-01	3.703881e-01	9.999004e-05	7.747290e-03	7.603164e-03	1.600093e-03	1.721721e-02	2.437649e-02	1.198736e-02	9.107810e-03	1.863828e-02	2.365526e-02	8.220279e-03	1.962656e-02	1.257971e-02	3.796336e-02	8.185377e-03	1.415881e-02	4.314058e-02	7.238008e-03	1.873451e-02	6.900431e-03	1.967778e-02	9.068175e-03	1.422457e-02	6.752948e-03	1.193598e-02	8.797419e-03	8.768264e-03
275000	-3.197779e+04	2.752507e+01	1.954512e+01	1.016986e-01	3.223631e-01	1.429630e-01	1.429630e-01	1.883136e-01	1.016986e-01	172	4	7.254021e-02	1.740937e-01	1.006494e-01	7.166558e-02	4.800361e-01	1.010151e-01	2.542557e-02	1.947502e-01	2.768166e+00	6.324433e-01	3.674567e-01	9.999001e-05	7.747290e-03	7.603164e-03	1.600093e-03	1.721721e-02	2.437649e-02	1.198736e-02	9.107810e-03	1.863828e-02	2.365526e-02	8.220279e-03	1.962656e-02	1.257971e-02	3.796336e-02	8.185377e-03	1.415881e-02	4.314058e-02	7.238008e-03	1.913352e-02	6.900431e-03	2.056628e-02	9.068175e-03	1.422457e-02	6.752948e-03	1.193598e-02	8.797419e-03	8.768264e-03
276000	-3.199042e+04	3.084162e+01	1.922113e+01	9.611998e-02	3.243904e-01	1.395642e-01	1.719027e-01	1.719027e-01	9.611998e-02	192	4	6.588983e-02	1.769127e-01	1.072998e-01	6.884661e-02	4.800361e-01	1.010151e-01	2.542557e-02	1.982983e-01	2.907521e+00	6.809734e-01	3.189266e-01	9.999000e-05	7.747290e-03	7.603164e-03	1.600093e-03	1.721721e-02	2.437649e-02	1.349306e-02	9.107810e-03	1.863828e-02	2.088693e-02	8.220279e-03	1.962656e-02	1.257971e-02	3.796336e-02	8.185377e-03	1.692714e-02	4.314058e-02	7.238008e-03	1.913352e-02	6.900431e-03	2.056628e-02	9.068175e-03	1.422457e-02	6.752948e-03	1.193598e-02	8.797419e-03	8.768264e-03
277000	-3.200262e+04	3.006649e+01	1.927438e+01	9.656201e-02	3.374119e-01	1.424981e-01	1.634830e-01	1.634830e-01	9.656201e-02	192	4	6.588983e-02	1.769127e-01	1.072998e-01	6.884661e-02	4.800361e-01	1.010151e-01	2.542557e-02	2.008763e-01	3.091194e+00	6.639941e-01	3.359059e-01	9.999000e-05	7.747290e-03	7.603164e-03	1.006160e-03	1.721721e-02	2.437649e-02	1.349306e-02	9.107810e-03	1.863828e-02	2.088693e-02	8.220279e-03	1.962656e-02	1.257971e-02	3.796336e-02	1.195616e-02	1.621878e-02	4.314058e-02	7.238008e-03	1.913352e-02	6.900431e-03	2.116022e-02	9.068175e-03	1.422457e-02	6.752948e-03	1.288260e-02	8.797419e-03	8.768264e-03
278000	-3.199590e+04	2.929468e+01	1.936309e+01	9.188243e-02	3.017968e-01	1.488358e-01	1.828013e-01	1.828013e-01	9.188243e-02	192	4	6.724112e-02	1.692148e-01	1.122814e-01	6.545568e-02	4.864240e-01	9.938295e-02	2.542557e-02	1.881151e-01	3.022791e+00	6.356068e-01	3.593745e-01	5.018667e-03	7.747290e-03	7.603164e-03	1.006160e-03	1.721721e-02	2.437649e-02	1.349306e-02	9.107810e-03	1.863828e-02	2.088693e-02	8.220279e-03	1.962656e-02	1.257971e-02	3.796336e-02	1.195616e-02	1.621878e-02	4.314058e-02	7.476602e-03	1.913352e-02	6.900431e-03	2.116022e-02	9.068175e-03	1.418421e-02	6.752948e-03	1.288260e-02	8.797419e-03	8.768264e-03
279000	-3.198836e+04	3.093441e+01	1.919796e+01	8.877917e-02	2.912606e-01	1.635325e-01	1.838243e-01	1.838243e-01	8.877917e-02	192	4	8.423452e-02	1.775678e-01	1.060387e-01	6.518885e-02	4.769303e-01	9.003988e-02	2.542557e-02	2.143000e-01	3.029016e+00	6.740809e-01	3.248299e-01	1.089247e-03	7.747290e-03	7.603164e-03	1.006160e-03	1.721721e-02	2.437649e-02	1.349306e-02	9.107810e-03	1.863828e-02	2.088693e-02	8.220279e-03	1.962656e-02	1.257971e-02	3.796336e-02	1.195616e-02	1.621878e-02	4.314058e-02	7.476602e-03	1.913352e-02	6.900431e-03	2.116022e-02	9.068175e-03	1.418421e-02	6.752948e-03	1.288260e-02	8.797419e-03	8.768264e-03
280000	-3.199963e+04	1.363645e+01	2.091910e+01	8.572528e-02	2.858084e-01	1.727217e-01	1.850097e-01	1.850097e-01	8.572528e-02	192	4	8.423452e-02	1.752358e-01	1.083707e-01	6.518885e-02	4.769303e-01	9.003988e-02	2.542557e-02	2.076938e-01	3.160118e+00	6.478328e-01	3.409339e-01	1.123335e-02	7.747290e-03	7.603164e-03	1.006160e-03	1.721721e-02	2.437649e-02	1.349306e-02	7.904918e-03	1.863828e-02	2.208982e-02	8.220279e-03	1.962656e-02	1.154692e-02	3.796336e-02	1.195616e-02	1.621878e-02	4.314058e-02	7.476602e-03	1.913352e-02	6.900431e-03	2.116022e-02	9.068175e-03	1.418421e-02	5.376202e-03	1.358695e-02	8.797419e-03	8.768264e-03
281000	-3.198548e+04	2.007458e+01	2.028057e+01	9.128254e-02	3.383357e-01	1.453564e-01	1.668714e-01	1.668714e-01	9.128254e-02	192	4	8.957597e-02	2.041838e-01	1.194091e-01	6.739011e-02	4.319354e-01	8.750558e-02	2.542557e-02	1.727430e-01	2.899956e+00	6.317468e-01	3.672770e-01	9.761664e-04	7.747290e-03	7.603164e-03	1.006160e-03	1.721721e-02	2.437649e-02	1.349306e-02	7.904918e-03	1.863828e-02	2.208982e-02	8.220279e-03	1.962656e-02	1.154692e-02	3.796336e-02	1.195616e-02	1.621878e-02	4.314058e-02	7.476602e-03	1.913352e-02	6.900431e-03	2.116022e-02	9.068175e-03	1.418421e-02	5.376202e-03	1.358695e-02	8.797419e-03	8.768264e-03
282000	-3.199343e+04	1.840497e+01	2.047433e+01	1.014990e-01	2.971322e-01	1.333054e-01	1.832822e-01	1.832822e-01	1.014990e-01	192	4	6.779349e-02	1.773259e-01	1.218889e-01	7.310831e-02	4.632109e-01	9.667246e-02	2.542557e-02	1.727430e-01	2.871151e+00	6.707229e-01	3.287214e-01	5.557852e-04	5.595591e-03	7.603164e-03	1.006160e-03	1.721721e-02	2.437649e-02	1.349306e-02	7.904918e-03	1.863828e-02	2.208982e-02	8.220279e-03	1.962656e-02	1.154692e-02	4.011506e-02	1.195616e-02	1.621878e-02	4.314058e-02	7.476602e-03	1.913352e-02	6.900431e-03	2.116022e-02	9.068175e-03	1.418421e-02	5.562365e-03	1.374379e-02	8.797419e-03	7.031851e-03
283000	-3.197709e+04	2.368384e+01	1.991372e+01	9.863264e-02	3.212687e-01	1.498042e-01	1.498042e-01	1.818577e-01	9.863264e-02	172	4	8.184130e-02	1.741887e-01	1.218889e-01	7.624555e-02	4.435042e-01	1.023313e-01	2.542557e-02	2.280330e-01	2.842428e+00	6.785006e-01	3.153059e-01	6.193466e-03	3.079365e-03	7.065364e-03	1.006160e-03	1.721721e-02	2.437649e-02	1.349306e-02	7.904918e-03	1.863828e-02	2.208982e-02	8.220279e-03	1.962656e-02	1.154692e-02	4.011506e-02	1.120526e-02	1.621878e-02	4.314058e-02	8.360441e-03	1.913352e-02	6.900431e-03	2.394034e-02	9.068175e-03	1.418421e-02	5.562365e-03	1.374379e-02	8.797419e-03	7.031851e-03
284000	-3.197885e+04	1.756481e+01	2.052053e+01	9.781785e-02	3.327435e-01	1.381341e-01	1.381341e-01	1.953525e-01	9.781785e-02	172	4	6.142033e-02	1.849912e-01	1.342764e-01	6.860480e-02	4.505971e-01	1.001102e-01	2.542557e-02	2.085748e-01	2.888225e+00	6.523780e-01	3.452011e-01	2.420978e-03	3.079365e-03	9.171132e-03	1.006160e-03	1.721721e-02	2.437649e-02	1.188596e-02	7.407663e-03	1.863828e-02	2.208982e-02	8.220279e-03	2.021673e-02	1.154692e-02	4.011506e-02	1.120526e-02	1.621878e-02	4.314058e-02	8.360441e-03	1.913352e-02	6.900431e-03	2.394034e-02	9.068175e-03	1.418421e-02	5.562365e-03	1.374379e-02	8.797419e-03	7.031851e-03
285000	-3.197735e+04	1.289206e+01	2.101198e+01	1.026199e-01	3.273550e-01	1.431282e-01	1.431282e-01	1.811488e-01	1.026199e-01	172	4	7.768388e-02	1.759799e-01	1.092727e-01	7.491667e-02	4.560722e-01	1.060747e-01	2.542557e-02	1.966001e-01	2.941536e+00	6.317745e-01	3.653076e-01	2.917860e-03	2.624568e-03	8.359955e-03	1.728564e-03	1.757477e-02	2.301270e-02	1.025459e-02	7.406290e-03	1.611468e-02	2.666721e-02	1.017437e-02	2.110192e-02	1.053219e-02	4.144313e-02	8.689990e-03	1.520190e-02	4.247840e-02	8.475192e-03	1.957010e-02	8.887797e-03	2.578108e-02	9.442322e-03	1.330626e-02	4.800644e-03	1.290484e-02	9.040169e-03	6.569912e-03
286000	-3.198137e+04	3.066022e+01	1.938125e+01	9.156551e-02	3.081796e-01	1.494457e-01	1.494457e-01	2.081007e-01	9.326283e-02	176	5	7.656622e-02	1.900414e-01	1.313659e-01	7.304199e-02	4.358037e-01	9.318081e-02	2.542557e-02	1.966001e-01	2.945915e+00	7.191154e-01	2.805546e-01	3.300323e-04	2.624568e-03	8.359955e-03	1.728564e-03	1.757477e-02	2.301270e-02	1.025459e-02	7.406290e-03	1.611468e-02	2.666721e-02	1.017437e-02	2.110192e-02	1.053219e-02	4.144313e-02	8.689990e-03	1.520190e-02	4.144214e-02	8.475192e-03	1.957010e-02	8.887797e-03	2.578108e-02	9.442322e-03	1.330626e-02	4.800644e-03	1.290484e-02	9.040169e-03	6.569912e-03
287000	-3.197817e+04	2.192197e+01	2.008918e+01	8.620959e-02	3.338252e-01	1.515825e-01	1.515825e-01	1.905906e-01	8.620959e-02	172	4	8.071175e-02	1.978517e-01	1.226535e-01	7.163891e-02	4.333792e-01	9.376493e-02	2.102793e-02	1.877278e-01	2.769916e+00	6.687952e-01	3.311048e-01	9.999000e-05	2.624568e-03	8.359955e-03	1.728564e-03	1.757477e-02	2.360465e-02	1.025459e-02	7.406290e-03	1.611468e-02	2.666721e-02	1.017437e-02	2.110192e-02	1.176401e-02	4.144313e-02	8.689990e-03	1.520190e-02	4.144214e-02	8.475192e-03	1.957010e-02	6.359446e-03	2.578108e-02	9.442322e-03	1.228684e-02	4.800644e-03	1.290484e-02	9.040169e-03	6.569912e-03
288000	-3.197050e+04	1.597455e+01	2.070887e+01	1.072495e-01	3.395991e-01	1.269272e-01	1.269272e-01	1.920473e-01	1.072495e-01	172	4	7.950454e-02	1.992299e-01	1.212753e-01	7.284612e-02	4.333792e-01	9.376493e-02	2.348626e-02	1.995460e-01	2.677727e+00	6.035512e-01	3.963488e-01	9.999000e-05	2.624568e-03	8.359955e-03	1.728564e-03	1.757477e-02	2.360465e-02	1.025459e-02	7.406290e-03	1.611468e-02	2.248650e-02	1.017437e-02	2.110192e-02	1.176401e-02	4.144313e-02	8.689990e-03	1.520190e-02	4.144214e-02	8.475192e-03	1.957010e-02	6.359446e-03	2.578108e-02	9.442322e-03	1.228684e-02	4.800644e-03	1.290484e-02	9.040169e-03	6.119315e-03
289000	-3.198956e+04	1.780915e+01	2.052970e+01	8.918919e-02	3.315279e-01	1.547948e-01	1.547948e-01	1.805041e-01	8.918919e-02	172	4	7.950454e-02	1.992299e-01	1.207480e-01	7.284612e-02	4.333792e-01	9.429217e-02	2.348626e-02	2.044758e-01	2.593595e+00	6.003727e-01	3.972124e-01	2.414878e-03	2.624568e-03	8.359955e-03	1.728564e-03	1.757477e-02	2.360465e-02	1.025459e-02	7.406290e-03	1.611468e-02	2.248650e-02	1.017437e-02	2.110192e-02	1.176401e-02	4.144313e-02	8.689990e-03	1.520190e-02	4.144214e-02	8.475192e-03	1.957010e-02	6.359446e-03	2.578108e-02	9.442322e-03	1.228684e-02	4.800644e-03	1.290484e-02	9.040169e-03	6.119315e-03
290000	-3.197488e+04	1.638733e+01	2.056914e+01	1.214810e-01	3.350047e-01	1.214810e-01	1.214810e-01	1.790713e-01	1.214810e-01	58	3	7.045225e-02	1.776729e-01	1.130637e-01	8.110325e-02	4.582732e-01	9.943473e-02	2.348626e-02	1.860346e-01	2.595090e+00	6.260910e-01	3.721681e-01	1.740963e-03	3.869624e-03	8.359955e-03	1.728564e-03	1.757477e-02	2.357046e-02	1.433461e-02	7.406290e-03	1.611468e-02	2.248650e-02	7.885798e-03	1.533715e-02	1.176401e-02	4.144313e-02	8.689990e-03	1.520190e-02	4.144214e-02	8.475192e-03	1.957010e-02	6.359446e-03	2.578108e-02	9.442322e-03	1.627340e-02	4.800644e-03	1.290484e-02	9.040169e-03	6.119315e-03
291000	-3.195768e+04	1.601484e+01	2.072943e+01	9.708254e-02	3.271083e-01	1.415611e-01	1.415611e-01	1.956044e-01	9.708254e-02	172	4	7.065890e-02	1.776729e-01	1.058203e-01	8.224453e-02	4.582732e-01	1.053302e-01	2.348626e-02	1.762828e-01	2.489105e+00	6.937479e-01	3.046197e-01	1.632378e-03	3.869624e-03	8.359955e-03	1.728564e-03	1.757477e-02	2.357046e-02	1.433461e-02	7.406290e-03	1.611468e-02	2.248650e-02	7.885798e-03	1.533715e-02	1.176401e-02	4.144313e-02	8.689990e-03	1.520190e-02	4.144214e-02	8.475192e-03	1.957010e-02	6.359446e-03	2.578108e-02	9.442322e-03	1.627340e-02	4.800644e-03	1.290484e-02	9.040169e-03	6.119315e-03
292000	-3.196374e+04	1.069779e+01	2.143748e+01	1.038151e-01	3.391870e-01	1.264297e-01	1.237879e-01	1.829923e-01	1.237879e-01	200	5	8.259028e-02	1.817133e-01	1.202618e-01	7.931625e-02	4.318637e-01	1.042547e-01	2.348626e-02	1.787105e-01	2.573398e+00	7.101665e-01	2.880434e-01	1.790081e-03	3.869624e-03	8.359955e-03	1.728564e-03	1.757477e-02	2.357046e-02	1.433461e-02	7.406290e-03	1.611468e-02	2.248650e-02	7.885798e-03	1.533715e-02	1.176401e-02	4.144313e-02	8.689990e-03	1.520190e-02	4.144214e-02	8.475192e-03	1.957010e-02	6.359446e-03	2.578108e-02	9.442322e-03	1.627340e-02	5.019765e-03	1.290484e-02	9.040169e-03	6.119315e-03
293000	-3.198876e+04	2.303333e+01	2.002712e+01	9.417060e-02	3.374615e-01	1.274879e-01	1.733547e-01	1.733547e-01	9.417060e-02	192	4	7.866664e-02	1.745068e-01	1.051111e-01	7.308843e-02	4.719365e-01	9.669050e-02	1.743889e-02	1.584637e-01	2.530977e+00	6.069082e-01	3.929918e-01	9.999990e-05	5.955915e-03	1.191408e-02	1.928554e-03	2.444288e-02	1.811581e-02	1.158466e-02	8.196074e-03	1.845251e-02	1.906233e-02	6.051798e-03	1.325575e-02	9.106618e-03	3.723321e-02	7.905770e-03	1.407752e-02	5.422518e-02	7.074523e-03	1.333614e-02	5.719507e-03	3.391630e-02	1.120765e-02	1.294925e-02	5.853588e-03	9.475565e-03	7.662062e-03	3.412860e-03
294000	-3.198836e+04	2.014858e+01	2.031949e+01	9.430612e-02	3.034273e-01	1.352991e-01	1.863307e-01	1.863307e-01	9.430612e-02	192	4	7.872638e-02	1.748883e-01	1.077251e-01	7.376979e-02	4.716285e-01	9.326196e-02	2.190352e-02	1.729761e-01	2.576967e+00	5.719005e-01	4.279995e-01	9.999000e-05	5.481284e-03	1.355247e-02	2.595334e-03	2.235275e-02	2.230955e-02	1.243162e-02	8.189618e-03	1.912002e-02	1.948754e-02	5.911328e-03	1.560057e-02	1.087392e-02	4.082211e-02	9.649112e-03	1.504502e-02	4.512918e-02	6.923070e-03	1.412605e-02	6.568061e-03	3.411888e-02	9.977675e-03	1.277166e-02	5.836156e-03	8.555244e-03	8.759978e-03	3.727491e-03
295000	-3.198854e+04	2.582409e+01	1.973164e+01	1.027899e-01	3.147142e-01	1.405432e-01	1.695814e-01	1.695814e-01	1.027899e-01	192	4	7.590065e-02	1.745563e-01	1.077251e-01	7.531887e-02	4.635696e-01	1.029295e-01	2.170420e-02	1.729761e-01	2.751626e+00	6.176313e-01	3.822687e-01	9.999000e-05	4.206071e-03	1.186604e-02	1.948315e-03	1.985003e-02	2.205007e-02	1.199172e-02	9.084747e-03	1.843765e-02	2.075790e-02	5.311289e-03	1.606755e-02	1.218434e-02	4.340525e-02	1.202659e-02	1.578006e-02	4.757173e-02	6.411114e-03	1.448908e-02	7.911833e-03	3.233683e-02	9.240758e-03	1.238715e-02	6.533443e-03	9.133706e-03	8.460464e-03	3.198726e-03
296000	-3.199482e+04	1.297942e+01	2.103854e+01	1.036274e-01	3.257731e-01	1.386816e-01	1.641452e-01	1.641452e-01	1.036274e-01	192	4	8.054275e-02	1.574229e-01	1.045503e-01	7.244949e-02	4.853370e-01	9.969753e-02	1.828941e-02	1.650448e-01	2.780545e+00	6.483448e-01	3.505575e-01	1.097671e-03	3.869624e-03	8.359955e-03	1.436333e-03	1.757477e-02	2.357046e-02	1.433461e-02	7.406290e-03	1.792867e-02	2.248650e-02	7.780946e-03	1.821673e-02	1.176401e-02	4.144313e-02	9.652927e-03	1.520190e-02	4.144214e-02	8.475192e-03	1.747387e-02	6.359446e-03	2.578108e-02	8.152054e-03	1.601602e-02	5.019765e-03	1.290484e-02	9.040169e-03	6.119315e-03
297000	-3.199402e+04	1.982982e+01	2.033600e+01	1.119197e-01	3.224826e-01	1.392707e-01	1.392707e-01	1.751366e-01	1.119197e-01	172	4	7.476065e-02	1.832700e-01	1.140059e-01	7.260310e-02	4.614222e-01	9.393817e-02	1.756318e-02	1.458931e-01	2.660935e+00	6.060726e-01	3.927406e-01	1.186824e-03	3.672720e-03	1.045964e-02	2.159385e-03	2.156407e-02	2.001085e-02	1.410636e-02	7.007174e-03	1.915435e-02	1.958753e-02	4.538706e-03	1.643105e-02	1.033667e-02	4.138436e-02	1.250902e-02	1.554546e-02	4.790393e-02	9.886601e-03	1.472760e-02	7.698329e-03	3.296411e-02	1.093185e-02	1.099860e-02	6.878300e-03	7.740042e-03	9.044992e-03	3.099138e-03
298000	-3.201159e+04	2.341228e+01	1.985527e+01	1.260577e-01	3.146797e-01	1.260577e-01	1.260577e-01	1.810895e-01	1.260577e-01	58	3	5.830622e-02	1.696183e-01	1.128390e-01	7.929914e-02	4.789795e-01	1.009578e-01	1.861108e-02	1.921236e-01	2.714119e+00	6.408909e-01	3.587564e-01	3.527478e-04	3.672720e-03	1.045964e-02	2.159385e-03	2.156407e-02	2.001085e-02	1.410636e-02	7.007174e-03	1.915435e-02	1.958753e-02	4.538706e-03	1.643105e-02	1.069893e-02	4.138436e-02	1.250902e-02	1.554546e-02	4.790393e-02	9.886601e-03	1.176979e-02	7.698329e-03	3.296411e-02	1.093185e-02	1.099860e-02	6.878300e-03	7.740042e-03	9.044992e-03	3.099138e-03
299000	-3.200504e+04	2.639592e+01	1.978538e+01	8.893513e-02	3.428692e-01	1.317047e-01	1.684831e-01	1.790727e-01	8.893513e-02	197	5	6.386877e-02	1.695439e-01	1.004238e-01	8.807764e-02	4.760641e-01	1.020218e-01	1.861108e-02	1.921236e-01	2.601532e+00	6.372251e-01	3.572738e-01	5.501128e-03	4.465538e-03	6.642116e-03	4.420653e-03	1.767369e-02	2.222700e-02	1.230522e-02	7.478323e-03	1.856403e-02	1.754636e-02	7.705868e-03	1.780083e-02	1.123602e-02	4.644107e-02	1.292147e-02	1.778175e-02	5.128874e-02	1.150836e-02	1.081273e-02	4.744072e-03	3.125764e-02	1.271252e-02	1.261570e-02	6.543145e-03	9.550535e-03	8.591510e-03	2.569190e-03
300000	-3.198518e+04	-8.811937e-01	2.250416e+01	8.996828e-02	3.767391e-01	1.304553e-01	1.564346e-01	1.564346e-01	8.996828e-02	192	4	7.204362e-02	1.691112e-01	1.381268e-01	5.948308e-02	4.708756e-01	9.035970e-02	2.036909e-02	1.722195e-01	2.961642e+00	7.254449e-01	2.744551e-01	9.999000e-05	4.685408e-03	8.359955e-03	2.274038e-03	1.757477e-02	2.357046e-02	1.433461e-02	6.557158e-03	1.792867e-02	2.248650e-02	9.506751e-03	1.821673e-02	1.176401e-02	4.144313e-02	9.652927e-03	1.554255e-02	4.144214e-02	6.261368e-03	1.521269e-02	6.457911e-03	2.578108e-02	8.152054e-03	1.567537e-02	4.857154e-03	1.290484e-02	6.618119e-03	6.119315e-03
301000	-3.196847e+04	8.828685e+00	2.141895e+01	8.851929e-02	3.486943e-01	1.471522e-01	1.471522e-01	1.799626e-01	8.851929e-02	172	4	7.786992e-02	1.700961e-01	1.025630e-01	7.490456e-02	4.829821e-01	9.158432e-02	2.036909e-02	1.722195e-01	3.090758e+00	6.633136e-01	3.365864e-01	9.999000e-05	4.685408e-03	8.359955e-03	2.274038e-03	1.757477e-02	2.260593e-02	1.433461e-02	6.557158e-03	1.792867e-02	2.248650e-02	9.313245e-03	1.821673e-02	1.176401e-02	4.144313e-02	9.652927e-03	1.554255e-02	4.144214e-02	6.261368e-03	1.521269e-02	6.457911e-03	2.578108e-02	8.152054e-03	1.567537e-02	5.050660e-03	1.386937e-02	6.618119e-03	6.119315e-03
302000	-3.196958e+04	2.384601e+00	2.212937e+01	9.964136e-02	3.528298e-01	1.328048e-01	1.328048e-01	1.822779e-01	9.964136e-02	172	4	7.468783e-02	1.661100e-01	1.025630e-01	7.141341e-02	4.829821e-01	1.022436e-01	2.036909e-02	1.741237e-01	3.014617e+00	6.699823e-01	3.299177e-01	9.999000e-05	4.685408e-03	7.378716e-03	2.274038e-03	1.757477e-02	2.260593e-02	1.433461e-02	6.557158e-03	1.930683e-02	2.248650e-02	9.313245e-03	1.919797e-02	1.176401e-02	4.144313e-02	8.036541e-03	1.554255e-02	4.144214e-02	6.261368e-03	1.521269e-02	5.079752e-03	2.578108e-02	8.152054e-03	1.567537e-02	5.050660e-03	1.386937e-02	6.618119e-03	6.119315e-03
303000	-3.200384e+04	3.048985e+01	1.929779e+01	1.116242e-01	3.199386e-01	1.152484e-01	1.707824e-01	1.707824e-01	1.116242e-01	192	4	7.550620e-02	1.663478e-01	9.767817e-02	7.584297e-02	4.928872e-01	9.173773e-02	1.962434e-02	1.638935e-01	2.679932e+00	6.907429e-01	3.068285e-01	2.428545e-03	4.057281e-03	8.020233e-03	4.630161e-03	1.781777e-02	2.639606e-02	1.221718e-02	7.635892e-03	1.746421e-02	2.007398e-02	7.585268e-03	1.957523e-02	1.018819e-02	4.173712e-02	1.328267e-02	1.627267e-02	4.869707e-02	1.364179e-02	1.305043e-02	5.192058e-03	2.806248e-02	1.456879e-02	1.375626e-02	7.550422e-03	1.015489e-02	7.840313e-03	2.353051e-03
304000	-3.196616e+04	1.145482e+01	2.114896e+01	1.061727e-01	3.378254e-01	1.240984e-01	1.628655e-01	1.628655e-01	1.061727e-01	192	4	7.937918e-02	1.713557e-01	1.136002e-01	7.465029e-02	4.602453e-01	1.007693e-01	2.036909e-02	1.815952e-01	3.296292e+00	6.480944e-01	3.518056e-01	9.999000e-05	4.685408e-03	9.480374e-03	7.941098e-04	1.757477e-02	2.178575e-02	1.433461e-02	6.557158e-03	1.930683e-02	2.248650e-02	9.313245e-03	2.038600e-02	1.176401e-02	4.144313e-02	8.036541e-03	1.554255e-02	4.144214e-02	6.261368e-03	1.521269e-02	5.079752e-03	2.525676e-02	8.152054e-03	1.567537e-02	4.854774e-03	1.386937e-02	6.618119e-03	4.931286e-03
305000	-3.198066e+04	3.736066e+00	2.195344e+01	9.595950e-02	3.531348e-01	1.317455e-01	1.616003e-01	1.616003e-01	9.595950e-02	192	4	7.190127e-02	1.800207e-01	9.750316e-02	7.466708e-02	4.717142e-01	1.041936e-01	2.036909e-02	1.809430e-01	3.454453e+00	6.633422e-01	3.365578e-01	9.999000e-05	4.685408e-03	9.480374e-03	7.941098e-04	1.757477e-02	2.187348e-02	1.433461e-02	5.165417e-03	2.125193e-02	2.248650e-02	9.313245e-03	2.038600e-02	1.176401e-02	4.144313e-02	8.036541e-03	1.755367e-02	4.345446e-02	6.261368e-03	1.521269e-02	5.079752e-03	2.525676e-02	9.351635e-03	1.417102e-02	4.854774e-03	1.386937e-02	6.618119e-03	4.931286e-03
306000	-3.200047e+04	2.950799e+01	1.936520e+01	8.695842e-02	3.239092e-01	1.206114e-01	1.739548e-01	1.739548e-01	1.206114e-01	194	4	8.148988e-02	1.575898e-01	1.181882e-01	6.961208e-02	4.827133e-01	9.040680e-02	1.845597e-02	1.737188e-01	3.019926e+00	6.054116e-01	3.918874e-01	2.701055e-03	3.861923e-03	8.020233e-03	1.850275e-03	1.981224e-02	2.511921e-02	1.203241e-02	7.635892e-03	1.935440e-02	2.007398e-02	7.585268e-03	1.957523e-02	1.018819e-02	4.173712e-02	1.328267e-02	1.627267e-02	4.869707e-02	1.364179e-02	1.413018e-02	5.387416e-03	2.806248e-02	1.456879e-02	1.375626e-02	7.550422e-03	1.114919e-02	7.840313e-03	3.894009e-03
307000	-3.196198e+04	2.863820e+01	1.959741e+01	7.601179e-02	3.271735e-01	1.438202e-01	1.734974e-01	1.734974e-01	1.059998e-01	196	5	7.586800e-02	1.668440e-01	1.042653e-01	7.449824e-02	4.763287e-01	1.021956e-01	1.845597e-02	1.737188e-01	2.926722e+00	6.701075e-01	3.260524e-01	3.840092e-03	4.571359e-03	8.020233e-03	3.479516e-03	1.716142e-02	2.511921e-02	1.203241e-02	7.635892e-03	1.935440e-02	2.007398e-02	7.585268e-03	1.957523e-02	1.018819e-02	4.173712e-02	1.328267e-02	1.627267e-02	4.869707e-02	1.364179e-02	1.413018e-02	8.038233e-03	2.806248e-02	1.385936e-02	1.375626e-02	7.550422e-03	1.114919e-02	7.840313e-03	3.894009e-03
308000	-3.197789e+04	2.953093e+01	1.935317e+01	8.594642e-02	3.224953e-01	1.448164e-01	1.803977e-01	1.803977e-01	8.594642e-02	192	4	7.168032e-02	1.802073e-01	1.020217e-01	7.762329e-02	4.641603e-01	1.043071e-01	1.845597e-02	1.737188e-01	2.822470e+00	6.128853e-01	3.825074e-01	4.607223e-03	4.571359e-03	7.152645e-03	3.479516e-03	1.746903e-02	2.511921e-02	1.203241e-02	7.635892e-03	1.935440e-02	2.268945e-02	7.585268e-03	1.950043e-02	1.001611e-02	4.173712e-02	1.328267e-02	1.627267e-02	4.869707e-02	1.364179e-02	1.413018e-02	8.038233e-03	2.806248e-02	1.385936e-02	1.453245e-02	7.550422e-03	1.114919e-02	7.840313e-03	3.968814e-03
309000	-3.199477e+04	1.157446e+01	2.129154e+01	9.506419e-02	3.361171e-01	1.317875e-01	1.497545e-01	1.922125e-01	9.506419e-02	197	5	7.210899e-02	1.777196e-01	1.146074e-01	7.762329e-02	4.641603e-01	9.378046e-02	1.845597e-02	1.619052e-01	2.806175e+00	6.561861e-01	3.341490e-01	9.664923e-03	4.571359e-03	7.152645e-03	3.479516e-03	1.746903e-02	2.511921e-02	1.203241e-02	7.635892e-03	1.935440e-02	2.217263e-02	7.585268e-03	1.743756e-02	1.001611e-02	4.173712e-02	1.328267e-02	1.627267e-02	4.869707e-02	1.415862e-02	1.413018e-02	8.038233e-03	2.806248e-02	1.385936e-02	1.453245e-02	7.550422e-03	1.114919e-02	7.840313e-03	3.968814e-03
310000	-3.200044e+04	1.936536e+01	2.038082e+01	8.800599e-02	3.457288e-01	1.237830e-01	1.772381e-01	1.772381e-01	8.800599e-02	192	4	8.629384e-02	1.774000e-01	1.146074e-01	7.197471e-02	4.641603e-01	8.556375e-02	1.694078e-02	1.619052e-01	2.691119e+00	5.801772e-01	4.101913e-01	9.631437e-03	4.571359e-03	7.152645e-03	3.479516e-03	1.746903e-02	2.511921e-02	1.203241e-02	7.635892e-03	1.935440e-02	2.217263e-02	7.585268e-03	1.743756e-02	1.001611e-02	4.173712e-02	1.328267e-02	1.627267e-02	4.869707e-02	1.415862e-02	1.403442e-02	8.038233e-03	2.806248e-02	1.385936e-02	1.453245e-02	7.550422e-03	1.114919e-02	7.840313e-03	3.968814e-03
311000	-3.197182e+04	-6.402516e-02	2.236209e+01	1.041971e-01	3.391678e-01	1.396490e-01	1.396490e-01	1.731399e-01	1.041971e-01	172	4	7.396275e-02	1.653074e-01	1.073196e-01	7.229523e-02	4.830896e-01	9.802546e-02	1.847517e-02	1.576900e-01	3.491499e+00	6.669154e-01	3.270480e-01	6.036581e-03	4.711756e-03	9.366986e-03	1.070720e-03	1.639252e-02	1.923550e-02	1.452059e-02	6.546518e-03	2.211802e-02	2.553048e-02	7.918822e-03	1.882335e-02	1.022877e-02	3.932488e-02	8.620011e-03	1.747969e-02	4.235055e-02	7.647757e-03	1.209534e-02	5.562068e-03	2.539064e-02	9.949612e-03	1.642884e-02	5.989869e-03	1.107222e-02	6.098964e-03	4.792471e-03
312000	-3.198801e+04	8.664945e+00	2.141077e+01	1.039693e-01	3.335582e-01	1.391800e-01	1.391800e-01	1.801432e-01	1.039693e-01	172	4	7.396275e-02	1.653074e-01	1.135656e-01	7.229523e-02	4.830896e-01	9.177947e-02	1.847517e-02	1.616195e-01	3.486161e+00	6.483353e-01	3.498953e-01	1.769419e-03	4.711756e-03	9.366986e-03	1.070720e-03	1.639252e-02	1.923550e-02	1.452059e-02	6.546518e-03	2.211802e-02	2.277891e-02	1.067039e-02	1.882335e-02	1.022877e-02	3.932488e-02	8.620011e-03	1.747969e-02	4.235055e-02	7.647757e-03	1.209534e-02	5.562068e-03	2.487177e-02	9.949612e-03	1.642884e-02	5.989869e-03	1.107222e-02	6.098964e-03	4.792471e-03
313000	-3.197124e+04	2.372425e+01	1.992473e+01	9.670171e-02	3.358108e-01	1.461518e-01	1.461518e-01	1.784821e-01	9.670171e-02	172	4	7.750727e-02	1.634225e-01	1.082665e-01	8.004677e-02	4.753909e-01	9.536609e-02	1.746970e-02	1.824409e-01	2.706676e+00	6.642032e-01	3.326084e-01	3.188365e-03	4.571359e-03	7.230838e-03	3.479516e-03	1.746903e-02	2.511921e-02	1.203241e-02	8.152599e-03	1.935440e-02	2.217263e-02	7.585268e-03	1.809376e-02	1.185406e-02	4.173712e-02	1.328267e-02	1.627267e-02	4.869707e-02	1.350241e-02	1.412633e-02	8.038233e-03	2.806248e-02	1.376745e-02	1.453245e-02	7.550422e-03	1.114919e-02	7.840313e-03	3.968814e-03
314000	-3.196189e+04	1.767515e+01	2.054263e+01	9.946711e-02	3.380974e-01	1.395820e-01	1.395820e-01	1.838044e-01	9.946711e-02	172	4	8.167138e-02	1.723357e-01	1.189920e-01	7.888550e-02	4.536482e-01	9.446728e-02	1.898261e-02	1.824409e-01	2.643089e+00	6.501275e-01	3.425025e-01	7.370006e-03	4.571359e-03	7.230838e-03	3.479516e-03	1.746903e-02	2.511921e-02	1.203241e-02	8.152599e-03	1.729049e-02	2.217263e-02	7.585268e-03	1.809376e-02	1.185406e-02	4.173712e-02	1.328267e-02	1.627267e-02	4.869707e-02	1.350241e-02	1.412633e-02	8.038233e-03	2.806248e-02	1.376745e-02	1.180501e-02	7.550422e-03	1.114919e-02	7.840313e-03	3.968814e-03
315000	-3.196776e+04	1.831194e+01	2.050417e+01	9.800294e-02	3.415492e-01	1.262727e-01	1.262727e-01	1.816297e-01	1.262727e-01	174	4	7.440489e-02	1.723357e-01	1.160261e-01	7.888550e-02	4.536482e-01	1.046996e-01	1.898261e-02	1.824409e-01	2.611793e+00	6.535188e-01	3.430178e-01	3.463377e-03	8.321840e-03	7.230838e-03	3.479516e-03	1.746903e-02	2.511921e-02	1.203241e-02	8.470306e-03	1.729049e-02	2.217263e-02	7.585268e-03	1.809376e-02	1.185406e-02	4.173712e-02	1.328267e-02	1.627267e-02	4.869707e-02	1.346279e-02	1.412633e-02	8.038233e-03	2.806248e-02	1.376745e-02	1.180501e-02	7.550422e-03	1.114919e-02	7.840313e-03	3.968814e-03
316000	-3.196471e+04	2.213318e+01	2.011834e+01	1.008389e-01	3.244547e-01	1.236320e-01	1.751178e-01	1.751178e-01	1.008389e-01	192	4	6.680019e-02	1.797237e-01	1.086381e-01	7.888550e-02	4.612529e-01	1.046996e-01	1.898261e-02	1.661453e-01	2.631861e+00	6.663663e-01	3.307000e-01	2.933694e-03	6.087045e-03	7.230838e-03	3.479516e-03	1.746903e-02	2.511921e-02	1.203241e-02	8.470306e-03	1.729049e-02	2.217263e-02	6.501441e-03	1.809376e-02	1.185406e-02	4.173712e-02	1.328267e-02	1.627267e-02	4.869707e-02	1.346279e-02	1.425696e-02	8.038233e-03	2.806248e-02	1.376745e-02	1.180501e-02	7.722159e-03	1.114919e-02	7.840313e-03	3.968814e-03
317000	-3.197348e+04	6.085091e+00	2.186722e+01	1.028435e-01	3.137460e-01	1.465516e-01	1.744745e-01	1.744745e-01	8.790996e-02	196	5	8.616594e-02	1.646285e-01	1.211989e-01	6.841239e-02	4.683372e-01	9.125715e-02	2.047728e-02	1.720944e-01	3.639642e+00	6.036748e-01	3.914088e-01	4.916454e-03	4.711756e-03	9.366986e-03	1.070720e-03	1.639252e-02	1.903037e-02	1.260781e-02	4.865591e-03	2.144424e-02	2.413441e-02	9.205338e-03	1.890535e-02	1.261143e-02	3.932488e-02	8.945431e-03	1.747969e-02	4.099763e-02	8.903283e-03	1.209534e-02	6.153710e-03	2.431660e-02	8.616058e-03	1.642884e-02	4.825468e-03	1.107222e-02	7.283522e-03	4.156571e-03
318000	-3.196627e+04	9.206267e-02	2.241489e+01	8.427684e-02	3.513692e-01	1.610446e-01	1.610446e-01	1.610446e-01	8.122027e-02	171	4	8.616594e-02	1.636854e-01	1.211989e-01	6.532985e-02	4.683372e-01	9.528275e-02	2.047728e-02	1.748760e-01	3.572161e+00	6.601418e-01	3.377834e-01	2.074826e-03	4.711756e-03	9.366986e-03	1.070720e-03	1.639252e-02	1.903037e-02	1.260781e-02	4.865591e-03	2.144424e-02	2.413441e-02	9.205338e-03	1.890535e-02	1.261143e-02	3.932488e-02	8.945431e-03	1.747969e-02	4.099763e-02	8.903283e-03	1.209534e-02	6.153710e-03	2.431660e-02	8.616058e-03	1.642884e-02	4.825468e-03	1.107222e-02	7.283522e-03	4.156571e-03
319000	-3.197794e+04	3.025537e+01	1.946139e+01	1.023497e-01	3.322428e-01	1.207107e-01	1.660955e-01	1.660955e-01	1.125058e-01	196	5	7.857084e-02	1.720762e-01	1.154211e-01	6.981822e-02	4.764856e-01	8.762802e-02	2.116149e-02	1.742087e-01	2.655873e+00	6.381221e-01	3.592770e-01	2.600819e-03	6.087045e-03	1.000715e-02	3.479516e-03	1.746903e-02	2.511921e-02	1.086568e-02	8.470306e-03	1.889724e-02	2.217263e-02	5.526418e-03	1.809376e-02	1.120955e-02	4.099817e-02	1.328267e-02	1.627267e-02	4.962585e-02	1.346279e-02	1.425696e-02	5.490190e-03	2.806248e-02	1.099114e-02	1.254396e-02	7.722159e-03	1.114919e-02	7.891439e-03	4.291493e-03
320000	-3.197999e+04	2.613861e+01	1.977395e+01	8.385201e-02	3.252776e-01	1.604036e-01	1.604036e-01	1.604036e-01	1.096594e-01	171	4	8.080607e-02	1.779200e-01	1.023555e-01	7.143712e-02	4.816556e-01	8.582561e-02	2.116282e-02	1.742087e-01	2.554491e+00	6.896654e-01	3.061205e-01	4.214143e-03	6.087045e-03	1.000715e-02	3.479516e-03	1.746903e-02	2.511921e-02	1.295429e-02	8.470306e-03	1.889724e-02	2.005195e-02	5.526418e-03	1.809376e-02	1.120955e-02	4.099817e-02	1.113673e-02	1.814669e-02	4.962585e-02	1.158876e-02	1.425696e-02	5.490190e-03	2.806248e-02	1.099114e-02	1.254396e-02	7.722159e-03	1.114919e-02	7.891439e-03	4.291493e-03
321000	-3.199050e+04	1.682863e+01	2.053806e+01	9.971389e-02	3.297008e-01	1.345636e-01	1.345636e-01	2.017442e-01	9.971389e-02	172	4	6.538749e-02	1.924643e-01	1.249381e-01	8.192951e-02	4.355068e-01	9.977369e-02	2.047284e-02	1.817972e-01	3.524545e+00	6.677884e-01	3.317021e-01	5.094330e-04	4.711756e-03	9.366986e-03	2.035492e-03	1.544066e-02	1.903037e-02	1.260781e-02	6.529203e-03	2.144424e-02	2.413441e-02	9.205338e-03	1.890535e-02	1.094782e-02	3.932488e-02	8.309508e-03	1.747969e-02	4.099763e-02	8.903283e-03	1.209534e-02	6.114518e-03	2.431660e-02	8.616058e-03	1.642884e-02	4.825468e-03	1.107222e-02	6.708849e-03	4.156571e-03
322000	-3.198314e+04	3.213427e+01	1.925187e+01	9.832685e-02	3.192923e-01	1.464087e-01	1.464087e-01	1.781007e-01	1.114627e-01	176	5	9.269216e-02	1.672891e-01	1.233409e-01	8.617650e-02	4.332698e-01	9.723149e-02	1.901172e-02	1.742087e-01	2.817651e+00	6.116445e-01	3.882555e-01	9.999000e-05	6.087045e-03	1.000715e-02	3.036842e-03	1.746903e-02	2.511921e-02	1.295429e-02	7.485552e-03	1.889724e-02	2.317639e-02	6.408060e-03	1.809376e-02	1.109377e-02	4.099817e-02	1.113673e-02	1.814669e-02	4.962585e-02	1.158876e-02	1.425696e-02	5.490190e-03	2.806248e-02	1.099114e-02	1.383103e-02	4.597725e-03	1.114919e-02	7.891439e-03	4.291493e-03
323000	-3.199089e+04	2.834746e+01	1.962459e+01	9.133078e-02	3.329073e-01	1.501755e-01	1.501755e-01	1.741163e-01	1.012946e-01	176	5	7.354898e-02	1.957904e-01	1.231464e-01	7.005866e-02	4.556323e-01	8.182329e-02	1.901172e-02	1.508874e-01	2.801627e+00	6.359137e-01	3.639863e-01	9.999000e-05	6.087045e-03	1.000715e-02	3.036842e-03	1.746903e-02	2.511921e-02	1.295429e-02	6.919267e-03	1.889724e-02	2.317639e-02	6.408060e-03	1.809376e-02	1.109377e-02	4.099817e-02	1.113673e-02	1.814669e-02	4.962585e-02	1.158876e-02	1.425696e-02	5.490190e-03	2.806248e-02	1.099114e-02	1.383103e-02	4.597725e-03	1.114919e-02	7.891439e-03	4.291493e-03
324000	-3.198421e+04	3.524211e+01	1.883150e+01	1.014391e-01	3.188324e-01	1.532231e-01	1.532231e-01	1.718433e-01	1.014391e-01	172	4	6.958145e-02	1.997579e-01	1.231464e-01	6.730717e-02	4.556323e-01	8.457477e-02	1.901172e-02	1.508874e-01	2.615837e+00	6.371194e-01	3.598815e-01	2.999156e-03	2.356027e-03	1.000715e-02	3.036842e-03	1.746903e-02	2.511921e-02	1.295429e-02	6.919267e-03	1.889724e-02	2.328781e-02	6.408060e-03	1.809376e-02	1.109377e-02	4.099817e-02	1.113673e-02	1.814669e-02	4.962585e-02	8.550164e-03	1.425696e-02	5.799763e-03	2.821067e-02	1.068157e-02	1.295774e-02	5.580261e-03	1.114919e-02	7.891439e-03	4.291493e-03
325000	-3.197482e+04	2.249292e+01	2.006255e+01	1.022946e-01	3.325688e-01	1.385505e-01	1.385505e-01	1.857410e-01	1.022946e-01	172	4	8.226988e-02	1.964524e-01	1.067111e-01	6.918553e-02	4.428519e-01	1.025292e-01	1.901172e-02	1.872059e-01	2.585851e+00	6.432377e-01	3.529474e-01	3.814838e-03	2.356027e-03	1.000715e-02	3.036842e-03	1.746903e-02	2.511921e-02	1.295429e-02	6.919267e-03	1.889724e-02	2.403939e-02	6.408060e-03	1.809376e-02	1.109377e-02	4.099817e-02	1.113673e-02	1.814669e-02	4.962585e-02	8.550164e-03	1.425696e-02	5.799763e-03	2.821067e-02	1.068157e-02	1.481170e-02	5.959275e-03	1.114919e-02	7.891439e-03	3.912480e-03
326000	-3.198036e+04	2.236096e+01	1.995110e+01	9.826140e-02	3.214527e-01	1.606748e-01	1.606748e-01	1.606748e-01	9.826140e-02	168	3	7.886161e-02	1.767873e-01	1.291850e-01	8.067113e-02	4.459789e-01	8.851604e-02	2.066734e-02	1.872059e-01	2.891510e+00	6.515339e-01	3.407197e-01	7.746407e-03	2.894296e-03	7.537653e-03	3.036842e-03	1.768795e-02	2.511921e-02	1.295429e-02	6.919267e-03	1.889724e-02	2.403939e-02	6.635088e-03	1.809376e-02	1.109377e-02	4.099817e-02	1.113673e-02	1.631069e-02	4.962585e-02	8.550164e-03	1.425696e-02	5.799763e-03	2.821067e-02	1.068157e-02	1.442715e-02	5.959275e-03	1.114919e-02	7.891439e-03	3.912480e-03
327000	-3.198576e+04	1.916562e+01	2.037567e+01	1.016176e-01	2.996795e-01	1.580177e-01	1.695338e-01	1.695338e-01	1.016176e-01	192	4	7.886161e-02	1.767873e-01	1.303742e-01	7.042555e-02	4.502493e-01	9.330200e-02	2.116346e-02	1.873024e-01	2.993120e+00	6.242160e-01	3.699621e-01	5.821901e-03	2.894296e-03	7.537653e-03	3.036842e-03	1.768795e-02	2.511921e-02	1.295429e-02	6.919267e-03	1.782697e-02	2.403939e-02	6.635088e-03	1.809376e-02	1.109377e-02	4.099817e-02	1.113673e-02	1.441070e-02	4.962585e-02	8.550164e-03	1.425696e-02	5.799763e-03	2.821067e-02	1.068157e-02	1.233405e-02	8.052375e-03	1.304918e-02	7.141552e-03	3.912480e-03
328000	-3.196825e+04	2.903648e+01	1.949726e+01	9.636596e-02	3.238063e-01	1.513970e-01	1.548072e-01	1.772575e-01	9.636596e-02	197	5	7.300107e-02	1.714617e-01	1.334083e-01	7.348462e-02	4.593947e-01	8.924965e-02	2.116346e-02	1.712985e-01	2.959774e+00	6.057693e-01	3.876710e-01	6.559718e-03	2.894296e-03	7.537653e-03	3.036842e-03	1.768795e-02	2.511921e-02	1.295429e-02	6.919267e-03	1.855406e-02	2.403939e-02	6.635088e-03	1.809376e-02	1.109377e-02	3.915458e-02	9.908123e-03	1.441070e-02	4.962585e-02	8.550164e-03	1.425696e-02	6.700780e-03	2.821067e-02	1.068157e-02	1.233405e-02	8.052375e-03	1.304918e-02	7.141552e-03	3.912480e-03
329000	-3.197453e+04	2.697229e+01	1.956908e+01	9.345966e-02	3.444204e-01	1.485205e-01	1.485205e-01	1.716193e-01	9.345966e-02	172	4	8.774003e-02	1.779518e-01	1.186693e-01	6.699457e-02	4.593947e-01	8.924965e-02	2.116346e-02	1.982911e-01	3.025905e+00	6.599734e-01	3.388260e-01	1.200573e-03	2.894296e-03	7.181030e-03	3.036842e-03	1.768795e-02	2.511921e-02	1.295429e-02	6.919267e-03	1.855406e-02	2.403939e-02	6.635088e-03	1.809376e-02	1.109377e-02	4.016767e-02	9.908123e-03	1.432909e-02	4.962585e-02	8.550164e-03	1.425696e-02	6.554049e-03	2.821067e-02	9.668471e-03	1.233405e-02	6.246485e-03	1.304918e-02	7.141552e-03	3.397076e-03
330000	-3.197898e+04	1.346400e+01	2.096703e+01	1.106716e-01	3.303980e-01	1.335708e-01	1.335708e-01	1.811172e-01	1.106716e-01	172	4	8.108252e-02	1.779518e-01	1.186693e-01	7.365208e-02	4.593947e-01	8.924965e-02	2.116346e-02	1.888519e-01	2.814896e+00	5.961729e-01	3.988731e-01	4.954011e-03	2.894296e-03	7.181030e-03	3.036842e-03	2.061648e-02	2.511921e-02	1.295429e-02	6.919267e-03	1.855406e-02	2.403939e-02	6.635088e-03	1.809376e-02	1.109377e-02	4.016767e-02	9.760725e-03	1.687405e-02	4.962585e-02	1.037165e-02	1.425696e-02	6.554049e-03	2.821067e-02	9.668471e-03	1.248144e-02	6.246485e-03	1.304918e-02	7.141552e-03	3.397076e-03
331000	-3.198563e+04	2.035121e+01	2.040370e+01	1.007809e-01	3.510075e-01	1.370138e-01	1.370138e-01	1.805700e-01	9.361410e-02	176	5	8.070872e-02	1.779518e-01	1.160508e-01	7.664266e-02	4.593947e-01	8.925142e-02	1.981417e-02	1.779355e-01	2.906890e+00	6.108380e-01	3.844282e-01	4.733826e-03	2.894296e-03	6.498096e-03	3.036842e-03	2.061648e-02	2.511921e-02	1.295429e-02	6.919267e-03	1.855406e-02	2.403939e-02	6.635088e-03	1.809376e-02	1.109377e-02	4.016767e-02	9.760725e-03	1.719804e-02	4.962585e-02	1.037165e-02	1.289545e-02	6.554049e-03	2.821067e-02	9.668471e-03	1.248144e-02	6.246485e-03	1.304918e-02	7.141552e-03	3.397076e-03
332000	-3.197755e+04	2.279864e+01	2.002805e+01	1.115059e-01	3.386116e-01	1.250918e-01	1.250918e-01	1.746072e-01	1.250918e-01	174	4	7.533842e-02	1.788852e-01	1.129194e-01	7.241532e-02	4.785727e-01	8.186895e-02	1.981417e-02	1.633090e-01	2.840945e+00	6.876187e-01	3.108291e-01	1.552197e-03	2.894296e-03	6.498096e-03	3.036842e-03	2.061648e-02	2.511921e-02	1.295429e-02	6.919267e-03	1.855406e-02	2.403939e-02	6.635088e-03	1.809376e-02	1.109377e-02	4.016767e-02	9.760725e-03	1.719804e-02	4.962585e-02	1.037165e-02	1.289545e-02	6.554049e-03	2.821067e-02	9.668471e-03	1.248144e-02	6.246485e-03	1.304918e-02	7.141552e-03	3.397076e-03
333000	-3.199535e+04	2.520971e+01	1.965419e+01	1.226313e-01	3.264164e-01	1.226313e-01	1.226313e-01	1.830585e-01	1.226313e-01	58	3	7.622653e-02	1.648544e-01	1.089785e-01	8.127704e-02	4.729231e-01	9.574045e-02	1.981417e-02	1.765866e-01	2.895512e+00	6.614212e-01	3.362149e-01	2.363825e-03	2.894296e-03	6.498096e-03	3.036842e-03	2.061648e-02	2.511921e-02	1.295429e-02	6.919267e-03	1.855406e-02	2.085903e-02	6.635088e-03	1.809376e-02	1.190496e-02	4.016767e-02	9.760725e-03	1.719804e-02	4.962585e-02	9.608990e-03	1.289545e-02	5.742859e-03	2.821067e-02	9.668471e-03	1.248144e-02	7.266745e-03	1.304918e-02	7.141552e-03	6.121378e-03
334000	-3.197405e+04	1.761001e+01	2.052691e+01	1.051699e-01	3.247568e-01	1.426696e-01	1.426696e-01	1.795642e-01	1.051699e-01	172	4	7.630639e-02	1.660137e-01	1.089785e-01	8.119717e-02	4.729231e-01	9.458115e-02	2.228734e-02	1.765866e-01	2.934381e+00	6.417634e-01	3.533116e-01	4.925065e-03	2.894296e-03	6.498096e-03	3.036842e-03	2.061648e-02	2.511921e-02	1.295429e-02	7.144868e-03	1.855406e-02	2.085903e-02	6.635088e-03	1.809376e-02	1.190496e-02	4.016767e-02	9.760725e-03	1.719804e-02	4.962585e-02	9.608990e-03	1.289545e-02	5.742859e-03	2.821067e-02	9.668471e-03	1.248144e-02	7.266745e-03	1.304918e-02	7.141552e-03	6.121378e-03
335000	-3.197353e+04	1.112352e+01	2.120634e+01	9.496478e-02	3.462200e-01	1.455930e-01	1.455930e-01	1.726644e-01	9.496478e-02	172	4	6.836393e-02	1.750096e-01	1.048807e-01	7.168613e-02	4.802847e-01	9.977498e-02	2.228734e-02	1.879131e-01	2.804771e+00	6.576671e-01	3.374638e-01	4.869162e-03	2.894296e-03	6.498096e-03	3.036842e-03	2.061648e-02	2.601738e-02	1.295429e-02	7.144868e-03	1.855406e-02	2.085903e-02	6.740569e-03	1.809376e-02	1.190496e-02	4.016767e-02	9.760725e-03	1.719804e-02	4.962585e-02	9.608990e-03	1.289545e-02	5.742859e-03	2.821067e-02	9.668471e-03	1.248144e-02	7.266745e-03	1.304918e-02	7.141552e-03	6.121378e-03
336000	-3.197721e+04	1.378232e+01	2.094726e+01	1.014193e-01	3.227444e-01	1.375655e-01	1.684257e-01	1.684257e-01	1.014193e-01	192	4	6.095812e-02	1.743866e-01	1.126463e-01	6.967884e-02	4.768771e-01	1.054531e-01	1.938004e-02	1.879131e-01	2.822621e+00	6.208174e-01	3.684933e-01	1.068926e-02	2.894296e-03	6.498096e-03	3.036842e-03	2.061648e-02	2.601738e-02	1.295429e-02	7.144868e-03	1.855406e-02	2.085903e-02	6.740569e-03	1.809376e-02	1.190496e-02	4.016767e-02	9.760725e-03	1.702610e-02	4.962585e-02	9.608990e-03	1.289545e-02	5.742859e-03	2.821067e-02	9.668471e-03	1.248144e-02	7.266745e-03	1.304918e-02	7.141552e-03	6.121378e-03
337000	-3.196561e+04	1.747633e+01	2.054899e+01	9.774446e-02	3.421181e-01	1.389130e-01	1.617400e-01	1.617400e-01	9.774446e-02	192	4	6.190581e-02	1.762187e-01	1.092077e-01	6.663798e-02	4.883988e-01	9.763092e-02	1.938004e-02	1.812832e-01	2.884359e+00	6.674659e-01	3.310938e-01	1.440294e-03	2.894296e-03	6.498096e-03	3.036842e-03	2.061648e-02	2.601738e-02	1.295429e-02	7.144868e-03	1.855406e-02	2.085903e-02	6.740569e-03	1.809376e-02	1.313351e-02	4.016767e-02	9.760725e-03	1.702610e-02	4.962585e-02	9.608990e-03	1.289545e-02	5.742859e-03	2.821067e-02	8.439918e-03	1.216927e-02	7.266745e-03	1.304918e-02	7.141552e-03	6.121378e-03
338000	-3.196639e+04	1.208305e+01	2.111548e+01	1.065054e-01	3.252807e-01	1.427433e-01	1.427433e-01	1.762219e-01	1.065054e-01	172	4	6.854754e-02	1.695770e-01	1.227156e-01	6.663798e-02	4.748910e-01	9.763092e-02	1.961702e-02	1.577795e-01	2.814911e+00	6.733682e-01	3.174885e-01	9.143286e-03	2.894296e-03	6.498096e-03	2.587062e-03	2.061648e-02	2.601738e-02	1.587540e-02	7.144868e-03	1.855406e-02	2.085903e-02	6.740569e-03	1.809376e-02	1.313351e-02	4.016767e-02	9.760725e-03	1.782758e-02	4.962585e-02	9.608990e-03	1.289545e-02	5.742859e-03	2.821067e-02	8.439918e-03	1.216927e-02	7.266745e-03	1.304918e-02	7.141552e-03	6.121378e-03
339000	-3.197281e+04	2.684221e+01	1.962081e+01	9.755028e-02	3.291887e-01	1.461010e-01	1.461010e-01	1.835088e-01	9.755028e-02	172	4	6.854754e-02	1.695770e-01	1.069414e-01	8.241214e-02	4.748910e-01	9.763092e-02	1.961702e-02	1.903016e-01	2.661196e+00	5.829526e-01	4.146249e-01	2.422530e-03	3.534439e-03	6.822280e-03	2.587062e-03	1.966015e-02	2.601738e-02	1.587540e-02	7.144868e-03	1.855406e-02	2.085903e-02	6.740569e-03	1.809376e-02	1.326535e-02	4.016767e-02	9.760725e-03	1.782758e-02	4.962585e-02	9.608990e-03	1.289545e-02	5.742859e-03	2.821067e-02	8.439918e-03	1.216927e-02	7.211676e-03	1.304918e-02	8.798374e-03	6.121378e-03
340000	-3.197386e+04	3.007909e+01	1.932818e+01	1.153785e-01	3.105158e-01	1.333647e-01	1.333647e-01	1.740117e-01	1.333647e-01	174	4	7.326845e-02	1.783569e-01	9.259645e-02	7.435916e-02	4.788347e-01	1.025843e-01	1.961702e-02	1.864303e-01	2.783499e+00	7.045479e-01	2.918278e-01	3.624300e-03	3.926513e-03	6.822280e-03	2.587062e-03	1.932680e-02	2.601738e-02	1.587540e-02	7.144868e-03	1.855406e-02	2.085903e-02	6.740569e-03	1.825421e-02	1.287328e-02	4.016767e-02	9.760725e-03	1.782758e-02	4.962585e-02	9.608990e-03	1.289545e-02	5.742859e-03	2.821067e-02	8.528827e-03	1.216927e-02	7.211676e-03	1.304918e-02	8.798374e-03	6.121378e-03
341000	-3.199389e+04	3.455474e+01	1.901396e+01	8.076339e-02	3.371146e-01	1.480696e-01	1.579120e-01	1.579120e-01	1.182285e-01	196	5	7.802155e-02	1.736038e-01	1.010466e-01	7.435916e-02	4.703845e-01	1.025843e-01	1.961702e-02	1.864303e-01	2.949372e+00	7.025667e-01	2.948210e-01	2.612368e-03	3.926513e-03	6.822280e-03	2.587062e-03	1.932680e-02	2.601738e-02	1.587540e-02	7.144868e-03	1.855406e-02	2.085903e-02	6.740569e-03	1.825421e-02	1.287328e-02	4.016767e-02	9.760725e-03	1.782758e-02	4.962585e-02	9.608990e-03	1.289545e-02	5.742859e-03	2.821067e-02	8.528827e-03	1.112833e-02	7.211676e-03	1.304918e-02	8.798374e-03	6.121378e-03
342000	-3.198485e+04	1.736894e+01	2.056874e+01	9.793033e-02	3.392473e-01	1.305251e-01	1.671835e-01	1.671835e-01	9.793033e-02	192	4	8.237430e-02	1.762668e-01	1.064774e-01	7.169619e-02	4.649538e-01	9.823154e-02	1.961702e-02	1.864939e-01	2.850425e+00	6.625269e-01	3.324752e-01	4.997890e-03	4.912553e-03	6.771863e-03	2.235818e-03	1.864835e-02	2.475026e-02	1.644311e-02	6.754298e-03	2.050910e-02	2.235200e-02	7.210249e-03	2.007147e-02	9.770597e-03	3.878975e-02	9.855633e-03	1.752989e-02	4.795972e-02	1.030106e-02	1.063632e-02	5.781615e-03	3.022841e-02	1.002487e-02	1.309705e-02	6.755509e-03	1.265015e-02	1.041401e-02	6.220784e-03
343000	-3.198354e+04	2.338096e+01	1.995816e+01	1.000341e-01	3.336055e-01	1.329151e-01	1.667056e-01	1.667056e-01	1.000341e-01	192	4	9.056086e-02	1.770092e-01	1.135750e-01	7.843170e-02	4.387867e-01	1.016366e-01	1.961702e-02	1.640128e-01	2.879107e+00	6.406992e-01	3.528066e-01	6.494124e-03	4.912553e-03	6.771863e-03	2.235818e-03	1.864835e-02	2.475026e-02	1.644311e-02	6.754298e-03	2.050910e-02	2.235200e-02	7.210249e-03	2.007147e-02	9.770597e-03	3.878975e-02	9.855633e-03	1.752989e-02	4.795972e-02	1.030106e-02	1.063632e-02	5.781615e-03	3.022841e-02	1.002487e-02	1.309705e-02	6.755509e-03	1.069448e-02	1.041401e-02	6.220784e-03
344000	-3.198481e+04	3.854686e+00	2.183255e+01	9.184503e-02	3.485337e-01	1.394274e-01	1.394274e-01	1.889215e-01	9.184503e-02	172	4	7.976483e-02	1.776958e-01	1.116151e-01	7.176605e-02	4.623761e-01	9.678211e-02	2.103697e-02	1.918604e-01	4.438605e+00	6.626600e-01	3.372400e-01	9.999000e-05	5.643190e-03	7.329044e-03	1.175530e-03	1.785225e-02	2.033826e-02	1.179318e-02	7.171387e-03	2.378299e-02	2.519133e-02	7.715304e-03	1.460212e-02	1.117661e-02	3.816817e-02	8.201637e-03	1.429842e-02	4.034986e-02	9.762401e-03	6.510587e-03	3.906791e-03	2.004310e-02	9.509734e-03	1.444392e-02	4.805434e-03	1.170793e-02	4.965142e-03	3.304226e-03
345000	-3.197413e+04	1.120544e+01	2.107825e+01	1.051572e-01	3.471563e-01	1.356826e-01	1.356826e-01	1.711640e-01	1.051572e-01	172	4	7.976483e-02	1.903660e-01	1.116151e-01	7.176605e-02	4.497059e-01	9.678211e-02	2.103697e-02	1.834035e-01	4.195798e+00	6.498449e-01	3.500551e-01	9.999000e-05	4.810325e-03	7.329044e-03	1.175530e-03	1.785225e-02	2.033826e-02	1.179318e-02	7.171387e-03	2.378299e-02	2.519133e-02	7.715304e-03	1.460212e-02	1.117661e-02	3.816817e-02	8.201637e-03	1.429842e-02	4.034986e-02	9.762401e-03	6.510587e-03	3.906791e-03	2.004310e-02	9.509734e-03	1.444392e-02	4.274257e-03	1.170793e-02	7.218562e-03	3.835403e-03
346000	-3.201186e+04	2.153193e+01	2.015684e+01	1.109307e-01	3.177629e-01	1.376378e-01	1.376378e-01	1.851000e-01	1.109307e-01	172	4	8.377293e-02	1.878177e-01	1.104263e-01	8.186960e-02	4.410055e-01	9.510800e-02	2.116024e-02	1.803234e-01	2.664921e+00	6.192685e-01	3.788127e-01	1.918854e-03	3.699797e-03	7.642697e-03	1.400853e-03	1.864835e-02	2.475026e-02	1.644311e-02	6.754298e-03	2.050910e-02	2.235200e-02	7.529668e-03	2.007147e-02	1.051788e-02	3.878975e-02	9.855633e-03	1.752989e-02	4.795972e-02	8.900484e-03	1.147129e-02	5.781615e-03	3.022841e-02	8.985452e-03	1.222622e-02	6.755509e-03	1.069448e-02	7.321382e-03	4.489551e-03
347000	-3.197896e+04	7.506118e+00	2.162814e+01	1.050926e-01	3.552567e-01	1.352620e-01	1.352620e-01	1.769704e-01	9.215632e-02	176	5	7.779423e-02	1.756497e-01	9.219661e-02	7.477251e-02	4.794604e-01	1.001265e-01	2.103697e-02	1.884538e-01	4.316164e+00	6.348222e-01	3.610325e-01	4.145380e-03	2.957472e-03	8.573693e-03	1.430854e-03	1.975962e-02	1.931062e-02	1.419356e-02	7.576590e-03	1.997356e-02	2.545884e-02	7.457121e-03	1.605077e-02	1.196926e-02	3.509263e-02	7.915969e-03	1.250720e-02	4.197031e-02	8.418328e-03	7.218873e-03	4.677422e-03	1.927655e-02	9.272678e-03	1.284417e-02	4.570140e-03	1.405949e-02	7.379027e-03	4.030984e-03
348000	-3.197963e+04	3.113978e+01	1.920169e+01	1.106807e-01	3.109959e-01	1.457049e-01	1.457049e-01	1.762330e-01	1.106807e-01	172	4	8.806167e-02	1.744906e-01	1.039982e-01	7.682913e-02	4.547822e-01	1.018381e-01	2.116024e-02	1.927007e-01	2.810991e+00	6.282482e-01	3.699014e-01	1.850397e-03	3.699797e-03	7.642697e-03	8.192687e-04	1.864835e-02	2.475026e-02	1.644311e-02	6.754298e-03	2.050910e-02	2.235200e-02	7.529668e-03	2.007147e-02	1.051788e-02	4.413334e-02	1.048181e-02	1.752989e-02	4.261613e-02	8.900484e-03	1.108563e-02	5.781615e-03	3.022841e-02	8.277116e-03	1.222622e-02	6.755509e-03	1.069448e-02	9.362403e-03	4.489551e-03
349000	-3.199418e+04	2.684737e+01	1.962836e+01	1.050435e-01	2.951996e-01	1.585432e-01	1.585432e-01	1.776269e-01	1.050435e-01	172	4	8.611653e-02	1.872428e-01	1.063416e-01	7.410749e-02	4.458513e-01	1.003402e-01	2.116024e-02	1.761786e-01	2.741962e+00	6.586500e-01	3.388492e-01	2.500727e-03	3.699797e-03	7.937948e-03	8.192687e-04	1.864835e-02	2.475026e-02	1.463812e-02	6.754298e-03	2.050910e-02	2.235200e-02	7.529668e-03	2.007147e-02	1.051788e-02	4.413334e-02	1.048181e-02	1.752989e-02	4.261613e-02	8.900484e-03	1.108563e-02	5.781615e-03	3.022841e-02	8.277116e-03	1.193097e-02	6.755509e-03	1.069448e-02	9.362403e-03	4.489551e-03
350000	-3.199740e+04	2.299250e+01	2.001020e+01	9.822459e-02	3.045996e-01	1.339481e-01	1.825015e-01	1.825015e-01	9.822459e-02	192	4	8.611653e-02	1.860556e-01	1.158031e-01	6.583326e-02	4.458513e-01	1.003402e-01	2.116024e-02	1.821909e-01	2.832793e+00	7.184427e-01	2.735428e-01	8.014473e-03	3.699797e-03	7.937948e-03	8.192687e-04	1.864835e-02	2.475026e-02	1.334713e-02	6.754298e-03	1.675749e-02	2.235200e-02	7.529668e-03	2.007147e-02	1.009756e-02	4.413334e-02	1.048181e-02	1.752989e-02	4.261613e-02	8.900484e-03	1.483723e-02	5.781615e-03	3.003452e-02	8.277116e-03	1.193097e-02	6.755509e-03	1.069448e-02	9.362403e-03	4.489551e-03
351000	-3.199480e+04	2.545850e+01	1.976619e+01	9.733859e-02	3.280188e-01	1.440164e-01	1.666438e-01	1.666438e-01	9.733859e-02	192	4	8.316063e-02	1.712067e-01	1.103232e-01	7.117691e-02	4.624348e-01	1.016978e-01	2.116024e-02	1.821909e-01	2.707683e+00	6.979190e-01	2.931058e-01	8.975243e-03	3.699797e-03	7.937948e-03	8.192687e-04	1.864835e-02	2.475026e-02	1.334713e-02	6.754298e-03	1.675749e-02	2.235200e-02	7.529668e-03	2.007147e-02	1.009756e-02	4.413334e-02	1.048181e-02	1.752989e-02	4.261613e-02	8.900484e-03	1.483723e-02	5.781615e-03	3.003452e-02	8.277116e-03	1.193097e-02	6.755509e-03	1.069448e-02	9.362403e-03	4.489551e-03
352000	-3.199272e+04	3.270794e+01	1.906803e+01	9.281839e-02	3.401298e-01	1.303731e-01	1.719301e-01	1.719301e-01	9.281839e-02	192	4	8.316063e-02	1.712067e-01	9.834197e-02	7.117691e-02	4.744161e-01	1.016978e-01	2.116024e-02	1.821909e-01	2.623065e+00	6.412253e-01	3.563329e-01	2.441833e-03	3.699797e-03	7.937948e-03	8.192687e-04	1.862720e-02	2.475026e-02	1.334713e-02	6.754298e-03	1.675749e-02	2.121483e-02	7.529668e-03	2.007147e-02	1.009756e-02	4.413334e-02	1.048181e-02	1.752989e-02	4.261613e-02	8.900484e-03	1.483723e-02	4.615653e-03	3.003452e-02	9.414287e-03	1.193097e-02	6.755509e-03	1.069448e-02	9.362403e-03	4.489551e-03
353000	-3.201326e+04	5.341946e+00	2.175198e+01	9.308941e-02	3.404992e-01	1.577740e-01	1.577740e-01	1.577740e-01	9.308941e-02	168	3	8.316063e-02	1.712067e-01	1.088752e-01	7.222947e-02	4.744161e-01	9.011196e-02	2.116024e-02	1.848588e-01	2.545832e+00	6.527459e-01	3.374742e-01	9.779849e-03	3.699797e-03	7.937948e-03	8.192687e-04	1.862720e-02	2.475026e-02	1.334713e-02	6.754298e-03	1.675749e-02	2.121483e-02	7.529668e-03	2.037695e-02	1.009756e-02	4.413334e-02	8.537171e-03	1.752989e-02	4.261613e-02	8.900484e-03	1.483723e-02	4.615653e-03	3.003452e-02	9.108799e-03	1.193097e-02	6.755509e-03	1.069448e-02	9.362403e-03	4.489551e-03
354000	-3.198193e+04	1.027981e+01	2.134400e+01	9.065321e-02	3.364056e-01	1.447389e-01	1.447389e-01	1.793323e-01	1.041311e-01	176	5	6.857488e-02	1.587067e-01	1.069123e-01	7.696002e-02	4.938694e-01	9.497674e-02	2.011722e-02	1.730437e-01	4.244533e+00	5.900459e-01	4.017203e-01	8.233743e-03	4.151742e-03	8.512415e-03	2.291070e-03	2.175610e-02	1.929263e-02	1.356218e-02	6.867758e-03	1.918396e-02	2.427207e-02	6.068668e-03	1.420887e-02	1.132840e-02	3.718648e-02	9.907911e-03	1.448354e-02	4.598533e-02	7.562680e-03	6.842326e-03	3.494432e-03	1.626132e-02	1.143672e-02	1.400920e-02	8.336444e-03	1.105606e-02	8.333781e-03	6.251597e-03
355000	-3.197863e+04	-1.008965e+01	2.364053e+01	8.379458e-02	3.183253e-01	1.610171e-01	1.610171e-01	1.715759e-01	1.042700e-01	176	5	7.644781e-02	1.575208e-01	1.129040e-01	6.701386e-02	4.902322e-01	9.588144e-02	1.979209e-02	1.785787e-01	4.241248e+00	6.888172e-01	2.954278e-01	1.575506e-02	4.151742e-03	8.552073e-03	2.291070e-03	2.175610e-02	1.929263e-02	1.337160e-02	6.867758e-03	1.918396e-02	2.427207e-02	6.068668e-03	1.420887e-02	1.128875e-02	3.645281e-02	9.907911e-03	1.448354e-02	4.598533e-02	7.753267e-03	6.842326e-03	3.494432e-03	1.626132e-02	1.143672e-02	1.400920e-02	8.336444e-03	1.178973e-02	8.333781e-03	6.251597e-03
356000	-3.199410e+04	1.667285e+01	2.071584e+01	8.831487e-02	3.542859e-01	1.131427e-01	1.655569e-01	1.655569e-01	1.131427e-01	194	4	6.492696e-02	1.601325e-01	1.018947e-01	7.821466e-02	4.932090e-01	1.016222e-01	1.969635e-02	1.705238e-01	2.300291e+00	6.362350e-01	3.608462e-01	2.918794e-03	4.138489e-03	8.876820e-03	7.405116e-04	1.982413e-02	2.455374e-02	1.290523e-02	5.835405e-03	1.521916e-02	2.349704e-02	1.007203e-02	2.088298e-02	1.269381e-02	4.314618e-02	8.907298e-03	1.545383e-02	4.406946e-02	1.033213e-02	1.233485e-02	3.483099e-03	3.072650e-02	8.823164e-03	1.082641e-02	5.672395e-03	9.959955e-03	9.198674e-03	5.394809e-03
357000	-3.197781e+04	7.812097e+00	2.145785e+01	8.330951e-02	3.247052e-01	1.370249e-01	1.370249e-01	1.809106e-01	1.370249e-01	174	4	6.165155e-02	1.596354e-01	1.145017e-01	7.547003e-02	4.917709e-01	9.697040e-02	1.868292e-02	1.998834e-01	4.433751e+00	6.483447e-01	3.497465e-01	1.908854e-03	5.126511e-03	8.552073e-03	2.291070e-03	2.175610e-02	1.929263e-02	1.337160e-02	6.867758e-03	1.918396e-02	2.427207e-02	7.163178e-03	1.420887e-02	1.128875e-02	3.645281e-02	9.907911e-03	1.448354e-02	4.598533e-02	8.996632e-03	6.842326e-03	2.519663e-03	1.626132e-02	1.143672e-02	1.649012e-02	7.093079e-03	1.178973e-02	8.333781e-03	6.251597e-03
358000	-3.198833e+04	2.301738e+01	2.015886e+01	9.199113e-02	3.558654e-01	1.160113e-01	1.431605e-01	1.769603e-01	1.160113e-01	199	5	8.278937e-02	1.773405e-01	1.125535e-01	6.908851e-02	4.582596e-01	9.996855e-02	1.969635e-02	1.792328e-01	2.509687e+00	6.680122e-01	3.292136e-01	2.774213e-03	4.138489e-03	8.876820e-03	7.405116e-04	1.982413e-02	2.052369e-02	1.290523e-02	5.835405e-03	1.559606e-02	2.349704e-02	1.007203e-02	2.088298e-02	1.269381e-02	4.314618e-02	7.999344e-03	1.545383e-02	4.808925e-02	1.197248e-02	1.233485e-02	3.483099e-03	3.558690e-02	8.823164e-03	1.082641e-02	5.672395e-03	9.959955e-03	9.198674e-03	3.101396e-03
359000	-3.199781e+04	2.090828e+01	2.039891e+01	8.050069e-02	3.383898e-01	1.450889e-01	1.450889e-01	1.903566e-01	1.005750e-01	176	5	9.241786e-02	1.792842e-01	9.489011e-02	7.685656e-02	4.635962e-01	9.295509e-02	2.151869e-02	1.447620e-01	2.506430e+00	6.351159e-01	3.647841e-01	9.999000e-05	4.166843e-03	8.876820e-03	7.405116e-04	1.982413e-02	2.052369e-02	1.290523e-02	5.835405e-03	1.559606e-02	2.349704e-02	1.007203e-02	1.900199e-02	1.269381e-02	4.314618e-02	7.999344e-03	1.545383e-02	4.808925e-02	1.197248e-02	1.233485e-02	3.483099e-03	3.558690e-02	8.823164e-03	9.123187e-03	5.672395e-03	9.959955e-03	9.462643e-03	6.081564e-03
360000	-3.198711e+04	2.071515e+01	2.014631e+01	8.775511e-02	3.334216e-01	1.636894e-01	1.636894e-01	1.636894e-01	8.775511e-02	168	3	9.219014e-02	1.683184e-01	1.063344e-01	6.897593e-02	4.654673e-01	9.871389e-02	2.151869e-02	2.029837e-01	2.510499e+00	6.942316e-01	3.036596e-01	2.108796e-03	4.166843e-03	7.972634e-03	7.405116e-04	1.936189e-02	2.052369e-02	1.290523e-02	5.490811e-03	1.559606e-02	2.349704e-02	1.007203e-02	1.900199e-02	1.095504e-02	4.314618e-02	7.999344e-03	1.545383e-02	4.808925e-02	1.197248e-02	1.233485e-02	3.483099e-03	3.558690e-02	8.823164e-03	9.585424e-03	5.672395e-03	9.959955e-03	9.462643e-03	6.081564e-03
361000	-3.197961e+04	1.433300e+01	2.090882e+01	1.098624e-01	3.465106e-01	1.307574e-01	1.307574e-01	1.722498e-01	1.098624e-01	172	4	8.247501e-02	1.699204e-01	1.038756e-01	7.237766e-02	4.685836e-01	1.027678e-01	2.151869e-02	1.895565e-01	2.471003e+00	6.681465e-01	3.269472e-01	4.906307e-03	4.166843e-03	7.972634e-03	7.405116e-04	1.936189e-02	2.052369e-02	1.290523e-02	5.490811e-03	1.559606e-02	2.349704e-02	1.007203e-02	1.900199e-02	1.095504e-02	4.314618e-02	7.999344e-03	1.545383e-02	4.644314e-02	1.197248e-02	1.233485e-02	5.129210e-03	3.558690e-02	8.823164e-03	9.585424e-03	5.672395e-03	9.959955e-03	9.462643e-03	6.081564e-03
362000	-3.198200e+04	2.123067e+01	2.022290e+01	1.265458e-01	3.363358e-01	1.265458e-01	1.265458e-01	1.761229e-01	1.079039e-01	61	4	7.175975e-02	1.699204e-01	1.222629e-01	7.061131e-02	4.685836e-01	9.686207e-02	1.986632e-02	1.650912e-01	2.496327e+00	6.936578e-01	2.998933e-01	6.448953e-03	4.166843e-03	7.972634e-03	2.383323e-04	1.936189e-02	2.052369e-02	1.290523e-02	5.490811e-03	1.559606e-02	2.349704e-02	1.007203e-02	1.900199e-02	1.095504e-02	4.314618e-02	7.999344e-03	1.545383e-02	4.644314e-02	1.197248e-02	1.233485e-02	6.331110e-03	3.558690e-02	8.823164e-03	1.194727e-02	5.672395e-03	9.959955e-03	9.462643e-03	6.081564e-03
363000	-3.197671e+04	2.305244e+01	2.006667e+01	9.271787e-02	3.242229e-01	1.235428e-01	1.679868e-01	1.679868e-01	1.235428e-01	194	4	7.175975e-02	1.688944e-01	1.222629e-01	7.061131e-02	4.696096e-01	9.686207e-02	1.986632e-02	1.650912e-01	2.399877e+00	6.900377e-01	3.078108e-01	2.151457e-03	3.793777e-03	7.490056e-03	3.481716e-04	2.067802e-02	2.170482e-02	1.334770e-02	5.630083e-03	1.501112e-02	2.338823e-02	1.075966e-02	2.037555e-02	1.153847e-02	4.574122e-02	7.791839e-03	1.596147e-02	4.596902e-02	1.009335e-02	9.691266e-03	6.486756e-03	3.230489e-02	8.513634e-03	1.393926e-02	6.273100e-03	1.148585e-02	8.988881e-03	6.890482e-03
364000	-3.197360e+04	2.047648e+01	2.041844e+01	1.035763e-01	3.468414e-01	1.120180e-01	1.555882e-01	1.783997e-01	1.035763e-01	197	5	7.175975e-02	1.688944e-01	1.152751e-01	7.759915e-02	4.696096e-01	9.686207e-02	2.086802e-02	1.698769e-01	2.410224e+00	6.498081e-01	3.387293e-01	1.146255e-02	6.829534e-03	7.490056e-03	3.481716e-04	2.067802e-02	1.866907e-02	1.334770e-02	5.630083e-03	1.501112e-02	2.338823e-02	1.075966e-02	2.037555e-02	1.153847e-02	4.574122e-02	7.791839e-03	1.596147e-02	4.596902e-02	1.009335e-02	9.691266e-03	6.486756e-03	3.230489e-02	8.513634e-03	1.393926e-02	6.273100e-03	1.270189e-02	6.605505e-03	6.890482e-03
365000	-3.197420e+04	1.427200e+01	2.092060e+01	9.677246e-02	3.293996e-01	1.490507e-01	1.640024e-01	1.640024e-01	9.677246e-02	192	4	7.175975e-02	1.754069e-01	1.134121e-01	7.294959e-02	4.696096e-01	9.686207e-02	2.086802e-02	1.698769e-01	2.545142e+00	6.056191e-01	3.937684e-01	6.124461e-04	6.829534e-03	7.490056e-03	3.481716e-04	2.067802e-02	1.866907e-02	1.334770e-02	5.630083e-03	1.501112e-02	2.338823e-02	9.155508e-03	2.037555e-02	1.153847e-02	4.574122e-02	1.106423e-02	1.596147e-02	4.269663e-02	9.629820e-03	9.691266e-03	6.486756e-03	3.230489e-02	8.513634e-03	1.393926e-02	6.273100e-03	1.270189e-02	6.605505e-03	6.890482e-03
366000	-3.197017e+04	1.023139e+01	2.135612e+01	9.450747e-02	3.405243e-01	1.394240e-01	1.655184e-01	1.655184e-01	9.450747e-02	192	4	7.957125e-02	1.772592e-01	1.037484e-01	7.294959e-02	4.696096e-01	9.686207e-02	2.086802e-02	1.888600e-01	2.424793e+00	6.249824e-01	3.614285e-01	1.358907e-02	6.829534e-03	7.490056e-03	3.481716e-04	2.067802e-02	1.866907e-02	1.334770e-02	5.630083e-03	1.501112e-02	2.338823e-02	9.155508e-03	2.037555e-02	1.153847e-02	4.574122e-02	1.106423e-02	1.596147e-02	4.269663e-02	9.629820e-03	9.691266e-03	6.486756e-03	3.230489e-02	8.513634e-03	1.393926e-02	6.273100e-03	1.270189e-02	6.605505e-03	6.890482e-03
367000	-3.196872e+04	2.657953e+01	1.970132e+01	9.346111e-02	3.235066e-01	1.366527e-01	1.764593e-01	1.764593e-01	9.346111e-02	192	4	8.357208e-02	1.691485e-01	1.046415e-01	7.983746e-02	4.760314e-01	8.676910e-02	2.046605e-02	1.824118e-01	2.304428e+00	6.982300e-01	2.984914e-01	3.278584e-03	5.735283e-03	6.496097e-03	8.254067e-04	2.062674e-02	1.794674e-02	1.156496e-02	4.938772e-03	1.680853e-02	2.696444e-02	9.999599e-03	1.831756e-02	1.112427e-02	4.040743e-02	9.970058e-03	1.750632e-02	4.443543e-02	9.420053e-03	1.161272e-02	7.372063e-03	3.091876e-02	9.361316e-03	1.370888e-02	5.110448e-03	1.243252e-02	7.483885e-03	6.178120e-03
368000	-3.197348e+04	1.517842e+01	2.071857e+01	1.118754e-01	3.364294e-01	1.118754e-01	1.639722e-01	1.639722e-01	1.118754e-01	80	3	7.660267e-02	1.844501e-01	1.135741e-01	7.391329e-02	4.529332e-01	9.852662e-02	2.046605e-02	1.824118e-01	2.328830e+00	6.782105e-01	3.128162e-01	8.973316e-03	5.248477e-03	6.496097e-03	8.254067e-04	2.062674e-02	1.794674e-02	1.156496e-02	4.938772e-03	1.845631e-02	2.463041e-02	8.435769e-03	1.831756e-02	1.345830e-02	4.040743e-02	9.970058e-03	1.814720e-02	4.443543e-02	9.420053e-03	9.964941e-03	7.372063e-03	3.091876e-02	9.361316e-03	1.370888e-02	6.539290e-03	1.243252e-02	7.056017e-03	6.178120e-03
369000	-3.198776e+04	3.000565e+01	1.913721e+01	1.027403e-01	3.237097e-01	1.374883e-01	1.374883e-01	1.958330e-01	1.027403e-01	172	4	5.966527e-02	1.728420e-01	9.410325e-02	7.531599e-02	4.896818e-01	1.083917e-01	2.689160e-02	2.088783e-01	4.872993e+00	6.653651e-01	3.345349e-01	9.999000e-05	4.209616e-03	8.266788e-03	2.186807e-03	2.224768e-02	1.698030e-02	1.239451e-02	7.449414e-03	1.670663e-02	2.197843e-02	7.724183e-03	1.265792e-02	1.057053e-02	3.771610e-02	1.092848e-02	1.251063e-02	4.766224e-02	7.849039e-03	7.548074e-03	3.400639e-03	1.644853e-02	1.059361e-02	1.210830e-02	6.295205e-03	1.226757e-02	7.135066e-03	6.491991e-03
370000	-3.198323e+04	3.408277e+01	1.877454e+01	1.058814e-01	3.076852e-01	1.451512e-01	1.451512e-01	1.902495e-01	1.058814e-01	172	4	6.522822e-02	1.737470e-01	1.028571e-01	6.906959e-02	4.768176e-01	1.122804e-01	2.689160e-02	2.088783e-01	4.623076e+00	7.093999e-01	2.905001e-01	9.999000e-05	3.765339e-03	8.734998e-03	1.150621e-03	2.159561e-02	1.549315e-02	1.195998e-02	7.865956e-03	1.695240e-02	2.357872e-02	8.504125e-03	1.226418e-02	1.090430e-02	3.907047e-02	1.038522e-02	1.539031e-02	4.689476e-02	8.101699e-03	8.061826e-03	6.044839e-03	1.658232e-02	1.053600e-02	1.256424e-02	6.411237e-03	1.049512e-02	8.314206e-03	6.987174e-03
371000	-3.197614e+04	2.844519e+01	1.945518e+01	1.087277e-01	3.420490e-01	1.302944e-01	1.302944e-01	1.874404e-01	1.011942e-01	176	5	8.866712e-02	1.646396e-01	1.108451e-01	8.080899e-02	4.523331e-01	1.027061e-01	2.689160e-02	2.092813e-01	4.581439e+00	6.851922e-01	3.147079e-01	9.999000e-05	2.949073e-03	8.734998e-03	1.150621e-03	2.159561e-02	1.861337e-02	1.195998e-02	7.865956e-03	1.695240e-02	2.357872e-02	8.504125e-03	1.409432e-02	1.090430e-02	3.907047e-02	1.038522e-02	1.539031e-02	4.689476e-02	8.149136e-03	8.061826e-03	4.214699e-03	1.658232e-02	9.759337e-03	1.256424e-02	7.227502e-03	1.174055e-02	8.314206e-03	7.989423e-03
372000	-3.198458e+04	3.127954e+01	1.902412e+01	9.718909e-02	3.342680e-01	1.462854e-01	1.462854e-01	1.787831e-01	9.718909e-02	172	4	7.400610e-02	1.956373e-01	1.113778e-01	8.179513e-02	4.366608e-01	1.005229e-01	2.527469e-02	2.080083e-01	4.730603e+00	7.205333e-01	2.793667e-01	9.999000e-05	2.949073e-03	8.734998e-03	1.150621e-03	2.134382e-02	1.861337e-02	1.195998e-02	4.803745e-03	1.695240e-02	2.357872e-02	8.504125e-03	1.409432e-02	1.090430e-02	3.907047e-02	1.038522e-02	1.539031e-02	4.358549e-02	8.149136e-03	8.061826e-03	4.214699e-03	2.295380e-02	9.759337e-03	1.256424e-02	7.227502e-03	1.174055e-02	8.314206e-03	8.241218e-03
373000	-3.199120e+04	3.085850e+01	1.924444e+01	7.981321e-02	3.251775e-01	1.246712e-01	1.857425e-01	1.857425e-01	9.885307e-02	196	5	6.989267e-02	1.767962e-01	1.199515e-01	8.084351e-02	4.540978e-01	9.841835e-02	2.527469e-02	2.080083e-01	4.725728e+00	6.429437e-01	3.569563e-01	9.999000e-05	2.949073e-03	8.734998e-03	5.303108e-04	2.134382e-02	1.861337e-02	1.195998e-02	4.803745e-03	1.695240e-02	2.357872e-02	7.655720e-03	1.409432e-02	1.175271e-02	3.907047e-02	1.184031e-02	1.539031e-02	4.358549e-02	8.149136e-03	8.061826e-03	4.214699e-03	2.295380e-02	9.759337e-03	1.256424e-02	7.227502e-03	1.174055e-02	8.314206e-03	8.241218e-03
374000	-3.198569e+04	2.643782e+01	1.940691e+01	9.430967e-02	3.173798e-01	1.646670e-01	1.646670e-01	1.646670e-01	9.430967e-02	168	3	6.989267e-02	1.871218e-01	1.095499e-01	8.084351e-02	4.541737e-01	9.841835e-02	2.527469e-02	2.080083e-01	4.683419e+00	6.926554e-01	3.072446e-01	9.999000e-05	2.949073e-03	8.734998e-03	5.303108e-04	2.134382e-02	1.861337e-02	1.195998e-02	4.803745e-03	1.695240e-02	2.357872e-02	7.655720e-03	1.409432e-02	1.175271e-02	3.907047e-02	1.184031e-02	1.539031e-02	4.358549e-02	8.149136e-03	8.061826e-03	4.214699e-03	2.295380e-02	9.759337e-03	1.256424e-02	7.227502e-03	1.174055e-02	8.314206e-03	8.241218e-03
375000	-3.198482e+04	2.209143e+01	1.993378e+01	9.671948e-02	3.617869e-01	1.432560e-01	1.507591e-01	1.507591e-01	9.671948e-02	192	4	6.989267e-02	1.548506e-01	1.095499e-01	8.084351e-02	4.864449e-01	9.841835e-02	2.527469e-02	2.080083e-01	4.504530e+00	6.317164e-01	3.672873e-01	9.962174e-04	2.949073e-03	8.527951e-03	5.303108e-04	2.134382e-02	1.847319e-02	1.195998e-02	4.943931e-03	1.695240e-02	2.357872e-02	9.103051e-03	1.409432e-02	1.175271e-02	3.907047e-02	1.326194e-02	1.539031e-02	4.358549e-02	8.149136e-03	8.061826e-03	5.438750e-03	2.295380e-02	9.759337e-03	1.340432e-02	5.805876e-03	1.174055e-02	7.073922e-03	4.382943e-03
376000	-3.199141e+04	2.495605e+01	1.985945e+01	1.063785e-01	3.209200e-01	1.191299e-01	1.735965e-01	1.735965e-01	1.063785e-01	192	4	7.317024e-02	1.729244e-01	1.221326e-01	7.711970e-02	4.421875e-01	1.124655e-01	1.915932e-02	1.763563e-01	2.449137e+00	6.831492e-01	3.148169e-01	2.033852e-03	5.248477e-03	6.496097e-03	1.671039e-03	1.902955e-02	2.056865e-02	1.213367e-02	4.938772e-03	1.845631e-02	2.463041e-02	7.867055e-03	1.838287e-02	1.194715e-02	4.040743e-02	9.970058e-03	1.492091e-02	4.801359e-02	1.042862e-02	9.964941e-03	8.535991e-03	3.233301e-02	9.361316e-03	1.379110e-02	5.403629e-03	1.243252e-02	7.056017e-03	7.099144e-03
377000	-3.198473e+04	8.671917e+00	2.120410e+01	9.505901e-02	3.494151e-01	1.534890e-01	1.534890e-01	1.534890e-01	9.505901e-02	168	3	6.316744e-02	1.900345e-01	1.018385e-01	7.286368e-02	4.800950e-01	9.200085e-02	2.165109e-02	1.809572e-01	4.582538e+00	6.661498e-01	3.325482e-01	1.302054e-03	2.949073e-03	8.527951e-03	5.303108e-04	2.134382e-02	1.847319e-02	1.195998e-02	4.943931e-03	1.695240e-02	2.471456e-02	9.306487e-03	1.409432e-02	1.175271e-02	3.927074e-02	1.326194e-02	1.539031e-02	4.358549e-02	8.149136e-03	8.061826e-03	5.438750e-03	2.295380e-02	9.759337e-03	1.340432e-02	5.618590e-03	1.174055e-02	6.870486e-03	4.382943e-03
378000	-3.200530e+04	4.651854e+00	2.175702e+01	9.350599e-02	3.817091e-01	1.151955e-01	1.580417e-01	1.580417e-01	9.350599e-02	192	4	6.074504e-02	1.684126e-01	1.285981e-01	7.446919e-02	4.637702e-01	1.040049e-01	2.165109e-02	1.810948e-01	4.504996e+00	6.810448e-01	3.108647e-01	8.090500e-03	2.949073e-03	8.527951e-03	5.303108e-04	2.032924e-02	1.847319e-02	1.195998e-02	4.943931e-03	1.695240e-02	2.471456e-02	9.306487e-03	1.409432e-02	1.175271e-02	3.927074e-02	1.326194e-02	1.539031e-02	4.358549e-02	8.149136e-03	8.564230e-03	5.438750e-03	2.295380e-02	9.759337e-03	1.340432e-02	5.618590e-03	1.174055e-02	6.870486e-03	4.382943e-03
379000	-3.198147e+04	1.717649e+01	2.066236e+01	8.757807e-02	3.479856e-01	1.424577e-01	1.672002e-01	1.672002e-01	8.757807e-02	192	4	7.646934e-02	1.684408e-01	1.218056e-01	8.239945e-02	4.613263e-01	8.955848e-02	1.915932e-02	1.774620e-01	2.107005e+00	5.828425e-01	4.154411e-01	1.716418e-03	6.016554e-03	5.949137e-03	1.410155e-03	1.722880e-02	1.948622e-02	1.329338e-02	6.368910e-03	1.941445e-02	2.405991e-02	6.667538e-03	1.947581e-02	1.070082e-02	3.848207e-02	9.769400e-03	1.594319e-02	5.071303e-02	1.509371e-02	8.943974e-03	8.341053e-03	2.752119e-02	1.161853e-02	1.249786e-02	5.745524e-03	1.202874e-02	8.820655e-03	8.218575e-03
380000	-3.198329e+04	1.255068e+01	2.126024e+01	8.912809e-02	3.618044e-01	1.331063e-01	1.514281e-01	1.754050e-01	8.912809e-02	197	5	6.617198e-02	1.810715e-01	1.147015e-01	7.617759e-02	4.719750e-01	8.990239e-02	1.915932e-02	1.774620e-01	2.107005e+00	6.048963e-01	3.928174e-01	2.286321e-03	6.016554e-03	5.949137e-03	1.410155e-03	1.722880e-02	1.948622e-02	1.329338e-02	6.368910e-03	1.874624e-02	2.405991e-02	6.667538e-03	1.947581e-02	1.070082e-02	3.848207e-02	9.769400e-03	1.594319e-02	5.071303e-02	1.289737e-02	9.984278e-03	9.009264e-03	2.752119e-02	1.161853e-02	1.249786e-02	5.745524e-03	1.202874e-02	8.820655e-03	6.661732e-03
381000	-3.197771e+04	1.379971e+01	2.114265e+01	9.485847e-02	3.578694e-01	1.147513e-01	1.491557e-01	1.686138e-01	1.147513e-01	199	5	6.665528e-02	1.760508e-01	1.207632e-01	7.769137e-02	4.542395e-01	1.045999e-01	1.915932e-02	1.685922e-01	2.224432e+00	6.040817e-01	3.848867e-01	1.103158e-02	6.016554e-03	8.489164e-03	2.589941e-03	1.722880e-02	1.847398e-02	1.211359e-02	6.368910e-03	1.874624e-02	2.405991e-02	7.679779e-03	1.947581e-02	1.070082e-02	3.848207e-02	9.771931e-03	1.594319e-02	5.071303e-02	1.289737e-02	9.984278e-03	9.009264e-03	2.752119e-02	1.161853e-02	1.249786e-02	5.745524e-03	1.202874e-02	8.820655e-03	6.661732e-03
382000	-3.197960e+04	-2.308133e+00	2.246134e+01	7.904387e-02	3.502793e-01	1.638777e-01	1.638777e-01	1.638777e-01	7.904387e-02	168	3	8.386355e-02	1.807882e-01	1.125979e-01	6.923028e-02	4.362139e-01	1.173061e-01	2.271037e-02	1.761735e-01	3.782231e+00	6.670716e-01	3.277214e-01	5.207041e-03	3.809915e-03	7.880589e-03	1.048464e-03	1.843184e-02	1.695984e-02	1.179898e-02	4.821338e-03	1.395066e-02	2.403598e-02	7.577000e-03	1.640450e-02	1.226626e-02	3.884668e-02	9.413251e-03	1.483151e-02	4.010067e-02	8.265221e-03	7.636015e-03	2.772927e-03	2.554334e-02	9.950991e-03	1.457385e-02	5.248678e-03	1.219875e-02	6.971408e-03	4.496259e-03
383000	-3.198942e+04	8.452526e+00	2.161238e+01	1.016814e-01	3.461025e-01	1.301231e-01	1.602058e-01	1.602058e-01	1.016814e-01	192	4	7.621431e-02	1.988466e-01	1.247755e-01	6.522432e-02	4.450693e-01	8.987004e-02	1.888423e-02	1.947132e-01	1.942850e+00	6.556354e-01	3.434187e-01	9.459059e-04	6.016554e-03	8.489164e-03	2.589941e-03	1.722880e-02	1.668758e-02	1.211359e-02	4.933531e-03	1.874624e-02	2.584632e-02	7.679779e-03	1.947581e-02	1.087445e-02	4.332229e-02	1.055464e-02	1.237067e-02	5.428555e-02	1.289737e-02	8.978819e-03	9.009264e-03	2.752119e-02	1.161853e-02	1.249786e-02	5.745524e-03	9.957954e-03	8.820655e-03	6.038200e-03
384000	-3.198135e+04	1.436336e+01	2.084297e+01	1.103562e-01	3.268153e-01	1.103562e-01	1.710580e-01	1.710580e-01	1.103562e-01	80	3	7.576331e-02	1.807127e-01	1.022912e-01	7.787993e-02	4.614989e-01	1.018540e-01	1.888423e-02	1.823410e-01	2.025427e+00	6.891447e-01	3.055497e-01	5.305694e-03	6.451216e-03	7.808772e-03	2.210223e-03	1.767855e-02	1.876302e-02	1.062494e-02	5.612951e-03	1.884560e-02	2.642574e-02	8.616422e-03	1.899555e-02	1.103303e-02	4.204417e-02	1.011915e-02	1.200194e-02	5.463542e-02	1.224618e-02	8.525074e-03	6.893884e-03	2.816014e-02	1.093351e-02	1.396864e-02	5.903716e-03	1.018270e-02	8.413589e-03	6.661386e-03
385000	-3.199597e+04	3.375913e+01	1.904520e+01	1.009303e-01	3.258713e-01	1.227697e-01	1.747492e-01	1.747492e-01	1.009303e-01	192	4	8.647844e-02	1.750427e-01	1.140665e-01	6.442696e-02	4.525531e-01	1.074323e-01	1.888423e-02	1.823410e-01	2.025427e+00	6.811178e-01	3.156010e-01	3.281171e-03	6.451216e-03	7.808772e-03	2.210223e-03	1.767855e-02	1.876302e-02	1.062494e-02	5.612951e-03	1.884560e-02	2.642574e-02	8.616422e-03	1.885095e-02	1.103303e-02	4.204417e-02	9.303434e-03	1.200194e-02	5.463542e-02	1.224618e-02	9.820132e-03	6.893884e-03	2.816014e-02	1.093351e-02	1.396864e-02	5.903716e-03	1.018270e-02	8.413589e-03	6.661386e-03
386000	-3.200176e+04	2.863451e+01	1.953106e+01	1.046589e-01	3.241792e-01	1.264069e-01	1.700481e-01	1.700481e-01	1.046589e-01	192	4	7.478949e-02	1.750427e-01	1.280767e-01	6.325965e-02	4.525531e-01	1.062783e-01	1.888423e-02	1.609835e-01	2.115570e+00	6.795566e-01	3.170695e-01	3.373861e-03	6.451216e-03	7.808772e-03	2.210223e-03	1.767855e-02	1.876302e-02	1.062494e-02	5.612951e-03	1.884560e-02	2.642574e-02	8.616422e-03	1.980144e-02	1.103303e-02	4.204417e-02	9.303434e-03	1.200194e-02	5.463542e-02	1.224618e-02	9.820132e-03	6.893884e-03	2.816014e-02	1.093351e-02	1.396864e-02	4.953222e-03	1.018270e-02	8.413589e-03	6.661386e-03
387000	-3.199756e+04	2.215211e+01	2.017050e+01	1.000612e-01	3.213519e-01	1.298369e-01	1.743444e-01	1.743444e-01	1.000612e-01	192	4	8.138287e-02	1.714035e-01	1.196287e-01	7.821209e-02	4.490425e-01	1.003303e-01	1.876033e-02	1.609835e-01	2.129744e+00	6.137986e-01	3.857726e-01	4.287912e-04	6.451216e-03	7.808772e-03	2.013969e-03	1.767855e-02	1.876302e-02	1.062494e-02	5.612951e-03	1.884560e-02	2.642574e-02	8.616422e-03	1.980144e-02	1.103303e-02	4.204417e-02	8.735395e-03	1.256998e-02	5.463542e-02	1.224618e-02	9.820132e-03	7.090139e-03	2.816014e-02	9.539481e-03	1.304922e-02	7.771527e-03	1.018270e-02	8.413589e-03	6.661386e-03
388000	-3.197703e+04	2.749782e+01	1.960016e+01	9.823259e-02	3.274029e-01	1.288036e-01	1.736642e-01	1.736642e-01	9.823259e-02	192	4	7.883806e-02	1.888016e-01	1.243841e-01	7.261239e-02	4.490635e-01	8.630033e-02	1.876033e-02	1.609835e-01	2.452649e+00	6.626572e-01	3.311099e-01	6.232938e-03	6.451216e-03	7.808772e-03	2.013969e-03	2.021485e-02	1.876302e-02	1.062494e-02	7.668668e-03	1.884560e-02	2.642574e-02	8.616422e-03	1.980144e-02	1.103303e-02	4.204417e-02	8.735395e-03	1.512742e-02	5.207798e-02	1.224618e-02	9.820132e-03	7.090139e-03	2.816014e-02	9.539481e-03	1.304922e-02	5.235224e-03	1.018270e-02	8.413589e-03	6.661386e-03
389000	-3.198094e+04	2.249814e+01	1.996393e+01	1.109964e-01	3.264243e-01	1.109964e-01	1.702932e-01	1.702932e-01	1.109964e-01	80	3	7.065833e-02	1.954101e-01	1.155324e-01	6.829942e-02	4.499010e-01	1.001987e-01	1.876033e-02	1.609835e-01	2.505598e+00	6.403818e-01	3.587435e-01	8.746409e-04	6.451216e-03	7.808772e-03	2.013969e-03	2.021485e-02	1.876302e-02	1.062494e-02	7.668668e-03	1.884560e-02	2.642574e-02	8.616422e-03	1.980144e-02	1.103303e-02	4.204417e-02	8.735395e-03	1.490883e-02	5.274348e-02	1.173991e-02	9.820132e-03	7.090139e-03	2.816014e-02	9.539481e-03	1.246916e-02	5.235224e-03	1.018270e-02	8.413589e-03	6.661386e-03
390000	-3.198664e+04	2.428782e+01	1.991885e+01	1.209629e-01	3.495692e-01	1.209629e-01	1.209629e-01	1.793129e-01	1.082291e-01	61	4	6.833189e-02	1.771554e-01	1.207512e-01	7.345054e-02	4.651581e-01	9.515285e-02	2.256556e-02	1.843255e-01	2.377983e+00	6.733924e-01	3.257318e-01	8.758685e-04	6.451216e-03	7.808772e-03	2.013969e-03	2.021485e-02	1.876302e-02	1.062494e-02	7.668668e-03	1.884560e-02	2.642574e-02	8.616422e-03	2.119932e-02	9.831653e-03	4.204417e-02	8.735395e-03	1.490883e-02	5.274348e-02	1.173991e-02	1.089738e-02	8.722346e-03	2.816014e-02	9.539481e-03	1.066058e-02	5.235224e-03	1.018270e-02	8.413589e-03	6.661386e-03
391000	-3.199456e+04	2.371386e-01	2.245386e+01	8.578502e-02	3.739137e-01	1.236377e-01	1.654393e-01	1.654393e-01	8.578502e-02	192	4	6.830915e-02	1.771554e-01	1.207512e-01	7.347329e-02	4.651581e-01	9.515285e-02	2.207729e-02	1.843255e-01	2.296956e+00	6.926400e-01	3.063110e-01	1.049002e-03	4.890334e-03	7.808772e-03	2.013969e-03	2.021485e-02	1.876302e-02	1.062494e-02	7.575998e-03	1.884560e-02	2.642574e-02	8.616422e-03	2.252823e-02	1.053621e-02	4.204417e-02	8.735395e-03	1.490883e-02	5.274348e-02	1.173991e-02	1.089738e-02	8.722346e-03	2.816014e-02	9.539481e-03	1.066058e-02	5.235224e-03	1.018270e-02	7.709031e-03	6.661386e-03
392000	-3.197609e+04	1.479921e+00	2.229596e+01	9.938638e-02	3.614340e-01	1.340490e-01	1.340490e-01	1.716952e-01	9.938638e-02	172	4	6.830915e-02	1.771554e-01	1.139675e-01	7.365137e-02	4.717637e-01	9.515285e-02	2.207729e-02	1.843255e-01	2.419727e+00	6.810276e-01	3.161367e-01	2.835698e-03	4.890334e-03	7.808772e-03	2.013969e-03	2.021485e-02	1.876302e-02	1.132621e-02	7.575998e-03	1.884560e-02	2.642574e-02	8.616422e-03	2.252823e-02	1.053621e-02	4.204417e-02	8.735395e-03	1.490883e-02	5.274348e-02	1.173991e-02	1.089738e-02	8.722346e-03	2.816014e-02	9.539481e-03	1.066058e-02	5.235224e-03	1.018270e-02	7.709031e-03	6.661386e-03
393000	-3.197857e+04	1.029402e+01	2.136985e+01	1.019176e-01	3.212420e-01	1.505253e-01	1.505253e-01	1.738722e-01	1.019176e-01	172	4	8.106000e-02	1.771554e-01	1.016423e-01	7.365137e-02	4.687804e-01	9.771052e-02	2.207729e-02	1.702246e-01	2.258314e+00	6.976105e-01	2.985853e-01	3.804135e-03	4.890334e-03	7.808772e-03	1.454411e-03	2.021485e-02	1.876302e-02	1.132621e-02	7.575998e-03	1.884560e-02	2.642574e-02	8.616422e-03	2.252823e-02	1.053621e-02	4.204417e-02	8.735395e-03	1.490883e-02	5.274348e-02	1.173991e-02	1.089738e-02	9.281904e-03	2.816014e-02	9.539481e-03	1.066058e-02	5.235224e-03	1.018270e-02	7.709031e-03	6.661386e-03
394000	-3.199050e+04	1.944525e+00	2.213895e+01	1.208058e-01	3.393380e-01	1.208058e-01	1.208058e-01	1.774388e-01	1.208058e-01	58	3	7.951068e-02	1.593026e-01	1.241777e-01	6.333549e-02	4.782710e-01	9.540251e-02	2.161028e-02	1.702246e-01	2.334610e+00	6.792374e-01	3.135521e-01	7.210577e-03	4.890334e-03	7.808772e-03	1.454411e-03	2.021485e-02	1.876302e-02	1.132621e-02	7.575998e-03	1.884560e-02	2.500229e-02	8.616422e-03	2.252823e-02	1.053621e-02	4.204417e-02	8.735395e-03	1.490883e-02	5.274348e-02	1.173991e-02	1.089738e-02	9.281904e-03	2.816014e-02	9.539481e-03	1.066058e-02	5.235224e-03	1.018270e-02	7.709031e-03	6.661386e-03
395000	-3.199539e+04	1.170817e+01	2.109862e+01	1.132944e-01	3.265176e-01	1.132944e-01	1.667996e-01	1.667996e-01	1.132944e-01	80	3	7.646065e-02	1.623526e-01	1.248375e-01	6.267569e-02	4.782710e-01	9.540251e-02	2.161028e-02	1.782139e-01	2.260142e+00	6.566711e-01	3.382974e-01	5.031496e-03	4.890334e-03	7.808772e-03	1.454411e-03	2.021485e-02	1.876302e-02	1.168052e-02	7.575998e-03	1.884560e-02	2.500229e-02	8.616422e-03	2.252823e-02	1.053621e-02	4.204417e-02	9.132136e-03	1.490883e-02	5.274348e-02	1.173991e-02	1.089738e-02	9.281904e-03	2.816014e-02	9.185171e-03	1.066058e-02	5.235224e-03	1.018270e-02	7.709031e-03	6.661386e-03
396000	-3.199146e+04	1.435676e+01	2.095793e+01	1.107213e-01	3.350571e-01	1.107213e-01	1.679786e-01	1.679786e-01	1.075430e-01	83	4	7.487215e-02	1.712122e-01	1.161382e-01	7.669483e-02	4.705571e-01	9.052564e-02	1.973444e-02	1.789231e-01	2.257988e+00	6.416592e-01	3.582408e-01	9.999000e-05	4.890334e-03	7.808772e-03	1.454411e-03	2.021485e-02	1.876302e-02	1.168052e-02	7.720371e-03	1.884560e-02	2.500229e-02	8.616422e-03	2.252823e-02	1.053621e-02	4.204417e-02	9.132136e-03	1.490883e-02	5.274348e-02	1.173991e-02	1.089738e-02	9.281904e-03	2.816014e-02	8.328979e-03	1.066058e-02	5.235224e-03	1.018270e-02	7.709031e-03	6.661386e-03
397000	-3.196996e+04	1.246120e+01	2.102002e+01	1.118089e-01	3.228460e-01	1.118089e-01	1.708636e-01	1.708636e-01	1.118089e-01	80	3	7.398763e-02	1.733750e-01	1.180811e-01	7.235937e-02	4.763860e-01	8.581097e-02	1.933598e-02	1.692308e-01	2.260586e+00	6.529743e-01	3.469257e-01	9.999000e-05	4.890334e-03	7.808772e-03	1.454411e-03	2.021485e-02	1.876302e-02	1.168052e-02	7.720371e-03	1.884560e-02	2.500229e-02	8.616422e-03	2.252823e-02	1.053621e-02	4.204417e-02	9.132136e-03	1.690295e-02	5.274348e-02	1.173991e-02	1.089738e-02	9.281904e-03	2.816014e-02	8.328979e-03	1.063613e-02	5.235224e-03	1.018270e-02	7.709031e-03	6.661386e-03
398000	-3.197288e+04	2.421166e+01	1.983750e+01	9.125148e-02	3.325232e-01	1.616580e-01	1.616580e-01	1.616580e-01	9.125148e-02	168	3	7.208530e-02	1.741776e-01	1.121975e-01	7.098471e-02	4.795679e-01	9.098705e-02	1.933598e-02	1.692308e-01	2.191282e+00	7.407767e-01	2.586859e-01	5.373570e-04	4.890334e-03	7.808772e-03	1.454411e-03	2.021485e-02	1.876302e-02	1.168052e-02	7.720371e-03	1.884560e-02	2.500229e-02	8.616422e-03	2.252823e-02	1.053621e-02	4.204417e-02	9.132136e-03	1.690295e-02	5.274348e-02	1.173991e-02	1.089738e-02	8.872740e-03	2.816014e-02	8.328979e-03	1.063613e-02	5.644388e-03	1.018270e-02	7.709031e-03	6.661386e-03
399000	-3.198737e+04	5.884532e+00	2.171875e+01	1.207380e-01	3.403905e-01	1.207380e-01	1.207380e-01	1.766575e-01	1.207380e-01	58	3	7.009346e-02	1.741776e-01	1.121975e-01	7.297656e-02	4.795679e-01	9.098705e-02	1.933598e-02	1.692308e-01	2.234561e+00	7.169747e-01	2.723075e-01	1.071779e-02	4.890334e-03	7.808772e-03	1.454411e-03	2.021485e-02	1.862914e-02	1.380042e-02	7.720371e-03	1.884560e-02	2.555486e-02	8.616422e-03	2.252823e-02	1.053621e-02	4.204417e-02	9.132136e-03	1.690295e-02	5.062358e-02	1.173991e-02	1.089738e-02	8.872740e-03	2.816014e-02	8.328979e-03	1.063613e-02	5.644388e-03	1.018270e-02	7.709031e-03	6.661386e-03
400000	-3.197862e+04	6.250414e+00	2.183396e+01	1.189119e-01	3.455900e-01	1.189119e-01	1.282411e-01	1.694332e-01	1.189119e-01	84	4	6.983046e-02	1.741776e-01	1.099117e-01	7.323955e-02	4.795679e-01	9.327288e-02	1.933598e-02	1.692308e-01	2.097405e+00	6.368985e-01	3.590664e-01	4.035059e-03	4.890334e-03	7.970978e-03	1.454411e-03	2.021485e-02	1.862914e-02	1.380042e-02	7.720371e-03	1.884560e-02	2.555486e-02	8.616422e-03	2.252823e-02	1.053621e-02	4.204417e-02	9.132136e-03	1.690295e-02	5.020873e-02	1.173991e-02	1.089738e-02	5.932186e-03	2.816014e-02	8.328979e-03	1.236072e-02	5.644388e-03	1.018270e-02	7.709031e-03	6.661386e-03
401000	-3.196828e+04	7.602825e+00	2.168620e+01	1.113247e-01	3.302646e-01	1.309703e-01	1.309703e-01	1.851455e-01	1.113247e-01	172	4	6.739840e-02	1.743579e-01	1.124708e-01	8.360214e-02	4.584124e-01	1.037584e-01	1.933598e-02	1.870465e-01	1.997244e+00	6.696031e-01	3.210083e-01	9.388549e-03	4.890334e-03	7.970978e-03	1.454411e-03	2.021485e-02	1.884216e-02	1.380042e-02	7.720371e-03	1.884560e-02	2.555486e-02	8.616422e-03	2.252823e-02	1.053621e-02	4.204417e-02	9.132136e-03	1.690295e-02	5.020873e-02	1.173991e-02	1.089738e-02	5.932186e-03	2.816014e-02	8.328979e-03	1.236072e-02	5.644388e-03	1.018270e-02	7.709031e-03	6.661386e-03
402000	-3.196439e+04	1.110678e+01	2.131746e+01	1.153001e-01	3.504445e-01	1.215244e-01	1.215244e-01	1.759066e-01	1.153001e-01	172	4	8.303043e-02	1.836393e-01	1.204961e-01	7.103393e-02	4.504801e-01	9.132018e-02	1.715976e-02	1.741436e-01	1.919200e+00	6.103985e-01	3.857778e-01	3.823788e-03	6.055200e-03	7.970978e-03	1.454411e-03	2.021485e-02	1.884216e-02	1.380042e-02	7.720371e-03	1.769437e-02	2.333482e-02	8.616422e-03	2.252823e-02	1.053621e-02	4.204417e-02	9.132136e-03	1.690295e-02	5.020873e-02	1.173991e-02	1.089738e-02	5.932186e-03	2.816014e-02	8.328979e-03	1.236072e-02	5.644388e-03	1.018270e-02	7.709031e-03	6.661386e-03
403000	-3.197094e+04	1.880717e+01	2.038375e+01	1.225764e-01	3.331308e-01	1.225764e-01	1.225764e-01	1.765635e-01	1.225764e-01	58	3	8.167255e-02	1.836393e-01	1.147481e-01	7.103393e-02	4.504801e-01	9.842599e-02	2.405610e-02	1.741436e-01	2.081478e+00	6.366522e-01	3.632478e-01	9.999000e-05	6.055200e-03	7.970978e-03	4.815065e-04	2.021485e-02	1.981507e-02	1.380042e-02	7.720371e-03	1.769437e-02	2.333482e-02	1.047564e-02	2.252823e-02	1.053621e-02	4.030954e-02	9.132136e-03	1.407666e-02	5.020873e-02	1.173991e-02	1.089738e-02	5.932186e-03	2.816014e-02	8.328979e-03	1.236072e-02	5.644388e-03	1.018270e-02	9.448490e-03	6.661386e-03
404000	-3.197465e+04	1.863482e+01	2.064585e+01	9.509623e-02	3.362078e-01	1.374069e-01	1.374069e-01	1.817687e-01	1.121134e-01	176	5	6.559399e-02	1.886121e-01	1.203233e-01	7.720590e-02	4.463546e-01	1.019102e-01	2.405610e-02	2.075092e-01	2.274835e+00	7.234604e-01	2.764396e-01	9.999000e-05	6.055200e-03	7.970978e-03	4.815065e-04	2.021485e-02	1.981507e-02	1.468199e-02	7.720371e-03	1.769437e-02	2.333482e-02	1.047564e-02	2.252823e-02	1.053621e-02	4.030954e-02	9.132136e-03	1.407666e-02	5.020873e-02	1.173991e-02	1.089738e-02	5.932186e-03	2.607486e-02	7.972766e-03	1.236072e-02	5.644388e-03	1.018270e-02	9.448490e-03	6.661386e-03
405000	-3.197673e+04	2.225064e+01	2.012540e+01	1.069435e-01	3.215516e-01	1.461055e-01	1.461055e-01	1.723504e-01	1.069435e-01	172	4	7.505916e-02	1.992291e-01	1.147074e-01	7.475446e-02	4.445692e-01	9.168068e-02	2.405610e-02	1.962280e-01	2.281790e+00	6.584517e-01	3.414483e-01	9.999000e-05	6.055200e-03	6.964374e-03	1.173055e-03	2.021485e-02	1.981507e-02	1.643192e-02	7.042011e-03	1.769437e-02	2.739109e-02	1.047564e-02	2.252823e-02	1.053621e-02	4.030954e-02	9.132136e-03	1.407666e-02	5.020873e-02	1.173991e-02	1.089738e-02	5.932186e-03	2.607486e-02	7.972766e-03	1.236072e-02	5.644388e-03	1.018270e-02	9.448490e-03	6.661386e-03
406000	-3.197110e+04	2.974523e+01	1.937140e+01	1.115257e-01	3.129488e-01	1.347127e-01	1.347127e-01	1.945745e-01	1.115257e-01	172	4	6.863017e-02	1.940815e-01	1.156414e-01	7.363133e-02	4.544674e-01	9.354823e-02	2.520342e-02	1.962280e-01	2.380351e+00	6.862677e-01	3.136323e-01	9.999000e-05	4.085421e-03	6.964374e-03	1.173055e-03	2.021485e-02	1.981507e-02	1.643192e-02	7.042011e-03	1.769437e-02	2.739109e-02	1.047564e-02	2.252823e-02	1.053621e-02	4.030954e-02	9.132136e-03	1.407666e-02	4.765516e-02	1.115922e-02	1.089738e-02	5.932186e-03	2.607486e-02	7.972766e-03	1.236072e-02	5.644388e-03	1.018270e-02	9.448490e-03	6.661386e-03
407000	-3.197093e+04	1.665427e+01	2.066248e+01	1.057485e-01	3.519567e-01	1.270104e-01	1.270104e-01	1.825257e-01	1.057485e-01	172	4	7.620210e-02	1.809873e-01	1.084341e-01	6.991737e-02	4.779784e-01	8.648079e-02	2.520342e-02	1.962280e-01	2.435987e+00	6.416755e-01	3.582245e-01	9.999000e-05	4.085421e-03	6.964374e-03	1.173055e-03	2.021485e-02	1.981507e-02	1.643192e-02	7.042011e-03	1.769437e-02	2.739109e-02	1.047564e-02	2.252823e-02	1.053621e-02	3.670584e-02	9.132136e-03	1.407666e-02	4.765516e-02	1.115922e-02	1.089738e-02	5.932186e-03	2.607486e-02	7.972766e-03	1.236072e-02	5.644388e-03	1.018270e-02	9.448490e-03	6.661386e-03
408000	-3.198454e+04	1.130262e+01	2.139677e+01	1.082042e-01	3.141844e-01	1.422913e-01	1.422913e-01	2.034953e-01	8.953354e-02	176	5	7.620210e-02	1.639573e-01	1.253273e-01	7.005413e-02	4.893904e-01	7.506878e-02	2.183591e-02	1.962280e-01	2.482488e+00	6.033702e-01	3.956058e-01	1.024011e-03	4.085421e-03	6.964374e-03	1.173055e-03	2.021485e-02	1.981507e-02	1.643192e-02	7.042011e-03	1.769437e-02	2.739109e-02	1.047564e-02	2.252823e-02	1.053621e-02	3.670584e-02	9.132136e-03	1.350281e-02	4.765516e-02	1.173308e-02	1.089738e-02	5.745090e-03	2.607486e-02	7.972766e-03	1.236072e-02	5.644388e-03	1.123293e-02	9.448490e-03	6.661386e-03
409000	-3.198810e+04	1.721935e+01	2.045986e+01	9.991817e-02	3.402853e-01	9.991817e-02	1.799801e-01	1.799801e-01	9.991817e-02	80	3	7.924381e-02	1.905836e-01	1.165255e-01	7.586995e-02	4.505232e-01	8.725395e-02	1.976105e-02	1.677011e-01	2.680852e+00	6.649286e-01	3.349714e-01	9.999000e-05	4.085421e-03	6.964374e-03	1.173055e-03	2.021485e-02	1.981507e-02	1.643192e-02	7.042011e-03	1.769437e-02	2.739109e-02	1.047564e-02	2.252823e-02	1.053621e-02	3.670584e-02	9.132136e-03	1.350281e-02	4.765516e-02	1.173308e-02	1.089738e-02	5.745090e-03	2.607486e-02	7.972766e-03	1.236072e-02	5.644388e-03	1.123293e-02	9.448490e-03	6.661386e-03
410000	-3.199080e+04	2.463319e+01	1.986838e+01	1.324799e-01	3.027795e-01	1.324799e-01	1.324799e-01	1.917601e-01	1.080208e-01	61	4	7.924381e-02	1.752627e-01	1.098473e-01	7.638385e-02	4.725223e-01	8.674005e-02	1.925315e-02	1.867975e-01	2.711927e+00	6.965915e-01	3.033086e-01	9.999000e-05	4.085421e-03	6.964374e-03	1.173055e-03	2.021485e-02	1.981507e-02	1.643192e-02	7.042011e-03	1.769437e-02	2.739109e-02	1.047564e-02	2.252823e-02	1.053621e-02	3.670584e-02	9.132136e-03	1.350281e-02	4.723276e-02	1.173308e-02	1.089738e-02	5.745090e-03	2.607486e-02	7.972766e-03	1.236072e-02	5.444971e-03	1.123293e-02	8.180078e-03	6.661386e-03
411000	-3.196938e+04	2.099104e+01	2.020466e+01	1.068892e-01	3.181745e-01	1.418294e-01	1.418294e-01	1.843884e-01	1.068892e-01	172	4	8.254469e-02	1.683718e-01	1.041073e-01	7.742249e-02	4.831672e-01	8.438648e-02	1.925315e-02	1.867975e-01	2.712355e+00	5.587790e-01	4.369671e-01	4.253852e-03	4.085421e-03	6.964374e-03	1.173055e-03	2.021485e-02	1.981507e-02	1.643192e-02	7.042011e-03	1.769437e-02	2.739109e-02	1.047564e-02	2.252823e-02	1.053621e-02	3.670584e-02	9.132136e-03	1.350281e-02	4.723276e-02	1.173308e-02	1.009154e-02	5.745090e-03	2.607486e-02	7.972766e-03	1.236072e-02	5.444971e-03	1.203877e-02	8.180078e-03	6.661386e-03
412000	-3.198060e+04	1.572159e+01	2.073442e+01	1.041666e-01	3.314999e-01	1.393170e-01	1.393170e-01	1.815328e-01	1.041666e-01	172	4	7.599891e-02	1.748384e-01	1.082373e-01	7.480370e-02	4.793109e-01	8.681078e-02	1.925315e-02	1.867975e-01	2.736407e+00	6.574330e-01	3.397281e-01	2.838905e-03	4.085421e-03	7.137795e-03	1.173055e-03	2.021485e-02	1.981507e-02	1.643192e-02	7.042011e-03	1.769437e-02	2.739109e-02	1.047564e-02	2.252823e-02	1.053621e-02	3.670584e-02	9.132136e-03	1.350281e-02	4.723276e-02	1.173308e-02	7.921288e-03	5.745090e-03	2.456748e-02	7.972766e-03	1.236072e-02	5.444971e-03	1.203877e-02	8.180078e-03	6.487965e-03
413000	-3.198394e+04	1.750036e+01	2.056092e+01	1.068990e-01	3.402801e-01	1.353422e-01	1.353422e-01	1.752375e-01	1.068990e-01	172	4	7.599891e-02	1.748384e-01	1.103363e-01	7.480370e-02	4.793109e-01	8.471182e-02	1.925315e-02	1.867975e-01	2.657986e+00	6.920198e-01	3.059907e-01	1.989467e-03	4.085421e-03	7.137795e-03	1.173055e-03	2.021485e-02	1.981507e-02	1.638306e-02	7.042011e-03	1.769437e-02	2.739109e-02	1.047564e-02	2.252823e-02	1.053621e-02	3.670584e-02	9.132136e-03	1.350281e-02	4.723276e-02	1.173308e-02	7.921288e-03	5.745090e-03	2.456748e-02	7.972766e-03	1.236072e-02	5.444971e-03	1.203877e-02	8.180078e-03	6.487965e-03
414000	-3.199343e+04	-3.292592e+00	2.269246e+01	1.256560e-01	3.366988e-01	1.256560e-01	1.256560e-01	1.927874e-01	9.354589e-02	61	4	7.820885e-02	1.940283e-01	1.228804e-01	7.721340e-02	4.351498e-01	9.251916e-02	2.026787e-02	1.608593e-01	4.115987e+00	6.789030e-01	3.046989e-01	1.639814e-02	3.632818e-03	9.857808e-03	3.079418e-04	2.111936e-02	2.372088e-02	1.311315e-02	6.875745e-03	1.393575e-02	1.836380e-02	9.156237e-03	1.553912e-02	8.983910e-03	4.158917e-02	1.141928e-02	1.638597e-02	3.879061e-02	8.614062e-03	9.469197e-03	2.640216e-03	2.591137e-02	8.396049e-03	1.214130e-02	6.221779e-03	1.135675e-02	8.564951e-03	5.365766e-03
415000	-3.196413e+04	1.739749e+01	2.052103e+01	9.170387e-02	3.206397e-01	1.496248e-01	1.496248e-01	1.967028e-01	9.170387e-02	172	4	7.605558e-02	1.632626e-01	1.107036e-01	7.465302e-02	4.793109e-01	9.601433e-02	2.010588e-02	1.848388e-01	3.120971e+00	6.959271e-01	2.990074e-01	5.065460e-03	4.085421e-03	5.696353e-03	7.674673e-04	2.021485e-02	1.981507e-02	1.638306e-02	7.042011e-03	2.253904e-02	2.739109e-02	1.047564e-02	2.252823e-02	9.905421e-03	3.670584e-02	9.762925e-03	1.350281e-02	4.723276e-02	1.173308e-02	7.921288e-03	7.678781e-03	2.456748e-02	9.552255e-03	1.236072e-02	5.444971e-03	1.203877e-02	8.180078e-03	6.487965e-03
416000	-3.198653e+04	2.617671e+00	2.215729e+01	1.057890e-01	3.330881e-01	1.312514e-01	1.431306e-01	1.809519e-01	1.057890e-01	197	5	7.384467e-02	1.813023e-01	1.147251e-01	6.946889e-02	4.757428e-01	8.491626e-02	2.026787e-02	1.829889e-01	4.040614e+00	6.147593e-01	3.749459e-01	1.029486e-02	3.535745e-03	8.708808e-03	1.024869e-03	2.113089e-02	2.314827e-02	1.215378e-02	6.838890e-03	1.396138e-02	2.095702e-02	8.883602e-03	1.205943e-02	1.237590e-02	4.173248e-02	1.142279e-02	1.374796e-02	3.812693e-02	8.277343e-03	9.142162e-03	3.308308e-03	2.337091e-02	9.456217e-03	1.129462e-02	5.862491e-03	1.297343e-02	1.019751e-02	6.605238e-03
417000	-3.198723e+04	1.625825e+01	2.085899e+01	1.211914e-01	3.176871e-01	1.089934e-01	1.507237e-01	1.902791e-01	1.111253e-01	202	6	7.021795e-02	1.559217e-01	1.064349e-01	8.054438e-02	4.853673e-01	1.015137e-01	2.026787e-02	1.851068e-01	4.035062e+00	6.291595e-01	3.690277e-01	1.812848e-03	4.758555e-03	9.479165e-03	6.228079e-04	2.089053e-02	2.287100e-02	9.659212e-03	7.799295e-03	1.489849e-02	2.086598e-02	9.403481e-03	1.342251e-02	1.026455e-02	3.995672e-02	1.111756e-02	1.470012e-02	3.989040e-02	1.018672e-02	9.361268e-03	3.199450e-03	2.508496e-02	8.146913e-03	9.594337e-03	5.175334e-03	1.154902e-02	9.294467e-03	5.294649e-03
418000	-3.197970e+04	6.063675e+00	2.165912e+01	1.297042e-01	3.174189e-01	1.297042e-01	1.297042e-01	1.867196e-01	1.067489e-01	61	4	6.550117e-02	1.508138e-01	1.278844e-01	7.512452e-02	4.835934e-01	9.708267e-02	2.116886e-02	1.851068e-01	4.123775e+00	6.699128e-01	3.246699e-01	5.417365e-03	4.758555e-03	9.479165e-03	6.228079e-04	2.089053e-02	2.006159e-02	9.659212e-03	7.799295e-03	1.601369e-02	2.086598e-02	9.403481e-03	1.342251e-02	1.026455e-02	3.995672e-02	1.111756e-02	1.470012e-02	4.269980e-02	1.018672e-02	9.361268e-03	3.199450e-03	2.508496e-02	8.647853e-03	9.594337e-03	5.175334e-03	1.104808e-02	9.294467e-03	5.294649e-03
419000	-3.198180e+04	2.120984e+01	2.017401e+01	1.076579e-01	3.083293e-01	1.255654e-01	1.753947e-01	1.753947e-01	1.076579e-01	192	4	7.664649e-02	1.645514e-01	1.107036e-01	7.406211e-02	4.793109e-01	9.472552e-02	1.941743e-02	1.711599e-01	3.032528e+00	6.710438e-01	3.277453e-01	1.210953e-03	4.085421e-03	5.696353e-03	7.674673e-04	2.021485e-02	1.981507e-02	1.638306e-02	7.042011e-03	2.253904e-02	2.739109e-02	9.896009e-03	2.252823e-02	1.081293e-02	3.670584e-02	1.034256e-02	1.350281e-02	4.697700e-02	1.173308e-02	5.456744e-03	7.678781e-03	2.454556e-02	9.552255e-03	1.236072e-02	5.444971e-03	1.023521e-02	8.180078e-03	6.487965e-03
420000	-3.197644e+04	2.333877e+01	1.994570e+01	9.014289e-02	3.165710e-01	1.722434e-01	1.586564e-01	1.722434e-01	9.014289e-02	187	4	7.545545e-02	1.690375e-01	1.107036e-01	6.728946e-02	4.793109e-01	9.820313e-02	1.941743e-02	1.711599e-01	3.015126e+00	6.924552e-01	3.045149e-01	3.029876e-03	4.085421e-03	5.696353e-03	7.674673e-04	2.021485e-02	1.981507e-02	1.638306e-02	7.042011e-03	2.253904e-02	2.739109e-02	9.896009e-03	2.252823e-02	1.081293e-02	3.670584e-02	1.034256e-02	1.350281e-02	4.697700e-02	1.173308e-02	5.456744e-03	7.678781e-03	2.454556e-02	9.552255e-03	1.236072e-02	5.444971e-03	1.023521e-02	8.180078e-03	6.487965e-03
421000	-3.197295e+04	2.311009e+01	2.024345e+01	8.273655e-02	3.092458e-01	1.457299e-01	1.682144e-01	1.779660e-01	1.161074e-01	202	6	7.484137e-02	1.836039e-01	1.107036e-01	7.415198e-02	4.653585e-01	9.134061e-02	1.941743e-02	1.711599e-01	3.039422e+00	6.320331e-01	3.605480e-01	7.418931e-03	4.483211e-03	6.647006e-03	8.178829e-04	2.176697e-02	2.031944e-02	1.552539e-02	6.689025e-03	2.258499e-02	2.758555e-02	8.339855e-03	2.017158e-02	1.032203e-02	3.548631e-02	1.005479e-02	1.396802e-02	4.540153e-02	9.716805e-03	9.499710e-03	6.910895e-03	2.594204e-02	8.244129e-03	1.381896e-02	5.412403e-03	1.155492e-02	7.880439e-03	7.693974e-03
422000	-3.198363e+04	3.347555e+01	1.896450e+01	1.006412e-01	3.213610e-01	1.407568e-01	1.683000e-01	1.683000e-01	1.006412e-01	192	4	7.484137e-02	1.886517e-01	1.056558e-01	7.415198e-02	4.653585e-01	9.134061e-02	1.941743e-02	1.711599e-01	3.039422e+00	6.963880e-01	3.012047e-01	2.407327e-03	4.483211e-03	6.647006e-03	8.178829e-04	2.176697e-02	2.031944e-02	1.552539e-02	6.689025e-03	2.258499e-02	2.758555e-02	8.339855e-03	2.017158e-02	1.032203e-02	3.548631e-02	1.005479e-02	1.396802e-02	4.540153e-02	9.716805e-03	9.499710e-03	6.910895e-03	2.594204e-02	8.244129e-03	1.381896e-02	5.412403e-03	1.155492e-02	7.880439e-03	7.693974e-03
423000	-3.197223e+04	2.552937e+01	1.976069e+01	1.131641e-01	2.849174e-01	1.382035e-01	1.752754e-01	1.752754e-01	1.131641e-01	192	4	8.752655e-02	1.742646e-01	1.159449e-01	7.115086e-02	4.645965e-01	8.651667e-02	1.894161e-02	1.711599e-01	2.910580e+00	6.327731e-01	3.666176e-01	6.092247e-04	4.483211e-03	6.647006e-03	8.178829e-04	2.176697e-02	2.031944e-02	1.552539e-02	6.689025e-03	1.805534e-02	2.758555e-02	8.339855e-03	2.017158e-02	1.032203e-02	3.548631e-02	1.005479e-02	1.396802e-02	4.540153e-02	9.716805e-03	9.499710e-03	6.910895e-03	2.594204e-02	8.244129e-03	1.381896e-02	5.412403e-03	1.155492e-02	7.687383e-03	7.693974e-03
424000	-3.197494e+04	2.280309e+01	2.000403e+01	1.023652e-01	3.271164e-01	1.403716e-01	1.403716e-01	1.874100e-01	1.023652e-01	172	4	8.752655e-02	1.710474e-01	1.159449e-01	7.115086e-02	4.678137e-01	8.651667e-02	1.772362e-02	1.696278e-01	2.846042e+00	6.241882e-01	3.757118e-01	9.999009e-05	4.483211e-03	6.647006e-03	8.178829e-04	2.176697e-02	2.031944e-02	1.552539e-02	6.689025e-03	1.805534e-02	2.758555e-02	8.339855e-03	2.017158e-02	1.032203e-02	3.548631e-02	1.005479e-02	1.348877e-02	4.540153e-02	1.079613e-02	9.499710e-03	5.831570e-03	2.594204e-02	8.013058e-03	1.381896e-02	5.643474e-03	1.155492e-02	7.687383e-03	7.693974e-03
425000	-3.199157e+04	2.162437e+01	1.990999e+01	9.952702e-02	3.234258e-01	1.591734e-01	1.591734e-01	1.591734e-01	9.952702e-02	168	3	8.599838e-02	1.823352e-01	1.073548e-01	6.967885e-02	4.530953e-01	1.015374e-01	1.868384e-02	1.691070e-01	4.284426e+00	6.298918e-01	3.622352e-01	7.873058e-03	3.446584e-03	1.038759e-02	7.771199e-04	2.062973e-02	1.765275e-02	1.191042e-02	5.724424e-03	1.651956e-02	2.121921e-02	9.293362e-03	1.443289e-02	1.113916e-02	3.943809e-02	1.223709e-02	1.326652e-02	4.724156e-02	8.693129e-03	7.761763e-03	3.598296e-03	2.886484e-02	8.199456e-03	9.021361e-03	5.142923e-03	1.001290e-02	8.376112e-03	7.119671e-03
426000	-3.199467e+04	3.590111e+01	1.863132e+01	9.963361e-02	3.206454e-01	1.409581e-01	1.695646e-01	1.695646e-01	9.963361e-02	192	4	8.670330e-02	1.942700e-01	1.070676e-01	7.343085e-02	4.429431e-01	9.558513e-02	1.868384e-02	1.502993e-01	4.417029e+00	6.531380e-01	3.462918e-01	5.701934e-04	3.446584e-03	1.038759e-02	7.771199e-04	2.062973e-02	1.765275e-02	1.191042e-02	5.724424e-03	1.651956e-02	2.121921e-02	9.073992e-03	1.443289e-02	1.307500e-02	3.943809e-02	1.223709e-02	1.326652e-02	4.724156e-02	8.693129e-03	7.761763e-03	3.598296e-03	2.886484e-02	8.199456e-03	9.021361e-03	5.142923e-03	1.001290e-02	8.376112e-03	7.119671e-03
427000	-3.198490e+04	3.626559e+01	1.859120e+01	8.572668e-02	3.338054e-01	1.433835e-01	1.756789e-01	1.756789e-01	8.572668e-02	192	4	8.503343e-02	1.801079e-01	1.027304e-01	7.657664e-02	4.688184e-01	8.673322e-02	1.868384e-02	1.755415e-01	4.316948e+00	6.221521e-01	3.766986e-01	1.149335e-03	2.808881e-03	1.038759e-02	7.771199e-04	2.062973e-02	1.765275e-02	1.329177e-02	6.332645e-03	1.651956e-02	2.121921e-02	1.159394e-02	1.443289e-02	1.307500e-02	3.921184e-02	1.223709e-02	1.326652e-02	4.724156e-02	8.693129e-03	7.761763e-03	3.169725e-03	2.704068e-02	1.019971e-02	9.021361e-03	6.162630e-03	1.001290e-02	8.376112e-03	7.055954e-03
428000	-3.199114e+04	1.806144e+01	2.039449e+01	1.219554e-01	3.417528e-01	1.219554e-01	1.219554e-01	1.704254e-01	1.219554e-01	58	3	8.116896e-02	1.861883e-01	1.080024e-01	6.218911e-02	4.661901e-01	9.626116e-02	2.229629e-02	1.738601e-01	2.656571e+00	6.548615e-01	3.450385e-01	9.999000e-05	5.341482e-03	6.834941e-03	5.892090e-04	2.334014e-02	2.167638e-02	1.475656e-02	6.747549e-03	1.941672e-02	2.290100e-02	6.901917e-03	1.600450e-02	1.053360e-02	3.150416e-02	9.937846e-03	1.391202e-02	4.528782e-02	1.226790e-02	8.070323e-03	5.461967e-03	2.596500e-02	9.682874e-03	1.357472e-02	6.170671e-03	9.673876e-03	7.963449e-03	7.612755e-03
429000	-3.197846e+04	1.936703e+01	2.038325e+01	9.909731e-02	3.274746e-01	1.336048e-01	1.703630e-01	1.703630e-01	9.909731e-02	192	4	8.260106e-02	1.728901e-01	1.150754e-01	6.529539e-02	4.708363e-01	9.330178e-02	2.123704e-02	1.738601e-01	2.704547e+00	6.613950e-01	3.342971e-01	4.307863e-03	5.341482e-03	8.156917e-03	5.892090e-04	2.334014e-02	2.167638e-02	1.475656e-02	6.747549e-03	1.941672e-02	2.290100e-02	6.901917e-03	1.600450e-02	1.053360e-02	3.150416e-02	8.071260e-03	1.391202e-02	4.528782e-02	1.226790e-02	8.070323e-03	5.461967e-03	2.596500e-02	9.682874e-03	1.357472e-02	6.170671e-03	9.673876e-03	7.963449e-03	7.612755e-03
430000	-3.199796e+04	1.695799e+01	2.050013e+01	9.481272e-02	3.263881e-01	1.613288e-01	1.613288e-01	1.613288e-01	9.481272e-02	168	3	7.850722e-02	1.723156e-01	1.138466e-01	7.087173e-02	4.766299e-01	8.782893e-02	2.123704e-02	1.812278e-01	2.834409e+00	6.616857e-01	3.360063e-01	2.307980e-03	5.341482e-03	8.156917e-03	5.892090e-04	2.334014e-02	2.167638e-02	1.475656e-02	6.747549e-03	1.941672e-02	2.290100e-02	6.901917e-03	1.600450e-02	1.053360e-02	3.431209e-02	8.071260e-03	1.466347e-02	4.348079e-02	1.226790e-02	9.877350e-03	5.461967e-03	2.596500e-02	9.682874e-03	1.357472e-02	6.170671e-03	9.673876e-03	7.963449e-03	7.612755e-03
431000	-3.198095e+04	2.881921e+01	1.944696e+01	1.038526e-01	3.180469e-01	1.292107e-01	1.725186e-01	1.725186e-01	1.038526e-01	192	4	8.653933e-02	1.926509e-01	1.077596e-01	8.081906e-02	4.382303e-01	9.400070e-02	2.123704e-02	1.812278e-01	2.703020e+00	7.248489e-01	2.739337e-01	1.217438e-03	5.341482e-03	8.156917e-03	5.892090e-04	2.334014e-02	2.167638e-02	1.475656e-02	6.747549e-03	1.941672e-02	2.290100e-02	6.901917e-03	1.600450e-02	1.053360e-02	3.431209e-02	8.071260e-03	1.466347e-02	4.348079e-02	1.226790e-02	9.877350e-03	5.461967e-03	2.596500e-02	9.682874e-03	1.357472e-02	6.170671e-03	9.673876e-03	7.963449e-03	7.612755e-03
432000	-3.197470e+04	2.700540e+01	1.960557e+01	1.044747e-01	3.164138e-01	1.514153e-01	1.514153e-01	1.718063e-01	1.044747e-01	172	4	6.786323e-02	1.739218e-01	1.029285e-01	8.954878e-02	4.622838e-01	1.034539e-01	2.123704e-02	1.798992e-01	2.773981e+00	6.563710e-01	3.433801e-01	2.488707e-04	5.341482e-03	8.156917e-03	5.892090e-04	2.334014e-02	2.167638e-02	1.475656e-02	6.747549e-03	1.941672e-02	2.290100e-02	6.901917e-03	1.600450e-02	1.053360e-02	3.431209e-02	8.071260e-03	1.466347e-02	4.348079e-02	1.226790e-02	9.877350e-03	5.461967e-03	2.596500e-02	9.682874e-03	1.357472e-02	6.170671e-03	9.673876e-03	7.963449e-03	7.612755e-03
433000	-3.197516e+04	2.072407e+01	2.023750e+01	8.705377e-02	3.494497e-01	1.134263e-01	1.683220e-01	1.683220e-01	1.134263e-01	194	4	6.637966e-02	1.748983e-01	1.044121e-01	8.954878e-02	4.733818e-01	9.137938e-02	2.123704e-02	1.697038e-01	2.894931e+00	6.111549e-01	3.876032e-01	1.241928e-03	5.341482e-03	8.156917e-03	5.892090e-04	2.334014e-02	2.167638e-02	1.475656e-02	6.747549e-03	1.941672e-02	2.290100e-02	6.901917e-03	1.600450e-02	1.053360e-02	3.431209e-02	8.071260e-03	1.466347e-02	4.348079e-02	1.226790e-02	9.877350e-03	5.461967e-03	2.596500e-02	1.143481e-02	1.357472e-02	6.170671e-03	9.673876e-03	7.963449e-03	7.612755e-03
434000	-3.197855e+04	7.803541e+00	2.170908e+01	8.705377e-02	3.494497e-01	1.290586e-01	1.299080e-01	1.746219e-01	1.299080e-01	200	5	6.982277e-02	1.748983e-01	1.044543e-01	7.234336e-02	4.784025e-01	1.000788e-01	2.028404e-02	1.697038e-01	2.997171e+00	5.948275e-01	4.038281e-01	1.344336e-03	5.341482e-03	8.156917e-03	5.892090e-04	2.334014e-02	2.167638e-02	1.370895e-02	6.747549e-03	1.941672e-02	2.178824e-02	6.901917e-03	1.653924e-02	1.053360e-02	3.431209e-02	8.071260e-03	1.330810e-02	4.348079e-02	1.226790e-02	9.877350e-03	5.461967e-03	2.596500e-02	1.240350e-02	1.357472e-02	6.170671e-03	9.673876e-03	7.963449e-03	7.612755e-03
435000	-3.199216e+04	9.092419e+00	2.144783e+01	1.109401e-01	3.369091e-01	1.252582e-01	1.579762e-01	1.579762e-01	1.109401e-01	192	4	7.704966e-02	1.851167e-01	1.061374e-01	7.079197e-02	4.656877e-01	9.521653e-02	2.028404e-02	1.697038e-01	2.807136e+00	6.626609e-01	3.308427e-01	6.496414e-03	5.341482e-03	8.156917e-03	5.892090e-04	2.334014e-02	2.167638e-02	1.412919e-02	6.747549e-03	1.941672e-02	2.178824e-02	6.784125e-03	1.480860e-02	1.053360e-02	3.431209e-02	8.071260e-03	1.330810e-02	4.348079e-02	1.226790e-02	9.877350e-03	6.240346e-03	2.596500e-02	1.240350e-02	1.357472e-02	5.962218e-03	9.673876e-03	7.641294e-03	7.612755e-03
436000	-3.199784e+04	2.421979e+01	1.974688e+01	1.024038e-01	2.982430e-01	1.433491e-01	1.768002e-01	1.768002e-01	1.024038e-01	192	4	7.950881e-02	1.952847e-01	1.175522e-01	7.595592e-02	4.365784e-01	9.511996e-02	2.273886e-02	1.750086e-01	4.559616e+00	6.461598e-01	3.487017e-01	5.138497e-03	7.899207e-03	8.988529e-03	1.138419e-03	2.230432e-02	1.673710e-02	1.289167e-02	6.259615e-03	1.589089e-02	2.057025e-02	8.063141e-03	1.508441e-02	1.173480e-02	3.756306e-02	1.274249e-02	1.253477e-02	4.486569e-02	1.154761e-02	8.384568e-03	4.189952e-03	2.883739e-02	1.134057e-02	8.681393e-03	5.885072e-03	1.198454e-02	9.368640e-03	6.233183e-03
437000	-3.197494e+04	3.104420e+01	1.909416e+01	9.666292e-02	3.126543e-01	1.433106e-01	1.753546e-01	1.753546e-01	9.666292e-02	192	4	7.950881e-02	1.952847e-01	1.175522e-01	7.595592e-02	4.365784e-01	9.511996e-02	2.273886e-02	1.935567e-01	4.294017e+00	6.414295e-01	3.562067e-01	2.363853e-03	7.899207e-03	8.988529e-03	1.138419e-03	2.230432e-02	1.673710e-02	1.185395e-02	6.259615e-03	1.589089e-02	2.305753e-02	8.063141e-03	1.508441e-02	1.173480e-02	3.756306e-02	1.274249e-02	1.357249e-02	4.486569e-02	1.103340e-02	1.072675e-02	4.189952e-03	2.883739e-02	1.134057e-02	8.681393e-03	5.885072e-03	1.198454e-02	9.368640e-03	6.233183e-03
438000	-3.200202e+04	2.442158e+01	1.962584e+01	8.913668e-02	3.495212e-01	1.574018e-01	1.574018e-01	1.574018e-01	8.913668e-02	168	3	7.380667e-02	1.792918e-01	1.111960e-01	6.772089e-02	4.722743e-01	9.571035e-02	2.273886e-02	1.935567e-01	4.171858e+00	6.676524e-01	3.308980e-01	1.449613e-03	7.899207e-03	8.988529e-03	1.138419e-03	2.230432e-02	1.673710e-02	1.185395e-02	6.259615e-03	1.589089e-02	2.305753e-02	8.063141e-03	1.508441e-02	1.173480e-02	3.756306e-02	1.274249e-02	1.357249e-02	4.486569e-02	1.103340e-02	1.072675e-02	4.189952e-03	2.883739e-02	1.134057e-02	8.681393e-03	5.885072e-03	1.198454e-02	9.368640e-03	6.233183e-03
439000	-3.200108e+04	2.340730e+01	1.973792e+01	9.869532e-02	3.041439e-01	1.661552e-01	1.661552e-01	1.661552e-01	9.869532e-02	168	3	7.385854e-02	1.798073e-01	1.111960e-01	6.438036e-02	4.706075e-01	1.001503e-01	2.273886e-02	2.004937e-01	4.296523e+00	6.792803e-01	3.201687e-01	5.510657e-04	7.899207e-03	8.988529e-03	1.138419e-03	2.230432e-02	1.673710e-02	1.185395e-02	6.259615e-03	1.596721e-02	2.305753e-02	8.063141e-03	1.508441e-02	1.173480e-02	3.756306e-02	1.274249e-02	1.357249e-02	4.486569e-02	1.103340e-02	1.072675e-02	3.047815e-03	2.883739e-02	1.134057e-02	8.681393e-03	5.885072e-03	1.198454e-02	9.368640e-03	6.233183e-03
440000	-3.197211e+04	2.990590e+01	1.919369e+01	9.679146e-02	3.486310e-01	1.343142e-01	1.617359e-01	1.617359e-01	9.679146e-02	192	4	7.934491e-02	1.873833e-01	1.184757e-01	7.050497e-02	4.493107e-01	9.498032e-02	2.273886e-02	2.024194e-01	4.304197e+00	7.081130e-01	2.915453e-01	3.417344e-04	7.899207e-03	8.988529e-03	1.138419e-03	2.230432e-02	1.673710e-02	1.185395e-02	6.259615e-03	1.596721e-02	2.305753e-02	8.063141e-03	1.508441e-02	1.173480e-02	3.756306e-02	1.274249e-02	1.357249e-02	4.486569e-02	1.103340e-02	1.050185e-02	3.047815e-03	2.883739e-02	1.134057e-02	1.346154e-02	5.885072e-03	1.198454e-02	9.368640e-03	6.233183e-03
441000	-3.198691e+04	2.891802e+01	1.929767e+01	1.051914e-01	3.044247e-01	1.436607e-01	1.436607e-01	1.978710e-01	1.051914e-01	172	4	7.386849e-02	1.828772e-01	1.093641e-01	7.568700e-02	4.735783e-01	8.462487e-02	2.273886e-02	2.024194e-01	4.118361e+00	7.049970e-01	2.898683e-01	5.134738e-03	8.093349e-03	8.381197e-03	1.715663e-03	2.114729e-02	1.739326e-02	1.181045e-02	5.498309e-03	1.441061e-02	2.139943e-02	9.437704e-03	1.469280e-02	1.222737e-02	3.861026e-02	1.119353e-02	1.406336e-02	4.327527e-02	9.769007e-03	1.182346e-02	2.895191e-03	2.879119e-02	1.124146e-02	1.370404e-02	6.854490e-03	1.319376e-02	9.408512e-03	5.998034e-03
442000	-3.198364e+04	2.447583e+01	1.972631e+01	9.933198e-02	3.246814e-01	1.469197e-01	1.469197e-01	1.828153e-01	9.933198e-02	172	4	8.371210e-02	1.806608e-01	1.214706e-01	7.083758e-02	4.620498e-01	8.126913e-02	2.273886e-02	1.733797e-01	4.178133e+00	6.736400e-01	3.215163e-01	4.843704e-03	8.093349e-03	8.381197e-03	2.626860e-03	2.114729e-02	1.739326e-02	1.181045e-02	5.498309e-03	1.441061e-02	2.139943e-02	9.437704e-03	1.469280e-02	1.222737e-02	3.531803e-02	1.119353e-02	1.406336e-02	4.327527e-02	9.769007e-03	1.182346e-02	2.895191e-03	2.879119e-02	1.124146e-02	1.370404e-02	6.854490e-03	1.319376e-02	9.408512e-03	5.998034e-03
443000	-3.199996e+04	3.362733e+01	1.899802e+01	1.052247e-01	3.089068e-01	1.416086e-01	1.416086e-01	1.858357e-01	1.168157e-01	176	5	7.147988e-02	1.925061e-01	1.251411e-01	6.713436e-02	4.613312e-01	8.240742e-02	1.756822e-02	1.733797e-01	4.137258e+00	6.550681e-01	3.436187e-01	1.313158e-03	8.093349e-03	8.381197e-03	9.889558e-04	2.114729e-02	1.903117e-02	9.460306e-03	5.498309e-03	1.441061e-02	2.139943e-02	9.437704e-03	1.469280e-02	1.222737e-02	3.531803e-02	1.119353e-02	1.406336e-02	4.327527e-02	9.769007e-03	1.182346e-02	2.895191e-03	2.879119e-02	1.127408e-02	1.370404e-02	6.854490e-03	1.319376e-02	9.408512e-03	5.998034e-03
444000	-3.201098e+04	3.407579e+01	1.894587e+01	1.268070e-01	3.030558e-01	1.268070e-01	1.530374e-01	1.773488e-01	1.129439e-01	88	5	9.834270e-02	1.833244e-01	1.158834e-01	8.009212e-02	4.409245e-01	8.143294e-02	1.756822e-02	1.738706e-01	4.114359e+00	6.629577e-01	3.356818e-01	1.360536e-03	8.093349e-03	8.381197e-03	9.889558e-04	2.114729e-02	1.903117e-02	9.460306e-03	5.498309e-03	1.441061e-02	2.139943e-02	9.437704e-03	1.469280e-02	1.222737e-02	3.531803e-02	1.119353e-02	1.406336e-02	4.327527e-02	9.769007e-03	1.182346e-02	2.895191e-03	2.879119e-02	1.127408e-02	1.370404e-02	6.854490e-03	1.319376e-02	9.408512e-03	5.998034e-03
445000	-3.199600e+04	2.348462e+01	1.981401e+01	1.086362e-01	3.615452e-01	1.086362e-01	1.366751e-01	1.758710e-01	1.086362e-01	84	4	8.177617e-02	1.903569e-01	1.244564e-01	7.415467e-02	4.420267e-01	8.722918e-02	1.885033e-02	1.738706e-01	4.201083e+00	6.876332e-01	3.106323e-01	1.734540e-03	8.093349e-03	8.381197e-03	9.889558e-04	2.114729e-02	1.903117e-02	9.035611e-03	5.498309e-03	1.441061e-02	2.077757e-02	9.437704e-03	1.469280e-02	1.222737e-02	3.531803e-02	1.119353e-02	1.406336e-02	4.327527e-02	9.769007e-03	1.182346e-02	3.559840e-03	2.879119e-02	1.127408e-02	1.370404e-02	6.854490e-03	1.319376e-02	9.727302e-03	5.998034e-03
446000	-3.197754e+04	1.242032e+01	2.100065e+01	1.355039e-01	3.057321e-01	1.355039e-01	1.355039e-01	1.807141e-01	1.070422e-01	61	4	8.409230e-02	1.758274e-01	1.149497e-01	6.919972e-02	4.619107e-01	9.402015e-02	1.885033e-02	1.738706e-01	4.026433e+00	6.617778e-01	3.337311e-01	4.491155e-03	8.093349e-03	8.381197e-03	9.889558e-04	2.114729e-02	1.903117e-02	9.035611e-03	5.498309e-03	1.441061e-02	2.077757e-02	9.437704e-03	1.469280e-02	1.222737e-02	3.531803e-02	1.119353e-02	1.406336e-02	4.327527e-02	8.493951e-03	1.182346e-02	3.559840e-03	2.879119e-02	1.127408e-02	1.370404e-02	6.854490e-03	1.319376e-02	1.100236e-02	5.998034e-03
447000	-3.198715e+04	1.482050e+01	2.072751e+01	1.149155e-01	3.246260e-01	1.458735e-01	1.149155e-01	1.847538e-01	1.149155e-01	138	4	8.409230e-02	1.854018e-01	1.112656e-01	6.919972e-02	4.619107e-01	8.812989e-02	2.217146e-02	1.738706e-01	3.861575e+00	5.974701e-01	4.015308e-01	9.991137e-04	3.819934e-03	8.381197e-03	9.889558e-04	2.114729e-02	1.903117e-02	9.035611e-03	5.498309e-03	1.441061e-02	2.077757e-02	9.437704e-03	1.469280e-02	1.222737e-02	3.531803e-02	1.119353e-02	1.406336e-02	4.327527e-02	8.493951e-03	1.182346e-02	3.559840e-03	2.879119e-02	9.084456e-03	1.370404e-02	6.854490e-03	1.319376e-02	1.100236e-02	4.638512e-03
448000	-3.199368e+04	6.591487e+00	2.147525e+01	8.323027e-02	3.403477e-01	1.643972e-01	1.643972e-01	1.643972e-01	8.323027e-02	168	3	7.943383e-02	1.857619e-01	1.068577e-01	7.385819e-02	4.619107e-01	9.217774e-02	2.217146e-02	1.616063e-01	3.985527e+00	6.538262e-01	3.419310e-01	4.242757e-03	3.819934e-03	8.381197e-03	9.889558e-04	2.114729e-02	1.823062e-02	9.035611e-03	5.498309e-03	1.441061e-02	2.077757e-02	9.437704e-03	1.469280e-02	1.392011e-02	3.531803e-02	1.119353e-02	1.406336e-02	4.327527e-02	8.493951e-03	1.182346e-02	3.559840e-03	2.879119e-02	9.084456e-03	1.370404e-02	6.854490e-03	1.319376e-02	1.100236e-02	4.638512e-03
449000	-3.197336e+04	1.687585e+01	2.041079e+01	9.563368e-02	3.353875e-01	1.577817e-01	1.577817e-01	1.577817e-01	9.563368e-02	168	3	6.740994e-02	1.722112e-01	1.087187e-01	7.487348e-02	4.839084e-01	9.287825e-02	1.796748e-02	1.616063e-01	3.891722e+00	6.625321e-01	3.365880e-01	8.799083e-04	3.819934e-03	9.004287e-03	9.889558e-04	2.114729e-02	1.823062e-02	9.174339e-03	5.498309e-03	1.441061e-02	2.106725e-02	9.437704e-03	1.469280e-02	1.392011e-02	3.531803e-02	1.119353e-02	1.406336e-02	4.327527e-02	8.493951e-03	1.182346e-02	3.559840e-03	2.879119e-02	9.084456e-03	1.370404e-02	6.854490e-03	1.319376e-02	1.100236e-02	4.638512e-03
450000	-3.200657e+04	1.288911e+01	2.097171e+01	9.159145e-02	3.325272e-01	1.318198e-01	1.762351e-01	1.762351e-01	9.159145e-02	192	4	6.825101e-02	1.885742e-01	1.206224e-01	7.706207e-02	4.455124e-01	9.997801e-02	1.963296e-02	1.825469e-01	3.474359e+00	6.407447e-01	3.551990e-01	4.056356e-03	4.792202e-03	6.112551e-03	1.548178e-03	2.100453e-02	2.494239e-02	1.307409e-02	9.399879e-03	1.982878e-02	2.016587e-02	1.026399e-02	1.239609e-02	1.053870e-02	3.467166e-02	8.148018e-03	1.384423e-02	4.084316e-02	1.247814e-02	6.571844e-03	7.198011e-03	3.008917e-02	1.184988e-02	1.670998e-02	4.704377e-03	1.154414e-02	9.808866e-03	5.026697e-03
451000	-3.198183e+04	1.993839e+01	2.023774e+01	9.159145e-02	3.325272e-01	1.494486e-01	1.494486e-01	1.853928e-01	9.159145e-02	172	4	7.971554e-02	1.839107e-01	1.138213e-01	7.706207e-02	4.455124e-01	9.997801e-02	1.963296e-02	1.836894e-01	3.374898e+00	6.676577e-01	3.307709e-01	1.571397e-03	4.792202e-03	6.112551e-03	1.548178e-03	2.100453e-02	2.163519e-02	1.307409e-02	9.399879e-03	1.982878e-02	2.016587e-02	1.026399e-02	1.239609e-02	9.530098e-03	3.467166e-02	8.148018e-03	1.384423e-02	4.084316e-02	1.247814e-02	6.571844e-03	7.198011e-03	3.008917e-02	1.184988e-02	1.670998e-02	4.704377e-03	1.255275e-02	9.808866e-03	5.026697e-03
452000	-3.196473e+04	2.589213e+01	1.968035e+01	9.224858e-02	3.294545e-01	1.278645e-01	1.278645e-01	1.947034e-01	1.278645e-01	174	4	7.554688e-02	1.789956e-01	1.168861e-01	7.677398e-02	4.499691e-01	1.018283e-01	1.963296e-02	1.836894e-01	3.313269e+00	6.625933e-01	3.354916e-01	1.915147e-03	4.792202e-03	6.526856e-03	1.548178e-03	2.100453e-02	2.163519e-02	1.307409e-02	9.399879e-03	1.982878e-02	2.016587e-02	1.026399e-02	1.239609e-02	1.148792e-02	3.467166e-02	8.148018e-03	1.384423e-02	4.084316e-02	1.247814e-02	6.416223e-03	7.198011e-03	3.008917e-02	1.184988e-02	1.686561e-02	4.704377e-03	1.255275e-02	9.808866e-03	5.026697e-03
453000	-3.197375e+04	1.473865e+01	2.082089e+01	6.842332e-02	3.468345e-01	1.211367e-01	1.712344e-01	1.712344e-01	1.211367e-01	194	4	7.061580e-02	1.735625e-01	1.228201e-01	8.120420e-02	4.499691e-01	1.018283e-01	1.963296e-02	1.836894e-01	3.315608e+00	6.840167e-01	3.143901e-01	1.593168e-03	4.792202e-03	6.526856e-03	1.484665e-03	2.100453e-02	2.163519e-02	1.307409e-02	9.399879e-03	2.379659e-02	2.016587e-02	1.026399e-02	1.239609e-02	1.148792e-02	3.467166e-02	8.148018e-03	1.384423e-02	4.084316e-02	1.247814e-02	6.416223e-03	7.198011e-03	3.008917e-02	1.184988e-02	1.686561e-02	4.704377e-03	1.255275e-02	9.808866e-03	5.026697e-03
454000	-3.196644e+04	2.415732e+01	1.987935e+01	8.454336e-02	3.272734e-01	1.314798e-01	1.626118e-01	1.626118e-01	1.314798e-01	194	4	6.971713e-02	1.844653e-01	1.213790e-01	7.573117e-02	4.531131e-01	9.559429e-02	1.963296e-02	1.641219e-01	3.188812e+00	6.478494e-01	3.515188e-01	6.318196e-04	5.351579e-03	5.913228e-03	7.643588e-04	2.139054e-02	2.444095e-02	1.299163e-02	1.099648e-02	2.159545e-02	1.999146e-02	8.829047e-03	1.202220e-02	9.688275e-03	3.718876e-02	8.573210e-03	1.454394e-02	4.717752e-02	1.080540e-02	7.474941e-03	6.688839e-03	3.203820e-02	1.111674e-02	1.614612e-02	4.636211e-03	1.314064e-02	1.032059e-02	5.427595e-03
455000	-3.196453e+04	2.340896e+01	1.991898e+01	9.501659e-02	3.204014e-01	1.542965e-01	1.542965e-01	1.809723e-01	9.501659e-02	172	4	7.666907e-02	1.761252e-01	1.281129e-01	7.761606e-02	4.408029e-01	1.006738e-01	1.963296e-02	1.641219e-01	3.151275e+00	6.589773e-01	3.409227e-01	9.999000e-05	5.351579e-03	5.913228e-03	7.643588e-04	2.043289e-02	2.444095e-02	1.299163e-02	1.099648e-02	2.159545e-02	1.999146e-02	8.829047e-03	1.202220e-02	9.688275e-03	3.718876e-02	8.573210e-03	1.454394e-02	4.717752e-02	1.080540e-02	7.288673e-03	6.688839e-03	3.203820e-02	1.111674e-02	1.572161e-02	4.636211e-03	1.314064e-02	1.032059e-02	5.427595e-03
456000	-3.196646e+04	2.709391e+01	1.971857e+01	7.926358e-02	3.544223e-01	1.415823e-01	1.415823e-01	1.768656e-01	1.062838e-01	176	5	8.167213e-02	1.806892e-01	1.246281e-01	7.361102e-02	4.450860e-01	9.431360e-02	1.963296e-02	1.762711e-01	3.041262e+00	6.340404e-01	3.658596e-01	9.999000e-05	5.351579e-03	5.913228e-03	7.643588e-04	2.043289e-02	2.444095e-02	1.299163e-02	1.073967e-02	2.159545e-02	1.999146e-02	8.829047e-03	1.202220e-02	9.688275e-03	3.718876e-02	8.573210e-03	1.223092e-02	4.717752e-02	1.080540e-02	7.288673e-03	6.688839e-03	3.166565e-02	9.538251e-03	1.572161e-02	4.636211e-03	1.314064e-02	1.032059e-02	5.427595e-03
457000	-3.195664e+04	2.709512e+01	1.971093e+01	8.272143e-02	3.467868e-01	1.368970e-01	1.368970e-01	1.786205e-01	1.180772e-01	176	5	8.268982e-02	1.644267e-01	1.191370e-01	7.731267e-02	4.540634e-01	1.023704e-01	1.884371e-02	1.714703e-01	3.088483e+00	6.664544e-01	3.334456e-01	9.999000e-05	5.351579e-03	5.913228e-03	7.643588e-04	2.043289e-02	2.444095e-02	1.299163e-02	1.073967e-02	2.159545e-02	1.999146e-02	8.829047e-03	1.202220e-02	9.688275e-03	3.718876e-02	8.573210e-03	1.223092e-02	4.717752e-02	1.080540e-02	7.288673e-03	6.720305e-03	3.166565e-02	9.538251e-03	1.572161e-02	4.636211e-03	1.271118e-02	1.032059e-02	5.427595e-03
458000	-3.195709e+04	1.993561e+01	2.029189e+01	8.682426e-02	3.445460e-01	1.305545e-01	1.305545e-01	1.769661e-01	1.305545e-01	174	4	8.548930e-02	1.870829e-01	1.082161e-01	8.214450e-02	4.478569e-01	8.921025e-02	1.884371e-02	1.621812e-01	3.185245e+00	6.046727e-01	3.952273e-01	9.999000e-05	5.351579e-03	5.913228e-03	7.643588e-04	1.822240e-02	2.444095e-02	1.276712e-02	1.073967e-02	1.870770e-02	1.857111e-02	8.829047e-03	1.202220e-02	9.688275e-03	3.718876e-02	8.573210e-03	1.223092e-02	4.717752e-02	1.080540e-02	7.288673e-03	6.720305e-03	3.166565e-02	9.538251e-03	1.357000e-02	4.727249e-03	1.271118e-02	1.032059e-02	5.427595e-03
459000	-3.197760e+04	1.277621e+01	2.112002e+01	8.837670e-02	3.618581e-01	1.498913e-01	1.321796e-01	1.793175e-01	8.837670e-02	197	5	8.363162e-02	1.754455e-01	1.140605e-01	7.484966e-02	4.694761e-01	8.253666e-02	2.568892e-02	1.847709e-01	3.173629e+00	6.918799e-01	3.044989e-01	3.621234e-03	5.351579e-03	5.913228e-03	7.643588e-04	1.822240e-02	2.444095e-02	1.276712e-02	1.073967e-02	1.870770e-02	1.857111e-02	8.829047e-03	1.202220e-02	9.688275e-03	3.718876e-02	8.573210e-03	1.223092e-02	4.717752e-02	1.080540e-02	7.288673e-03	6.720305e-03	3.166565e-02	9.538251e-03	1.357000e-02	4.727249e-03	1.271118e-02	1.032059e-02	5.427595e-03
460000	-3.197319e+04	1.874226e+01	2.027503e+01	1.242092e-01	3.209716e-01	1.242092e-01	1.242092e-01	1.821916e-01	1.242092e-01	58	3	8.268522e-02	1.754455e-01	1.140605e-01	7.484966e-02	4.694761e-01	8.348305e-02	2.568892e-02	1.847709e-01	3.191309e+00	6.795831e-01	3.191495e-01	1.267392e-03	5.366406e-03	5.913228e-03	2.408607e-03	1.822240e-02	2.444095e-02	1.276712e-02	1.073967e-02	2.011725e-02	1.857111e-02	7.848058e-03	1.202220e-02	1.066926e-02	3.718876e-02	8.573210e-03	1.331889e-02	4.717752e-02	1.080540e-02	7.288673e-03	6.720305e-03	3.165082e-02	9.538251e-03	1.357000e-02	4.727249e-03	1.271118e-02	1.032059e-02	5.427595e-03
461000	-3.198110e+04	2.494429e+01	1.964171e+01	1.247028e-01	3.353230e-01	1.247028e-01	1.247028e-01	1.658656e-01	1.247028e-01	58	3	8.268522e-02	1.754455e-01	1.140605e-01	7.541076e-02	4.694761e-01	8.292195e-02	2.568892e-02	1.847709e-01	3.366558e+00	7.043967e-01	2.947087e-01	8.946684e-04	5.366406e-03	7.625832e-03	2.408607e-03	1.822240e-02	2.444095e-02	1.276712e-02	9.027065e-03	2.207866e-02	1.857111e-02	7.848058e-03	1.202220e-02	1.066926e-02	3.718876e-02	8.573210e-03	1.331889e-02	4.717752e-02	1.080540e-02	7.288673e-03	6.720305e-03	3.165082e-02	9.538251e-03	1.357000e-02	4.727249e-03	1.074978e-02	1.032059e-02	5.427595e-03
462000	-3.199397e+04	6.283461e+00	2.167411e+01	9.775911e-02	3.219802e-01	1.225496e-01	1.799760e-01	1.799760e-01	9.775911e-02	192	4	8.075899e-02	1.775646e-01	1.159383e-01	7.605148e-02	4.631506e-01	8.653599e-02	1.969678e-02	1.579264e-01	3.632074e+00	5.909122e-01	4.048367e-01	4.251064e-03	6.252286e-03	8.210085e-03	1.076630e-03	2.180228e-02	2.379330e-02	9.025621e-03	8.310488e-03	1.805926e-02	2.590276e-02	5.359401e-03	1.920500e-02	1.464536e-02	3.670067e-02	8.140303e-03	1.218809e-02	4.477901e-02	1.086794e-02	9.669455e-03	4.672168e-03	2.172835e-02	1.012927e-02	1.237035e-02	4.910386e-03	1.139181e-02	1.167860e-02	5.331646e-03
463000	-3.199116e+04	8.300775e+00	2.157503e+01	9.243569e-02	3.414714e-01	1.407481e-01	1.412758e-01	1.916333e-01	9.243569e-02	197	5	7.769052e-02	1.936292e-01	1.306892e-01	7.529921e-02	4.284985e-01	9.419338e-02	2.165397e-02	1.850631e-01	3.440915e+00	6.553908e-01	3.401979e-01	4.411217e-03	5.366406e-03	7.667668e-03	2.408607e-03	1.822240e-02	2.444095e-02	1.276712e-02	8.616492e-03	2.207866e-02	1.857111e-02	8.741177e-03	1.202220e-02	1.054335e-02	3.506646e-02	8.573210e-03	1.348512e-02	4.717752e-02	1.080540e-02	7.199082e-03	6.720305e-03	3.165082e-02	9.538251e-03	1.398057e-02	4.727249e-03	1.074978e-02	1.032059e-02	5.427595e-03
464000	-3.198669e+04	2.580478e+01	1.969900e+01	1.015102e-01	3.361570e-01	1.227693e-01	1.690267e-01	1.690267e-01	1.015102e-01	192	4	8.188567e-02	1.743381e-01	9.833169e-02	9.327245e-02	4.600667e-01	9.210540e-02	2.215834e-02	1.690268e-01	3.126432e+00	7.133567e-01	2.852306e-01	1.412714e-03	5.366406e-03	7.667668e-03	2.408607e-03	1.822240e-02	2.444095e-02	1.276712e-02	8.616492e-03	2.207866e-02	1.857111e-02	8.741177e-03	1.202220e-02	1.054335e-02	3.645217e-02	8.573210e-03	1.348512e-02	4.717752e-02	1.080540e-02	7.199082e-03	6.720305e-03	3.165082e-02	9.538251e-03	1.398057e-02	4.727249e-03	1.074978e-02	1.032059e-02	4.690499e-03
465000	-3.197628e+04	2.338229e+01	1.992729e+01	9.441463e-02	3.318717e-01	1.444961e-01	1.674014e-01	1.674014e-01	9.441463e-02	192	4	8.127768e-02	1.888864e-01	1.099132e-01	7.766241e-02	4.513463e-01	9.091403e-02	2.215834e-02	1.690268e-01	3.153994e+00	6.480194e-01	3.460023e-01	5.978294e-03	5.366406e-03	7.667668e-03	1.271105e-03	1.822240e-02	2.249076e-02	1.276712e-02	8.616492e-03	2.207866e-02	1.750052e-02	8.741177e-03	1.315970e-02	1.054335e-02	3.645217e-02	8.573210e-03	1.348512e-02	4.717752e-02	1.080540e-02	7.199082e-03	7.306745e-03	3.165082e-02	8.074110e-03	1.398057e-02	4.727249e-03	1.074978e-02	1.032059e-02	4.690499e-03
466000	-3.198318e+04	2.606236e+01	1.967072e+01	1.057220e-01	3.273106e-01	1.239673e-01	1.686390e-01	1.686390e-01	1.057220e-01	192	4	8.127768e-02	1.888864e-01	1.099132e-01	7.575152e-02	4.532572e-01	9.091403e-02	2.215834e-02	1.882682e-01	3.184364e+00	6.709079e-01	3.220800e-01	7.012125e-03	5.366406e-03	7.667668e-03	1.271105e-03	1.822240e-02	2.249076e-02	1.276712e-02	8.616492e-03	2.207866e-02	1.750052e-02	8.399541e-03	1.315970e-02	1.054335e-02	3.645217e-02	8.573210e-03	1.348512e-02	4.717752e-02	1.080540e-02	7.077051e-03	7.306745e-03	3.165082e-02	8.074110e-03	1.398057e-02	4.727249e-03	1.074978e-02	1.032059e-02	4.690499e-03
467000	-3.196327e+04	2.528575e+01	1.974770e+01	1.073811e-01	3.422060e-01	1.079209e-01	1.675554e-01	1.675554e-01	1.073811e-01	192	4	8.760511e-02	1.779046e-01	1.134157e-01	7.494006e-02	4.569839e-01	8.915069e-02	2.079785e-02	1.904517e-01	3.173210e+00	6.602696e-01	3.388877e-01	8.426817e-04	5.366406e-03	7.667668e-03	1.271105e-03	1.822240e-02	2.249076e-02	1.276712e-02	8.616492e-03	2.207866e-02	1.750052e-02	8.399541e-03	1.315970e-02	1.054335e-02	3.645217e-02	8.573210e-03	1.348512e-02	4.717752e-02	1.080540e-02	9.855922e-03	7.306745e-03	3.165082e-02	8.074110e-03	1.398057e-02	4.727249e-03	1.074978e-02	1.032059e-02	4.690499e-03
468000	-3.195680e+04	2.347937e+01	1.990723e+01	1.034687e-01	3.186809e-01	1.318496e-01	1.712661e-01	1.712661e-01	1.034687e-01	192	4	7.055806e-02	1.683923e-01	1.236564e-01	6.487097e-02	4.654012e-01	1.071210e-01	1.984903e-02	1.717050e-01	3.416056e+00	6.716552e-01	3.275958e-01	7.489867e-04	5.366406e-03	7.667668e-03	1.271105e-03	1.982735e-02	2.249076e-02	1.276712e-02	8.616492e-03	2.207866e-02	1.750052e-02	7.899219e-03	1.315970e-02	1.054335e-02	3.645217e-02	8.573210e-03	1.348512e-02	4.717752e-02	1.080540e-02	9.855922e-03	7.306745e-03	3.165082e-02	8.074110e-03	1.398057e-02	4.727249e-03	1.074978e-02	1.032059e-02	4.690499e-03
469000	-3.195745e+04	2.303840e+01	2.006193e+01	1.138281e-01	3.186809e-01	1.138281e-01	1.761766e-01	1.764056e-01	1.010808e-01	88	5	7.558085e-02	1.635489e-01	1.287778e-01	6.499349e-02	4.729456e-01	9.415337e-02	1.837260e-02	1.688376e-01	3.481229e+00	6.537536e-01	3.461464e-01	9.999494e-05	5.366406e-03	7.667668e-03	1.271105e-03	1.972937e-02	2.249076e-02	1.276712e-02	8.616492e-03	2.207866e-02	1.750052e-02	7.899219e-03	1.315970e-02	1.054335e-02	3.645217e-02	8.573210e-03	1.348512e-02	4.717752e-02	1.080540e-02	9.855922e-03	7.306745e-03	3.165082e-02	8.074110e-03	1.398057e-02	4.727249e-03	1.074978e-02	1.032059e-02	4.690499e-03
470000	-3.196088e+04	3.311959e+01	1.913935e+01	1.006734e-01	3.248825e-01	1.384352e-01	1.721464e-01	1.721464e-01	9.171617e-02	196	5	6.249548e-02	1.756631e-01	1.368635e-01	6.499349e-02	4.646225e-01	9.536201e-02	1.837260e-02	1.722156e-01	3.190713e+00	6.713343e-01	3.285657e-01	9.999000e-05	5.366406e-03	7.667668e-03	6.800141e-04	1.972937e-02	2.249076e-02	1.228210e-02	8.616492e-03	2.207866e-02	1.750052e-02	6.932916e-03	1.322332e-02	1.095057e-02	3.645217e-02	8.573210e-03	1.348512e-02	4.325414e-02	1.472878e-02	9.855922e-03	7.306745e-03	3.124360e-02	9.040413e-03	1.289297e-02	4.727249e-03	1.074978e-02	1.032059e-02	4.690499e-03
471000	-3.198656e+04	3.264271e+01	1.890855e+01	9.369595e-02	3.165398e-01	1.653561e-01	1.653561e-01	1.653561e-01	9.369595e-02	168	3	6.249548e-02	1.756631e-01	1.368635e-01	8.067063e-02	4.489453e-01	9.536201e-02	1.837260e-02	1.722156e-01	3.417645e+00	6.288570e-01	3.710431e-01	9.999000e-05	5.165684e-03	7.411349e-03	8.524473e-04	1.857344e-02	2.087029e-02	1.140439e-02	9.448676e-03	2.095510e-02	1.785697e-02	6.846149e-03	1.279669e-02	1.139961e-02	3.839504e-02	9.226641e-03	1.266479e-02	4.322103e-02	1.381671e-02	1.101321e-02	6.873356e-03	3.219166e-02	1.025953e-02	1.262023e-02	4.780570e-03	1.166203e-02	1.051076e-02	4.887815e-03
472000	-3.197467e+04	4.074514e+01	1.822940e+01	1.115430e-01	3.497519e-01	1.308487e-01	1.115430e-01	1.847705e-01	1.115430e-01	138	4	6.628533e-02	1.629059e-01	1.248432e-01	6.543924e-02	4.846603e-01	9.586610e-02	1.837260e-02	1.755599e-01	3.517458e+00	7.004503e-01	2.994497e-01	9.999000e-05	5.165684e-03	7.411349e-03	1.037235e-03	1.857344e-02	2.140840e-02	1.140439e-02	9.448676e-03	1.760861e-02	1.785697e-02	6.846149e-03	1.279669e-02	1.139961e-02	3.839504e-02	9.041853e-03	1.392652e-02	4.322103e-02	1.381671e-02	1.610437e-02	6.873356e-03	3.219166e-02	1.025953e-02	1.262023e-02	7.588953e-03	1.166203e-02	1.051076e-02	4.887815e-03
473000	-3.197204e+04	3.499161e+01	1.878275e+01	1.046421e-01	3.122279e-01	1.375041e-01	1.375041e-01	2.034796e-01	1.046421e-01	172	4	6.014300e-02	1.646014e-01	1.147663e-01	8.234966e-02	4.764055e-01	1.017342e-01	2.213360e-02	1.755599e-01	3.289531e+00	6.560767e-01	3.438233e-01	9.999000e-05	5.165684e-03	7.411349e-03	1.037235e-03	1.857344e-02	2.140840e-02	9.858543e-03	9.448676e-03	1.760861e-02	1.785697e-02	6.846149e-03	1.279669e-02	1.139961e-02	3.839504e-02	9.041853e-03	1.392652e-02	4.322103e-02	1.381671e-02	1.610437e-02	6.873356e-03	3.219166e-02	1.025953e-02	1.262023e-02	6.777303e-03	1.166203e-02	1.051076e-02	4.887815e-03
474000	-3.196668e+04	3.469550e+01	1.884221e+01	9.407415e-02	3.376351e-01	1.306112e-01	1.306112e-01	1.764570e-01	1.306112e-01	174	4	6.495727e-02	1.589446e-01	1.278677e-01	6.710139e-02	4.887255e-01	9.240360e-02	2.006754e-02	1.755599e-01	3.213951e+00	6.876554e-01	3.120994e-01	2.451927e-04	5.165684e-03	7.411349e-03	1.037235e-03	1.882964e-02	2.115220e-02	9.858543e-03	9.448676e-03	2.082692e-02	1.785697e-02	6.846149e-03	1.279669e-02	1.139961e-02	3.839504e-02	9.041853e-03	1.392652e-02	4.322103e-02	1.381671e-02	1.610437e-02	6.873356e-03	3.765862e-02	1.025953e-02	1.262023e-02	7.542726e-03	1.166203e-02	1.051076e-02	4.887815e-03
475000	-3.195920e+04	3.471529e+01	1.879275e+01	8.960299e-02	3.445904e-01	1.454077e-01	1.454077e-01	1.853883e-01	8.960299e-02	172	4	7.563651e-02	1.808963e-01	1.062634e-01	7.732209e-02	4.551065e-01	1.047753e-01	2.006754e-02	1.825655e-01	3.371596e+00	6.735178e-01	3.263822e-01	9.999000e-05	5.165684e-03	7.411349e-03	2.395695e-03	1.882964e-02	2.115220e-02	1.564689e-02	6.882111e-03	2.082692e-02	1.785697e-02	6.846149e-03	1.279669e-02	1.139961e-02	3.839504e-02	9.041853e-03	1.392652e-02	4.322103e-02	1.381671e-02	1.610437e-02	6.873356e-03	3.765862e-02	1.025953e-02	1.262023e-02	7.542726e-03	1.361734e-02	1.051076e-02	4.887815e-03
476000	-3.195948e+04	3.425248e+01	1.884185e+01	1.045074e-01	3.220949e-01	1.430841e-01	1.430841e-01	1.827220e-01	1.045074e-01	172	4	8.239631e-02	1.864415e-01	1.062634e-01	7.568082e-02	4.551065e-01	9.411152e-02	2.006754e-02	1.825655e-01	3.473033e+00	7.327075e-01	2.671925e-01	9.999000e-05	5.165684e-03	7.411349e-03	1.729336e-03	1.882964e-02	2.115220e-02	1.564689e-02	6.882111e-03	2.082692e-02	1.785697e-02	6.846149e-03	1.279669e-02	1.139961e-02	3.839504e-02	9.041853e-03	1.392652e-02	4.322103e-02	1.381671e-02	1.610437e-02	6.873356e-03	3.765862e-02	1.025953e-02	1.262023e-02	7.542726e-03	1.361734e-02	1.051076e-02	4.887815e-03
477000	-3.196438e+04	1.530208e+01	2.070818e+01	9.772720e-02	3.442925e-01	1.428772e-01	1.428772e-01	1.744987e-01	9.772720e-02	172	4	8.239631e-02	1.748100e-01	1.040021e-01	8.028415e-02	4.551065e-01	1.034009e-01	2.006754e-02	1.695949e-01	3.469076e+00	6.705405e-01	3.270485e-01	2.411067e-03	5.165684e-03	7.411349e-03	1.729336e-03	1.882964e-02	2.115220e-02	1.564689e-02	6.882111e-03	2.082692e-02	1.785697e-02	6.846149e-03	1.279669e-02	1.139961e-02	3.839504e-02	9.041853e-03	1.392652e-02	4.322103e-02	1.381671e-02	1.610437e-02	6.873356e-03	3.765862e-02	1.025953e-02	1.262023e-02	7.542726e-03	1.361734e-02	1.157460e-02	4.887815e-03
478000	-3.198488e+04	2.709283e+01	1.945173e+01	9.315062e-02	3.260328e-01	1.625553e-01	1.625553e-01	1.625553e-01	9.315062e-02	168	3	8.428952e-02	1.624443e-01	1.042053e-01	7.349587e-02	4.731907e-01	1.023743e-01	2.006754e-02	1.695949e-01	3.246456e+00	6.075059e-01	3.888262e-01	3.667854e-03	5.165684e-03	6.509925e-03	7.795065e-04	1.882964e-02	2.210203e-02	1.564689e-02	6.882111e-03	2.082692e-02	1.785697e-02	6.846149e-03	1.279669e-02	1.139961e-02	3.839504e-02	9.985873e-03	1.392652e-02	4.322103e-02	1.381671e-02	1.610437e-02	7.774780e-03	3.765862e-02	1.025953e-02	1.262023e-02	7.542726e-03	1.415432e-02	1.157460e-02	4.887815e-03
479000	-3.197673e+04	2.641099e+01	1.976228e+01	7.803504e-02	3.220969e-01	1.381088e-01	1.554012e-01	1.682492e-01	1.381088e-01	199	5	7.293519e-02	1.693349e-01	1.014353e-01	7.767572e-02	4.774983e-01	1.011205e-01	2.006754e-02	1.815233e-01	3.264613e+00	6.172422e-01	3.800581e-01	2.699679e-03	5.165684e-03	6.509925e-03	7.795065e-04	1.882964e-02	2.210203e-02	1.564689e-02	6.882111e-03	2.082692e-02	1.785697e-02	6.846149e-03	1.279669e-02	1.139961e-02	3.839504e-02	9.985873e-03	1.392652e-02	4.322103e-02	1.381671e-02	1.610437e-02	7.774780e-03	2.974492e-02	1.025953e-02	1.262023e-02	7.542726e-03	1.415432e-02	1.157460e-02	4.887815e-03
480000	-3.197348e+04	3.400396e+01	1.891765e+01	7.415737e-02	3.306023e-01	1.410579e-01	1.410579e-01	1.720667e-01	1.410579e-01	174	4	7.556433e-02	1.735801e-01	1.055037e-01	8.068939e-02	4.767232e-01	8.793931e-02	2.006754e-02	1.815233e-01	3.300604e+00	6.230208e-01	3.768792e-01	9.999000e-05	5.165684e-03	6.509925e-03	7.795065e-04	1.882964e-02	2.210203e-02	1.564689e-02	7.663318e-03	2.082692e-02	1.785697e-02	6.846149e-03	1.279669e-02	1.139961e-02	3.839504e-02	9.985873e-03	1.561894e-02	3.850452e-02	1.381671e-02	1.610437e-02	7.774780e-03	2.974492e-02	8.567110e-03	1.733674e-02	5.834718e-03	1.415432e-02	1.157460e-02	4.887815e-03
481000	-3.198055e+04	3.207018e+01	1.904316e+01	9.959548e-02	3.745465e-01	1.341772e-01	1.341772e-01	1.579082e-01	9.959548e-02	172	4	7.279754e-02	1.681335e-01	1.170623e-01	7.269366e-02	4.635150e-01	1.057980e-01	2.006754e-02	1.923999e-01	3.360308e+00	7.280285e-01	2.718715e-01	9.999000e-05	5.165684e-03	6.509925e-03	7.795065e-04	1.882964e-02	2.210203e-02	1.564689e-02	7.663318e-03	2.082692e-02	1.785697e-02	6.846149e-03	1.279669e-02	1.139961e-02	3.839504e-02	9.985873e-03	1.561894e-02	3.850452e-02	1.381671e-02	1.610437e-02	7.774780e-03	2.974492e-02	8.567110e-03	1.733674e-02	5.834718e-03	1.220287e-02	1.157460e-02	4.887815e-03
482000	-3.197993e+04	-1.814452e+01	2.430848e+01	1.228961e-01	3.283325e-01	1.228961e-01	1.228961e-01	1.800829e-01	1.228961e-01	58	3	8.385122e-02	1.690043e-01	1.096218e-01	6.956984e-02	4.754438e-01	9.250911e-02	2.157451e-02	1.988903e-01	3.795353e+00	6.237536e-01	3.570106e-01	1.923582e-02	3.751360e-03	9.163764e-03	8.505209e-04	2.421837e-02	2.299993e-02	1.017853e-02	8.709677e-03	2.154737e-02	2.292315e-02	9.111968e-03	1.669867e-02	9.760202e-03	3.930929e-02	7.292498e-03	1.623331e-02	4.150466e-02	1.699889e-02	9.002583e-03	5.555561e-03	1.982425e-02	8.425773e-03	1.127618e-02	4.726181e-03	1.084391e-02	1.002551e-02	3.481566e-03
483000	-3.199160e+04	2.777736e+01	1.946176e+01	8.701437e-02	3.260681e-01	1.533392e-01	1.533392e-01	1.932248e-01	8.701437e-02	172	4	7.925870e-02	1.786479e-01	1.064751e-01	8.321430e-02	4.517853e-01	1.006187e-01	2.006754e-02	1.883420e-01	3.304730e+00	6.528363e-01	3.459974e-01	1.166335e-03	5.165684e-03	6.509925e-03	7.795065e-04	1.882964e-02	2.261247e-02	1.564689e-02	9.025771e-03	2.335513e-02	1.785697e-02	6.846149e-03	1.491237e-02	1.139961e-02	3.839504e-02	7.457665e-03	1.561894e-02	3.850452e-02	1.381671e-02	1.610437e-02	7.774780e-03	2.974492e-02	7.964139e-03	1.733674e-02	5.834718e-03	1.220287e-02	1.157460e-02	4.887815e-03
484000	-3.198200e+04	1.411351e+01	2.084714e+01	1.056739e-01	3.214832e-01	1.454984e-01	1.454984e-01	1.761720e-01	1.056739e-01	172	4	7.925870e-02	1.880652e-01	1.064751e-01	7.379691e-02	4.517853e-01	1.006187e-01	2.387280e-02	1.849856e-01	3.360849e+00	6.699501e-01	3.257210e-01	4.328841e-03	4.563873e-03	6.509925e-03	7.795065e-04	1.882964e-02	2.261247e-02	1.502379e-02	9.025771e-03	2.335513e-02	1.785697e-02	6.846149e-03	1.491237e-02	1.131744e-02	3.839504e-02	8.059476e-03	1.561894e-02	3.920979e-02	1.381671e-02	1.610437e-02	7.774780e-03	2.974492e-02	7.964139e-03	1.733674e-02	5.834718e-03	1.220287e-02	1.157460e-02	4.887815e-03
485000	-3.198064e+04	2.266184e+01	1.999101e+01	9.476999e-02	3.193633e-01	1.569688e-01	1.569688e-01	1.771591e-01	9.476999e-02	172	4	7.200226e-02	1.770225e-01	1.235901e-01	7.713914e-02	4.577397e-01	9.250636e-02	2.714681e-02	2.064212e-01	3.115281e+00	6.793559e-01	3.111469e-01	9.497161e-03	4.563873e-03	6.509925e-03	1.905050e-03	1.795667e-02	2.261247e-02	1.502379e-02	9.025771e-03	2.335513e-02	1.785697e-02	6.846149e-03	1.491237e-02	1.131744e-02	3.839504e-02	7.457557e-03	1.449930e-02	3.920979e-02	1.381671e-02	1.610437e-02	7.774780e-03	2.974492e-02	7.846856e-03	1.733674e-02	5.834718e-03	1.220287e-02	1.157460e-02	4.887815e-03
486000	-3.197982e+04	-1.065036e+01	2.380173e+01	1.125451e-01	2.875351e-01	1.336584e-01	1.840161e-01	1.840161e-01	9.822926e-02	196	5	8.283131e-02	1.669293e-01	1.231067e-01	7.515320e-02	4.591624e-01	9.281718e-02	1.899689e-02	1.613411e-01	3.426026e+00	6.606335e-01	3.211557e-01	1.821081e-02	3.425069e-03	9.163764e-03	8.505209e-04	2.421837e-02	2.299993e-02	1.017853e-02	8.709677e-03	2.154737e-02	2.292315e-02	9.111968e-03	1.669867e-02	1.329172e-02	3.930929e-02	7.292498e-03	1.623331e-02	4.150466e-02	1.699889e-02	8.696168e-03	5.376042e-03	2.017946e-02	8.425773e-03	1.299574e-02	5.052472e-03	1.102343e-02	1.002551e-02	3.989872e-03
487000	-3.197681e+04	2.667775e+01	1.963211e+01	1.079444e-01	3.136861e-01	1.475846e-01	1.475846e-01	1.752558e-01	1.079444e-01	172	4	7.811606e-02	1.883383e-01	1.145801e-01	7.816735e-02	4.413365e-01	9.946176e-02	2.714681e-02	2.363013e-01	2.756483e+00	7.187232e-01	2.770973e-01	4.179522e-03	4.563873e-03	6.509925e-03	1.905050e-03	1.795667e-02	2.261247e-02	1.502379e-02	9.025771e-03	2.335513e-02	1.785697e-02	6.846149e-03	1.684668e-02	1.131744e-02	3.878118e-02	7.457557e-03	1.449930e-02	3.920979e-02	1.358201e-02	1.440476e-02	7.774780e-03	2.974492e-02	7.846856e-03	1.733674e-02	5.834718e-03	1.220287e-02	8.210529e-03	4.573708e-03
488000	-3.197007e+04	2.493349e+01	1.980444e+01	1.006562e-01	3.040522e-01	1.581274e-01	1.581274e-01	1.783805e-01	1.006562e-01	172	4	8.025769e-02	1.883383e-01	1.206287e-01	7.239688e-02	4.472091e-01	9.116938e-02	2.714681e-02	1.947823e-01	2.804141e+00	6.612530e-01	3.301973e-01	8.549710e-03	4.563873e-03	6.509925e-03	1.905050e-03	1.795667e-02	2.261247e-02	1.502379e-02	8.516273e-03	2.335513e-02	1.785697e-02	8.722502e-03	1.684668e-02	1.131744e-02	3.878118e-02	7.457557e-03	1.449930e-02	3.920979e-02	1.358201e-02	1.252841e-02	7.774780e-03	2.974492e-02	7.846856e-03	1.733674e-02	5.834718e-03	1.220287e-02	8.210529e-03	4.573708e-03
489000	-3.195961e+04	2.855073e+01	1.946288e+01	1.047356e-01	3.047851e-01	1.445212e-01	1.445212e-01	1.967015e-01	1.047356e-01	172	4	8.407562e-02	2.012416e-01	1.114043e-01	7.075870e-02	4.376243e-01	9.489541e-02	2.390946e-02	1.947823e-01	2.635542e+00	6.684630e-01	3.275842e-01	3.952801e-03	4.563873e-03	6.509925e-03	1.905050e-03	1.795667e-02	2.261247e-02	1.213435e-02	8.516273e-03	2.199212e-02	1.785697e-02	8.722502e-03	1.684668e-02	1.131744e-02	3.878118e-02	7.457557e-03	1.449930e-02	3.920979e-02	1.415474e-02	1.252841e-02	7.774780e-03	2.974492e-02	1.073629e-02	1.733674e-02	5.834718e-03	1.220287e-02	8.210529e-03	4.573708e-03
490000	-3.199305e+04	2.984978e+01	1.939965e+01	8.505953e-02	3.268318e-01	1.616240e-01	1.616240e-01	1.616240e-01	1.032367e-01	171	4	8.266756e-02	1.793019e-01	1.069040e-01	6.031612e-02	4.702668e-01	1.005436e-01	2.389108e-02	1.947823e-01	2.651348e+00	6.750179e-01	3.246599e-01	3.222160e-04	4.563873e-03	6.509925e-03	1.905050e-03	1.795667e-02	2.261247e-02	1.213435e-02	8.516273e-03	2.199212e-02	1.785697e-02	8.722502e-03	1.684668e-02	1.165109e-02	3.878118e-02	7.457557e-03	1.449930e-02	4.201631e-02	1.415474e-02	1.252841e-02	7.774780e-03	2.974492e-02	1.073629e-02	1.733674e-02	5.834718e-03	1.044741e-02	7.876880e-03	4.573708e-03
491000	-3.200224e+04	1.453982e+01	2.107435e+01	7.182110e-02	3.265993e-01	1.455023e-01	1.795562e-01	1.795562e-01	9.696480e-02	196	5	8.013908e-02	1.815393e-01	1.075584e-01	7.198812e-02	4.567168e-01	1.020583e-01	2.169990e-02	1.744583e-01	2.538619e+00	6.002118e-01	3.996883e-01	9.999000e-05	6.024575e-03	6.509925e-03	1.905050e-03	1.795667e-02	2.204305e-02	1.213435e-02	8.516273e-03	2.110464e-02	1.785697e-02	8.722502e-03	1.684668e-02	1.165109e-02	4.170676e-02	7.480820e-03	1.449930e-02	4.201631e-02	1.472417e-02	1.252841e-02	7.774780e-03	2.974492e-02	1.073629e-02	1.760953e-02	6.945910e-03	1.017462e-02	7.876880e-03	4.573708e-03
492000	-3.199191e+04	-1.016124e+01	2.350005e+01	1.171952e-01	3.444623e-01	1.171952e-01	1.446496e-01	1.593026e-01	1.171952e-01	84	4	6.948453e-02	1.716990e-01	1.011449e-01	8.210758e-02	4.882208e-01	8.734318e-02	1.892695e-02	1.671668e-01	3.775298e+00	6.779141e-01	3.162095e-01	5.876349e-03	4.512634e-03	9.222372e-03	5.239045e-04	2.421837e-02	2.299993e-02	1.026702e-02	6.021400e-03	2.154737e-02	2.110547e-02	9.111968e-03	1.730447e-02	1.314644e-02	3.930929e-02	7.292498e-03	1.623331e-02	4.329034e-02	1.699889e-02	9.379095e-03	4.254899e-03	1.860688e-02	8.425773e-03	1.294971e-02	4.922819e-03	1.291317e-02	6.693562e-03	5.633498e-03
493000	-3.198274e+04	-1.067144e+01	2.357821e+01	1.005658e-01	3.432044e-01	1.355785e-01	1.355785e-01	1.845070e-01	1.005658e-01	172	4	6.498295e-02	1.578469e-01	1.063420e-01	7.340422e-02	5.020730e-01	9.535095e-02	2.098357e-02	1.845233e-01	3.406119e+00	6.817192e-01	3.148221e-01	3.458699e-03	4.512634e-03	9.222372e-03	5.239045e-04	2.421837e-02	2.299993e-02	1.026702e-02	6.021400e-03	2.154737e-02	2.110547e-02	9.111968e-03	1.730447e-02	1.314644e-02	3.930929e-02	9.037633e-03	1.623331e-02	4.329034e-02	1.648422e-02	9.379095e-03	4.254899e-03	1.860688e-02	8.425773e-03	1.294971e-02	4.922819e-03	1.291317e-02	6.693562e-03	5.633498e-03
494000	-3.200528e+04	2.705148e+01	1.963572e+01	9.007303e-02	3.244480e-01	1.520594e-01	1.520594e-01	1.912873e-01	9.007303e-02	172	4	8.471612e-02	1.778522e-01	1.028009e-01	7.554369e-02	4.605152e-01	9.857187e-02	2.139541e-02	1.744583e-01	2.336861e+00	6.747174e-01	3.251826e-01	9.999000e-05	6.024575e-03	6.919018e-03	1.905050e-03	1.795667e-02	2.204305e-02	1.123448e-02	8.868785e-03	2.110464e-02	1.785697e-02	8.341404e-03	1.684668e-02	1.337954e-02	4.170676e-02	7.480820e-03	1.323830e-02	4.201631e-02	1.472417e-02	1.025152e-02	7.774780e-03	3.064226e-02	1.073629e-02	1.760953e-02	6.945910e-03	1.017462e-02	7.876880e-03	4.753415e-03
495000	-3.198373e+04	1.281212e+01	2.108979e+01	9.855226e-02	3.204577e-01	1.439284e-01	1.439284e-01	1.945811e-01	9.855226e-02	172	4	6.860956e-02	1.822041e-01	1.037303e-01	7.308390e-02	4.795136e-01	9.285851e-02	2.129433e-02	1.744583e-01	2.293228e+00	6.547787e-01	3.370429e-01	8.178400e-03	6.259518e-03	6.919018e-03	1.905050e-03	1.795667e-02	2.204305e-02	1.123448e-02	8.868785e-03	1.901939e-02	1.994222e-02	8.341404e-03	1.684668e-02	1.337954e-02	4.170676e-02	7.480820e-03	1.323830e-02	4.237102e-02	1.472417e-02	1.025152e-02	7.887854e-03	3.064226e-02	8.078685e-03	1.760953e-02	6.945910e-03	1.017462e-02	7.876880e-03	4.932388e-03
496000	-3.198444e+04	1.587967e+01	2.094566e+01	9.641166e-02	2.945726e-01	1.561557e-01	1.561557e-01	2.017212e-01	9.498311e-02	176	5	7.320006e-02	1.738289e-01	8.840128e-02	7.308085e-02	4.858565e-01	1.056324e-01	2.129433e-02	1.744583e-01	2.315419e+00	6.602312e-01	3.279607e-01	1.180810e-02	6.259518e-03	6.919018e-03	1.905050e-03	1.795667e-02	2.204305e-02	1.123448e-02	8.868785e-03	1.901939e-02	1.994222e-02	8.341404e-03	1.684668e-02	1.337954e-02	4.170676e-02	7.480820e-03	1.323830e-02	4.237102e-02	1.631239e-02	1.025152e-02	7.887854e-03	2.905403e-02	8.078685e-03	1.760953e-02	6.945910e-03	1.017462e-02	7.876880e-03	4.932388e-03
497000	-3.197543e+04	-6.839842e+00	2.312664e+01	9.108941e-02	3.478370e-01	1.426055e-01	1.426055e-01	1.847733e-01	9.108941e-02	172	4	7.038934e-02	1.627792e-01	1.041381e-01	8.340942e-02	4.936950e-01	8.558889e-02	1.761273e-02	1.617811e-01	3.427492e+00	6.139741e-01	3.824639e-01	3.561957e-03	3.769518e-03	1.116599e-02	1.727301e-03	2.435465e-02	2.403414e-02	1.039377e-02	5.703658e-03	1.974314e-02	2.203981e-02	1.050315e-02	1.804561e-02	1.045796e-02	4.111043e-02	9.212020e-03	1.564888e-02	4.560419e-02	1.083982e-02	8.929042e-03	7.103172e-03	1.773064e-02	1.040264e-02	1.274903e-02	5.871971e-03	1.052637e-02	5.350751e-03	5.602840e-03
498000	-3.198234e+04	-3.841024e+00	2.280821e+01	1.129598e-01	3.639128e-01	1.231651e-01	1.129598e-01	1.740428e-01	1.129598e-01	138	4	7.039309e-02	1.703827e-01	1.045424e-01	7.532464e-02	4.890732e-01	9.028407e-02	1.761273e-02	1.792027e-01	3.246638e+00	6.581438e-01	3.403708e-01	1.485363e-03	3.769518e-03	1.116599e-02	1.727301e-03	2.435465e-02	2.403414e-02	1.039377e-02	5.703658e-03	1.974314e-02	2.203981e-02	1.050315e-02	1.804561e-02	1.045796e-02	4.111043e-02	9.212020e-03	1.564888e-02	4.560419e-02	1.083982e-02	8.929042e-03	7.103172e-03	1.773064e-02	1.040264e-02	1.274903e-02	5.871971e-03	1.190935e-02	5.350751e-03	5.602840e-03
499000	-3.199422e+04	1.162976e+01	2.116546e+01	1.132813e-01	3.259174e-01	1.347119e-01	1.347119e-01	1.780963e-01	1.132813e-01	172	4	7.558976e-02	1.653233e-01	1.315517e-01	6.934998e-02	4.593107e-01	9.887451e-02	2.272161e-02	1.927762e-01	2.782494e+00	7.128580e-01	2.802826e-01	6.859349e-03	3.937106e-03	8.363923e-03	1.815575e-03	1.843773e-02	2.355787e-02	1.154877e-02	7.211350e-03	1.828583e-02	2.072574e-02	7.541839e-03	1.569366e-02	1.241493e-02	3.874950e-02	9.238245e-03	1.485696e-02	4.161228e-02	1.580453e-02	9.841378e-03	7.086594e-03	2.759650e-02	7.026588e-03	1.658070e-02	6.950274e-03	1.004215e-02	4.432425e-03	4.398504e-03
500000	-3.200027e+04	7.498574e+00	2.149546e+01	1.180734e-01	2.892394e-01	1.180734e-01	1.782702e-01	1.782702e-01	1.180734e-01	80	3	7.258003e-02	1.764628e-01	1.315517e-01	6.934998e-02	4.593107e-01	9.074472e-02	2.209675e-02	1.927762e-01	2.801051e+00	6.256459e-01	3.700265e-01	4.327683e-03	3.937106e-03	8.363923e-03	1.815575e-03	1.898572e-02	2.355787e-02	1.154877e-02	7.211350e-03	1.828583e-02	2.072574e-02	7.541839e-03	1.569366e-02	1.241493e-02	3.874950e-02	9.238245e-03	1.485696e-02	4.161228e-02	1.580453e-02	7.177910e-03	7.086594e-03	2.759650e-02	7.026588e-03	1.658070e-02	6.950274e-03	1.004215e-02	4.432425e-03	4.398504e-03
501000	-3.197207e+04	1.759550e+01	2.070330e+01	1.329647e-01	3.163171e-01	1.329647e-01	1.419350e-01	1.772814e-01	9.853712e-02	88	5	7.144733e-02	1.817374e-01	1.343077e-01	7.955665e-02	4.408399e-01	9.211095e-02	2.209675e-02	1.927762e-01	2.728968e+00	6.651920e-01	3.296440e-01	5.164021e-03	4.427878e-03	8.363923e-03	1.815575e-03	1.898572e-02	2.355787e-02	1.154877e-02	6.986213e-03	2.184646e-02	2.081741e-02	5.718256e-03	1.671861e-02	1.034436e-02	3.874950e-02	9.238245e-03	1.485696e-02	4.161228e-02	1.602966e-02	7.177910e-03	7.086594e-03	2.759650e-02	7.026588e-03	1.302007e-02	6.950274e-03	1.004215e-02	4.729375e-03	4.398504e-03
502000	-3.199097e+04	1.516528e+01	2.084244e+01	1.303316e-01	3.061774e-01	1.303316e-01	1.303316e-01	1.935219e-01	1.093059e-01	61	4	8.521499e-02	1.633377e-01	1.232346e-01	7.601232e-02	4.604306e-01	9.176969e-02	2.481205e-02	1.927762e-01	2.554970e+00	6.025856e-01	3.942345e-01	3.179858e-03	4.821191e-03	7.574809e-03	2.838061e-03	1.790973e-02	2.320364e-02	1.240784e-02	7.537417e-03	2.018465e-02	2.048440e-02	5.140068e-03	1.718271e-02	1.184398e-02	4.000010e-02	7.605489e-03	1.756538e-02	4.276363e-02	1.557400e-02	7.266573e-03	5.825949e-03	2.803686e-02	8.120509e-03	1.330808e-02	8.310955e-03	1.049662e-02	6.321366e-03	4.051684e-03
503000	-3.195725e+04	-3.744253e+00	2.311204e+01	9.345685e-02	3.486389e-01	1.441053e-01	1.388600e-01	1.852308e-01	8.970825e-02	202	6	7.022807e-02	1.687476e-01	1.188226e-01	7.798200e-02	4.720800e-01	9.213972e-02	2.101299e-02	1.929887e-01	3.362074e+00	6.394895e-01	3.498635e-01	1.064696e-02	3.769518e-03	8.343828e-03	1.727301e-03	2.435465e-02	2.403414e-02	1.039377e-02	5.703658e-03	2.187854e-02	2.203981e-02	1.065170e-02	1.922695e-02	1.214790e-02	4.111043e-02	9.173278e-03	1.553907e-02	4.281531e-02	1.083982e-02	9.430390e-03	5.777991e-03	1.773064e-02	1.040264e-02	1.274903e-02	5.013432e-03	1.190935e-02	5.350751e-03	5.602840e-03
504000	-3.197756e+04	2.024132e+00	2.231132e+01	9.595372e-02	3.501909e-01	1.400151e-01	1.400151e-01	1.817679e-01	9.205714e-02	176	5	6.422918e-02	1.669889e-01	1.176168e-01	7.682939e-02	4.744408e-01	9.989491e-02	2.101299e-02	1.929887e-01	3.391406e+00	6.399213e-01	3.586897e-01	1.388957e-03	3.769518e-03	8.343828e-03	1.727301e-03	2.435465e-02	2.411538e-02	1.039377e-02	5.703658e-03	2.187854e-02	2.203981e-02	1.065170e-02	1.919021e-02	1.214790e-02	4.111043e-02	9.173278e-03	1.553907e-02	4.281531e-02	8.433916e-03	9.430390e-03	5.777991e-03	1.773064e-02	1.040264e-02	1.274903e-02	5.013432e-03	1.190935e-02	6.761233e-03	5.602840e-03
505000	-3.199448e+04	1.033712e+01	2.135861e+01	1.187763e-01	3.108793e-01	1.248507e-01	1.187763e-01	2.079411e-01	1.187763e-01	138	4	7.178103e-02	1.924449e-01	1.023959e-01	7.524274e-02	4.678313e-01	9.030418e-02	2.342893e-02	1.927762e-01	2.319071e+00	6.270186e-01	3.671802e-01	5.801229e-03	4.821191e-03	6.869617e-03	2.838061e-03	1.993207e-02	2.118130e-02	1.240784e-02	7.537417e-03	2.018465e-02	2.048440e-02	5.140068e-03	1.718271e-02	1.184398e-02	4.000010e-02	7.605489e-03	1.756538e-02	4.535206e-02	1.557400e-02	1.126822e-02	5.825949e-03	2.803686e-02	8.120509e-03	1.330808e-02	8.310955e-03	1.049662e-02	6.321366e-03	4.051684e-03
506000	-3.199010e+04	1.058835e+01	2.138620e+01	9.664558e-02	3.489808e-01	1.368577e-01	1.571314e-01	1.571314e-01	1.032530e-01	196	5	7.279122e-02	1.622777e-01	1.271063e-01	7.416588e-02	4.711040e-01	9.255483e-02	2.101299e-02	1.760752e-01	3.460872e+00	6.722394e-01	3.219376e-01	5.822968e-03	3.769518e-03	8.343828e-03	1.727301e-03	2.477893e-02	2.411538e-02	1.039377e-02	5.703658e-03	2.187854e-02	2.203981e-02	1.065170e-02	1.919021e-02	1.214790e-02	4.111043e-02	9.260179e-03	1.553907e-02	4.151209e-02	8.433916e-03	9.430390e-03	6.235925e-03	1.773064e-02	1.189596e-02	1.274903e-02	7.965897e-03	1.190935e-02	6.761233e-03	5.602840e-03
507000	-3.197902e+04	-1.232898e+00	2.254877e+01	7.631604e-02	3.531589e-01	1.315173e-01	1.315173e-01	1.759733e-01	1.315173e-01	174	4	7.109257e-02	1.547894e-01	1.070241e-01	8.613237e-02	4.904508e-01	9.051073e-02	2.101299e-02	1.760752e-01	3.256514e+00	6.268205e-01	3.698308e-01	3.348703e-03	3.769518e-03	8.343828e-03	1.727301e-03	2.477893e-02	2.411538e-02	1.039377e-02	5.703658e-03	2.187854e-02	2.203981e-02	1.065170e-02	1.919021e-02	1.214790e-02	4.111043e-02	9.260179e-03	1.583220e-02	3.946049e-02	8.433916e-03	9.430390e-03	6.235925e-03	2.022970e-02	1.189596e-02	1.274903e-02	7.965897e-03	1.190935e-02	6.157009e-03	5.602840e-03
508000	-3.198679e+04	1.406928e+01	2.090866e+01	1.175687e-01	3.001742e-01	1.175687e-01	1.572519e-01	1.898679e-01	1.175687e-01	84	4	7.929392e-02	1.769813e-01	1.047835e-01	8.847555e-02	4.535671e-01	9.689863e-02	2.182017e-02	1.765486e-01	2.809936e+00	6.677413e-01	3.272518e-01	5.006852e-03	6.832934e-03	6.869617e-03	2.729232e-03	2.147347e-02	2.118130e-02	1.240784e-02	7.537417e-03	2.018465e-02	2.048440e-02	5.140068e-03	1.718271e-02	1.184398e-02	4.000010e-02	7.605489e-03	2.001680e-02	4.346270e-02	1.325465e-02	1.126822e-02	8.166556e-03	2.803686e-02	8.120509e-03	1.330808e-02	8.310955e-03	1.163721e-02	7.159029e-03	4.051684e-03
509000	-3.197411e+04	1.402659e+01	2.080237e+01	1.246140e-01	3.015791e-01	1.246140e-01	1.246140e-01	1.999648e-01	1.246140e-01	58	3	7.790461e-02	1.798758e-01	1.062296e-01	8.149809e-02	4.680111e-01	8.648085e-02	2.182017e-02	1.757036e-01	2.786242e+00	6.988789e-01	3.001634e-01	9.577637e-04	6.099065e-03	6.869617e-03	2.729232e-03	2.147347e-02	2.118130e-02	1.240784e-02	7.537417e-03	2.018465e-02	2.048440e-02	5.140068e-03	1.816475e-02	1.184398e-02	4.000010e-02	7.948961e-03	2.001680e-02	4.346270e-02	1.325465e-02	1.126822e-02	8.900426e-03	2.803686e-02	8.120509e-03	1.330808e-02	8.310955e-03	1.163721e-02	7.159029e-03	3.518066e-03
510000	-3.197711e+04	9.404114e-01	2.242201e+01	9.528270e-02	3.719605e-01	1.352499e-01	1.352499e-01	1.695726e-01	9.268449e-02	176	5	7.937698e-02	1.634412e-01	1.098323e-01	7.517280e-02	4.645911e-01	1.075856e-01	2.101299e-02	1.794396e-01	3.481285e+00	7.092350e-01	2.895543e-01	1.210778e-03	3.750359e-03	8.343828e-03	1.727301e-03	2.477893e-02	2.411538e-02	1.039377e-02	6.282291e-03	2.010318e-02	2.203981e-02	1.065170e-02	1.919021e-02	1.210688e-02	4.288578e-02	9.260179e-03	1.583220e-02	3.946049e-02	8.433916e-03	1.246987e-02	6.235925e-03	2.022970e-02	8.382578e-03	1.274903e-02	7.965897e-03	1.132778e-02	6.157009e-03	5.602840e-03
511000	-3.196459e+04	1.221054e+00	2.209017e+01	1.118354e-01	3.430937e-01	1.118354e-01	1.607001e-01	1.607001e-01	1.118354e-01	80	3	7.706313e-02	1.813651e-01	1.023734e-01	7.450508e-02	4.663518e-01	9.834147e-02	2.101299e-02	1.760125e-01	3.488838e+00	6.891723e-01	3.083807e-01	2.447009e-03	3.750359e-03	9.278150e-03	1.727301e-03	2.477893e-02	2.411538e-02	1.039377e-02	6.282291e-03	2.010318e-02	2.203981e-02	1.065170e-02	1.919021e-02	1.210688e-02	4.288578e-02	9.260179e-03	1.583220e-02	3.852617e-02	8.433916e-03	1.246987e-02	6.235925e-03	2.022970e-02	8.382578e-03	1.274903e-02	7.965897e-03	1.132778e-02	6.157009e-03	5.602840e-03
512000	-3.197194e+04	-4.808232e+00	2.291673e+01	1.281093e-01	3.251220e-01	1.281093e-01	1.052362e-01	1.853139e-01	1.281093e-01	84	4	8.433074e-02	1.657698e-01	1.036013e-01	7.673909e-02	4.706438e-01	9.891535e-02	2.101299e-02	1.804300e-01	3.565617e+00	6.200636e-01	3.758450e-01	4.091374e-03	3.750359e-03	9.278150e-03	1.727301e-03	1.969012e-02	2.411538e-02	1.039377e-02	6.282291e-03	2.010318e-02	2.203981e-02	1.065170e-02	1.919021e-02	1.210688e-02	4.288578e-02	9.260179e-03	1.583220e-02	3.852617e-02	8.433916e-03	1.246987e-02	6.235925e-03	2.022970e-02	8.382578e-03	1.274903e-02	7.965897e-03	1.132778e-02	6.157009e-03	5.602840e-03
513000	-3.195953e+04	-4.322205e+00	2.301442e+01	1.087229e-01	3.350404e-01	1.349544e-01	1.349544e-01	1.900242e-01	9.630371e-02	176	5	7.353123e-02	1.753220e-01	1.023557e-01	7.237959e-02	4.659460e-01	1.104655e-01	2.107031e-02	1.804300e-01	3.519440e+00	7.152825e-01	2.838216e-01	8.959555e-04	3.750359e-03	9.278150e-03	1.727301e-03	1.969012e-02	2.411538e-02	1.039377e-02	6.282291e-03	2.010318e-02	2.203981e-02	1.065170e-02	1.919021e-02	1.210688e-02	4.288578e-02	9.260179e-03	1.583220e-02	3.852617e-02	8.433916e-03	1.246987e-02	5.137747e-03	2.022970e-02	8.382578e-03	1.274903e-02	7.965897e-03	1.132778e-02	6.157009e-03	5.602840e-03
514000	-3.196861e+04	-1.363226e+01	2.390319e+01	9.935373e-02	3.389508e-01	1.382612e-01	1.382612e-01	1.858194e-01	9.935373e-02	172	4	8.044639e-02	1.626126e-01	1.107459e-01	7.058053e-02	4.853860e-01	9.022848e-02	2.107031e-02	1.804300e-01	3.706619e+00	6.515739e-01	3.406524e-01	7.773770e-03	3.750359e-03	9.278150e-03	1.462953e-03	1.969012e-02	2.411538e-02	1.039377e-02	6.282291e-03	2.010318e-02	2.060779e-02	1.065170e-02	1.919021e-02	1.210688e-02	4.288578e-02	9.260179e-03	1.583220e-02	3.852617e-02	8.433916e-03	1.246987e-02	5.137747e-03	2.022970e-02	8.382578e-03	1.274903e-02	7.965897e-03	1.132778e-02	7.589022e-03	5.602840e-03
515000	-3.197587e+04	5.024231e+00	2.179335e+01	9.310417e-02	3.448446e-01	1.473389e-01	1.473389e-01	1.742692e-01	9.310417e-02	172	4	7.262722e-02	1.859389e-01	1.224435e-01	8.232936e-02	4.421748e-01	9.448626e-02	2.107031e-02	1.804300e-01	3.520142e+00	6.676868e-01	3.270994e-01	5.213749e-03	3.750359e-03	9.278150e-03	1.462953e-03	1.969012e-02	2.411538e-02	1.039377e-02	6.282291e-03	2.010318e-02	2.060779e-02	1.065170e-02	1.919021e-02	1.210688e-02	4.288578e-02	9.260179e-03	1.583220e-02	3.852617e-02	8.433916e-03	1.246987e-02	5.137747e-03	2.022970e-02	8.382578e-03	1.274903e-02	7.965897e-03	1.132778e-02	7.589022e-03	5.602840e-03
516000	-3.198309e+04	-4.347491e+00	2.298553e+01	1.117232e-01	3.311340e-01	1.276985e-01	1.361307e-01	1.815903e-01	1.117232e-01	197	5	7.729750e-02	1.843551e-01	1.185468e-01	7.555353e-02	4.466701e-01	9.757693e-02	2.107031e-02	1.668682e-01	3.650130e+00	6.287927e-01	3.674916e-01	3.715745e-03	3.750359e-03	9.278150e-03	1.462953e-03	1.969012e-02	2.411538e-02	1.039377e-02	6.282291e-03	2.010318e-02	2.060779e-02	1.065170e-02	1.919021e-02	1.210688e-02	4.288578e-02	9.260179e-03	1.583220e-02	3.852617e-02	8.433916e-03	1.246987e-02	5.137747e-03	2.022970e-02	8.382578e-03	1.274903e-02	7.965897e-03	1.132778e-02	7.589022e-03	5.602840e-03
517000	-3.198916e+04	-6.010411e+00	2.307566e+01	7.977510e-02	3.201387e-01	1.419691e-01	1.580741e-01	1.580741e-01	1.419691e-01	194	4	7.628222e-02	1.843551e-01	1.294998e-01	6.460053e-02	4.476854e-01	9.757693e-02	2.107031e-02	1.782907e-01	3.593987e+00	6.677790e-01	3.278578e-01	4.363157e-03	3.750359e-03	9.278150e-03	1.462953e-03	1.969012e-02	2.411538e-02	1.162949e-02	6.282291e-03	2.010318e-02	2.060779e-02	1.065170e-02	1.919021e-02	1.210688e-02	4.288578e-02	9.260179e-03	1.583220e-02	3.852617e-02	8.433916e-03	1.246987e-02	6.832657e-03	2.022970e-02	8.382578e-03	1.274903e-02	7.965897e-03	1.132778e-02	7.589022e-03	5.602840e-03
518000	-3.198250e+04	7.324596e+00	2.144517e+01	1.086313e-01	3.380395e-01	1.086313e-01	1.680333e-01	1.680333e-01	1.086313e-01	80	3	7.608823e-02	1.612772e-01	1.212500e-01	8.759459e-02	4.648734e-01	8.891659e-02	2.107031e-02	1.900275e-01	3.261922e+00	6.570761e-01	3.361328e-01	6.791045e-03	3.750359e-03	9.278150e-03	1.462953e-03	1.969012e-02	2.411538e-02	1.162949e-02	6.282291e-03	1.586309e-02	2.060779e-02	1.001923e-02	1.919021e-02	1.210688e-02	4.288578e-02	9.260179e-03	1.583220e-02	4.276626e-02	8.433916e-03	1.246987e-02	6.832657e-03	2.022970e-02	9.015048e-03	1.274903e-02	7.965897e-03	1.132778e-02	7.589022e-03	5.602840e-03
519000	-3.197118e+04	8.157231e+00	2.147238e+01	9.262351e-02	3.432951e-01	1.476826e-01	1.476826e-01	1.760927e-01	9.262351e-02	172	4	7.789818e-02	1.825405e-01	1.240077e-01	6.975691e-02	4.606856e-01	8.511116e-02	2.175985e-02	1.900275e-01	3.292206e+00	6.504021e-01	3.476655e-01	1.932424e-03	3.750359e-03	9.278150e-03	1.462953e-03	2.169877e-02	2.411538e-02	1.162949e-02	6.282291e-03	1.586309e-02	2.181750e-02	1.001923e-02	1.919021e-02	1.009823e-02	4.288578e-02	9.260179e-03	1.462249e-02	4.276626e-02	8.433916e-03	1.246987e-02	6.832657e-03	2.022970e-02	9.015048e-03	1.274903e-02	7.965897e-03	1.132778e-02	7.589022e-03	5.602840e-03
520000	-3.199980e+04	2.026728e+01	2.022523e+01	9.455796e-02	3.100738e-01	1.454604e-01	1.454604e-01	2.098894e-01	9.455796e-02	172	4	6.085349e-02	1.646293e-01	1.154911e-01	6.958234e-02	4.888193e-01	1.006244e-01	1.935600e-02	1.882368e-01	3.154696e+00	5.992972e-01	3.989491e-01	1.753646e-03	6.688937e-03	9.448219e-03	1.933568e-03	1.873984e-02	2.507072e-02	1.272934e-02	7.605772e-03	1.923235e-02	1.989497e-02	1.359377e-02	1.782347e-02	1.459575e-02	3.655386e-02	1.001954e-02	1.489640e-02	3.804487e-02	1.052761e-02	1.353335e-02	8.309036e-03	3.018740e-02	7.002126e-03	1.251094e-02	6.176776e-03	1.213786e-02	5.328941e-03	7.551355e-03
521000	-3.199025e+04	2.019626e+01	2.042744e+01	8.497794e-02	3.224839e-01	1.508224e-01	1.508224e-01	1.951416e-01	9.575165e-02	176	5	7.289814e-02	1.749559e-01	1.043815e-01	7.664374e-02	4.798384e-01	9.128231e-02	1.954152e-02	1.714119e-01	2.953688e+00	6.194748e-01	3.781628e-01	2.362481e-03	6.688937e-03	9.448219e-03	1.933568e-03	1.873984e-02	2.507072e-02	1.605184e-02	7.605772e-03	1.923235e-02	1.989497e-02	1.359377e-02	1.782347e-02	1.127325e-02	3.655386e-02	1.001954e-02	1.489640e-02	3.804487e-02	1.052761e-02	1.300391e-02	8.309036e-03	3.018740e-02	7.002126e-03	1.251094e-02	6.176776e-03	1.213786e-02	5.328941e-03	7.551355e-03
522000	-3.198869e+04	3.284085e-02	2.237202e+01	1.004552e-01	3.327098e-01	1.405621e-01	1.629089e-01	1.629089e-01	1.004552e-01	192	4	8.729100e-02	1.784186e-01	1.273972e-01	6.628249e-02	4.540008e-01	8.660992e-02	2.522235e-02	2.029997e-01	3.375589e+00	6.949082e-01	2.945613e-01	1.053046e-02	3.750359e-03	9.278150e-03	1.462953e-03	2.169877e-02	2.411538e-02	1.162949e-02	6.282291e-03	1.747972e-02	2.181750e-02	1.001923e-02	1.910256e-02	1.009823e-02	4.288578e-02	1.017855e-02	1.501894e-02	4.276626e-02	8.433916e-03	1.246987e-02	5.914288e-03	2.022970e-02	9.015048e-03	1.274903e-02	4.147187e-03	1.129551e-02	7.589022e-03	5.602840e-03
523000	-3.198924e+04	-3.532514e+00	2.294139e+01	9.124736e-02	3.193986e-01	1.400208e-01	1.400208e-01	1.965718e-01	1.127406e-01	176	5	7.943620e-02	1.812725e-01	1.118861e-01	7.098951e-02	4.622155e-01	9.420016e-02	2.522235e-02	2.029997e-01	3.334157e+00	6.624146e-01	3.275100e-01	1.007540e-02	3.750359e-03	9.278150e-03	1.462953e-03	2.169877e-02	2.411538e-02	1.162949e-02	6.282291e-03	1.747972e-02	2.181750e-02	1.001923e-02	1.910256e-02	1.009823e-02	4.288578e-02	1.017855e-02	1.501894e-02	4.276626e-02	8.433916e-03	1.246987e-02	5.914288e-03	2.022970e-02	9.015048e-03	1.274903e-02	4.147187e-03	1.129551e-02	7.589022e-03	5.602840e-03
524000	-3.199160e+04	-6.247821e-01	2.246910e+01	9.643053e-02	3.441477e-01	1.397767e-01	1.616073e-01	1.616073e-01	9.643053e-02	192	4	8.066357e-02	1.812725e-01	1.020556e-01	6.976214e-02	4.720460e-01	9.420016e-02	2.522235e-02	2.003568e-01	3.088933e+00	7.086142e-01	2.744064e-01	1.697935e-02	3.750359e-03	9.278150e-03	1.462953e-03	2.169877e-02	2.411538e-02	1.162949e-02	6.282291e-03	1.749486e-02	2.181750e-02	1.001923e-02	1.910256e-02	1.009823e-02	4.288578e-02	1.017855e-02	1.501894e-02	4.276626e-02	8.433916e-03	1.246987e-02	5.914288e-03	2.022970e-02	9.015048e-03	1.274903e-02	4.147187e-03	1.129551e-02	7.589022e-03	5.602840e-03
525000	-3.197555e+04	-8.863416e+00	2.357651e+01	7.661782e-02	3.549287e-01	1.487957e-01	1.487957e-01	1.793003e-01	9.156177e-02	176	5	7.180867e-02	1.685151e-01	1.153519e-01	6.679161e-02	4.771960e-01	1.003367e-01	2.134840e-02	2.003568e-01	3.273725e+00	6.625960e-01	3.208951e-01	1.650890e-02	2.570062e-03	9.278150e-03	1.150331e-03	2.169877e-02	2.411538e-02	1.162949e-02	6.282291e-03	1.749486e-02	2.181750e-02	1.001923e-02	1.910256e-02	1.009823e-02	4.288578e-02	1.017855e-02	1.501894e-02	4.276626e-02	8.866086e-03	1.246987e-02	5.914288e-03	1.979753e-02	9.015048e-03	1.274903e-02	4.147187e-03	1.129551e-02	6.500543e-03	5.602840e-03
526000	-3.199938e+04	1.126015e+01	2.125861e+01	7.849827e-02	3.326493e-01	1.701910e-01	1.242352e-01	1.701910e-01	1.242352e-01	190	4	6.924968e-02	1.667992e-01	9.903996e-02	8.260546e-02	4.812363e-01	1.010693e-01	2.022240e-02	1.682504e-01	2.616602e+00	6.241725e-01	3.757275e-01	9.999000e-05	8.851339e-03	9.335246e-03	2.293770e-03	1.786022e-02	2.656392e-02	1.769782e-02	7.829557e-03	1.919362e-02	2.196514e-02	9.147131e-03	1.493598e-02	1.209687e-02	3.191965e-02	1.003136e-02	1.468919e-02	4.443694e-02	9.783065e-03	1.155551e-02	7.015876e-03	3.483308e-02	8.153621e-03	1.236286e-02	6.094477e-03	1.440583e-02	7.028152e-03	2.066107e-03
527000	-3.198918e+04	1.596516e+00	2.210397e+01	8.027119e-02	3.590715e-01	1.601287e-01	1.601287e-01	1.601287e-01	8.027119e-02	168	3	7.724330e-02	1.690594e-01	1.117508e-01	6.453630e-02	4.780352e-01	9.937498e-02	2.420711e-02	2.085924e-01	2.920319e+00	6.573573e-01	3.374054e-01	5.237318e-03	2.570062e-03	9.601849e-03	1.150331e-03	2.169877e-02	2.411538e-02	1.162949e-02	6.282291e-03	1.749486e-02	2.444076e-02	1.001923e-02	1.972488e-02	1.009823e-02	4.288578e-02	1.017855e-02	1.439662e-02	4.276626e-02	8.866086e-03	1.246987e-02	5.914288e-03	2.051669e-02	9.015048e-03	1.257346e-02	4.147187e-03	1.129551e-02	6.500543e-03	5.602840e-03
528000	-3.197852e+04	1.101449e+01	2.124067e+01	9.965573e-02	2.995877e-01	1.445132e-01	1.782938e-01	1.782938e-01	9.965573e-02	192	4	7.468227e-02	1.674153e-01	1.088516e-01	7.002028e-02	4.819694e-01	9.706105e-02	2.420711e-02	1.943595e-01	2.850678e+00	7.173833e-01	2.769187e-01	5.697987e-03	2.570062e-03	9.601849e-03	1.150331e-03	2.169877e-02	2.411538e-02	1.162949e-02	6.282291e-03	1.749486e-02	2.444076e-02	1.001923e-02	1.972488e-02	1.220571e-02	4.028745e-02	1.017855e-02	1.439662e-02	4.276626e-02	8.866086e-03	1.246987e-02	5.914288e-03	2.051669e-02	9.015048e-03	1.257346e-02	4.147187e-03	1.129551e-02	6.500543e-03	5.602840e-03
529000	-3.198153e+04	1.723732e+01	2.057224e+01	9.739818e-02	3.184557e-01	1.515702e-01	1.515702e-01	1.836076e-01	9.739818e-02	172	4	7.207268e-02	1.674153e-01	1.041566e-01	7.471527e-02	4.819694e-01	9.967064e-02	2.411752e-02	1.847429e-01	2.841640e+00	6.523430e-01	3.451719e-01	2.485026e-03	2.570062e-03	9.601849e-03	1.150331e-03	2.169877e-02	2.411538e-02	1.162949e-02	6.282291e-03	1.749486e-02	2.444076e-02	1.001923e-02	2.098098e-02	1.220571e-02	4.028745e-02	8.794515e-03	1.439662e-02	4.276626e-02	7.965981e-03	1.336998e-02	5.914288e-03	2.051669e-02	9.015048e-03	1.257346e-02	4.147187e-03	1.129551e-02	6.500543e-03	5.602840e-03
530000	-3.198962e+04	1.616487e+01	2.103418e+01	8.622634e-02	3.154532e-01	1.543209e-01	1.552070e-01	1.812761e-01	1.075164e-01	202	6	7.874249e-02	1.725948e-01	1.162978e-01	7.248569e-02	4.689897e-01	9.088948e-02	2.022240e-02	1.682634e-01	2.349548e+00	6.383206e-01	3.597438e-01	1.935562e-03	1.064758e-02	1.062499e-02	2.303008e-03	1.746034e-02	2.448155e-02	1.812592e-02	8.739052e-03	1.869998e-02	2.110525e-02	8.949787e-03	1.635090e-02	1.126240e-02	3.251066e-02	1.050064e-02	1.533746e-02	4.276982e-02	9.657795e-03	1.144452e-02	6.866371e-03	3.337505e-02	1.187382e-02	1.372408e-02	6.049786e-03	1.414157e-02	1.088549e-02	1.965526e-03
531000	-3.199909e+04	4.617725e-02	2.260372e+01	8.694265e-02	3.529419e-01	1.641704e-01	1.493265e-01	1.641704e-01	8.244816e-02	191	5	7.245194e-02	1.586321e-01	9.590777e-02	8.817437e-02	4.877340e-01	9.709981e-02	1.867101e-02	1.836204e-01	2.909952e+00	6.275843e-01	3.574032e-01	1.501244e-02	2.570062e-03	9.601849e-03	1.150331e-03	1.511733e-02	2.411538e-02	1.162949e-02	6.282291e-03	1.749486e-02	2.444076e-02	1.001923e-02	2.098098e-02	1.220571e-02	4.028745e-02	8.794515e-03	1.439662e-02	4.432965e-02	7.965981e-03	1.336998e-02	5.914288e-03	2.051669e-02	9.015048e-03	1.151251e-02	5.667278e-03	1.129551e-02	6.500543e-03	4.039453e-03
532000	-3.197642e+04	3.582092e+00	2.219354e+01	1.019878e-01	3.445302e-01	1.440186e-01	1.440186e-01	1.780943e-01	8.735047e-02	176	5	6.799938e-02	1.617023e-01	9.720633e-02	8.179408e-02	4.858113e-01	1.054866e-01	1.867101e-02	1.658472e-01	2.894401e+00	6.246919e-01	3.720578e-01	3.250286e-03	2.570062e-03	9.601849e-03	1.150331e-03	1.511733e-02	2.411538e-02	1.162949e-02	6.282291e-03	1.749486e-02	2.444076e-02	1.001923e-02	2.098098e-02	1.220571e-02	3.782626e-02	8.794515e-03	1.439662e-02	4.432965e-02	7.965981e-03	1.336998e-02	5.914288e-03	2.051669e-02	9.015048e-03	1.151251e-02	5.667278e-03	1.100894e-02	6.500543e-03	4.039453e-03
533000	-3.197712e+04	7.187224e+00	2.163080e+01	9.102174e-02	3.490124e-01	1.464181e-01	1.464181e-01	1.761079e-01	9.102174e-02	172	4	6.376582e-02	1.719914e-01	9.890506e-02	8.596925e-02	4.709031e-01	1.084654e-01	1.867101e-02	1.658472e-01	2.763633e+00	6.435323e-01	3.502692e-01	6.198408e-03	2.570062e-03	9.601849e-03	1.921915e-03	1.511733e-02	2.411538e-02	1.046327e-02	6.282291e-03	1.967811e-02	2.444076e-02	1.001923e-02	2.098098e-02	1.220571e-02	3.782626e-02	8.794515e-03	1.439662e-02	4.432965e-02	7.965981e-03	1.336998e-02	5.914288e-03	2.051669e-02	9.015048e-03	1.151251e-02	5.667278e-03	1.100894e-02	6.500543e-03	4.039453e-03
534000	-3.200463e+04	1.003169e+01	2.130543e+01	1.155146e-01	3.106934e-01	1.155146e-01	1.713813e-01	1.713813e-01	1.155146e-01	80	3	7.864573e-02	1.715314e-01	1.184127e-01	6.885801e-02	4.660225e-01	9.652974e-02	2.063653e-02	1.712898e-01	2.070475e+00	6.450925e-01	3.419937e-01	1.291379e-02	9.610310e-03	8.578007e-03	2.167402e-03	1.435656e-02	2.289467e-02	1.714468e-02	6.120267e-03	1.808790e-02	2.134365e-02	9.413188e-03	1.831117e-02	1.226173e-02	3.378051e-02	9.768704e-03	1.458460e-02	4.458321e-02	8.081400e-03	1.165935e-02	7.293308e-03	3.114459e-02	1.334908e-02	1.278879e-02	5.584838e-03	1.193652e-02	1.033049e-02	3.288520e-03
535000	-3.197600e+04	-6.311644e+00	2.311697e+01	9.824066e-02	3.403681e-01	1.374468e-01	1.374468e-01	1.882570e-01	9.824066e-02	172	4	7.976210e-02	1.762827e-01	1.081112e-01	8.602026e-02	4.536444e-01	9.617936e-02	1.867101e-02	1.738346e-01	2.971120e+00	6.304131e-01	3.691538e-01	4.330894e-04	2.570062e-03	8.529192e-03	1.921915e-03	1.778117e-02	2.411538e-02	1.046327e-02	6.282291e-03	1.978243e-02	2.444076e-02	9.438166e-03	2.098098e-02	1.220571e-02	3.782626e-02	9.867172e-03	1.439662e-02	4.432965e-02	7.965981e-03	1.336998e-02	5.914288e-03	2.051669e-02	9.596112e-03	1.151251e-02	5.667278e-03	1.100894e-02	6.500543e-03	4.039453e-03
536000	-3.197714e+04	1.076312e+01	2.110386e+01	9.299433e-02	3.483391e-01	1.552241e-01	1.552241e-01	1.552241e-01	9.299433e-02	168	3	8.244757e-02	1.762827e-01	1.081112e-01	8.333479e-02	4.536444e-01	9.617936e-02	1.867101e-02	1.655941e-01	3.134303e+00	6.752727e-01	3.240646e-01	6.626967e-04	2.570062e-03	8.529192e-03	1.921915e-03	1.778117e-02	2.411538e-02	1.046327e-02	6.282291e-03	1.978243e-02	2.444076e-02	9.438166e-03	2.098098e-02	1.220571e-02	3.820148e-02	9.867172e-03	1.439662e-02	4.432965e-02	9.829060e-03	1.336998e-02	5.914288e-03	2.014148e-02	9.596112e-03	1.151251e-02	5.667278e-03	1.100894e-02	8.249690e-03	4.039453e-03
537000	-3.196819e+04	5.335429e+00	2.178564e+01	9.398873e-02	3.293835e-01	1.503304e-01	1.503304e-01	1.819782e-01	9.398873e-02	172	4	7.929062e-02	1.938011e-01	1.154571e-01	7.912753e-02	4.417586e-01	9.056505e-02	1.867101e-02	1.655941e-01	3.273658e+00	6.604592e-01	3.377522e-01	1.788575e-03	2.570062e-03	8.529192e-03	1.921915e-03	1.778117e-02	2.411538e-02	1.295613e-02	6.282291e-03	1.978243e-02	2.444076e-02	6.945303e-03	2.098098e-02	1.220571e-02	3.820148e-02	9.867172e-03	1.439662e-02	4.432965e-02	9.829060e-03	1.336998e-02	5.914288e-03	2.014148e-02	9.596112e-03	1.151251e-02	5.667278e-03	1.100894e-02	8.249690e-03	4.039453e-03
538000	-3.197144e+04	4.421586e+00	2.187279e+01	1.232083e-01	3.436202e-01	1.216110e-01	1.216110e-01	1.667412e-01	1.232083e-01	172	4	8.008339e-02	1.822844e-01	1.109916e-01	7.789234e-02	4.465834e-01	1.021649e-01	1.867101e-02	1.655941e-01	3.446694e+00	6.413234e-01	3.571158e-01	1.560765e-03	2.570062e-03	8.529192e-03	1.921915e-03	1.778117e-02	2.411538e-02	1.295613e-02	6.282291e-03	2.113880e-02	2.444076e-02	6.945303e-03	2.098098e-02	1.220571e-02	3.820148e-02	9.867172e-03	1.304025e-02	4.432965e-02	9.829060e-03	1.336998e-02	5.914288e-03	2.014148e-02	9.596112e-03	1.151251e-02	5.667278e-03	1.100894e-02	8.249690e-03	4.039453e-03
539000	-3.196648e+04	3.423005e+00	2.184519e+01	1.151113e-01	3.446172e-01	1.151113e-01	1.550245e-01	1.550245e-01	1.151113e-01	80	3	8.396896e-02	1.788288e-01	1.063762e-01	7.328762e-02	4.664727e-01	9.106573e-02	1.867101e-02	1.655941e-01	3.519154e+00	6.129400e-01	3.845293e-01	2.530695e-03	3.997939e-03	8.053441e-03	1.921915e-03	1.778117e-02	2.411538e-02	1.295613e-02	6.282291e-03	2.113880e-02	2.444076e-02	6.945303e-03	2.098098e-02	1.220571e-02	3.820148e-02	9.867172e-03	1.304025e-02	4.432965e-02	8.401183e-03	1.336998e-02	5.914288e-03	2.014148e-02	1.008245e-02	1.151251e-02	5.667278e-03	1.100894e-02	8.249690e-03	4.039453e-03
540000	-3.196007e+04	9.292238e+00	2.137542e+01	9.594749e-02	3.422391e-01	1.180759e-01	1.628308e-01	1.628308e-01	1.180759e-01	194	4	8.269349e-02	1.761420e-01	1.179229e-01	7.916923e-02	4.494053e-01	9.466708e-02	1.867101e-02	1.655941e-01	3.449728e+00	6.475334e-01	3.511371e-01	1.329464e-03	3.997939e-03	8.053441e-03	1.921915e-03	1.778117e-02	2.411538e-02	1.295613e-02	6.282291e-03	2.113880e-02	2.691048e-02	6.945303e-03	2.098098e-02	1.220571e-02	3.820148e-02	9.867172e-03	1.233208e-02	4.432965e-02	8.401183e-03	1.604024e-02	5.914288e-03	1.939868e-02	1.008245e-02	1.151251e-02	5.667278e-03	1.171711e-02	8.249690e-03	4.039453e-03
541000	-3.195742e+04	7.278467e+00	2.172993e+01	9.594196e-02	3.516896e-01	1.391723e-01	1.366957e-01	1.805585e-01	9.594196e-02	197	5	7.848642e-02	1.719546e-01	1.148967e-01	7.306539e-02	4.669298e-01	9.466708e-02	1.867101e-02	1.655941e-01	3.049538e+00	7.071679e-01	2.871435e-01	5.688631e-03	5.606302e-03	8.053441e-03	1.463320e-03	1.778117e-02	2.411538e-02	1.295613e-02	6.282291e-03	2.113880e-02	2.691048e-02	6.945303e-03	2.098098e-02	1.220571e-02	3.820148e-02	9.867172e-03	1.233208e-02	4.432965e-02	8.401183e-03	1.604024e-02	5.914288e-03	2.807098e-02	1.008245e-02	1.151251e-02	5.667278e-03	1.171711e-02	8.249690e-03	4.039453e-03
542000	-3.195230e+04	3.264514e+00	2.204663e+01	1.018916e-01	3.376624e-01	1.279777e-01	1.652883e-01	1.652883e-01	1.018916e-01	192	4	7.848642e-02	1.719546e-01	1.148967e-01	7.306539e-02	4.669298e-01	9.466708e-02	1.867101e-02	1.655941e-01	3.097055e+00	6.493081e-01	3.491818e-01	1.510022e-03	5.606302e-03	8.053441e-03	1.463320e-03	1.778117e-02	2.411538e-02	1.295613e-02	8.930252e-03	2.113880e-02	2.691048e-02	7.800078e-03	1.833302e-02	1.220571e-02	3.820148e-02	9.867172e-03	1.233208e-02	4.432965e-02	8.401183e-03	1.604024e-02	5.914288e-03	2.807098e-02	1.008245e-02	1.151251e-02	5.667278e-03	1.325850e-02	8.249690e-03	4.039453e-03
543000	-3.196933e+04	1.705280e+01	2.055305e+01	1.044301e-01	3.202364e-01	1.387338e-01	1.387338e-01	1.934357e-01	1.044301e-01	172	4	7.303538e-02	1.731592e-01	1.185114e-01	7.306539e-02	4.657252e-01	9.650347e-02	1.867101e-02	1.655941e-01	3.225565e+00	6.557372e-01	3.441628e-01	9.999000e-05	5.606302e-03	8.053441e-03	1.463320e-03	1.778117e-02	2.411538e-02	1.295613e-02	8.930252e-03	2.113880e-02	2.691048e-02	7.800078e-03	1.833302e-02	1.153437e-02	3.820148e-02	9.867172e-03	1.233208e-02	4.432965e-02	8.401183e-03	1.604024e-02	5.914288e-03	2.807098e-02	1.008245e-02	1.151251e-02	5.667278e-03	1.325850e-02	8.249690e-03	4.039453e-03
544000	-3.198282e+04	1.411556e+01	2.083776e+01	9.848883e-02	3.381173e-01	1.452024e-01	1.452024e-01	1.745002e-01	9.848883e-02	172	4	7.303538e-02	1.731592e-01	1.158241e-01	7.306539e-02	4.684124e-01	9.650347e-02	1.867101e-02	1.709674e-01	3.414620e+00	6.691280e-01	3.307720e-01	9.999000e-05	5.606302e-03	8.053441e-03	1.463320e-03	1.778117e-02	2.411538e-02	1.295613e-02	8.930252e-03	2.113880e-02	2.691048e-02	7.800078e-03	1.833302e-02	1.153437e-02	3.820148e-02	1.053678e-02	1.211804e-02	4.432965e-02	8.401183e-03	1.604024e-02	5.914288e-03	2.828502e-02	1.204437e-02	1.151251e-02	7.873763e-03	1.325850e-02	8.249690e-03	4.106650e-03
545000	-3.200485e+04	-4.127184e-01	2.248404e+01	1.073246e-01	3.328547e-01	1.359433e-01	1.582764e-01	1.582764e-01	1.073246e-01	192	4	8.066545e-02	1.781260e-01	1.043726e-01	8.712536e-02	4.403690e-01	1.093417e-01	1.909602e-02	1.537773e-01	2.851640e+00	6.366955e-01	3.537353e-01	9.569292e-03	6.257469e-03	8.131091e-03	2.800682e-03	1.451807e-02	1.998625e-02	1.778992e-02	6.642810e-03	1.584847e-02	2.536531e-02	8.044021e-03	1.727948e-02	1.037684e-02	3.802547e-02	9.254109e-03	1.485640e-02	4.375819e-02	7.828433e-03	1.186580e-02	3.526627e-03	3.190279e-02	1.064402e-02	1.309526e-02	6.294309e-03	9.899535e-03	9.440655e-03	7.251302e-03
546000	-3.198127e+04	2.124885e+01	2.015315e+01	9.392414e-02	3.390243e-01	1.312446e-01	1.312446e-01	1.733178e-01	1.312446e-01	174	4	7.086773e-02	1.765368e-01	1.118252e-01	7.133252e-02	4.717927e-01	9.764509e-02	1.867101e-02	1.629934e-01	3.292447e+00	6.345735e-01	3.653265e-01	9.999000e-05	5.577751e-03	7.279079e-03	1.463320e-03	1.778117e-02	2.411538e-02	1.295613e-02	1.015395e-02	2.113880e-02	2.473829e-02	8.574440e-03	1.833302e-02	1.153437e-02	3.820148e-02	1.037336e-02	1.211804e-02	4.432965e-02	8.401183e-03	1.604024e-02	7.058531e-03	2.844844e-02	1.204437e-02	1.151251e-02	6.650070e-03	1.325850e-02	8.249690e-03	4.106650e-03
547000	-3.198728e+04	2.619312e+01	1.950389e+01	1.127301e-01	3.409069e-01	1.127301e-01	1.604514e-01	1.604514e-01	1.127301e-01	80	3	7.942857e-02	1.765368e-01	1.146742e-01	6.848347e-02	4.632319e-01	9.764509e-02	1.867101e-02	1.629934e-01	3.459115e+00	6.011132e-01	3.987869e-01	9.999000e-05	5.691416e-03	7.279079e-03	1.463320e-03	1.778117e-02	2.411538e-02	1.295613e-02	1.064093e-02	2.113880e-02	2.473829e-02	8.574440e-03	1.833302e-02	1.153437e-02	3.801151e-02	8.096819e-03	1.211804e-02	4.432965e-02	8.401183e-03	1.604024e-02	7.058531e-03	2.844844e-02	1.204437e-02	1.151251e-02	6.650070e-03	1.325850e-02	8.249690e-03	4.106650e-03
548000	-3.199393e+04	1.100863e+01	2.118600e+01	1.086291e-01	3.182860e-01	1.477365e-01	1.477365e-01	1.689829e-01	1.086291e-01	172	4	7.847351e-02	1.798543e-01	1.274008e-01	7.154292e-02	4.481667e-01	9.456178e-02	1.561137e-02	1.629934e-01	3.295550e+00	6.323265e-01	3.675735e-01	9.999000e-05	6.396103e-03	7.279079e-03	1.145505e-03	1.778117e-02	2.517765e-02	1.295613e-02	1.064093e-02	2.113880e-02	2.473829e-02	8.574440e-03	2.376893e-02	1.153437e-02	3.801151e-02	8.096819e-03	1.398857e-02	4.277693e-02	8.401183e-03	1.604024e-02	7.058531e-03	2.738617e-02	1.204437e-02	1.151251e-02	6.650070e-03	1.325850e-02	8.249690e-03	4.106650e-03
549000	-3.198364e+04	1.501206e+01	2.060894e+01	1.176453e-01	3.305935e-01	1.176453e-01	1.582353e-01	1.582353e-01	1.176453e-01	80	3	7.847351e-02	1.798543e-01	1.209082e-01	7.803554e-02	4.481667e-01	9.456178e-02	1.561137e-02	1.629934e-01	3.734482e+00	6.490699e-01	3.481409e-01	2.789181e-03	6.396103e-03	7.279079e-03	8.263915e-04	1.778117e-02	2.517765e-02	1.295613e-02	1.064093e-02	2.113880e-02	2.397135e-02	8.574440e-03	2.376893e-02	1.153437e-02	3.801151e-02	8.096819e-03	1.398857e-02	4.277693e-02	8.401183e-03	1.604024e-02	7.058531e-03	2.770528e-02	1.204437e-02	1.151251e-02	6.650070e-03	1.325850e-02	8.249690e-03	4.106650e-03
550000	-3.197632e+04	-1.337192e+01	2.389197e+01	7.121006e-02	3.624789e-01	1.281224e-01	1.281224e-01	1.819438e-01	1.281224e-01	174	4	7.364756e-02	1.846802e-01	1.012031e-01	7.803554e-02	4.623631e-01	1.000705e-01	1.561137e-02	1.629934e-01	3.845018e+00	6.356985e-01	3.499320e-01	1.436951e-02	6.396103e-03	7.279079e-03	8.263915e-04	1.778117e-02	2.517765e-02	1.295613e-02	1.064093e-02	2.113880e-02	2.397135e-02	8.574440e-03	2.376893e-02	1.153437e-02	3.801151e-02	8.357046e-03	1.398857e-02	4.277693e-02	1.072690e-02	1.604024e-02	7.058531e-03	2.770528e-02	1.204437e-02	1.151251e-02	6.650070e-03	1.325850e-02	8.249690e-03	4.106650e-03
551000	-3.197187e+04	-5.985579e-01	2.243871e+01	8.497048e-02	3.313797e-01	1.293949e-01	1.624300e-01	1.624300e-01	1.293949e-01	194	4	8.407139e-02	1.742564e-01	1.093660e-01	6.987259e-02	4.623631e-01	1.000705e-01	1.615586e-02	1.629934e-01	3.765163e+00	5.926117e-01	3.997359e-01	7.652442e-03	6.396103e-03	7.279079e-03	8.263915e-04	1.778117e-02	2.517765e-02	1.295613e-02	1.064093e-02	2.113880e-02	2.397135e-02	9.300462e-03	2.376893e-02	1.153437e-02	3.801151e-02	8.357046e-03	1.398857e-02	4.027299e-02	1.072690e-02	1.604024e-02	7.058531e-03	2.770528e-02	1.138231e-02	1.151251e-02	5.924048e-03	1.325850e-02	8.249690e-03	4.106650e-03
552000	-3.198489e+04	5.569907e+00	2.176187e+01	9.728402e-02	3.234178e-01	1.400992e-01	1.709575e-01	1.709575e-01	9.728402e-02	192	4	7.106125e-02	1.742564e-01	1.124190e-01	7.982975e-02	4.623631e-01	1.000705e-01	1.922826e-02	1.559941e-01	3.424314e+00	6.863906e-01	3.083098e-01	5.299599e-03	6.396103e-03	7.279079e-03	2.295600e-03	1.778117e-02	2.517765e-02	1.295613e-02	8.075516e-03	2.270332e-02	2.397135e-02	9.300462e-03	2.231397e-02	1.153437e-02	3.654230e-02	1.010775e-02	1.398857e-02	4.027299e-02	1.072690e-02	1.604024e-02	7.058531e-03	2.770528e-02	1.138231e-02	1.151251e-02	8.489457e-03	1.325850e-02	8.249690e-03	4.106650e-03
553000	-3.198318e+04	-7.704241e+00	2.323326e+01	8.840239e-02	3.406040e-01	1.452436e-01	1.686738e-01	1.686738e-01	8.840239e-02	192	4	7.848878e-02	1.803355e-01	1.092705e-01	7.494572e-02	4.688635e-01	8.809602e-02	1.922826e-02	1.559941e-01	3.513676e+00	6.297171e-01	3.594713e-01	1.081161e-02	6.396103e-03	7.279079e-03	3.361016e-03	1.778117e-02	2.517765e-02	1.295613e-02	8.075516e-03	2.270332e-02	2.397135e-02	9.300462e-03	2.231397e-02	1.153437e-02	3.654230e-02	1.010775e-02	1.398857e-02	4.391139e-02	1.072690e-02	1.561213e-02	7.058531e-03	2.770528e-02	1.138231e-02	1.151251e-02	8.489457e-03	9.620103e-03	8.249690e-03	4.106650e-03
554000	-3.197811e+04	-2.125584e+00	2.263835e+01	1.268103e-01	3.447120e-01	1.268103e-01	1.268103e-01	1.768866e-01	9.797057e-02	61	4	7.286795e-02	1.836482e-01	1.112333e-01	7.860372e-02	4.675975e-01	8.604932e-02	1.677162e-02	1.650451e-01	3.280025e+00	5.717137e-01	4.227998e-01	5.486475e-03	6.572597e-03	8.035380e-03	1.722824e-03	1.886744e-02	2.406190e-02	1.152980e-02	7.310069e-03	2.438592e-02	2.452598e-02	7.992444e-03	2.597944e-02	1.302495e-02	3.762867e-02	8.194112e-03	1.432271e-02	4.608671e-02	9.628946e-03	1.506683e-02	5.753362e-03	3.060286e-02	8.577667e-03	1.196282e-02	5.949794e-03	1.097996e-02	9.778114e-03	3.971263e-03
555000	-3.199472e+04	1.004850e+01	2.146370e+01	1.214114e-01	3.418867e-01	1.156079e-01	1.232484e-01	1.764342e-01	1.214114e-01	197	5	7.752504e-02	1.887646e-01	1.186247e-01	7.325829e-02	4.499260e-01	9.190145e-02	1.677162e-02	1.437857e-01	3.015480e+00	6.171125e-01	3.801612e-01	2.726331e-03	6.572597e-03	8.035380e-03	1.722824e-03	1.886744e-02	2.406190e-02	1.152980e-02	7.310069e-03	2.438592e-02	2.452598e-02	7.992444e-03	2.597944e-02	1.302495e-02	3.762867e-02	8.194112e-03	1.432271e-02	4.608671e-02	9.628946e-03	1.506683e-02	5.753362e-03	3.060286e-02	8.624364e-03	1.196282e-02	5.949794e-03	1.097996e-02	9.408603e-03	4.812860e-03
556000	-3.198458e+04	9.267601e+00	2.155888e+01	1.017572e-01	3.392097e-01	1.275599e-01	1.648581e-01	1.648581e-01	1.017572e-01	192	4	7.228141e-02	1.714586e-01	1.080122e-01	6.954511e-02	4.919275e-01	8.677512e-02	1.889431e-02	1.673428e-01	1.751296e+00	6.452887e-01	3.515461e-01	3.165225e-03	3.938799e-03	8.580454e-03	2.503212e-03	1.275866e-02	1.773811e-02	1.319069e-02	8.963500e-03	2.170610e-02	2.689787e-02	1.348002e-02	1.934347e-02	1.180977e-02	3.377159e-02	8.997771e-03	1.371421e-02	4.195675e-02	1.267606e-02	1.060271e-02	7.407369e-03	2.566872e-02	9.544857e-03	1.104734e-02	5.368726e-03	1.241029e-02	1.041280e-02	5.070447e-03
557000	-3.197004e+04	1.737724e+01	2.072269e+01	8.314091e-02	3.190268e-01	1.471924e-01	1.837495e-01	1.837495e-01	8.314091e-02	192	4	7.456662e-02	1.609933e-01	1.217060e-01	7.357443e-02	4.735294e-01	9.563029e-02	1.889431e-02	1.673428e-01	1.548378e+00	6.715429e-01	3.283571e-01	9.999000e-05	3.938799e-03	8.580454e-03	2.503212e-03	1.275866e-02	2.087512e-02	1.319069e-02	8.963500e-03	2.170610e-02	2.689787e-02	1.348002e-02	1.934347e-02	1.180977e-02	3.377159e-02	8.997771e-03	1.371421e-02	4.195675e-02	1.315048e-02	1.060271e-02	7.407369e-03	2.566872e-02	9.544857e-03	1.104734e-02	5.368726e-03	1.241029e-02	1.041280e-02	5.070447e-03
558000	-3.199718e+04	1.497161e+01	2.083187e+01	9.321636e-02	3.351111e-01	1.594854e-01	1.594854e-01	1.594854e-01	9.321636e-02	168	3	7.456662e-02	1.609933e-01	1.217060e-01	7.266308e-02	4.837624e-01	8.630868e-02	1.889431e-02	1.673428e-01	1.765497e+00	5.434724e-01	4.564276e-01	9.999000e-05	3.938799e-03	8.580454e-03	2.503212e-03	1.275866e-02	2.087512e-02	1.319069e-02	8.402972e-03	2.170610e-02	2.653991e-02	1.348002e-02	1.934347e-02	1.180977e-02	3.377159e-02	8.997771e-03	1.371421e-02	4.195675e-02	1.325004e-02	1.027762e-02	7.407369e-03	2.566872e-02	9.544857e-03	1.104734e-02	5.693818e-03	1.241029e-02	1.041280e-02	5.070447e-03
559000	-3.197181e+04	4.192948e+00	2.194718e+01	1.033829e-01	3.280437e-01	1.316016e-01	1.667945e-01	1.667945e-01	1.033829e-01	192	4	7.414660e-02	1.703858e-01	1.249299e-01	7.376744e-02	4.653280e-01	9.144233e-02	1.677162e-02	1.501599e-01	3.132092e+00	5.869263e-01	4.083264e-01	4.747327e-03	6.572597e-03	8.035380e-03	1.722824e-03	1.867873e-02	2.406190e-02	1.152980e-02	7.310069e-03	2.438592e-02	2.392724e-02	8.125391e-03	2.597944e-02	1.317150e-02	3.762867e-02	8.194112e-03	1.432271e-02	4.608671e-02	9.628946e-03	1.415455e-02	4.239539e-03	3.211668e-02	8.136223e-03	1.153144e-02	5.949794e-03	1.097996e-02	9.408603e-03	4.812860e-03
560000	-3.197881e+04	8.190326e+00	2.148979e+01	9.226819e-02	3.262244e-01	1.470791e-01	1.710801e-01	1.710801e-01	9.226819e-02	192	4	6.965777e-02	1.787511e-01	1.246260e-01	7.376744e-02	4.656319e-01	8.756586e-02	1.896072e-02	1.697627e-01	3.253978e+00	6.304969e-01	3.690154e-01	4.876921e-04	6.572597e-03	8.035380e-03	1.722824e-03	1.867873e-02	2.406190e-02	1.288253e-02	7.310069e-03	2.438592e-02	2.982157e-02	8.125391e-03	2.597944e-02	1.317150e-02	3.762867e-02	8.194112e-03	1.432271e-02	4.644095e-02	9.628946e-03	1.415455e-02	4.239539e-03	3.211668e-02	8.136223e-03	1.153144e-02	5.949794e-03	1.097996e-02	9.408603e-03	4.812860e-03
561000	-3.197446e+04	5.971798e+00	2.193804e+01	9.739848e-02	3.221903e-01	1.528257e-01	1.528257e-01	1.773614e-01	9.739848e-02	172	4	7.926271e-02	1.694360e-01	1.174898e-01	7.696810e-02	4.551127e-01	1.017307e-01	1.889431e-02	1.594346e-01	1.528403e+00	6.618761e-01	3.250998e-01	1.302407e-02	4.388110e-03	8.580454e-03	2.503212e-03	1.624058e-02	2.087512e-02	1.278811e-02	8.402972e-03	2.133871e-02	2.365526e-02	1.348002e-02	1.879574e-02	1.180977e-02	3.525681e-02	8.997771e-03	1.466452e-02	4.195675e-02	1.325004e-02	1.027762e-02	5.049390e-03	2.566872e-02	9.544857e-03	1.104734e-02	5.693818e-03	1.241029e-02	1.041280e-02	7.071919e-03
562000	-3.196068e+04	2.130644e+01	2.031964e+01	9.569923e-02	3.055820e-01	1.548599e-01	1.548599e-01	1.932997e-01	9.569923e-02	172	4	8.656641e-02	1.793109e-01	1.202569e-01	7.031023e-02	4.441391e-01	9.941645e-02	2.059939e-02	1.830659e-01	1.520470e+00	6.491676e-01	3.380281e-01	1.280430e-02	4.388110e-03	9.022901e-03	2.503212e-03	1.624058e-02	2.087512e-02	1.278811e-02	8.402972e-03	2.133871e-02	2.365526e-02	1.348002e-02	1.879574e-02	1.136733e-02	3.525681e-02	8.997771e-03	1.466452e-02	4.195675e-02	1.325004e-02	1.275415e-02	5.049390e-03	2.566872e-02	9.544857e-03	1.104734e-02	5.693818e-03	1.241029e-02	1.041280e-02	7.071919e-03
563000	-3.197433e+04	1.451055e+01	2.098850e+01	9.956820e-02	3.264726e-01	1.426646e-01	1.426646e-01	1.890617e-01	9.956820e-02	172	4	6.741933e-02	1.606934e-01	1.210844e-01	8.026710e-02	4.691696e-01	1.013661e-01	2.267482e-02	1.830659e-01	1.709666e+00	6.155791e-01	3.691523e-01	1.526862e-02	4.388110e-03	9.022901e-03	2.503212e-03	1.624058e-02	2.087512e-02	1.278811e-02	8.402972e-03	2.133871e-02	2.365526e-02	1.348002e-02	1.879574e-02	1.136733e-02	3.525681e-02	8.997771e-03	1.466452e-02	4.195675e-02	1.325004e-02	1.275415e-02	5.049390e-03	2.566872e-02	9.544857e-03	1.356020e-02	5.693818e-03	1.241029e-02	1.041280e-02	7.071919e-03
564000	-3.197799e+04	3.050383e+01	1.951728e+01	1.181146e-01	3.008989e-01	1.391792e-01	1.391792e-01	1.994905e-01	1.031376e-01	176	5	7.190356e-02	1.621168e-01	1.148439e-01	7.595370e-02	4.834387e-01	9.174333e-02	2.143937e-02	1.663063e-01	1.812116e+00	6.247295e-01	3.728127e-01	2.457770e-03	4.388110e-03	9.022901e-03	2.503212e-03	1.624058e-02	2.087512e-02	1.278811e-02	8.402972e-03	2.133871e-02	2.365526e-02	1.348002e-02	1.879574e-02	1.136733e-02	3.525681e-02	8.997771e-03	1.466452e-02	4.195675e-02	1.325004e-02	1.275415e-02	5.049390e-03	2.566872e-02	9.544857e-03	1.356020e-02	5.693818e-03	1.241029e-02	1.041280e-02	7.071919e-03
565000	-3.199427e+04	2.234385e+01	2.018431e+01	1.022678e-01	2.948042e-01	1.502475e-01	1.502475e-01	2.001652e-01	1.022678e-01	172	4	8.154206e-02	1.575971e-01	1.145063e-01	7.273660e-02	4.894219e-01	8.419603e-02	2.143937e-02	1.663063e-01	1.751178e+00	6.698551e-01	3.195751e-01	1.056980e-02	4.388110e-03	9.022901e-03	2.503212e-03	1.624058e-02	2.087512e-02	1.278811e-02	8.402972e-03	2.133871e-02	2.365526e-02	1.348002e-02	1.879574e-02	1.115238e-02	3.525681e-02	8.997771e-03	1.466452e-02	4.543934e-02	1.325004e-02	1.315241e-02	4.651125e-03	2.566872e-02	9.544857e-03	1.491359e-02	5.693818e-03	1.241029e-02	1.041280e-02	7.286871e-03
566000	-3.197099e+04	2.192291e+01	2.040874e+01	9.375533e-02	3.155688e-01	1.392747e-01	1.392747e-01	1.992331e-01	1.128934e-01	176	5	8.377837e-02	1.633214e-01	1.087820e-01	8.263115e-02	4.772910e-01	8.419603e-02	1.981638e-02	1.765629e-01	1.556321e+00	6.723887e-01	3.167641e-01	1.084722e-02	4.388110e-03	6.861212e-03	2.503212e-03	1.624058e-02	2.087512e-02	1.420107e-02	8.402972e-03	2.133871e-02	2.365526e-02	1.348002e-02	1.746924e-02	1.115238e-02	3.525681e-02	8.997771e-03	1.466452e-02	4.543934e-02	1.325004e-02	1.173945e-02	4.651125e-03	2.548280e-02	9.544857e-03	1.491359e-02	5.693818e-03	1.241029e-02	1.041280e-02	6.218963e-03
567000	-3.196940e+04	2.814966e+01	1.963858e+01	8.715067e-02	3.255014e-01	1.483383e-01	1.483383e-01	2.035206e-01	8.715067e-02	172	4	7.487500e-02	1.823060e-01	1.021941e-01	8.271196e-02	4.644937e-01	9.341931e-02	1.981638e-02	1.764418e-01	1.405889e+00	6.355121e-01	3.617531e-01	2.734781e-03	4.167224e-03	6.861212e-03	2.503212e-03	1.624058e-02	2.087512e-02	1.025383e-02	8.402972e-03	2.133871e-02	2.365526e-02	1.306843e-02	1.746924e-02	1.115238e-02	3.525681e-02	8.997771e-03	1.466452e-02	4.543934e-02	1.325004e-02	1.173945e-02	4.651125e-03	2.548280e-02	9.544857e-03	1.491359e-02	5.693818e-03	1.241029e-02	1.041280e-02	6.218963e-03
568000	-3.197539e+04	2.292238e+01	2.019845e+01	9.866760e-02	3.393762e-01	1.409444e-01	1.409444e-01	1.813997e-01	9.866760e-02	172	4	7.719929e-02	1.823060e-01	1.021941e-01	7.921302e-02	4.656683e-01	9.341931e-02	1.981638e-02	1.764418e-01	1.212679e+00	5.980791e-01	3.933586e-01	8.562311e-03	4.167224e-03	6.861212e-03	2.503212e-03	1.624058e-02	2.087512e-02	1.025383e-02	8.402972e-03	2.133871e-02	2.365526e-02	1.306843e-02	1.746924e-02	1.115238e-02	3.525681e-02	8.997771e-03	1.466452e-02	4.543934e-02	1.325004e-02	1.173945e-02	4.651125e-03	2.548280e-02	9.544857e-03	1.491359e-02	5.693818e-03	1.241029e-02	1.041280e-02	6.218963e-03
569000	-3.196969e+04	2.193797e+01	2.028581e+01	9.906909e-02	3.283119e-01	1.414196e-01	1.414196e-01	1.907108e-01	9.906909e-02	172	4	7.237316e-02	1.815859e-01	1.325457e-01	7.432448e-02	4.438340e-01	9.533673e-02	1.981638e-02	1.764418e-01	1.276533e+00	6.240968e-01	3.713513e-01	4.551825e-03	4.167224e-03	6.861212e-03	2.503212e-03	1.624058e-02	2.087512e-02	1.025383e-02	8.989589e-03	2.133871e-02	2.365526e-02	1.248181e-02	1.746924e-02	1.116049e-02	3.525681e-02	8.997771e-03	1.466452e-02	4.543934e-02	1.325004e-02	1.173945e-02	4.651125e-03	2.849412e-02	9.544857e-03	1.491359e-02	5.693818e-03	1.241029e-02	9.554245e-03	6.218963e-03
570000	-3.196986e+04	2.724135e+01	1.977371e+01	1.020742e-01	3.195413e-01	1.498309e-01	1.498309e-01	1.766485e-01	1.020742e-01	172	4	7.322364e-02	1.877190e-01	1.264127e-01	7.347401e-02	4.431854e-01	9.598529e-02	1.981638e-02	1.823643e-01	1.218354e+00	6.326872e-01	3.594024e-01	7.910404e-03	4.167224e-03	6.861212e-03	3.870147e-03	1.624058e-02	2.087512e-02	1.025383e-02	8.989589e-03	2.133871e-02	2.365526e-02	1.111488e-02	1.746924e-02	1.116049e-02	3.525681e-02	8.997771e-03	1.466452e-02	4.543934e-02	1.325004e-02	1.173945e-02	4.651125e-03	2.849412e-02	9.544857e-03	1.491359e-02	5.693818e-03	1.241029e-02	9.554245e-03	6.218963e-03
571000	-3.196456e+04	3.371032e+01	1.929283e+01	1.126339e-01	3.272540e-01	1.351947e-01	1.351947e-01	1.955468e-01	9.417580e-02	176	5	7.979250e-02	1.968999e-01	1.219714e-01	7.252333e-02	4.366165e-01	9.219626e-02	1.981638e-02	1.823643e-01	1.187521e+00	6.130711e-01	3.760518e-01	1.087711e-02	4.167224e-03	7.765039e-03	3.870147e-03	1.624058e-02	2.087512e-02	1.025383e-02	8.989589e-03	2.133871e-02	2.365526e-02	1.111488e-02	1.746924e-02	1.116049e-02	3.525681e-02	8.997771e-03	1.466452e-02	4.543934e-02	1.325004e-02	1.173945e-02	4.651125e-03	2.849412e-02	9.544857e-03	1.725590e-02	5.693818e-03	1.241029e-02	9.554245e-03	6.218963e-03
572000	-3.196539e+04	2.243061e+01	2.023433e+01	8.857825e-02	3.429873e-01	1.453236e-01	1.453236e-01	1.892090e-01	8.857825e-02	172	4	7.704798e-02	1.968999e-01	1.219714e-01	7.252333e-02	4.366165e-01	9.494079e-02	2.162523e-02	1.823643e-01	1.226748e+00	6.028774e-01	3.749780e-01	2.214462e-02	4.167224e-03	8.090518e-03	3.634899e-04	1.541184e-02	2.087512e-02	1.025383e-02	8.989589e-03	2.133871e-02	2.365526e-02	6.607668e-03	1.794341e-02	1.116049e-02	3.525681e-02	8.997771e-03	1.466452e-02	4.894599e-02	1.325004e-02	1.173945e-02	4.651125e-03	2.849412e-02	1.047566e-02	1.725590e-02	5.693818e-03	1.241029e-02	9.554245e-03	6.218963e-03
573000	-3.197467e+04	3.121571e+01	1.940995e+01	1.038197e-01	3.026023e-01	1.497480e-01	1.497480e-01	1.902621e-01	1.038197e-01	172	4	6.781518e-02	1.808608e-01	1.317082e-01	6.660808e-02	4.615021e-01	9.150567e-02	2.162523e-02	1.533949e-01	1.106816e+00	6.008999e-01	3.825830e-01	1.651704e-02	4.167224e-03	8.090518e-03	3.634899e-04	1.541184e-02	2.087512e-02	1.025383e-02	8.989589e-03	2.133871e-02	2.365526e-02	6.607668e-03	1.794341e-02	1.116049e-02	3.686810e-02	8.997771e-03	1.466452e-02	4.894599e-02	1.325004e-02	1.173945e-02	4.651125e-03	2.849412e-02	9.807329e-03	1.470039e-02	8.249329e-03	1.358561e-02	9.554245e-03	6.218963e-03
574000	-3.194966e+04	3.820492e+01	1.890864e+01	9.290552e-02	3.230644e-01	1.399308e-01	1.502902e-01	2.009035e-01	9.290552e-02	197	5	7.360937e-02	1.660276e-01	1.244647e-01	6.991830e-02	4.615550e-01	1.044249e-01	2.162523e-02	1.511411e-01	7.530675e-01	6.315270e-01	3.286382e-01	3.983477e-02	4.167224e-03	8.090518e-03	3.634899e-04	1.541184e-02	2.087512e-02	1.256924e-02	8.989589e-03	2.133871e-02	2.365526e-02	6.607668e-03	1.794341e-02	1.116049e-02	3.686810e-02	8.997771e-03	1.466452e-02	4.894599e-02	1.325004e-02	9.424037e-03	4.651125e-03	2.849412e-02	9.807329e-03	1.470039e-02	8.249329e-03	1.322874e-02	9.554245e-03	6.218963e-03
575000	-3.194980e+04	1.664490e+01	2.097430e+01	9.644591e-02	3.296810e-01	1.756157e-01	1.261958e-01	1.756157e-01	9.644591e-02	187	4	6.785318e-02	1.781709e-01	1.180776e-01	6.480742e-02	4.834503e-01	8.764051e-02	1.528349e-02	1.511411e-01	6.875437e-01	5.140834e-01	4.075383e-01	7.837829e-02	3.032141e-03	8.090518e-03	3.634899e-04	1.541184e-02	2.087512e-02	1.256924e-02	8.989589e-03	2.133871e-02	2.520071e-02	6.607668e-03	1.869566e-02	1.116049e-02	3.551233e-02	8.997771e-03	1.466452e-02	4.894599e-02	1.325004e-02	9.424037e-03	5.456619e-03	2.849412e-02	9.807329e-03	1.470039e-02	5.957384e-03	1.322874e-02	9.554245e-03	6.218963e-03
576000	-3.192077e+04	2.696631e+01	2.008421e+01	1.136835e-01	3.544266e-01	1.576306e-01	1.136835e-01	1.813388e-01	7.923697e-02	142	5	6.515653e-02	1.682607e-01	1.297224e-01	6.867053e-02	4.828607e-01	8.532917e-02	1.528349e-02	1.067650e-01	5.287280e-01	5.056979e-01	3.876475e-01	1.066547e-01	3.032141e-03	8.090518e-03	3.634899e-04	1.541184e-02	2.087512e-02	1.256924e-02	8.989589e-03	2.133871e-02	2.520071e-02	6.607668e-03	1.869566e-02	1.116049e-02	3.551233e-02	8.997771e-03	1.466452e-02	4.894599e-02	1.325004e-02	9.424037e-03	5.456619e-03	2.849412e-02	9.807329e-03	1.470039e-02	5.957384e-03	1.322874e-02	9.554245e-03	6.218963e-03
577000	-3.191765e+04	2.357191e+01	2.029077e+01	9.451512e-02	3.253230e-01	1.497700e-01	1.497700e-01	1.861067e-01	9.451512e-02	172	4	6.346848e-02	1.635645e-01	1.142956e-01	7.340797e-02	5.023465e-01	8.291696e-02	9.848151e-03	9.999849e-02	5.287280e-01	4.722056e-01	4.308453e-01	9.694913e-02	3.023453e-03	9.746500e-03	7.524310e-04	1.651199e-02	2.317542e-02	1.183599e-02	7.481322e-03	1.838995e-02	2.087117e-02	8.269961e-03	1.670338e-02	1.104518e-02	3.897479e-02	8.813538e-03	1.698238e-02	4.769974e-02	1.175086e-02	9.444585e-03	4.214772e-03	2.665828e-02	1.180797e-02	1.630280e-02	5.166851e-03	1.614637e-02	8.237787e-03	5.684156e-03
578000	-3.192406e+04	4.802604e+01	1.798751e+01	1.331030e-01	3.091594e-01	1.331030e-01	1.331030e-01	1.883535e-01	1.031780e-01	61	4	6.925312e-02	1.689181e-01	1.199565e-01	7.171436e-02	4.760738e-01	9.408400e-02	9.848151e-03	9.999849e-02	5.175632e-01	4.957106e-01	4.080289e-01	9.626055e-02	3.023453e-03	9.746500e-03	7.290860e-04	1.651199e-02	2.317542e-02	1.183599e-02	7.481322e-03	1.838995e-02	2.015770e-02	8.269961e-03	1.670338e-02	1.104518e-02	3.897479e-02	8.813538e-03	1.698238e-02	4.769974e-02	1.175086e-02	9.444585e-03	4.214772e-03	2.665828e-02	1.180797e-02	1.630280e-02	8.316124e-03	1.614637e-02	8.237787e-03	5.684156e-03
579000	-3.189158e+04	3.919187e+01	1.892580e+01	9.159892e-02	3.705812e-01	1.427196e-01	1.199522e-01	1.835492e-01	9.159892e-02	197	5	6.925312e-02	1.689181e-01	1.199565e-01	7.171436e-02	4.760738e-01	9.408400e-02	9.302795e-03	9.349382e-02	3.352915e-01	4.497496e-01	3.933536e-01	1.568968e-01	3.023453e-03	9.746500e-03	7.290860e-04	1.651199e-02	2.317542e-02	1.335717e-02	7.481322e-03	1.838995e-02	2.015770e-02	8.269961e-03	1.617933e-02	1.104518e-02	3.897479e-02	8.813538e-03	1.698238e-02	4.769974e-02	1.175086e-02	9.444585e-03	4.214772e-03	2.665828e-02	1.180797e-02	1.630280e-02	8.316124e-03	1.598546e-02	8.237787e-03	5.684156e-03
580000	-3.190292e+04	4.699652e+01	1.809245e+01	9.099412e-02	3.387889e-01	1.473131e-01	1.473131e-01	1.845967e-01	9.099412e-02	172	4	7.509521e-02	1.663828e-01	1.198351e-01	7.978302e-02	4.674569e-01	9.144691e-02	9.302795e-03	9.349382e-02	3.180487e-01	4.833999e-01	3.802307e-01	1.363694e-01	3.023453e-03	8.332545e-03	7.290860e-04	1.651199e-02	2.317542e-02	1.335717e-02	7.481322e-03	1.838995e-02	2.015770e-02	8.269961e-03	2.036965e-02	1.096305e-02	3.897479e-02	8.813538e-03	1.698238e-02	4.350941e-02	1.175086e-02	9.444585e-03	4.214772e-03	2.665828e-02	1.064565e-02	1.630280e-02	8.316124e-03	1.598546e-02	8.237787e-03	5.684156e-03
581000	-3.189936e+04	3.347049e+01	1.927839e+01	8.965524e-02	3.131604e-01	1.691764e-01	1.691764e-01	1.691764e-01	8.965524e-02	168	3	7.509521e-02	1.663828e-01	1.198351e-01	7.978302e-02	4.674569e-01	9.144691e-02	9.302795e-03	9.349382e-02	3.180487e-01	4.895475e-01	4.116848e-01	9.876775e-02	3.994505e-03	8.054159e-03	8.087704e-04	1.552779e-02	2.188646e-02	1.188768e-02	7.637646e-03	1.903842e-02	2.152784e-02	8.892321e-03	2.178759e-02	1.199477e-02	4.086478e-02	9.234952e-03	1.774031e-02	4.238954e-02	1.083616e-02	9.454444e-03	3.078148e-03	2.960053e-02	1.103751e-02	1.876694e-02	8.483958e-03	1.514934e-02	8.448463e-03	5.842161e-03
582000	-3.188768e+04	4.149773e+01	1.872947e+01	1.130996e-01	3.276094e-01	1.670472e-01	1.130996e-01	1.876591e-01	9.148515e-02	142	5	7.304153e-02	1.704119e-01	1.171803e-01	6.611601e-02	4.708395e-01	1.024108e-01	1.129534e-02	9.349382e-02	3.180487e-01	4.795661e-01	3.677920e-01	1.526419e-01	3.699818e-03	8.054159e-03	1.103457e-03	1.884046e-02	2.188646e-02	1.316219e-02	7.637646e-03	1.903842e-02	2.152784e-02	8.737412e-03	2.178759e-02	1.199477e-02	4.086478e-02	9.234952e-03	1.774031e-02	4.238954e-02	8.722714e-03	6.296685e-03	3.078148e-03	2.960053e-02	1.103751e-02	1.876694e-02	8.210308e-03	1.514934e-02	1.076629e-02	5.842161e-03
583000	-3.190440e+04	4.117962e+01	1.864767e+01	1.355413e-01	3.172419e-01	1.355413e-01	1.355413e-01	1.709831e-01	1.051512e-01	61	4	7.310839e-02	1.762033e-01	1.125987e-01	7.645770e-02	4.539193e-01	1.077125e-01	1.129534e-02	9.717376e-02	3.789095e-01	4.191834e-01	3.909386e-01	1.898780e-01	3.380406e-03	8.317648e-03	7.062062e-04	1.965977e-02	2.153544e-02	1.427770e-02	6.290768e-03	1.782334e-02	2.065453e-02	7.150361e-03	1.965466e-02	1.186103e-02	4.132309e-02	8.654614e-03	1.656494e-02	4.293412e-02	9.660367e-03	6.615751e-03	4.164286e-03	2.662498e-02	1.125767e-02	1.795736e-02	8.446814e-03	1.374020e-02	1.147677e-02	6.316449e-03
584000	-3.190819e+04	4.302955e+01	1.846712e+01	9.012862e-02	3.002038e-01	1.543150e-01	1.826120e-01	1.826120e-01	9.012862e-02	192	4	7.644881e-02	1.746940e-01	1.152345e-01	6.835461e-02	4.777738e-01	8.749427e-02	7.575808e-03	9.717376e-02	3.447100e-01	3.980784e-01	4.396110e-01	1.623106e-01	3.380406e-03	1.046097e-02	7.062062e-04	1.965977e-02	2.153544e-02	1.427770e-02	6.290768e-03	1.782334e-02	2.065453e-02	7.371435e-03	1.965466e-02	1.186103e-02	4.454575e-02	8.654614e-03	1.656494e-02	4.293412e-02	9.660367e-03	6.615751e-03	4.164286e-03	2.662498e-02	1.125767e-02	1.795736e-02	8.446814e-03	1.374020e-02	1.147677e-02	4.173126e-03
585000	-3.189701e+04	4.231165e+01	1.863240e+01	9.014530e-02	3.165097e-01	1.712429e-01	1.527599e-01	1.791968e-01	9.014530e-02	197	5	7.865119e-02	1.839827e-01	9.984644e-02	7.005150e-02	4.752527e-01	9.221546e-02	7.575808e-03	8.857721e-02	3.364681e-01	4.343058e-01	4.450185e-01	1.206756e-01	3.380406e-03	1.046097e-02	7.062062e-04	1.965977e-02	2.153544e-02	1.427770e-02	6.290768e-03	1.782334e-02	2.065453e-02	7.371435e-03	1.965466e-02	1.186103e-02	4.454575e-02	8.654614e-03	1.656494e-02	4.293412e-02	9.660367e-03	6.615751e-03	4.164286e-03	2.662498e-02	1.125767e-02	1.795736e-02	8.446814e-03	1.374020e-02	1.147677e-02	4.173126e-03
586000	-3.188460e+04	2.450715e+01	2.025621e+01	9.420447e-02	3.112203e-01	1.568312e-01	1.568312e-01	1.867083e-01	9.420447e-02	172	4	8.503810e-02	1.839827e-01	1.092438e-01	7.005150e-02	4.658434e-01	8.584043e-02	7.575808e-03	8.581222e-02	3.364681e-01	4.474807e-01	4.003119e-01	1.522073e-01	3.380406e-03	1.046097e-02	1.090616e-03	1.965977e-02	1.842936e-02	1.427770e-02	6.290768e-03	1.782334e-02	2.065453e-02	7.371435e-03	1.965466e-02	1.186103e-02	4.454575e-02	8.270204e-03	1.656494e-02	4.160977e-02	9.660367e-03	6.615751e-03	4.164286e-03	2.662498e-02	1.125767e-02	1.795736e-02	8.446814e-03	1.374020e-02	1.147677e-02	4.173126e-03
587000	-3.188472e+04	3.082091e+01	1.965154e+01	1.032133e-01	3.170162e-01	1.464952e-01	1.464952e-01	1.835667e-01	1.032133e-01	172	4	7.395801e-02	1.767709e-01	1.203239e-01	7.726338e-02	4.658434e-01	8.584043e-02	7.575808e-03	6.155369e-02	2.810161e-01	4.009052e-01	4.057159e-01	1.933789e-01	3.380406e-03	1.046097e-02	1.090616e-03	1.965977e-02	1.842936e-02	1.427770e-02	6.290768e-03	1.782334e-02	2.065453e-02	7.371435e-03	1.965466e-02	1.186103e-02	4.454575e-02	8.270204e-03	1.656494e-02	4.160977e-02	9.660367e-03	6.615751e-03	4.164286e-03	2.662498e-02	1.125767e-02	1.795736e-02	8.446814e-03	1.374020e-02	1.147677e-02	4.173126e-03
588000	-3.188776e+04	1.581283e+01	2.106889e+01	8.759299e-02	3.514491e-01	1.577883e-01	1.577883e-01	1.577883e-01	8.759299e-02	168	3	7.395801e-02	1.767709e-01	1.203239e-01	6.834112e-02	4.658434e-01	9.476269e-02	7.575808e-03	6.155369e-02	2.545346e-01	3.995785e-01	3.548111e-01	2.456104e-01	1.747711e-03	1.046097e-02	1.090616e-03	2.151484e-02	1.842936e-02	1.242263e-02	6.290768e-03	1.782334e-02	2.065453e-02	7.371435e-03	1.965466e-02	1.186103e-02	4.454575e-02	8.270204e-03	1.656494e-02	4.160977e-02	9.660367e-03	6.615751e-03	4.164286e-03	2.662498e-02	1.125767e-02	1.795736e-02	8.446814e-03	1.374020e-02	1.147677e-02	4.173126e-03
589000	-3.191092e+04	3.694226e+01	1.903405e+01	1.116613e-01	3.138867e-01	1.393306e-01	1.393306e-01	1.841295e-01	1.116613e-01	172	4	7.390218e-02	1.898583e-01	1.250328e-01	6.931992e-02	4.396023e-01	1.022845e-01	1.744169e-02	1.128192e-01	3.250356e-01	5.601620e-01	3.509658e-01	8.887223e-02	1.049183e-02	8.976308e-03	1.540553e-03	2.563938e-02	2.312104e-02	1.257933e-02	6.201979e-03	2.111488e-02	2.241244e-02	5.811099e-03	2.228088e-02	1.197467e-02	3.558800e-02	8.216081e-03	1.762019e-02	4.670969e-02	9.327373e-03	1.256839e-02	4.887835e-03	2.992264e-02	8.479767e-03	1.093091e-02	4.679082e-03	1.172629e-02	3.826970e-03	5.200030e-03
590000	-3.191051e+04	3.647831e+01	1.907227e+01	1.063149e-01	3.268060e-01	1.418070e-01	1.418070e-01	1.769502e-01	1.063149e-01	172	4	8.073324e-02	1.783637e-01	1.339699e-01	6.931992e-02	4.537778e-01	8.383549e-02	1.744169e-02	1.128192e-01	3.235994e-01	5.171505e-01	3.182280e-01	1.646215e-01	1.049183e-02	8.976308e-03	1.540553e-03	2.587388e-02	2.459949e-02	1.257933e-02	6.201979e-03	2.111488e-02	2.241244e-02	6.579892e-03	2.228088e-02	1.197467e-02	3.558800e-02	8.216081e-03	1.614174e-02	4.670969e-02	9.327373e-03	1.256839e-02	4.887835e-03	2.992264e-02	8.479767e-03	1.093091e-02	4.679082e-03	1.149179e-02	3.826970e-03	5.200030e-03
591000	-3.191078e+04	2.971369e+01	1.976097e+01	1.311377e-01	3.275429e-01	1.311377e-01	1.311377e-01	1.906113e-01	8.843269e-02	61	4	8.778149e-02	1.890936e-01	1.203428e-01	7.572318e-02	4.242758e-01	1.027832e-01	1.284708e-02	9.074154e-02	3.235994e-01	5.253833e-01	3.677402e-01	1.068765e-01	8.813547e-03	7.275531e-03	1.856379e-03	2.713291e-02	2.621822e-02	1.492154e-02	8.016150e-03	2.072594e-02	2.258637e-02	5.949727e-03	2.327383e-02	1.158553e-02	3.408210e-02	7.756738e-03	1.547152e-02	4.192573e-02	9.251175e-03	1.300382e-02	5.593132e-03	2.966791e-02	8.384021e-03	1.199708e-02	6.431290e-03	1.055778e-02	4.053045e-03	4.427524e-03
592000	-3.190415e+04	2.397497e+01	2.059756e+01	8.044764e-02	3.199835e-01	1.610702e-01	1.463213e-01	1.963467e-01	9.583066e-02	202	6	8.792322e-02	1.840355e-01	1.296739e-01	7.273326e-02	4.375012e-01	8.813297e-02	1.284708e-02	9.074154e-02	3.235994e-01	4.764658e-01	3.688404e-01	1.546938e-01	8.813547e-03	7.275531e-03	1.816467e-03	2.713291e-02	2.621822e-02	1.492154e-02	8.016150e-03	2.040508e-02	2.258637e-02	5.949727e-03	2.327383e-02	1.158553e-02	3.408210e-02	7.756738e-03	1.547152e-02	4.192573e-02	9.251175e-03	1.300382e-02	5.593132e-03	2.966791e-02	8.384021e-03	1.199708e-02	6.471202e-03	9.923742e-03	4.053045e-03	4.427524e-03
593000	-3.190946e+04	3.770240e+01	1.898351e+01	1.018632e-01	3.069744e-01	1.281593e-01	1.805699e-01	1.805699e-01	1.018632e-01	192	4	7.300027e-02	2.013698e-01	1.122439e-01	8.479435e-02	4.290354e-01	9.955634e-02	9.309316e-03	9.074154e-02	3.235994e-01	4.612360e-01	4.395428e-01	9.922116e-02	8.813547e-03	7.275531e-03	1.816467e-03	2.671642e-02	2.621822e-02	1.492154e-02	8.016150e-03	2.040508e-02	2.258637e-02	5.949727e-03	2.327383e-02	1.158553e-02	3.408210e-02	7.756738e-03	1.317980e-02	4.074976e-02	1.154289e-02	1.300382e-02	5.593132e-03	2.966791e-02	8.384021e-03	1.199708e-02	6.471202e-03	9.923742e-03	4.053045e-03	4.427524e-03
594000	-3.189590e+04	3.664610e+01	1.917088e+01	1.003331e-01	3.135346e-01	1.555106e-01	1.506555e-01	1.796331e-01	1.003331e-01	197	5	6.893196e-02	2.013698e-01	1.122439e-01	8.479435e-02	4.331037e-01	9.955634e-02	8.533615e-03	9.136183e-02	3.583950e-01	4.076701e-01	4.813428e-01	1.109872e-01	8.813547e-03	7.275531e-03	1.333668e-03	2.671642e-02	2.621822e-02	1.547169e-02	8.016150e-03	2.040508e-02	2.258637e-02	5.949727e-03	2.327383e-02	1.236715e-02	3.408210e-02	7.756738e-03	1.317980e-02	4.184345e-02	1.154289e-02	1.300382e-02	5.593132e-03	2.966791e-02	8.384021e-03	1.199708e-02	6.471202e-03	9.923742e-03	4.053045e-03	4.427524e-03
595000	-3.188311e+04	1.899899e+01	2.087702e+01	1.286688e-01	3.161414e-01	1.286688e-01	1.286688e-01	1.889279e-01	1.089243e-01	61	4	8.953635e-02	1.859928e-01	1.153938e-01	7.729490e-02	4.387808e-01	9.300137e-02	6.065591e-03	6.785794e-02	2.464827e-01	4.230884e-01	3.789478e-01	1.979638e-01	8.813547e-03	7.275531e-03	1.225780e-03	2.671642e-02	2.621822e-02	1.547169e-02	8.016150e-03	2.040508e-02	2.258637e-02	5.949727e-03	2.327383e-02	1.236715e-02	3.408210e-02	7.756738e-03	1.317980e-02	4.184345e-02	1.154289e-02	1.300382e-02	5.593132e-03	2.989842e-02	8.384021e-03	1.199708e-02	6.348587e-03	9.923742e-03	4.053045e-03	4.427524e-03
596000	-3.188504e+04	1.892478e+01	2.084882e+01	1.081529e-01	3.203468e-01	1.448359e-01	1.448359e-01	1.736755e-01	1.081529e-01	172	4	8.495036e-02	1.815538e-01	1.196463e-01	6.392945e-02	4.598821e-01	9.003793e-02	6.065591e-03	7.328897e-02	2.950425e-01	3.956134e-01	3.700339e-01	2.343527e-01	8.813547e-03	7.275531e-03	1.225780e-03	2.531981e-02	2.621822e-02	1.395506e-02	8.016150e-03	2.040508e-02	2.258637e-02	5.949727e-03	2.200834e-02	1.236715e-02	3.802778e-02	8.477727e-03	1.469643e-02	4.184345e-02	1.154289e-02	1.250725e-02	5.593132e-03	2.989842e-02	8.384021e-03	1.199708e-02	6.348587e-03	9.923742e-03	4.053045e-03	4.427524e-03
597000	-3.189736e+04	2.725780e+01	1.999702e+01	1.167435e-01	3.496594e-01	1.167435e-01	1.015975e-01	1.985126e-01	1.167435e-01	84	4	8.113656e-02	1.846434e-01	1.096837e-01	7.034490e-02	4.581215e-01	9.606998e-02	6.197197e-03	7.328897e-02	2.950425e-01	4.289393e-01	4.223531e-01	1.487075e-01	8.813547e-03	7.275531e-03	1.126892e-03	2.531981e-02	2.621822e-02	1.395506e-02	8.016150e-03	2.040508e-02	2.258637e-02	5.949727e-03	2.200834e-02	1.236715e-02	3.802778e-02	8.477727e-03	1.469643e-02	4.283765e-02	1.154289e-02	1.250725e-02	5.593132e-03	2.989842e-02	8.384021e-03	1.199708e-02	6.236340e-03	9.923742e-03	4.053045e-03	4.427524e-03
598000	-3.190109e+04	1.997282e+01	2.076213e+01	1.158781e-01	3.136272e-01	1.262973e-01	1.641596e-01	1.641596e-01	1.158781e-01	192	4	7.994174e-02	1.867760e-01	1.135341e-01	7.335005e-02	4.525079e-01	9.389020e-02	6.197197e-03	7.328897e-02	2.935512e-01	4.902060e-01	3.680493e-01	1.417448e-01	8.813547e-03	7.275531e-03	1.126892e-03	2.531981e-02	2.621822e-02	1.395506e-02	8.016150e-03	2.040508e-02	2.258637e-02	5.949727e-03	2.200834e-02	1.236715e-02	3.802778e-02	8.477727e-03	1.469643e-02	4.283765e-02	1.154289e-02	1.511385e-02	5.593132e-03	2.989842e-02	8.384021e-03	1.199708e-02	6.236340e-03	9.923742e-03	4.053045e-03	4.427524e-03
599000	-3.190369e+04	1.253607e+01	2.150773e+01	1.086027e-01	3.311396e-01	1.543455e-01	1.086027e-01	1.887070e-01	1.086027e-01	138	4	7.856538e-02	1.867745e-01	1.079421e-01	7.398940e-02	4.546105e-01	9.811815e-02	5.041806e-03	6.129072e-02	3.140434e-01	3.901998e-01	4.630916e-01	1.467086e-01	2.123601e-03	9.733205e-03	1.171443e-03	2.152005e-02	2.261900e-02	1.270147e-02	6.029369e-03	1.884181e-02	2.311002e-02	7.596104e-03	2.021797e-02	1.257403e-02	3.985013e-02	9.431946e-03	1.722724e-02	4.731623e-02	1.024098e-02	1.122274e-02	3.586528e-03	2.375862e-02	1.015978e-02	1.741901e-02	8.397784e-03	1.242415e-02	8.510134e-03	6.165574e-03
600000	-3.190241e+04	1.612487e+01	2.113596e+01	1.049463e-01	3.336710e-01	1.379391e-01	1.379391e-01	1.805582e-01	1.049463e-01	172	4	7.494661e-02	1.923071e-01	9.837911e-02	7.337244e-02	4.685674e-01	9.242735e-02	6.095054e-03	7.003546e-02	2.973522e-01	3.763984e-01	4.483994e-01	1.752022e-01	2.123601e-03	9.733205e-03	1.171443e-03	2.152005e-02	2.261900e-02	1.270147e-02	6.029369e-03	1.884181e-02	2.311002e-02	7.596104e-03	2.021797e-02	1.257403e-02	3.985013e-02	9.431946e-03	1.722724e-02	4.731623e-02	1.024098e-02	1.122274e-02	2.971931e-03	2.375862e-02	1.015978e-02	1.741901e-02	8.397784e-03	1.242415e-02	8.510134e-03	6.165574e-03
601000	-3.190776e+04	2.436439e+01	2.019607e+01	9.931530e-02	3.178760e-01	1.611645e-01	1.611645e-01	1.611645e-01	9.931530e-02	168	3	7.347092e-02	1.915796e-01	9.797355e-02	8.074044e-02	4.686209e-01	8.761462e-02	6.095054e-03	6.847060e-02	2.730754e-01	4.650069e-01	4.061860e-01	1.288070e-01	2.138686e-03	9.898121e-03	1.149304e-03	2.071927e-02	2.269763e-02	1.098674e-02	5.743963e-03	2.112218e-02	2.199555e-02	7.034519e-03	1.843498e-02	1.325162e-02	3.985306e-02	1.043885e-02	1.792345e-02	4.592069e-02	9.750489e-03	1.129047e-02	3.247405e-03	2.449481e-02	8.910336e-03	1.970216e-02	8.166297e-03	1.107725e-02	8.091900e-03	5.691548e-03
602000	-3.190378e+04	3.252235e+01	1.954493e+01	7.427754e-02	3.564336e-01	1.579441e-01	1.579441e-01	1.579441e-01	9.545663e-02	171	4	6.994371e-02	1.692154e-01	1.067213e-01	7.833182e-02	4.858458e-01	8.994189e-02	5.747490e-03	6.847060e-02	2.730754e-01	4.415234e-01	3.916572e-01	1.668195e-01	2.091208e-03	1.184768e-02	1.018336e-03	1.876474e-02	2.418747e-02	1.572819e-02	6.121758e-03	2.140450e-02	2.208723e-02	8.035513e-03	1.931272e-02	1.291277e-02	3.828751e-02	1.139616e-02	1.682770e-02	4.436178e-02	1.056847e-02	9.733351e-03	2.866612e-03	2.783986e-02	8.708985e-03	1.995002e-02	7.794061e-03	9.786835e-03	8.441249e-03	4.620329e-03
603000	-3.190451e+04	2.556712e+01	2.005725e+01	8.783275e-02	3.482363e-01	1.586994e-01	1.586994e-01	1.586994e-01	8.783275e-02	168	3	6.994371e-02	1.692154e-01	1.067213e-01	7.833182e-02	4.858458e-01	8.994189e-02	5.747490e-03	6.847060e-02	2.909829e-01	3.448863e-01	4.798392e-01	1.752745e-01	3.103965e-03	1.184768e-02	1.018336e-03	1.876474e-02	2.418747e-02	1.572819e-02	6.121758e-03	2.140450e-02	2.208723e-02	8.035513e-03	1.931272e-02	1.291277e-02	3.828751e-02	1.139616e-02	1.682770e-02	4.436178e-02	1.056847e-02	9.733351e-03	4.698852e-03	2.783986e-02	9.499418e-03	1.537873e-02	7.794061e-03	1.314874e-02	1.301255e-02	4.620329e-03
604000	-3.189857e+04	2.654652e+01	2.006721e+01	9.653079e-02	3.342888e-01	1.511292e-01	1.511292e-01	1.703913e-01	9.653079e-02	172	4	6.994371e-02	1.658300e-01	1.067213e-01	7.784804e-02	4.858458e-01	9.381109e-02	5.747490e-03	6.847060e-02	2.909829e-01	3.656924e-01	4.660362e-01	1.682715e-01	3.103965e-03	1.184768e-02	1.018336e-03	1.876474e-02	2.418747e-02	1.572819e-02	6.121758e-03	2.140450e-02	2.208723e-02	8.035513e-03	1.931272e-02	1.291277e-02	3.828751e-02	1.139616e-02	1.682770e-02	4.436178e-02	1.056847e-02	6.581516e-03	4.698852e-03	2.783986e-02	9.499418e-03	1.537873e-02	7.794061e-03	1.314874e-02	1.301255e-02	4.620329e-03
605000	-3.190996e+04	1.214043e+01	2.156898e+01	1.007155e-01	3.368249e-01	1.444090e-01	1.444090e-01	1.729260e-01	1.007155e-01	172	4	9.430937e-02	1.589678e-01	1.192209e-01	7.824892e-02	4.501837e-01	9.906929e-02	5.839089e-03	6.916900e-02	2.709374e-01	3.584467e-01	4.182325e-01	2.233207e-01	3.103965e-03	1.184768e-02	1.018336e-03	1.876474e-02	2.418747e-02	1.572819e-02	6.121758e-03	2.140450e-02	2.208723e-02	8.035513e-03	1.931272e-02	1.291277e-02	3.828751e-02	1.139616e-02	1.682770e-02	4.436178e-02	1.056847e-02	6.581516e-03	4.698852e-03	2.783986e-02	9.499418e-03	1.036554e-02	7.794061e-03	1.203950e-02	1.301255e-02	5.136244e-03
606000	-3.191711e+04	3.013989e+01	1.971716e+01	8.612131e-02	3.317769e-01	1.733455e-01	1.492895e-01	1.733455e-01	8.612131e-02	187	4	7.642943e-02	1.486054e-01	1.002855e-01	7.085791e-02	5.040145e-01	9.980732e-02	5.839089e-03	6.916900e-02	2.709374e-01	3.994409e-01	4.220910e-01	1.784680e-01	3.103965e-03	1.184768e-02	1.018336e-03	1.876474e-02	2.418747e-02	1.572819e-02	6.121758e-03	2.140450e-02	2.208723e-02	8.035513e-03	1.931272e-02	1.291277e-02	3.828751e-02	1.139616e-02	1.682770e-02	4.436178e-02	1.056847e-02	6.581516e-03	4.698852e-03	2.783986e-02	9.499418e-03	1.036554e-02	7.794061e-03	1.203950e-02	1.301255e-02	5.136244e-03
607000	-3.191890e+04	3.255518e+01	1.953757e+01	9.417718e-02	3.508650e-01	1.542157e-01	1.542157e-01	1.542157e-01	9.231061e-02	171	4	6.789967e-02	1.631674e-01	1.083318e-01	6.789323e-02	5.007677e-01	9.194027e-02	4.973803e-03	6.916900e-02	2.709374e-01	3.583603e-01	4.662232e-01	1.754164e-01	3.103965e-03	1.184768e-02	1.018336e-03	1.876474e-02	2.418747e-02	1.359993e-02	6.121758e-03	2.140450e-02	2.208723e-02	8.035513e-03	1.931272e-02	1.291277e-02	3.828751e-02	1.139616e-02	1.682770e-02	4.436178e-02	1.056847e-02	6.581516e-03	4.472825e-03	2.783986e-02	9.499418e-03	1.036554e-02	8.020089e-03	1.203950e-02	1.301255e-02	5.136244e-03
608000	-3.191865e+04	2.422726e+01	2.030384e+01	9.801472e-02	3.264103e-01	1.437428e-01	1.437428e-01	1.900747e-01	9.801472e-02	172	4	7.971791e-02	1.631674e-01	9.651352e-02	6.789323e-02	5.013331e-01	9.137489e-02	6.051576e-03	6.932718e-02	2.702961e-01	3.466169e-01	4.398827e-01	2.135003e-01	4.210905e-03	8.713435e-03	1.481931e-03	2.032651e-02	2.408247e-02	1.619772e-02	5.998806e-03	2.247172e-02	2.087150e-02	8.606531e-03	1.586864e-02	1.263814e-02	3.542766e-02	9.639315e-03	1.459624e-02	4.527088e-02	9.014111e-03	8.249925e-03	4.850836e-03	3.191477e-02	9.667187e-03	1.084005e-02	5.951640e-03	1.312041e-02	1.067822e-02	6.369769e-03
609000	-3.191267e+04	2.931656e-01	2.277667e+01	8.340505e-02	3.387948e-01	1.647983e-01	1.647983e-01	1.647983e-01	8.340505e-02	168	3	9.296932e-02	1.859264e-01	1.143178e-01	6.224537e-02	4.540342e-01	9.050697e-02	6.191709e-03	7.005970e-02	2.428292e-01	4.094951e-01	3.887968e-01	2.017081e-01	8.425038e-03	8.031270e-03	3.403351e-03	1.756211e-02	2.178439e-02	1.382483e-02	7.838646e-03	2.168866e-02	2.460608e-02	1.235232e-02	2.329387e-02	1.178975e-02	3.683796e-02	8.701264e-03	1.377440e-02	4.287351e-02	1.041658e-02	1.306872e-02	8.717744e-03	2.403104e-02	7.508528e-03	1.131938e-02	5.645576e-03	1.201684e-02	8.426314e-03	5.181370e-03
610000	-3.191316e+04	2.850985e+01	1.988435e+01	1.188458e-01	3.414972e-01	1.295872e-01	1.188458e-01	1.723783e-01	1.188458e-01	138	4	7.154305e-02	1.495650e-01	1.028076e-01	7.411387e-02	5.001632e-01	1.018073e-01	4.983578e-03	7.146515e-02	2.718164e-01	4.184140e-01	3.912492e-01	1.903368e-01	4.100443e-03	8.247668e-03	1.961410e-03	1.879515e-02	2.407870e-02	1.661815e-02	5.533082e-03	2.096880e-02	2.205132e-02	9.365952e-03	1.593278e-02	1.325073e-02	3.555362e-02	9.814284e-03	1.255573e-02	4.171912e-02	1.078980e-02	9.348787e-03	3.890425e-03	3.041706e-02	8.490473e-03	1.115257e-02	6.013298e-03	1.329253e-02	1.010780e-02	4.826086e-03
611000	-3.189541e+04	5.661741e+00	2.217734e+01	8.940884e-02	3.304223e-01	1.635867e-01	1.635867e-01	1.635867e-01	8.940884e-02	168	3	8.324375e-02	1.756117e-01	1.146539e-01	7.120179e-02	4.638929e-01	9.139598e-02	6.191709e-03	6.118956e-02	2.576553e-01	3.994461e-01	4.065845e-01	1.939695e-01	8.666020e-03	8.743316e-03	1.702542e-03	1.871100e-02	2.316819e-02	1.248391e-02	6.666156e-03	1.784192e-02	2.636311e-02	1.087874e-02	2.463174e-02	1.135991e-02	3.640642e-02	7.880801e-03	1.468277e-02	4.140180e-02	1.129101e-02	6.836494e-03	1.035376e-02	1.976142e-02	8.088651e-03	1.171353e-02	5.601258e-03	1.107997e-02	9.479924e-03	3.522059e-03
612000	-3.191160e+04	1.289805e+01	2.148713e+01	8.838013e-02	3.341666e-01	1.541321e-01	1.541321e-01	1.808090e-01	8.838013e-02	172	4	7.559808e-02	1.895109e-01	1.097840e-01	7.679574e-02	4.497697e-01	9.854154e-02	6.191709e-03	6.042801e-02	2.576553e-01	4.685434e-01	3.285027e-01	2.029539e-01	8.666020e-03	8.743316e-03	1.702542e-03	1.871100e-02	2.316819e-02	1.248391e-02	6.666156e-03	1.784192e-02	2.636311e-02	1.087874e-02	2.463174e-02	1.135991e-02	3.640642e-02	7.880801e-03	1.468277e-02	4.140180e-02	1.129101e-02	8.250081e-03	1.035376e-02	1.976142e-02	8.088651e-03	1.171353e-02	5.601258e-03	1.107997e-02	9.479924e-03	3.522059e-03
613000	-3.189648e+04	1.832210e+00	2.272314e+01	9.196197e-02	3.345354e-01	1.481593e-01	1.666907e-01	1.666907e-01	9.196197e-02	192	4	7.559808e-02	1.744197e-01	1.178924e-01	7.528587e-02	4.663708e-01	9.043313e-02	6.160610e-03	6.042801e-02	2.576553e-01	3.847428e-01	4.614223e-01	1.538349e-01	8.666020e-03	8.743316e-03	1.702542e-03	1.871100e-02	2.316819e-02	1.159137e-02	6.666156e-03	1.784192e-02	2.725566e-02	7.368324e-03	2.463174e-02	1.135991e-02	3.740379e-02	7.880801e-03	1.468277e-02	4.140180e-02	1.129101e-02	8.250081e-03	1.019705e-02	1.976142e-02	8.088651e-03	1.171353e-02	5.757962e-03	1.107997e-02	9.479924e-03	3.522059e-03
614000	-3.191840e+04	3.068202e+01	1.976475e+01	8.962381e-02	3.184311e-01	1.539493e-01	1.634346e-01	1.849373e-01	8.962381e-02	197	5	8.092744e-02	1.647773e-01	1.055124e-01	7.704791e-02	4.846409e-01	8.709397e-02	5.093141e-03	7.146515e-02	2.953816e-01	3.833962e-01	4.831342e-01	1.334697e-01	3.458412e-03	8.887178e-03	1.788572e-03	1.774783e-02	2.459508e-02	1.490846e-02	3.840123e-03	1.838668e-02	1.836171e-02	7.396480e-03	1.529567e-02	1.325369e-02	3.630612e-02	1.107156e-02	1.221253e-02	4.073726e-02	1.169753e-02	1.024270e-02	1.663562e-03	2.937805e-02	1.354343e-02	1.204957e-02	7.694312e-03	1.346345e-02	9.419385e-03	6.066583e-03
615000	-3.187940e+04	4.939438e+00	2.249147e+01	8.943659e-02	3.352026e-01	1.472959e-01	1.542569e-01	1.843714e-01	8.943659e-02	197	5	7.911534e-02	1.760500e-01	1.152598e-01	7.528587e-02	4.663708e-01	8.791814e-02	8.293892e-03	6.770611e-02	2.576553e-01	4.341946e-01	3.716364e-01	1.941691e-01	8.666020e-03	9.905942e-03	1.702542e-03	1.871100e-02	2.316819e-02	1.159137e-02	6.666156e-03	1.784192e-02	2.725566e-02	7.368324e-03	2.604433e-02	1.135991e-02	3.740379e-02	7.880801e-03	1.468277e-02	3.892394e-02	1.129101e-02	8.250081e-03	1.019705e-02	2.359872e-02	8.088651e-03	1.171353e-02	5.089837e-03	8.838233e-03	9.479924e-03	3.522059e-03
616000	-3.192720e+04	3.535403e+01	1.908730e+01	1.036415e-01	3.576167e-01	1.657294e-01	1.036415e-01	1.657294e-01	1.036415e-01	134	3	8.050504e-02	1.697020e-01	1.184563e-01	6.796428e-02	4.799525e-01	8.341989e-02	5.093141e-03	6.263145e-02	2.763464e-01	3.245094e-01	4.574302e-01	2.180604e-01	3.348542e-03	8.299831e-03	1.790472e-03	1.655077e-02	2.491628e-02	1.363416e-02	5.389524e-03	1.911571e-02	1.784790e-02	9.202169e-03	1.732280e-02	1.294714e-02	3.788170e-02	1.026979e-02	1.097522e-02	4.479660e-02	1.098022e-02	1.060588e-02	2.306093e-03	2.957752e-02	1.193922e-02	1.386295e-02	7.044169e-03	1.328974e-02	8.973612e-03	6.018608e-03
617000	-3.188539e+04	-1.580396e+00	2.297877e+01	8.140480e-02	3.411351e-01	1.653518e-01	1.653518e-01	1.653518e-01	8.140480e-02	168	3	7.800132e-02	1.677260e-01	1.154478e-01	7.241202e-02	4.697011e-01	9.671180e-02	7.179351e-03	6.180205e-02	2.726848e-01	4.142762e-01	4.287851e-01	1.569386e-01	8.666020e-03	9.905942e-03	1.702542e-03	1.914788e-02	2.316819e-02	1.148461e-02	7.531969e-03	1.784192e-02	2.725566e-02	7.368324e-03	2.604433e-02	1.135991e-02	3.740379e-02	7.880801e-03	1.468277e-02	3.741069e-02	1.129101e-02	8.250081e-03	1.019705e-02	2.359872e-02	9.601902e-03	1.171353e-02	5.089837e-03	8.838233e-03	9.479924e-03	3.522059e-03
618000	-3.189275e+04	2.682375e+01	2.004439e+01	8.634965e-02	3.468851e-01	1.426465e-01	1.688846e-01	1.688846e-01	8.634965e-02	192	4	7.430080e-02	1.736364e-01	1.039135e-01	7.363869e-02	4.709945e-01	1.035161e-01	5.093141e-03	6.351522e-02	2.758887e-01	3.524967e-01	4.096984e-01	2.378048e-01	2.987371e-03	1.014490e-02	1.430267e-03	1.907925e-02	2.459619e-02	1.167181e-02	5.523985e-03	1.860808e-02	1.822372e-02	7.223691e-03	1.739279e-02	1.250558e-02	4.275485e-02	9.524574e-03	1.294350e-02	4.400812e-02	1.067769e-02	1.063633e-02	3.829887e-03	2.806007e-02	1.087005e-02	1.359625e-02	5.337602e-03	1.153472e-02	8.417740e-03	7.191247e-03
619000	-3.191501e+04	3.439039e+01	1.937229e+01	9.495195e-02	3.316462e-01	1.681271e-01	1.681271e-01	1.681271e-01	6.902038e-02	171	4	7.893588e-02	1.657945e-01	1.005376e-01	7.684556e-02	4.792094e-01	9.867705e-02	5.179169e-03	7.171939e-02	2.778431e-01	4.374157e-01	4.184164e-01	1.441678e-01	2.987371e-03	1.014490e-02	1.430267e-03	1.907925e-02	2.459619e-02	1.223525e-02	5.523985e-03	1.860808e-02	1.822372e-02	7.223691e-03	1.739279e-02	1.250558e-02	4.275485e-02	9.524574e-03	1.294350e-02	4.400812e-02	1.067769e-02	1.063633e-02	3.829887e-03	2.806007e-02	1.087005e-02	1.359625e-02	5.337602e-03	1.153472e-02	8.417740e-03	6.627805e-03
620000	-3.190855e+04	2.413819e+01	2.021875e+01	9.114439e-02	3.222782e-01	1.651443e-01	1.651443e-01	1.651443e-01	9.114439e-02	168	3	8.592412e-02	1.690121e-01	1.021533e-01	6.849687e-02	4.904029e-01	8.401072e-02	4.067899e-03	6.277032e-02	2.778431e-01	4.232001e-01	3.486965e-01	2.281034e-01	2.650724e-03	9.784499e-03	1.455907e-03	1.990629e-02	2.263657e-02	1.164514e-02	5.853582e-03	1.872655e-02	1.964652e-02	7.134965e-03	2.009455e-02	1.239514e-02	4.193125e-02	1.163530e-02	1.236106e-02	4.651636e-02	8.857769e-03	9.991685e-03	6.245767e-03	2.616214e-02	1.135942e-02	1.548465e-02	4.974446e-03	9.873407e-03	8.101510e-03	6.767251e-03
621000	-3.188362e+04	1.878161e+01	2.087775e+01	9.694841e-02	3.337330e-01	1.408623e-01	1.657539e-01	1.657539e-01	9.694841e-02	192	4	7.499453e-02	1.693138e-01	1.151724e-01	7.711617e-02	4.827722e-01	8.063093e-02	7.179351e-03	7.039299e-02	2.650733e-01	3.652214e-01	4.143737e-01	2.204049e-01	9.940802e-03	9.079083e-03	6.848806e-04	1.914788e-02	2.087912e-02	1.148461e-02	7.531969e-03	1.784192e-02	2.725566e-02	1.187944e-02	2.604433e-02	1.135991e-02	3.700175e-02	8.707660e-03	1.507731e-02	3.741069e-02	1.129101e-02	8.250081e-03	1.019705e-02	2.515579e-02	9.601902e-03	1.171353e-02	5.089837e-03	9.918797e-03	9.479924e-03	3.522059e-03
622000	-3.189129e+04	1.814751e+01	2.082978e+01	9.694841e-02	3.337330e-01	1.574567e-01	1.574567e-01	1.574567e-01	9.694841e-02	168	3	7.352398e-02	1.667078e-01	1.205947e-01	6.906476e-02	4.795379e-01	9.057083e-02	7.179351e-03	6.982884e-02	2.664467e-01	4.388198e-01	3.869543e-01	1.742258e-01	9.940802e-03	9.079083e-03	6.848806e-04	2.682008e-02	2.087912e-02	1.148461e-02	7.531969e-03	1.784192e-02	2.725566e-02	1.187944e-02	2.604433e-02	1.135991e-02	3.700175e-02	8.707660e-03	1.507731e-02	3.741069e-02	1.129101e-02	8.250081e-03	1.019705e-02	2.515579e-02	9.601902e-03	1.171353e-02	5.089837e-03	9.918797e-03	9.479924e-03	3.522059e-03
623000	-3.189471e+04	2.200655e+01	2.042808e+01	9.473970e-02	3.396496e-01	1.569570e-01	1.569570e-01	1.569570e-01	9.473970e-02	168	3	7.365161e-02	1.708956e-01	1.205947e-01	6.893712e-02	4.635035e-01	1.024174e-01	7.179351e-03	6.982884e-02	2.664467e-01	4.480071e-01	4.077934e-01	1.441995e-01	9.940802e-03	9.079083e-03	6.848806e-04	2.497646e-02	2.087912e-02	1.148461e-02	7.531969e-03	1.784192e-02	2.725566e-02	1.187944e-02	2.604433e-02	1.135991e-02	3.700175e-02	8.707660e-03	1.507731e-02	3.741069e-02	1.129101e-02	9.983109e-03	1.019705e-02	2.515579e-02	8.742568e-03	1.171353e-02	5.089837e-03	9.918797e-03	9.479924e-03	3.522059e-03
624000	-3.189434e+04	1.391868e+01	2.139700e+01	1.011614e-01	2.984688e-01	1.609110e-01	1.691487e-01	1.691487e-01	1.011614e-01	192	4	8.301042e-02	1.637218e-01	1.085027e-01	7.872649e-02	4.738576e-01	9.218097e-02	7.179351e-03	6.982884e-02	2.699103e-01	4.137089e-01	4.180210e-01	1.682701e-01	8.957562e-03	1.006232e-02	6.848806e-04	2.497646e-02	2.087912e-02	1.148461e-02	7.531969e-03	1.784192e-02	2.879784e-02	1.187944e-02	2.604433e-02	1.135991e-02	3.700175e-02	8.707660e-03	1.507731e-02	3.741069e-02	1.129101e-02	9.983109e-03	1.019705e-02	2.515579e-02	8.742568e-03	1.171353e-02	5.089837e-03	9.918797e-03	9.479924e-03	3.806213e-03
625000	-3.189878e+04	6.640596e+00	2.205249e+01	8.680944e-02	3.446296e-01	1.605839e-01	1.605839e-01	1.605839e-01	8.680944e-02	168	3	8.364347e-02	1.735743e-01	9.367033e-02	7.754851e-02	4.789363e-01	9.262710e-02	7.179351e-03	6.982884e-02	2.679637e-01	4.023214e-01	4.128798e-01	1.847988e-01	8.957562e-03	1.006232e-02	6.848806e-04	2.497646e-02	2.087912e-02	1.148461e-02	7.531969e-03	1.784192e-02	2.879784e-02	1.187944e-02	2.604433e-02	1.135991e-02	3.700175e-02	8.707660e-03	1.507731e-02	3.741069e-02	1.129101e-02	9.983109e-03	1.019705e-02	2.515579e-02	8.742568e-03	1.171353e-02	5.089837e-03	9.918797e-03	9.479924e-03	3.806213e-03
626000	-3.190749e+04	5.779177e+00	2.214186e+01	8.344291e-02	3.565925e-01	1.588406e-01	1.588406e-01	1.588406e-01	8.344291e-02	168	3	7.187987e-02	1.802857e-01	1.123603e-01	7.681944e-02	4.681588e-01	9.049586e-02	7.179351e-03	6.817212e-02	2.679637e-01	4.080035e-01	4.156652e-01	1.763313e-01	8.957562e-03	1.041354e-02	6.848806e-04	2.595050e-02	2.087912e-02	1.148461e-02	7.531969e-03	1.784192e-02	2.879784e-02	1.187944e-02	2.604433e-02	1.135991e-02	3.700175e-02	7.494496e-03	1.507731e-02	3.741069e-02	1.129101e-02	9.983109e-03	1.019705e-02	2.724744e-02	9.980539e-03	1.073950e-02	5.089837e-03	9.918797e-03	9.479924e-03	3.806213e-03
627000	-3.189032e+04	7.892190e+00	2.202776e+01	1.009914e-01	3.313673e-01	1.350724e-01	1.350724e-01	1.965052e-01	1.009914e-01	172	4	7.008394e-02	1.908936e-01	1.290223e-01	7.941707e-02	4.429615e-01	8.762155e-02	7.179351e-03	6.817212e-02	2.677993e-01	4.667919e-01	3.738093e-01	1.593988e-01	8.957562e-03	1.041354e-02	6.848806e-04	2.595050e-02	2.087912e-02	1.148461e-02	7.531969e-03	1.784192e-02	2.879784e-02	1.277610e-02	2.514767e-02	1.135991e-02	3.700175e-02	7.494496e-03	1.507731e-02	3.741069e-02	1.129101e-02	9.983109e-03	1.019705e-02	2.724744e-02	9.980539e-03	1.073950e-02	5.089837e-03	9.918797e-03	9.479924e-03	3.806213e-03
628000	-3.190896e+04	2.604941e+01	2.013347e+01	8.921928e-02	3.394182e-01	1.536044e-01	1.642694e-01	1.642694e-01	8.921928e-02	192	4	7.553555e-02	1.826280e-01	1.189189e-01	7.371315e-02	4.466010e-01	1.026035e-01	4.615001e-03	6.591074e-02	2.395055e-01	4.044404e-01	3.814356e-01	2.141241e-01	4.117931e-03	7.812560e-03	2.596691e-03	1.765221e-02	2.110553e-02	1.351032e-02	7.004812e-03	2.231431e-02	1.954008e-02	1.015448e-02	1.751716e-02	1.446053e-02	3.526784e-02	1.110770e-02	1.316626e-02	4.823387e-02	8.952745e-03	8.967417e-03	9.411581e-03	2.360192e-02	1.203132e-02	1.266151e-02	4.830078e-03	1.210114e-02	8.929829e-03	5.897723e-03
629000	-3.189679e+04	2.278487e+01	2.044309e+01	8.116708e-02	3.326224e-01	1.600971e-01	1.600971e-01	1.848493e-01	8.116708e-02	172	4	7.553555e-02	1.826280e-01	1.189189e-01	7.371315e-02	4.466010e-01	1.026035e-01	4.615001e-03	5.609753e-02	2.748459e-01	3.395532e-01	4.631537e-01	1.972931e-01	5.776991e-03	6.553133e-03	2.214519e-03	1.763904e-02	1.971981e-02	1.295334e-02	6.780002e-03	2.333787e-02	2.094039e-02	1.074068e-02	1.635218e-02	1.301751e-02	3.677275e-02	1.166303e-02	1.454201e-02	4.680013e-02	8.666205e-03	8.333922e-03	8.090850e-03	2.261158e-02	1.159694e-02	1.356150e-02	5.514901e-03	1.034592e-02	8.666642e-03	5.157162e-03
630000	-3.191678e+04	5.880127e+00	2.216435e+01	9.555945e-02	3.004421e-01	1.694797e-01	1.694797e-01	1.694797e-01	9.555945e-02	168	3	7.773303e-02	1.731609e-01	1.055718e-01	7.264140e-02	4.768066e-01	9.408628e-02	4.101404e-03	5.813730e-02	2.667375e-01	3.950015e-01	4.040594e-01	2.009391e-01	8.957562e-03	8.438257e-03	6.848806e-04	2.595050e-02	2.087912e-02	1.376522e-02	6.527643e-03	1.784192e-02	2.879784e-02	1.277610e-02	2.593936e-02	1.135991e-02	3.700175e-02	6.754431e-03	1.507731e-02	3.741069e-02	1.123939e-02	9.983109e-03	8.569530e-03	2.724744e-02	9.980539e-03	1.073950e-02	5.089837e-03	9.918797e-03	1.184519e-02	3.806213e-03
631000	-3.190812e+04	3.427021e+01	1.949447e+01	8.950801e-02	3.291449e-01	1.815080e-01	1.285775e-01	1.815080e-01	8.975356e-02	191	5	7.659368e-02	1.616138e-01	1.063004e-01	6.901225e-02	5.022248e-01	8.425504e-02	4.615001e-03	5.854994e-02	2.620723e-01	3.355550e-01	4.109635e-01	2.534815e-01	4.080022e-03	6.940461e-03	2.296077e-03	1.780734e-02	1.942080e-02	1.282191e-02	6.773392e-03	2.253677e-02	1.973143e-02	9.536883e-03	1.474920e-02	1.364213e-02	3.587307e-02	1.205804e-02	1.422736e-02	4.799054e-02	8.782562e-03	8.500168e-03	8.027745e-03	2.615003e-02	1.130066e-02	1.366845e-02	6.425278e-03	1.108604e-02	1.103313e-02	5.274981e-03
[truncated: 4,467 more rows]
[truncated: 44 more columns]
