# Supplementary material for: Genus level molecular phylogeny of Aegisthidae Gisbrecht, 1893 (Copepoda: Harpacticoida) reveals morphological adaptations to deep-sea and plagic habitats
Source: BMC Evol Biol. 2020 Mar 14;20:36. doi: 10.1186/s12862-020-1594-x (PMC7071595; doi:10.1186/s12862-020-1594-x)
Supplement: Supplementary file 3 — Additional file 3. MrBayes Job2. [file 12862_2020_1594_MOESM3_ESM.zip › Job2_supplementary_info/18S_28S_COI_codon_renamed_modified.nex.run1.t]

#NEXUS
[ID: 1454342174]
[Param: tree{all}]
begin trees;
   translate
       1 561_Misophriopsis,
       2 290_Benthomisophria,
       3 435_Misophriella,
       4 D21_Pontostratiotes_sp,
       5 D15_Pontostratiotes_sp,
       6 304_Pontostratiotes_sp,
       7 499_Pontostratiotes_sp,
       8 303_Pontostratiotes_sp,
       9 K127_Pontostratiotes_sp,
      10 K29_Pontostratiotes_sp,
      11 576_Andromastax_sp,
      12 619_Andromastax_sp,
      13 K34_Nudivorax_sp,
      14 368_Aegisthus_sp,
      15 411_Andromastax_sp,
      16 365_Andromastax_sp,
      17 367_Andromastax_sp,
      18 K93_Pontostratiotes_sp,
      19 518_Pontostratiotes_sp,
      20 K30_Pontostratiotes_sp,
      21 300_Pontostratiotes_sp,
      22 D46_Pontostratiotes_sp,
      23 D37_Pontostratiotes_sp,
      24 D25_Pontostratiotes_sp,
      25 D47_Pontostratiotes_sp,
      26 616_Andromastax_sp,
      27 313_Pontostratiotes_sp,
      28 D18_Jamstecia_sp,
      29 521_Pontostratiotes_sp,
      30 K132_Stratiopontotes_sp,
      31 K33_Stratiopontotes_sp,
      32 519_Pontostratiotes_sp,
      33 320_Pontostratiotes_sp,
      34 D35_Pontostratiotes_sp,
      35 D23_Pontostratiotes_sp,
      36 D24_Pontostratiotes_sp,
      37 612_Siphonis_aureus,
      38 562_Cerviniopsis_sp,
      39 507_Cerviniopsis_sp,
      40 396_Cerviniopsis_longicaudata,
      41 510_Cerviniopsis_sp,
      42 428_Cerviniella_sp,
      43 K155_Cerviniella_sp,
      44 K148_Cerviniella_sp,
      45 K43_Cerviniella_brodskayae,
      46 K124_Cerviniella_sp,
      47 105_Canuella,
      48 106_Canuella,
      49 184_longipedia,
      50 183_longipedia,
      51 301_Andromastax_sp,
      52 K141_Cerviniella_sp,
      53 K134_Cerviniella_sp,
      54 520_Pontostratiotes_sp,
      55 30_Pontostratiotes_fontani,
      56 31_Pontostratiotes_fontani,
      57 K128_Pontostratiotes_sp,
      58 K163_Nudivorax_sp,
      59 K159_Jamstecia_sp,
      60 K125_Jamstecia_sp,
      61 373_Aegisthus_sp,
      62 371_Aegisthus_sp,
      63 K31_Pontostratiotes_gladius,
      64 517_Pontostratiotes_sp,
      65 299_Pontostratiotes_sp,
      66 D11_Pontostratiotes_sp,
      67 K137_Stratiopontotes_sp,
      68 K36_Aegisthidae_gen_nov2,
      69 298_Siphonis_ruehlemanni,
      70 523_Siphonis_ruehlemanni,
      71 505_Cerviniopsis_sp,
      72 K162_Cerviniopsis_sp,
      73 512_Cerviniopsis_sp,
      74 K154_Cerviniella_brodskayae,
      75 K130_Cerviniella_sp,
      76 K129_Cerviniella_sp,
      77 K83_Cerviniella_sp,
      78 K28_Cerviniella_lagarderei,
      79 331_Aegisthidae_gen_nov1,
      80 564_Hase_sp,
      81 D10_Hase_sp,
      82 K152_Hase_sp,
      83 K44_Hase_sp,
      84 K46_Hase_sp,
      85 479_Hase_sp,
      86 D34_Aegisthus_sp,
      87 D30_Expansicervinia_sp,
      88 K158_Expansicervinia_sp,
      89 D22_Expansicervinia,
      90 501_Neocervinia_sp,
      91 358_Expansicervinia_sp,
      92 558_Expansicervinia_sp,
      93 432_Expansicervinia_sp,
      94 D31_Expansicervinia_sp,
      95 634_Expansicervinia_sp,
      96 K80_Cervinia_sp,
      97 K149_Cervinia_sp,
      98 601_Cervinia_sp,
      99 575_Cervinia_sp,
      100 K123_Cervinia_sp,
      101 K109_Cervinia_sp;
   tree gen.0 = [&U] ((97:2.000000e-02,((61:2.000000e-02,60:2.000000e-02):2.000000e-02,2:2.000000e-02):2.000000e-02):2.000000e-02,(63:2.000000e-02,((99:2.000000e-02,81:2.000000e-02):2.000000e-02,(((66:2.000000e-02,40:2.000000e-02):2.000000e-02,((52:2.000000e-02,9:2.000000e-02):2.000000e-02,((75:2.000000e-02,45:2.000000e-02):2.000000e-02,5:2.000000e-02):2.000000e-02):2.000000e-02):2.000000e-02,(((18:2.000000e-02,8:2.000000e-02):2.000000e-02,4:2.000000e-02):2.000000e-02,(((83:2.000000e-02,49:2.000000e-02):2.000000e-02,(65:2.000000e-02,(89:2.000000e-02,(31:2.000000e-02,((84:2.000000e-02,77:2.000000e-02):2.000000e-02,(86:2.000000e-02,(94:2.000000e-02,17:2.000000e-02):2.000000e-02):2.000000e-02):2.000000e-02):2.000000e-02):2.000000e-02):2.000000e-02):2.000000e-02,((73:2.000000e-02,38:2.000000e-02):2.000000e-02,(42:2.000000e-02,((70:2.000000e-02,(69:2.000000e-02,(47:2.000000e-02,((57:2.000000e-02,32:2.000000e-02):2.000000e-02,((82:2.000000e-02,39:2.000000e-02):2.000000e-02,26:2.000000e-02):2.000000e-02):2.000000e-02):2.000000e-02):2.000000e-02):2.000000e-02,(67:2.000000e-02,(20:2.000000e-02,(21:2.000000e-02,(62:2.000000e-02,(((85:2.000000e-02,(79:2.000000e-02,(71:2.000000e-02,29:2.000000e-02):2.000000e-02):2.000000e-02):2.000000e-02,((98:2.000000e-02,74:2.000000e-02):2.000000e-02,(30:2.000000e-02,11:2.000000e-02):2.000000e-02):2.000000e-02):2.000000e-02,((78:2.000000e-02,43:2.000000e-02):2.000000e-02,(68:2.000000e-02,((16:2.000000e-02,(((90:2.000000e-02,76:2.000000e-02):2.000000e-02,33:2.000000e-02):2.000000e-02,((54:2.000000e-02,10:2.000000e-02):2.000000e-02,(48:2.000000e-02,(24:2.000000e-02,((96:2.000000e-02,22:2.000000e-02):2.000000e-02,(((92:2.000000e-02,((35:2.000000e-02,(95:2.000000e-02,34:2.000000e-02):2.000000e-02):2.000000e-02,(((93:2.000000e-02,56:2.000000e-02):2.000000e-02,(53:2.000000e-02,(50:2.000000e-02,(37:2.000000e-02,(87:2.000000e-02,(28:2.000000e-02,(80:2.000000e-02,27:2.000000e-02):2.000000e-02):2.000000e-02):2.000000e-02):2.000000e-02):2.000000e-02):2.000000e-02):2.000000e-02,15:2.000000e-02):2.000000e-02):2.000000e-02):2.000000e-02,((101:2.000000e-02,72:2.000000e-02):2.000000e-02,(((100:2.000000e-02,((59:2.000000e-02,55:2.000000e-02):2.000000e-02,36:2.000000e-02):2.000000e-02):2.000000e-02,((64:2.000000e-02,(58:2.000000e-02,44:2.000000e-02):2.000000e-02):2.000000e-02,13:2.000000e-02):2.000000e-02):2.000000e-02,(12:2.000000e-02,(41:2.000000e-02,(46:2.000000e-02,7:2.000000e-02):2.000000e-02):2.000000e-02):2.000000e-02):2.000000e-02):2.000000e-02):2.000000e-02,((((91:2.000000e-02,51:2.000000e-02):2.000000e-02,23:2.000000e-02):2.000000e-02,(88:2.000000e-02,14:2.000000e-02):2.000000e-02):2.000000e-02,(25:2.000000e-02,6:2.000000e-02):2.000000e-02):2.000000e-02):2.000000e-02):2.000000e-02):2.000000e-02):2.000000e-02):2.000000e-02):2.000000e-02):2.000000e-02,(19:2.000000e-02,3:2.000000e-02):2.000000e-02):2.000000e-02):2.000000e-02):2.000000e-02):2.000000e-02):2.000000e-02):2.000000e-02):2.000000e-02):2.000000e-02):2.000000e-02):2.000000e-02):2.000000e-02):2.000000e-02):2.000000e-02):2.000000e-02):2.000000e-02):2.000000e-02,1:2.000000e-02);
   tree gen.1000 = [&U] ((((46:1.410975e-01,89:7.879402e-02):8.077552e-02,(30:6.451291e-02,67:7.186517e-02):6.047564e-02):3.056513e-02,((((75:7.567655e-02,76:6.135602e-02):7.760357e-02,7:7.567655e-02):3.889538e-02,((61:6.105121e-02,62:1.145805e-01):3.700843e-02,28:1.310913e-01):3.796972e-02):7.915646e-02,(((((87:1.349756e-01,71:7.567655e-02):2.836478e-02,(82:3.092178e-02,84:7.350678e-02):8.427398e-02):1.474322e-01,((63:7.567655e-02,(37:1.087208e-01,56:4.712036e-02):5.042017e-02):6.212464e-02,97:1.855517e-01):1.824599e-03):7.364493e-02,(64:7.689850e-02,10:7.723819e-02):8.033141e-02):3.484532e-02,(((11:1.379515e-01,((59:6.469461e-02,(55:2.014005e-02,57:7.567655e-02):7.306057e-02):6.805512e-02,((((((42:7.204473e-02,((((50:7.567655e-02,49:7.812325e-02):1.161690e-01,78:5.515570e-02):8.317089e-02,43:7.913163e-02):1.892139e-02,44:1.225786e-01):4.812723e-02):3.474096e-03,77:1.013768e-01):5.167664e-02,((((86:7.467291e-02,2:1.306763e-01):7.919225e-02,72:1.446632e-01):7.943548e-02,94:9.812811e-02):4.879594e-02,(70:7.833596e-02,((((52:1.521313e-01,53:1.098229e-01):8.669423e-02,60:5.460519e-02):8.921388e-02,35:6.549691e-02):1.363775e-02,32:7.567655e-02):1.352197e-01):3.882324e-02):8.064865e-02):1.712785e-02,68:1.100416e-01):8.334542e-02,101:7.466876e-02):1.353429e-02,(26:1.046058e-02,12:4.002186e-02):7.195133e-02):7.690692e-02):1.160536e-03):7.730548e-02,(36:1.198774e-01,31:7.508536e-02):7.566700e-02):1.158594e-02,(100:7.655122e-02,(79:8.929796e-02,(47:2.260003e-02,48:3.681002e-02):1.166186e-01):1.373036e-01):1.340086e-01):4.531341e-02):7.859907e-02):2.190314e-02):4.827376e-02,(((34:1.648466e-01,((74:1.104955e-01,29:8.592280e-02):8.328850e-02,14:7.625781e-02):4.012023e-02):1.180846e-02,((((25:1.340618e-01,6:1.224654e-01):7.567655e-02,(((92:1.010911e-01,13:9.150554e-02):3.923678e-02,(93:5.919568e-02,91:8.058771e-02):7.795908e-02):8.669752e-02,(45:8.921262e-02,(39:7.476912e-02,38:1.155022e-01):3.935183e-02):1.326298e-01):2.905634e-02):3.631663e-02,95:1.061913e-01):2.786550e-03,9:1.184918e-01):4.443274e-02):7.314701e-02,(((((65:5.054534e-02,((24:5.502658e-02,(23:7.907362e-02,5:7.053465e-02):7.844779e-02):9.133948e-02,(41:7.718683e-02,40:7.592231e-02):7.567655e-02):4.431452e-02):5.135467e-02,33:1.293473e-01):6.140695e-02,(((81:3.005462e-01,(99:8.522359e-02,98:7.023476e-02):1.733973e-02):7.567655e-02,((15:5.285582e-02,16:8.461304e-02):1.931206e-02,96:1.240467e-01):8.677705e-02):5.764408e-02,58:7.567655e-02):1.087472e-01):3.969962e-02,(8:1.108152e-01,((54:4.971364e-02,(((21:1.157844e-01,19:9.489269e-02):5.648119e-02,22:1.157375e-01):4.508713e-02,20:3.141522e-02):7.010717e-02):7.964470e-02,85:1.715767e-01):5.621684e-02):6.617734e-03):7.404282e-02,(((80:2.002753e-01,(17:7.733087e-02,51:5.713736e-02):5.701232e-02):9.132698e-02,(((90:7.452528e-02,4:1.934217e-01):4.025137e-02,(83:1.870041e-01,18:1.360935e-01):5.165114e-02):4.103430e-02,73:7.567655e-02):7.009803e-02):1.922806e-02,((69:1.411157e-01,3:9.089852e-02):1.175808e-01,((27:7.567655e-02,88:1.201288e-01):7.199159e-02,66:1.046671e-01):3.584829e-02):6.000432e-05):6.773815e-02):7.250316e-02):7.002275e-02,1:2.205239e-01);
   tree gen.2000 = [&U] (((50:2.279364e-01,(27:1.573845e-01,(63:1.072727e-01,10:8.519347e-02):1.159303e-01):1.654986e-01):6.468059e-02,(((35:2.514113e-01,49:3.961802e-01):1.231222e-01,(13:1.911765e-01,58:6.508704e-02):7.887015e-03):7.161729e-03,(14:1.909191e-01,59:1.018576e-01):7.438103e-02):4.981417e-02):1.232909e-02,((((12:5.298898e-02,(26:5.077133e-02,11:8.460949e-02):1.637785e-01):1.613495e-01,(17:4.926406e-02,((16:1.398468e-01,15:6.509420e-02):7.702965e-02,51:2.743069e-02):2.906154e-02):1.345892e-01):3.077277e-02,((23:1.317616e-01,((5:6.293269e-02,25:1.795043e-01):7.339995e-02,24:5.138566e-02):4.003206e-02):2.058612e-01,(((((((53:2.007515e-01,52:9.147510e-02):1.335697e-01,73:8.812629e-01):2.403913e-02,69:3.640083e-01):1.755345e-01,46:2.340170e-02):8.829411e-02,(((80:5.300356e-02,81:1.555756e-01):1.645874e-01,(77:1.846152e-01,(78:1.298763e-02,(44:1.269695e-02,43:5.263552e-02):1.960891e-01):1.801208e-01):4.119235e-02):4.420598e-02,(79:1.015386e-01,((74:4.772066e-02,45:1.255908e-01):1.528028e-01,((75:6.361394e-02,76:5.787198e-02):1.042168e-01,42:1.069027e-01):9.536316e-02):5.352410e-02):2.681941e-02):9.064091e-02):1.259312e-01,85:1.233986e-01):1.277392e-02,((83:1.113528e-01,84:7.938187e-02):1.219526e-01,82:5.366737e-02):1.031603e-01):2.008025e-02):2.723226e-01):1.771139e-02,((22:9.272972e-02,((((28:1.049148e-01,(((34:1.068163e-01,32:1.526729e-01):1.225658e-01,(33:6.500848e-02,(93:4.191448e-02,94:1.597546e-01):8.027497e-02):7.156741e-02):3.333478e-02,60:6.624204e-02):1.286510e-01):8.056319e-02,18:2.734431e-01):8.261609e-02,((68:2.409819e-01,((31:1.947361e-01,(71:1.138502e-01,(((90:8.872228e-02,41:3.717461e-01):9.557392e-02,(40:6.632251e-03,(87:5.599156e-02,(88:9.393690e-02,89:1.049148e-01):6.296679e-02):3.649827e-02):2.293249e-01):2.292866e-01,((38:2.430731e-01,39:1.027714e-01):1.818847e-02,72:2.707015e-01):5.502055e-02):8.872387e-02):2.104101e-01):1.479202e-01,(70:1.618482e-01,37:1.987146e-01):7.955390e-02):1.097834e-01):1.048101e-01,((((95:2.048853e-01,101:1.358594e-01):5.966542e-02,29:1.034651e-01):5.057613e-02,(((57:8.174181e-02,9:1.377818e-02):1.257236e-01,((8:1.105300e-02,6:6.979107e-02):6.953978e-02,66:6.676577e-02):9.806038e-02):4.186311e-03,64:1.084289e-01):8.652612e-02):8.085703e-02,((36:1.049148e-01,2:2.039421e-01):1.477331e-01,7:1.759136e-01):4.844645e-02):1.662230e-03):5.588840e-03):8.925594e-02,(4:1.130291e-01,((20:9.167804e-03,((65:6.256667e-02,54:4.211033e-02):6.555679e-02,19:1.049738e-01):1.082312e-01):1.897970e-02,21:8.039024e-02):1.405760e-01):2.475508e-02):8.678676e-02):5.007802e-02,((97:1.371552e-01,(67:1.307783e-01,((((98:1.090298e-01,(100:1.132600e-01,(99:2.018762e-01,96:7.117451e-02):2.162235e-02):1.495656e-01):3.438648e-01,91:1.636964e-01):8.493441e-02,(3:3.020596e-01,(62:1.722356e-01,61:8.673463e-02):7.192341e-02):6.874867e-02):3.843559e-02,(((48:1.351551e-01,47:7.880193e-02):1.049400e-01,86:1.032700e-01):8.184339e-02,92:1.367035e-01):1.102882e-01):2.390194e-02):6.448322e-02):1.052778e-01,(30:2.306208e-01,(55:1.135634e-01,56:4.910469e-02):1.249535e-02):1.151201e-01):6.482529e-02):6.286835e-02):5.040276e-02,1:3.453658e-01);
   tree gen.3000 = [&U] (((50:2.212044e-01,((((33:4.901699e-02,(32:1.166229e-01,34:7.092753e-02):3.925817e-02):1.183068e-01,(((93:1.807145e-02,91:2.648920e-03):1.504518e-01,((((86:1.116347e-01,((48:1.007856e-01,47:6.017276e-02):1.556052e-01,3:4.857340e-01):7.943559e-02):6.225534e-02,(62:9.132078e-02,61:4.383355e-03):1.383906e-01):1.674920e-01,92:8.385851e-02):7.567764e-02,((98:9.900818e-02,(100:3.540574e-02,99:4.814400e-02):3.771751e-03):1.358682e-01,(96:7.440125e-02,(97:2.927577e-01,(87:4.988919e-02,(88:3.880227e-02,89:1.787189e-02):1.150231e-01):4.915820e-02):1.378133e-01):9.075001e-02):2.328899e-01):3.703752e-02):4.715759e-02,94:1.116714e-01):1.087079e-01):1.489554e-01,35:2.230549e-01):1.093248e-01,49:4.417438e-01):3.030301e-03):6.793199e-02,(27:1.402316e-01,(63:9.558136e-02,10:1.112525e-01):4.671552e-02):1.000152e-01):5.432924e-03,((((13:1.384304e-01,((12:3.181923e-02,(26:4.523790e-02,11:6.351569e-02):1.268506e-01):2.127025e-01,(17:4.542044e-03,((16:1.418747e-01,15:3.076309e-02):4.198357e-02,51:1.272491e-02):2.686116e-02):1.507197e-01):3.209724e-02):1.577263e-02,((28:9.348039e-02,18:3.340605e-01):1.587072e-01,60:7.417836e-02):1.346949e-02):4.693650e-03,(58:2.035097e-02,(14:1.413336e-01,59:1.001461e-01):8.503250e-02):4.430541e-02):2.657801e-03,(((((((68:2.017566e-01,(((((38:4.107306e-02,39:9.157066e-02):4.167200e-01,((90:1.697401e-01,41:3.312305e-01):8.596275e-02,40:1.176010e-02):1.296203e-01):1.213743e-01,71:1.014420e-01):5.052198e-02,72:2.411985e-01):1.992053e-01,(70:1.181242e-01,37:1.770573e-01):1.488273e-01):1.256209e-01):1.064630e-01,(29:1.570447e-01,((95:1.825554e-01,101:1.283434e-01):9.701496e-02,(64:1.578020e-01,((((8:7.513362e-03,6:6.218473e-02):4.342957e-02,7:1.567412e-01):5.686777e-02,(57:5.234690e-02,9:1.937815e-02):1.331565e-01):3.148989e-02,66:6.779743e-02):2.633415e-02):4.453890e-02):3.018075e-02):3.736351e-02):2.346047e-02,(31:1.797476e-01,(67:1.204618e-01,30:2.085964e-01):1.048930e-01):6.702032e-02):1.340919e-02,(36:1.293281e-02,((4:6.342239e-02,(55:5.363851e-02,56:4.506624e-03):4.758907e-02):1.992112e-02,(20:4.505451e-03,(((65:5.574771e-02,(54:3.829029e-02,22:8.616645e-02):7.033102e-02):4.370555e-02,21:1.657962e-02):4.640323e-02,19:8.788063e-02):9.293809e-02):3.293355e-02):1.223207e-01):9.988358e-02):6.715889e-02,((24:4.578528e-02,5:5.536382e-02):3.105384e-02,(23:1.174013e-01,25:6.218722e-02):3.640508e-02):2.380908e-01):1.131522e-01,((((53:7.236452e-02,52:5.766410e-03):1.971015e-01,73:7.852165e-01):7.123381e-02,69:4.565923e-01):6.033997e-02,(((46:3.446222e-02,77:1.672015e-01):1.263228e-01,((78:1.157215e-02,(44:5.789375e-03,43:4.689893e-02):1.747179e-01):6.816313e-02,(((75:6.840083e-02,76:4.706709e-02):8.814645e-02,(74:3.394262e-02,45:1.119030e-01):7.909783e-02):2.560174e-02,42:9.589053e-02):3.063797e-02):3.599551e-02):4.178582e-02,(79:9.496598e-02,(((80:2.118196e-02,81:3.375677e-02):6.467490e-02,85:1.066175e-01):1.201193e-02,((83:4.328088e-02,84:8.542600e-02):7.183053e-02,82:4.781831e-02):9.191718e-02):2.084388e-01):1.777070e-02):3.406212e-02):1.897451e-02):7.443432e-02,2:2.343415e-01):1.189783e-02):2.708936e-02,1:3.638131e-01);
   tree gen.4000 = [&U] ((((((((33:3.246868e-02,32:9.189324e-02):1.635887e-02,34:6.088127e-02):1.176078e-01,((((96:7.376089e-02,97:2.026443e-01):4.026480e-02,(((100:1.990937e-02,99:1.489406e-02):3.898352e-02,98:7.948710e-02):9.314134e-02,101:1.634721e-01):2.837528e-02):1.306123e-01,((88:3.730124e-02,(89:1.608177e-03,87:4.795927e-02):1.976050e-02):1.498168e-01,(91:2.546449e-03,(93:1.797829e-02,92:5.555188e-02):1.001068e-02):1.943676e-01):1.976455e-01):5.590476e-03,94:1.073515e-01):3.425375e-01):8.552431e-02,35:2.781679e-02):4.270535e-01,(27:1.408167e-01,(63:4.714306e-03,10:7.210314e-02):8.953129e-02):1.354741e-01):6.746970e-02,(49:6.133622e-02,50:3.931820e-01):3.794175e-01):3.724350e-03,(3:7.836240e-01,((48:9.688679e-02,47:5.784503e-02):4.466920e-01,86:1.707464e-01):1.352207e-01):6.091816e-02):3.062377e-02,(((((((((31:1.727942e-01,67:1.158018e-01):5.576337e-03,30:9.444077e-02):2.238939e-01,((((((73:7.421908e-01,90:4.218943e-02):1.537831e-01,41:3.184172e-01):1.666654e-01,((38:1.250438e-02,39:7.764968e-02):8.518769e-01,40:4.140615e-02):9.138706e-02):1.149982e-01,(71:9.751779e-02,72:1.570226e-01):2.709125e-01):1.992892e-01,((69:1.823116e-01,70:4.559612e-02):1.139700e-01,37:1.702080e-01):2.940866e-01):2.634001e-02,68:2.240195e-01):2.177961e-02):8.880554e-02,((64:9.043090e-02,((((8:3.799294e-03,6:3.609767e-02):4.174953e-02,7:1.506778e-01):8.798540e-02,66:1.487328e-02):1.147858e-02,(57:3.135819e-02,9:1.472510e-02):1.241333e-01):8.069584e-02):4.211714e-02,((95:1.112693e-01,29:1.509696e-01):1.680037e-02,(((((17:5.638137e-03,((16:1.363864e-01,51:4.098544e-02):1.099142e-03,15:2.957304e-02):2.690735e-02):1.448892e-01,(13:1.388961e-01,((28:1.008239e-01,60:6.950530e-02):1.234820e-01,(18:3.448789e-01,(55:3.109475e-02,56:8.414509e-03):5.761563e-02):7.076983e-02):1.980706e-02):4.995027e-03):4.865989e-02,14:1.602586e-01):1.696086e-02,58:1.956371e-02):5.049587e-02,(12:1.794325e-02,(11:1.376467e-02,26:5.104615e-02):7.619817e-02):2.044743e-01):9.266525e-02):6.133601e-02):2.276894e-02):8.836866e-03,((4:5.233908e-02,((20:4.429013e-03,((((65:3.309104e-02,22:3.865459e-02):2.863577e-02,54:3.680906e-02):4.634925e-02,21:2.894580e-02):2.567130e-02,19:5.828494e-02):1.018483e-01):4.325684e-02,36:1.484891e-02):3.705408e-02):2.016024e-01,((25:2.603671e-02,(23:8.190041e-02,5:3.748686e-02):3.787882e-02):2.656839e-02,24:2.381975e-02):2.248450e-01):4.570900e-02):9.110719e-02,((53:9.627404e-02,52:7.195163e-03):1.075815e-01,((((80:8.305752e-03,(81:3.163290e-02,((83:4.160660e-02,84:7.602458e-02):5.362474e-02,82:1.571387e-02):1.094520e-01):1.454003e-02):5.167800e-02,85:1.024067e-01):1.924903e-01,((46:3.454313e-02,77:6.739011e-02):2.241906e-01,((78:1.112449e-02,(44:4.020649e-03,43:4.508468e-02):6.420842e-02):7.733676e-02,(((75:7.484378e-02,76:3.438548e-02):9.728832e-02,(74:1.636207e-02,45:6.416895e-02):9.098298e-02):2.461136e-02,42:9.218109e-02):6.620358e-03):6.369769e-02):6.499951e-02):2.663776e-02,79:1.754169e-01):1.969359e-02):1.632767e-01):5.304973e-02,59:9.062243e-02):2.491845e-02,2:2.252762e-01):8.090716e-03,(62:8.686218e-02,61:3.741203e-03):8.903831e-02):1.545830e-01,1:7.849036e-01);
   tree gen.5000 = [&U] (2:1.879013e-01,(((((((((68:1.840091e-01,((((73:4.070126e-01,90:2.658884e-02):1.063142e-01,(41:2.615471e-01,((71:8.010088e-02,72:1.231805e-01):2.161290e-01,((38:6.777553e-03,39:6.378127e-02):6.997297e-01,40:3.401091e-02):7.823896e-02):9.693616e-02):7.619521e-02):2.306748e-01,((70:5.050033e-02,69:1.744304e-02):2.334750e-01,37:8.317629e-02):2.807799e-01):3.823049e-02,(31:1.564374e-01,(30:5.751960e-02,67:7.270407e-02):5.623253e-02):1.839059e-01):5.001379e-02):6.232521e-02,(((64:1.167461e-01,(18:2.832827e-01,(55:2.297448e-02,56:3.258646e-03):7.530916e-02):8.403402e-02):1.985165e-02,((((8:2.708297e-03,6:3.405297e-02):2.963579e-02,7:1.237664e-01):7.973225e-02,66:1.547245e-02):1.512701e-02,(57:1.983449e-02,9:3.448852e-02):1.388075e-01):7.671668e-02):4.282268e-02,(((95:9.873378e-02,((((96:4.098232e-02,97:2.683218e-02):1.797190e-01,(((100:1.604411e-02,99:1.371434e-02):1.824155e-02,98:7.005654e-02):3.076793e-02,101:2.449332e-02):9.449631e-02):9.433346e-02,94:8.817828e-02):3.849174e-03,((88:3.063915e-02,(89:8.115571e-04,87:3.939364e-02):2.012776e-02):7.007583e-02,(91:1.444341e-03,(93:7.384091e-03,92:2.329071e-02):2.925119e-02):1.652524e-01):1.623455e-01):1.429146e-01):1.363575e-01,29:2.142024e-01):2.393282e-02,((14:1.316361e-01,((((28:5.143948e-02,60:3.062743e-02):1.707527e-01,(17:5.367367e-03,(15:1.452696e-02,(51:1.907127e-02,16:9.019698e-02):1.882785e-02):2.210164e-02):1.264964e-01):1.105743e-02,13:1.230095e-01):5.203606e-02,58:4.070279e-02):8.055670e-03):1.999709e-02,((26:2.007627e-02,12:1.473854e-02):3.171175e-02,11:1.130627e-02):1.902027e-01):7.611502e-02):3.850414e-02):1.961793e-02):5.365769e-03,((4:4.299120e-02,((20:3.918965e-03,(((22:5.849273e-02,65:5.538428e-03):2.545509e-02,(54:3.411287e-02,21:2.127049e-02):2.389416e-02):7.976917e-03,19:4.056383e-02):9.656416e-03):8.683659e-02,36:1.558344e-02):1.693975e-02):1.655957e-01,(5:2.627950e-02,(24:1.071208e-02,(25:1.289589e-02,23:4.428141e-02):2.470655e-02):2.693397e-02):1.595052e-01):3.754527e-02):7.483524e-02,59:7.443705e-02):4.444702e-02,(62:1.515847e-02,61:2.269499e-03):7.253115e-02):2.274313e-02,((53:7.907927e-02,52:6.032429e-03):1.381601e-01,(((((81:3.049794e-02,80:4.699588e-03):1.213558e-02,((83:4.633566e-02,84:4.016848e-02):5.895952e-02,82:6.056260e-03):9.511088e-02):4.244819e-02,85:1.205651e-01):1.805299e-01,((46:1.005215e-01,77:4.757973e-02):1.276737e-01,(((75:5.704305e-02,76:2.160488e-02):7.224486e-02,(74:5.749255e-03,45:5.270822e-02):7.473321e-02):5.514602e-02,(42:1.155030e-01,(78:9.137629e-03,(44:1.600842e-03,43:6.834182e-03):1.126882e-02):1.769769e-01):9.208378e-03):5.232113e-02):4.632228e-02):2.075791e-02,79:1.440870e-01):6.280386e-02):1.977796e-01):1.108597e-02,(((34:3.151297e-02,(35:1.045657e-02,(32:8.211223e-02,33:8.391450e-02):2.272601e-02):3.193925e-03):1.784634e-01,(27:1.156665e-01,(63:1.341463e-03,10:4.627727e-02):7.354079e-02):4.743909e-02):1.190995e-01,(49:3.482662e-01,50:3.038121e-01):3.165105e-01):1.559233e-03):1.820085e-02,((48:8.186203e-02,47:4.751377e-02):3.666767e-01,3:3.497950e-01):4.287531e-01):4.606833e-02,86:2.863689e-01):3.970405e-03,1:6.340330e-01);
   tree gen.6000 = [&U] (((86:3.597669e-01,(((((((((31:1.993402e-01,(30:5.433846e-02,67:6.868316e-02):5.312257e-02):1.737350e-01,((((73:4.402963e-01,90:2.194905e-01):3.815951e-02,(41:2.626840e-01,((38:4.909196e-03,39:2.841250e-02):6.961768e-01,(40:2.127701e-02,(71:7.567088e-02,72:2.130237e-01):1.230843e-01):1.602882e-01):4.936325e-02):1.382936e-01):2.179173e-01,((70:2.367450e-02,69:1.361940e-02):2.205626e-01,37:7.857620e-02):4.225420e-01):3.611614e-02,68:3.592125e-01):6.131945e-02):5.887829e-02,((((94:1.862575e-01,(((88:2.894465e-02,(89:7.666737e-04,87:3.721496e-02):1.901458e-02):6.620027e-02,(91:9.807992e-04,(93:6.975712e-03,92:2.200262e-02):1.680644e-02):1.561131e-01):1.533670e-01,95:9.327329e-02):1.795815e-03):7.104954e-02,((96:3.871579e-02,97:4.250662e-02):1.697796e-01,(((100:9.906652e-03,99:9.532060e-03):4.508956e-02,98:7.046946e-02):2.498682e-02,101:2.599502e-02):8.267244e-02):8.462100e-02):1.630054e-01,29:2.023559e-01):3.536046e-02,(((14:2.160453e-01,((((28:9.146414e-02,60:1.443496e-02):1.480948e-01,(17:3.492477e-03,(15:4.947169e-03,(51:1.332806e-02,16:7.353447e-02):1.736443e-02):1.801404e-02):1.391232e-01):1.025533e-03,13:1.252063e-01):4.915820e-02,58:3.083252e-02):7.610149e-03):3.550424e-02,(12:1.047145e-02,(11:1.224149e-02,26:1.346220e-02):2.451841e-02):1.762728e-01):7.212418e-02,(((18:2.676157e-01,(((57:7.662760e-03,9:3.017965e-02):1.315677e-01,66:2.760877e-02):7.704195e-04,((8:1.412805e-03,6:2.565498e-02):3.032150e-02,7:1.135759e-01):8.281959e-02):6.745089e-02):5.607875e-02,(55:1.563158e-02,56:2.338754e-03):8.467263e-02):2.137144e-02,64:1.102895e-01):3.631859e-02):1.540749e-02):9.195526e-03):3.506548e-03,(((20:1.982703e-02,((54:3.158276e-02,(21:2.050834e-02,(22:5.351156e-02,65:1.672728e-03):4.364075e-02):1.757406e-02):8.355062e-03,19:1.596242e-02):3.641553e-03):2.000402e-02,(36:1.705990e-02,4:6.453282e-02):1.048888e-02):1.564374e-01,(23:1.918105e-02,(24:6.720842e-03,(5:1.295886e-02,25:8.795624e-03):2.552640e-02):2.314053e-02):1.898238e-01):9.227820e-02):2.812077e-02,59:7.032029e-02):9.400181e-03,(62:9.154891e-03,61:2.071246e-03):7.349523e-02):5.312843e-02,((34:7.764476e-03,((33:4.471653e-02,35:3.783203e-03):3.443046e-02,32:5.597827e-02):5.756078e-04):1.685935e-01,(27:1.262988e-01,(63:1.267273e-03,10:7.017003e-02):7.189629e-02):7.717099e-02):1.096723e-01):1.492167e-03,((53:7.470577e-02,52:9.049354e-03):1.305191e-01,(((((81:5.247379e-03,80:1.125313e-02):2.839833e-02,((83:4.377305e-02,84:4.806631e-02):5.031686e-02,82:5.721317e-03):8.985074e-02):3.026824e-02,85:1.149565e-01):1.760642e-01,((46:9.496211e-02,77:1.588199e-02):1.169297e-01,(((75:8.609544e-02,76:8.109445e-03):6.824934e-02,(74:5.342477e-03,45:4.861281e-03):1.285401e-01):2.944938e-02,(42:1.078989e-01,(78:2.036080e-02,(44:1.512307e-03,43:3.758626e-03):2.029420e-02):1.647619e-01):6.016280e-02):8.818256e-03):5.716126e-02):3.612018e-02,79:2.734538e-01):3.243211e-02):2.647044e-01):2.204576e-02,(49:3.188395e-01,50:2.583368e-01):3.052844e-01):2.497986e-01):1.585138e-01,(48:8.072793e-02,47:4.488601e-02):1.204923e+00):4.178384e-02,(2:1.720253e-01,3:6.710049e-01):4.196369e-03,1:5.989676e-01);
   tree gen.7000 = [&U] (((((53:7.344642e-02,52:1.166472e-02):5.233951e-01,(((((81:1.201997e-02,80:1.751316e-02):2.786226e-02,((83:4.567004e-02,84:6.192812e-02):4.946865e-02,82:1.198865e-02):8.236145e-02):2.975799e-02,85:1.130186e-01):1.728473e-01,79:2.688440e-01):8.051976e-02,((46:9.336129e-02,77:3.651041e-02):1.244199e-01,(((75:8.464409e-02,76:5.920188e-03):6.709883e-02,(74:5.252417e-03,45:4.779332e-03):1.760727e-01):7.015599e-03,(42:1.104046e-01,(78:2.741662e-02,(44:1.486814e-03,43:3.695265e-03):2.764863e-02):1.523131e-01):6.326473e-02):7.514613e-02):5.296677e-02):2.055342e-02):2.452896e-01,((((((((((18:3.152640e-01,((57:1.210518e-02,9:2.793794e-02):1.324485e-01,(66:5.149204e-02,((8:1.388989e-03,6:2.522251e-02):1.681334e-02,7:1.116613e-01):9.583884e-02):7.952937e-04):7.472589e-02):1.200056e-01,(55:1.034208e-02,56:2.299329e-03):8.324527e-02):1.972409e-02,64:1.084303e-01):1.378927e-02,(((((20:1.949280e-02,(19:9.307532e-03,(21:8.463537e-03,(22:7.486691e-02,(54:6.662223e-03,65:4.361946e-03):1.211880e-03):3.954635e-03):2.788568e-02):3.342874e-03):1.493217e-02,(36:2.647217e-02,4:4.968405e-02):1.101391e-02):1.538003e-01,(24:7.122175e-03,((25:4.016992e-03,23:1.764846e-02):4.115263e-03,5:5.173493e-03):3.916417e-02):1.866238e-01):9.072262e-02,(((94:1.167113e-01,(((88:1.340504e-02,(89:1.145374e-03,87:3.658761e-02):1.869405e-02):6.508430e-02,((92:1.268102e-02,93:6.895126e-03):9.315302e-03,91:9.768098e-04):8.514867e-02):9.062950e-02,95:6.595895e-02):4.436249e-03):8.653916e-02,((96:2.649306e-02,97:2.339304e-02):1.555555e-01,(((100:1.557717e-02,99:3.566421e-03):4.432947e-02,98:6.928152e-02):2.886159e-02,101:3.582514e-02):9.077380e-02):8.220124e-02):1.916607e-01,29:1.989447e-01):3.777360e-02):1.514775e-02,((14:2.124033e-01,((((28:7.237744e-02,60:4.965875e-03):1.829280e-01,13:1.263577e-01):2.455597e-03,(17:3.433603e-03,(15:3.882127e-03,(51:6.280201e-03,16:4.310364e-02):4.228378e-02):3.422421e-03):1.367780e-01):3.926063e-02,58:4.749649e-02):1.023186e-02):3.845928e-02,(11:1.203513e-02,(26:2.579297e-02,12:7.540533e-03):1.406530e-03):1.733013e-01):8.796549e-02):9.018819e-03):3.857687e-03,((((73:7.964061e-01,(((38:3.314690e-03,39:1.373075e-02):7.115590e-01,41:2.582558e-01):5.283747e-02,(40:1.547943e-02,(71:7.439526e-02,72:1.448196e-01):2.141168e-01):1.575862e-01):3.372640e-02):3.316848e-01,((70:2.645521e-02,69:1.764835e-02):2.168444e-01,37:7.725161e-02):4.407725e-01):5.705852e-02,68:2.802957e-01):2.022506e-02,(31:1.959798e-01,(30:5.342245e-02,67:3.209086e-02):5.222706e-02):1.708062e-01):6.040737e-02):6.261565e-02,90:3.928975e-01):4.324634e-02,(((35:1.365205e-03,(33:4.208653e-02,32:1.558996e-02):3.710267e-02):2.905563e-02,34:6.830806e-03):2.788486e-01,(27:1.241697e-01,(63:1.179855e-03,10:6.898715e-02):1.432844e-01):7.587008e-02):7.592321e-02):2.060182e-02,59:6.060419e-02):6.481452e-02,(62:9.000563e-03,61:2.036330e-03):6.393600e-02):1.214066e-01,86:3.537021e-01):3.031001e-02):1.871568e-01,((49:3.134647e-01,50:1.940206e-01):8.733572e-01,(48:7.936707e-02,47:4.412935e-02):1.184611e+00):1.974393e-01):1.491897e-01,(2:2.044962e-01,3:6.596934e-01):4.125629e-03,1:3.859206e-01);
   tree gen.8000 = [&U] (((((53:9.545754e-02,52:1.080940e-02):4.850172e-01,(((((83:3.522338e-02,84:5.738724e-02):4.584136e-02,82:9.096829e-03):7.439011e-02,(85:1.767792e-01,(81:1.098794e-02,80:1.622900e-02):5.062921e-02):6.377852e-02):1.822985e-01,79:2.527897e-01):5.389942e-02,((46:9.009476e-02,77:3.383328e-02):7.501891e-02,(((75:8.075280e-02,76:4.776316e-03):8.545459e-02,(74:8.282463e-03,45:6.509646e-02):1.095699e-01):6.501180e-03,(42:1.223192e-01,(78:2.540629e-02,(44:1.377793e-03,43:3.424310e-03):5.886934e-02):1.494752e-01):4.703435e-02):6.963604e-02):1.273819e-01):2.556550e-02):1.874852e-01,((((((90:3.640883e-01,((((73:6.017298e-01,(41:3.792300e-01,((38:2.583628e-03,39:4.781778e-03):6.745969e-01,(40:6.575039e-03,(71:9.065738e-02,72:1.342007e-01):1.684989e-01):2.278905e-01):7.742019e-02):1.466231e-01):3.073640e-01,((70:2.451538e-02,69:2.956439e-02):2.009443e-01,37:5.410484e-02):4.327346e-01):5.944958e-02,68:2.597430e-01):1.078188e-02,(31:1.816096e-01,(30:6.410581e-02,67:2.762886e-02):1.077042e-01):1.514615e-01):4.493969e-02):1.176499e-02,(((14:1.783809e-01,(((28:6.707037e-02,60:8.763500e-03):1.695148e-01,(13:1.104864e-01,(17:2.784210e-03,(51:1.524540e-02,(15:3.961167e-03,16:3.821764e-02):2.002133e-03):4.655104e-03):1.211899e-01):3.283736e-02):3.638184e-02,58:3.639114e-02):1.517944e-02):4.433920e-02,((26:1.400384e-02,12:6.987623e-03):1.284383e-03,11:1.112863e-02):1.605939e-01):9.845465e-02,(((((36:2.421211e-02,(4:4.604096e-02,(20:1.015857e-02,(19:1.184032e-02,((65:2.399068e-03,(21:3.542221e-03,22:6.843834e-02):3.778700e-03):5.797352e-03,54:6.445267e-03):1.035021e-02):2.973915e-03):5.916249e-03):2.375855e-03):1.812760e-01,(24:6.599942e-03,(23:8.654885e-03,(5:2.093277e-03,25:1.024811e-02):6.721640e-03):2.665712e-02):1.729396e-01):7.322325e-02,((94:1.090962e-01,(((88:1.242211e-02,(89:8.901228e-04,87:8.118344e-02):1.214126e-02):1.458846e-01,((92:1.959165e-02,93:5.343883e-03):1.287627e-02,91:1.550757e-03):7.890515e-02):8.398409e-02,95:4.982833e-02):1.341843e-02):6.363847e-02,((96:1.171363e-02,97:8.015439e-02):8.865819e-02,(((100:3.101844e-02,99:7.844948e-04):2.551710e-02,98:2.248538e-02):9.913033e-02,101:5.832146e-03):2.893317e-02):1.222506e-01):1.858623e-01):1.718304e-02,29:1.843571e-01):4.483851e-02,(((55:9.583745e-03,56:2.326828e-03):6.270856e-02,(18:3.235898e-01,((66:4.878522e-02,(57:1.800688e-02,9:2.588939e-02):1.227367e-01):4.929536e-04,((8:5.790773e-04,6:2.337307e-02):1.558050e-02,7:1.034737e-01):8.881146e-02):6.924661e-02):6.361037e-02):4.320647e-02,64:1.004796e-01):1.290166e-02):9.696646e-03):2.599634e-02):7.108993e-03,(((35:1.918268e-02,34:4.462177e-03):1.264385e-02,(33:9.617581e-03,32:2.686895e-03):2.556928e-02):2.309909e-01,(27:1.301530e-01,(63:7.814049e-04,10:2.761915e-02):1.589505e-01):9.194015e-02):4.456029e-02):3.538378e-02,59:5.616039e-02):4.830347e-02,(62:9.042897e-03,61:9.993554e-04):3.024387e-02):1.299572e-01,86:3.445016e-01):3.696699e-02):2.030938e-01,((49:4.296018e-01,50:1.791901e-01):2.494355e-01,(48:7.354748e-02,47:3.073977e-02):1.097749e+00):1.829621e-01):1.766317e-01,(2:1.895015e-01,3:4.155683e-01):2.888484e-01,1:3.043898e-01);
   tree gen.9000 = [&U] (((((53:9.031542e-02,52:4.269732e-03):4.875469e-01,(((((83:3.243511e-02,84:2.630056e-02):4.654050e-02,82:7.858008e-03):1.014632e-01,(85:1.627854e-01,(81:5.221725e-03,80:2.721082e-02):2.031876e-02):2.681976e-02):1.929142e-01,79:2.327789e-01):6.869603e-02,((46:8.296289e-02,77:3.115505e-02):6.908044e-02,(((75:7.436043e-02,76:1.378256e-02):7.546025e-02,(74:7.609081e-03,45:1.561954e-02):1.039357e-01):3.885365e-02,(42:1.126364e-01,(78:2.034443e-02,(44:1.436436e-03,43:1.861410e-03):4.477907e-02):1.376428e-01):4.331113e-02):6.412367e-02):1.034810e-01):5.065096e-02):1.726440e-01,((((((90:2.808860e-01,((((73:5.540970e-01,((41:4.017571e-01,(40:2.177390e-02,(71:8.348097e-02,72:1.374092e-01):1.030475e-01):2.098508e-01):9.156955e-02,(38:4.655263e-03,39:4.683950e-03):6.010063e-01):7.507136e-02):2.731381e-01,((70:9.181076e-03,69:1.192051e-02):1.188902e-01,37:3.264674e-02):3.984795e-01):5.741840e-02,68:3.421607e-01):9.928389e-03,(31:1.672334e-01,(30:1.444767e-02,67:1.690988e-02):1.422842e-01):1.619932e-01):4.138228e-02):1.483053e-02,(((14:1.642603e-01,(((28:9.883990e-02,60:1.908418e-03):1.560961e-01,(13:1.017403e-01,(17:7.836169e-03,((51:3.238144e-03,16:3.519234e-02):6.097143e-03,15:3.255619e-03):4.286607e-03):1.484633e-01):4.951306e-02):1.387013e-02,58:3.653144e-02):1.462948e-02):4.082932e-02,(12:3.118167e-03,(11:5.120087e-03,26:1.456894e-02):6.532990e-04):1.478814e-01):9.066101e-02,(((55:2.379315e-03,56:2.232992e-03):4.696633e-02,(18:3.353482e-01,(66:4.493109e-02,(((8:1.182743e-03,6:1.273975e-02):1.434715e-02,7:9.528279e-02):8.178117e-02,(57:7.208645e-03,9:3.148747e-02):1.232618e-01):1.694549e-04):6.431489e-02):6.221103e-02):1.916941e-02,(((((((19:4.724646e-03,((22:3.510414e-02,54:1.436968e-02):4.936452e-03,(21:3.261820e-03,65:3.595094e-03):6.642324e-03):9.991051e-03):2.232745e-03,20:6.589833e-03):2.335663e-03,(36:1.886617e-02,4:3.047393e-02):5.257241e-03):1.749810e-01,((24:3.430572e-03,23:6.025133e-03):2.965641e-03,(25:1.210429e-02,5:1.989783e-03):5.299558e-03):1.751953e-01):4.346878e-02,((94:1.220834e-01,(((88:1.093055e-02,(89:1.228271e-03,87:7.475698e-02):1.118016e-02):1.570656e-01,(91:2.405122e-03,(92:1.118590e-02,93:3.985743e-03):1.080322e-02):7.067058e-02):6.752003e-02,95:4.752890e-02):2.798427e-02):3.866125e-02,((96:5.730369e-03,97:7.380939e-02):8.164003e-02,(((100:2.050245e-02,99:5.189063e-04):3.030935e-02,98:1.426030e-02):4.809554e-02,101:7.610877e-03):5.535531e-02):1.221483e-01):1.897030e-01):1.805666e-02,29:1.633127e-01):7.133799e-03,64:1.621265e-01):1.083750e-02):4.454594e-02):2.393847e-02):8.677513e-03,((33:2.915784e-03,(34:2.133831e-03,(32:2.492630e-03,35:1.404504e-02):5.555949e-03):1.314824e-02):2.127058e-01,(27:1.198501e-01,(63:1.608231e-03,10:1.352439e-02):1.527422e-01):7.918380e-02):3.012641e-02):3.258281e-02,59:4.108166e-02):5.055279e-02,(62:6.849278e-03,61:1.330995e-03):2.794657e-02):4.807002e-02,86:2.781342e-01):1.202897e-01):1.870169e-01,((49:2.845852e-01,50:1.650055e-01):2.278549e-01,(48:6.772548e-02,47:2.155497e-02):1.382777e+00):1.770866e-01):2.964228e-01,(2:1.745007e-01,3:3.826720e-01):1.031555e-01,1:4.398539e-01);
   tree gen.10000 = [&U] (((((53:9.030590e-02,52:4.514522e-03):4.874955e-01,(((((83:3.243169e-02,84:2.629778e-02):6.992136e-02,82:1.738785e-02):8.956058e-02,((81:2.625701e-03,80:3.825747e-02):1.623461e-02,85:1.633057e-01):1.311394e-02):1.837771e-01,79:2.321783e-01):1.061725e-01,((46:1.137204e-01,77:3.814354e-02):1.567966e-02,(((75:7.435259e-02,76:2.240620e-02):8.285244e-02,(74:6.953262e-03,45:4.885377e-02):1.039248e-01):3.929488e-02,(42:1.126246e-01,(78:4.355121e-02,(44:1.886993e-03,43:4.099063e-04):8.021551e-02):8.992275e-02):5.458106e-02):9.979795e-02):9.464352e-02):3.319109e-02):2.558237e-01,(((((((((55:4.016380e-03,56:2.523759e-03):8.134004e-02,(18:3.563866e-01,((((8:1.611044e-03,6:1.041617e-02):1.721861e-02,7:1.255360e-01):8.177255e-02,(57:4.407413e-03,9:1.357350e-02):1.188733e-01):2.585091e-03,66:4.128530e-02):9.320866e-02):4.246727e-02):7.262853e-03,((29:1.632954e-01,64:2.103062e-01):5.424649e-03,(((94:1.220705e-01,(((88:1.196180e-02,(89:6.479420e-03,87:7.474910e-02):5.197056e-03):1.570490e-01,((91:7.931838e-03,92:3.974372e-03):8.532207e-03,93:5.995932e-03):7.703658e-02):4.132367e-02,95:5.666051e-02):2.666485e-02):9.422505e-02,((96:9.146970e-03,97:7.228251e-02):9.666801e-02,(98:1.091094e-02,((100:2.050028e-02,99:5.351042e-04):4.736913e-02,101:7.619489e-03):3.383708e-02):3.529429e-02):1.440378e-01):2.252796e-01,((((19:2.668650e-03,(65:4.943772e-03,(22:3.510044e-02,(21:1.674653e-03,54:8.205792e-03):2.830725e-03):7.299004e-03):1.157247e-02):8.595678e-03,20:1.668435e-03):3.099212e-03,(36:1.886419e-02,4:4.941391e-02):4.429832e-03):1.749626e-01,(((23:4.319300e-03,25:6.869104e-03):3.331960e-03,24:1.760691e-03):6.329737e-03,5:1.898685e-03):1.763421e-01):4.346420e-02):2.295069e-02):1.254484e-02):4.244611e-02,(90:3.194047e-01,((((73:5.489128e-01,((41:4.017147e-01,(40:4.821663e-02,(71:5.920599e-02,72:1.373947e-01):6.004150e-02):1.607959e-01):6.000344e-02,(38:4.654772e-03,39:4.683456e-03):6.009429e-01):1.244251e-01):3.294719e-01,((70:3.887619e-03,69:1.191926e-02):5.441506e-02,37:3.264330e-02):5.744454e-01):3.060447e-02,68:3.421246e-01):1.133254e-02,(31:1.672158e-01,(30:6.338093e-03,67:4.150951e-03):1.422691e-01):1.619761e-01):4.342130e-02):3.888616e-02):1.617650e-02,((14:1.642430e-01,(((28:9.882948e-02,60:1.740110e-03):1.560796e-01,(13:1.017296e-01,(17:3.788457e-03,((51:1.471613e-02,16:2.509421e-03):3.158110e-03,15:4.308205e-03):4.752407e-03):1.742941e-01):2.319729e-02):1.386866e-02,58:1.968907e-02):2.682133e-02):2.773869e-02,((12:4.612617e-03,11:3.363464e-03):9.754527e-04,26:1.556139e-02):1.447697e-01):9.065145e-02):8.676598e-03,((33:3.408919e-03,(35:8.023776e-03,(32:3.832932e-03,34:6.655846e-03):1.053036e-03):7.440323e-03):2.488675e-01,(27:1.198374e-01,(63:5.188754e-03,10:1.792205e-02):1.527260e-01):1.153147e-01):6.454420e-02):3.668603e-02,59:9.179962e-02):5.054746e-02,(62:4.582697e-03,61:1.330854e-03):2.794362e-02):4.806495e-02,86:1.981527e-01):2.149112e-01):1.869972e-01,((49:2.845552e-01,50:1.649881e-01):2.278309e-01,(48:3.393025e-03,47:2.155270e-02):1.581567e+00):2.802561e-01):2.179069e-01,(2:2.882561e-01,3:4.736076e-01):1.638792e-01,1:4.398075e-01);
   tree gen.11000 = [&U] (((((53:9.093921e-02,52:4.546182e-03):4.691506e-01,(((((83:3.265913e-02,84:2.648221e-02):7.291123e-02,82:1.157169e-02):9.710785e-02,((81:1.486480e-03,80:3.090627e-02):2.930609e-02,85:1.644510e-01):1.320590e-02):1.850659e-01,79:2.338065e-01):1.069170e-01,((46:1.145180e-01,77:3.452138e-02):3.916980e-02,(((75:7.487402e-02,76:2.256333e-02):8.343347e-02,(74:7.002025e-03,45:4.919638e-02):1.133250e-01):5.821570e-02,(42:7.934385e-02,(78:4.093155e-02,(44:1.900227e-03,43:2.094739e-04):1.701342e-02):1.456917e-01):5.496383e-02):1.004978e-01):9.761757e-02):3.342385e-02):1.886134e-01,((((((14:1.653948e-01,(((28:9.952256e-02,60:2.859567e-03):1.571742e-01,(13:8.015066e-02,(15:2.056211e-03,(16:3.487195e-03,(51:1.425190e-02,17:8.298977e-03):4.007616e-03):5.604412e-03):1.426563e-01):5.871054e-02):2.403475e-02,58:1.255293e-02):2.181933e-02):5.362100e-02,(12:1.481584e-03,(26:2.196127e-02,11:5.480477e-03):6.334826e-03):1.611847e-01):1.815828e-02,59:9.089092e-02):2.551573e-02,(((32:3.859812e-03,((35:9.242679e-03,33:1.148855e-03):2.225921e-03,34:5.288663e-03):3.588991e-03):2.488395e-01,(27:1.206778e-01,(63:5.225142e-03,10:1.804773e-02):1.537971e-01):4.683315e-02):6.742818e-02,((((55:3.953861e-03,56:3.153884e-03):6.255805e-02,(18:3.588859e-01,((((8:1.622342e-03,6:4.649604e-03):1.355952e-02,7:1.268300e-01):8.193305e-02,(57:1.522165e-03,9:3.978449e-03):1.307006e-01):6.080784e-03,66:5.219985e-02):9.346552e-02):4.276509e-02):2.927832e-02,((29:1.440833e-01,64:2.117810e-01):1.443316e-02,((((94:1.009177e-01,((88:2.039379e-02,(89:7.298221e-03,87:1.719640e-01):1.660041e-02):1.661977e-01,((91:1.095242e-02,93:2.696433e-03):9.254357e-03,92:1.262797e-02):7.085516e-02):4.161347e-02):1.387530e-02,95:7.950688e-02):8.210782e-02,((96:9.202074e-03,97:6.732567e-02):1.676452e-01,(((100:3.042477e-03,99:5.388569e-04):7.412725e-02,98:1.107368e-02):8.465247e-04,101:3.596900e-02):7.384036e-02):1.450480e-01):2.324987e-01,((4:3.158860e-02,(36:1.899648e-02,((19:5.524462e-03,(((22:4.192353e-02,21:6.727925e-04):2.880324e-03,54:1.664263e-02):8.927864e-05,65:5.683225e-03):2.023455e-02):1.009811e-02,20:2.636204e-03):7.890723e-03):2.312343e-03):1.761896e-01,(5:1.912000e-03,(23:4.607248e-03,(24:1.150953e-03,25:9.051977e-03):7.444245e-03):2.386565e-03):1.863295e-01):4.376901e-02):1.177058e-02):1.263282e-02):5.697126e-02,(90:3.216447e-01,((((73:5.527623e-01,((41:3.663237e-01,(40:7.920140e-02,(71:9.714519e-02,72:1.383583e-01):5.105508e-02):1.619236e-01):1.090542e-01,(38:3.706537e-03,39:2.910195e-03):6.051573e-01):6.426706e-02):3.081441e-01,((70:7.084508e-03,69:2.192650e-02):5.826302e-02,37:3.287222e-02):5.224662e-01):2.951322e-02,68:3.445239e-01):3.207406e-02,(31:1.876178e-01,(30:5.355716e-03,67:4.180061e-03):1.432669e-01):1.601410e-01):3.028490e-02):8.065557e-02):3.365751e-02):2.146362e-02):7.559573e-02,(62:1.016780e-02,61:1.266712e-03):2.730993e-02):4.840202e-02,86:2.857007e-01):2.164183e-01):1.883086e-01,((49:3.913849e-01,50:1.382807e-01):2.873341e-01,(48:6.806531e-03,47:1.111573e-02):1.592659e+00):2.090336e-01):2.194351e-01,(2:4.310532e-01,3:4.843402e-01):1.650284e-01,1:2.371806e-01);
   tree gen.12000 = [&U] (((((53:8.577661e-02,52:8.174197e-03):4.501928e-01,(((((83:3.090679e-02,84:3.254409e-02):6.925824e-02,82:2.537544e-02):9.607747e-02,(85:1.393016e-01,(81:1.651445e-03,80:1.357866e-02):3.527316e-02):1.562167e-02):1.775876e-01,79:2.243586e-01):7.282524e-02,((77:7.992439e-02,(((75:7.518494e-02,76:1.257535e-02):9.474852e-02,(74:6.719081e-03,45:2.897701e-02):1.159390e-01):4.140701e-02,(42:6.555875e-02,(78:2.063526e-02,(44:7.157234e-04,43:1.068464e-03):1.868485e-02):1.159034e-01):8.177850e-02):8.979381e-02):2.194530e-02,46:9.829323e-02):7.725645e-02):9.125475e-02):1.342037e-01,((((((58:1.204569e-02,(((28:9.550097e-02,60:1.476088e-03):1.508229e-01,(13:7.691186e-02,(15:1.889938e-03,(16:3.346282e-03,(51:8.652509e-03,17:7.963625e-03):2.195561e-03):5.377944e-03):1.368917e-01):3.279772e-02):2.306354e-02,14:1.587114e-01):1.224731e-02):5.145424e-02,((26:6.412921e-03,12:3.903983e-03):6.036518e-03,11:3.263863e-03):1.546715e-01):1.915178e-02,59:8.721812e-02):1.218267e-02,((90:3.086474e-01,((((73:4.054319e-01,((41:3.515210e-01,(40:7.600096e-02,(71:6.724231e-02,72:1.980668e-01):7.715291e-02):1.433318e-01):9.699137e-02,(38:2.106257e-03,39:2.792597e-03):5.807036e-01):6.155770e-02):2.956923e-01,((70:1.053444e-02,69:9.501604e-03):4.307779e-02,37:8.242137e-03):5.013539e-01):3.369776e-02,68:2.879220e-01):5.688518e-02,(31:1.800364e-01,(30:4.180981e-03,67:8.058585e-03):1.454540e-01):1.536699e-01):2.192733e-02):7.739638e-02,((((55:3.206229e-03,56:5.332646e-03):6.003015e-02,(18:3.443838e-01,((((8:1.727195e-03,6:2.538674e-03):8.726662e-03,7:1.217050e-01):8.639661e-02,(57:1.460656e-03,9:1.265546e-03):1.635615e-01):8.970163e-03,66:7.558478e-02):6.556142e-02):5.059320e-02):2.809522e-02,((((94:9.683969e-02,((88:1.276312e-02,(89:3.223918e-03,87:9.409523e-02):1.798608e-02):1.645223e-01,(91:1.050984e-02,(92:1.211769e-02,93:1.142632e-02):1.090255e-03):6.799198e-02):3.993192e-02):3.445442e-02,95:8.195734e-02):2.527405e-02,((96:5.141077e-03,97:2.022120e-02):1.608708e-01,(((100:1.961227e-03,99:1.607985e-03):7.113185e-02,98:1.062620e-02):4.834164e-03,101:5.450301e-02):2.624417e-02):1.031660e-01):1.904179e-01,(((((((22:3.125722e-02,(54:1.110790e-02,21:7.361857e-04):4.918548e-03):9.203596e-03,19:5.192873e-03):3.361401e-03,65:2.282241e-03):1.122188e-02,20:2.507412e-03):1.052630e-02,(36:1.995554e-02,4:3.084845e-02):2.207708e-03):1.690700e-01,(((24:5.092765e-03,5:1.116627e-03):2.672329e-03,23:9.834039e-04):4.345519e-04,25:9.962723e-03):1.431569e-01):4.200035e-02,(29:1.382611e-01,64:2.032232e-01):1.412392e-02):5.567795e-02):1.522573e-02):5.466912e-02,(((32:3.793526e-03,(35:4.140764e-03,34:1.473916e-03):2.946959e-03):1.462775e-03,33:1.851579e-03):2.245633e-01,(27:1.165894e-01,(63:1.134695e-02,10:7.641497e-02):9.456784e-02):9.476739e-02):3.624329e-02):1.042948e-02):2.284238e-02):9.650368e-02,(62:5.238544e-03,61:5.135960e-03):2.006401e-02):7.594082e-02,86:2.741558e-01):1.669294e-01):2.335714e-01,((49:3.755695e-01,50:1.326930e-01):2.757232e-01,(48:2.530565e-03,47:7.393957e-03):1.528301e+00):2.388099e-01):2.105680e-01,(2:4.152734e-01,3:4.196835e-01):1.583598e-01,1:2.275964e-01);
   tree gen.13000 = [&U] (((((53:6.823996e-02,52:1.209565e-02):3.501055e-01,(((85:1.371524e-01,(((83:2.747705e-02,84:3.204200e-02):6.418437e-02,82:1.983905e-02):1.127628e-01,(81:5.130722e-03,80:3.397965e-02):2.897073e-02):2.315174e-02):1.084271e-01,79:2.667116e-01):7.170167e-02,((((75:7.672767e-02,76:5.432928e-03):9.105812e-02,(74:8.925902e-03,45:2.852994e-02):1.141503e-01):1.730508e-02,(42:6.454729e-02,(78:6.920441e-02,(44:7.046810e-04,43:1.051980e-03):1.697106e-02):1.218425e-01):3.711273e-02):5.294100e-02,(77:7.869129e-02,46:9.698900e-02):1.769303e-02):9.043849e-02):7.376439e-02):1.234835e-01,((((62:7.362702e-03,61:4.370804e-03):5.041818e-02,86:2.699261e-01):7.035862e-02,(59:8.587250e-02,(((11:2.294967e-03,26:2.310089e-02):6.391884e-04,12:3.304905e-03):1.476715e-01,(14:1.390671e-01,(58:1.185984e-02,((28:6.364945e-02,60:1.412327e-03):1.484960e-01,(13:8.470476e-02,((16:4.228781e-03,15:4.953311e-03):6.518892e-04,(51:8.519015e-03,17:7.840760e-03):1.544923e-03):1.347797e-01):3.719237e-02):1.693462e-02):9.338010e-03):3.751927e-02):2.315971e-02):1.393020e-02):9.060774e-02,((90:1.930192e-01,((((73:4.701673e-01,((41:3.460976e-01,(40:7.482840e-02,(71:6.620488e-02,72:1.950110e-01):1.141594e-01):1.411204e-01):9.549496e-02,(38:3.335574e-03,39:6.140949e-03):5.717443e-01):1.049202e-01):2.855674e-01,(31:1.772588e-01,(30:3.308769e-03,67:7.934255e-03):1.514573e-01):1.762936e-01):5.947448e-02,((70:9.077187e-03,69:4.772874e-02):6.126444e-03,37:3.511129e-03):4.936189e-01):2.310629e-02,68:2.834799e-01):2.398477e-02):7.620229e-02,((((55:3.625344e-03,56:5.277142e-03):7.374663e-02,(18:3.434764e-01,((57:1.438121e-03,9:1.545816e-03):1.610381e-01,(66:5.317702e-02,((8:6.947111e-04,6:4.604112e-03):7.670855e-03,7:1.198273e-01):6.238651e-02):1.386202e-02):6.201935e-02):5.006990e-02):1.842405e-02,((((94:9.534562e-02,((88:1.256621e-02,(89:3.174179e-03,87:9.264351e-02):3.674494e-02):1.619840e-01,((93:1.944945e-02,92:1.692087e-04):4.715335e-03,91:5.586783e-03):7.068070e-02):9.224845e-02):2.945784e-02,95:4.958079e-02):8.499117e-02,((96:5.061759e-03,97:1.990922e-02):1.804883e-01,(98:1.632923e-02,((100:1.450284e-03,99:2.293064e-03):4.009347e-02,101:2.974096e-03):4.416673e-02):4.963040e-02):6.999707e-02):2.615700e-01,(((20:2.400490e-03,(((54:1.539560e-02,((21:2.848687e-03,22:4.538310e-02):4.257038e-03,65:2.952391e-03):4.054655e-03):4.795810e-03,19:5.112756e-03):1.104874e-02,(36:1.964766e-02,4:3.037251e-02):1.388408e-03):3.966734e-03):1.664615e-01,(((25:1.010602e-02,24:1.966884e-03):6.695548e-04,5:4.835425e-04):2.995551e-03,23:4.227963e-04):1.409483e-01):7.107956e-02,(64:2.000878e-01,29:1.361279e-01):1.600860e-02):3.967121e-02):4.210243e-03):6.451830e-02,(((34:1.203111e-03,35:4.076880e-03):4.012475e-03,(32:2.616447e-03,33:4.986853e-03):1.287839e-03):2.417757e-01,(27:1.147906e-01,(63:1.670469e-02,10:3.433832e-02):9.310882e-02):9.330529e-02):1.249528e-02):1.220138e-02):1.671273e-02):1.643540e-01):2.299678e-01,((49:3.415529e-01,50:1.306457e-01):2.714693e-01,(48:2.491522e-03,47:7.279881e-03):1.504722e+00):2.351255e-01):2.073193e-01,(2:3.341335e-01,3:4.132085e-01):7.648723e-02,1:3.098710e-01);
   tree gen.14000 = [&U] (((((53:7.049686e-02,52:4.722752e-02):3.616845e-01,(((85:1.102064e-01,(((83:2.838580e-02,84:3.310172e-02):6.630714e-02,82:2.049518e-02):1.164922e-01,(81:5.300410e-03,80:3.510345e-02):2.250616e-02):3.540011e-02):2.080544e-01,79:3.251018e-01):1.155743e-01,((((75:7.481873e-02,76:5.612611e-03):9.406968e-02,(74:9.633031e-03,45:3.692905e-02):1.179256e-01):3.000087e-02,(42:6.111912e-02,(78:4.336092e-02,(44:7.279869e-04,43:1.013692e-03):1.753235e-02):1.622967e-01):3.834016e-02):5.301761e-02,(77:7.757574e-02,46:7.432002e-02):4.494465e-02):9.342956e-02):7.620400e-02):1.745157e-01,((((58:1.225208e-02,((28:6.575453e-02,60:1.169952e-03):1.534072e-01,(13:1.088145e-01,((16:1.338463e-03,(17:8.234778e-03,51:7.791624e-03):1.602918e-03):6.197442e-03,15:3.144382e-03):1.392373e-01):2.958415e-02):1.960826e-02):2.090185e-02,(14:2.173988e-01,((62:9.319061e-03,61:4.515359e-03):5.208566e-02,86:2.788534e-01):7.268559e-02):5.757149e-03):5.435363e-02,(59:8.871256e-02,((11:2.410504e-03,12:1.980329e-03):1.259597e-03,26:2.386490e-02):1.478098e-01):1.710489e-02):3.069626e-02,((90:1.918391e-01,((((73:4.857171e-01,((41:3.575441e-01,(40:1.749328e-02,(71:7.833907e-02,72:2.014606e-01):6.075780e-02):1.847346e-01):9.047868e-02,(38:3.445892e-03,39:2.668785e-03):5.906536e-01):1.028504e-01):3.235717e-01,(31:1.831213e-01,(30:2.453635e-03,67:8.196664e-03):1.564664e-01):1.200359e-01):6.094756e-02,((70:1.728482e-02,69:4.930727e-02):4.017754e-03,37:3.627252e-03):5.099443e-01):4.694141e-02,68:2.928554e-01):3.523879e-02):7.872252e-02,((((55:1.953667e-03,56:1.181054e-02):4.358887e-02,(18:3.548362e-01,((57:1.403178e-03,9:4.465650e-04):1.663641e-01,(66:5.493574e-02,((8:7.176872e-04,6:2.574281e-03):1.167466e-02,7:1.237903e-01):4.149904e-02):2.391305e-02):1.016956e-01):2.393786e-02):3.860285e-02,((((94:1.823592e-01,((88:1.298181e-02,(89:1.997880e-03,87:9.570750e-02):3.255482e-02):1.445472e-01,(92:3.210512e-03,(91:2.136746e-03,93:2.009270e-02):1.403255e-03):7.030366e-02):6.845107e-02):3.043210e-02,95:5.756083e-02):5.366788e-02,((96:6.163857e-03,97:2.634006e-02):1.786960e-01,(98:1.686929e-02,((100:1.281251e-03,99:2.443024e-03):1.583803e-02,101:4.867733e-03):3.737760e-02):3.709553e-02):1.176018e-01):2.702209e-01,(((4:3.137702e-02,(36:1.920803e-02,(20:4.926866e-03,((((21:1.539001e-03,65:3.036556e-03):5.318362e-03,54:1.188588e-02):4.247955e-03,22:4.688406e-02):1.033322e-02,19:2.452885e-03):9.402676e-03):4.396350e-03):2.474210e-03):1.804181e-01,(25:3.913426e-03,(23:1.842263e-03,(24:1.347804e-03,5:9.641664e-04):9.343687e-04):7.235399e-04):2.149078e-01):3.964008e-02,(64:2.067053e-01,29:1.406301e-01):7.504988e-03):4.098326e-02):3.868422e-03):3.242845e-02,((33:5.139294e-03,((34:2.503898e-03,35:1.620030e-03):4.145179e-03,32:3.933854e-03):1.324900e-03):2.497720e-01,(27:1.185871e-01,(63:6.525050e-03,10:3.547399e-02):1.115093e-01):6.682469e-02):2.541701e-02):2.677133e-02):2.595001e-02):2.373691e-01):1.298939e-01,((49:3.731248e-01,50:1.349666e-01):2.804476e-01,(48:2.573924e-03,47:3.861555e-03):1.554488e+00):2.429018e-01):2.284217e-01,(2:3.037201e-01,3:4.268746e-01):1.812578e-01,1:3.132988e-01);
   tree gen.15000 = [&U] (((((53:6.895164e-02,52:4.619234e-02):3.537567e-01,(((85:1.915114e-01,(((83:7.507794e-03,84:3.789929e-02):6.724085e-02,82:2.697003e-03):1.139388e-01,(81:5.356897e-03,80:3.103999e-02):3.384203e-02):2.035551e-02):2.456644e-01,79:3.481729e-01):6.899979e-02,((((75:7.317878e-02,76:9.483211e-03):8.659783e-02,(74:9.421884e-03,45:1.966070e-02):1.341569e-01):2.934328e-02,(42:1.042322e-01,(78:3.552243e-02,(44:5.122290e-04,43:7.513763e-04):1.502642e-02):1.267705e-01):6.836458e-02):4.511660e-02,(77:1.797716e-02,46:1.205911e-01):5.721983e-02):9.138167e-02):7.598755e-02):1.706905e-01,(((((58:1.198353e-02,((28:6.431325e-02,60:4.356685e-04):1.500447e-01,(13:1.064294e-01,(((16:3.161981e-04,15:6.429060e-03):6.634910e-03,17:8.054280e-03):1.348995e-03,51:2.150946e-03):1.361853e-01):2.893570e-02):3.335029e-02):1.479373e-02,(14:1.600668e-01,((62:1.429180e-02,61:9.618509e-03):4.352984e-02,86:2.727412e-01):9.757183e-02):1.560216e-02):3.469280e-02,(59:5.849931e-02,((11:7.190650e-03,26:2.287441e-02):1.893373e-03,12:1.936922e-03):1.403797e-01):5.050932e-02):4.976447e-02,(90:1.876342e-01,(((73:4.750706e-01,((41:3.497071e-01,(40:1.710984e-02,(71:1.116116e-01,72:1.970448e-01):1.155551e-01):1.691553e-01):8.849547e-02,(38:1.199450e-03,39:5.199562e-03):6.150616e-01):6.083327e-02):3.164793e-01,(31:1.791074e-01,(30:6.760440e-03,67:8.017001e-03):1.530368e-01):1.174048e-01):5.961165e-02,(((70:7.204831e-03,69:1.750457e-02):2.869861e-02,37:1.532810e-03):4.987668e-01,68:2.864363e-01):3.189864e-02):6.806830e-02):1.536839e-02):2.239434e-02,(((32:2.187667e-03,((34:1.702592e-03,35:2.013350e-03):4.081394e-03,33:9.750821e-03):1.319188e-03):2.343511e-01,(27:1.159878e-01,(63:9.678170e-03,10:2.971771e-02):1.090652e-01):6.535996e-02):4.207888e-02,(((29:2.036849e-01,(64:2.021745e-01,((36:1.171754e-02,((20:4.788491e-03,4:3.224077e-02):1.676363e-03,(((54:1.272183e-02,(21:5.278338e-03,65:2.239930e-03):6.869041e-03):1.379358e-03,22:3.226850e-02):1.171016e-02,19:3.343703e-03):1.152794e-02):5.032053e-03):1.764635e-01,((25:2.041651e-03,5:1.086982e-03):5.164063e-03,(23:1.218603e-04,24:1.362676e-03):1.231245e-04):2.037384e-01):8.260187e-02):3.786782e-03):3.141313e-02,((55:1.910844e-03,56:1.155167e-02):5.001282e-02,(18:3.830438e-01,((57:4.004801e-03,9:4.427666e-04):1.627175e-01,(66:5.373160e-02,((8:5.257486e-04,6:7.018303e-04):8.697635e-03,7:1.210770e-01):4.058942e-02):3.615382e-02):9.946650e-02):3.006988e-02):2.890532e-02):1.116054e-02,(((94:1.783620e-01,((88:1.978516e-02,(89:9.373153e-03,87:1.170408e-01):1.621721e-02):1.413789e-01,(93:1.018462e-02,(91:2.089911e-03,92:4.334320e-03):3.517231e-04):6.860562e-02):3.723615e-02):2.976505e-02,95:6.595573e-02):5.249153e-02,((96:1.638308e-02,97:1.945036e-02):1.734980e-01,(((100:2.957862e-03,99:2.765734e-03):1.542337e-02,98:1.649953e-02):5.623544e-02,101:7.987177e-03):3.628243e-02):1.150241e-01):2.642979e-01):4.660395e-02):2.939458e-02):2.256279e-01):1.270468e-01,((49:3.272413e-01,50:1.320082e-01):2.743005e-01,(48:2.517506e-03,47:3.776913e-03):1.520415e+00):2.375776e-01):2.234149e-01,(2:2.970628e-01,3:4.175179e-01):1.772848e-01,1:3.199005e-01);
   tree gen.16000 = [&U] (((((53:8.572410e-02,52:4.015631e-02):3.528019e-01,(((((83:7.487530e-03,84:3.779700e-02):9.287613e-02,82:1.137331e-02):9.542991e-02,((81:5.342438e-03,80:3.291082e-02):4.898767e-02,85:1.175426e-01):1.974878e-02):2.053012e-01,79:3.472332e-01):3.037504e-02,((((75:9.971697e-02,76:2.251354e-02):5.917150e-02,(74:1.446757e-02,45:1.835954e-02):1.379110e-01):8.017425e-03,(42:8.548207e-02,(78:3.542655e-02,(44:5.108464e-04,43:3.732345e-04):2.765298e-02):1.238488e-01):6.818006e-02):4.499483e-02,(77:9.380092e-03,46:8.634080e-02):6.787644e-02):4.034846e-02):7.578245e-02):1.702298e-01,((((73:4.737884e-01,((41:3.487632e-01,(40:1.583187e-02,(71:1.113104e-01,72:1.937003e-01):1.152432e-01):1.093258e-01):1.395656e-01,(38:1.196213e-03,39:1.733501e-03):6.134015e-01):1.196884e-01):3.156251e-01,(31:1.638281e-01,(30:7.669460e-03,67:7.995362e-03):1.514540e-01):1.170879e-01):4.620737e-02,(((70:1.319110e-02,69:9.831723e-03):2.862115e-02,37:4.261835e-03):4.974206e-01,68:2.856632e-01):5.132335e-02):3.198602e-02,(90:1.871277e-01,((((58:1.677760e-02,((28:7.466957e-02,60:2.823457e-04):1.496397e-01,(13:1.061421e-01,(17:8.032540e-03,(51:2.072885e-03,(16:8.691609e-04,15:4.202495e-03):9.388433e-04):7.774817e-03):1.293585e-01):2.885760e-02):2.205399e-02):1.503227e-02,(14:1.596348e-01,((62:1.232104e-02,61:1.381274e-02):4.386207e-02,86:3.112787e-01):1.793612e-01):3.816382e-02):5.055711e-02,(59:5.834141e-02,(11:2.405765e-03,(26:1.211467e-02,12:4.267197e-03):9.258040e-04):1.059779e-01):3.008150e-02):3.637626e-02,(((((34:1.697996e-03,35:2.007916e-03):4.899523e-03,33:6.239343e-03):7.504983e-04,32:1.330835e-03):2.363454e-01,(27:9.567653e-02,(63:9.652047e-03,10:3.845239e-02):1.096282e-01):6.518355e-02):4.490305e-02,(((29:1.620034e-01,(64:1.097580e-01,(((20:1.798069e-03,(((65:2.233884e-03,21:1.421893e-02):5.162477e-03,(22:5.609566e-02,54:1.268749e-02):1.367527e-03):1.196177e-02,19:3.334678e-03):5.488834e-03):3.173659e-03,(4:3.215375e-02,36:1.668880e-02):5.018471e-03):1.759872e-01,(((23:1.876081e-04,25:4.621530e-03):4.328068e-03,24:2.032460e-03):5.138551e-05,5:1.084048e-03):1.962920e-01):2.782863e-02):5.810934e-03):3.132835e-02,((55:1.905687e-03,56:4.263495e-03):8.026489e-02,(18:3.820099e-01,((57:3.993992e-03,9:1.295326e-03):1.622784e-01,(66:6.879665e-02,((8:9.389501e-04,6:2.148703e-03):8.674159e-03,7:1.127687e-01):6.475339e-02):2.142224e-02):9.919803e-02):2.998872e-02):2.882731e-02):1.353042e-02,(((94:1.684580e-01,((88:1.973176e-02,(89:3.613386e-03,87:1.167249e-01):2.344956e-02):1.483787e-01,((91:4.957922e-03,93:1.784017e-03):5.977411e-04,92:4.322621e-03):4.615588e-02):3.967803e-02):2.945285e-02,95:4.390277e-02):6.778693e-02,((96:1.633886e-02,97:6.265967e-03):2.246168e-01,(((100:1.977572e-02,99:2.312468e-03):1.094134e-02,101:1.493280e-02):6.433946e-02,98:1.163565e-02):3.728317e-02):8.237750e-02):2.795403e-01):3.233343e-02):1.369112e-02):4.062359e-02):3.934293e-02):2.250189e-01):1.431321e-01,((49:3.263580e-01,50:1.316519e-01):2.735601e-01,(48:8.977072e-03,47:2.837591e-03):1.516311e+00):2.369364e-01):2.228119e-01,(2:3.965665e-01,3:4.163910e-01):1.768063e-01,1:3.190370e-01);
   tree gen.17000 = [&U] (((((53:8.629408e-02,52:4.042331e-02):3.551477e-01,(((((81:9.386694e-03,80:3.312964e-02):4.931339e-02,((83:7.537315e-03,84:3.804832e-02):9.349367e-02,82:1.144894e-02):9.164931e-02):1.771803e-02,85:1.246930e-01):2.066663e-01,79:3.495420e-01):3.057700e-02,((((75:1.003800e-01,76:1.540307e-02):5.956493e-02,(74:1.938275e-02,45:1.848162e-02):1.408591e-01):2.285859e-02,(42:9.992085e-02,(78:2.567814e-02,(44:1.537563e-03,43:3.757162e-04):5.358838e-02):1.246723e-01):5.766364e-02):4.580994e-02,(77:2.565543e-02,46:1.112336e-01):4.114213e-02):4.061674e-02):4.016628e-02):2.046428e-01,(((((73:4.769386e-01,((41:3.510821e-01,(40:1.451773e-01,(71:1.538337e-01,72:8.519565e-02):1.160094e-01):1.265716e-01):1.030422e-01,(38:9.729935e-04,39:1.745027e-03):6.174801e-01):1.139175e-01):2.937385e-01,(31:1.519845e-01,(30:1.084519e-02,67:8.048524e-03):1.524610e-01):1.207472e-01):3.595065e-02,((70:1.327881e-02,69:9.897095e-03):2.573947e-02,37:1.829522e-03):5.007280e-01):4.978643e-02,68:2.875626e-01):3.219870e-02,(90:2.303686e-01,((((((28:8.918539e-02,60:1.667233e-04):1.412166e-01,(13:1.068479e-01,(17:3.421582e-03,(51:4.557949e-03,(16:1.573111e-03,15:4.230438e-03):1.564313e-03):7.826512e-03):1.351276e-01):4.895035e-02):2.302824e-02,(14:1.606962e-01,((62:1.300918e-02,61:2.361471e-02):1.219142e-02,86:3.133484e-01):1.805538e-01):3.841757e-02):5.917882e-03,58:1.688916e-02):5.089327e-02,(59:9.188767e-02,((11:2.421761e-03,26:1.251041e-02):9.438100e-04,12:4.295569e-03):1.069166e-01):3.622866e-02):7.966240e-02,(((((29:2.084751e-01,(((20:2.697168e-03,(((21:2.836154e-03,(65:4.900772e-03,22:4.934105e-02):9.658044e-03):6.204608e-03,54:3.435625e-02):9.041274e-03,19:3.356851e-03):6.190072e-03):5.350653e-03,(4:3.236754e-02,36:1.679977e-02):1.895487e-03):1.771573e-01,(((23:4.916683e-04,24:3.111680e-03):2.219582e-05,5:1.542986e-03):2.843410e-04,25:3.134610e-03):2.001717e-01):2.919700e-02):7.792789e-03,64:1.152509e-01):3.033617e-02,((55:4.349447e-04,56:5.085839e-03):7.079352e-02,(18:3.845499e-01,((57:1.089372e-02,9:1.360945e-03):1.445091e-01,(66:8.432549e-02,((8:6.425355e-04,6:6.922382e-03):8.209505e-03,7:1.298547e-01):3.297747e-02):4.091805e-02):9.985761e-02):2.100348e-02):1.856700e-02):4.916594e-02,((33:6.280829e-03,(32:1.169206e-03,(34:3.413256e-03,35:2.021267e-03):5.108834e-03):3.299161e-04):2.404975e-01,(27:1.672651e-01,(63:9.716225e-03,10:7.671891e-02):8.537471e-02):1.027622e-01):4.476399e-02):3.400070e-02,(((94:1.695781e-01,((88:1.236689e-02,(89:1.040982e-03,87:1.175010e-01):2.360547e-02):1.493652e-01,(92:4.351362e-03,(91:1.889948e-03,93:7.418281e-04):1.768456e-03):4.584069e-02):6.479115e-02):2.449080e-02,95:6.362050e-02):6.823765e-02,((96:1.644750e-02,97:5.174527e-02):1.606327e-01,(101:3.122133e-02,(98:6.839754e-03,(100:1.990721e-02,99:6.508774e-03):3.346999e-02):7.005916e-02):3.603074e-02):7.547081e-02):2.813989e-01):9.563099e-03):8.354303e-03):3.960452e-02):1.617683e-01):1.632746e-01,((49:3.285280e-01,50:1.325273e-01):2.753790e-01,(48:1.284121e-02,47:2.948604e-03):1.539860e+00):3.019539e-01):2.242934e-01,(2:3.992033e-01,3:4.191596e-01):1.249111e-01,1:3.211583e-01);
   tree gen.18000 = [&U] (((((53:9.200174e-02,52:4.309699e-02):3.786379e-01,(((((81:1.633816e-02,80:1.497896e-02):4.457972e-02,((83:8.035848e-03,84:4.056491e-02):9.967753e-02,82:1.220619e-02):1.200850e-01):4.658283e-02,85:1.498187e-01):2.113870e-01,79:3.726614e-01):2.241568e-02,((((75:1.127615e-01,76:1.642186e-02):1.365381e-01,(74:2.066477e-02,45:1.970403e-02):1.501758e-01):2.437050e-02,(42:6.937266e-02,(78:4.478946e-02,(44:3.112847e-03,43:6.895125e-04):5.713283e-02):1.329183e-01):5.857543e-02):7.758588e-02,(77:3.598611e-02,46:1.037225e-01):3.448107e-02):4.330321e-02):8.498156e-02):1.749000e-01,(((((70:1.415710e-02,69:1.156205e-02):2.744193e-02,37:3.626629e-03):5.338472e-01,((73:5.230701e-01,((((71:4.849376e-02,72:2.211868e-01):9.063669e-02,41:3.743034e-01):1.335338e-01,40:1.065091e-01):1.147052e-01,(38:1.136175e-03,39:4.710508e-03):6.583214e-01):5.611923e-02):3.131669e-01,(31:1.620370e-01,(30:1.459049e-02,67:8.580870e-03):1.555132e-01):1.287337e-01):1.471326e-02):4.358078e-02,68:3.065825e-01):3.432838e-02,(90:2.456056e-01,((((94:1.646936e-01,((88:4.200952e-02,(89:1.271275e-03,87:1.298731e-01):2.786900e-02):1.592446e-01,((91:1.765862e-03,92:4.590322e-03):8.176831e-03,93:5.174782e-03):6.126971e-02):8.127523e-02):1.382204e-02,95:3.845792e-02):5.527741e-02,((96:1.049545e-02,97:3.031183e-02):8.086413e-02,((98:7.413665e-03,(100:2.570103e-02,99:6.939277e-03):3.568376e-02):2.939494e-02,101:3.171997e-02):8.880915e-02):8.046261e-02):2.129906e-01,(((64:1.228738e-01,((29:1.259991e-01,(((4:5.409724e-02,(20:1.586808e-03,((65:1.710577e-03,((21:8.220299e-04,22:5.152744e-02):1.367326e-02,54:1.038513e-02):6.987976e-03):6.878004e-04,19:3.429559e-03):1.022184e-02):3.886056e-03):2.091227e-03,36:1.794230e-02):1.546894e-01,(((23:4.515911e-04,5:5.529390e-04):7.095592e-04,25:3.218634e-03):2.269305e-05,24:1.142242e-03):2.035084e-01):3.106593e-02):3.644686e-02,((55:3.231792e-03,56:1.726630e-03):1.419684e-01,(18:4.099848e-01,((57:5.723207e-03,9:8.037997e-04):1.540672e-01,(66:6.021190e-02,((8:7.582227e-04,6:4.014567e-03):1.210184e-02,7:1.384436e-01):4.274867e-02):6.029253e-02):1.402836e-01):1.150579e-02):1.698770e-02):6.843438e-02):5.241788e-02,(((33:2.729213e-03,(34:1.889245e-03,35:3.074165e-03):1.068882e-03):6.640134e-03,32:1.340960e-03):2.499082e-01,(27:1.783283e-01,(63:1.059731e-02,10:8.179325e-02):8.745825e-02):1.095591e-01):4.772477e-02):3.536126e-02,(((((28:9.508429e-02,60:1.280266e-03):1.466487e-01,(13:1.139150e-01,(17:5.981108e-03,(51:2.420677e-03,(16:3.594841e-04,15:4.426432e-03):2.519277e-03):9.019267e-03):1.440653e-01):1.544616e-02):2.710856e-02,(14:1.713250e-01,((62:8.903962e-03,61:2.761163e-02):3.859727e-03,86:3.340739e-01):1.924960e-01):4.095859e-02):1.235461e-02,58:1.800624e-02):1.617850e-02,(59:8.814744e-02,(11:2.581941e-03,(26:1.563185e-02,12:4.588956e-03):3.403194e-03):1.139174e-01):3.771089e-02):8.433834e-02):1.514943e-03):6.320007e-03):3.216405e-02):1.724680e-01):2.104076e-01,((49:3.502575e-01,50:1.415153e-01):4.113224e-01,(48:5.627561e-03,47:3.887833e-03):1.641710e+00):2.456384e-01):2.391286e-01,(2:4.256074e-01,3:4.869170e-01):1.331729e-01,1:3.424004e-01);
   tree gen.19000 = [&U] (((((53:8.084817e-02,52:4.268804e-02):3.750450e-01,(((((81:1.136558e-02,80:2.388122e-02):3.116778e-02,((83:2.259225e-02,84:4.017999e-02):9.873169e-02,82:3.052777e-03):1.239218e-01):4.614081e-02,85:1.483971e-01):2.093811e-01,79:3.796859e-01):4.287066e-02,((77:3.999099e-02,(((75:1.116915e-01,76:1.661214e-02):1.352425e-01,(74:2.046868e-02,45:1.951706e-02):1.059248e-01):2.018027e-02,(42:6.871438e-02,(78:4.436446e-02,(44:2.467092e-03,43:6.829697e-04):5.659069e-02):1.186251e-01):6.461298e-02):5.868619e-02):3.397411e-03,46:1.076838e-01):8.027077e-02):9.308247e-02):1.450032e-01,((90:2.432751e-01,(((94:1.631308e-01,((88:4.161090e-02,(89:1.865557e-03,87:1.286408e-01):2.760456e-02):1.551199e-01,(91:1.656148e-03,(93:3.045857e-03,92:9.524776e-03):7.289095e-03):6.010794e-02):4.940365e-02):1.001308e-02,95:5.586830e-02):1.092239e-01,((96:1.039586e-02,97:6.119314e-02):9.627910e-02,((100:2.545716e-02,99:1.507770e-02):4.523950e-02,(98:2.459168e-02,101:1.411030e-02):1.022348e-02):1.115907e-01):7.969910e-02):4.155448e-02):1.564056e-01,((((64:1.217079e-01,((33:4.692216e-03,(32:1.273088e-03,(34:1.236707e-03,35:3.065567e-03):6.855719e-04):7.698942e-04):2.475368e-01,(27:1.766362e-01,(63:1.049676e-02,10:8.101712e-02):1.113857e-01):5.624673e-02):1.313150e-02):3.683282e-02,((29:2.320329e-01,((((20:4.605263e-03,(((21:1.084096e-02,54:7.933686e-03):1.563075e-02,22:5.103850e-02):5.914277e-03,(19:6.802996e-03,65:5.084077e-03):3.765852e-03):9.702919e-03):1.580884e-03,4:5.358391e-02):2.073975e-03,36:2.959083e-02):1.601347e-01,((23:1.196790e-04,24:8.518751e-04):6.588306e-04,(5:4.664812e-04,25:1.875382e-03):9.086265e-04):1.735898e-01):3.290718e-02):3.610102e-02,((55:2.979072e-03,56:4.317693e-03):1.008594e-01,(18:4.060945e-01,((57:1.059520e-02,9:1.142102e-03):1.801839e-01,(66:1.189472e-01,((8:1.036802e-04,6:2.960260e-03):1.198701e-02,7:1.371299e-01):7.854412e-02):2.812944e-02):1.079703e-01):6.537057e-03):5.252586e-02):4.749215e-02):3.502572e-02,(((((28:9.418204e-02,60:1.385708e-03):2.210542e-01,(13:1.128341e-01,(17:4.107654e-03,(51:6.047618e-04,(16:3.560730e-04,15:4.384430e-03):3.271941e-03):1.827789e-03):1.426982e-01):1.529959e-02):2.685133e-02,(14:1.696993e-01,(86:3.292486e-01,(62:1.836847e-03,61:1.678391e-02):7.088849e-03):1.310772e-01):7.657567e-03):1.470055e-02,58:4.535590e-02):2.310619e-02,(59:8.731101e-02,((26:1.565256e-02,11:5.897429e-03):1.453198e-03,12:4.342077e-03):1.543550e-01):3.312120e-02):1.288367e-02):4.646455e-02,((((70:1.402276e-02,69:1.145234e-02):4.029806e-02,37:4.218988e-03):5.844368e-01,((73:5.987041e-01,(((71:4.234807e-02,72:1.697559e-01):9.883160e-02,41:1.360596e-01):1.322667e-01,(40:1.054984e-01,(38:1.127469e-03,39:4.665810e-03):6.725214e-01):1.736979e-01):6.706238e-02):3.101953e-01,(31:1.473090e-01,(30:3.305880e-02,67:8.499446e-03):1.447884e-01):1.275121e-01):2.394912e-02):4.932281e-02,68:3.585140e-01):4.310904e-02):2.522802e-02):1.708315e-01):2.403534e-01,((49:3.469339e-01,50:1.401725e-01):4.074194e-01,(48:1.211289e-02,47:3.850942e-03):1.626131e+00):2.433076e-01):2.198375e-01,(2:4.215688e-01,3:4.822967e-01):1.319093e-01,1:3.391514e-01);
   tree gen.20000 = [&U] (((((53:6.494152e-02,52:8.308047e-02):3.096696e-01,(((((81:7.288896e-03,80:2.224506e-02):1.463102e-02,((83:6.781010e-03,84:3.742715e-02):9.196732e-02,82:9.377463e-03):1.154316e-01):8.825492e-02,85:1.109709e-01):1.643883e-01,79:3.536726e-01):3.993347e-02,((77:2.860864e-02,(((75:1.040392e-01,76:5.114127e-03):1.259767e-01,(74:1.484141e-02,45:4.581245e-02):9.618016e-02):1.651655e-02,(42:6.400658e-02,(78:1.259042e-02,(44:1.242732e-03,43:6.361776e-04):4.761382e-02):1.104978e-01):6.091898e-02):7.225840e-02):5.841118e-03,46:1.616163e-01):7.477121e-02):8.670514e-02):1.350687e-01,((90:2.266076e-01,((((88:3.876002e-02,(89:6.270812e-03,87:9.566525e-02):1.400340e-02):1.649820e-01,(92:8.625898e-03,(93:5.486354e-03,91:3.172003e-04):7.284332e-03):5.446622e-02):4.853285e-02,(94:1.585712e-01,95:1.065959e-01):1.007902e-02):7.141897e-02,((96:9.683612e-03,97:6.429953e-02):7.794097e-02,((100:2.358630e-02,99:1.404468e-02):6.694334e-02,(98:5.761986e-03,101:1.491952e-02):2.378506e-02):1.039453e-01):7.050994e-02):1.335546e-01):9.273892e-02,(((((33:2.137183e-03,(32:2.949345e-03,(34:3.808536e-03,35:5.610461e-03):4.050772e-03):7.125780e-04):1.893519e-01,(27:1.253331e-01,((63:1.944820e-03,10:7.546642e-02):2.699103e-02,64:1.221628e-01):7.134946e-02):6.836383e-02):3.430930e-02,((18:3.782719e-01,((57:1.948880e-02,9:1.324845e-03):1.678390e-01,(66:8.623632e-02,((8:1.042962e-03,6:1.458864e-03):9.042250e-03,7:1.277348e-01):1.842869e-02):5.527521e-02):1.005730e-01):3.606916e-02,((55:2.774968e-03,56:2.699482e-03):9.394928e-02,(29:2.161357e-01,((36:2.061556e-02,(4:5.000896e-02,(((19:2.050893e-03,22:4.531346e-02):6.072064e-03,(65:2.779547e-03,(21:1.090629e-02,54:4.448832e-03):7.732402e-03):6.266429e-03):9.109331e-03,20:3.959490e-03):2.448093e-03):7.216484e-04):1.439866e-01,((25:1.265065e-03,23:5.018271e-05):2.902881e-04,(5:4.472600e-04,24:1.572392e-03):6.302935e-05):1.684295e-01):2.773679e-02):2.577342e-02):1.355984e-02):4.423834e-02):3.259452e-02,(((((28:8.772938e-02,60:2.763097e-03):1.821279e-01,(13:1.051035e-01,(51:5.884774e-04,((16:2.577352e-04,15:4.014643e-03):2.527251e-03,17:4.948146e-03):2.175915e-03):1.329216e-01):3.760055e-02):1.239703e-02,(14:9.905540e-02,((86:3.137312e-01,61:6.586327e-03):1.603985e-02,62:4.752991e-03):1.240149e-01):8.185463e-02):2.140085e-02,58:9.909810e-03):2.679161e-02,(59:8.530075e-02,(12:3.921749e-03,(11:9.367996e-03,26:1.485161e-02):9.697131e-04):1.336994e-01):2.397933e-02):1.076966e-02):4.328114e-02,((((70:3.608334e-03,69:4.546292e-02):1.574991e-02,37:3.534519e-03):5.443955e-01,((73:5.576853e-01,(((71:1.012929e-01,72:1.581254e-01):9.206038e-02,41:7.678747e-02):1.827807e-01,(40:1.857975e-01,(38:1.050223e-03,39:2.897440e-03):6.264451e-01):1.421663e-01):1.096618e-01):2.889430e-01,(31:1.372165e-01,(30:8.391465e-03,67:7.917126e-03):1.345135e-01):1.222034e-01):2.395152e-02):4.218536e-02,68:3.339512e-01):4.015552e-02):2.023305e-02):2.217860e-01):1.643546e-01,((49:3.477317e-01,50:1.305689e-01):3.586705e-01,(48:7.797065e-03,47:1.702465e-03):1.353531e+00):2.266379e-01):2.047759e-01,(2:3.926860e-01,3:3.928316e-01):8.937810e-02,1:3.159152e-01);
   tree gen.21000 = [&U] (((((53:8.312894e-02,52:3.038055e-02):3.095537e-01,(((((81:1.185500e-02,80:1.054597e-02):4.312234e-02,((83:7.812390e-03,84:4.527028e-02):9.193290e-02,82:7.516841e-03):6.829989e-02):5.923657e-02,85:1.109293e-01):1.643268e-01,79:3.535402e-01):1.003356e-01,((((75:1.040003e-01,76:5.112213e-03):1.259295e-01,(74:1.483586e-02,45:5.090250e-02):9.614417e-02):3.512312e-02,(42:7.133667e-02,(78:9.986247e-03,(44:1.577906e-03,43:6.825870e-04):1.016707e-01):1.044717e-01):5.210970e-02):6.909180e-02,(77:3.260302e-02,46:1.145769e-01):1.921485e-02):7.648690e-02):8.667269e-02):1.350181e-01,((90:2.265228e-01,((((88:3.874552e-02,(89:9.767123e-03,87:1.049520e-01):6.757170e-03):2.264206e-01,((93:4.952595e-03,91:3.170816e-04):6.764220e-03,92:3.369866e-03):5.486637e-02):4.851468e-02,(94:1.369418e-01,95:7.424158e-02):1.074288e-02):3.255328e-02,((96:6.178643e-03,97:1.024532e-01):9.773662e-02,(101:4.067234e-03,((100:1.155693e-02,99:3.562039e-03):5.555980e-02,98:4.287606e-02):5.119794e-03):8.663890e-02):7.048355e-02):1.335046e-01):6.300342e-02,((((((34:3.028068e-03,35:5.608362e-03):4.049256e-03,(32:7.942966e-04,33:1.107486e-03):7.679303e-03):1.892810e-01,(27:1.450760e-01,((63:2.932772e-03,10:7.114924e-02):4.531831e-02,64:4.251733e-02):5.659304e-02):8.750500e-02):3.080355e-02,((55:2.444361e-03,56:2.698472e-03):1.377671e-01,(((57:5.058961e-03,9:2.704576e-03):1.677762e-01,(66:8.620405e-02,((8:5.784232e-04,6:1.458318e-03):6.814097e-03,7:1.276870e-01):2.624578e-02):5.525453e-02):1.005353e-01,(18:3.781303e-01,(29:1.840563e-01,((36:2.060784e-02,((4:3.947672e-02,20:3.877051e-03):2.159329e-03,(19:2.067709e-03,((22:4.477560e-02,21:3.360161e-03):1.817489e-02,(54:1.416358e-02,65:6.418672e-03):1.429724e-02):6.413508e-03):9.022016e-03):1.230177e-03):1.346956e-01,(((5:7.425257e-04,24:5.327706e-04):1.847903e-03,23:6.648419e-05):1.610263e-04,25:1.304350e-03):1.374501e-01):6.678306e-02):1.246121e-02):3.605566e-02):4.513661e-02):3.145288e-02):3.846606e-02,((((28:4.942794e-02,60:7.049023e-03):1.820597e-01,((13:1.060709e-01,((51:2.179736e-03,17:7.472682e-03):4.708921e-04,(16:1.036678e-04,15:4.013140e-03):2.449702e-03):1.270670e-01):2.828135e-02,(14:9.901833e-02,(86:3.011860e-01,(61:2.663107e-03,62:2.174319e-03):7.438386e-03):1.324626e-01):1.261556e-01):1.120534e-02):3.331385e-02,58:2.304966e-02):3.051131e-02,(59:1.245261e-01,(12:1.124665e-03,(26:1.063631e-02,11:4.136275e-03):8.951567e-04):1.442541e-01):6.488488e-03):2.631130e-02):4.366739e-02,((((70:3.606983e-03,69:4.544590e-02):4.185941e-02,37:3.650364e-02):5.441917e-01,((73:5.126059e-01,(((71:1.012550e-01,72:1.333332e-01):8.591723e-02,41:8.630922e-02):1.974395e-01,(40:1.857280e-01,(38:1.049830e-03,39:1.572596e-03):6.058676e-01):1.384847e-01):1.096208e-01):3.151438e-01,(31:1.371651e-01,(30:8.388324e-03,67:7.914163e-03):1.344631e-01):1.221577e-01):4.180823e-02):2.419577e-02,68:3.338263e-01):5.624446e-02):1.191739e-02):2.217030e-01):1.417771e-01,((49:3.476015e-01,50:1.305200e-01):3.567655e-01,(48:7.794147e-03,47:9.548840e-04):1.353025e+00):2.265531e-01):2.051130e-01,(2:3.962092e-01,3:4.807800e-01):8.934465e-02,1:3.157970e-01);
   tree gen.22000 = [&U] (((((53:1.290958e-01,52:6.765005e-02):3.109651e-01,(((((81:1.205194e-02,80:1.078416e-02):5.748266e-02,85:1.134349e-01):2.462939e-02,((83:2.534612e-02,84:4.629278e-02):9.400935e-02,82:7.686621e-03):1.126354e-01):1.680383e-01,79:3.615255e-01):1.026018e-01,((((75:1.063493e-01,76:5.227680e-03):1.287738e-01,(74:1.517095e-02,45:1.609940e-02):9.831574e-02):2.606354e-02,(42:7.294792e-02,(78:4.745861e-02,(44:1.613546e-03,43:9.039800e-04):1.039671e-01):7.654069e-02):6.687126e-02):7.932096e-02,(77:4.105609e-03,46:1.171648e-01):4.657613e-02):9.019648e-02):8.863033e-02):1.359362e-01,((90:1.844464e-01,((95:7.591845e-02,(94:1.400348e-01,((88:1.557797e-02,(89:4.168301e-03,87:1.073225e-01):2.445226e-02):2.315347e-01,((93:3.398405e-03,91:2.277447e-03):1.673439e-03,92:2.417245e-04):1.155885e-01):4.961047e-02):1.726516e-02):5.573693e-02,((96:2.381848e-02,97:1.047672e-01):1.049431e-01,(101:9.658810e-03,(98:7.155047e-02,(100:2.342383e-03,99:3.642494e-03):2.315030e-02):3.761154e-02):1.171075e-01):7.207553e-02):1.365200e-01):6.442645e-02,((((((57:2.123960e-03,9:5.578578e-03):1.715657e-01,(66:8.815110e-02,((8:7.467535e-04,6:1.491257e-03):4.618122e-03,7:1.305710e-01):1.869140e-02):7.243359e-02):1.028061e-01,(18:3.866710e-01,(29:1.882135e-01,(((20:2.522304e-03,(19:1.122240e-03,((22:3.814964e-02,21:4.974338e-03):1.816634e-02,(54:1.243493e-02,65:3.798950e-03):3.626532e-03):6.558368e-03):9.225792e-03):2.130198e-03,(4:3.247409e-02,36:2.107330e-02):4.448209e-03):1.377380e-01,(((5:4.007272e-04,24:1.153891e-03):1.182144e-03,25:2.669175e-03):4.758841e-04,23:5.288940e-04):1.405546e-01):5.896524e-02):6.712318e-03):4.173907e-02):5.371389e-02,((55:5.331611e-03,56:4.194313e-03):1.408788e-01,(((32:8.452496e-04,(34:3.096462e-03,35:2.148181e-03):3.321028e-03):1.826182e-04,33:2.047941e-03):2.671346e-01,(27:1.483528e-01,((63:2.999013e-03,10:1.931637e-02):6.499996e-02,64:4.347765e-02):3.786487e-02):8.948144e-02):2.567992e-02):1.557399e-02):5.003576e-02,(((12:2.104047e-03,26:1.116665e-02):8.578923e-04,11:4.177557e-03):1.532081e-01,(((((13:1.084667e-01,(17:7.994838e-03,((16:7.972833e-04,15:4.103783e-03):1.178763e-03,51:6.913807e-03):1.718864e-03):1.294589e-01):2.892013e-02,(28:7.800782e-02,60:7.208236e-03):1.861718e-01):2.046296e-02,58:2.561020e-02):3.406630e-02,(14:1.012548e-01,(86:3.079887e-01,(61:8.779107e-03,62:2.811008e-03):6.856149e-03):1.849437e-01):7.749014e-02):4.365587e-02,59:1.273388e-01):6.635041e-03):2.751203e-02):4.942257e-02,((((70:2.460089e-02,69:1.562403e-02):6.752686e-02,37:3.303040e-02):5.564832e-01,68:3.281477e-01):3.578883e-02,((73:5.241840e-01,(((71:1.035420e-01,72:1.252542e-01):5.308730e-02,41:8.825865e-02):2.540238e-01,(40:1.218078e-01,(38:1.073542e-03,39:1.608115e-03):6.195521e-01):1.984376e-01):4.304832e-02):4.597205e-01,(31:1.402632e-01,(30:1.143854e-02,67:2.990449e-03):1.375002e-01):1.249168e-01):2.958687e-02):4.012803e-02):6.258064e-03):2.267105e-01):1.449793e-01,((49:3.554526e-01,50:1.334680e-01):3.648236e-01,(48:7.970191e-03,47:9.764516e-04):1.707392e+00):2.316702e-01):2.137264e-01,(2:3.410539e-01,3:4.560423e-01):8.889817e-02,1:3.535207e-01);
   tree gen.23000 = [&U] (((((53:1.322961e-01,52:3.076715e-02):3.186740e-01,(((85:1.543904e-01,((81:1.397695e-02,80:1.105151e-02):4.161517e-02,((83:3.240266e-02,84:4.744039e-02):1.039791e-01,82:7.877175e-03):1.154277e-01):9.124452e-02):2.517147e-01,79:3.704878e-01):4.471990e-02,((((75:1.077818e-01,76:9.987026e-03):1.319662e-01,(74:1.420819e-02,45:3.057287e-02):1.064659e-01):3.714723e-02,(42:7.475632e-02,(78:4.456779e-02,(44:1.653546e-03,43:9.179582e-04):5.566999e-02):7.894582e-02):6.852902e-02):7.195438e-02,(77:1.536849e-02,46:1.200693e-01):2.656465e-02):8.881734e-02):9.082751e-02):1.393061e-01,(((((((57:2.176614e-03,9:4.097159e-03):1.758189e-01,(66:5.254852e-02,((8:7.652658e-04,6:1.528226e-03):5.173942e-03,7:1.338079e-01):4.037428e-02):5.165285e-02):1.361678e-01,(((((20:2.584833e-03,((65:8.832078e-03,19:8.477961e-04):3.585095e-03,(54:1.231715e-02,(21:5.650271e-03,22:3.806516e-02):1.794803e-02):2.077957e-03):9.454502e-03):2.183006e-03,(4:3.327913e-02,36:2.159572e-02):5.663215e-03):1.411525e-01,((25:3.929659e-03,(5:9.671234e-04,23:1.082558e-03):3.280017e-05):8.168470e-04,24:3.008804e-04):1.473013e-01):3.323861e-02,18:3.962567e-01):2.340896e-02,29:1.560908e-01):2.171460e-02):5.504547e-02,((55:3.484435e-03,56:4.298291e-03):1.443713e-01,((((35:1.999627e-03,34:8.631700e-04):4.193197e-03,32:1.003656e-03):1.882471e-03,33:1.547406e-03):2.737570e-01,(27:1.675776e-01,((63:2.526338e-03,10:1.979522e-02):6.661133e-02,64:4.455548e-02):3.880355e-02):7.486458e-02):3.795074e-02):5.420526e-03):3.867472e-02,(((((13:9.908272e-02,(((16:8.170483e-04,15:4.893822e-03):3.080424e-03,51:7.311733e-03):5.653720e-04,17:8.193033e-03):1.387124e-01):4.369843e-02,(28:6.099491e-02,60:6.319655e-03):1.944020e-01):2.097024e-02,58:3.530553e-02):2.810355e-02,(14:1.037650e-01,(86:3.156239e-01,(61:1.677526e-03,62:3.477610e-03):1.317181e-02):1.895286e-01):7.941115e-02):3.888388e-02,(((12:2.867354e-03,11:4.281120e-03):7.023244e-04,26:1.294559e-02):1.570062e-01,59:1.250496e-01):2.324672e-02):2.950935e-02):5.911087e-02,(90:1.890189e-01,((95:7.780049e-02,(94:1.435063e-01,((88:5.877799e-02,(89:4.271635e-03,87:1.099831e-01):2.092385e-02):1.858025e-01,(91:6.676727e-04,(93:3.640355e-03,92:2.593207e-04):3.310005e-03):3.972670e-02):3.633682e-02):3.640033e-02):4.747876e-02,((96:2.440894e-02,97:1.073644e-01):9.905240e-02,((101:9.685595e-03,(100:8.547959e-03,99:6.792795e-04):4.257896e-02):1.680713e-02,98:1.371567e-02):1.200106e-01):8.397884e-02):1.379751e-01):5.113318e-02):6.202159e-03,(((73:5.371786e-01,(((71:1.061089e-01,72:9.348957e-02):1.765959e-01,41:9.044661e-02):2.603211e-01,(40:1.238010e-01,(38:2.526966e-04,39:1.647981e-03):6.243134e-01):1.554346e-01):1.011323e-01):4.711172e-01,(31:1.632834e-01,(30:1.837924e-02,67:3.064583e-03):1.409089e-01):1.037308e-01):1.044598e-01,(68:3.362826e-01,((70:2.521075e-02,69:2.166027e-02):5.461774e-02,37:3.384923e-02):5.510551e-01):8.994053e-03):2.056397e-02):2.754526e-01):1.485734e-01,((49:3.642644e-01,50:1.367767e-01):3.738677e-01,(48:6.563958e-03,47:2.995618e-03):1.749719e+00):2.374134e-01):2.190247e-01,(2:4.238953e-01,3:4.673477e-01):9.110198e-02,1:3.622846e-01);
   tree gen.24000 = [&U] (((((53:1.238817e-01,52:7.124786e-02):2.984054e-01,(((85:1.445707e-01,((81:6.721945e-03,80:3.885897e-02):3.046163e-02,((83:3.034175e-02,84:4.442304e-02):9.736572e-02,82:1.281996e-02):9.338507e-02):3.214390e-02):1.514340e-01,79:3.469236e-01):1.157738e-01,(((((75:1.066597e-01,76:3.020208e-02):9.815519e-02,(74:2.346907e-02,45:3.478181e-02):9.284910e-02):1.458084e-02,(42:1.199435e-01,(78:4.690596e-02,(44:1.548376e-03,43:8.595732e-04):5.212921e-02):7.392462e-02):6.417036e-02):7.253601e-02,77:2.478671e-02):6.462622e-03,46:1.234450e-01):8.403262e-02):4.628056e-02):1.381678e-01,(((((((35:1.872445e-03,34:3.036184e-04):1.169668e-03,(33:7.698139e-04,32:2.337275e-03):2.053420e-03):2.563452e-01,(27:1.569191e-01,((63:2.365655e-03,10:1.853619e-02):6.237464e-02,64:4.172161e-02):3.633553e-02):7.010296e-02):3.529049e-02,((55:6.773738e-03,56:4.024906e-03):1.351888e-01,(((57:6.875489e-04,9:7.166899e-03):1.646363e-01,(66:9.170575e-02,((8:4.072072e-04,6:4.341581e-03):8.007593e-03,7:1.252973e-01):3.780635e-02):3.413539e-02):1.275071e-01,(((((5:9.437936e-04,(24:4.650432e-04,25:2.877585e-03):2.861800e-03):8.804547e-04,23:4.723211e-04):1.407825e-01,18:3.710535e-01):5.114627e-02,(((20:2.314117e-03,(((65:8.138670e-03,19:9.711199e-04):2.463540e-03,(21:1.442119e-02,22:6.890339e-02):2.353901e-02):3.385517e-03,4:3.219945e-02):5.432825e-04):4.352014e-04,54:1.239229e-02):5.411021e-03,36:2.022216e-02):2.352267e-01):2.119167e-02,29:1.461630e-01):3.986764e-02):7.710201e-02):5.075764e-03):5.617984e-02,(((((13:9.278075e-02,(15:6.278930e-03,((51:6.846684e-03,16:7.176552e-04):1.503194e-03,17:2.155509e-02):4.208588e-04):1.350303e-01):3.323415e-02,(28:4.687134e-02,60:5.917705e-03):1.820374e-01):1.963647e-02,58:4.021758e-02):3.198902e-03,(14:1.544964e-01,(86:2.955492e-01,(61:5.849508e-03,62:6.627849e-05):1.147760e-02):1.248740e-01):6.977661e-02):6.941010e-02,((11:3.335288e-03,(12:1.167158e-03,26:9.202088e-03):1.697279e-03):1.195012e-01,59:1.228869e-01):2.152546e-02):2.763246e-02):5.724539e-02,(90:1.769967e-01,((95:7.285214e-02,(94:1.343789e-01,((88:4.022520e-02,(89:4.405643e-03,87:1.029878e-01):1.959303e-02):1.892619e-01,(91:1.729817e-03,(93:1.659097e-03,92:2.428271e-04):1.292562e-03):3.567204e-02):6.820026e-02):3.408515e-02):4.445896e-02,((96:1.680940e-02,97:5.822076e-02):1.488059e-01,((99:1.422403e-03,(100:6.945138e-03,101:2.164359e-02):2.027354e-02):4.107500e-02,98:4.706650e-02):9.087067e-02):7.629651e-02):1.291994e-01):4.788095e-02):1.521764e-02,(68:3.770160e-01,(((70:9.247862e-03,69:4.112283e-02):3.238628e-02,37:7.775022e-02):5.160063e-01,((73:5.030124e-01,(((71:9.936001e-02,72:1.000780e-01):1.325182e-01,41:9.215416e-02):2.458223e-01,(40:1.159269e-01,(38:2.366243e-04,39:1.158565e-03):5.846051e-01):1.595818e-01):3.650323e-02):4.411526e-01,(31:1.528980e-01,(30:8.039076e-03,67:4.202911e-03):1.269677e-01):9.713324e-02):4.005550e-02):2.079144e-02):2.564915e-02):2.579329e-01):1.391237e-01,((49:2.979365e-01,50:1.280773e-01):3.500885e-01,(48:6.146470e-03,47:5.572871e-03):1.638431e+00):2.223131e-01):1.389025e-01,(2:3.540374e-01,3:4.376229e-01):1.124913e-01,1:2.835227e-01);
   tree gen.25000 = [&U] ((2:3.178997e-01,3:3.990696e-01):1.706593e-01,(((49:3.285447e-01,50:1.042554e-01):3.012447e-01,(47:5.844100e-03,48:5.324576e-03):1.503721e+00):3.296304e-01,(((((69:5.340191e-03,70:3.206590e-02):3.168946e-02,37:1.634129e-02):5.513870e-01,(((67:5.426242e-04,30:5.426227e-03):9.242355e-02,31:2.140118e-01):1.831777e-01,((40:1.518357e-01,(38:9.217416e-04,39:1.889390e-03):5.016503e-01):3.083403e-01,(41:4.070059e-02,((72:1.120205e-01,73:7.108686e-01):7.072250e-02,71:7.772898e-02):1.082459e-01):2.007935e-01):4.405452e-01):7.353588e-02):1.529903e-02,(((58:4.107840e-02,(((59:8.383133e-02,(86:3.239076e-01,(62:3.135833e-03,61:5.263616e-03):2.473992e-03):1.606175e-01):3.751780e-02,(14:2.619349e-01,((((51:1.909536e-03,(15:3.890275e-03,16:2.940044e-04):7.266182e-04):1.704103e-03,17:3.909501e-03):1.623330e-01,13:1.163564e-01):1.800415e-02,(28:4.701585e-02,60:8.827120e-03):2.013064e-01):2.197618e-02):8.245449e-03):2.917575e-02,((26:5.503557e-03,12:7.021113e-04):6.056281e-03,11:1.028576e-02):1.478490e-01):2.128593e-02):1.966201e-02,((((9:4.231274e-03,57:1.348475e-03):1.087928e-01,(66:6.559456e-02,(7:1.233364e-01,(8:3.913389e-04,6:7.641405e-04):2.752706e-03):4.894941e-02):5.872320e-02):1.406596e-01,(((((25:4.306780e-03,5:3.666985e-03):6.373305e-04,(24:4.317413e-03,23:7.490428e-04):1.423320e-03):1.551426e-01,18:2.881808e-01):5.778259e-02,(4:4.746134e-02,(36:2.323049e-02,(20:2.641818e-03,((19:7.355065e-04,(54:1.101155e-02,(65:2.015477e-03,21:3.919279e-03):1.415877e-02):1.729514e-02):4.852308e-03,22:4.928574e-02):3.364249e-03):4.528087e-03):5.714167e-03):1.628709e-01):6.023964e-02,((29:1.273487e-01,(56:4.334685e-04,55:2.262079e-03):6.527792e-02):1.156720e-02,68:3.574040e-01):4.792490e-02):5.778972e-02):3.692183e-02,(((33:4.498314e-03,(35:3.073790e-03,34:2.221823e-03):4.723765e-03):5.409188e-05,32:8.453368e-04):2.871840e-01,(((63:7.077022e-03,10:1.690105e-02):7.361509e-02,64:5.328708e-02):1.834291e-02,27:1.326157e-01):5.164807e-02):5.368382e-02):4.626254e-02):5.954038e-02,(90:2.913024e-01,(((94:1.368961e-01,((92:4.749845e-05,(93:3.907504e-03,91:9.277283e-04):1.688072e-02):9.536538e-02,((89:9.818756e-03,87:9.611603e-02):2.343852e-02,88:5.344800e-02):1.682070e-01):4.157761e-02):1.445529e-02,95:6.491839e-02):9.683388e-02,((96:2.315367e-03,97:4.182188e-02):1.033583e-01,(((99:3.577834e-03,100:1.842922e-02):3.590043e-02,101:4.313532e-02):6.348008e-02,98:1.632795e-02):4.739864e-02):1.345148e-01):8.162052e-02):6.997185e-02):7.376643e-03):2.819689e-01,((53:1.114143e-01,52:5.995796e-02):3.928506e-01,(((((84:5.217204e-02,83:1.885991e-02):9.021508e-02,82:2.767062e-03):9.839869e-02,((80:4.505750e-02,81:3.856521e-03):3.510456e-02,85:2.096476e-01):5.462630e-02):1.890076e-01,79:3.034963e-01):4.325515e-02,(46:8.342970e-02,((((45:2.743267e-02,74:4.555134e-03):1.029350e-01,(75:1.109230e-01,76:2.865762e-02):8.436790e-02):4.362197e-02,(42:8.082723e-02,(78:4.809659e-02,(44:2.717158e-03,43:9.357844e-04):8.884639e-02):9.062350e-02):4.712986e-02):1.007588e-01,77:5.870754e-03):3.997861e-02):7.191453e-02):7.634726e-02):1.481019e-01):2.441768e-01):2.009046e-01,1:3.916336e-01);
   tree gen.26000 = [&U] ((2:3.151241e-01,3:3.955853e-01):1.691693e-01,(((49:3.256762e-01,50:1.470032e-01):2.986146e-01,(47:3.352924e-03,48:5.278087e-03):1.490592e+00):3.267524e-01,(((((69:5.293566e-03,70:1.207389e-02):1.518988e-01,37:8.495592e-02):5.465728e-01,(((67:7.694602e-04,30:5.378851e-03):9.161660e-02,31:2.121432e-01):1.619986e-01,((40:1.505101e-01,(38:6.057977e-04,39:1.630256e-03):4.972704e-01):3.480985e-01,(41:4.269863e-02,((72:1.092204e-01,73:7.046620e-01):5.994591e-03,71:1.105908e-01):1.482754e-01):1.587997e-01):4.084140e-01):9.610946e-02):1.516546e-02,(((58:3.721346e-02,(((14:1.266661e-01,((((51:1.046811e-03,17:4.149676e-03):1.924892e-03,(15:3.761046e-03,16:1.247448e-04):2.591691e-03):1.609157e-01,13:1.153405e-01):1.784696e-02,(28:1.989415e-02,60:8.750051e-03):1.995488e-01):2.232642e-02):2.966085e-02,((26:6.923420e-03,12:3.522369e-04):6.749504e-03,11:1.019596e-02):1.465581e-01):7.125483e-03,(59:1.081394e-01,((61:1.259778e-03,62:2.103140e-03):6.603848e-03,86:3.358094e-01):1.556450e-01):1.673393e-02):3.080460e-02):1.924744e-02,((((9:8.218627e-03,57:7.633653e-03):1.078430e-01,(66:6.502185e-02,(7:1.222595e-01,(8:9.005583e-04,6:7.574688e-04):1.102473e-02):6.513178e-02):3.862218e-02):1.334822e-01,((((((5:8.695411e-04,25:3.677179e-03):8.749834e-04,23:1.369527e-03):4.869008e-03,24:5.609026e-03):1.252232e-01,18:2.856647e-01):8.966338e-02,(4:4.704696e-02,(36:2.581739e-02,((19:7.290847e-04,(65:5.242001e-03,21:1.335365e-02):1.152209e-02):4.809942e-03,((54:4.020624e-02,22:3.998336e-02):1.070668e-02,20:2.430723e-03):3.195345e-03):5.472337e-03):4.926151e-03):1.614489e-01):5.977133e-02,((29:1.262368e-01,(56:4.296839e-04,55:2.138530e-03):6.470798e-02):1.146621e-02,68:3.542835e-01):2.811718e-02):4.559754e-02):4.516590e-02,((((35:3.046953e-03,34:2.092306e-03):4.682522e-03,32:8.379561e-04):1.376183e-04,33:5.793122e-04):2.846766e-01,(((63:7.015232e-03,10:1.675349e-02):5.847819e-02,64:8.555740e-02):1.818276e-02,27:2.250383e-01):8.091280e-02):4.940749e-02):1.985701e-02):5.902053e-02,(90:2.425295e-01,(((94:1.357009e-01,(((92:3.847166e-05,93:2.441006e-03):9.807636e-03,91:7.146003e-04):9.802486e-02,((89:7.331743e-04,87:9.527684e-02):1.493422e-02,88:1.913552e-02):1.667384e-01):4.121460e-02):1.432908e-02,95:6.435159e-02):5.428433e-02,((96:1.213892e-02,97:3.764093e-02):8.798602e-02,(98:2.042908e-02,(101:4.743490e-02,(99:1.912676e-03,100:2.798166e-02):3.612884e-02):8.852566e-04):1.104646e-01):1.333404e-01):1.384179e-01):9.343199e-02):3.963664e-02):2.795070e-01,((53:1.481755e-01,52:5.943447e-02):3.997974e-01,(((((84:5.171653e-02,83:4.898733e-02):5.803550e-02,82:2.742902e-03):9.753958e-02,((80:1.992994e-02,81:1.525589e-03):1.656810e-02,85:2.078172e-01):5.414936e-02):1.313785e-01,79:3.008465e-01):5.101740e-02,((46:8.311383e-02,77:1.177973e-03):4.103654e-02,(((45:1.676548e-02,74:4.515363e-03):1.020363e-01,(75:1.099545e-01,76:2.840741e-02):4.927407e-02):4.717212e-02,(42:8.012153e-02,(78:4.767665e-02,(44:2.553110e-03,43:1.458308e-03):8.807067e-02):8.983227e-02):4.503352e-02):5.908933e-02):7.128665e-02):7.568067e-02):1.468088e-01):2.420449e-01):2.294959e-01,1:3.882143e-01);
   tree gen.27000 = [&U] ((2:3.314130e-01,3:4.160331e-01):1.617715e-01,(((49:3.425105e-01,50:1.546018e-01):3.140500e-01,(47:1.443543e-02,48:3.334891e-03):1.567641e+00):3.436423e-01,((((((67:3.491540e-04,30:5.656884e-03):9.635228e-02,31:2.231089e-01):1.703723e-01,((40:1.582899e-01,(38:6.371115e-04,39:2.124083e-03):5.229744e-01):3.660918e-01,(41:9.356880e-02,((72:1.148661e-01,71:1.201777e-01):6.304452e-03,73:7.410861e-01):1.559398e-01):1.670081e-01):4.982201e-01):9.496630e-02,(((58:3.913703e-02,((((26:7.281293e-03,11:4.606161e-03):6.361185e-03,12:1.055291e-03):1.468864e-01,(59:1.137291e-01,((61:1.320659e-03,62:2.211852e-03):8.785077e-03,86:3.531674e-01):1.636903e-01):6.262111e-03):2.688616e-02,(14:1.332135e-01,((((15:3.442000e-03,16:1.005589e-04):6.276705e-04,(51:2.548908e-03,17:1.484264e-02):2.177073e-03):1.692334e-01,13:1.213025e-01):4.359573e-02,(28:3.508312e-02,60:2.760965e-03):2.098635e-01):4.023285e-02):5.608918e-02):1.682652e-02):2.024234e-02,((((9:1.081170e-02,57:8.028238e-03):1.134174e-01,(66:6.838284e-02,(7:1.123167e-01,(8:5.637646e-04,6:7.128938e-04):4.985096e-03):6.090883e-02):5.337359e-02):1.403819e-01,((((25:2.759836e-03,(23:1.372218e-03,(5:2.972192e-04,24:5.898958e-03):6.805182e-05):2.862445e-03):1.279969e-01,18:3.004307e-01):9.343111e-02,(4:2.894376e-02,(36:2.964720e-02,((54:2.043040e-02,20:7.080750e-04):1.393544e-03,(22:5.930550e-02,((65:5.534125e-03,21:1.404390e-02):1.023097e-02,19:2.540055e-03):7.180181e-03):2.050612e-03):7.955051e-03):1.514197e-03):1.949574e-01):2.404365e-02,((29:1.443462e-01,(56:5.755988e-04,55:1.184778e-03):6.805275e-02):8.428837e-03,68:3.609252e-01):2.806567e-02):4.255118e-02):4.750054e-02,(((33:5.328366e-04,(35:2.198102e-03,34:2.200457e-03):5.426950e-03):1.331188e-03,32:2.210574e-03):1.971099e-01,(((63:7.377851e-03,10:5.796257e-03):5.634873e-02,64:8.997987e-02):7.831331e-02,27:2.366706e-01):5.867678e-02):4.524916e-02):7.425093e-02):6.207131e-02,(90:2.550658e-01,(((94:1.427153e-01,(((92:5.389996e-05,91:1.592180e-03):2.194962e-03,93:2.567182e-03):5.786609e-02,((89:2.685789e-03,87:1.266628e-01):1.592533e-02,88:3.988894e-02):1.753572e-01):5.311683e-02):1.818405e-02,95:6.062241e-02):7.734418e-02,((96:1.276638e-02,97:2.699848e-02):1.295393e-01,(((99:7.856991e-04,100:1.737555e-02):3.100857e-02,98:1.808650e-02):6.658029e-02,101:4.988681e-02):4.894732e-02):9.979268e-02):1.057716e-01):7.137612e-02):1.964267e-02):2.666240e-02,((69:1.477121e-02,70:1.269800e-02):1.597504e-01,37:6.468824e-02):5.748253e-01):1.777333e-01,((53:1.558347e-01,52:6.250665e-02):4.054462e-01,(((((84:5.340860e-02,83:2.209392e-02):4.093351e-02,82:6.621365e-03):8.065862e-02,((80:2.096012e-02,81:1.266061e-02):1.762833e-02,85:2.185593e-01):6.252660e-02):1.449282e-01,79:3.156806e-01):5.365449e-02,((46:8.741000e-02,77:1.340431e-03):4.315772e-02,(((45:1.763210e-02,74:4.748763e-03):1.232238e-01,(75:1.156381e-01,76:1.658045e-02):5.182105e-02):1.957526e-02,(42:8.426303e-02,(78:5.014107e-02,(44:1.467428e-03,43:8.234240e-04):9.262306e-02):9.447571e-02):4.736131e-02):9.073617e-02):9.047409e-02):5.867916e-02):1.543973e-01):2.545563e-01):2.413586e-01,1:3.823777e-01);
   tree gen.28000 = [&U] ((2:3.382373e-01,3:4.246000e-01):1.822406e-01,(((49:3.495634e-01,50:1.577853e-01):3.567916e-01,(47:5.593939e-03,48:3.403562e-03):1.599921e+00):2.674617e-01,(((((((67:1.199751e-03,30:1.402379e-02):7.617784e-02,31:2.277031e-01):1.479648e-01,((40:1.762525e-01,(38:8.437651e-04,39:4.533660e-03):5.337434e-01):3.736303e-01,(41:9.549554e-02,((72:1.172314e-01,71:1.668722e-01):4.759530e-02,73:7.563464e-01):1.214895e-01):1.704471e-01):5.084793e-01):4.054218e-02,((69:6.863743e-03,70:1.809050e-02):1.630400e-01,37:6.602028e-02):5.866619e-01):2.850565e-02,((58:3.994293e-02,((((26:4.013456e-03,12:1.305712e-03):1.190718e-03,11:6.209123e-03):1.499110e-01,(59:7.733196e-02,(86:3.600147e-01,(61:6.777403e-03,62:1.743737e-03):1.270896e-02):1.670610e-01):4.133641e-03):3.224159e-02,(14:1.359566e-01,((((15:3.512877e-03,16:3.364834e-04):6.405953e-04,(51:7.588763e-03,17:1.223531e-02):2.221903e-03):1.727183e-01,13:1.238003e-01):4.449344e-02,(28:4.028861e-02,60:3.996892e-03):2.211195e-01):4.030664e-02):5.724415e-02):2.258285e-02):2.065917e-02,((((9:1.103433e-02,57:4.916054e-03):1.157529e-01,(66:6.979096e-02,(7:1.146295e-01,(8:5.753735e-04,6:4.623287e-04):3.695614e-03):6.216305e-02):5.447264e-02):1.432726e-01,((((((25:3.855222e-03,23:2.034513e-03):2.694802e-03,5:2.965661e-04):4.236665e-04,24:1.268506e-03):1.345889e-01,18:3.066171e-01):5.813977e-02,(4:3.611077e-02,(36:3.025768e-02,(((19:2.592359e-03,(54:2.330205e-02,22:2.947655e-02):6.022731e-03):2.175569e-03,(65:1.648744e-03,21:1.596215e-02):2.834614e-02):1.397228e-03,20:3.243526e-03):8.118859e-03):3.977505e-03):1.989719e-01):5.964596e-02,((29:1.185657e-01,(56:5.874514e-04,55:3.938009e-03):6.945407e-02):1.769191e-02,68:3.683573e-01):5.684717e-02):5.850317e-02):5.704835e-02,((32:7.550387e-04,((35:1.755315e-03,34:2.245769e-03):5.737412e-03,33:1.059485e-04):5.348677e-04):2.297659e-01,(((63:8.965193e-03,10:5.915612e-03):5.750905e-02,64:7.541944e-02):8.382282e-02,27:2.043889e-01):7.663334e-02):4.458266e-02):5.387660e-02):7.024758e-02):6.396602e-03,(90:2.603181e-01,(((94:1.456541e-01,(((93:2.620045e-03,92:3.439210e-04):6.417009e-03,91:1.702004e-03):6.136348e-02,((89:8.476630e-03,87:1.186172e-01):3.153658e-02,88:1.637140e-02):1.789681e-01):9.222626e-02):1.855849e-02,95:1.340482e-01):7.893683e-02,((96:1.158361e-02,97:1.550784e-02):1.322068e-01,((98:1.193280e-02,101:5.091407e-02):1.037038e-02,(99:9.140732e-04,100:1.291412e-02):4.233652e-02):1.347361e-01):5.587549e-02):1.378864e-01):7.206529e-02):1.813931e-01,((53:1.025170e-01,52:6.379377e-02):4.168453e-01,((((((84:3.264445e-02,83:3.468158e-02):6.539565e-02,82:9.668977e-03):8.231952e-02,(80:3.739662e-02,81:2.284583e-02):6.669110e-02):5.389254e-03,85:2.230598e-01):1.673011e-01,79:3.221810e-01):2.970870e-02,((46:8.920992e-02,77:4.328189e-03):4.404641e-02,(((45:1.799517e-02,74:4.846549e-03):1.869165e-01,(75:1.180193e-01,76:7.922657e-03):6.209877e-02):1.997835e-02,(42:8.599815e-02,(78:5.117356e-02,(44:7.060308e-04,43:3.248867e-04):1.589285e-02):1.453258e-01):6.830429e-02):7.410199e-02):9.233711e-02):7.977363e-02):1.586214e-01):2.597980e-01):2.463286e-01,1:3.902515e-01);
   tree gen.29000 = [&U] ((2:3.226578e-01,3:4.050425e-01):1.738465e-01,(((49:4.120920e-01,50:1.505176e-01):3.656298e-01,(47:5.336277e-03,48:1.212291e-02):1.526227e+00):2.322798e-01,(((((((67:4.287867e-04,30:1.377332e-02):1.109110e-01,31:1.656994e-01):1.972700e-01,((40:2.243929e-01,(38:1.542926e-03,39:4.324835e-03):5.091587e-01):2.319351e-01,(41:5.424719e-02,((72:1.808095e-01,71:1.638528e-01):1.166833e-02,73:7.215083e-01):1.158936e-01):1.625961e-01):4.850582e-01):9.328874e-02,((69:6.547593e-03,70:1.148679e-02):2.124114e-02,37:3.696153e-02):5.596397e-01):2.719265e-02,((58:3.810312e-02,(((12:9.201790e-04,(26:9.812826e-03,11:1.722919e-02):4.392534e-03):1.493332e-01,(59:6.484443e-02,(86:3.434321e-01,(61:5.476606e-03,62:7.363214e-03):7.110234e-03):1.486140e-01):1.358720e-02):3.075652e-02,(14:1.296943e-01,((((15:3.351071e-03,16:4.854332e-04):8.107070e-03,(51:4.503805e-03,17:1.175371e-02):4.975923e-04):1.290009e-01,13:1.180980e-01):4.244403e-02,(28:3.843288e-02,60:2.219190e-02):1.637189e-01):3.845008e-02):5.460743e-02):1.985499e-02):3.324104e-02,((((9:1.903898e-02,57:4.689616e-03):1.104212e-01,(66:6.657632e-02,(7:1.093496e-01,(8:1.834869e-03,6:1.132869e-03):7.712349e-03):5.929976e-02):2.535308e-02):1.366734e-01,((((((25:1.188115e-03,23:8.283691e-04):1.254798e-03,5:2.260353e-04):7.131130e-04,24:1.210078e-03):1.320257e-01,18:2.924941e-01):5.546180e-02,((((19:1.418780e-03,(65:1.792446e-03,21:2.718217e-02):1.292622e-02):1.193133e-02,(20:3.048826e-03,(54:2.222873e-02,22:2.811883e-02):1.136805e-02):1.450672e-03):2.374284e-03,36:2.882546e-02):3.323443e-03,4:3.430671e-02):1.898071e-01):4.726082e-02,((29:1.378208e-01,(56:4.092872e-04,55:3.756620e-03):6.625495e-02):5.692106e-03,68:4.048912e-01):1.344577e-02):5.215885e-02):6.636086e-02,(((32:1.732571e-03,(35:1.744345e-03,34:4.148137e-03):4.236673e-03):3.031048e-04,33:1.101794e-03):2.100690e-01,(((63:8.552248e-03,10:6.463651e-03):1.008404e-01,64:7.194555e-02):3.103357e-02,27:1.949746e-01):7.677374e-02):4.339369e-02):2.930141e-02):5.959179e-02):9.060833e-03,(90:2.483276e-01,(((((93:7.405877e-04,92:1.589950e-03):5.496314e-03,91:8.374811e-03):7.005516e-02,((89:4.065327e-03,87:1.131536e-01):2.598227e-02,88:1.057415e-02):1.707246e-01):7.264861e-02,(95:3.563036e-02,94:1.389451e-01):1.714835e-02):7.795617e-02,((96:3.675996e-03,97:4.924814e-02):1.261172e-01,(101:4.762712e-02,(98:1.593941e-02,(99:8.852627e-04,100:1.251416e-02):5.796720e-02):4.746973e-03):1.285301e-01):5.510824e-02):1.371101e-01):5.640766e-02):1.730380e-01,((53:4.778478e-02,52:6.085537e-02):3.976450e-01,((((((84:3.114081e-02,83:3.225174e-02):8.406482e-02,82:4.791581e-03):7.852781e-02,(80:2.063778e-02,81:1.201220e-02):1.713479e-02):5.687784e-02,85:1.003338e-01):1.981541e-01,((46:9.833562e-02,77:1.041225e-02):5.820822e-02,(((45:1.716630e-02,74:3.741647e-03):1.190038e-01,(75:1.095487e-01,76:6.950259e-03):5.923844e-02):2.597232e-02,(42:8.203699e-02,(78:2.551249e-02,(44:3.674236e-03,43:9.012452e-04):4.375863e-02):1.386319e-01):6.515813e-02):7.299384e-02):6.299649e-02):2.834029e-02,79:3.073410e-01):5.578196e-02):1.513151e-01):2.478315e-01):2.349824e-01,1:3.722762e-01);
   tree gen.30000 = [&U] ((2:3.285413e-01,3:4.124283e-01):9.131100e-02,(((49:4.196063e-01,50:1.532622e-01):3.185175e-01,(47:5.433581e-03,48:4.825605e-03):1.554058e+00):2.616697e-01,(((((((67:4.366054e-04,30:6.719878e-03):1.129334e-01,31:1.687208e-01):2.008671e-01,((40:1.587880e-01,(38:1.269558e-03,39:8.468094e-03):5.184429e-01):2.311291e-01,(41:5.523637e-02,((72:1.841065e-01,71:1.365204e-01):1.372557e-01,73:7.346647e-01):2.689721e-02):2.039301e-01):4.440650e-01):9.498982e-02,((69:2.216945e-02,70:1.169625e-02):3.456331e-02,37:3.763550e-02):5.698445e-01):3.192802e-02,((58:3.879791e-02,(((11:1.109233e-02,(12:1.702754e-03,26:4.379782e-03):2.847544e-03):1.345896e-01,(59:6.602684e-02,(86:3.496945e-01,(61:4.667987e-03,62:4.634878e-03):5.015798e-03):1.547111e-01):5.824167e-03):4.088091e-02,(14:1.320592e-01,((((51:4.460365e-03,(16:2.905806e-03,15:3.412176e-03):6.841647e-03):8.389656e-04,17:1.232441e-02):1.359619e-01,13:1.202514e-01):4.321797e-02,(28:7.118861e-02,60:1.509370e-02):1.499099e-01):7.426548e-02):5.560317e-02):1.275888e-02):3.552565e-02,((((9:1.938615e-02,57:4.775129e-03):1.037303e-01,(66:5.824077e-02,(7:1.113435e-01,(8:1.719832e-04,6:5.021098e-04):1.071134e-02):5.368428e-02):2.581539e-02):1.391655e-01,(((((23:4.417911e-04,(25:2.553029e-03,5:1.437024e-03):4.248659e-04):5.544201e-04,24:3.044861e-04):1.346387e-01,18:2.978275e-01):4.606194e-02,((((19:6.206286e-03,((54:2.517811e-02,(65:1.825131e-03,21:1.096695e-02):2.893312e-02):3.070253e-03,22:5.526815e-02):1.099981e-03):6.658904e-03,20:4.308487e-03):5.126577e-03,36:2.935108e-02):3.661480e-04,4:3.493228e-02):1.932681e-01):4.812260e-02,((29:1.403339e-01,(56:5.264026e-04,55:3.825120e-03):1.073522e-01):2.148810e-02,68:4.122742e-01):4.243865e-02):5.129850e-02):6.757092e-02,((((35:1.449714e-03,34:4.223776e-03):2.973251e-03,32:1.009656e-03):1.279928e-04,33:2.175300e-03):2.043314e-01,(((63:8.708194e-03,10:4.164860e-02):9.564895e-02,64:7.325745e-02):3.159946e-02,27:2.130703e-01):8.894697e-02):4.125498e-02):2.983571e-02):6.067842e-02):2.720973e-02,(90:2.528557e-01,((((((93:4.630992e-03,92:1.528417e-03):2.112534e-03,91:8.527521e-03):7.258988e-02,((89:4.139457e-03,87:1.152169e-01):2.645604e-02,88:1.076697e-02):2.000001e-01):7.397332e-02,94:1.423038e-01):1.818638e-02,95:3.628006e-02):1.519611e-01,((96:3.743026e-03,97:5.014615e-02):1.284169e-01,((99:1.513300e-03,100:1.700692e-02):5.639344e-02,(98:1.553620e-02,101:5.295465e-02):1.284477e-02):1.280605e-01):5.833760e-02):1.248540e-01):7.933887e-02):1.909001e-01,((53:1.198772e-01,52:7.766682e-02):4.048959e-01,(((85:1.021634e-01,(((84:3.130126e-02,83:3.283983e-02):8.559770e-02,82:4.878953e-03):7.995972e-02,(80:3.872831e-02,81:9.819352e-03):3.282218e-02):4.611271e-02):1.956177e-01,79:3.129452e-01):4.234521e-02,((46:1.001287e-01,77:1.060211e-02):4.536518e-02,(((45:1.984868e-02,74:3.809874e-03):1.211738e-01,(75:1.355770e-01,76:1.420884e-02):6.284925e-02):1.854086e-02,(42:9.647422e-02,(78:2.597770e-02,(44:3.741234e-03,43:4.967157e-04):4.455655e-02):1.411598e-01):5.779179e-02):7.362552e-02):6.414520e-02):6.894463e-02):1.478831e-01):2.442134e-01):2.681365e-01,1:3.790645e-01);
   tree gen.31000 = [&U] (((((53:1.279064e-01,52:5.298456e-02):3.359374e-01,(((((80:2.432165e-02,81:1.688234e-02):3.150378e-02,85:1.341571e-01):4.962673e-02,((83:1.229703e-02,84:5.043561e-02):7.045585e-02,82:5.435181e-03):8.175177e-02):2.570208e-01,79:3.827698e-01):8.691856e-02,(46:1.209830e-01,(77:6.073456e-03,(((75:1.253752e-01,76:1.969055e-02):9.010939e-02,(74:5.879555e-04,45:1.469480e-02):1.356056e-01):6.547785e-02,(42:6.490309e-02,(78:4.628046e-02,(44:4.467869e-04,43:5.518159e-04):1.785936e-02):1.731701e-01):6.024102e-02):9.026378e-02):2.853036e-02):8.407679e-02):3.503285e-02):1.898672e-01,((((((55:3.678387e-06,56:7.873512e-03):7.399571e-02,(((32:6.009882e-04,33:4.925484e-04):1.564820e-03,(34:3.039980e-03,35:4.154404e-03):4.384236e-03):2.330629e-01,(27:1.183957e-01,((63:2.561259e-02,10:1.612299e-02):6.050291e-02,64:5.371792e-02):7.192136e-02):9.075186e-02):4.717098e-02):2.018555e-02,(((57:2.135792e-02,9:3.430176e-02):1.009370e-01,(66:8.223328e-02,((8:3.167705e-04,6:1.555467e-03):1.045452e-02,7:1.346510e-01):7.264865e-02):4.369170e-02):1.371799e-01,((((((23:3.844318e-04,25:2.451533e-03):1.938076e-03,5:4.249804e-03):4.195886e-03,24:1.340288e-03):1.774659e-01,((((20:3.181019e-03,54:2.621485e-02):3.178766e-04,(19:5.944970e-04,(65:2.305578e-03,(22:4.537755e-02,21:1.848710e-02):1.051775e-02):1.511672e-03):6.419815e-03):5.073426e-03,4:5.445081e-02):2.587958e-03,36:2.161463e-02):2.271452e-01):2.122852e-02,18:3.559576e-01):1.053190e-02,29:1.488207e-01):7.067399e-02):4.425784e-02):5.003462e-02,((((58:6.418869e-02,((13:1.228844e-01,(51:1.400805e-03,(17:8.409273e-03,(16:2.569401e-04,15:7.174803e-03):2.396243e-03):1.013909e-04):1.365128e-01):4.698929e-02,(28:4.170632e-02,60:7.667809e-03):2.296920e-01):1.339738e-02):2.947289e-02,14:1.942523e-01):2.291263e-02,((11:5.263927e-04,(12:9.848502e-04,26:1.955914e-02):5.431470e-03):1.290670e-01,59:8.903177e-02):3.727109e-02):3.577587e-02,(86:2.829317e-01,(61:7.548853e-03,62:4.470838e-03):1.427827e-02):1.872537e-01):1.305271e-02):5.927871e-02,((68:3.657811e-01,(69:1.166619e-02,(37:6.669113e-02,70:2.366801e-02):4.360825e-02):4.508332e-01):1.234254e-02,((73:5.780209e-01,(((71:1.334662e-01,72:1.766907e-01):1.641026e-01,41:1.544344e-01):9.719462e-02,(40:1.559157e-01,(38:3.083531e-03,39:7.146585e-03):5.554879e-01):2.237919e-01):7.182103e-02):3.489088e-01,(31:1.655397e-01,(30:3.374748e-02,67:3.463548e-03):1.234592e-01):1.467019e-01):9.054632e-02):5.215484e-02):1.103039e-02,(90:1.864397e-01,(((((88:2.507100e-02,(89:1.719582e-02,87:1.310615e-01):2.385619e-02):1.325021e-01,((93:3.364068e-05,91:6.700613e-03):3.373289e-03,92:1.565643e-03):8.901306e-02):3.617790e-02,94:1.399253e-01):3.268818e-02,95:5.535537e-02):6.703551e-02,((96:3.594746e-02,97:1.376764e-02):1.239112e-01,(101:2.869562e-02,((100:1.052691e-02,99:8.020534e-03):8.005638e-02,98:2.185470e-02):2.765132e-02):9.025686e-02):7.077756e-02):1.195675e-01):1.031445e-01):2.232928e-01):2.317114e-01,((49:4.023219e-01,50:1.737935e-01):2.631778e-01,(48:3.138744e-03,47:6.118420e-03):1.897153e+00):2.667518e-01):2.124045e-01,(2:3.883922e-01,3:4.527355e-01):1.063415e-01,1:3.669476e-01);
   tree gen.32000 = [&U] ((2:3.369130e-01,3:4.229375e-01):9.363774e-02,(((49:3.834503e-01,50:1.615411e-01):3.821124e-01,(47:7.779642e-03,48:6.098718e-03):1.593657e+00):2.411535e-01,(((((((67:1.374614e-02,30:1.240880e-02):1.158111e-01,31:1.759723e-01):5.795666e-02,((40:1.506887e-01,(38:1.301908e-03,39:7.939147e-04):5.316536e-01):2.681770e-01,(41:1.970848e-02,(73:7.516456e-01,(72:8.720876e-02,71:1.753086e-01):1.447810e-01):1.174694e-01):2.533235e-01):5.017517e-01):1.063815e-01,((69:5.002681e-02,70:1.352853e-01):6.140562e-02,37:8.689314e-02):4.438044e-01):1.926624e-02,(((((26:1.308082e-02,12:6.001449e-03):5.051725e-04,11:7.199721e-03):1.451593e-01,(59:1.111993e-01,((62:7.809986e-04,61:5.755789e-04):5.292001e-04,86:3.397896e-01):1.511834e-01):1.314972e-02):7.164837e-03,(((((((16:3.045809e-03,15:5.617458e-03):6.888440e-03,51:3.455837e-03):8.107758e-03,17:9.638288e-03):1.381425e-01,13:1.077105e-01):5.661530e-02,(28:6.475795e-02,60:1.030779e-02):1.979153e-01):3.768649e-02,14:1.411629e-01):1.343226e-02,58:5.770779e-02):2.472139e-02):6.523691e-02,((((9:1.177296e-02,57:1.983752e-03):1.063735e-01,(66:5.972482e-02,(7:1.141807e-01,(8:5.481569e-04,6:2.135337e-03):9.754752e-03):3.449390e-02):3.874072e-02):1.427117e-01,(((((25:1.583374e-03,(23:3.804784e-04,5:4.939675e-04):1.277603e-04):1.656046e-03,24:1.233720e-04):1.369425e-01,18:2.695022e-01):4.723567e-02,(36:2.974877e-02,(4:3.810743e-02,((65:1.143021e-03,(19:4.347431e-03,(21:1.503072e-02,54:1.397285e-02):9.362693e-03):8.260658e-04):7.083204e-03,(20:4.462304e-03,22:5.595084e-02):2.619153e-03):6.350312e-03):6.637750e-04):2.023900e-01):8.112995e-02,((29:1.439098e-01,(56:8.619990e-03,55:1.124451e-02):9.005007e-02):1.533597e-02,68:4.227796e-01):4.792701e-02):2.274904e-02):3.267559e-02,(((35:2.944032e-03,34:4.554841e-04):3.350438e-03,(33:5.125356e-04,32:1.135240e-03):9.025452e-04):1.996091e-01,(((63:5.232039e-03,10:3.817720e-02):1.053594e-01,64:1.079564e-01):2.428331e-02,27:1.702749e-01):1.335220e-01):2.649901e-02):3.111194e-02):7.954725e-02):1.590440e-02,(90:2.592989e-01,(((((91:5.934322e-03,(93:4.620928e-03,92:1.792396e-03):2.688186e-03):1.198901e-01,((89:4.244936e-03,87:1.181528e-01):2.514417e-02,88:1.650310e-02):2.028558e-01):5.010951e-02,94:1.247616e-01):3.901023e-02,95:5.903002e-02):1.193915e-01,((96:9.139857e-03,97:5.194248e-02):1.324726e-01,(98:2.134949e-02,(101:5.430401e-02,(99:9.528615e-03,100:4.060808e-03):4.129377e-02):1.325418e-02):1.002216e-01):7.962856e-02):1.161324e-01):8.136054e-02):2.806467e-01,((53:1.007834e-01,52:7.249830e-02):4.152132e-01,(((85:1.013688e-01,(((84:4.432226e-02,83:2.467901e-02):7.608826e-02,82:5.037391e-03):9.814443e-02,(80:3.971516e-02,81:3.597452e-03):2.161718e-02):2.340508e-02):2.148513e-01,79:3.209195e-01):5.759356e-02,(46:1.831411e-01,(77:4.789441e-03,(((45:1.788616e-02,74:5.277773e-03):1.242615e-01,(75:1.390317e-01,76:1.457090e-02):6.445074e-02):5.658044e-02,(42:9.452524e-02,(78:2.810127e-02,(44:1.873281e-03,43:5.093727e-04):4.800591e-02):1.447568e-01):5.926441e-02):7.867198e-02):9.081137e-03):1.187398e-01):5.415623e-02):1.516514e-01):1.803814e-01):2.461416e-01,1:3.866403e-01);
   tree gen.33000 = [&U] ((2:3.464546e-01,3:3.926222e-01):9.192036e-02,(((49:3.764176e-01,50:1.585784e-01):3.751042e-01,(47:4.784066e-03,48:5.735318e-03):1.564428e+00):2.367306e-01,(((((((67:1.349403e-02,30:3.021055e-02):7.779439e-02,31:1.727449e-01):8.051780e-02,((40:1.479250e-01,(38:1.321409e-03,39:7.793538e-04):5.219027e-01):2.632585e-01,(41:1.379882e-01,((72:8.447928e-02,71:1.720933e-01):1.220127e-01,73:5.545404e-01):1.405523e-01):1.100214e-01):4.925493e-01):6.192310e-02,((69:3.435008e-02,70:1.328040e-01):4.917556e-02,37:6.701059e-02):4.356648e-01):3.801166e-02,(((((11:2.855935e-03,12:1.426280e-03):6.469497e-04,26:1.392883e-02):1.389306e-01,(59:6.953078e-02,(62:4.063975e-04,(86:3.597926e-01,61:1.035570e-03):2.449625e-03):1.433421e-01):3.524519e-02):6.135229e-03,((((((17:5.031251e-03,51:3.846483e-03):1.966647e-03,(15:5.514430e-03,16:2.989947e-03):3.185785e-03):1.371476e-01,13:9.415517e-02):5.682631e-02,(28:6.357024e-02,60:1.259849e-02):1.942854e-01):3.699530e-02,58:1.686795e-02):9.018252e-03,14:1.385739e-01):2.490248e-02):6.404042e-02,((((9:1.155704e-02,57:7.088439e-03):1.044226e-01,(66:5.862943e-02,(7:1.120866e-01,(8:1.408861e-04,6:7.109509e-03):9.575843e-03):3.386126e-02):3.803019e-02):1.400942e-01,(((((25:4.707213e-03,24:2.641078e-04):7.526912e-04,(23:3.442698e-04,5:1.534742e-04):2.432565e-04):1.472531e-01,18:2.828141e-01):7.843060e-02,(36:3.829421e-02,(((20:4.380462e-03,22:4.616378e-02):3.938737e-04,((65:1.171484e-03,(21:1.475505e-02,54:1.939447e-02):1.332150e-02):6.719809e-03,19:2.505275e-03):4.656934e-03):6.471376e-03,4:3.893155e-02):2.911186e-04):1.931868e-01):7.964197e-02,((29:1.160006e-01,(56:6.300153e-03,55:1.103828e-02):8.839849e-02):1.747015e-02,68:4.150255e-01):3.342612e-02):2.233181e-02):5.738665e-02,(((35:3.721676e-03,34:1.699499e-03):3.443193e-03,(32:2.038951e-03,33:1.783099e-03):4.431571e-03):2.254407e-01,(((63:5.136080e-03,10:3.321155e-02):7.540405e-02,64:5.979880e-02):3.389086e-02,27:1.671519e-01):4.540853e-02):4.805758e-02):3.717303e-02):7.808830e-02):1.561270e-02,(90:2.545431e-01,(((((91:1.595858e-03,(93:3.644763e-03,92:4.119069e-03):9.500239e-03):1.176912e-01,((89:1.071451e-02,87:1.041881e-01):2.263917e-02,88:1.523661e-02):1.991352e-01):4.919047e-02,94:1.422588e-01):4.397121e-02,95:8.333439e-02):6.237428e-02,((96:1.104898e-02,97:5.098982e-02):1.534946e-01,(98:2.095793e-02,((100:3.986330e-03,101:5.153339e-02):1.819740e-02,99:9.070017e-03):5.899669e-02):6.725458e-02):7.816812e-02):1.275742e-01):7.986833e-02):2.754994e-01,((53:9.893494e-02,52:3.461981e-02):4.075979e-01,(((((80:3.898676e-02,81:5.080013e-03):2.122070e-02,((84:4.350936e-02,83:2.422638e-02):7.469275e-02,82:4.945002e-03):9.622201e-02):4.230734e-02,85:1.044199e-01):2.109108e-01,79:3.150337e-01):5.653726e-02,((((45:5.182386e-02,74:9.395371e-03):1.219825e-01,(75:1.364818e-01,76:1.430366e-02):6.326867e-02):2.988134e-02,(42:9.279158e-02,(78:2.758588e-02,(44:7.909030e-04,43:1.923604e-03):6.635010e-02):1.421018e-01):5.817746e-02):6.190245e-02,(77:6.659594e-03,46:1.797822e-01):2.407612e-03):1.209707e-01):1.003410e-01):1.488700e-01):1.770731e-01):2.416272e-01,1:3.795491e-01);
   tree gen.34000 = [&U] ((2:3.641212e-01,3:4.126430e-01):1.108123e-01,(((49:3.956121e-01,50:1.666647e-01):3.942316e-01,(47:4.717880e-03,48:6.027776e-03):1.644202e+00):2.488021e-01,(((((((67:1.418212e-02,30:2.291613e-02):8.176131e-02,31:1.815536e-01):8.462359e-02,((41:2.743942e-01,(40:1.554680e-01,(38:1.388791e-03,39:8.190949e-04):5.912834e-01):2.014943e-01):2.903568e-01,((72:2.006768e-01,71:1.136510e-01):1.242959e-01,73:5.828178e-01):8.177762e-02):5.176655e-01):6.902402e-02,((69:1.394630e-02,70:2.556925e-02):1.766061e-01,37:7.042762e-02):5.083610e-01):4.001100e-02,((((26:1.396402e-02,(11:2.870472e-03,12:4.655601e-03):3.182126e-03):1.492910e-01,(59:7.307633e-02,((62:1.380411e-03,61:3.061047e-03):2.627073e-03,86:3.781393e-01):1.524714e-01):1.296579e-02):1.542787e-02,(((((15:5.795624e-03,(16:3.142411e-03,(17:5.287806e-03,51:3.975809e-03):1.861971e-03):3.175361e-03):1.510863e-01,13:8.088241e-02):6.284572e-02,(28:6.002286e-02,60:2.701141e-02):2.041925e-01):3.135933e-02,58:1.439362e-02):2.474917e-02,14:1.456401e-01):3.082826e-02):6.706368e-02,((68:4.328262e-01,(((9:1.214636e-02,57:5.664471e-03):1.097473e-01,(66:6.161909e-02,(7:1.178021e-01,(8:1.688109e-03,6:2.505639e-03):1.006414e-02):3.558792e-02):6.323025e-02):1.136179e-01,((29:1.219157e-01,(56:6.621413e-03,55:1.160115e-02):9.290615e-02):1.401240e-02,(((5:1.882995e-04,((24:4.797850e-04,25:4.899836e-03):6.045242e-04,23:1.247818e-03):7.919488e-05):1.614515e-01,18:2.972355e-01):8.242996e-02,((((((19:7.913536e-03,(21:2.616093e-02,54:2.734105e-02):1.118234e-02):3.775112e-04,65:6.399308e-03):4.894403e-03,20:2.259225e-03):6.714848e-04,22:5.089878e-02):5.054253e-03,36:1.654667e-02):2.971395e-04,4:4.091676e-02):2.030379e-01):8.370311e-02):3.126746e-02):2.229133e-03):4.292926e-02,(((33:1.874023e-03,32:4.148521e-04):5.976619e-03,(35:5.717650e-03,34:1.713025e-03):3.132406e-04):2.387214e-01,(((63:8.261732e-03,10:3.042018e-02):7.924909e-02,64:6.284809e-02):3.561904e-02,27:1.756754e-01):9.046715e-02):5.050815e-02):4.491683e-02):7.124686e-02):1.086302e-02,(90:1.502036e-01,(((((92:6.387530e-03,(91:1.383861e-03,93:5.521177e-03):6.386121e-03):5.744927e-02,((89:2.710891e-03,87:1.095009e-01):2.379360e-02,88:1.601356e-02):2.092896e-01):5.602157e-02,94:1.495129e-01):4.621340e-02,95:8.758381e-02):6.555489e-02,((96:3.473565e-03,97:5.358992e-02):1.613217e-01,(101:8.882199e-02,((100:2.214131e-03,99:9.532519e-03):5.520519e-02,98:1.182232e-02):3.873615e-02):7.068406e-02):8.215410e-02):1.362788e-01):8.394101e-02):2.895478e-01,((53:1.571815e-01,52:7.444560e-02):4.793480e-01,(((((84:4.572801e-02,83:3.649732e-02):1.016281e-01,82:3.952077e-03):1.182739e-01,(85:1.097445e-01,(80:4.097479e-02,81:5.339055e-03):1.512654e-02):4.504140e-02):2.244206e-01,79:3.223323e-01):6.504217e-02,(((((45:4.214358e-02,74:5.575368e-03):1.282026e-01,(75:1.129291e-01,76:1.164005e-02):8.678518e-02):3.022963e-02,(42:9.752325e-02,(78:3.539633e-02,(44:8.312331e-04,43:3.181429e-03):6.973345e-02):1.491237e-01):5.551445e-02):7.323144e-02,77:2.789886e-02):2.656344e-03,46:2.036162e-01):1.317039e-01):4.339837e-02):1.070820e-01):1.861025e-01):2.539484e-01,1:3.533378e-01);
   tree gen.35000 = [&U] (((((53:1.697471e-01,52:7.037719e-02):4.701964e-01,(((((80:3.747633e-02,81:5.997843e-03):3.260489e-02,((83:4.940233e-02,84:3.014578e-02):1.319829e-01,82:8.825275e-03):1.574062e-01):6.649527e-02,85:1.473884e-01):1.858468e-01,79:4.221477e-01):4.596145e-02,((((75:1.100083e-01,76:2.128655e-02):1.372348e-01,(74:6.350286e-04,45:1.183320e-02):1.500965e-01):2.519136e-02,(42:7.955335e-02,(78:4.179065e-02,(44:1.433626e-04,43:1.628959e-03):7.867590e-02):1.012706e-01):4.894738e-02):1.033246e-01,(77:9.933097e-03,46:1.678430e-01):4.531942e-03):1.310091e-01):2.184458e-02):1.954299e-01,((((((32:1.395595e-03,((34:2.884778e-03,35:2.028070e-03):3.231960e-03,33:2.316831e-03):5.671839e-04):2.546115e-01,(27:1.343681e-01,((63:1.217538e-02,10:4.667639e-02):6.753621e-02,64:9.401850e-02):4.066334e-02):1.115641e-01):4.638330e-02,((((57:9.199562e-03,9:5.081164e-03):1.402966e-01,(66:4.978643e-02,((8:1.435213e-03,6:1.874982e-03):7.789347e-03,7:1.380731e-01):6.487445e-02):3.293632e-02):1.515253e-01,((18:3.370025e-01,((5:2.065629e-03,(24:5.737225e-06,(23:2.771996e-03,25:8.840567e-04):1.543046e-03):1.871408e-03):1.421640e-01,((((65:7.952674e-03,(22:2.460160e-02,(21:1.210579e-02,54:1.137601e-02):1.206565e-03):3.146492e-03):3.446781e-03,19:1.472061e-03):2.021427e-03,(4:4.404856e-02,20:3.228743e-03):2.871870e-03):5.367491e-03,36:1.378474e-02):2.175608e-01):4.110301e-02):4.500693e-02,29:1.433395e-01):3.782047e-02):4.044044e-02,(55:6.486574e-06,56:7.601713e-04):1.499453e-01):1.150836e-02):3.094102e-02,((61:7.883202e-04,(86:3.472062e-01,62:4.709557e-04):1.100153e-02):1.803570e-01,((59:1.246394e-01,(12:7.412765e-05,(11:2.288495e-03,26:6.611161e-03):1.922197e-03):1.389193e-01):1.603883e-03,((58:1.768685e-02,((13:1.114201e-01,(51:2.004889e-03,(17:1.292777e-02,(16:9.543919e-04,15:3.797579e-03):2.305648e-03):2.157781e-03):1.378231e-01):4.762058e-02,(28:3.121359e-02,60:2.227677e-02):1.937149e-01):1.943222e-02):1.366659e-02,14:1.870978e-01):4.484612e-02):2.468132e-02):3.821223e-02):7.707277e-02,(90:1.795730e-01,((((88:1.729346e-02,(89:1.413551e-03,87:1.370979e-01):1.694023e-02):1.720160e-01,((91:1.575304e-03,93:3.421312e-03):2.759547e-03,92:4.746290e-04):6.871911e-02):8.029545e-02,(94:1.897506e-01,95:3.387261e-02):6.465564e-02):8.499830e-02,((96:2.675038e-02,97:7.074043e-03):9.727872e-02,((98:7.472331e-03,101:1.468127e-02):2.112045e-02,(100:4.050045e-02,99:1.467530e-03):6.445390e-02):1.234199e-01):5.758458e-02):1.036769e-01):1.621170e-01):3.403299e-02,((68:3.523091e-01,((70:4.711255e-03,69:5.393884e-02):5.631569e-02,37:6.687119e-02):4.871124e-01):6.376611e-02,((73:6.460943e-01,(((71:8.954638e-02,72:1.400064e-01):1.681439e-01,41:1.656558e-01):2.131530e-01,(40:1.560345e-01,(38:9.692318e-04,39:1.471922e-03):6.326274e-01):1.278273e-01):6.871743e-02):3.677052e-01,(31:1.492049e-01,(30:3.223305e-03,67:6.226434e-03):1.499702e-01):1.751649e-01):6.676066e-02):4.326548e-02):2.232300e-01):1.768772e-01,((49:3.684527e-01,50:1.673925e-01):3.297415e-01,(48:7.411453e-03,47:5.828299e-03):1.659209e+00):2.717884e-01):2.501715e-01,(2:3.779258e-01,3:5.361047e-01):1.868259e-01,1:3.534326e-01);
   tree gen.36000 = [&U] (((((53:1.654110e-01,52:6.857942e-02):4.581853e-01,(((((80:1.400122e-02,81:2.734261e-03):7.083912e-03,((83:4.814035e-02,84:2.937571e-02):1.286114e-01,82:4.887301e-03):1.533853e-01):5.732313e-02,85:1.436234e-01):1.731369e-01,79:4.113640e-01):4.372676e-02,((77:4.539713e-02,(((75:1.071981e-01,76:2.074279e-02):1.337291e-01,(74:1.148159e-03,45:3.120518e-02):1.462623e-01):2.554478e-02,(42:1.264560e-01,(78:4.072312e-02,(44:1.397004e-04,43:2.950629e-03):5.059008e-02):1.129063e-01):5.990310e-02):9.621130e-02):2.004261e-03,46:1.052836e-01):1.276625e-01):2.587107e-02):1.904377e-01,(((((((57:8.964561e-03,9:1.414090e-02):1.367127e-01,(66:4.851464e-02,((8:7.240913e-03,6:1.827086e-03):4.061576e-03,7:1.345461e-01):5.265242e-02):4.021255e-02):1.476546e-01,((18:3.283938e-01,((23:3.605468e-04,((25:8.614736e-04,24:5.261491e-05):2.948003e-03,5:3.354085e-03):6.974722e-04):1.365669e-01,(((((54:7.231127e-03,19:2.683060e-04):4.323931e-03,65:3.093048e-04):8.262056e-03,(22:2.339888e-02,21:1.179655e-02):2.031130e-03):6.966921e-03,(4:4.292334e-02,20:3.146265e-03):2.798508e-03):5.230379e-03,36:2.074250e-02):2.120032e-01):2.230339e-02):4.385723e-02,29:1.396779e-01):3.685435e-02):3.940739e-02,((55:1.111489e-05,56:7.407528e-04):1.461149e-01,(((33:2.837502e-03,32:4.416313e-04):4.914375e-04,(34:1.118530e-03,35:3.597269e-03):3.170436e-03):2.513992e-01,(27:1.684590e-01,((63:2.699736e-02,10:4.548405e-02):6.669952e-02,64:9.161682e-02):4.471739e-02):1.087142e-01):4.625055e-02):1.121438e-02):3.015064e-02,((86:3.383368e-01,(61:7.681827e-04,62:4.086822e-03):1.228920e-02):1.696059e-01,((59:7.952059e-02,((11:3.878212e-03,26:9.923716e-03):4.205313e-04,12:2.983395e-04):1.529347e-01):4.828953e-02,((58:4.739764e-02,((13:1.058608e-01,((51:8.617514e-03,17:1.211572e-02):7.226082e-04,(16:3.883759e-04,15:4.347997e-03):2.569710e-03):1.345579e-01):2.620843e-02,(28:7.261863e-02,60:2.170772e-02):1.887665e-01):3.297322e-02):1.331748e-02,14:1.823184e-01):1.856436e-02):2.405084e-02):3.723611e-02):7.510396e-02,(90:1.749858e-01,((((88:1.685170e-02,(89:3.877107e-03,87:1.339226e-01):1.418790e-02):1.676219e-01,(91:2.055735e-03,(92:4.599097e-04,93:9.305192e-03):6.199506e-03):5.343356e-02):7.824432e-02,(94:1.849035e-01,95:1.128524e-01):2.170738e-02):8.282703e-02,((96:2.685178e-02,97:6.893338e-03):9.479375e-02,((100:2.965638e-03,99:2.157627e-03):6.704016e-02,(101:2.265375e-02,98:7.281451e-03):2.490392e-02):1.470215e-01):5.509636e-02):5.532261e-02):1.579757e-01):3.316363e-02,((68:3.433094e-01,((70:1.230033e-03,69:1.437270e-02):4.194493e-02,37:8.528165e-02):4.746692e-01):6.813035e-02,((73:6.295900e-01,(((71:6.823934e-02,72:2.503000e-01):1.638487e-01,41:1.614242e-01):2.077081e-01,(40:1.768122e-01,(38:1.037349e-03,39:2.491402e-03):6.067013e-01):1.483673e-01):1.113052e-01):3.583123e-01,(31:1.419148e-01,(30:2.364942e-02,67:1.487884e-02):1.684883e-01):1.193321e-01):6.505527e-02):4.332557e-02):1.841795e-01):2.000071e-01,((49:3.590407e-01,50:1.631165e-01):3.213183e-01,(48:7.222129e-03,47:2.709342e-03):1.616824e+00):3.132091e-01):2.066242e-01,(2:3.682717e-01,3:4.432121e-01):1.127479e-01,1:3.444042e-01);
   tree gen.37000 = [&U] (((((53:5.352223e-02,52:6.036098e-02):4.643493e-01,(((((80:1.418958e-02,81:7.436686e-03):3.536445e-02,((83:5.576167e-02,84:2.977091e-02):1.303417e-01,82:4.953050e-03):1.554488e-01):5.809431e-02,85:1.455556e-01):1.754661e-01,((77:4.600786e-02,46:1.067000e-01):8.730931e-03,(((75:1.086403e-01,76:1.916914e-02):1.355282e-01,(74:1.163605e-03,45:3.162499e-02):1.482300e-01):2.588844e-02,(42:1.309306e-01,(78:4.127097e-02,(44:1.415799e-04,43:4.961197e-04):3.788468e-02):1.293703e-01):6.287531e-02):9.750564e-02):1.293800e-01):4.431502e-02,79:4.168981e-01):2.621912e-02):1.929997e-01,(((68:3.479280e-01,((70:6.624126e-04,69:4.722206e-02):5.317821e-02,37:6.264463e-02):4.755401e-01):6.071790e-02,((73:6.380599e-01,(((71:6.915737e-02,72:1.160567e-01):2.149285e-01,41:1.635958e-01):1.462790e-01,(40:1.791909e-01,(38:3.534120e-04,39:3.380936e-03):6.148633e-01):1.503633e-01):1.128026e-01):3.631327e-01,(31:1.438240e-01,(30:3.803496e-03,67:2.219232e-03):1.707550e-01):1.209375e-01):6.317697e-02):7.059066e-02,(((((((34:2.640747e-03,35:3.645664e-03):9.021159e-04,33:6.472501e-04):1.155273e-03,32:2.065330e-04):2.606275e-01,(27:1.707253e-01,((63:2.736056e-02,10:1.134189e-02):5.926968e-02,64:3.731694e-02):8.195712e-02):1.064159e-01):1.851288e-02,((55:3.622488e-05,56:7.507183e-04):1.480806e-01,(((57:1.067277e-02,9:1.433114e-02):1.385519e-01,(66:7.176970e-02,((8:7.338326e-03,6:1.851666e-03):4.116217e-03,7:1.363562e-01):8.098267e-02):1.033716e-02):1.287127e-01,((((((19:4.381772e-03,65:2.830395e-03):1.126534e-03,(54:1.940310e-02,(21:5.168816e-03,22:2.148647e-02):1.966834e-02):2.570995e-04):3.482544e-03,(4:4.350080e-02,20:3.188592e-03):7.472630e-03):3.053993e-03,36:2.102155e-02):2.148553e-01,((5:3.326032e-03,(25:1.939871e-03,(24:5.612198e-05,23:4.877973e-04):2.979155e-03):5.610440e-04):1.531018e-01,18:3.328117e-01):5.486515e-02):3.660201e-02,29:1.415570e-01):3.735016e-02):5.198467e-02):1.219506e-02):3.168330e-02,((61:4.454352e-04,(62:1.876143e-02,86:3.428885e-01):5.221999e-04):1.711213e-01,((59:8.059039e-02,((26:1.005722e-02,11:1.539546e-03):3.108823e-04,12:3.702301e-04):1.526914e-01):4.893918e-02,((58:4.803528e-02,((13:1.072849e-01,((51:4.309299e-03,(15:8.042232e-03,16:7.841660e-04):9.020253e-03):7.102936e-04,17:1.273595e-02):1.363681e-01):3.259394e-02,(28:7.359558e-02,60:9.015189e-03):1.913060e-01):2.728782e-02):1.080933e-02,14:1.847711e-01):3.414349e-02):2.437440e-02):3.773705e-02):3.552601e-02,(90:2.817884e-01,(((((88:1.707841e-02,(89:2.972949e-02,87:1.082866e-01):3.243449e-02):1.560893e-01,((93:1.498706e-03,92:1.225924e-03):6.162973e-04,91:1.248211e-02):3.254591e-02):5.779827e-02,94:1.260726e-01):2.139195e-02,95:1.143706e-01):8.480803e-02,((96:3.514986e-03,97:1.680969e-02):8.283710e-02,((100:3.005535e-03,99:5.414876e-03):6.794206e-02,(101:8.905412e-02,98:2.153987e-03):5.168296e-02):1.109522e-01):5.583758e-02):6.912350e-02):1.612659e-01):2.420794e-02):1.866573e-01):2.026979e-01,((49:3.638709e-01,50:1.653110e-01):3.256410e-01,(48:7.319289e-03,47:2.745791e-03):1.638576e+00):3.174228e-01):2.094039e-01,(2:3.732262e-01,3:4.491747e-01):1.142647e-01,1:3.622916e-01);
   tree gen.38000 = [&U] ((2:3.251572e-01,3:3.975210e-01):1.445074e-01,(((49:3.811142e-01,50:1.630404e-01):4.242753e-01,(47:5.900228e-03,48:5.260246e-03):1.481215e+00):3.075736e-01,((((((67:2.808888e-03,30:2.040287e-02):1.249565e-01,31:1.749002e-01):1.421233e-01,((41:1.668146e-01,(71:1.094861e-01,(73:5.298134e-01,72:7.994198e-02):5.495062e-02):1.304693e-01):1.617729e-01,(40:1.497706e-01,(38:2.978596e-03,39:9.276167e-04):6.593125e-01):1.716065e-01):4.430942e-01):6.974963e-02,(37:3.881380e-02,(70:2.355551e-02,69:3.959733e-02):6.945189e-02):4.897313e-01):5.516989e-02,((90:1.621081e-01,(((94:9.969667e-02,((91:9.722204e-04,(92:4.289368e-03,93:9.340850e-04):8.382520e-03):9.024174e-02,((89:1.022289e-02,87:1.001816e-01):1.408043e-02,88:5.612972e-03):2.244614e-01):5.393304e-02):5.118953e-02,95:6.378604e-02):6.698547e-02,((96:6.386455e-03,97:2.586131e-02):1.544864e-01,(((100:2.037953e-02,99:1.959499e-04):2.552152e-02,98:3.145713e-02):1.813516e-02,101:1.612783e-02):1.088352e-01):1.172438e-01):1.209379e-01):8.741408e-02,((((26:1.024448e-02,(11:5.850477e-03,12:2.276174e-03):2.386364e-03):1.706669e-01,(59:7.039832e-02,((62:2.086338e-03,61:3.123162e-03):1.710624e-02,86:3.930632e-01):1.216470e-01):2.947421e-02):1.020731e-02,(((((((15:5.357815e-03,16:2.321379e-03):1.763772e-03,17:5.703165e-03):6.436587e-04,51:7.627256e-03):1.809852e-01,13:7.791834e-02):4.920873e-02,(28:2.679133e-02,60:5.518984e-03):2.654221e-01):3.011688e-02,58:5.817456e-02):2.367806e-02,14:1.382449e-01):2.615345e-02):5.775584e-02,(((((9:3.016393e-02,57:3.590057e-03):1.152350e-01,(66:1.238616e-01,(7:1.229087e-01,(8:1.211204e-03,6:1.542595e-03):6.246701e-03):4.359551e-02):2.185886e-02):8.519448e-02,68:4.244446e-01):2.010763e-02,((29:1.174479e-01,(56:3.540727e-03,55:5.631985e-04):5.976918e-02):6.053300e-02,(((24:2.179130e-03,((25:3.460982e-03,5:3.697169e-04):1.111010e-03,23:6.376462e-04):3.669551e-03):1.328458e-01,18:2.863428e-01):6.571106e-02,(((65:6.440545e-03,((22:6.722435e-02,(54:2.035505e-02,21:2.018930e-02):5.165211e-04):6.376746e-03,19:4.908824e-03):1.266389e-03):3.724953e-03,20:1.816019e-03):7.800979e-03,(36:1.604190e-02,4:3.965857e-02):1.728528e-04):2.109031e-01):6.866255e-02):5.516676e-02):7.582277e-02,((((35:1.380690e-03,34:7.078580e-04):5.643610e-03,32:5.543764e-04):3.426719e-04,33:6.823407e-05):2.408426e-01,(((63:1.680230e-02,10:3.486384e-02):5.822220e-02,64:5.046538e-02):6.317191e-02,27:1.692375e-01):6.542096e-02):3.707042e-02):4.473613e-02):5.222853e-02):1.001639e-02):2.174561e-01,((53:1.514213e-01,52:5.407562e-02):4.280332e-01,((((((84:4.405223e-02,83:1.932425e-02):9.911569e-02,82:4.674782e-03):1.134185e-01,(80:3.580181e-02,81:2.819383e-03):4.333239e-02):4.846958e-02,85:1.006059e-01):1.919541e-01,79:3.535113e-01):5.452131e-02,((((45:2.176519e-02,74:5.737073e-03):1.235044e-01,(75:1.090296e-01,76:2.539557e-02):6.806132e-02):3.229101e-02,(42:9.394935e-02,(78:6.933462e-02,(44:1.773807e-04,43:1.069686e-03):9.715769e-02):8.084692e-02):5.348003e-02):3.672081e-02,(46:1.961543e-01,77:2.988167e-02):2.372862e-02):9.193916e-02):4.963540e-02):1.574305e-01):1.310441e-01):2.563507e-01,1:3.992790e-01);
   tree gen.39000 = [&U] (((((53:1.385547e-01,52:6.312884e-02):4.476338e-01,(((((80:1.568220e-02,81:1.058875e-02):2.149086e-02,((83:1.903313e-02,84:3.658040e-02):1.003378e-01,82:5.310773e-03):1.326841e-01):4.051889e-02,85:1.522300e-01):1.835121e-01,((((75:1.129439e-01,76:9.493364e-03):1.377464e-01,(74:5.707981e-04,45:3.307515e-02):1.651790e-01):1.643176e-02,(42:1.369344e-01,(78:3.710917e-02,(44:1.267167e-03,43:6.343260e-04):1.716445e-02):1.330478e-01):5.547410e-02):1.141577e-01,(46:1.115927e-01,77:3.753953e-03):2.569944e-02):1.365704e-01):2.049237e-02,79:3.821529e-01):1.017143e-01):1.635103e-01,(((68:3.760574e-01,(((70:4.056610e-03,69:4.562998e-02):8.023701e-02,37:6.551720e-02):4.973460e-01,((73:6.204345e-01,(((71:1.262707e-01,72:1.221741e-01):1.350891e-01,41:1.018486e-01):2.203172e-01,(40:1.874077e-01,(38:7.619184e-03,39:5.940395e-03):5.943064e-01):1.572582e-01):5.342715e-02):4.593428e-01,(31:1.504190e-01,(30:1.377220e-02,67:7.337520e-03):1.563240e-01):1.694370e-01):5.843985e-02):5.585391e-02):3.400283e-02,((((55:2.018986e-04,56:2.112165e-03):1.039565e-01,(((32:1.321873e-03,33:2.090424e-03):3.706000e-04,(35:3.695751e-03,34:8.568732e-04):1.406566e-03):2.652432e-01,(27:1.785539e-01,((63:1.321838e-03,10:4.226078e-02):5.181962e-02,64:4.506269e-02):6.963770e-02):1.112956e-01):3.098950e-02):1.168550e-02,(((57:7.284256e-03,9:1.498829e-02):1.449052e-01,(66:6.184864e-02,((8:8.439928e-04,6:2.941755e-04):6.008099e-03,7:1.242568e-01):9.107536e-02):3.879120e-02):1.346148e-01,(((((((54:2.029283e-02,21:2.157589e-03):2.053581e-02,65:3.974793e-03):1.076333e-02,19:7.921106e-04):3.522076e-03,((4:4.549553e-02,22:1.116488e-02):6.253980e-04,20:1.050895e-03):6.161191e-04):1.391994e-03,36:2.198549e-02):2.122241e-01,(((5:3.907232e-04,25:3.102755e-04):3.864656e-03,(24:3.663197e-04,23:9.963034e-04):5.062059e-04):1.551583e-01,18:3.480728e-01):6.624774e-02):3.759695e-02,29:1.248314e-01):3.906285e-02):4.779444e-02):3.253537e-02,((86:3.679851e-01,(61:2.980768e-04,62:2.143072e-03):7.517175e-03):1.560218e-01,((59:1.212955e-01,(26:1.286312e-02,(12:1.071953e-03,11:1.610142e-03):2.380446e-04):1.535709e-01):2.190976e-02,((58:3.673434e-02,((13:1.122045e-01,(15:2.383180e-03,((51:4.506901e-03,17:7.359526e-03):7.857977e-04,16:5.443938e-04):5.305524e-03):1.352001e-01):2.870125e-02,(28:1.342967e-02,60:5.397649e-03):2.371129e-01):1.132092e-02):4.559330e-02,14:1.932438e-01):3.840585e-02):5.403359e-02):2.042689e-02):6.324187e-02):2.242461e-02,(90:2.967096e-01,(((((88:1.786154e-02,(89:8.926632e-04,87:1.132521e-01):4.511101e-02):1.720985e-01,(93:7.597205e-03,(91:3.115225e-03,92:4.300784e-03):1.066414e-02):8.673902e-02):8.405537e-02,94:1.318537e-01):1.060538e-02,95:6.205480e-02):9.401486e-02,((96:5.141830e-03,97:1.758050e-02):1.190242e-01,((98:2.156250e-03,101:3.837020e-02):1.911497e-02,(100:9.962855e-03,99:5.663175e-03):5.323320e-02):1.396764e-01):9.335056e-02):1.385226e-01):2.880319e-02):1.952165e-01):2.155553e-01,((49:3.775997e-01,50:1.493679e-01):3.331349e-01,(48:2.343504e-03,47:1.475342e-02):1.713713e+00):2.564332e-01):2.666843e-01,(2:3.903404e-01,3:4.697716e-01):1.234921e-01,1:4.009639e-01);
   tree gen.40000 = [&U] (((((53:1.392038e-01,52:6.767432e-02):4.497308e-01,(((((80:1.101428e-02,81:1.063836e-02):2.159154e-02,((83:3.807994e-02,84:3.675176e-02):1.008078e-01,82:9.093601e-04):1.333057e-01):4.070870e-02,85:1.529432e-01):1.738381e-01,(46:1.234521e-01,(77:3.693976e-03,(((75:1.134730e-01,76:9.537836e-03):9.854588e-02,(74:6.274277e-05,45:3.323009e-02):1.659528e-01):1.587385e-02,(42:1.375759e-01,(78:3.728301e-02,(44:8.644466e-04,43:4.638822e-05):1.644074e-02):1.336710e-01):5.573397e-02):1.002519e-01):2.581983e-02):1.372102e-01):6.325679e-02,79:3.839431e-01):6.776892e-02):1.619781e-01,((((((55:3.537756e-04,56:1.210529e-03):1.044434e-01,((32:1.168349e-03,(33:4.887166e-03,(35:2.934887e-03,34:8.608872e-04):1.411069e-03):3.719614e-04):2.377261e-01,(27:1.793903e-01,((63:9.381105e-04,10:1.145151e-02):5.206237e-02,64:7.945402e-02):7.246344e-02):6.978121e-02):4.605354e-02):2.793998e-02,(((57:6.448231e-03,9:1.518763e-03):1.455840e-01,(66:6.213837e-02,((8:8.479465e-04,6:2.955536e-04):6.036244e-03,7:1.248389e-01):6.445755e-02):5.786390e-02):1.352455e-01,(((((((21:5.193522e-03,65:6.749384e-03):1.180095e-02,54:2.038790e-02):1.718518e-03,19:2.456115e-03):7.107080e-03,((4:4.570865e-02,20:1.117247e-03):5.749974e-04,22:1.096828e-02):5.390729e-03):3.387526e-03,36:2.208848e-02):2.132182e-01,(((25:1.624802e-03,(5:3.925536e-04,23:1.608901e-03):2.210211e-04):7.825984e-05,24:3.959800e-04):1.558851e-01,18:3.200929e-01):6.967805e-02):6.492509e-02,29:1.254161e-01):3.174678e-02):4.801834e-02):3.268778e-02,((61:7.999471e-03,(86:3.697090e-01,62:2.161108e-03):7.642170e-03):1.696871e-01,((59:1.218638e-01,((12:6.671101e-03,11:1.617685e-03):3.232651e-04,26:1.292338e-02):1.592019e-01):2.681486e-02,((((13:1.127301e-01,(15:4.312606e-03,((51:4.528014e-03,17:7.394002e-03):8.459147e-04,16:4.502805e-03):1.574100e-03):1.358335e-01):2.883570e-02,(28:1.349258e-02,60:5.422934e-03):2.983741e-01):2.609220e-02,14:1.941491e-01):4.040643e-02,58:5.518104e-02):7.539238e-03):2.211265e-02):4.740509e-02):6.353813e-02,(90:2.980995e-01,(((((88:1.960743e-02,(89:2.035343e-03,87:1.137826e-01):4.532233e-02):2.190057e-01,(93:8.491190e-03,(91:3.207751e-03,92:9.414709e-03):9.372786e-03):9.792371e-02):8.444913e-02,94:1.324713e-01):4.316581e-02,95:6.234550e-02):9.445527e-02,((96:5.165917e-03,97:5.575498e-02):1.195818e-01,((98:2.166351e-03,101:2.417370e-02):1.920451e-02,(100:1.000953e-02,99:5.689705e-03):5.348257e-02):1.403307e-01):9.378786e-02):1.391715e-01):2.893812e-02):4.583340e-02,(((73:6.233410e-01,(((71:1.268622e-01,72:1.227464e-01):1.357219e-01,41:1.536965e-01):2.213493e-01,(40:1.882856e-01,(38:7.654876e-03,39:5.968223e-03):5.970904e-01):1.579948e-01):8.064401e-02):4.739680e-01,(31:1.511237e-01,(30:1.383672e-02,67:7.371893e-03):1.570563e-01):1.936310e-01):6.408876e-02,(((70:6.836631e-02,69:5.837542e-02):2.033445e-02,37:6.582412e-02):5.214176e-01,68:3.819033e-01):5.205911e-02):3.419240e-02):1.961310e-01):2.458154e-01,((49:3.793686e-01,50:1.432833e-01):3.910363e-01,(48:2.354482e-03,47:1.482253e-02):1.721740e+00):2.576345e-01):2.679335e-01,(2:3.921690e-01,3:4.719723e-01):1.405131e-01,1:4.028422e-01);
   tree gen.41000 = [&U] (((((53:8.950423e-02,52:6.936511e-02):4.609670e-01,(((((80:2.952992e-02,81:8.722205e-03):2.524289e-02,((83:3.903133e-02,84:3.766997e-02):1.332800e-01,82:1.846231e-03):1.293405e-01):2.763569e-02,85:1.567643e-01):1.781813e-01,79:4.058821e-01):6.186281e-02,((((75:1.163080e-01,76:4.974768e-03):1.010080e-01,(74:1.528365e-04,45:1.574508e-02):1.700990e-01):1.627044e-02,(42:1.014998e-01,(78:3.821450e-02,(44:5.471035e-04,43:8.391088e-05):1.685150e-02):1.370107e-01):9.394593e-02):8.489316e-02,(77:7.334237e-04,46:1.265365e-01):2.646492e-02):1.406383e-01):6.946207e-02):1.660250e-01,((((((55:9.150683e-04,56:5.367245e-03):1.070529e-01,(((57:4.701686e-03,9:1.556709e-03):1.492213e-01,(66:6.369085e-02,((8:5.571122e-04,6:9.507362e-04):1.043314e-02,7:1.039543e-01):8.381113e-02):3.758429e-02):1.386245e-01,(((((((65:3.620942e-03,54:2.148297e-02):1.727336e-04,19:2.237446e-03):6.228918e-03,21:1.286227e-02):3.310345e-03,((4:4.685064e-02,20:1.145161e-03):3.208868e-03,22:1.137161e-02):2.516709e-03):5.290018e-03,36:2.264035e-02):2.009532e-01,((24:4.058733e-04,((5:1.175596e-03,23:6.389486e-04):2.300130e-04,25:3.145742e-03):7.080269e-05):1.625762e-01,18:3.280902e-01):6.015222e-02):5.014349e-02,29:1.285496e-01):4.124067e-02):3.564402e-02):3.329400e-02,(((35:8.252397e-04,34:2.229700e-03):7.915754e-04,(33:2.074513e-03,32:1.128152e-03):9.086613e-04):2.436655e-01,(27:1.838722e-01,((63:7.912399e-04,10:1.641007e-02):5.451949e-02,64:8.143912e-02):7.427389e-02):7.152464e-02):4.720415e-02):3.350446e-02,((61:3.188388e-03,(86:3.789459e-01,62:2.215101e-03):7.833103e-03):1.739266e-01,((59:1.249084e-01,(11:9.674988e-03,(26:9.186956e-03,12:8.714467e-04):1.291224e-03):1.539061e-01):3.199885e-02,((((13:1.155466e-01,((51:1.449756e-03,(15:4.420353e-03,16:6.976898e-04):6.039355e-03):1.452609e-03,17:7.578736e-03):1.348180e-01):2.955614e-02,(28:1.549152e-02,60:8.658320e-04):2.346906e-01):7.064905e-02,14:1.989997e-01):4.141596e-02,58:5.655970e-02):5.720086e-03):3.943233e-02):2.052045e-02):5.241991e-02,((((70:4.216911e-02,69:5.983388e-02):3.731311e-02,37:5.395939e-02):5.158834e-01,68:4.166765e-01):6.015671e-02,((73:6.389147e-01,(((71:1.794891e-01,72:1.686570e-01):1.643357e-01,41:1.273620e-01):2.268795e-01,(40:1.929898e-01,(38:7.846127e-03,39:6.117334e-03):6.120082e-01):1.619422e-01):8.265884e-02):4.858097e-01,(31:1.996646e-01,(30:7.210541e-03,67:7.556074e-03):1.609803e-01):1.984687e-01):6.568996e-02):2.998550e-02):3.123928e-02,(90:3.055473e-01,(((((88:1.611428e-02,(89:1.751087e-02,87:1.166254e-01):3.497584e-02):2.184460e-01,(91:4.200013e-03,(92:9.930313e-03,93:9.612449e-03):4.748784e-03):7.874343e-02):4.493096e-02,94:1.448639e-01):4.424427e-02,95:6.390315e-02):6.088221e-02,((96:5.291197e-02,97:5.714798e-02):6.186301e-02,((98:2.220475e-03,101:2.477766e-02):1.968432e-02,(100:4.495295e-02,99:1.024120e-03):2.069303e-02):1.278310e-01):9.613108e-02):1.809609e-01):2.164056e-02):2.010311e-01):2.414249e-01,((49:3.888468e-01,50:1.468631e-01):4.008060e-01,(48:1.135244e-02,47:3.984389e-03):1.764757e+00):2.640713e-01):2.748401e-01,(2:4.019670e-01,3:4.837642e-01):1.598057e-01,1:4.129069e-01);
   tree gen.42000 = [&U] (((((53:1.180738e-01,52:4.697009e-02):4.582335e-01,(((((83:3.879989e-02,84:3.744660e-02):1.324896e-01,82:1.835284e-03):1.285735e-01,(85:1.144254e-01,(80:2.935482e-02,81:3.743381e-03):4.410589e-02):2.016930e-02):1.700225e-01,79:4.034753e-01):6.428743e-02,((((75:1.156183e-01,76:6.200314e-03):1.099598e-01,(74:1.601641e-04,45:1.565172e-02):1.690904e-01):1.321281e-02,(42:6.832638e-02,(78:7.800537e-02,(44:3.065177e-03,43:8.341331e-05):1.675157e-02):1.839235e-01):6.605427e-02):8.007313e-02,(77:7.290747e-04,46:1.257862e-01):2.630799e-02):1.398043e-01):6.905018e-02):1.650405e-01,((((((55:2.373236e-03,56:4.002791e-03):1.064181e-01,(((33:3.346623e-03,(35:1.709258e-03,34:1.331201e-03):1.398240e-02):3.808501e-04,32:9.189858e-04):2.422206e-01,(27:1.827819e-01,((63:3.045326e-02,10:2.254880e-02):5.415263e-02,64:8.095620e-02):7.383346e-02):1.137705e-01):1.320962e-02):4.400278e-02,(((57:4.673807e-03,9:1.444184e-02):1.483365e-01,(66:5.949906e-02,((8:6.337914e-05,6:1.261080e-03):1.344453e-02,7:1.033378e-01):7.447022e-02):3.736143e-02):1.378025e-01,(((((4:4.657283e-02,20:1.138370e-03):3.202500e-03,(22:3.878163e-02,(((65:3.270688e-04,21:1.326235e-02):2.104901e-03,54:2.135558e-02):2.214137e-03,19:5.887739e-03):8.847352e-03):8.318679e-05):4.332517e-03,36:2.250610e-02):1.997616e-01,(((5:6.125715e-04,24:5.160166e-03):3.689279e-04,(23:1.229273e-03,25:4.714120e-03):3.063666e-04):1.578217e-01,18:3.261447e-01):5.961264e-02):4.984615e-02,29:1.269289e-01):4.099612e-02):2.307417e-02):3.513723e-02,(((62:2.201966e-03,86:3.896452e-01):8.598490e-03,61:1.659700e-03):1.841721e-01,((59:1.241678e-01,(11:1.835675e-03,(26:9.132479e-03,12:1.856342e-04):1.283567e-03):1.358506e-01):3.180911e-02,((((13:1.148614e-01,((51:2.172093e-03,17:7.533796e-03):1.183813e-03,(15:7.613208e-03,16:6.935527e-04):2.113047e-03):1.375961e-01):2.938088e-02,(28:1.539966e-02,60:2.091941e-02):2.332989e-01):2.836243e-02,14:1.978197e-01):3.249052e-02,58:5.622431e-02):5.686167e-03):3.411008e-02):3.076451e-02):5.237402e-02,((((70:1.654748e-02,69:4.482685e-02):5.055248e-02,37:5.363942e-02):5.374822e-01,68:4.142057e-01):1.377622e-02,((73:6.351261e-01,(((71:1.173236e-01,72:1.676569e-01):2.259108e-01,41:1.851240e-01):1.341005e-01,(40:1.918454e-01,(38:2.093735e-03,39:2.805475e-04):6.083792e-01):2.128860e-01):7.489911e-02):4.829290e-01,(31:1.984806e-01,(30:7.167784e-03,67:4.058489e-02):1.600257e-01):1.972918e-01):6.530044e-02):4.841352e-02):2.252330e-02,(90:3.037355e-01,(((((88:1.601873e-02,(89:8.623942e-03,87:1.586367e-01):6.566064e-02):1.705456e-01,(91:4.175108e-03,(92:1.437599e-03,93:2.631361e-03):9.309006e-03):8.278638e-02):3.264344e-02,94:1.719441e-01):1.220030e-02,95:6.352422e-02):9.036801e-02,((96:3.448474e-02,97:5.680911e-02):6.149618e-02,((98:1.545375e-02,101:7.122525e-02):1.654370e-02,(100:4.095634e-02,99:4.150611e-04):4.539433e-02):1.146495e-01):8.993655e-02):1.581978e-01):4.276537e-02):1.998391e-01):2.399933e-01,((49:3.865411e-01,50:1.745193e-01):3.984294e-01,(48:1.128512e-02,47:3.960763e-03):1.754292e+00):2.625054e-01):2.732104e-01,(2:3.995835e-01,3:5.427379e-01):1.253676e-01,1:4.104585e-01);
   tree gen.43000 = [&U] (((((53:1.161384e-01,52:4.620016e-02):4.507222e-01,(((85:1.125497e-01,((80:2.887363e-02,81:3.682019e-03):2.661699e-02,((83:4.361039e-02,84:3.683278e-02):1.192071e-01,82:1.501893e-02):1.264659e-01):8.258459e-02):1.672355e-01,79:3.968616e-01):5.714005e-02,((((75:1.137231e-01,76:6.098679e-03):9.431526e-02,(74:1.246267e-04,45:1.539515e-02):1.663186e-01):2.605660e-02,(42:6.720638e-02,(78:4.505390e-02,(44:3.970201e-04,43:6.660904e-06):3.270722e-02):1.809086e-01):6.497151e-02):7.876058e-02,(77:1.097134e-03,46:1.206520e-01):2.085281e-02):1.375127e-01):7.571251e-02):1.623352e-01,((((((55:2.334334e-03,56:1.074430e-03):1.046737e-01,((((35:4.960810e-03,34:2.169917e-03):1.408663e-03,33:8.687346e-04):1.107470e-03,32:9.030179e-04):2.266820e-01,(27:1.158751e-01,((63:2.995407e-02,10:3.578424e-02):4.294250e-02,64:8.812530e-02):6.343102e-02):9.624385e-02):4.011622e-02):4.328149e-02,(((57:7.365161e-03,9:1.057370e-02):1.302412e-01,(66:5.852376e-02,((8:8.648887e-05,6:6.215190e-04):6.006417e-03,7:1.016439e-01):7.324951e-02):2.318209e-02):1.890499e-01,(((((22:3.814592e-02,((54:1.526787e-02,19:4.134494e-04):4.919819e-05,(65:3.217075e-04,21:1.283784e-02):5.296028e-03):6.984245e-03):1.041339e-03,(20:1.119710e-03,4:4.580941e-02):2.493476e-03):4.200750e-03,36:2.213718e-02):1.967075e-01,((23:7.356924e-04,(24:5.075581e-03,(25:4.636847e-03,5:6.025303e-04):5.318628e-04):1.063779e-04):1.552347e-01,18:3.207985e-01):5.863547e-02):6.060647e-02,29:1.248483e-01):4.032412e-02):5.846073e-02):4.736028e-02,((59:1.221324e-01,((62:2.165872e-03,(61:7.366866e-05,86:3.765634e-01):9.238796e-03):1.742367e-01,((26:8.982781e-03,11:1.791104e-03):1.175127e-03,12:2.019730e-03):1.327813e-01):3.637263e-03):5.675300e-02,((((13:1.129786e-01,((51:2.032147e-03,17:7.410302e-03):2.315885e-03,(15:9.818911e-03,16:3.895922e-04):3.546488e-03):1.399876e-01):2.889927e-02,(28:1.257070e-02,60:2.057650e-02):2.294747e-01):2.789752e-02,14:1.945771e-01):2.998602e-02,58:1.541858e-02):4.372418e-02):2.612903e-02):5.151551e-02,((((70:1.627623e-02,69:4.620967e-02):2.090247e-02,37:6.235998e-02):4.956178e-01,68:4.074161e-01):1.355040e-02,((73:6.247151e-01,(((71:1.716062e-01,72:1.665454e-01):2.492990e-01,41:2.148404e-01):1.044377e-01,(40:1.806350e-01,(38:2.059415e-03,39:3.864515e-04):5.984067e-01):2.227070e-01):1.060130e-01):4.750128e-01,(31:2.138636e-01,(30:6.095295e-03,67:2.211528e-02):1.833264e-01):1.433459e-01):6.423004e-02):4.167235e-02):2.543268e-02,(90:2.987567e-01,(((((88:2.994111e-02,(89:8.482579e-03,87:1.560363e-01):2.216041e-02):1.677501e-01,(93:2.829747e-04,(92:6.925098e-03,91:4.197474e-03):1.088865e-02):8.069827e-02):5.596832e-02,94:1.660113e-01):1.716897e-02,95:1.020421e-01):6.054200e-02,((96:3.974626e-02,97:5.984806e-02):1.179047e-01,((98:1.447497e-02,101:7.005773e-02):1.627252e-02,(100:1.559054e-02,99:4.082574e-04):4.380406e-02):1.127702e-01):8.846231e-02):1.556047e-01):4.206436e-02):2.204441e-01):3.115500e-01,((49:4.129956e-01,50:1.716586e-01):3.369700e-01,(48:1.110014e-02,47:3.895838e-03):1.725536e+00):2.582024e-01):2.157453e-01,(2:3.930335e-01,3:5.202748e-01):1.233126e-01,1:4.220767e-01);
   tree gen.44000 = [&U] (((((53:1.163859e-01,52:8.626557e-02):4.467329e-01,(((85:1.115536e-01,((80:2.861808e-02,81:3.564276e-02):4.337922e-02,((83:6.068034e-02,84:3.837491e-02):1.120578e-01,82:1.488600e-02):1.253466e-01):8.185365e-02):1.657553e-01,79:3.547749e-01):1.119938e-01,(((((75:1.127166e-01,76:3.502484e-02):9.348049e-02,(74:1.235236e-04,45:1.525889e-02):1.648466e-01):2.681246e-02,(42:6.661154e-02,(78:4.465514e-02,(44:2.382591e-04,43:6.601949e-06):3.416720e-02):1.651645e-01):7.073254e-02):7.806348e-02,77:7.963803e-03):2.342573e-02,46:1.372372e-01):1.179343e-01):1.055220e-01):1.608984e-01,((((((55:2.313673e-03,56:1.848016e-04):1.037472e-01,((32:1.564167e-03,((35:4.882067e-03,34:6.591522e-04):7.454895e-03,33:8.610456e-04):1.137246e-03):2.246757e-01,(27:1.148495e-01,((63:7.788195e-03,10:3.546751e-02):6.589498e-02,64:8.650039e-02):3.539491e-02):9.902856e-02):3.976115e-02):1.244832e-03,(((57:9.834066e-03,9:4.530946e-03):1.462840e-01,(66:5.800577e-02,((8:1.230103e-05,6:3.124900e-04):7.153053e-03,7:1.404545e-01):7.260119e-02):7.101370e-02):1.569326e-01,(((54:7.173641e-03,((((22:3.742802e-02,4:4.151232e-02):2.540012e-03,20:2.317012e-03):4.790659e-03,(19:7.598080e-04,(21:1.148474e-02,65:4.682422e-04):1.616825e-02):3.569095e-03):1.153671e-03,36:2.194124e-02):5.843458e-04):1.898922e-01,(((23:7.291809e-04,5:8.988488e-04):2.499279e-04,(24:1.135900e-03,25:4.984222e-03):2.222410e-03):1.136496e-01,18:3.179592e-01):5.811650e-02):6.462335e-02,29:1.237433e-01):3.996721e-02):5.794330e-02):3.645744e-02,(((((((13:9.570511e-02,((17:6.731412e-03,51:2.660472e-03):1.754998e-04,(15:9.732005e-03,16:1.629797e-04):3.404394e-03):1.333580e-01):4.833292e-02,(28:1.225189e-02,60:1.694768e-02):2.274436e-01):2.330278e-02,58:2.229677e-02):9.373416e-03,14:1.928549e-01):3.960834e-02,((26:8.903275e-03,12:6.950166e-04):1.767713e-03,11:2.164095e-03):1.378012e-01):2.233494e-02,((62:1.841918e-03,61:3.087057e-03):1.105574e-02,86:3.732305e-01):1.795436e-01):9.737663e-03,59:1.210514e-01):3.718040e-02):5.105955e-02,(90:2.961124e-01,(((((88:2.967610e-02,(89:8.132073e-03,87:1.546552e-01):2.077559e-02):1.417294e-01,(93:2.991109e-03,(91:7.694560e-03,92:6.245934e-03):7.791735e-03):6.166875e-02):5.370202e-02,94:1.645420e-01):2.716067e-02,95:7.660351e-02):9.253571e-02,((96:3.939447e-02,97:2.605022e-02):1.103836e-01,(98:1.826926e-02,((100:1.974057e-02,99:4.046440e-04):4.245466e-02,101:6.943766e-02):2.042161e-02):7.599041e-02):1.559272e-01):1.542274e-01):6.054145e-02):2.576228e-02,((((70:2.457901e-02,69:4.580068e-02):6.599772e-02,37:6.180804e-02):4.912312e-01,68:3.404161e-01):1.355235e-02,((73:6.191859e-01,(((71:1.700873e-01,72:1.650714e-01):2.470925e-01,41:1.873977e-01):1.430574e-01,(40:1.857915e-01,(38:2.041187e-03,39:4.652263e-04):5.931103e-01):2.207358e-01):4.524813e-02):4.708086e-01,(31:2.143764e-01,(30:6.041346e-03,67:2.191954e-02):1.398156e-01):1.866351e-01):6.366155e-02):3.461398e-02):2.184930e-01):2.317792e-01,((49:4.093402e-01,50:1.701393e-01):3.339875e-01,(48:8.235383e-03,47:3.669681e-03):1.710264e+00):2.559171e-01):2.138357e-01,(2:3.895548e-01,3:5.156699e-01):1.222212e-01,1:4.183410e-01);
   tree gen.45000 = [&U] (((((53:7.026018e-02,52:9.311345e-02):4.821952e-01,(((85:1.204088e-01,((80:3.363445e-02,81:1.538191e-02):1.799896e-02,((83:1.273045e-02,84:5.453461e-02):9.396556e-02,82:1.606767e-02):1.360763e-01):9.831055e-02):2.408842e-01,79:3.829374e-01):8.590564e-02,(46:1.481312e-01,(77:2.490230e-02,((75:1.216642e-01,76:3.780516e-02):9.171862e-02,((74:6.443608e-03,45:1.647017e-02):1.721278e-01,(42:9.368120e-02,(78:4.819992e-02,(44:1.205531e-04,43:1.533106e-04):3.687943e-02):1.782754e-01):6.120359e-02):7.710137e-03):9.811641e-02):2.626081e-02):1.271446e-01):1.138984e-01):1.736707e-01,((((((55:2.497335e-03,56:4.469685e-04):1.119828e-01,((32:1.688333e-03,(33:1.428123e-03,(35:5.283579e-03,34:1.373218e-04):7.996945e-03):3.377279e-03):2.425107e-01,(27:1.239664e-01,((63:2.920019e-02,10:3.292578e-02):6.041922e-02,64:7.772634e-02):5.439560e-02):1.068896e-01):3.789047e-02):6.499828e-03,(((66:6.467850e-02,((8:2.908620e-04,6:3.372959e-04):7.720872e-03,7:1.516040e-01):7.836437e-02):3.341251e-02,(57:4.086300e-03,9:4.890618e-03):1.578962e-01):1.693901e-01,(((54:2.215269e-02,(((19:8.201225e-04,(21:1.464344e-02,65:5.054119e-04):1.728011e-02):4.397487e-03,(36:2.368297e-02,22:4.020947e-02):2.608740e-03):1.179737e-03,(20:2.500939e-03,4:4.480763e-02):2.737136e-03):1.386996e-03):1.985686e-01,(((5:3.767171e-03,(23:4.345012e-04,24:1.029429e-03):2.135872e-04):2.772678e-04,25:5.379877e-03):1.226713e-01,18:2.924690e-01):6.272986e-02):6.975324e-02,29:1.454514e-01):3.119798e-02):5.856069e-02):3.935148e-02,((59:1.306607e-01,(((((13:1.033023e-01,((51:2.190661e-03,(15:1.050454e-02,16:1.754396e-04):2.675878e-03):3.834336e-03,17:7.265760e-03):1.390877e-01):2.034731e-02,(28:5.982274e-03,60:3.925651e-03):2.454984e-01):5.386590e-02,58:1.498217e-02):2.665826e-02,14:2.081640e-01):3.620323e-02,((12:7.603926e-04,11:5.974849e-03):2.033372e-03,26:9.547693e-03):1.461185e-01):2.453072e-02):1.141874e-02,((62:6.786416e-03,61:3.332112e-03):1.199872e-02,86:4.028580e-01):1.927265e-01):3.770723e-02):7.350518e-02,(((((70:2.653013e-02,69:1.896766e-02):1.078035e-01,37:6.671444e-02):5.604844e-01,68:3.674388e-01):1.340814e-02,(73:6.683376e-01,(((71:8.349449e-02,72:1.408801e-01):2.667070e-01,41:5.701034e-03):2.232360e-01,(40:1.384634e-01,(38:2.203219e-03,39:4.772383e-04):6.401921e-01):2.382581e-01):1.040737e-01):5.081820e-01):6.831406e-02,(31:2.313939e-01,(30:6.520916e-03,67:2.169011e-03):1.791355e-01):2.039575e-01):3.736169e-02):7.945320e-03,(90:3.196182e-01,(((((88:3.203183e-02,(89:6.829172e-04,87:1.669320e-01):2.242478e-02):1.529801e-01,(93:2.963545e-03,(92:1.417805e-03,91:2.555095e-03):5.500575e-03):7.159192e-02):5.460769e-02,94:1.776035e-01):1.332486e-02,95:8.268440e-02):1.150241e-01,((96:4.889511e-02,97:2.811813e-02):1.737710e-01,(101:2.305793e-02,(98:1.971950e-02,(100:2.352565e-02,99:4.225781e-03):4.059641e-02):5.413222e-03):7.642405e-02):7.544923e-02):1.591725e-01):6.534731e-02):2.369437e-01):2.715188e-01,((49:4.418342e-01,50:1.264883e-01):3.492539e-01,(48:6.542725e-03,47:3.960986e-03):1.846027e+00):3.700569e-01):2.308103e-01,(2:4.204782e-01,3:5.566044e-01):9.114564e-02,1:4.515494e-01);
   tree gen.46000 = [&U] ((2:3.694789e-01,3:4.329028e-01):1.402702e-01,(((49:5.446271e-01,50:1.276543e-01):2.509670e-01,(47:2.034138e-02,48:7.972800e-04):1.539125e+00):3.378682e-01,(((90:1.771385e-01,(((((91:3.111703e-03,(92:1.428871e-02,93:1.049061e-02):2.431988e-03):6.916730e-02,((89:6.750756e-04,87:1.040983e-01):2.323648e-02,88:1.979111e-02):1.423763e-01):8.278772e-02,94:1.147587e-01):1.763253e-02,95:5.221853e-02):8.263952e-02,((96:4.445125e-03,97:6.795561e-02):1.079200e-01,(101:1.613511e-02,(98:3.835635e-02,(99:4.860246e-03,100:1.101208e-02):6.528413e-02):3.958926e-02):3.989223e-02):4.435943e-02):8.554860e-02):6.289740e-02,(((((11:4.126081e-03,(12:3.020399e-04,26:4.255506e-03):1.621677e-03):1.577494e-01,(((86:3.777296e-01,62:1.475509e-03):7.102534e-03,61:6.891134e-03):1.316424e-01,59:1.016314e-01):1.320493e-02):6.829071e-03,((58:5.210997e-02,(((17:1.196429e-02,(51:3.875418e-03,(15:1.039259e-02,16:1.942598e-03):5.501703e-04):2.525970e-03):1.531574e-01,13:9.422826e-02):2.260888e-02,(28:4.723778e-02,60:7.972359e-03):2.082261e-01):2.843852e-02):6.910668e-03,14:2.001111e-01):2.722249e-02):6.861373e-02,((((9:1.686288e-02,57:8.087024e-03):1.093074e-01,(66:1.018353e-01,(7:1.314188e-01,(8:1.218937e-03,6:3.835824e-04):9.272582e-03):4.266619e-02):5.808990e-02):1.234519e-01,((((5:8.436655e-04,((23:1.562372e-03,25:7.831525e-04):1.026029e-03,24:1.517245e-04):2.595109e-03):1.572057e-01,18:3.472867e-01):7.331179e-02,(36:2.927243e-02,((54:1.197476e-02,((65:4.487573e-03,20:4.579685e-03):9.807910e-06,4:4.123778e-02):2.738852e-03):1.383941e-03,(19:2.416026e-03,(21:1.553131e-02,22:6.364902e-02):3.597336e-03):2.621120e-03):5.408209e-03):1.458118e-01):5.256999e-02,((29:1.407492e-01,(56:1.073500e-03,55:8.935933e-04):9.715781e-02):2.715031e-02,68:4.410388e-01):2.173438e-02):1.631564e-02):5.305730e-02,(((32:2.308405e-04,(35:3.287427e-03,34:8.406555e-04):6.723506e-03):5.750505e-04,33:1.206101e-04):2.283678e-01,(((63:6.476729e-02,10:5.198542e-02):4.553569e-02,64:4.343403e-02):7.099213e-02,27:1.812042e-01):9.896302e-02):3.435215e-02):2.583886e-02):3.702798e-02,((((41:6.188185e-02,(71:9.425005e-02,(73:5.666982e-01,72:2.284404e-02):1.193309e-01):1.005136e-01):2.444392e-01,(40:7.597814e-02,(38:1.895413e-03,39:2.026412e-03):5.849728e-01):1.905368e-01):5.183807e-01,((67:1.653341e-03,30:2.508207e-02):1.546819e-01,31:1.633700e-01):1.431846e-01):4.464018e-02,(37:2.936521e-02,(70:9.519095e-03,69:9.855311e-02):2.535185e-02):6.740072e-01):7.055319e-02):4.155244e-02):1.674981e-01,((53:1.638244e-01,52:6.321607e-02):3.973156e-01,(((((80:3.532676e-02,81:1.860861e-03):5.992047e-02,((84:2.911331e-02,83:2.342835e-02):9.923569e-02,82:8.190350e-03):1.335404e-01):6.437380e-02,85:1.868390e-01):2.273301e-01,79:2.612818e-01):5.212985e-02,((77:3.559725e-03,46:1.372502e-01):3.737992e-02,(((45:1.210342e-02,74:6.072860e-03):1.656774e-01,(75:1.021895e-01,76:1.881971e-02):8.001810e-02):2.014510e-02,(42:1.038706e-01,(78:3.642869e-02,(44:6.584313e-03,43:2.119859e-03):3.325478e-02):9.649897e-02):4.140093e-02):7.895408e-02):1.194414e-01):7.647588e-02):1.534267e-01):2.810206e-01):2.150877e-01,1:2.894921e-01);
   tree gen.47000 = [&U] ((2:3.740232e-01,3:4.382273e-01):1.419954e-01,(((49:5.513257e-01,50:1.292243e-01):4.319458e-01,(47:2.059157e-02,48:1.681673e-03):1.558055e+00):3.420237e-01,(((90:1.793172e-01,(((((92:1.437297e-02,(93:1.286318e-03,91:8.090378e-04):4.876642e-03):7.001802e-02,((89:6.833786e-04,87:1.053787e-01):2.352228e-02,88:5.763384e-02):1.518649e-01):8.536082e-02,94:1.161702e-01):1.195941e-02,95:5.286079e-02):8.041150e-02,((96:9.737085e-03,97:6.880156e-02):1.282767e-01,(101:1.471549e-02,(98:3.882811e-02,(99:5.434973e-03,100:1.546431e-02):6.608709e-02):2.660222e-02):2.867325e-02):1.509874e-01):1.139059e-01):6.367100e-02,(((((12:2.970563e-04,(26:4.307846e-03,11:4.298221e-03):1.647147e-03):1.657204e-01,(((61:2.043306e-03,86:3.823754e-01):1.331357e-03,62:1.493657e-03):1.386026e-01,59:1.028814e-01):1.214998e-02):7.780435e-03,((58:3.043300e-02,(((17:8.711826e-03,(15:1.167666e-03,(16:2.299878e-03,51:3.923083e-03):4.955876e-03):2.334107e-03):1.436438e-01,13:8.211181e-02):4.203710e-02,(28:4.781878e-02,60:1.561454e-02):2.107872e-01):2.363515e-02):6.995665e-03,14:2.025723e-01):3.698937e-02):6.945764e-02,((((9:1.707029e-02,57:3.152196e-03):1.106518e-01,(66:1.030878e-01,(7:1.330352e-01,(8:4.703428e-04,6:3.883002e-04):9.005335e-03):4.319095e-02):5.880437e-02):1.249703e-01,((((5:9.759065e-04,(23:1.458627e-03,(25:3.112806e-03,24:1.013287e-04):1.572362e-03):1.032704e-03):1.660046e-01,18:3.515582e-01):6.476247e-02,(36:2.963246e-02,(((65:5.152336e-03,(54:1.304475e-02,((22:6.158699e-02,21:2.126489e-02):9.272680e-06,19:3.315748e-03):5.307209e-03):2.530258e-03):2.145833e-03,20:4.636012e-03):2.778571e-03,4:3.630743e-02):3.912574e-03):1.476052e-01):5.268996e-02,((29:1.424803e-01,(56:1.257728e-03,55:9.045839e-04):9.946197e-02):2.046899e-02,68:4.464633e-01):1.470590e-02):1.647004e-02):5.370987e-02,(((33:1.220935e-04,35:5.494699e-03):4.456809e-04,(32:1.728466e-03,34:8.926097e-04):1.991953e-03):2.311766e-01,(((63:6.556389e-02,10:5.262481e-02):4.609575e-02,64:4.396824e-02):7.186530e-02,27:1.834329e-01):1.001802e-01):3.477466e-02):3.643668e-02):4.729356e-02,((((41:5.041131e-02,(71:9.540927e-02,(73:5.736683e-01,72:9.624232e-02):3.851875e-02):1.017499e-01):2.557482e-01,(40:2.147306e-01,(38:1.918725e-03,39:2.051336e-03):5.921676e-01):1.928803e-01):5.247565e-01,((67:1.921398e-02,30:2.760574e-02):1.565844e-01,31:1.653793e-01):1.479372e-01):4.518923e-02,(37:2.739462e-02,(70:1.994120e-04,69:6.172221e-02):7.173916e-02):6.807160e-01):4.948744e-02):2.714435e-02):3.062625e-01,((53:5.206062e-02,52:4.901412e-02):4.022023e-01,(((((80:3.576126e-02,81:1.023268e-03):3.063700e-02,((84:2.947139e-02,83:2.371650e-02):1.004562e-01,82:5.591520e-03):1.343258e-01):1.730556e-02,85:1.891371e-01):2.035424e-01,79:3.193204e-01):8.060913e-02,((77:1.007530e-02,46:1.389383e-01):3.648240e-02,(((45:1.020870e-02,74:5.521445e-04):1.105172e-01,(75:1.034464e-01,76:1.905118e-02):8.100228e-02):1.352336e-02,(42:9.230660e-02,(78:3.687674e-02,(44:7.246879e-04,43:6.645304e-04):3.366379e-02):9.768585e-02):7.536651e-02):7.642561e-02):1.209105e-01):7.741649e-02):1.553138e-01):2.686321e-01):2.375754e-01,1:2.930526e-01);
   tree gen.48000 = [&U] ((2:3.694732e-01,3:4.328962e-01):1.402680e-01,(((49:5.446187e-01,50:1.353967e-01):4.266911e-01,(47:2.034107e-02,48:1.661215e-03):1.800584e+00):1.159709e-01,(((90:1.771358e-01,((((((91:1.083646e-02,93:2.725572e-03):2.158861e-02,92:1.558426e-02):9.716157e-02,((89:5.303241e-04,87:1.040967e-01):2.323612e-02,88:5.693271e-02):1.549970e-01):9.369792e-02,94:1.147569e-01):1.181392e-02,95:6.517901e-02):7.943328e-02,((96:8.399564e-03,97:6.900309e-02):1.267162e-01,(101:3.760541e-02,(98:3.660696e-02,(99:1.298958e-02,100:1.527619e-02):6.443432e-02):6.615790e-02):1.863235e-02):1.426947e-01):1.125202e-01):6.289643e-02,((((((26:6.030063e-03,11:1.500144e-03):2.691571e-03,12:1.433923e-04):1.702853e-01,(((61:5.365365e-04,62:1.553101e-03):8.278024e-04,86:3.777238e-01):1.369165e-01,59:9.741071e-02):1.998011e-02):1.661414e-02,((58:3.006277e-02,(((17:8.605845e-03,(51:5.990178e-03,(16:4.280189e-04,15:1.153461e-03):5.565858e-03):2.305712e-03):1.418964e-01,13:7.174937e-02):4.152571e-02,(28:1.999631e-02,60:1.542459e-02):2.082229e-01):2.334762e-02):3.154442e-02,14:2.001080e-01):3.469565e-02):5.392401e-02,((((9:1.109655e-02,57:3.113849e-03):1.181944e-01,(66:1.018337e-01,(7:1.314168e-01,(8:2.556615e-04,6:3.400331e-03):8.895784e-03):2.765449e-02):5.434861e-02):1.466693e-01,((((5:9.640344e-04,((23:2.204862e-03,25:3.371128e-03):1.199558e-04,24:1.994337e-05):2.041066e-03):1.655668e-01,18:2.748962e-01):6.397463e-02,((((((22:5.859247e-02,54:1.157821e-02):8.737805e-03,19:1.855182e-03):1.098862e-03,65:3.360960e-03):1.606983e-03,21:1.940486e-02):3.598740e-03,20:4.579614e-03):4.568409e-03,(36:1.341430e-02,4:3.586574e-02):4.433762e-03):1.490028e-01):3.978040e-02,((29:1.407470e-01,(56:1.242428e-03,55:1.241825e-02):9.825200e-02):1.442146e-02,68:4.410320e-01):1.103957e-02):3.356904e-02):4.897793e-02,((33:9.466226e-05,(32:1.731723e-03,(35:1.219128e-03,34:1.647119e-03):1.983058e-03):2.777738e-04):2.549529e-01,(((63:8.276619e-02,10:4.089266e-02):3.971872e-02,64:4.343336e-02):7.099104e-02,27:1.812014e-01):9.896150e-02):4.686034e-02):1.791557e-02):5.484220e-02,((((41:4.979805e-02,(71:9.424860e-02,(72:1.842118e-01,73:6.009552e-01):4.177424e-02):1.022810e-01):2.526369e-01,(40:2.121184e-01,(38:5.283195e-03,39:2.026381e-03):5.849638e-01):1.905339e-01):5.183727e-01,((67:1.915467e-03,30:2.726991e-02):1.546795e-01,31:1.756737e-01):1.547135e-01):1.779729e-02,(37:2.706136e-02,(70:1.249508e-03,69:6.097135e-02):6.778234e-02):6.724349e-01):4.888542e-02):2.586254e-02):3.025368e-01,((53:5.142729e-02,52:4.641771e-02):3.923160e-01,(((((80:1.237000e-02,81:1.010820e-03):4.426713e-02,85:1.868362e-01):1.781447e-02,((84:2.911286e-02,83:1.464195e-02):1.100041e-01,82:1.493320e-02):1.375789e-01):2.262869e-01,79:3.154359e-01):6.139637e-02,((77:2.435806e-02,46:1.388934e-01):3.217659e-02,(((45:1.008451e-02,74:2.107427e-03):1.091727e-01,(75:1.021879e-01,76:2.324946e-02):8.399025e-02):7.251058e-02,(42:9.118368e-02,(78:3.642813e-02,(44:7.158719e-04,43:6.564463e-04):3.325426e-02):1.861664e-01):7.444966e-02):8.006637e-02):1.219889e-01):7.647470e-02):1.534244e-01):2.653641e-01):2.346853e-01,1:2.894876e-01);
   tree gen.49000 = [&U] ((2:3.715657e-01,3:4.353479e-01):1.410624e-01,(((49:5.477031e-01,50:1.361635e-01):4.291076e-01,(47:2.045627e-02,48:1.578852e-03):1.810782e+00):1.141353e-01,(((90:1.781390e-01,((((((93:2.781423e-03,92:3.972199e-03):2.197319e-02,91:1.089784e-02):1.246738e-01,((89:5.333276e-04,87:1.716290e-01):2.912936e-02,88:5.725514e-02):1.895173e-01):8.342865e-02,94:1.154069e-01):2.707958e-02,95:6.554815e-02):7.003268e-02,((96:1.275959e-02,97:2.148490e-02):1.653539e-01,(101:3.662058e-02,(98:3.681428e-02,(99:2.619721e-03,100:3.341969e-02):6.479923e-02):6.653258e-02):5.740903e-02):4.409989e-02):1.520862e-01):1.296112e-01,((((((12:2.208266e-03,11:1.578381e-03):5.798377e-04,26:6.064214e-03):1.712497e-01,((86:3.798630e-01,(61:5.320981e-04,62:8.673758e-03):5.822368e-03):1.352746e-01,59:9.796239e-02):2.009327e-02):4.095802e-03,((58:3.580772e-02,(((17:8.654583e-03,((16:4.805864e-04,15:2.220483e-03):9.910977e-04,51:6.024103e-03):4.699430e-03):1.494946e-01,13:7.215571e-02):4.176088e-02,(28:3.185644e-02,60:3.217910e-02):2.157397e-01):2.347985e-02):3.200282e-03,14:2.012413e-01):3.489215e-02):6.162014e-02,((((9:1.115939e-02,57:3.131484e-03):1.188637e-01,(66:4.226091e-02,(7:1.321611e-01,(8:1.183494e-04,6:3.419589e-03):8.946164e-03):4.398046e-02):5.465641e-02):1.474999e-01,((((((24:2.453334e-03,25:3.390220e-03):3.560491e-03,23:3.629685e-04):2.096293e-04,5:9.811805e-04):1.575691e-01,18:2.764531e-01):6.740732e-02,((36:2.894450e-02,4:3.606887e-02):7.421491e-03,(((((65:2.113142e-02,21:1.808499e-02):8.602802e-03,22:5.299998e-02):1.772038e-03,19:1.830130e-03):2.179154e-03,54:1.125961e-02):4.923297e-03,20:3.816759e-03):5.876192e-03):1.377602e-01):5.645325e-02,((29:1.415441e-01,(56:8.158913e-03,55:1.248858e-02):8.499100e-02):2.869300e-02,68:4.435297e-01):1.058820e-02):2.731183e-02):6.048872e-02,((33:3.875184e-04,((32:7.881963e-04,34:5.302561e-04):3.080799e-03,35:7.027603e-03):3.099641e-03):2.563968e-01,(((63:3.117993e-02,10:4.112425e-02):3.620165e-02,64:6.215632e-02):7.139309e-02,27:1.822276e-01):9.952195e-02):4.712572e-02):2.290563e-02):5.515279e-02,((((41:5.008007e-02,(71:1.112797e-01,(72:4.340299e-02,73:7.540703e-01):1.149393e-01):1.361034e-01):2.540677e-01,(40:1.705364e-01,(38:6.904068e-04,39:2.017866e-03):5.882767e-01):2.614678e-01):5.213085e-01,((67:1.300631e-03,30:3.847748e-03):1.555555e-01,31:1.766686e-01):1.555897e-01):3.214587e-02,(37:2.721461e-02,(70:8.001725e-03,69:2.259288e-02):6.816622e-02):6.762432e-01):4.921593e-02):2.390177e-02):3.042502e-01,((53:1.881191e-01,52:4.668059e-02):3.945378e-01,(((85:1.668263e-01,((80:3.753808e-02,81:1.016545e-03):4.451783e-02,((84:2.927774e-02,83:1.807008e-02):1.204922e-01,82:5.709022e-04):8.349721e-02):3.276549e-02):2.168423e-01,79:3.172223e-01):7.151477e-02,((77:4.635485e-02,46:1.396800e-01):3.235882e-02,(((45:1.014162e-02,74:2.119362e-03):1.148134e-01,(75:1.534491e-01,76:2.338113e-02):1.023070e-01):4.993825e-02,(42:9.170009e-02,(78:3.663443e-02,(44:7.199262e-04,43:5.714420e-05):3.344260e-02):1.872208e-01):7.487130e-02):5.447855e-02):1.226798e-01):6.153718e-02):1.542933e-01):2.668670e-01):2.118062e-01,1:5.025555e-01);
   tree gen.50000 = [&U] (((((53:1.727601e-01,52:3.466940e-02):4.674104e-01,(((85:1.555020e-01,((80:7.492281e-02,81:4.796649e-03):5.644347e-02,((83:3.122917e-02,84:4.357419e-02):8.012322e-02,82:1.797659e-02):1.120076e-01):5.835040e-02):2.187676e-01,79:4.732142e-01):1.189819e-01,((((75:1.121627e-01,76:3.000971e-03):1.672566e-01,(74:1.756177e-02,45:4.711756e-02):1.797942e-01):3.378373e-02,(42:1.156766e-01,(78:5.392632e-02,(44:1.218121e-03,43:2.291925e-03):6.239990e-02):1.467517e-01):5.122553e-02):1.109767e-01,(46:1.242740e-01,77:8.506590e-03):5.991828e-02):1.711583e-01):9.078239e-02):2.891550e-01,((90:1.862739e-01,(((94:1.419715e-01,((88:2.472816e-02,(89:2.288617e-04,87:1.079030e-01):3.016081e-02):2.084473e-01,(91:6.033385e-03,(93:1.289127e-02,92:2.563306e-03):2.434303e-03):8.004609e-02):5.176942e-02):3.108812e-02,95:6.062281e-02):7.811417e-02,((96:1.302261e-02,97:1.279761e-01):7.899942e-02,((99:1.963394e-02,(100:8.850747e-03,101:6.706518e-02):3.273511e-02):1.048275e-01,98:2.623061e-02):8.815944e-02):5.515180e-02):1.136706e-01):1.545190e-01,((((((66:8.372097e-02,((8:4.070377e-03,6:6.362649e-04):6.282773e-03,7:1.523658e-01):1.229620e-01):2.035023e-02,(57:1.557418e-02,9:3.148834e-03):1.389669e-01):1.751625e-01,(((((20:5.501198e-03,(((54:2.947579e-02,21:1.047841e-02):4.560727e-03,(65:3.575854e-03,22:5.859273e-02):8.343190e-05):1.181167e-02,19:2.445714e-03):4.423763e-03):2.946153e-03,36:2.992875e-02):4.223380e-03,4:4.582152e-02):2.217681e-01,((23:3.084134e-04,((25:5.215097e-03,24:1.227834e-03):2.594139e-04,5:1.917001e-03):1.814489e-03):1.547558e-01,18:3.470288e-01):6.148350e-02):4.165334e-02,((55:9.771245e-03,56:7.369744e-03):1.569746e-01,29:2.258100e-01):5.869995e-03):5.457394e-02):6.271636e-02,((32:8.202411e-04,(33:2.060887e-03,(35:3.586988e-03,34:8.683252e-04):4.408525e-03):6.260130e-04):2.707432e-01,(27:1.738687e-01,((63:1.386284e-02,10:7.048834e-03):6.207429e-02,64:1.028173e-01):1.156758e-01):9.432912e-02):5.080450e-02):4.050235e-02,((14:2.257274e-01,(((13:1.309646e-01,((16:2.311449e-03,(17:1.296804e-02,51:7.387350e-03):1.836010e-03):3.915456e-04,15:4.139829e-03):1.494633e-01):1.904611e-02,(28:7.027665e-02,60:1.441702e-02):2.157782e-01):4.058403e-02,58:3.439947e-02):8.350533e-03):1.478999e-02,(((86:4.507196e-01,(61:1.044911e-03,62:2.356137e-03):9.816215e-03):1.780199e-01,59:1.407388e-01):3.027325e-02,((12:1.637723e-03,26:1.023459e-02):1.259069e-03,11:3.104121e-03):1.766787e-01):1.024976e-02):7.825021e-02):7.906250e-02,(((73:7.435190e-01,(((71:1.079116e-01,72:2.114521e-01):2.663273e-01,41:2.781797e-01):2.310888e-01,(40:1.805348e-01,(38:1.836434e-03,39:8.530077e-04):7.162503e-01):2.580053e-01):6.161052e-02):5.700450e-01,(31:2.192873e-01,(30:6.022788e-03,67:6.140455e-03):1.497851e-01):2.384837e-01):1.257188e-01,(68:4.575412e-01,((70:3.450567e-03,69:5.691500e-02):1.091687e-01,37:4.267510e-02):5.833626e-01):3.624044e-02):3.350695e-02):4.422853e-02):2.682407e-01):3.471364e-01,((49:5.651255e-01,50:1.838383e-01):4.008348e-01,(48:3.777489e-04,47:1.446972e-02):2.059289e+00):4.140215e-01):2.380043e-01,(2:4.044397e-01,3:5.453832e-01):2.099848e-01,1:3.800613e-01);
   tree gen.51000 = [&U] (((((53:1.661651e-01,52:7.845249e-02):4.495672e-01,(((85:2.132241e-01,((80:3.212169e-02,81:9.349024e-03):4.860569e-02,((83:3.479239e-02,84:4.191076e-02):7.706455e-02,82:3.275835e-03):1.082158e-01):6.030774e-02):2.104162e-01,79:3.642741e-01):1.169278e-01,((((75:1.078810e-01,76:1.281678e-02):1.316677e-01,(74:3.620135e-05,45:4.531886e-02):1.729306e-01):4.883013e-02,(42:1.112607e-01,(78:5.186771e-02,(44:1.171619e-03,43:1.044509e-03):6.001782e-02):1.288660e-01):6.157772e-02):1.067402e-01,(46:1.195299e-01,77:1.951756e-03):5.452499e-02):1.646244e-01):8.731681e-02):2.781167e-01,((90:2.110975e-01,(((94:1.981874e-01,((88:2.378418e-02,(89:1.962751e-04,87:1.037839e-01):2.545208e-02):2.004899e-01,((91:1.245586e-02,92:1.064980e-02):1.084179e-03,93:1.780976e-03):7.699037e-02):7.248292e-02):2.990134e-02,95:5.830856e-02):7.513220e-02,((96:4.824538e-03,97:5.172371e-02):7.598366e-02,((101:2.088827e-02,(99:1.920179e-02,100:7.816395e-03):1.619553e-02):2.193762e-02,98:4.618520e-02):1.678850e-01):5.304641e-02):2.214451e-01):6.955366e-02,((((((((8:8.904586e-05,6:2.804869e-04):6.042931e-03,7:1.465493e-01):7.470824e-02,(57:1.240042e-02,9:9.035296e-03):1.336619e-01):1.084146e-02,66:8.052496e-02):1.486539e-01,(((4:4.515478e-02,((((65:3.986320e-03,(22:5.806240e-02,(54:2.835056e-02,21:1.007840e-02):9.955037e-03):1.271818e-03):7.671251e-05,19:2.325350e-03):4.254888e-03,36:2.540494e-02):3.815504e-03,20:6.284242e-03):8.060839e-03):2.135447e-01,(((5:1.792263e-03,25:5.386798e-03):2.206870e-03,(24:2.617589e-03,23:4.748266e-04):1.096803e-04):1.437960e-01,18:3.337811e-01):5.000129e-02):3.835029e-02,((55:2.521279e-03,56:7.088408e-03):1.058955e-01,29:2.171898e-01):5.063347e-02):5.249060e-02):9.301952e-02,(((32:6.938170e-04,33:5.187537e-04):2.532601e-03,(35:5.881196e-03,34:7.125756e-04):1.738032e-03):2.689455e-01,(27:1.672313e-01,((63:1.690453e-02,10:6.779748e-03):5.970463e-02,64:9.889226e-02):1.112600e-01):9.072815e-02):4.886506e-02):3.895619e-02,((14:2.280488e-01,(((13:1.259651e-01,(17:1.248583e-02,((16:6.202700e-04,15:3.792530e-03):1.867902e-03,51:1.513560e-03):3.549276e-04):1.437576e-01):4.917656e-02,(28:6.759387e-02,60:1.386666e-02):2.075410e-01):3.903476e-02,58:2.833359e-02):8.031756e-03):3.256370e-02,(((86:4.335136e-01,(61:1.141078e-03,62:1.367331e-03):9.441485e-03):1.712240e-01,59:1.168807e-01):3.371226e-02,(26:9.843891e-03,(11:5.218733e-03,12:1.521277e-03):1.219743e-03):1.623415e-01):3.881863e-03):7.526305e-02):7.604433e-02,(((73:7.151355e-01,(((71:1.037921e-01,72:2.038771e-01):2.892577e-01,41:2.178322e-01):1.334053e-01,(40:1.649963e-01,(38:1.766329e-03,39:1.688386e-03):6.889077e-01):2.481561e-01):6.082953e-02):5.482838e-01,(31:2.109161e-01,(30:5.792871e-03,67:9.955066e-05):1.440672e-01):2.293797e-01):6.251965e-02,(68:4.400748e-01,((70:5.844271e-03,69:5.474229e-02):4.973755e-02,37:5.654099e-02):5.559475e-01):4.831082e-02):5.905077e-02):4.854863e-03):2.580007e-01):3.338846e-01,((49:5.435521e-01,50:1.768203e-01):3.855331e-01,(48:8.283781e-05,47:7.194300e-03):1.980676e+00):3.982164e-01):2.289186e-01,(2:3.890004e-01,3:5.250888e-01):2.019688e-01,1:3.655527e-01);
   tree gen.52000 = [&U] ((2:3.556445e-01,3:4.166937e-01):1.031706e-01,(((49:4.165339e-01,50:2.230141e-01):4.737162e-01,(47:3.412344e-03,48:5.355679e-03):1.733192e+00):1.490841e-01,(((90:2.339157e-01,(((((93:6.116003e-03,(91:2.914232e-03,92:6.266892e-03):4.755795e-04):5.387143e-02,((89:6.352834e-03,87:1.217123e-01):1.468594e-02,88:1.697190e-02):2.306278e-01):1.168614e-01,94:1.156598e-01):2.411734e-02,95:6.390342e-02):1.006485e-01,((96:6.619478e-02,97:3.162469e-02):1.850353e-01,(101:3.768861e-02,(98:5.202753e-02,(99:5.253272e-04,100:2.481395e-02):5.472569e-02):3.943146e-02):6.276096e-02):5.472132e-02):8.705617e-02):1.111328e-01,((((((86:3.883549e-01,(62:3.271124e-03,61:8.515602e-03):1.399077e-03):1.254977e-01,59:9.376483e-02):5.018642e-02,((58:2.548392e-02,(((((51:1.931799e-03,17:6.826239e-03):7.185745e-03,16:1.640481e-03):5.898628e-03,15:2.306771e-03):1.479612e-01,13:1.378963e-01):2.838121e-02,(28:2.492288e-02,60:2.726586e-03):1.973636e-01):1.785895e-02):2.445949e-02,14:1.873971e-01):2.198144e-02):1.689983e-02,((26:1.411515e-02,12:2.548698e-03):2.289417e-04,11:3.451760e-03):1.729244e-01):5.822772e-02,((((9:4.253906e-03,57:9.686085e-03):1.173225e-01,(66:7.572888e-02,(7:1.264982e-01,(8:1.110531e-03,6:4.703892e-03):6.278963e-03):3.266417e-02):5.553025e-02):1.411797e-01,((((24:1.435470e-03,((25:4.859737e-03,23:2.046633e-03):9.689832e-04,5:3.311588e-04):3.136807e-04):1.535600e-01,18:2.940972e-01):6.540597e-02,((((65:5.440428e-04,(19:8.647334e-04,(22:5.111674e-02,(54:1.736913e-02,21:2.368544e-03):2.222217e-02):5.830499e-03):1.214432e-02):4.490683e-03,20:1.535927e-03):5.882673e-03,36:1.345481e-02):3.343903e-03,4:3.452336e-02):1.294155e-01):3.019841e-02,((29:1.328717e-01,(56:1.614877e-02,55:2.165546e-04):1.129344e-01):3.798803e-02,68:4.555340e-01):1.988969e-02):3.993483e-02):5.114759e-02,(((32:1.514695e-03,35:9.121455e-04):1.766498e-04,(34:3.453871e-03,33:1.440564e-03):1.104282e-03):2.411338e-01,(((63:3.082483e-03,10:3.936213e-02):1.108195e-01,64:7.099881e-02):5.733429e-02,27:1.665358e-01):1.229525e-01):2.704953e-02):3.472704e-02):9.255672e-02,((((41:1.473453e-01,(71:1.069889e-01,(72:6.078288e-02,73:6.686190e-01):9.626799e-02):1.743352e-01):1.426688e-01,(40:1.632291e-01,(38:1.027050e-03,39:2.153159e-03):6.019291e-01):2.502643e-01):4.989711e-01,((67:1.539376e-03,30:4.441436e-02):1.523596e-01,31:1.343961e-01):1.489229e-01):1.003475e-01,(37:8.127854e-03,(70:9.825201e-03,69:3.124445e-02):8.511754e-02):6.100775e-01):6.880351e-02):3.269779e-02):2.912135e-01,((53:7.000549e-02,52:3.554494e-02):5.180970e-01,(((((84:6.893815e-02,83:1.025681e-02):8.982654e-02,82:9.857272e-03):7.690897e-02,((80:4.319460e-02,81:7.045312e-03):4.687536e-02,85:1.513461e-01):3.201856e-02):2.333958e-01,79:3.036297e-01):5.458017e-02,(46:1.483257e-01,(77:1.520975e-02,(((45:1.483568e-02,74:6.013589e-03):1.360931e-01,(75:1.180709e-01,76:2.148340e-02):8.232245e-02):4.779846e-02,(42:8.777085e-02,(78:5.124615e-02,(44:3.766375e-04,43:4.675040e-05):7.200840e-02):1.025174e-01):5.704857e-02):5.676849e-02):5.655283e-03):1.174231e-01):9.134402e-02):1.339729e-01):2.554321e-01):2.027305e-01,1:3.614195e-01);
   tree gen.53000 = [&U] (((((53:6.993766e-02,52:7.443502e-02):4.265453e-01,(((85:2.023051e-01,((80:5.632155e-02,81:9.094493e-03):3.004083e-02,((83:3.301071e-02,84:3.125370e-02):1.588520e-01,82:3.188345e-02):1.373225e-01):6.627122e-02):2.039095e-01,79:3.456200e-01):1.225869e-01,((((75:1.579565e-01,76:2.404006e-02):3.822173e-02,(74:3.335320e-04,45:4.299813e-02):1.640750e-01):6.101407e-02,(42:1.289092e-01,(78:5.314084e-02,(44:1.669438e-04,43:9.910204e-04):5.694437e-02):8.373086e-02):5.842439e-02):7.823580e-02,(46:1.339520e-01,77:4.567079e-02):3.234063e-02):9.126930e-02):3.824057e-02):2.638746e-01,(((90:1.172599e-01,(((94:1.880384e-01,95:5.532264e-02):2.837013e-02,((88:2.256622e-02,(89:4.872338e-04,87:2.067530e-01):2.205440e-02):1.924437e-01,(91:1.793618e-03,(92:1.089939e-02,93:1.325466e-04):6.106378e-03):7.730230e-02):6.877115e-02):6.154343e-02,((96:2.720364e-03,97:6.998537e-02):1.219292e-01,(((100:7.598035e-03,101:1.226253e-02):9.128734e-03,99:1.632656e-02):1.345584e-02,98:2.265170e-02):1.543625e-01):1.221162e-01):2.101051e-01):7.775974e-02,(((((55:3.245072e-04,56:3.603877e-03):9.603688e-02,((57:4.748213e-03,9:5.099486e-03):1.268172e-01,(66:7.640136e-02,((8:8.518537e-04,6:9.668840e-04):5.733479e-03,7:1.339078e-01):3.435396e-02):7.463144e-02):1.476009e-01):2.723908e-02,(29:1.548360e-01,(((36:2.303489e-02,4:4.284245e-02):7.720342e-03,((65:7.730604e-03,((19:1.073653e-03,54:2.550020e-02):2.837831e-03,(22:3.552008e-02,21:1.711503e-02):2.031030e-02):2.745890e-03):2.082711e-03,20:5.807374e-03):2.799243e-03):1.953462e-01,(((24:1.960871e-04,25:3.672471e-03):6.837814e-04,(5:1.529091e-04,23:5.456184e-04):1.620137e-03):1.348608e-01,18:3.166885e-01):5.795160e-02):2.899472e-02):8.485273e-02):8.825609e-02,((33:5.618534e-03,(32:4.622358e-04,(35:8.230372e-03,34:9.956152e-04):3.457261e-03):5.259990e-04):2.349571e-01,(27:1.586676e-01,((63:1.951243e-02,10:2.031890e-02):4.185929e-02,64:7.141755e-02):1.247881e-01):7.031895e-02):3.948574e-02):4.918255e-02,(((14:1.770600e-01,58:5.270064e-02):2.986200e-02,((13:1.195145e-01,(((16:9.837529e-04,15:1.509890e-03):6.735475e-04,51:7.664325e-03):3.109600e-03,17:3.437982e-03):1.516435e-01):4.665828e-02,(28:2.156868e-02,60:4.268119e-03):1.969130e-01):3.647664e-02):5.500100e-02,(((61:8.089730e-03,(86:4.229199e-01,62:1.301833e-03):8.410460e-03):1.473908e-01,59:1.071493e-01):1.202461e-02,((12:5.422855e-03,26:9.062910e-03):1.025636e-03,11:2.713305e-03):1.484622e-01):2.262221e-02):6.468377e-02):5.842994e-02):1.227501e-02,((((70:5.314478e-06,69:3.403747e-02):9.455643e-02,37:5.364558e-02):5.274780e-01,68:4.175390e-01):3.571644e-02,((73:6.785141e-01,(((71:8.587206e-02,72:1.934368e-01):2.614807e-01,41:2.727374e-02):2.217717e-01,(40:1.918334e-01,(38:2.481028e-04,39:2.762472e-04):6.536295e-01):1.807543e-01):1.148615e-01):4.006775e-01,(31:2.001153e-01,(30:3.065949e-02,67:9.445277e-05):1.366896e-01):1.821841e-01):5.535374e-02):3.639488e-02):2.447888e-01):3.167867e-01,((49:5.388066e-01,50:1.678271e-01):3.261977e-01,(48:8.500552e-04,47:1.118678e-02):1.940108e+00):3.488115e-01):2.771183e-01,(2:3.690801e-01,3:4.981996e-01):1.362484e-01,1:3.468331e-01);
   tree gen.54000 = [&U] ((2:3.887304e-01,3:4.554591e-01):1.127686e-01,(((49:3.939536e-01,50:2.437613e-01):3.695449e-01,(47:3.729796e-03,48:5.853922e-03):1.894432e+00):3.303778e-01,(((90:2.556771e-01,((((((91:1.981297e-02,93:6.575591e-03):2.778158e-03,92:5.473451e-03):7.972663e-02,((89:3.422958e-03,87:1.330352e-01):2.709575e-02,88:1.855081e-02):2.918230e-01):3.435740e-02,94:1.264197e-01):2.752915e-02,95:6.984840e-02):1.321810e-01,((96:1.075232e-02,97:5.569113e-02):1.622276e-01,(101:1.188180e-02,(98:3.561040e-02,(99:1.128941e-02,100:1.095629e-02):6.687921e-02):1.867607e-02):9.410617e-02):8.715972e-02):1.471577e-01):4.197783e-02,((((((61:9.307815e-03,(86:4.244839e-01,62:2.785761e-03):3.369138e-03):1.339478e-01,59:1.024878e-01):1.209178e-02,(12:4.953731e-04,(26:1.277839e-02,11:1.609139e-03):7.145805e-03):1.890117e-01):1.612112e-02,((58:2.785471e-02,((((51:3.288490e-03,(16:1.497736e-03,15:3.075257e-03):2.595363e-03):2.798474e-03,17:7.461289e-03):1.343603e-01,13:1.507248e-01):3.102154e-02,(28:2.371356e-02,60:1.836968e-02):2.120968e-01):2.150074e-02):2.673498e-02,14:2.048308e-01):3.457532e-02):6.364469e-02,((((9:2.226171e-03,57:1.058719e-02):1.282371e-01,(66:8.277400e-02,(7:1.382664e-01,(8:1.213845e-03,6:2.978745e-03):1.433465e-02):3.293579e-02):6.100249e-02):1.658537e-01,((((25:6.917616e-03,(24:1.680348e-04,(23:3.574039e-04,5:4.096038e-04):3.558530e-03):4.023176e-04):1.591309e-01,18:3.214573e-01):7.608117e-02,((36:1.330525e-02,(((54:1.947475e-02,(21:2.513506e-02,65:4.502020e-03):8.965068e-03):5.150703e-04,(19:9.050891e-04,22:5.667678e-02):5.084865e-03):5.190638e-03,20:1.269599e-03):5.748489e-03):3.067632e-03,4:3.972385e-02):1.559697e-01):6.761654e-02,((29:1.447174e-01,(56:2.136377e-03,55:8.663203e-04):1.234407e-01):2.850429e-02,68:4.979126e-01):4.937582e-02):2.160132e-02):6.670494e-02,(((34:1.333927e-03,(32:1.763875e-03,35:1.146831e-03):2.138287e-03):2.329794e-03,33:1.288739e-04):2.661849e-01,(((63:3.137491e-02,10:5.540544e-02):6.723096e-02,64:7.760388e-02):4.060389e-02,27:2.055913e-01):1.290785e-01):4.000867e-02):5.232436e-02):8.258789e-02,((((41:8.249251e-02,(71:1.169421e-01,(72:1.045578e-01,73:7.308211e-01):5.249880e-02):1.352354e-01):2.084114e-01,(40:1.784144e-01,(38:2.317126e-03,39:2.353469e-03):6.579270e-01):2.735465e-01):5.453907e-01,((67:7.046754e-04,30:5.550993e-02):1.672887e-01,31:1.468990e-01):1.627773e-01):1.203931e-01,(37:7.370823e-04,(70:1.553688e-02,69:7.983450e-02):1.858851e-02):6.564268e-01):3.635327e-02):2.652803e-02):3.132058e-01,((53:1.131070e-01,52:1.042656e-01):5.662959e-01,(((46:1.621245e-01,77:1.052001e-02):1.007127e-02,(((45:1.621585e-02,74:3.266022e-03):1.610577e-01,(75:1.281397e-01,76:2.348202e-02):8.998097e-02):1.394224e-02,(42:1.090423e-01,(78:3.829991e-02,(44:1.623537e-03,43:5.109963e-05):2.677259e-02):1.369141e-01):9.962839e-02):1.258677e-01):1.233249e-01,(79:3.602904e-01,(((84:7.574375e-02,83:1.121101e-02):1.044940e-01,82:1.776441e-02):7.050530e-02,((80:4.721302e-02,81:1.156778e-02):1.275031e-02,85:1.718231e-01):2.954431e-02):2.551088e-01):2.384709e-02):8.855038e-02):1.199665e-01):2.923158e-01):2.229319e-01,1:3.950427e-01);
   tree gen.55000 = [&U] ((2:3.769707e-01,3:4.416808e-01):1.382092e-01,(((49:3.820359e-01,50:2.363872e-01):3.583657e-01,(47:3.616965e-03,48:5.676832e-03):1.837123e+00):1.742077e-01,(((90:2.479425e-01,(((((91:3.741265e-03,(93:3.304828e-03,92:1.023360e-02):1.196129e-03):9.084161e-02,((89:1.726883e-02,87:1.290107e-01):8.258827e-03,88:2.394211e-02):2.103249e-01):5.628534e-02,94:1.225953e-01):3.437067e-02,95:6.773539e-02):1.264074e-01,((96:2.711467e-02,97:5.400639e-02):1.573200e-01,(98:6.174451e-02,((99:2.682421e-03,100:2.273824e-02):5.811325e-02,101:6.241455e-02):1.180639e-02):6.559232e-02):1.266314e-01):9.759485e-02):8.374387e-02,(((((((86:4.143987e-01,61:2.293689e-03):9.514964e-03,62:5.007556e-03):1.298957e-01,59:9.938743e-02):1.648514e-02,(12:4.803873e-04,(26:1.239183e-02,11:1.614363e-03):7.252683e-04):1.832938e-01):1.496571e-02,((58:2.701206e-02,(((51:3.259517e-03,((16:1.348376e-04,15:4.010890e-03):6.821953e-03,17:7.395326e-03):3.047081e-03):1.251632e-01,13:1.461652e-01):2.545646e-02,(28:2.336712e-02,60:1.820508e-02):2.056806e-01):2.085031e-02):2.592620e-02,14:2.022470e-01):2.315269e-02):5.194613e-02,((((9:2.482608e-03,57:1.026691e-02):1.243577e-01,(66:8.026996e-02,(7:1.340836e-01,(8:1.591781e-04,6:3.014186e-04):1.006102e-02):3.193944e-02):5.915708e-02):1.608363e-01,((((25:3.104685e-03,((5:2.613859e-03,23:3.442667e-04):3.787316e-04,24:1.103272e-04):1.510541e-03):1.510346e-01,18:3.117328e-01):7.377960e-02,((36:1.290275e-02,4:3.852214e-02):2.961653e-03,(20:1.231192e-03,(19:8.777088e-04,(54:2.056543e-02,(65:4.531996e-03,(22:5.496222e-02,21:7.065575e-03):1.453652e-02):1.430924e-03):2.692542e-03):3.122442e-03):5.316487e-03):2.371900e-01):6.557104e-02,((29:1.403395e-01,(56:2.071748e-03,55:2.345144e-03):1.197065e-01):3.478112e-02,68:4.828500e-01):9.975050e-03):1.767570e-02):6.468702e-02,(((35:1.864398e-03,(33:1.828769e-04,32:2.455218e-03):1.821319e-03):2.024316e-04,34:1.248267e-03):2.633673e-01,(((63:5.848473e-03,10:3.203334e-02):5.989081e-02,64:7.525625e-02):7.389946e-02,27:1.295280e-01):1.251737e-01):3.879835e-02):5.074147e-02):8.230703e-02,((((41:7.999699e-02,(71:1.134045e-01,(72:1.013947e-01,73:7.087127e-01):5.091064e-02):1.191506e-01):2.111685e-01,(40:1.730171e-01,(38:2.247029e-03,39:2.282273e-03):6.117421e-01):2.630222e-01):5.288919e-01,((67:6.833579e-04,30:3.205796e-03):1.622280e-01,31:1.424551e-01):1.578530e-01):1.167511e-01,(37:6.894877e-03,(70:1.999900e-02,69:7.741939e-02):6.147881e-02):6.365689e-01):4.486032e-03):2.572552e-02):3.037309e-01,((53:1.096854e-01,52:1.848712e-02):5.491646e-01,(((46:1.504390e-01,77:1.436693e-02):2.059202e-03,(((45:5.767593e-02,74:3.167220e-03):1.561855e-01,(75:1.242633e-01,76:2.647752e-03):8.725891e-02):1.352047e-02,(42:1.143763e-01,(78:3.714129e-02,(44:1.574423e-03,43:8.217612e-06):2.596268e-02):1.947051e-01):7.787264e-02):6.936123e-02):1.542089e-01,(79:2.891125e-01,(((84:5.123543e-02,83:2.519007e-02):9.587548e-02,82:1.722701e-02):6.837241e-02,((80:5.925671e-02,81:2.474505e-02):2.619313e-02,85:1.666252e-01):2.865055e-02):1.748580e-01):1.134879e-01):6.838318e-02):1.163373e-01):2.834728e-01):2.161879e-01,1:3.830921e-01);
   tree gen.56000 = [&U] ((2:3.660727e-01,3:4.289119e-01):1.342136e-01,(((49:3.709914e-01,50:2.295533e-01):2.288484e-01,(47:6.714307e-03,48:5.711181e-03):1.784012e+00):2.835638e-01,(((90:2.145870e-01,(((((93:1.095965e-03,(91:3.739886e-03,92:1.224308e-02):4.893322e-03):4.990328e-02,((89:1.676959e-02,87:1.252811e-01):8.020067e-03,88:7.475033e-03):2.409584e-01):7.974128e-02,94:8.288736e-02):3.337703e-02,95:8.949078e-02):6.974559e-02,((96:3.762315e-02,97:5.244508e-02):1.361598e-01,((99:2.604873e-03,100:2.208088e-02):5.643322e-02,(101:5.740253e-02,98:5.356974e-02):8.227003e-03):6.830112e-02):9.373478e-02):1.520107e-01):8.649415e-02,(((58:2.623116e-02,((((((16:3.116046e-03,(51:3.165285e-03,17:7.407382e-03):2.822554e-03):3.811933e-03,15:3.729363e-03):1.247632e-01,13:1.419396e-01):2.472052e-02,(28:5.166132e-02,60:1.242780e-02):1.997344e-01):2.024753e-02,14:1.964001e-01):2.436852e-02,((((61:2.227379e-03,86:4.118074e-01):1.241105e-02,62:6.969992e-03):1.248511e-01,59:9.651417e-02):2.097148e-02,(26:1.203359e-02,(12:4.634566e-04,11:6.743588e-03):2.768512e-04):1.349267e-01):1.914744e-02):2.320205e-02):5.044439e-02,((((9:2.410837e-03,57:9.970098e-03):1.542361e-01,(66:7.794939e-02,(7:1.302073e-01,(8:9.475734e-04,6:1.208023e-03):8.329365e-03):3.101608e-02):6.546547e-02):1.561866e-01,((((5:4.101359e-04,((24:3.955430e-04,23:1.229389e-03):2.576934e-03,25:3.014930e-03):3.570115e-04):1.418208e-01,18:3.027207e-01):5.716098e-02,((36:1.252973e-02,4:3.740848e-02):8.578921e-04,((19:1.121468e-03,((22:5.373099e-02,65:4.400978e-03):2.113925e-03,21:1.055102e-02):1.179351e-02):1.833789e-03,(54:2.073557e-02,20:3.574359e-03):6.608894e-03):8.210584e-03):2.303329e-01):3.718564e-02,((29:1.110852e-01,(56:2.568923e-03,55:5.187488e-03):1.162458e-01):6.692826e-02,68:4.688910e-01):3.022466e-02):2.149268e-02):6.281694e-02,(((34:1.707277e-03,35:1.583185e-03):1.689856e-03,(33:1.695965e-03,32:2.384238e-03):1.778309e-03):2.557534e-01,(((63:2.151102e-02,10:3.110727e-02):4.257865e-02,64:7.308062e-02):8.228386e-02,27:1.257834e-01):1.281977e-01):3.767670e-02):4.670124e-02):4.086896e-02,((((41:1.538642e-01,(71:1.101260e-01,(72:9.846346e-02,73:6.882241e-01):2.653252e-02):2.072212e-01):7.523969e-02,(40:1.680153e-01,(38:9.815909e-04,39:2.216293e-03):5.940569e-01):2.554183e-01):5.136018e-01,((67:6.460206e-04,30:2.950952e-03):1.575381e-01,31:1.383368e-01):1.532896e-01):8.710191e-02,(37:6.695548e-03,(70:1.942084e-02,69:5.355545e-02):5.434151e-02):6.181659e-01):2.732833e-02):2.413137e-02):3.017800e-01,((53:1.065144e-01,52:1.795266e-02):5.332885e-01,((77:1.395158e-02,(46:1.395426e-01,(((45:5.600854e-02,74:8.291843e-03):1.634625e-01,(75:1.206709e-01,76:2.732293e-02):8.473629e-02):1.312959e-02,(42:6.221699e-02,(78:3.606754e-02,(44:1.528907e-03,43:7.980043e-06):2.521211e-02):1.890762e-01):6.224362e-02):7.774115e-02):3.975827e-03):1.497507e-01,(79:2.807544e-01,(((84:4.975423e-02,83:2.446183e-02):9.310375e-02,82:1.027978e-02):7.569919e-02,((80:5.754361e-02,81:1.862814e-02):2.561630e-02,85:1.170668e-01):1.963347e-02):1.698029e-01):6.947624e-02):9.476401e-02):1.430787e-01):2.752777e-01):2.958688e-01,1:2.400937e-01);
   tree gen.57000 = [&U] ((2:3.734815e-01,3:4.765294e-01):9.878887e-02,(((49:3.784997e-01,50:2.341992e-01):2.334800e-01,(47:6.850196e-03,48:5.826768e-03):1.820118e+00):2.893027e-01,((((((14:2.003750e-01,(58:2.676204e-02,(((17:7.557297e-03,((16:3.199079e-03,15:3.684782e-03):1.788189e-03,51:3.229346e-03):3.828433e-03):1.388307e-01,13:1.448123e-01):2.615288e-02,(28:5.270687e-02,60:5.697774e-03):2.374384e-01):2.065732e-02):2.322347e-02):2.983322e-02,((((61:2.224727e-03,86:4.201418e-01):7.099639e-04,62:6.070505e-04):1.640642e-01,59:7.785905e-02):2.715781e-02,((12:2.813176e-03,26:1.209306e-02):1.019368e-03,11:6.906730e-03):1.396229e-01):1.953495e-02):5.107392e-02,((((9:2.459629e-03,57:1.017188e-02):1.573576e-01,(66:9.367763e-02,(7:1.180754e-01,(8:1.564618e-04,6:1.232471e-03):4.242188e-03):3.164380e-02):5.742963e-02):1.593476e-01,(((((23:9.243211e-04,(5:5.550034e-05,25:3.075948e-03):1.579323e-03):6.707979e-04,24:9.328629e-04):1.376150e-01,18:3.088473e-01):5.789743e-02,((36:1.278332e-02,(((19:1.144165e-03,((22:5.373946e-02,21:1.007751e-02):7.877609e-03,54:1.197100e-02):6.324575e-04):3.356379e-03,65:2.088471e-02):1.870902e-03,20:9.707484e-03):5.725662e-03):8.752547e-04,4:3.816558e-02):2.349945e-01):5.303268e-02,((29:1.133334e-01,(56:2.620915e-03,55:5.292476e-03):1.185985e-01):6.828280e-02,68:3.518583e-01):3.083637e-02):2.192766e-02):6.678408e-02,((((34:2.256095e-03,35:9.480909e-04):1.724056e-03,32:2.878543e-03):2.743253e-03,33:9.479143e-04):2.609295e-01,(((63:2.235690e-02,10:3.173683e-02):4.344039e-02,64:7.455967e-02):8.394918e-02,27:1.879854e-01):1.081542e-01):3.843923e-02):5.779648e-02):6.996091e-02,(90:2.189299e-01,((((((91:3.800107e-03,92:3.438269e-03):1.501099e-02,93:1.227471e-02):5.142347e-02,((89:2.037457e-02,87:1.278166e-01):1.430061e-02,88:7.626317e-03):2.351332e-01):8.135514e-02,94:1.152641e-01):1.264053e-02,95:9.130195e-02):7.115715e-02,((96:8.716079e-04,97:5.350650e-02):1.389155e-01,((98:8.417505e-03,(99:2.657592e-03,100:2.252777e-02):4.491217e-02):5.599341e-02,101:1.540128e-02):6.402019e-02):9.563184e-02):1.550872e-01):8.824467e-02):2.482205e-02,((((41:2.130653e-01,(71:1.214209e-01,(72:1.004562e-01,73:7.021528e-01):2.706950e-02):2.114151e-01):7.676244e-02,(40:1.714157e-01,(38:1.001457e-03,39:2.261148e-03):6.060798e-01):2.605876e-01):5.239964e-01,((67:1.203685e-02,30:7.821780e-03):1.607264e-01,31:1.411365e-01):1.443209e-01):8.886474e-02,(37:6.831057e-03,(70:1.981389e-02,69:5.463934e-02):5.544131e-02):6.306768e-01):4.843867e-02):1.897967e-01,((53:1.086701e-01,52:2.823755e-02):5.440815e-01,((46:1.423668e-01,((((45:5.714208e-02,74:8.459659e-03):1.826741e-01,(75:1.097815e-01,76:2.787591e-02):8.645124e-02):1.904313e-02,(42:7.433475e-02,(78:4.400030e-02,(44:1.275397e-03,43:6.074407e-05):2.572237e-02):1.786027e-01):5.236230e-02):8.182007e-02,77:3.067513e-02):2.150154e-02):1.527815e-01,(79:2.864365e-01,(85:1.625483e-01,((80:5.870822e-02,81:1.173836e-02):7.943711e-02,((84:5.076119e-02,83:2.495691e-02):9.498805e-02,82:7.699540e-03):7.723124e-02):3.796734e-02):1.271804e-01):7.088234e-02):5.940889e-02):1.815246e-01):2.694917e-01):2.975654e-01,1:2.939465e-01);
   tree gen.58000 = [&U] ((2:3.566101e-01,3:4.550030e-01):9.432625e-02,(((49:3.614016e-01,50:1.057054e-01):2.229329e-01,(47:6.540749e-03,48:5.831428e-03):1.737898e+00):2.762340e-01,(((((((14:1.913234e-01,(58:2.394543e-02,(((((16:3.010124e-04,15:3.518328e-03):9.883405e-04,51:3.083466e-03):3.932724e-03,17:7.215909e-03):1.325592e-01,13:1.382706e-01):2.497147e-02,(28:9.286084e-03,60:5.440386e-03):2.267125e-01):1.972416e-02):2.083230e-02):4.559653e-02,(((86:3.908247e-01,(62:5.547429e-04,61:2.879710e-03):1.557080e-02):1.566529e-01,59:6.924450e-02):2.111569e-02,(12:3.196548e-03,(11:4.829347e-03,26:1.175354e-02):1.229971e-03):1.307203e-01):8.819679e-03):3.686359e-02,((((9:2.348519e-03,57:9.712382e-03):1.502492e-01,(66:8.944590e-02,(7:1.127415e-01,(8:1.493939e-04,6:4.083840e-03):7.714119e-03):3.672763e-02):4.991807e-02):1.521494e-01,((((((25:1.932409e-03,24:8.907224e-04):6.198595e-04,5:1.246558e-04):1.034261e-03,23:8.234750e-04):1.349200e-01,18:2.948957e-01):5.528200e-02,(((54:9.948784e-03,(19:4.140431e-03,((22:5.080411e-02,21:5.606371e-03):7.429157e-03,65:2.103202e-02):6.955125e-03):1.525350e-03):7.636785e-03,20:3.310831e-03):7.426636e-03,(36:1.248670e-02,4:3.644151e-02):8.760930e-04):2.243791e-01):2.698578e-02,((29:1.082137e-01,(56:2.036072e-03,55:5.967270e-03):1.132410e-01):4.464802e-02,68:3.359637e-01):2.944339e-02):4.954417e-02):6.376722e-02,((((35:1.685789e-03,33:2.137294e-04):3.535151e-03,34:6.812018e-04):2.093041e-03,32:4.308168e-04):2.504211e-01,(((63:2.421710e-02,10:3.030318e-02):4.147804e-02,64:7.688086e-02):8.015691e-02,27:1.794934e-01):1.032685e-01):4.715920e-02):5.518562e-02):4.292941e-02,(90:3.176171e-01,((((((93:1.186770e-02,91:3.804176e-03):1.152951e-02,92:5.051966e-03):5.042004e-02,((89:1.591081e-02,87:1.220427e-01):1.365460e-02,88:7.281811e-03):2.245114e-01):7.768005e-02,94:1.100573e-01):1.206951e-02,95:8.717754e-02):6.794274e-02,((96:4.868340e-02,97:5.898619e-02):1.326402e-01,((99:1.616854e-03,100:2.151012e-02):5.131365e-02,(101:3.152456e-02,98:3.724957e-03):5.025076e-02):6.112818e-02):9.131183e-02):1.480814e-01):1.025059e-01):4.603643e-02,(((41:2.034404e-01,(71:1.159359e-01,(72:3.045540e-02,73:6.704342e-01):1.006756e-01):2.018647e-01):1.669758e-01,(40:2.251385e-01,(38:2.439910e-03,39:2.159004e-03):5.787011e-01):2.488160e-01):5.003257e-01,((67:7.841052e-03,30:7.468444e-03):1.534659e-01,31:1.399357e-01):1.378015e-01):8.485042e-02):2.783839e-02,(37:4.931586e-02,(70:1.380872e-02,69:3.378359e-02):5.293684e-02):6.021870e-01):1.765826e-01,((53:1.037611e-01,52:2.435754e-02):5.195035e-01,(((77:1.106385e-03,46:1.359356e-01):2.083621e-02,(((45:1.108487e-02,74:8.077508e-03):1.744221e-01,(75:1.048223e-01,76:2.661666e-02):8.254594e-02):3.363875e-02,(42:7.097680e-02,(78:4.201266e-02,(44:1.217783e-03,43:2.350927e-04):2.049033e-02):1.705346e-01):4.999692e-02):6.712357e-02):1.626865e-01,(79:2.734972e-01,(((80:5.682519e-02,81:5.444912e-03):7.451922e-02,85:1.552054e-01):3.602976e-02,((84:5.859568e-02,83:2.382952e-02):8.571462e-02,82:7.351726e-03):9.384008e-02):1.214352e-01):5.567836e-02):5.672519e-02):1.733245e-01):2.477952e-01):2.841234e-01,1:4.473929e-01);
   tree gen.59000 = [&U] ((2:3.700349e-01,3:4.721319e-01):9.787724e-02,(((49:4.065634e-01,50:1.096848e-01):2.489180e-01,(47:6.786981e-03,48:6.050957e-03):1.803322e+00):3.199607e-01,((((((14:1.985259e-01,(58:2.484687e-02,((((51:2.211879e-03,(16:7.461863e-04,15:3.159129e-03):5.194738e-03):1.536995e-03,17:7.487558e-03):1.362894e-01,13:1.434759e-01):2.591154e-02,(28:9.635666e-03,60:5.645194e-03):2.352473e-01):2.046669e-02):2.161655e-02):1.155625e-02,(((86:4.055376e-01,(62:7.019459e-04,61:2.988120e-03):2.945397e-02):1.625502e-01,59:7.185126e-02):2.191061e-02,(11:4.924042e-03,(26:1.219601e-02,12:7.219977e-03):1.302546e-03):1.325029e-01):9.509036e-03):8.851378e-02,((((9:2.436931e-03,57:1.007801e-02):1.559055e-01,(66:6.264664e-02,(7:1.169858e-01,(8:5.834441e-04,6:3.546048e-03):8.004523e-03):3.811027e-02):5.648943e-02):1.578771e-01,((((5:2.413720e-03,(24:9.306096e-04,(25:1.931535e-03,23:1.349353e-03):9.535083e-05):2.531799e-04):1.250635e-01,18:3.059973e-01):7.317330e-02,(((((54:1.032331e-02,19:2.194115e-03):6.601713e-03,(22:5.581897e-02,(21:5.817427e-03,65:2.182378e-02):9.020042e-03):9.649275e-03):7.064216e-03,20:2.025355e-03):4.857604e-03,36:1.267055e-02):3.849151e-03,4:3.781338e-02):2.269295e-01):2.800168e-02,((29:1.122875e-01,(56:2.112722e-03,55:5.452499e-03):1.175040e-01):4.632883e-02,68:3.486113e-01):3.055181e-02):5.140930e-02):8.017406e-02,((35:1.749252e-03,(32:2.570114e-03,(33:3.990231e-03,34:6.019783e-03):4.344508e-04):1.221523e-03):2.518763e-01,(((63:3.699219e-02,10:3.144396e-02):4.303951e-02,64:7.977511e-02):8.317448e-02,27:1.862506e-01):1.071562e-01):5.100496e-02):4.638682e-02):4.744703e-02,((((41:2.110991e-01,(71:1.527700e-01,(72:3.160192e-02,73:6.956733e-01):8.218738e-02):1.290052e-01):1.740971e-01,(40:1.222047e-01,(38:4.060847e-03,39:1.307649e-04):6.004868e-01):2.475676e-01):5.311010e-01,((67:1.697988e-02,30:7.969346e-03):1.592432e-01,31:1.452037e-01):1.429891e-01):8.804468e-02,(37:5.117240e-02,(70:1.432856e-02,69:2.208570e-02):9.395446e-02):6.248568e-01):1.089272e-02):1.913173e-02,(90:3.295741e-01,((((((92:9.886644e-04,93:6.171996e-03):1.852837e-02,91:3.073309e-03):5.231814e-02,((89:1.650978e-02,87:1.335125e-01):7.972624e-02,88:7.555941e-03):2.069803e-01):1.072644e-01,94:1.251013e-01):3.975160e-02,95:1.127118e-01):1.077802e-01,((96:5.051613e-02,97:9.594710e-02):1.376336e-01,(((99:6.312563e-03,100:1.809231e-02):5.529417e-02,98:2.384180e-02):1.959699e-02,101:3.277650e-02):3.894303e-02):9.474934e-02):1.119155e-01):1.055629e-01):1.832302e-01,((53:1.945719e-01,52:2.527450e-02):5.323940e-01,(((77:6.530145e-04,46:1.410530e-01):8.661058e-02,(((45:5.493904e-02,74:1.467573e-02):1.501384e-01,(75:1.087685e-01,76:1.251461e-02):9.343694e-02):2.562938e-02,(42:7.364878e-02,(78:7.042926e-02,(44:1.830784e-03,43:2.439429e-04):3.099660e-02):1.728911e-01):5.187909e-02):6.965049e-02):1.688110e-01,(79:2.837932e-01,(85:1.670893e-01,((80:5.896442e-02,81:5.649890e-03):4.016248e-02,((84:2.536379e-02,83:2.472660e-02):8.894142e-02,82:1.999813e-02):6.936904e-02):9.626509e-02):1.260067e-01):5.777442e-02):5.886066e-02):1.913859e-01):2.263400e-01):2.506629e-01,1:4.642354e-01);
   tree gen.60000 = [&U] ((2:3.517165e-01,3:4.487592e-01):9.303185e-02,(((49:3.052046e-01,50:1.042549e-01):2.747318e-01,(47:5.977541e-03,48:5.751406e-03):1.691910e+00):3.041211e-01,(((((((41:2.006487e-01,(71:1.452072e-01,(72:3.003747e-02,73:6.612341e-01):7.811871e-02):1.226188e-01):1.654784e-01,(40:1.161549e-01,(38:4.256783e-03,39:4.332373e-04):5.707598e-01):2.353118e-01):5.048090e-01,((67:1.613930e-02,30:1.053062e-02):1.513599e-01,31:1.958255e-01):1.528320e-01):8.368605e-02,(37:4.863912e-02,(70:1.361923e-02,69:2.099236e-02):8.930326e-02):5.939234e-01):9.996434e-03,(90:3.132586e-01,((((((91:3.023511e-03,93:6.072613e-03):1.723129e-02,92:3.379200e-03):4.853484e-02,((89:1.569247e-02,87:1.269030e-01):6.736169e-03,88:7.181886e-03):1.967338e-01):1.019543e-01,94:1.189082e-01):2.948972e-02,95:1.071321e-01):1.072256e-01,((96:6.912698e-03,97:9.119726e-02):1.308201e-01,(((99:5.451350e-03,100:8.637180e-03):4.922266e-02,98:2.266152e-02):1.006709e-01,101:1.994516e-02):4.976637e-02):9.005880e-02):1.063752e-01):1.003371e-01):1.818462e-02,(((14:1.886980e-01,(58:2.419636e-02,((((51:2.854276e-03,(16:7.092466e-04,15:7.304792e-03):1.289492e-03):5.341641e-03,17:7.116888e-03):1.295425e-01,13:1.363732e-01):2.462879e-02,(28:3.214883e-02,60:5.365730e-03):2.236014e-01):2.225686e-02):1.130572e-02):3.841621e-02,(((86:3.854616e-01,(62:5.483446e-03,61:2.818318e-04):1.138479e-02):1.545032e-01,59:6.829428e-02):2.082593e-02,((11:2.523083e-03,26:1.273178e-02):1.328275e-03,12:6.578185e-03):1.262351e-01):3.233002e-02):6.396163e-02,((((9:4.760206e-04,57:1.674824e-03):1.481874e-01,(66:5.954533e-02,(7:1.111944e-01,(8:1.853420e-03,6:3.370502e-03):7.608261e-03):2.515920e-02):5.369294e-02):1.500615e-01,(((((24:1.430543e-04,25:6.524709e-03):2.210682e-03,(5:2.223005e-03,23:6.086041e-04):8.353018e-05):1.149168e-01,18:2.908489e-01):7.860732e-02,((((19:8.593659e-03,((54:9.405530e-03,(21:1.033391e-02,22:3.896905e-02):3.539704e-03):8.776634e-03,65:2.141872e-02):4.843656e-04):1.752561e-03,20:1.925090e-03):3.399688e-03,36:1.204329e-02):1.568717e-03,4:3.594144e-02):2.156954e-01):2.661547e-02,((29:1.449669e-01,(56:3.610034e-03,55:1.080296e-03):1.116870e-01):3.112678e-02,68:3.313534e-01):2.619894e-02):3.507949e-02):6.611193e-02,((32:7.460863e-04,((35:1.788925e-03,34:1.032673e-03):7.818977e-04,33:3.503524e-03):3.694107e-04):2.394072e-01,(((63:1.811963e-02,10:2.988734e-02):4.090885e-02,64:7.582586e-02):7.905695e-02,27:1.286602e-01):1.018514e-01):7.289237e-02):2.442224e-02):4.509817e-02):2.267230e-01,((53:1.849396e-01,52:1.127004e-02):5.060380e-01,(((77:6.206872e-04,46:1.239819e-01):4.166677e-02,(((45:5.221930e-02,74:1.394921e-02):1.427058e-01,(75:1.033839e-01,76:1.306342e-02):5.387657e-02):8.074286e-03,(42:7.000282e-02,(78:6.694268e-02,(44:1.740152e-03,43:2.318666e-04):2.946212e-02):1.365172e-01):4.931083e-02):3.312134e-02):1.414801e-01,(79:2.697441e-01,(85:1.588176e-01,((80:5.604540e-02,81:5.370194e-03):3.817425e-02,((84:2.161098e-02,83:2.350252e-02):8.453840e-02,82:1.900812e-02):7.944123e-02):9.149951e-02):1.197688e-01):6.052393e-02):4.716835e-02):1.819114e-01):2.151351e-01):2.382539e-01,1:4.412535e-01);
   tree gen.61000 = [&U] ((2:3.541969e-01,3:4.519240e-01):9.368795e-02,(((49:5.673678e-01,50:1.158657e-01):2.662694e-01,(47:6.019697e-03,48:2.248822e-03):1.703842e+00):2.747727e-01,(((((((41:1.049525e-01,(71:8.210672e-02,(72:6.455047e-02,73:6.658975e-01):6.965130e-02):1.253887e-01):2.532279e-01,(40:1.901659e-01,(38:8.246897e-04,39:4.362927e-04):5.747851e-01):2.525810e-01):5.083691e-01,((67:3.841835e-03,30:1.836537e-02):1.453903e-01,31:1.972065e-01):1.539099e-01):2.249533e-02,(37:4.898215e-02,(70:1.371527e-02,69:2.937327e-02):8.993307e-02):5.981120e-01):6.681881e-02,(90:3.154679e-01,((((((92:7.295937e-03,91:5.292736e-04):1.342823e-02,93:3.206894e-03):7.961864e-02,((89:1.560935e-03,87:1.277980e-01):6.783676e-03,88:3.488597e-02):1.990046e-01):7.052551e-02,94:1.398390e-01):2.246528e-02,95:1.078876e-01):1.079818e-01,((96:3.729882e-02,97:8.645551e-02):1.055813e-01,(98:1.131173e-02,((99:5.361557e-03,100:8.698093e-03):4.900304e-02,101:2.008582e-02):1.050210e-01):5.011735e-02):9.069394e-02):1.071254e-01):1.010447e-01):1.553741e-02,(((14:1.900287e-01,(58:3.609634e-02,(((((16:2.020957e-03,15:7.356308e-03):1.957108e-03,51:2.874405e-03):3.703021e-03,17:7.167080e-03):1.288886e-01,13:1.262835e-01):1.820867e-02,(28:2.292095e-02,60:1.726853e-02):2.251784e-01):2.352344e-02):2.260331e-02):2.525165e-02,(((86:3.707277e-01,(61:4.278760e-03,62:5.374219e-03):1.132465e-02):1.565939e-01,59:6.877593e-02):2.797434e-02,(11:2.568147e-03,(12:6.037284e-03,26:1.326328e-02):2.579052e-03):1.417347e-01):1.009833e-02):5.830157e-02,((((9:4.793777e-04,57:2.336544e-03):1.492325e-01,(66:5.996527e-02,(7:1.119786e-01,(8:4.724911e-04,6:3.394272e-03):6.853668e-03):3.665570e-02):3.952976e-02):1.511198e-01,(((((25:1.378460e-03,24:1.405756e-04):4.594352e-04,(23:6.128962e-04,5:4.834912e-04):8.744445e-05):1.116097e-01,18:2.929001e-01):7.916170e-02,((((19:1.558429e-03,((21:1.616723e-02,22:3.924388e-02):3.984877e-03,54:9.661649e-03):2.254852e-03):7.478136e-03,(20:3.380723e-03,65:6.094727e-03):1.559102e-03):5.525990e-03,36:1.212823e-02):1.579780e-03,4:3.619491e-02):2.172166e-01):3.053523e-02,((29:1.459892e-01,(56:3.635493e-03,55:2.461574e-03):1.091114e-01):1.001030e-02,68:3.336902e-01):4.636331e-02):3.532689e-02):3.787582e-02,((32:5.580410e-03,(33:3.400792e-03,(34:1.841208e-03,35:1.801541e-03):3.872286e-03):1.785294e-03):2.397240e-01,(((63:9.670569e-04,10:6.866004e-02):4.370022e-02,64:7.636062e-02):7.961450e-02,27:1.295676e-01):1.025697e-01):7.340644e-02):2.459447e-02):4.866914e-02):3.132776e-01,((53:8.806490e-02,52:1.134953e-02):5.096068e-01,(((77:6.250646e-04,46:1.039171e-01):6.002289e-02,(((45:2.872183e-02,74:1.404758e-02):1.437123e-01,(75:1.041130e-01,76:4.171284e-02):5.425653e-02):8.131229e-03,(42:7.049651e-02,(78:4.644329e-02,(44:2.727560e-03,43:1.546822e-03):2.966990e-02):1.444664e-01):8.526465e-02):4.200880e-02):7.673950e-02,(79:2.716464e-01,(85:1.599376e-01,((80:4.799334e-02,81:5.408067e-03):4.389358e-02,((84:3.264743e-02,83:2.366827e-02):8.513460e-02,82:1.177263e-02):1.197733e-01):8.793386e-02):1.206135e-01):6.095077e-02):8.100742e-02):1.347446e-01):3.314208e-01):2.399341e-01,1:4.443655e-01);
   tree gen.62000 = [&U] ((2:3.789130e-01,3:4.834596e-01):1.002256e-01,(((49:4.689481e-01,50:1.239509e-01):4.278718e-01,(47:7.088551e-03,48:3.169072e-03):1.822738e+00):2.939465e-01,(((((((14:2.032891e-01,(58:3.861516e-02,(((((16:1.086218e-03,15:8.409647e-03):2.859628e-04,51:4.972571e-03):5.866189e-03,17:7.667203e-03):1.378825e-01,13:1.350957e-01):2.624507e-02,(28:2.452039e-02,60:1.847354e-02):2.408915e-01):3.155045e-02):3.629890e-02):1.438865e-02,((86:3.965973e-01,(61:5.596135e-03,62:1.553866e-03):1.275589e-03):1.675211e-01,59:7.357516e-02):4.384856e-02):5.487103e-02,(12:1.104239e-03,(11:2.762920e-03,26:1.418880e-02):2.647424e-03):1.507463e-01):6.236990e-02,((((9:4.384852e-03,57:9.153371e-04):1.596460e-01,(66:6.414969e-02,(7:1.366586e-01,(8:6.186836e-04,6:2.780851e-03):8.053914e-03):3.522088e-02):4.624844e-02):1.616650e-01,(((((23:7.960568e-05,25:1.518216e-03):1.861446e-03,(5:1.835905e-03,24:8.463523e-05):6.676698e-04):1.227956e-01,18:3.133389e-01):8.468565e-02,((36:1.203927e-02,4:4.453915e-02):4.233228e-03,(20:5.599144e-03,(19:1.667177e-03,(65:5.390106e-03,((54:9.683328e-03,22:4.198235e-02):3.502919e-03,21:1.039827e-02):3.726243e-03):7.972051e-03):7.405667e-03):8.595769e-04):1.847954e-01):2.939188e-02,((29:1.561765e-01,(56:3.889181e-03,55:2.633344e-03):1.167252e-01):1.299623e-02,68:3.569754e-01):4.959857e-02):3.402898e-02):5.970045e-02,((((35:1.927254e-03,34:1.130402e-03):2.611245e-03,32:1.499424e-03):5.523828e-03,33:3.638102e-03):2.564521e-01,(((63:1.034539e-03,10:7.345119e-02):4.674965e-02,64:9.015404e-02):8.517005e-02,27:1.386089e-01):9.707326e-02):7.852879e-02):1.875578e-02):5.206531e-02,(90:3.374814e-01,(((((91:5.972956e-03,(92:1.569588e-03,93:2.141706e-03):5.798794e-05):8.286727e-02,((89:1.212397e-02,87:1.431942e-01):5.859634e-02,88:3.732034e-02):2.128913e-01):7.259875e-02,94:1.495971e-01):5.653000e-02,95:5.953344e-02):1.155169e-01,((96:1.964955e-03,97:1.281106e-02):1.641986e-01,((98:3.281984e-02,(99:5.735690e-03,100:1.090262e-02):5.242250e-02):7.133463e-02,101:3.725553e-03):5.230178e-02):9.669722e-02):1.061060e-01):1.195037e-01):1.662162e-02,((((41:1.122761e-01,(71:8.783618e-02,(72:8.319385e-02,73:7.123642e-01):7.451161e-02):1.749135e-01):1.632014e-01,(40:1.567955e-01,(38:8.822371e-04,39:9.105515e-05):6.925935e-01):2.100909e-01):6.557467e-01,((67:2.032271e-03,30:4.497330e-02):1.555357e-01,31:1.504225e-01):1.646498e-01):6.510513e-02,(37:5.957746e-03,(70:1.996154e-02,69:8.488565e-03):4.385278e-02):6.398487e-01):7.148147e-02):3.351383e-01,((53:9.421013e-02,52:1.086674e-02):5.451675e-01,(((77:6.686820e-04,46:1.111685e-01):6.421133e-02,(((42:1.117169e-01,(78:4.968413e-02,(44:2.917891e-03,43:1.710992e-03):3.174029e-02):1.545474e-01):9.121448e-02,(75:1.113781e-01,76:1.930556e-02):9.674511e-02):2.124645e-02,(45:2.992061e-02,74:1.502783e-02):1.537406e-01):6.143102e-02):6.588450e-02,(79:4.727804e-01,(85:1.844502e-01,((80:5.134235e-02,81:5.785445e-03):4.695650e-02,((84:3.492559e-02,83:2.531986e-02):9.107535e-02,82:2.223914e-03):1.042737e-01):2.058367e-02):1.981398e-01):8.492016e-02):1.222863e-01):1.441471e-01):3.545475e-01):2.566769e-01,1:4.753736e-01);
   tree gen.63000 = [&U] ((2:3.500912e-01,3:4.547381e-01):9.260196e-02,(((49:4.332778e-01,50:1.145227e-01):3.953260e-01,(47:6.549365e-03,48:2.928018e-03):1.684092e+00):2.715877e-01,(((((((((62:1.555657e-03,86:3.660349e-01):1.051723e-02,61:5.296245e-03):1.504382e-01,59:6.797871e-02):4.051324e-02,(58:3.001502e-02,((((16:3.761103e-03,15:5.798369e-03):1.535189e-03,(17:7.084002e-03,51:4.594335e-03):1.551943e-03):1.273946e-01,13:1.248197e-01):2.218398e-02,(28:2.265526e-02,60:1.706836e-02):2.225682e-01):3.368833e-02):1.672648e-02):3.625546e-03,14:1.878260e-01):6.199014e-02,(26:6.777418e-03,(12:1.035462e-03,11:4.128755e-03):2.537659e-03):1.392377e-01):5.762577e-02,((((9:4.051321e-03,57:4.539546e-04):1.475027e-01,(66:5.927018e-02,(7:1.262637e-01,(8:1.671851e-03,6:2.569327e-03):2.201023e-02):3.254182e-02):4.273058e-02):1.493681e-01,(((((25:8.937103e-04,5:1.667629e-03):1.713607e-03,(24:4.265677e-03,23:6.401365e-04):4.021460e-04):1.161658e-01,18:3.155069e-01):7.824409e-02,((36:1.379677e-02,4:3.917464e-02):6.743652e-03,(20:5.173248e-03,(((65:1.113505e-04,(21:9.932021e-03,54:4.655200e-02):3.055921e-03):8.694890e-03,19:1.736677e-03):3.084927e-04,22:3.966977e-02):7.382951e-03):9.279325e-03):1.629585e-01):2.913265e-02,((29:1.442970e-01,(56:3.593352e-03,55:4.833565e-04):1.091969e-01):1.200768e-02,68:3.298222e-01):5.379196e-02):2.233949e-02):4.479189e-02,((32:1.385371e-03,(33:7.765113e-03,(35:1.773179e-03,34:1.903077e-03):2.621567e-03):1.339449e-03):2.369452e-01,(((63:1.207633e-02,10:1.936634e-02):9.088037e-02,64:8.329653e-02):7.237306e-02,27:1.280657e-01):8.968944e-02):7.255554e-02):2.682396e-02):5.824341e-02,(((((41:1.037359e-01,(71:8.115497e-02,(72:7.686576e-02,73:6.092151e-01):6.884393e-02):1.616088e-01):1.795888e-01,(40:1.448690e-01,(38:4.216737e-03,39:8.412909e-05):6.399118e-01):1.864023e-01):5.558691e-01,((67:1.314857e-03,30:4.155244e-02):1.362342e-01,31:1.512063e-01):1.193694e-01):6.015295e-02,(37:5.504574e-03,(70:3.395457e-02,69:2.688783e-02):5.852931e-02):5.911790e-01):6.604427e-02,(90:3.118111e-01,(((((92:5.346831e-03,(91:2.400401e-03,93:2.094242e-03):6.944770e-04):9.184418e-02,((89:5.978551e-03,87:1.323022e-01):2.570875e-02,88:4.076357e-02):1.638321e-01):6.707657e-02,94:1.382181e-01):5.223008e-02,95:4.885024e-02):6.404340e-02,((96:1.300343e-03,97:3.674216e-02):1.663858e-01,((98:4.251557e-02,(99:9.123955e-04,100:1.210886e-02):4.167989e-02):3.447714e-02,101:9.525535e-03):4.832348e-02):7.873528e-02):9.803509e-02):1.104137e-01):4.236975e-03):3.035611e-01,((53:1.324865e-01,52:1.004017e-02):5.132263e-01,(((77:2.816263e-03,46:1.149364e-01):1.696100e-02,(((42:1.032192e-01,(78:4.590494e-02,(44:2.695943e-03,43:2.354527e-04):3.369096e-02):1.427918e-01):8.427630e-02,(45:3.629550e-02,74:4.465447e-03):1.420464e-01):1.963035e-02,(75:1.029062e-01,76:1.783710e-02):8.938625e-02):5.675831e-02):6.087303e-02,(79:2.905943e-01,(85:1.704201e-01,((80:2.461939e-02,81:1.242009e-02):4.338478e-02,((84:3.226899e-02,83:2.339392e-02):8.414776e-02,82:1.564447e-02):5.243608e-02):3.426056e-02):1.811577e-01):7.846076e-02):1.129846e-01):1.331827e-01):3.275791e-01):2.371529e-01,1:4.392146e-01);
   tree gen.64000 = [&U] ((2:3.432711e-01,3:4.458794e-01):2.084021e-01,(((49:4.248372e-01,50:1.122917e-01):3.876247e-01,(47:6.421778e-03,48:2.870978e-03):1.651285e+00):2.139624e-01,(((90:3.057367e-01,(((((91:5.618312e-03,(92:1.396714e-03,93:7.661666e-03):2.592962e-03):8.471560e-02,((89:1.848377e-03,87:1.297249e-01):2.520792e-02,88:3.996946e-02):1.387003e-01):6.576986e-02,94:1.355255e-01):5.121260e-02,95:4.181515e-02):6.279578e-02,((96:1.275011e-03,97:3.602639e-02):1.775581e-01,((98:4.168733e-02,(99:7.125650e-03,100:1.187297e-02):5.210299e-02):4.991843e-02,101:7.932739e-02):2.598487e-02):1.179806e-01):9.612528e-02):1.082628e-01,(((((41:1.017151e-01,(71:7.957401e-02,(72:7.536835e-02,73:5.973471e-01):6.750279e-02):1.584605e-01):1.760902e-01,(40:1.420468e-01,(38:4.134592e-03,39:1.680040e-03):5.882419e-01):2.329117e-01):5.450403e-01,((67:1.502891e-03,30:7.707132e-03):1.335802e-01,31:1.482607e-01):1.170439e-01):5.898112e-02,(37:6.670576e-03,(70:2.316760e-04,69:7.404730e-02):3.882486e-02):5.796623e-01):6.475767e-02,((((((62:1.525351e-03,(86:3.589042e-01,61:3.231284e-03):5.102861e-03):1.498957e-01,59:6.665442e-02):4.061298e-02,14:1.841670e-01):2.256371e-03,(58:2.523958e-02,(((17:1.141095e-02,(51:3.200917e-03,(16:1.766296e-03,15:3.128056e-03):2.161751e-03):4.342696e-04):1.249128e-01,13:1.223881e-01):2.175182e-02,(28:3.305617e-02,60:2.062546e-03):1.974003e-01):4.286168e-02):5.221088e-03):5.676293e-02,((11:1.677632e-02,26:6.645388e-03):7.000091e-04,12:1.541622e-04):1.365252e-01):5.650317e-02,((((9:2.681050e-03,57:4.288966e-03):1.446292e-01,(66:5.811555e-02,(7:1.238040e-01,(8:1.639282e-03,6:2.543098e-03):2.158145e-02):2.731626e-02):6.424419e-02):1.464582e-01,(((((25:8.603953e-04,5:1.523691e-04):3.264751e-03,(24:2.803533e-04,23:1.124720e-03):3.956645e-04):1.189070e-01,18:3.093605e-01):7.330994e-02,((20:7.621732e-04,(22:3.889697e-02,(19:1.776986e-03,((21:3.528178e-03,54:7.154512e-03):6.479137e-03,65:3.124058e-04):6.198855e-03):2.463949e-04):6.697287e-03):2.634960e-03,(4:3.789910e-02,36:1.354417e-02):3.492596e-03):1.823285e-01):2.856512e-02,((29:1.414860e-01,(56:1.319595e-02,55:4.739403e-04):1.070697e-01):1.177376e-02,68:3.233970e-01):5.274404e-02):3.990722e-02):3.231712e-02,(((35:1.416072e-03,34:1.866003e-03):1.095012e-03,(32:4.650763e-04,33:1.277212e-03):1.489425e-03):2.216479e-01,(((63:2.899804e-03,10:1.898906e-02):8.910994e-02,64:8.167384e-02):7.096317e-02,27:1.255708e-01):7.483340e-02):9.432729e-02):2.630141e-02):5.710878e-02):6.891975e-03):2.879821e-01,((53:1.758218e-01,52:9.844581e-03):5.032282e-01,(((77:8.353114e-04,46:1.126973e-01):1.795735e-02,((42:1.012084e-01,(78:4.501067e-02,(44:2.643424e-03,43:4.698895e-04):3.303463e-02):1.400101e-01):8.330710e-02,((75:1.849416e-01,76:1.687915e-02):8.764493e-02,(45:3.398170e-02,74:4.378456e-03):1.382745e-01):2.500944e-02):5.565260e-02):5.968717e-02,(79:2.849333e-01,(((80:2.413978e-02,81:1.217814e-02):4.253961e-02,85:1.638991e-01):2.498726e-02,((84:3.164037e-02,83:2.293818e-02):8.250849e-02,82:1.161164e-02):6.070337e-02):1.776286e-01):9.672260e-02):1.107836e-01):1.305882e-01):3.532545e-01):2.325330e-01,1:4.306583e-01);
   tree gen.65000 = [&U] ((2:3.418390e-01,3:4.440191e-01):1.424592e-01,(((49:4.230648e-01,50:1.118232e-01):3.860075e-01,(47:8.172248e-03,48:2.859000e-03):1.644395e+00):2.578112e-01,(((90:3.044612e-01,((((((92:2.067050e-03,91:6.255979e-03):1.186207e-03,93:7.629700e-03):8.855383e-02,((89:2.189552e-02,87:1.291836e-01):1.713136e-02,88:2.008822e-02):1.446439e-01):6.549546e-02,94:1.565847e-01):1.220294e-02,95:9.448076e-02):6.749492e-02,((96:1.269692e-03,97:4.138834e-02):7.627245e-02,(((99:2.545616e-02,100:1.775000e-02):5.264553e-02,98:2.853565e-02):2.241519e-02,101:1.495411e-02):1.043279e-01):4.716676e-02):1.106863e-01):1.118291e-01,(((((58:8.377656e-03,(((51:3.291225e-03,((16:8.980556e-04,15:2.099914e-03):2.152732e-03,17:1.136334e-02):5.628232e-04):1.243917e-01,13:1.218775e-01):8.746433e-03,(28:2.056964e-02,60:1.363107e-02):2.083679e-01):4.675762e-02):5.199306e-03,(14:1.833986e-01,(((86:3.557889e-01,62:1.271406e-03):5.516109e-03,61:6.423920e-03):1.484210e-01,59:6.637634e-02):4.142941e-02):2.296711e-03):5.652611e-02,(12:1.487407e-04,(26:6.727696e-03,11:3.472497e-03):2.806708e-04):1.359556e-01):5.626743e-02,((((9:5.880477e-03,57:7.103760e-04):1.440258e-01,(66:6.147405e-02,(7:1.232875e-01,(8:1.313381e-04,6:3.398749e-03):2.248550e-03):2.720229e-02):5.523393e-02):1.396586e-01,((((((24:4.864983e-03,23:1.100256e-03):2.731147e-04,5:2.093835e-03):2.889852e-04,25:2.036657e-03):1.183755e-01,18:3.080699e-01):8.889819e-02,(((20:4.065683e-03,((21:8.408232e-03,54:7.124662e-03):7.881962e-03,(19:2.880597e-03,(22:3.721786e-02,65:6.627522e-04):2.846930e-03):2.789084e-03):2.709629e-03):2.564697e-03,4:3.817043e-02):3.749678e-03,36:3.398829e-02):1.840013e-01):3.144613e-02,((29:1.483763e-01,(56:6.405237e-04,55:4.241091e-03):1.165527e-01):2.575159e-03,68:3.220478e-01):5.252399e-02):2.478850e-02):2.702938e-02,((((35:5.509123e-04,34:5.946959e-04):1.854504e-03,33:2.652078e-03):1.548523e-03,32:4.013492e-04):2.488455e-01,(((63:2.495593e-02,10:1.890984e-02):5.728697e-02,64:8.133309e-02):8.874290e-02,27:1.250470e-01):7.272348e-02):9.393375e-02):5.048337e-02):5.687051e-02,((((41:1.028433e-01,(71:7.924202e-02,(72:7.505391e-02,73:6.040887e-01):6.722117e-02):1.577994e-01):1.753556e-01,(40:1.414542e-01,(38:2.864055e-04,39:1.673031e-03):5.857877e-01):2.319400e-01):5.427663e-01,((67:8.376917e-03,30:2.819631e-03):1.325276e-01,31:1.476422e-01):1.202590e-01):5.027280e-02,(37:6.642746e-03,(70:2.262721e-04,69:3.897822e-02):3.866288e-02):5.772439e-01):6.448750e-02):6.863221e-03):2.559522e-01,((53:1.750883e-01,52:9.803508e-03):5.011287e-01,(((77:1.272862e-02,46:1.122271e-01):1.608140e-02,((42:1.007862e-01,(78:5.090868e-02,(44:2.632396e-03,43:6.724035e-04):7.071268e-02):1.167071e-01):8.295954e-02,((75:1.841700e-01,76:3.612230e-03):8.727927e-02,(45:1.578750e-02,74:1.484141e-03):1.376976e-01):2.490510e-02):5.542042e-02):7.734665e-02,(79:3.007696e-01,(((80:2.403907e-02,81:1.212733e-02):2.756547e-02,85:1.632153e-01):2.488301e-02,((84:3.150836e-02,83:5.782446e-02):8.216426e-02,82:1.156320e-02):6.045011e-02):1.768875e-01):9.631907e-02):1.103214e-01):1.300433e-01):3.566073e-01):2.191428e-01,1:4.584461e-01);
   tree gen.66000 = [&U] ((2:3.469015e-01,3:4.858194e-01):1.055920e-01,(((49:4.293302e-01,50:1.134792e-01):3.126915e-01,(47:5.366638e-03,48:2.901341e-03):1.668748e+00):3.820059e-01,(((90:3.089702e-01,(((((92:8.388139e-04,(91:1.450406e-03,93:7.742694e-03):8.564071e-03):9.066899e-02,((89:2.221979e-02,87:1.310968e-01):1.738507e-02,88:2.038572e-02):1.467861e-01):6.646543e-02,94:1.589037e-01):1.238366e-02,95:9.587999e-02):1.013838e-01,((96:1.065655e-02,97:7.481814e-02):6.849609e-02,(((99:8.657376e-03,100:7.986032e-03):5.625021e-02,98:3.414942e-02):1.938063e-02,101:1.517558e-02):1.058729e-01):6.620063e-02):1.123255e-01):1.134852e-01,((((((86:3.610580e-01,(62:1.438476e-04,61:6.519057e-03):1.031793e-03):1.490528e-01,59:6.735935e-02):5.367956e-02,(14:1.861147e-01,(58:8.501727e-03,((((16:2.000770e-03,15:2.125551e-03):1.137267e-03,(17:1.062249e-02,51:3.339967e-03):1.310294e-04):1.204227e-01,13:8.006529e-02):2.913283e-02,(28:2.087427e-02,60:6.848095e-03):2.114538e-01):1.890236e-02):5.378648e-03):2.048610e-02):7.989893e-03,(12:1.024419e-03,(26:1.026860e-02,11:3.589846e-03):4.089433e-04):1.379691e-01):5.860384e-02,((((9:5.967565e-03,57:2.862904e-03):1.461588e-01,(66:6.238446e-02,(7:1.251133e-01,(8:1.332831e-04,6:3.449083e-03):2.281851e-03):2.760515e-02):4.574353e-02):1.417269e-01,(((((25:2.066819e-03,(24:4.839866e-04,5:2.106065e-03):6.454918e-04):3.408288e-05,23:4.660885e-04):1.205487e-01,18:3.126323e-01):9.021475e-02,(((20:4.279426e-03,(((54:2.125977e-02,(22:4.783064e-02,21:8.532756e-03):1.443137e-03):1.558406e-02,65:5.916513e-03):6.173813e-03,19:2.746702e-03):3.803174e-03):4.913658e-03,36:1.867043e-02):3.381777e-03,4:3.873572e-02):1.683550e-01):4.628308e-02,(((56:6.500096e-04,55:1.157725e-03):1.182788e-01,68:3.268172e-01):8.961144e-05,29:1.505737e-01):5.330186e-02):3.204979e-02):2.742968e-02,(((33:6.190378e-03,(35:1.860754e-03,34:3.034722e-04):1.253814e-03):2.986834e-03,32:2.030012e-03):2.525309e-01,(((63:1.379515e-02,10:1.265150e-02):6.263547e-02,64:7.611590e-02):6.573701e-02,27:1.268989e-01):1.477380e-01):1.888563e-02):5.123101e-02):6.107456e-02,((((41:1.043663e-01,(71:8.041557e-02,(72:8.375289e-02,73:6.130351e-01):7.961252e-02):1.360579e-01):2.052315e-01,(40:1.435491e-01,(38:3.962389e-04,39:1.697808e-03):5.944630e-01):2.353749e-01):5.508045e-01,((67:8.500976e-03,30:3.964341e-03):1.224455e-01,31:1.498287e-01):1.465459e-01):5.514432e-02,(37:6.741123e-03,(70:3.737749e-03,69:3.955547e-02):3.731269e-02):5.857927e-01):5.544451e-02):6.964863e-03):2.597428e-01,((53:1.776813e-01,52:9.948695e-03):5.085503e-01,(((77:1.291712e-02,((42:8.249117e-02,(78:9.816655e-02,(44:3.113113e-04,43:6.823616e-04):4.209847e-02):1.184355e-01):8.187571e-02,((75:1.868975e-01,76:2.461118e-02):1.036582e-01,(45:1.602131e-02,74:4.710164e-03):1.245869e-01):2.087877e-02):3.971465e-02):1.615013e-02,46:1.138892e-01):7.849213e-02,(79:3.052239e-01,(((80:2.010807e-02,81:1.230693e-02):2.797371e-02,85:1.656325e-01):2.261355e-02,((84:2.717771e-02,83:1.260115e-02):8.338108e-02,82:1.173445e-02):6.134535e-02):1.795071e-01):1.060305e-01):1.119552e-01):1.488470e-01):3.501444e-01):2.223883e-01,1:4.906745e-01);
   tree gen.67000 = [&U] ((2:3.687920e-01,3:5.164759e-01):2.120145e-01,(((49:4.564221e-01,50:1.206401e-01):3.324232e-01,(47:5.705288e-03,48:3.084423e-03):1.908437e+00):2.615463e-01,(((90:3.494668e-01,(((((93:8.559427e-04,(92:8.630079e-04,91:4.317605e-03):5.796064e-03):5.059570e-02,((89:8.673122e-03,87:1.180240e-01):1.848212e-02,88:2.032139e-02):3.220516e-01):7.065959e-02,94:1.689309e-01):1.316511e-02,95:1.019303e-01):1.077814e-01,((96:1.132901e-02,97:1.925679e-02):1.204590e-01,(((99:1.777546e-02,100:4.782129e-03):4.334952e-02,98:3.630435e-02):1.071982e-01,101:1.613320e-02):5.806594e-02):7.037807e-02):8.229690e-02):1.734003e-01,((((14:1.978591e-01,(58:6.238574e-03,((((17:1.126749e-02,51:3.454975e-03):1.370310e-04,(16:2.089630e-03,15:2.259679e-03):2.165738e-03):1.341550e-01,13:1.372870e-01):4.286495e-02,(28:2.219150e-02,60:1.298904e-02):2.247971e-01):2.009515e-02):3.697467e-02):4.114162e-02,(((86:3.838418e-01,(62:1.260282e-02,61:6.930427e-03):9.117314e-03):1.584584e-01,59:7.160991e-02):1.479323e-02,((12:8.364826e-04,11:3.308185e-03):1.691710e-03,26:1.096079e-02):1.569675e-01):8.747827e-03):6.230191e-02,((((9:6.344135e-03,57:6.981163e-03):1.553818e-01,(66:8.212182e-02,(7:1.425618e-01,(8:6.399996e-04,6:3.666730e-03):2.425842e-03):2.934992e-02):4.299549e-02):1.506703e-01,((((23:5.397948e-04,(25:2.197241e-03,(5:2.564520e-03,24:5.345627e-04):2.919427e-03):6.045668e-04):1.307227e-01,18:3.323603e-01):7.434483e-02,((36:1.984859e-02,(20:4.606282e-03,(22:4.855746e-02,(19:1.564315e-03,(65:3.395874e-03,(21:9.071196e-03,54:2.260132e-02):1.092407e-04):1.717662e-02):6.780014e-03):5.709902e-03):5.434485e-03):1.535107e-03,4:4.118006e-02):1.789786e-01):4.920367e-02,(((56:9.302300e-04,55:2.764715e-03):1.192345e-01,29:1.388720e-01):2.060992e-02,68:3.474403e-01):2.803805e-02):3.407222e-02):6.318278e-02,((35:2.066501e-03,(33:5.302188e-03,(32:1.217741e-03,34:6.917914e-04):1.243892e-03):3.096506e-03):2.746037e-01,(((63:5.755823e-03,10:4.442133e-02):6.658794e-02,64:8.091903e-02):4.709268e-02,27:1.831771e-01):1.252412e-01):2.007736e-02):2.184679e-02):6.492854e-02,((((41:1.198391e-01,(71:8.549001e-02,(72:1.025622e-01,73:6.517193e-01):8.463629e-02):1.446436e-01):2.161630e-01,(40:1.526074e-01,(38:6.857106e-04,39:9.050782e-03):6.319753e-01):2.502278e-01):4.758563e-01,((67:8.803163e-04,30:7.105843e-03):1.301722e-01,31:1.592833e-01):1.536805e-01):5.862408e-02,(37:1.396351e-02,(70:8.902250e-04,69:6.585840e-02):6.201824e-02):6.227579e-01):5.894321e-02):7.404365e-03):2.761333e-01,((53:5.549806e-02,52:3.313079e-02):5.513734e-01,(((77:2.606521e-02,46:1.210759e-01):1.716925e-02,((42:8.769659e-02,(78:1.043611e-01,(44:1.282262e-03,43:7.254205e-04):4.309547e-02):1.349954e-01):7.026234e-02,((75:1.986913e-01,76:2.616421e-02):1.101994e-01,(45:1.703230e-02,74:2.276886e-03):1.324486e-01):3.964481e-02):6.989440e-02):9.916212e-02,(79:3.090187e-01,(((80:2.601770e-02,81:1.165175e-02):5.070137e-02,85:1.760844e-01):2.404052e-02,((84:4.495266e-02,83:3.037637e-02):7.924424e-02,82:1.247492e-02):6.521642e-02):1.908345e-01):1.127214e-01):7.285992e-02):1.953621e-01):3.528691e-01):2.364216e-01,1:4.126206e-01);
   tree gen.68000 = [&U] ((2:3.719821e-01,3:4.957726e-01):2.220799e-01,(((49:4.603703e-01,50:1.216837e-01):4.085917e-01,(47:5.754640e-03,48:3.111104e-03):1.924946e+00):1.852471e-01,(((90:3.524897e-01,(((((91:1.615008e-03,(92:8.704731e-04,93:1.424688e-02):9.176301e-03):5.299546e-02,((89:2.137574e-03,87:1.190449e-01):1.750656e-02,88:2.049717e-02):2.617559e-01):8.515206e-02,94:1.703922e-01):1.789116e-02,95:1.028120e-01):9.628336e-02,((96:1.142700e-02,97:6.020844e-02):6.841928e-02,(((99:2.978810e-03,100:4.823495e-03):5.861043e-02,98:3.661839e-02):8.415981e-02,101:6.359246e-03):4.883483e-02):4.002812e-02):1.879496e-01):8.468349e-02,((((14:1.995706e-01,(58:7.568318e-03,((((17:9.418184e-03,(16:2.113990e-04,15:2.279226e-03):1.447105e-03):1.338020e-04,51:3.484861e-03):1.360532e-01,13:1.316085e-01):3.910630e-02,(28:2.238346e-02,60:1.815592e-02):2.255633e-01):4.320062e-02):3.729451e-02):4.149750e-02,((((61:6.990377e-03,62:1.266144e-02):9.232023e-03,86:3.871621e-01):1.664807e-01,59:7.222935e-02):1.925583e-02,(12:5.439491e-04,(11:3.237916e-03,26:1.148873e-02):2.035926e-03):1.509214e-01):3.038528e-02):5.354561e-02,((35:2.073611e-03,(34:3.216171e-04,(33:5.123493e-04,32:6.969414e-05):2.380678e-03):1.704419e-04):2.809265e-01,((((9:6.237870e-03,57:1.282616e-03):1.567259e-01,(66:5.321717e-02,(7:1.437950e-01,(8:6.455358e-04,6:3.698448e-03):2.446826e-03):2.960381e-02):5.206944e-02):1.519736e-01,(((((25:2.598598e-03,23:5.444641e-04):2.672657e-03,(5:2.677909e-03,24:1.023815e-03):1.953997e-03):1.291785e-01,18:3.100682e-01):7.498793e-02,((36:2.002029e-02,(20:2.694319e-03,((65:1.032295e-02,21:8.857190e-03):1.693477e-02,(19:1.671584e-03,(54:4.356766e-03,22:4.989925e-02):1.974031e-03):1.776185e-03):8.073256e-03):8.198633e-03):1.548386e-03,4:4.153627e-02):1.805269e-01):4.962929e-02,(((56:2.099717e-03,55:2.788630e-03):1.135458e-01,29:1.400732e-01):2.768135e-02,68:3.504457e-01):2.500180e-02):3.436695e-02):5.889661e-02,(((63:2.104858e-03,10:4.480559e-02):7.679285e-02,64:1.228236e-01):3.965505e-02,27:1.860315e-01):1.508169e-01):2.316851e-02):2.203577e-02):6.549018e-02,((((41:1.208758e-01,(71:1.027271e-01,(72:8.627498e-02,73:6.573569e-01):1.072696e-01):1.156964e-01):2.180329e-01,(40:1.539275e-01,(38:6.078998e-04,39:9.129074e-03):6.374420e-01):2.523923e-01):4.799725e-01,((67:1.411555e-04,30:9.569455e-03):1.742639e-01,31:1.606611e-01):2.097588e-01):5.913119e-02,(37:1.408430e-02,(70:1.015190e-02,69:4.818855e-02):5.536543e-02):6.281449e-01):5.945309e-02):7.468415e-03):2.785219e-01,((53:5.597813e-02,52:3.341737e-02):5.916172e-01,(((77:1.686453e-02,46:1.255560e-01):5.709564e-02,((42:8.845519e-02,(78:3.626268e-02,(44:1.293354e-03,43:2.714892e-04):4.346826e-02):1.361631e-01):5.483210e-02,((75:1.575867e-01,76:2.157555e-02):6.315285e-02,(45:1.717963e-02,74:1.113468e-02):1.427880e-01):2.261491e-02):7.049900e-02):1.000199e-01,(79:3.116918e-01,(((84:4.334733e-02,83:3.105561e-02):7.315189e-02,82:5.334448e-03):6.537883e-02,((80:2.624276e-02,81:1.900557e-02):2.490974e-02,85:1.782746e-01):4.542256e-02):2.258616e-01):1.188479e-01):7.349017e-02):2.381855e-01):2.446367e-01):2.384667e-01,1:4.161898e-01);
   tree gen.69000 = [&U] ((2:3.693347e-01,3:4.922443e-01):2.204994e-01,(((49:5.141597e-01,50:1.208176e-01):4.056838e-01,(47:1.238793e-02,48:3.088963e-03):1.911246e+00):1.839287e-01,(((90:2.589798e-01,(((94:1.691796e-01,95:1.020803e-01):1.776383e-02,(((92:4.789611e-03,93:1.461184e-02):5.456127e-03,91:1.609134e-03):5.261830e-02,((89:2.343874e-03,87:1.181977e-01):1.738197e-02,88:3.849917e-02):2.416868e-01):8.454604e-02):9.559812e-02,((96:5.060722e-03,97:5.977994e-02):6.793235e-02,(((99:1.809423e-02,100:4.789167e-03):1.578727e-02,98:3.635778e-02):1.249741e-01,101:6.313988e-03):6.543421e-02):1.028315e-01):1.735075e-01):1.065926e-01,((((14:1.976853e-01,(58:7.514455e-03,((((16:2.322456e-05,15:2.263005e-03):2.887758e-03,(51:3.635142e-03,17:7.960628e-03):2.220014e-03):1.501282e-01,13:1.306718e-01):3.868520e-02,(28:3.628570e-02,60:2.988222e-04):2.239580e-01):1.433099e-02):3.702908e-02):3.488176e-02,(((86:3.844067e-01,(61:6.920971e-03,62:1.663793e-02):9.296105e-03):1.652958e-01,59:7.171530e-02):1.867417e-02,((12:4.798044e-03,11:3.164261e-03):1.930620e-03,26:1.092875e-02):1.544195e-01):2.528674e-03):3.144092e-02,((((9:1.425471e-03,57:7.753492e-03):1.556105e-01,(66:8.438908e-02,(7:1.427716e-01,(8:6.409415e-04,6:1.069294e-03):7.132759e-03):2.714100e-02):5.169886e-02):1.508920e-01,((((25:5.763299e-03,(23:5.405892e-04,(5:2.000573e-03,24:2.007276e-03):4.998115e-04):7.071733e-04):1.329095e-01,18:3.078615e-01):7.445424e-02,((36:1.987780e-02,(20:1.630971e-03,((54:2.323460e-02,19:1.669686e-03):9.418117e-04,(65:3.567795e-03,(21:1.275640e-04,22:5.518938e-02):2.389367e-02):9.331899e-03):7.635372e-03):8.140284e-03):1.537366e-03,4:4.124066e-02):1.792421e-01):5.527251e-02,(((56:2.084773e-03,55:5.865783e-03):1.127377e-01,29:1.390764e-01):1.607499e-02,68:3.479516e-01):2.482387e-02):3.412237e-02):6.719150e-02,((((63:1.505744e-02,10:4.448671e-02):5.012898e-02,64:1.219495e-01):5.904412e-02,27:1.847075e-01):1.497435e-01,((35:1.945865e-03,34:3.310411e-06):5.260307e-04,(33:3.298798e-04,32:1.609330e-04):3.330644e-03):2.700586e-01):2.619803e-02):1.479133e-02):7.949816e-02,((((41:1.200155e-01,(71:1.144096e-01,(72:7.686611e-02,73:6.526785e-01):1.065062e-01):1.148730e-01):2.164812e-01,(40:1.528320e-01,(38:6.035734e-04,39:9.064103e-03):6.372292e-01):2.505960e-01):5.439354e-01,((67:1.401509e-04,30:9.501350e-03):1.730237e-01,31:1.595177e-01):2.082659e-01):9.889355e-02,(37:2.698845e-02,(70:2.616610e-02,69:3.962723e-02):7.538413e-02):6.236744e-01):5.902996e-02):2.571865e-02):2.765397e-01,((53:5.557974e-02,52:6.063391e-02):4.632338e-01,(((77:1.233909e-02,46:1.469721e-01):1.126658e-02,((42:8.782566e-02,(78:5.565203e-02,(44:1.284149e-03,43:2.695570e-04):4.315890e-02):1.351941e-01):5.444186e-02,((75:1.055400e-01,76:2.142200e-02):1.234288e-01,(45:1.705737e-02,74:5.984312e-03):1.417718e-01):2.245396e-02):6.753223e-02):5.200119e-02,(79:3.094735e-01,(((84:4.303883e-02,83:3.083459e-02):7.263127e-02,82:5.296483e-03):6.491354e-02,((80:2.605599e-02,81:1.887030e-02):2.473246e-02,85:1.770059e-01):4.509929e-02):2.242542e-01):1.180021e-01):7.296715e-02):2.487836e-01):2.428956e-01):2.367695e-01,1:3.516192e-01);
   tree gen.70000 = [&U] ((2:3.730025e-01,3:4.971326e-01):2.226891e-01,(((49:5.192656e-01,50:1.220174e-01):3.850098e-01,(47:1.251095e-02,48:3.119638e-03):1.930226e+00):1.990802e-01,((((((41:3.431261e-02,(71:1.155457e-01,(72:7.762944e-02,73:7.956866e-01):1.075638e-01):1.160137e-01):2.186310e-01,(40:1.543497e-01,(38:6.095673e-04,39:2.601409e-03):6.435573e-01):1.775514e-01):5.946803e-01,((67:1.282178e-04,30:9.595705e-03):1.761672e-01,31:1.611018e-01):1.881790e-01):2.753291e-02,(37:2.725647e-02,(70:1.343592e-02,69:5.844735e-02):1.078327e-01):6.298679e-01):6.270216e-02,((((((((51:3.710050e-03,(17:8.178417e-03,(16:8.881345e-06,15:5.393444e-03):3.628149e-03):3.014274e-04):1.561646e-01,13:9.775184e-02):5.780329e-02,(28:3.664604e-02,60:6.968453e-04):2.038092e-01):3.723860e-02,58:5.634688e-02):1.301018e-02,14:1.996484e-01):4.044134e-02,(((86:3.882241e-01,(61:1.749213e-02,62:1.680315e-02):9.521213e-03):1.669373e-01,59:7.242748e-02):3.111852e-02,(11:5.194226e-03,(12:2.293871e-04,26:1.103728e-02):5.360516e-05):1.602693e-01):2.510374e-03):3.175315e-02,((((9:4.194522e-03,57:7.830489e-03):1.571558e-01,(66:8.522712e-02,(7:1.441894e-01,(8:6.837652e-04,6:1.079913e-03):7.203592e-03):2.741053e-02):5.221227e-02):1.523905e-01,((((((5:2.214133e-03,23:7.548518e-04):8.105182e-04,25:6.020665e-03):2.205058e-04,24:2.076800e-03):1.439443e-01,18:3.109187e-01):7.393865e-02,((36:2.007520e-02,(20:5.069574e-03,(19:1.022192e-02,((21:2.350618e-03,(22:5.744621e-02,54:2.560300e-02):7.951965e-03):2.470144e-02,65:3.603226e-03):4.478741e-03):3.067683e-03):8.341131e-03):1.552633e-03,4:4.165021e-02):1.810220e-01):5.582140e-02,(((56:1.751359e-03,55:2.151461e-03):8.774308e-02,29:1.404575e-01):2.206952e-02,68:3.514070e-01):2.929115e-02):3.064261e-02):8.050546e-02,((((63:1.520697e-02,10:4.492849e-02):5.062679e-02,64:1.231605e-01):7.354684e-02,27:1.865418e-01):7.604783e-02,((35:1.305865e-03,34:1.534412e-03):1.722885e-03,(33:5.965272e-04,32:1.625312e-04):3.363720e-03):2.727404e-01):2.645819e-02):1.493821e-02):8.028763e-02,(90:2.615516e-01,(((94:1.708596e-01,95:1.105401e-01):2.940250e-03,((93:1.457398e-02,(91:9.729095e-03,92:4.464762e-03):5.231875e-03):5.335167e-02,((89:2.924269e-03,87:1.193714e-01):1.755458e-02,88:3.901285e-02):2.440869e-01):5.748157e-02):1.154948e-01,((96:1.216966e-02,97:1.535516e-02):1.015526e-01,(((99:9.592377e-03,100:1.338607e-02):2.792986e-02,98:3.671883e-02):1.262152e-01,101:6.727041e-03):6.608402e-02):1.038527e-01):1.550019e-01):6.046455e-02):1.216308e-02):3.113639e-01,((53:5.613168e-02,52:3.957009e-02):4.118772e-01,(((77:1.246163e-02,46:1.362642e-01):1.524955e-02,((42:1.269188e-01,(78:4.952066e-02,(44:3.747548e-03,43:3.386879e-04):3.051804e-02):1.303196e-01):6.852506e-02,((75:1.065880e-01,76:2.163473e-02):1.246546e-01,(45:1.722676e-02,74:4.268004e-03):1.431797e-01):2.267694e-02):6.910679e-02):5.251759e-02,(79:3.125468e-01,(((84:4.035809e-02,83:3.114080e-02):7.335255e-02,82:2.100979e-02):6.421352e-02,((80:2.631474e-02,81:9.600341e-03):4.553892e-02,85:1.737606e-01):3.228084e-02):2.264811e-01):1.191739e-01):7.369176e-02):1.913952e-01):2.769678e-01):2.391208e-01,1:3.551110e-01);
   tree gen.71000 = [&U] ((2:3.715922e-01,3:4.952530e-01):2.218471e-01,(((49:5.173024e-01,50:1.599500e-01):3.121721e-01,(47:1.246365e-02,48:4.720815e-03):1.489473e+00):4.403139e-01,(((90:2.605627e-01,(((95:1.101222e-01,((91:5.642255e-04,(93:5.543087e-03,92:8.317952e-03):1.026836e-03):5.542746e-02,((89:1.219500e-03,87:1.260061e-01):1.953044e-02,88:2.471058e-02):2.404276e-01):5.597758e-02):4.505239e-03,94:1.705136e-01):1.150581e-01,((96:1.518156e-02,97:6.932642e-02):1.527075e-01,(((99:7.781064e-03,100:8.860022e-03):4.061107e-02,98:3.658000e-02):5.609843e-02,101:2.185769e-02):2.000229e-02):8.335149e-02):8.257241e-02):1.175430e-01,(((((((((51:3.614275e-03,17:1.991640e-02):7.210363e-04,(16:2.728670e-04,15:1.181277e-02):7.069482e-03):1.555742e-01,13:9.738225e-02):5.758475e-02,(28:3.650748e-02,60:6.942106e-04):2.030387e-01):5.235610e-02,14:1.988936e-01):2.094808e-02,(((86:3.867563e-01,(61:6.615303e-04,62:1.091094e-02):4.423372e-03):1.663062e-01,59:7.215364e-02):3.100086e-02,(11:6.222492e-03,(12:2.566904e-04,26:1.099555e-02):5.340249e-05):1.596634e-01):3.815392e-03):1.264312e-02,58:3.780446e-02):3.163310e-02,((((9:1.297021e-02,57:1.810565e-03):1.735111e-01,(66:8.490489e-02,(7:1.436442e-01,(8:6.681798e-04,6:1.075830e-03):7.671301e-03):2.184019e-02):6.487258e-02):1.518143e-01,(((((23:7.716491e-04,24:2.019436e-03):1.353179e-03,(5:1.518931e-03,25:5.531436e-03):2.483048e-04):1.391769e-01,18:3.097432e-01):6.647556e-02,((36:1.999930e-02,((19:1.026596e-02,(21:3.623085e-03,(22:5.695143e-02,54:2.550619e-02):1.082547e-02):2.039570e-02):1.052897e-02,(20:5.050407e-03,65:5.221314e-03):2.987588e-03):2.836496e-03):3.955123e-04,4:4.149273e-02):1.803376e-01):5.671589e-02,(((56:1.767990e-03,55:2.862189e-03):5.490974e-02,29:1.399264e-01):1.763220e-02,68:3.500784e-01):2.918040e-02):3.052675e-02):8.256684e-02,((((63:3.361569e-02,10:2.681611e-02):2.905857e-02,64:1.226949e-01):5.926155e-02,27:1.858365e-01):7.576030e-02,((32:1.620834e-03,33:5.942718e-04):8.315333e-04,(35:3.407428e-03,34:1.528611e-03):4.283605e-03):2.848816e-01):2.635816e-02):4.400993e-02):5.391645e-02,((((41:3.418288e-02,(71:1.151088e-01,(72:7.733594e-02,73:7.926782e-01):1.071572e-01):1.078801e-01):4.040792e-01,(40:1.766335e-01,(38:6.072626e-04,39:2.591573e-03):6.411241e-01):2.222910e-01):5.342136e-01,((67:1.277330e-04,30:1.313852e-02):1.755011e-01,31:1.976436e-01):1.438736e-01):3.902913e-02,(37:2.715341e-02,(70:1.338512e-02,69:5.822637e-02):7.864962e-02):6.274864e-01):4.459071e-02):1.211709e-02):2.456566e-01,((53:5.604177e-02,52:3.942048e-02):4.530488e-01,((46:1.357490e-01,(77:9.669645e-03,((42:1.264390e-01,(78:4.933343e-02,(44:4.420927e-03,43:3.374074e-04):6.243087e-02):1.298269e-01):6.826598e-02,((75:1.118569e-01,76:3.519046e-02):1.132648e-01,(45:1.716163e-02,74:2.131309e-03):1.426383e-01):2.259120e-02):6.884550e-02):1.291040e-02):5.713690e-02,(79:3.113651e-01,(((84:1.850524e-02,83:3.102306e-02):7.307521e-02,82:1.608007e-02):6.232302e-02,((80:3.351208e-02,81:9.564043e-03):5.784631e-02,85:1.731036e-01):3.481827e-02):2.256248e-01):1.187233e-01):7.173435e-02):1.906716e-01):3.283847e-01):2.382167e-01,1:3.537684e-01);
   tree gen.72000 = [&U] ((2:3.529918e-01,3:4.704626e-01):1.453599e-01,(((49:4.109192e-01,50:1.485792e-01):3.080915e-01,(47:1.183977e-02,48:1.959055e-03):1.778626e+00):4.182736e-01,((((90:1.707462e-01,(((95:1.046099e-01,94:1.619784e-01):4.848747e-03,(((93:1.712912e-03,91:7.903223e-04):2.424084e-03,92:6.039969e-03):5.229818e-02,((89:1.158457e-03,87:1.196988e-01):1.855283e-02,88:2.347367e-02):2.283928e-01):8.242373e-02):6.769403e-02,((96:2.136016e-02,97:6.585622e-02):1.094509e-01,(((99:8.413030e-03,100:5.034257e-03):3.669815e-02,98:4.099417e-02):5.337493e-02,101:4.749631e-03):4.719282e-02):6.686411e-02):1.129720e-01):1.116592e-01,((((((((51:3.582625e-03,17:1.891947e-02):2.269553e-03,(16:7.255014e-04,15:1.568132e-02):1.733447e-03):1.635030e-01,13:9.250769e-02):5.470229e-02,(28:3.468007e-02,60:7.207171e-04):1.928754e-01):2.259099e-02,14:1.889378e-01):3.111334e-02,((86:3.673968e-01,(61:6.284168e-04,62:6.666748e-03):2.074352e-02):1.579815e-01,(59:6.854192e-02,(11:8.024329e-03,(26:1.044516e-02,12:4.050601e-04):1.833509e-03):1.586900e-01):1.349064e-02):1.660623e-02):3.488548e-02,58:3.591213e-02):3.004967e-02,((((9:1.232098e-02,57:4.258263e-03):1.648258e-01,(66:8.065489e-02,(7:1.364540e-01,(8:3.745052e-04,6:1.021978e-03):8.821355e-03):2.074696e-02):6.162532e-02):1.442151e-01,((((24:1.868101e-03,(25:5.344092e-03,(5:2.027161e-03,23:1.645028e-03):1.512264e-03):7.975014e-04):1.570538e-01,18:2.942387e-01):7.820040e-02,((36:1.899822e-02,((65:5.147702e-03,(19:9.752088e-03,(21:2.187770e-03,(54:2.422946e-02,22:5.410067e-02):1.084693e-02):1.874250e-02):1.156310e-02):1.019143e-03,20:4.986542e-03):5.348929e-03):1.309228e-03,4:3.941578e-02):1.713107e-01):4.430473e-02,(((56:4.943383e-03,55:2.718919e-03):1.268533e-01,29:1.329223e-01):1.501301e-02,68:3.330726e-01):3.659544e-02):2.899871e-02):7.843388e-02,((((63:3.193302e-02,10:6.246844e-02):2.774875e-02,64:1.165533e-01):6.180711e-02,27:1.765343e-01):7.196805e-02,((35:4.796358e-03,34:3.903264e-03):3.553865e-03,(32:4.918957e-04,33:5.642532e-03):1.596511e-03):2.606579e-01):5.312057e-02):4.218290e-02):5.957045e-02):1.183294e-02,((((41:1.006982e-02,(71:3.961479e-02,(72:7.594675e-02,73:7.529999e-01):1.017933e-01):1.059561e-01):3.838526e-01,(40:1.677919e-01,(38:5.768655e-04,39:2.461850e-03):6.090320e-01):2.111640e-01):5.074730e-01,((67:1.213393e-04,30:1.248086e-02):1.667162e-01,31:1.877503e-01):1.366719e-01):3.707550e-02,(37:2.579422e-02,(70:1.592602e-02,69:5.531179e-02):7.471274e-02):5.960770e-01):4.235868e-02):2.268515e-01,((53:5.323654e-02,52:5.987020e-02):4.303710e-01,((46:1.289540e-01,(77:3.984297e-03,((42:1.201100e-01,(78:2.994727e-02,(44:4.199634e-03,43:3.205181e-04):5.930584e-02):1.233283e-01):2.580692e-02,((75:1.330011e-01,76:1.313418e-02):1.126131e-01,(45:1.630258e-02,74:3.065935e-03):1.354984e-01):2.146038e-02):1.074268e-01):7.044936e-03):1.174109e-01,(79:4.112750e-01,(((84:1.757894e-02,83:2.102893e-02):6.941737e-02,82:1.032085e-03):7.144938e-02,((80:2.379102e-02,81:9.085306e-03):5.495076e-02,85:1.384818e-01):1.832789e-02):2.143310e-01):3.904340e-02):6.268014e-02):1.747782e-01):2.605746e-01):2.262926e-01,1:3.745269e-01);
   tree gen.73000 = [&U] ((2:3.706164e-01,3:4.939524e-01):1.922721e-01,(((49:4.314360e-01,50:1.559976e-01):3.234742e-01,(47:1.243092e-02,48:9.398774e-03):1.867431e+00):4.093837e-01,((((90:1.792714e-01,(((((93:1.831052e-03,(92:9.559898e-03,91:1.552325e-03):1.255773e-03):1.159415e-01,((89:1.216298e-03,87:1.256752e-01):1.947916e-02,88:2.464569e-02):2.397962e-01):8.653907e-02,94:1.700658e-01):1.668650e-03,95:1.098330e-01):7.107394e-02,((96:2.242665e-02,97:6.914437e-02):1.149157e-01,(101:7.273440e-02,(98:2.449662e-02,(99:8.920411e-03,100:5.285613e-03):3.800836e-02):3.727222e-02):5.130118e-02):7.170197e-02):1.186126e-01):1.172343e-01,((((11:8.424976e-03,(26:1.096667e-02,12:1.305126e-03):1.408681e-03):1.666132e-01,(59:7.196416e-02,(86:3.857406e-01,(61:7.688948e-05,62:6.999613e-03):1.449383e-02):1.658694e-01):1.416421e-02):1.743536e-02,(14:1.983713e-01,(58:3.770519e-02,(((17:1.947790e-02,(51:3.589769e-03,(16:4.959416e-05,15:1.353409e-02):5.692438e-03):3.906393e-03):1.756490e-01,13:9.712651e-02):5.976517e-02,(28:3.641161e-02,60:4.966130e-04):2.025055e-01):1.882830e-02):2.943915e-02):3.398978e-02):3.155003e-02,((((9:1.293615e-02,57:2.835655e-03):1.314969e-01,(66:8.468192e-02,(7:1.432670e-01,(8:2.859327e-04,6:1.073005e-03):9.174660e-03):3.062804e-02):6.470222e-02):1.514156e-01,(((((23:1.633216e-03,(25:5.610918e-03,5:1.365681e-03):5.081528e-04):1.969946e-03,24:6.834076e-04):1.648954e-01,18:3.089298e-01):8.210488e-02,((36:1.994678e-02,((19:1.023900e-02,(54:4.296465e-02,(21:1.922337e-03,22:5.693861e-02):1.195689e-02):2.664186e-03):9.012898e-03,(65:5.159972e-03,20:1.568654e-03):2.054624e-03):3.375106e-03):2.185899e-03,4:4.138377e-02):1.798640e-01):4.651683e-02,(((56:5.190201e-03,55:3.775220e-03):1.115450e-01,29:1.395590e-01):2.203361e-02,68:4.900988e-01):3.842262e-02):3.044659e-02):8.235002e-02,((((63:3.352741e-02,10:5.014715e-02):4.092891e-02,64:1.223727e-01):6.489308e-02,27:1.450011e-01):8.894769e-02,(33:5.924259e-03,(32:1.580525e-04,(35:4.783366e-03,34:4.119995e-03):5.173931e-03):1.676223e-03):2.556654e-01):5.577283e-02):5.574226e-02):1.324781e-01):2.007192e-02,((((41:1.057260e-02,(71:7.653644e-02,(72:4.591660e-02,73:7.905966e-01):1.489889e-01):5.228765e-02):4.030180e-01,(40:1.761696e-01,(38:6.056679e-04,39:5.603524e-03):7.152193e-01):1.564458e-01):5.328107e-01,((67:6.405443e-04,30:1.038147e-02):1.881830e-01,31:1.971245e-01):1.434958e-01):3.892664e-02,(37:1.569722e-02,(70:1.018641e-02,69:5.807346e-02):5.380916e-02):5.893127e-01):4.447361e-02):2.381780e-01,((53:5.225362e-02,52:6.285947e-02):4.518591e-01,(((46:1.333196e-01,77:3.770853e-02):1.776300e-02,((42:1.261069e-01,(78:3.144251e-02,(44:4.409318e-03,43:3.365213e-04):6.226693e-02):1.294860e-01):2.709544e-02,((75:1.396417e-01,76:8.575702e-03):1.231679e-01,(45:3.936230e-02,74:3.219014e-03):1.422638e-01):2.253188e-02):1.127905e-01):1.224682e-01,(79:3.667409e-01,(((80:3.096520e-02,81:9.538927e-03):5.711523e-02,85:1.508765e-01):4.628381e-02,((84:5.450190e-02,83:3.388602e-02):5.783788e-02,82:1.198433e-02):6.540150e-02):2.037525e-01):1.400120e-01):6.580971e-02):1.835047e-01):2.735848e-01):2.215414e-01,1:3.932267e-01);
   tree gen.74000 = [&U] (((((53:1.980938e-01,52:5.424528e-02):5.309400e-01,((((85:1.243599e-01,(80:4.946516e-02,81:2.043777e-02):3.065642e-02):4.232925e-02,((83:3.640322e-02,84:4.175403e-02):1.063360e-01,82:1.255980e-02):8.605734e-02):1.885337e-01,79:3.730011e-01):7.572413e-02,(46:1.606768e-01,(77:3.100310e-02,(((75:1.517561e-01,76:4.303907e-03):1.193773e-01,(74:2.714399e-03,45:2.097055e-02):1.305804e-01):4.416728e-02,(42:9.542386e-02,(78:3.401273e-02,(44:1.369729e-03,43:9.023967e-04):8.137840e-02):1.188571e-01):7.911032e-02):6.523230e-02):2.989754e-02):8.240319e-02):6.729764e-02):2.081552e-01,((90:1.809863e-01,(((94:1.790160e-01,((88:1.837904e-02,(89:4.686691e-03,87:1.548384e-01):2.843337e-02):2.147191e-01,(92:4.212522e-03,(91:5.828890e-05,93:1.135038e-02):3.075156e-03):4.475416e-02):6.843183e-02):3.518925e-02,95:1.294434e-01):7.096577e-02,((96:4.305963e-02,97:3.146745e-02):1.454985e-01,(((99:1.047388e-03,101:7.438155e-02):7.660127e-03,100:4.603041e-03):4.274777e-02,98:1.139774e-02):1.681068e-01):6.494435e-02):1.223572e-01):1.446119e-01,(((((33:1.989849e-03,((34:3.463445e-03,35:4.750285e-03):2.624827e-03,32:1.280711e-03):5.350901e-04):2.442556e-01,(27:1.620127e-01,((63:4.125078e-03,10:7.297276e-02):6.977421e-02,64:8.127545e-02):7.989196e-02):1.154848e-01):6.179052e-02,(((55:2.671525e-03,56:1.944617e-02):8.842017e-02,(29:1.804016e-01,(((20:5.020801e-03,(((19:3.546372e-03,54:2.649855e-02):1.967861e-03,(21:7.777801e-03,65:9.060735e-03):1.197195e-02):5.032560e-03,22:2.800774e-02):7.630621e-04):3.431906e-03,(4:4.523531e-02,36:1.387532e-02):9.325811e-03):1.721623e-01,(((25:3.218700e-03,(5:5.923363e-04,23:1.444075e-03):2.594506e-04):3.875069e-03,24:6.179584e-04):1.296028e-01,18:3.071806e-01):6.405297e-02):7.209369e-02):3.403734e-02):2.341100e-02,((57:3.821609e-03,9:1.108268e-02):1.543936e-01,(66:9.370407e-02,((8:1.436357e-03,6:2.945983e-03):1.466561e-03,7:1.348734e-01):7.880230e-02):3.948298e-02):1.566313e-01):7.017784e-02):3.141138e-02,(((((13:1.432230e-01,(17:1.038751e-02,(51:4.725140e-03,(16:1.235319e-03,15:5.784212e-03):4.410062e-03):3.230219e-03):1.626916e-01):5.097568e-02,(28:2.234332e-02,60:3.050004e-02):2.629344e-01):1.854820e-02,58:3.485401e-02):3.299752e-02,14:1.814079e-01):5.575716e-02,((((62:5.274545e-03,61:5.833032e-03):1.797150e-02,86:3.812467e-01):1.365677e-01,59:1.332537e-01):1.849502e-02,((12:1.416206e-02,11:2.616209e-03):1.989872e-03,26:1.030248e-02):1.481167e-01):7.345977e-03):5.916806e-02):5.777976e-02,((31:1.264309e-01,(30:3.299014e-02,67:4.752168e-03):1.283510e-01):2.125233e-01,(((73:8.496933e-01,(((71:1.136836e-01,72:1.458892e-01):1.592668e-01,41:1.504324e-01):2.048755e-01,(40:1.735470e-01,(38:2.360122e-04,39:2.670993e-03):6.704660e-01):2.495581e-01):8.656077e-02):4.273944e-01,((70:1.484442e-02,69:3.032528e-02):1.489434e-01,37:3.329925e-02):5.421233e-01):5.386877e-02,68:3.782726e-01):2.946950e-02):4.165101e-02):1.099851e-02):2.677450e-01):2.741326e-01,((49:4.222285e-01,50:1.537468e-01):3.661931e-01,(48:2.273221e-04,47:9.530594e-03):1.719099e+00):2.579949e-01):3.205915e-01,(2:3.741123e-01,3:6.075244e-01):1.915689e-01,1:3.680175e-01);
   tree gen.75000 = [&U] ((2:3.558417e-01,3:4.742609e-01):1.846071e-01,(((49:4.142368e-01,50:1.497788e-01):3.105789e-01,(47:1.193536e-02,48:1.660197e-03):1.792986e+00):1.710949e-01,((((((((26:1.074776e-02,11:7.992619e-03):1.389532e-03,12:1.030143e-03):1.241971e-01,(59:6.909530e-02,((62:3.315765e-03,61:1.263596e-03):8.174322e-03,86:3.703631e-01):1.476104e-01):1.630939e-02):2.278778e-02,(14:1.780855e-01,(58:3.840713e-02,((((51:3.296038e-03,(16:7.152859e-05,15:1.438922e-02):9.134055e-04):3.016504e-03,17:1.249668e-02):1.561719e-01,13:1.218233e-01):2.323111e-02,(28:9.773046e-02,60:3.957537e-03):1.944326e-01):4.819704e-02):1.342903e-03):4.646916e-02):6.933704e-02,((((9:4.654724e-03,57:8.490137e-03):1.262548e-01,(66:8.130607e-02,(7:1.375557e-01,(8:6.799293e-04,6:2.792690e-03):1.437537e-02):1.927137e-02):8.411761e-02):1.502447e-01,((((((25:3.749996e-03,5:1.702695e-03):1.143811e-03,24:1.951113e-03):1.507975e-03,23:1.578797e-05):1.500284e-01,18:2.966143e-01):5.263015e-02,((36:1.743044e-02,(20:5.561319e-03,(65:2.408342e-03,(19:4.839098e-03,((22:5.599391e-02,21:5.097306e-03):2.815508e-03,54:2.744860e-02):1.316495e-02):1.074435e-02):3.967229e-04):8.909243e-03):2.702821e-03,4:3.973400e-02):1.726937e-01):5.747197e-02,(((56:8.862620e-04,55:1.164269e-02):1.202337e-01,29:1.339954e-01):6.155684e-03,68:4.705610e-01):2.761289e-02):2.923283e-02):8.180664e-02,((((63:5.811800e-02,10:1.159944e-02):8.804351e-02,64:6.099959e-02):6.230611e-02,27:1.392207e-01):8.845300e-02,(34:5.535215e-04,(32:1.020442e-03,(35:2.509201e-03,33:4.248059e-04):6.209826e-03):4.285713e-03):2.578281e-01):6.320542e-02):4.286345e-02):6.653558e-02,((((41:6.175638e-02,(71:4.822932e-02,(72:1.786341e-02,73:7.916548e-01):1.326273e-01):8.703733e-02):1.766580e-01,(40:1.691466e-01,(38:2.836213e-03,39:4.925991e-04):6.867070e-01):1.973510e-01):6.472253e-01,((67:9.385100e-03,30:9.967608e-03):1.806810e-01,31:1.892661e-01):1.570262e-01):3.195603e-02,(37:1.507145e-02,(70:4.482796e-02,69:5.575836e-02):5.166405e-02):5.658197e-01):3.747665e-02):3.231532e-02,(90:1.721248e-01,((((93:4.899118e-03,(91:1.861587e-02,92:4.104518e-03):1.349786e-03):1.108207e-01,((89:9.104696e-03,87:9.475800e-02):3.477292e-02,88:2.366318e-02):2.302367e-01):9.395484e-02,(95:1.054545e-01,94:1.632861e-01):2.849977e-02):1.550210e-01,((96:1.997137e-02,97:4.360935e-02):1.360416e-01,(((99:8.498197e-03,100:2.537613e-03):6.612939e-02,98:2.361558e-02):1.754632e-02,101:5.063110e-02):6.750704e-02):8.969859e-02):1.372381e-01):1.125607e-01):2.286830e-01,((53:1.396218e-01,52:6.035357e-02):4.338457e-01,(((77:5.805439e-02,46:1.141724e-01):2.735329e-02,((42:1.210797e-01,(78:3.018905e-02,(44:3.074294e-03,43:2.307093e-04):5.978465e-02):1.154865e-01):9.017298e-02,((75:1.340749e-01,76:3.080593e-02):1.164214e-01,(45:2.038858e-02,74:3.090688e-03):1.713715e-01):2.163364e-02):7.652908e-02):8.118954e-02,(79:3.521207e-01,(85:1.457411e-01,((80:2.973077e-02,81:9.158657e-03):5.483832e-02,((84:5.625757e-02,83:3.584935e-02):6.489105e-02,82:1.150657e-02):5.981606e-02):5.879130e-02):1.956299e-01):1.344304e-01):4.983515e-02):1.991746e-01):2.492457e-01):3.513186e-01,1:3.775507e-01);
   tree gen.76000 = [&U] (((((53:1.686465e-01,52:5.233555e-02):5.122481e-01,((((85:2.143584e-01,(80:1.482268e-02,81:1.971825e-02):4.773434e-02):4.870205e-02,((83:5.180725e-02,84:4.028407e-02):9.655165e-02,82:1.941569e-02):9.458434e-02):1.818963e-01,79:3.887315e-01):7.408037e-02,(46:1.550202e-01,(77:1.447216e-02,(((75:1.777794e-01,76:1.523408e-02):8.670945e-02,(74:1.537082e-02,45:2.023227e-02):1.259833e-01):2.148794e-02,(42:9.722767e-02,(78:6.273472e-02,(44:1.897248e-03,43:1.189110e-03):4.527875e-02):1.870107e-01):9.222115e-02):8.514221e-02):1.675663e-02):8.371369e-02):6.492840e-02):2.008270e-01,((90:1.746146e-01,(((94:1.727137e-01,((88:3.217964e-02,(89:7.923166e-03,87:1.493872e-01):2.743236e-02):2.071598e-01,((92:6.210299e-04,91:2.474797e-03):3.181027e-04,93:8.195364e-03):1.249883e-01):4.352777e-02):2.733067e-02,95:6.156909e-02):7.418106e-02,((96:7.979356e-03,97:3.035963e-02):1.683259e-01,((99:1.050227e-03,(100:5.301065e-03,101:4.436998e-02):3.606819e-03):6.146050e-02,98:3.327787e-02):1.311868e-01):1.084045e-01):1.650429e-01):5.860725e-02,(((((33:1.700331e-03,((34:2.757395e-03,35:4.780935e-03):2.829421e-03,32:8.929179e-04):2.348453e-03):2.370238e-01,(27:1.563090e-01,((63:1.248908e-02,10:1.281390e-02):4.969558e-02,64:1.034700e-01):9.401421e-02):1.259624e-01):5.813722e-02,(((29:1.740505e-01,(((((20:4.907192e-03,4:3.254803e-02):2.704910e-03,22:2.772301e-02):4.098215e-04,(19:1.311607e-03,(65:6.099087e-03,(21:4.196936e-03,54:1.731067e-02):4.351056e-03):1.698376e-02):1.525531e-03):4.808254e-03,36:1.540216e-02):1.836715e-01,((25:2.972391e-03,(23:8.040254e-04,(24:6.291277e-04,5:1.183456e-03):1.452234e-04):1.080055e-04):1.461495e-01,18:2.944375e-01):6.265717e-02):3.972122e-02):2.578365e-02,(55:4.160738e-03,56:1.184828e-03):7.571129e-02):1.545559e-02,((57:3.687068e-03,9:1.157727e-02):1.494595e-01,(66:8.829820e-02,((8:9.029806e-04,6:5.012070e-03):1.066732e-02,7:1.016490e-01):4.561809e-02):2.218502e-02):1.109282e-01):9.687401e-02):2.269581e-02,(((((13:7.930185e-02,(15:5.610213e-03,(16:1.174391e-03,(51:1.171371e-02,17:1.002181e-02):5.619236e-03):4.101485e-03):1.586813e-01):5.008573e-02,(28:3.316501e-02,60:1.066087e-02):2.497706e-01):1.789521e-02,58:5.226620e-02):2.496908e-02,14:1.750214e-01):2.712620e-02,((((62:1.867286e-03,61:1.674866e-03):8.626059e-03,86:3.678248e-01):1.317598e-01,59:1.205085e-01):4.173877e-02,(11:2.519258e-03,(12:2.052953e-03,26:9.075946e-03):2.203910e-03):1.280432e-01):1.397082e-02):6.487901e-02):5.987891e-02,((31:1.219798e-01,(30:1.761058e-02,67:2.117291e-03):1.708083e-01):2.180336e-01,(((73:8.197795e-01,(((71:1.096814e-01,72:1.407532e-01):1.536598e-01,41:2.103482e-01):1.561895e-01,(40:1.674372e-01,(38:1.879506e-03,39:2.352414e-03):6.468621e-01):2.407724e-01):1.204389e-01):4.047468e-01,68:3.649554e-01):5.746721e-02,((70:1.679254e-02,69:1.932453e-02):8.701864e-02,37:3.212694e-02):5.230376e-01):2.206183e-02):4.226343e-02):4.019333e-02):1.887908e-01):2.644817e-01,((49:4.073638e-01,50:1.483341e-01):3.533012e-01,(48:1.557756e-03,47:1.472568e-02):1.658578e+00):2.489121e-01):3.093050e-01,(2:3.111203e-01,3:5.861363e-01):1.367406e-01,1:3.550613e-01);
   tree gen.77000 = [&U] (((((53:1.685484e-01,52:5.212015e-02):5.119500e-01,((((85:1.761897e-01,(80:1.481406e-02,81:2.940930e-02):3.905654e-02):4.796883e-02,((83:5.177710e-02,84:4.219119e-02):9.649546e-02,82:1.139401e-02):4.661664e-02):2.325547e-01,79:3.885053e-01):4.656898e-02,(46:1.854053e-01,(77:4.990130e-03,(((75:1.776759e-01,76:2.014326e-02):4.927327e-02,(74:1.536187e-02,45:2.022050e-02):1.259100e-01):4.394543e-02,(42:9.717110e-02,(78:6.269822e-02,(44:1.896144e-03,43:1.188418e-03):4.525240e-02):1.869019e-01):9.216748e-02):6.890988e-02):3.015684e-02):8.549899e-02):6.489062e-02):2.007102e-01,((90:1.745130e-01,(((94:1.726132e-01,((88:3.216091e-02,(89:7.645692e-03,87:1.493003e-01):1.439899e-02):1.454370e-01,((92:7.742811e-04,93:1.054246e-02):4.203778e-03,91:1.680351e-03):1.159632e-01):4.524494e-02):2.731477e-02,95:6.153326e-02):7.413789e-02,((96:4.952695e-02,97:2.255030e-02):1.682280e-01,(((99:7.102871e-04,100:1.225841e-02):3.592469e-03,101:4.223942e-02):4.333010e-02,98:3.325850e-02):1.311104e-01):1.083414e-01):1.371993e-01):5.857314e-02,(((((34:2.743117e-03,(32:3.912776e-04,(35:4.778153e-03,33:1.702246e-03):5.737577e-04):1.262876e-03):2.368859e-01,(27:1.562180e-01,((63:1.248181e-02,10:1.280644e-02):5.250100e-02,64:1.034098e-01):9.395951e-02):1.258891e-01):5.810339e-02,((((((20:2.203430e-03,4:3.252909e-02):4.110016e-03,(19:3.854636e-03,((54:1.730059e-02,(22:3.722909e-02,21:4.194494e-03):9.779156e-03):8.809190e-03,65:9.709396e-03):1.815208e-03):4.790715e-03):1.624181e-03,36:1.539320e-02):1.754926e-01,((((25:2.970021e-03,23:1.380661e-03):1.028463e-04,5:1.140133e-03):3.478320e-04,24:6.287616e-04):1.089776e-01,18:2.942662e-01):7.839980e-02):3.969811e-02,(29:1.709787e-01,(55:1.606246e-03,56:1.184139e-03):7.566723e-02):2.546536e-02):1.544660e-02,((57:3.883031e-03,9:7.643936e-03):1.493726e-01,(66:7.527140e-02,((8:9.024551e-04,6:5.814179e-04):1.010075e-02,7:1.328431e-01):6.115604e-02):4.241736e-02):1.108636e-01):7.716899e-02):2.137385e-02,((((62:2.727340e-03,86:3.676108e-01):5.182167e-04,61:1.528764e-02):1.683945e-01,59:1.315929e-01):3.086790e-02,(((((13:7.925570e-02,(17:1.001598e-02,(51:1.170689e-02,(16:1.173707e-03,15:5.489011e-03):4.183611e-03):4.026967e-03):1.585890e-01):4.769839e-02,(28:3.292192e-02,60:1.065467e-02):2.496253e-01):1.788480e-02,58:3.209813e-02):4.147884e-02,14:1.776809e-01):2.793166e-02,(12:3.563976e-04,(11:2.598175e-03,26:9.155802e-03):6.648400e-04):1.304961e-01):1.367944e-02):4.970401e-02):7.662737e-02,((31:1.270688e-01,(30:1.760033e-02,67:2.116059e-03):1.707089e-01):2.252019e-01,(((73:8.193025e-01,(((71:8.621885e-02,72:1.276229e-01):1.703450e-01,41:1.341306e-01):1.302825e-01,(40:1.673398e-01,(38:3.987435e-03,39:3.298744e-03):6.129371e-01):2.406323e-01):1.203688e-01):4.045112e-01,((70:1.596985e-02,69:1.455600e-02):8.696801e-02,37:4.406513e-02):5.253485e-01):5.774482e-02,68:3.647430e-01):9.678117e-03):5.297444e-02):4.016995e-02):1.886810e-01):2.643278e-01,((49:4.071268e-01,50:1.482478e-01):3.530956e-01,(48:2.809932e-03,47:1.471711e-02):1.643513e+00):3.170352e-01):3.091250e-01,(2:3.109393e-01,3:5.857952e-01):1.642916e-01,1:3.548547e-01);
   tree gen.78000 = [&U] ((2:3.742407e-01,3:4.987829e-01):1.941524e-01,(((49:4.356551e-01,50:1.575232e-01):2.990733e-01,(47:1.255249e-02,48:2.424022e-03):1.814692e+00):1.799414e-01,(((((((12:4.660999e-04,(11:2.576514e-03,26:7.371759e-03):1.239704e-03):1.526409e-01,(59:8.845714e-02,((62:1.057517e-02,61:2.490002e-03):9.629211e-03,86:2.984186e-01):1.358605e-01):5.130227e-02):2.056073e-02,((14:1.906492e-01,((17:8.867005e-03,(51:3.146177e-03,(16:5.743221e-04,15:1.513322e-02):2.229302e-03):3.976104e-03):1.555339e-01,13:1.281223e-01):5.467353e-02):1.001757e-02,(58:4.103010e-02,(28:3.596696e-02,60:1.851177e-02):2.640865e-01):2.457372e-03):5.073487e-02):6.476378e-02,((((9:1.338416e-02,57:2.661362e-03):1.270975e-01,(66:8.551005e-02,(7:1.200473e-01,(8:6.215366e-04,6:1.166014e-03):7.605886e-03):4.934623e-02):5.084425e-02):1.759469e-01,((((25:3.936116e-03,((24:2.926252e-03,5:7.701227e-05):4.610350e-05,23:4.486616e-03):8.132762e-04):1.424667e-01,18:3.119509e-01):4.616348e-02,((36:1.651628e-02,4:4.178847e-02):1.181998e-03,(20:4.675716e-03,((65:1.104646e-02,19:1.770347e-03):1.513737e-03,(21:9.354506e-03,(54:2.092118e-02,22:5.842012e-02):2.698595e-03):1.929002e-02):3.427180e-03):2.896603e-03):1.831144e-01):4.603936e-02,(((56:2.533758e-03,55:7.880263e-03):9.825010e-02,29:1.409238e-01):2.941450e-02,68:4.948917e-01):3.670483e-02):3.616835e-02):7.922839e-02,((((63:1.341160e-02,10:2.130240e-02):1.052927e-01,64:7.471555e-02):4.365435e-02,27:1.464192e-01):9.302652e-02,(((32:1.703728e-03,35:2.678238e-03):1.097896e-03,34:2.570459e-03):1.665068e-04,33:2.337937e-03):2.837315e-01):3.734949e-02):3.057082e-02):9.154699e-02,(((41:6.494953e-02,(71:7.236319e-02,(72:1.360248e-01,73:8.908291e-01):8.372450e-02):1.318402e-01):2.437304e-01,(40:1.840081e-01,(38:5.782722e-03,39:1.233429e-03):7.222136e-01):2.075552e-01):6.690134e-01,(((67:9.870362e-03,30:9.752139e-04):1.653062e-01,31:1.742807e-01):2.018280e-01,(37:4.172918e-02,(70:5.691587e-02,69:9.931492e-03):2.298753e-02):5.901212e-01):3.062254e-02):4.493357e-02):7.675987e-03,(90:1.810246e-01,((((((91:1.283048e-02,93:3.725589e-03):2.627983e-03,92:4.011668e-04):1.185955e-01,((89:2.097280e-03,87:1.059973e-01):5.598831e-02,88:2.392018e-02):1.902126e-01):6.682346e-02,94:1.912698e-01):9.283014e-03,95:1.147127e-01):1.703412e-01,((96:2.229574e-02,97:4.287531e-02):1.409920e-01,((98:3.276330e-03,101:6.757043e-02):4.699839e-02,(99:5.798990e-03,100:1.799134e-02):1.317849e-02):1.340351e-01):1.344713e-01):1.148106e-01):1.183808e-01):2.405072e-01,((53:6.974221e-02,52:6.347419e-02):4.562779e-01,(((77:7.451860e-03,46:1.200757e-01):6.689168e-02,((42:1.273402e-01,(78:3.174999e-02,(44:1.157197e-03,43:1.640711e-03):5.559044e-02):1.432089e-01):5.737782e-02,((75:1.301714e-01,76:3.072796e-02):7.170864e-02,(45:3.231688e-03,74:1.298286e-02):1.802323e-01):5.701102e-02):8.048606e-02):1.089782e-01,(79:3.703273e-01,(((80:1.627000e-02,81:5.633374e-03):3.473661e-02,85:1.597057e-01):3.529305e-02,((84:5.041820e-02,83:2.051560e-02):8.467887e-02,82:3.302615e-03):7.775812e-02):2.057451e-01):1.160256e-01):1.032286e-01):2.094730e-01):3.758990e-01):2.837211e-01,1:3.970722e-01);
   tree gen.79000 = [&U] (((((53:1.597410e-01,52:6.135525e-02):4.243561e-01,((((85:1.669830e-01,(80:3.166278e-02,81:8.686861e-03):3.952693e-02):5.665143e-02,((83:1.487556e-02,84:3.998651e-02):9.145315e-02,82:1.079862e-02):4.418072e-02):2.204027e-01,79:3.274896e-01):5.407116e-02,((((75:1.364656e-01,76:1.621925e-02):9.114446e-02,(74:1.455915e-02,45:1.916389e-02):1.193306e-01):4.936998e-02,(42:9.209348e-02,(78:5.942196e-02,(44:6.700900e-04,43:2.799432e-03):3.888514e-02):1.744483e-01):7.387387e-02):6.317052e-02,(77:1.942472e-02,46:1.337004e-01):2.800360e-02):6.736662e-02):1.037088e-01):2.072293e-01,((90:2.478537e-01,(((94:1.635934e-01,((88:2.108554e-02,(89:9.314335e-03,87:9.988157e-02):3.504469e-02):1.250047e-01,((93:2.395162e-03,91:6.008227e-03):2.973079e-03,92:1.237327e-02):1.085635e-01):1.114794e-01):1.509577e-02,95:5.831788e-02):5.562404e-02,((96:1.716924e-02,97:2.800460e-02):1.117995e-01,((101:1.066198e-02,(100:1.108101e-02,99:2.989811e-03):2.880985e-02):8.712855e-03,98:9.182384e-04):1.581968e-01):8.400907e-02):1.341757e-01):5.398711e-02,(((((35:4.963809e-03,((33:1.921026e-04,32:1.302068e-05):3.709168e-03,34:1.360797e-03):2.504602e-04):2.365869e-01,(27:1.285149e-01,((63:4.468870e-02,10:1.213725e-02):5.761469e-02,64:8.224850e-02):6.654837e-02):7.900984e-02):5.506723e-02,(((55:1.858184e-03,56:9.415903e-04):1.233926e-01,((57:6.824918e-03,9:1.978112e-03):1.415672e-01,(66:4.816918e-02,((8:2.547798e-03,6:2.281848e-03):8.977259e-03,7:1.259014e-01):5.796037e-02):1.687608e-02):1.050705e-01):2.721392e-02,(29:1.620443e-01,((4:2.989673e-02,(36:1.455497e-02,((19:3.352656e-03,(54:1.322085e-02,(65:1.920797e-02,(22:3.432800e-02,21:5.265183e-03):2.799538e-03):6.939898e-03):4.547468e-03):4.069250e-03,20:1.115270e-03):4.884338e-03):2.520007e-03):1.670310e-01,((23:5.140750e-04,(25:6.030330e-03,(5:1.062226e-03,24:6.004640e-04):1.486696e-03):1.100099e-03):1.077701e-01,18:2.788895e-01):7.430307e-02):4.344644e-02):2.820145e-02):4.059250e-02):2.025697e-02,((((61:8.713624e-03,86:5.363772e-01):2.206427e-04,62:1.049739e-02):1.570746e-01,59:1.247166e-01):3.182127e-02,(((((13:7.511425e-02,(17:8.688312e-03,((15:5.202186e-03,16:5.832885e-04):6.635607e-04,51:9.224021e-03):3.398771e-03):1.503020e-01):4.520594e-02,(28:3.120160e-02,60:2.947713e-03):2.365813e-01):3.087096e-02,58:3.042086e-02):2.192890e-02,14:2.180738e-01):2.570439e-02,(26:7.694548e-03,(11:8.602053e-03,12:4.143290e-04):8.683072e-04):1.664534e-01):2.572144e-03):3.563994e-02):7.262326e-02,((31:1.787273e-01,(30:4.990347e-03,67:7.925729e-04):1.617886e-01):2.134342e-01,(((73:7.764904e-01,(((71:7.234730e-02,72:1.435588e-01):7.127280e-02,41:1.359539e-01):1.629978e-01,(40:2.229387e-01,(38:1.399868e-04,39:4.961081e-03):5.809085e-01):2.620922e-01):6.740106e-02):3.833738e-01,((70:1.430070e-02,69:4.684167e-03):6.841271e-02,37:4.176253e-02):4.978968e-01):5.312236e-02,68:3.456836e-01):3.607318e-02):2.468514e-02):3.256012e-02):1.898688e-01):2.678691e-01,((49:3.858526e-01,50:1.405012e-01):3.346448e-01,(48:2.663101e-03,47:1.394808e-02):1.596367e+00):2.842851e-01):2.991845e-01,(2:2.946913e-01,3:5.551849e-01):1.557066e-01,1:3.363120e-01);
   tree gen.80000 = [&U] (((((53:1.620721e-01,52:8.921495e-02):4.305488e-01,((((85:1.694199e-01,(80:3.212484e-02,81:2.504273e-02):4.010376e-02):5.747816e-02,((83:1.509264e-02,84:4.057005e-02):4.950162e-02,82:3.459290e-03):6.971735e-02):2.164163e-01,79:3.322688e-01):8.919956e-02,((((75:1.384571e-01,76:1.645594e-02):1.099069e-01,(74:1.401449e-03,45:2.151298e-02):1.210721e-01):5.009045e-02,(42:9.343744e-02,(78:3.748968e-02,(44:6.798689e-04,43:2.342591e-03):5.019241e-02):1.303083e-01):3.784401e-02):6.409239e-02,(77:5.821500e-03,46:1.356516e-01):6.897192e-02):6.834973e-02):8.969960e-02):2.250666e-01,((90:2.514707e-01,(((94:1.659808e-01,((88:2.139325e-02,(89:9.450262e-03,87:1.013392e-01):3.555611e-02):1.268290e-01,(93:3.512782e-07,(91:4.016210e-03,92:4.591138e-03):1.607718e-03):1.147671e-01):1.084744e-01):3.812757e-02,95:9.153836e-02):4.390264e-02,((96:6.060242e-03,97:2.841328e-02):8.693520e-02,((100:2.067967e-02,99:3.033442e-03):3.160006e-02,(101:4.495535e-02,98:4.038118e-03):5.276824e-03):1.605054e-01):1.186878e-01):1.007380e-01):5.477496e-02,((((((34:1.126492e-03,35:4.357250e-03):2.442769e-04,(33:3.441413e-04,32:1.448773e-04):3.763297e-03):2.400395e-01,(27:1.336456e-01,((63:7.488274e-03,10:6.125316e-03):6.030746e-02,64:8.344878e-02):5.929843e-02):9.332791e-02):5.587085e-02,(((57:6.924517e-03,9:2.006979e-03):1.436331e-01,(66:4.887213e-02,((8:3.108249e-03,6:2.315147e-03):5.655303e-03,7:1.277388e-01):7.801061e-02):2.677122e-02):1.066039e-01,((29:1.644091e-01,((4:3.033302e-02,(36:1.073517e-02,((19:3.401583e-03,((65:3.847908e-03,(22:3.504636e-02,54:3.131302e-02):6.641769e-03):2.043757e-03,21:5.731172e-04):1.059413e-02):3.565289e-03,20:5.620380e-03):5.872349e-03):3.328744e-03):1.694685e-01,((25:3.183133e-03,(24:6.092268e-04,(5:1.103549e-03,23:1.578472e-05):2.712262e-04):2.586267e-03):1.188439e-01,18:2.829594e-01):1.037347e-01):4.408047e-02):3.071028e-02,(55:1.118443e-03,56:1.265315e-02):1.251933e-01):2.179306e-02):2.329975e-02):3.587408e-02,(((((13:7.621042e-02,((51:1.387151e-02,(15:6.090448e-03,16:1.983147e-03):2.217963e-03):6.021885e-04,17:6.261452e-03):1.455874e-01):4.586565e-02,(28:6.319450e-02,60:3.451426e-02):1.984961e-01):3.132147e-02,58:3.334484e-02):1.899633e-02,14:2.212562e-01):4.212756e-02,((((61:9.058898e-03,86:5.216324e-01):2.234484e-04,62:1.050236e-03):1.553385e-01,59:1.265366e-01):3.228565e-02,((12:1.049980e-03,11:3.163375e-03):8.597420e-04,26:7.364077e-03):1.605065e-01):2.505588e-03):8.342627e-02):7.686116e-02,((31:1.813355e-01,(30:5.063173e-03,67:8.041392e-04):1.641496e-01):2.165489e-01,(((73:7.878220e-01,(((71:7.340309e-02,72:1.456538e-01):1.135400e-01,41:1.178152e-01):2.394916e-01,(40:2.261921e-01,(38:2.120939e-05,39:5.766292e-04):5.893859e-01):2.659170e-01):6.838466e-02):3.889685e-01,68:3.507283e-01):5.866898e-02,((70:2.361523e-02,69:4.752525e-03):6.941108e-02,37:4.237199e-02):5.137764e-01):5.072832e-02):5.744642e-02):1.562483e-02):2.086693e-01):2.717782e-01,((49:3.914835e-01,50:1.425516e-01):3.395284e-01,(48:2.701964e-03,47:7.890190e-03):1.743183e+00):2.884338e-01):3.035506e-01,(2:3.765103e-01,3:5.632869e-01):1.579789e-01,1:3.412199e-01);
   tree gen.81000 = [&U] (((((53:7.333714e-02,52:8.953462e-02):5.398226e-01,((((85:1.700269e-01,(80:3.223995e-02,81:6.633948e-03):4.933020e-02):2.744760e-02,((83:1.514672e-02,84:4.071542e-02):1.979883e-01,82:3.309999e-02):6.996716e-02):2.275444e-01,79:3.334594e-01):8.951918e-02,((((75:1.303230e-01,76:1.651490e-02):1.103007e-01,(74:1.406471e-03,45:2.159006e-02):1.404731e-01):2.800044e-02,(42:9.377224e-02,(78:8.367713e-02,(44:1.069519e-04,43:4.149848e-04):5.037226e-02):1.307752e-01):3.797961e-02):6.432205e-02,(77:2.883027e-03,46:1.200190e-01):4.143025e-02):7.473467e-02):9.002102e-02):2.258730e-01,((90:2.523718e-01,(((94:1.725858e-01,95:9.513366e-02):3.195432e-02,((88:2.146991e-02,(89:1.229579e-02,87:1.017023e-01):1.778760e-02):1.333495e-01,(92:4.124137e-03,(91:1.951601e-02,93:3.904667e-04):8.274820e-03):1.140997e-01):1.088631e-01):4.665839e-02,((96:6.081957e-03,97:2.851509e-02):1.120090e-01,((100:1.518185e-02,99:3.044312e-03):2.943340e-02,(101:7.140149e-02,98:7.628651e-03):5.295732e-03):1.503014e-01):1.024080e-01):1.010989e-01):8.411420e-02,((((((57:1.031031e-02,9:2.014171e-03):1.485479e-01,(66:4.904725e-02,((8:1.003509e-03,6:2.032018e-03):9.729831e-03,7:1.281965e-01):4.366481e-02):7.211908e-02):1.056911e-01,(29:1.649982e-01,((4:3.044171e-02,(36:3.666188e-02,(((19:3.413771e-03,(65:1.387095e-04,21:3.614337e-03):1.149884e-02):5.052978e-03,20:5.640519e-03):2.952138e-03,(22:3.517193e-02,54:3.142522e-02):9.659851e-05):6.087966e-03):1.689778e-03):1.682478e-01,((((24:6.077841e-04,23:1.982159e-06):4.418258e-04,5:1.849787e-03):3.631193e-04,25:3.468298e-03):1.192698e-01,18:2.839733e-01):1.041064e-01):4.423842e-02):3.082032e-02):4.029443e-02,((((34:4.839124e-04,35:2.160341e-03):4.938033e-04,(33:3.453744e-04,32:9.337151e-04):3.776782e-03):2.396355e-01,(27:1.341245e-01,((63:3.076296e-02,10:3.641238e-03):6.052355e-02,64:8.374779e-02):5.951091e-02):9.366233e-02):5.517393e-02,(55:2.582293e-03,56:1.269849e-02):9.978174e-02):7.330088e-03):3.056197e-02,(((((13:7.648349e-02,(17:6.283888e-03,((15:7.817374e-03,16:7.242816e-04):1.272457e-03,51:3.922140e-03):3.787276e-03):1.472782e-01):4.602999e-02,(28:6.342094e-02,60:1.442458e-02):1.992074e-01):3.143370e-02,58:3.346432e-02):1.906440e-02,14:1.251384e-01):2.810628e-02,((((61:9.091358e-03,86:5.235016e-01):2.242490e-04,62:1.053999e-03):1.558951e-01,59:9.461180e-02):5.963929e-03,(26:7.377375e-03,(12:5.229796e-04,11:1.885028e-03):1.285084e-03):2.126050e-01):1.156063e-02):8.315603e-02):7.713657e-02,((31:1.681380e-01,(30:4.568667e-03,67:8.070206e-04):1.372819e-01):2.173248e-01,(((73:7.906449e-01,(((71:1.247320e-01,72:1.461757e-01):1.690067e-01,41:8.796973e-02):2.533350e-01,(40:1.061974e-01,(38:5.891259e-03,39:5.786954e-04):5.914978e-01):2.668698e-01):1.151322e-01):3.706650e-01,68:3.519850e-01):5.887921e-02,((70:2.369985e-02,69:5.008921e-02):3.963452e-02,37:4.252382e-02):5.156174e-01):5.091009e-02):3.798872e-02):1.568082e-02):2.094170e-01):2.727521e-01,((49:4.359841e-01,50:1.437778e-01):3.407450e-01,(48:8.397593e-03,47:7.918462e-03):1.749429e+00):2.956886e-01):3.046383e-01,(2:4.306608e-01,3:5.653053e-01):1.533304e-01,1:3.734609e-01);
   tree gen.82000 = [&U] ((2:3.288542e-01,3:4.382923e-01):1.343736e-01,(((49:3.955550e-01,50:1.134322e-01):2.612035e-01,(47:1.103017e-02,48:7.391049e-03):1.499780e+00):3.566107e-01,(((((((58:1.706714e-02,(((((16:2.404236e-03,15:2.964938e-03):2.327617e-03,51:4.171075e-03):2.450094e-04,17:4.947642e-03):1.494286e-01,13:1.340351e-01):4.062358e-02,(28:2.621695e-02,60:8.891318e-03):2.416981e-01):2.582173e-02):2.902577e-02,14:2.007959e-01):9.950650e-03,(((26:6.023339e-03,12:4.143073e-04):2.271028e-03,11:1.325989e-03):1.442668e-01,(59:1.258271e-01,((86:2.825301e-01,62:4.928892e-03):1.028751e-03,61:1.013412e-02):1.416659e-01):2.682016e-02):9.894744e-03):5.984532e-02,((((9:7.108806e-03,57:6.277445e-03):1.525195e-01,(66:7.513970e-02,(7:1.330310e-01,(8:1.304481e-03,6:1.936262e-03):9.456973e-03):3.795862e-02):4.472792e-02):1.378437e-01,((((25:5.859211e-03,((24:6.946600e-04,23:1.798486e-03):2.732746e-03,5:6.549154e-04):1.324778e-03):1.261805e-01,18:2.741186e-01):4.995416e-02,((4:3.858107e-02,(20:7.927522e-04,(((19:7.138249e-03,65:3.535891e-03):6.664286e-03,(54:1.897112e-02,21:1.237153e-02):1.312177e-02):6.392941e-03,22:2.493161e-02):6.568302e-03):2.363605e-03):1.014821e-03,36:1.485573e-02):1.960782e-01):7.214604e-02,(((56:5.817357e-03,55:7.721222e-03):8.948082e-02,29:1.416823e-01):2.141866e-02,68:4.348730e-01):2.554075e-02):2.976979e-02):6.301411e-02,((((63:1.305344e-02,10:4.619571e-03):7.259216e-02,64:7.953507e-02):7.327021e-02,27:1.506025e-01):8.546442e-02,(33:9.188303e-04,(32:1.775509e-03,(35:3.666345e-03,34:2.080011e-03):3.925115e-03):8.101520e-04):2.291496e-01):5.235851e-02):2.190708e-02):7.104887e-02,(90:1.910995e-01,(((95:1.002933e-01,(((92:1.750533e-03,91:6.512201e-04):4.944943e-04,93:3.700162e-04):4.564075e-02,((89:2.399877e-02,87:8.940590e-02):5.045132e-02,88:2.784622e-02):1.671443e-01):6.035847e-02):1.058796e-02,94:1.361356e-01):1.335644e-01,((96:5.531936e-02,97:7.509484e-02):9.801941e-02,((101:8.605366e-03,(99:1.367585e-02,100:1.365997e-02):3.725426e-02):3.248201e-02,98:1.207067e-02):1.523142e-01):4.091560e-02):1.326291e-01):9.936333e-02):1.861172e-02,((((67:1.761835e-03,30:1.276700e-03):1.686533e-01,31:1.531445e-01):1.632596e-01,((41:7.023377e-02,(71:1.165318e-01,(72:1.014531e-01,73:4.689726e-01):6.693312e-02):8.663398e-02):2.061522e-01,(40:1.800660e-01,(38:2.587608e-03,39:1.381038e-03):5.658071e-01):1.786482e-01):4.149770e-01):3.213571e-02,(37:1.271151e-02,(70:9.667081e-03,69:4.789381e-02):3.521645e-02):5.007469e-01):1.943780e-02):2.113393e-01,((53:5.236752e-02,52:2.362467e-02):4.009422e-01,(((46:1.042035e-01,77:1.543101e-02):3.866749e-02,((42:1.118968e-01,(78:2.789947e-02,(44:4.013042e-04,43:6.274202e-04):4.884864e-02):1.258411e-01):5.041925e-02,((75:1.134563e-01,76:1.719261e-02):8.530291e-02,(45:2.955178e-02,74:3.463014e-03):1.076293e-01):1.499162e-02):7.104507e-02):1.218102e-01,(79:3.254154e-01,(((84:5.476498e-02,83:4.269243e-02):5.872509e-02,82:1.820706e-02):1.138887e-01,(85:1.362097e-01,(80:3.497386e-02,81:5.736596e-03):1.417260e-02):4.755326e-02):1.762379e-01):9.812712e-02):9.653270e-02):2.289049e-01):3.532901e-01):1.920413e-01,1:3.326901e-01);
   tree gen.83000 = [&U] ((2:3.214128e-01,3:4.283745e-01):1.313330e-01,(((49:3.866043e-01,50:1.505364e-01):3.299913e-01,(47:1.078057e-02,48:7.223802e-03):1.465843e+00):2.335053e-01,((((((((((((16:7.940865e-04,15:2.897846e-03):8.466434e-04,51:4.076691e-03):3.431305e-03,17:4.835685e-03):1.460472e-01,13:1.310021e-01):3.970433e-02,(28:2.562371e-02,60:1.220488e-02):2.362289e-01):2.286862e-02,58:1.668094e-02):1.268969e-02,14:1.962522e-01):9.725483e-03,((26:5.663584e-03,(11:2.491768e-03,12:5.051471e-04):1.256041e-03):1.410023e-01,(59:1.229799e-01,(86:2.643184e-01,(62:4.817360e-03,61:9.904801e-03):4.174628e-03):1.363523e-01):7.516861e-03):4.707557e-02):5.849112e-02,((((9:1.250918e-03,57:6.135397e-03):1.490682e-01,(66:7.343942e-02,(7:1.300207e-01,(8:2.311748e-03,6:3.029842e-03):7.516505e-03):3.938222e-02):4.371580e-02):1.526328e-01,(((((24:6.789411e-04,(25:8.246680e-04,23:1.086304e-03):6.926142e-04):1.299647e-03,5:6.662324e-04):1.447112e-01,18:2.679158e-01):8.337130e-02,(4:3.637054e-02,(36:1.451768e-02,((19:2.234475e-03,(65:1.073689e-02,(54:1.843796e-02,21:1.189070e-02):6.549589e-03):1.291677e-02):1.083740e-02,(20:2.514917e-05,22:2.781065e-02):1.049457e-03):2.310121e-03):7.635293e-04):1.916413e-01):3.458385e-02,(68:3.558244e-01,((56:3.823114e-03,55:1.243206e-02):8.745602e-02,29:1.384763e-01):2.113903e-02):3.434547e-02):2.452855e-02):7.928482e-02,((((63:2.313734e-03,10:1.390714e-02):1.010445e-01,64:7.773532e-02):4.616422e-02,27:1.471946e-01):8.353050e-02,((35:3.522477e-03,34:3.025175e-03):3.993786e-03,(33:1.427059e-03,32:2.498020e-03):4.344519e-04):2.510254e-01):5.117373e-02):2.141136e-02):6.944115e-02,(90:2.432152e-01,(((((92:3.549211e-02,(91:2.585590e-03,93:9.975628e-03):1.115739e-03):9.470711e-02,((89:7.800048e-03,87:9.784433e-02):3.813257e-02,88:2.784624e-02):1.633621e-01):5.899266e-02,94:1.637826e-01):1.034838e-02,95:6.561629e-02):9.840369e-02,((96:5.181144e-03,97:4.197411e-02):9.580140e-02,(((99:1.566676e-02,100:1.009064e-02):4.752819e-03,101:1.658361e-02):1.866454e-02,98:1.179753e-02):1.488676e-01):3.998975e-02):1.724948e-01):9.244793e-02):2.200972e-02,((((67:8.726443e-04,30:1.784660e-02):1.648370e-01,31:1.496791e-01):1.595653e-01,((41:8.390852e-02,(71:1.138949e-01,(72:9.915739e-02,73:4.583606e-01):6.541854e-02):8.467360e-02):1.889694e-01,(40:1.759914e-01,(38:6.385969e-04,39:1.349788e-03):5.530039e-01):1.746057e-01):4.055868e-01):3.140853e-02,(37:1.530667e-02,(70:2.019019e-02,69:4.681005e-02):6.874084e-02):4.946266e-01):1.899796e-02):2.065571e-01,((53:5.118253e-02,52:4.988871e-02):3.918696e-01,((46:1.018455e-01,(77:1.892991e-02,((42:7.987848e-02,(78:2.726815e-02,(44:2.259626e-03,43:3.683136e-04):2.772178e-02):1.229935e-01):6.659192e-02,((75:1.071782e-01,76:1.545404e-02):8.557181e-02,(45:2.888307e-02,74:3.756349e-03):1.051938e-01):3.356661e-02):7.268835e-02):1.913468e-02):1.190538e-01,(79:3.180518e-01,((((84:5.352574e-02,83:4.172637e-02):1.040136e-01,82:1.370049e-02):1.070061e-01,(80:1.712893e-02,81:4.970350e-03):2.880088e-02):4.538823e-02,85:1.275784e-01):1.722499e-01):9.590667e-02):9.434833e-02):1.483970e-01):3.452957e-01):1.876957e-01,1:3.251619e-01);
   tree gen.84000 = [&U] ((2:3.874680e-01,3:4.551180e-01):2.073035e-01,(((49:4.107400e-01,50:1.599344e-01):3.505927e-01,(47:1.145361e-02,48:4.600635e-03):1.557355e+00):2.480830e-01,((((((((((((16:5.558841e-05,15:3.078759e-03):3.799823e-03,51:3.002399e-03):4.086683e-03,17:1.007994e-02):1.551650e-01,13:1.391806e-01):4.218308e-02,(28:2.722340e-02,60:1.107392e-02):2.509766e-01):2.429631e-02,58:1.772233e-02):4.159827e-02,14:2.085042e-01):1.033265e-02,((26:1.156010e-02,(12:9.813410e-03,11:2.186317e-03):9.278387e-04):1.430990e-01,(59:1.306575e-01,(86:2.808198e-01,(62:3.356147e-03,61:1.052316e-02):4.750476e-03):1.448647e-01):2.551753e-02):2.643138e-02):4.157163e-02,((((9:7.851890e-03,57:1.950929e-03):1.583746e-01,(66:7.802424e-02,(7:1.258112e-01,(8:2.456071e-03,6:3.218995e-03):7.985761e-03):4.184086e-02):4.644498e-02):1.621616e-01,((((5:2.254986e-04,(25:1.815870e-03,(23:1.383835e-03,24:5.157884e-04):1.087733e-03):1.974654e-04):1.663645e-01,18:2.846418e-01):6.885952e-02,(4:3.864115e-02,(36:1.542402e-02,((19:3.108871e-03,(21:1.288501e-02,54:1.982592e-02):1.016962e-02):1.119702e-02,((20:2.671923e-05,22:3.734311e-02):1.112310e-03,65:1.173039e-03):4.669414e-03):1.243851e-02):8.111965e-04):2.036055e-01):7.713820e-02,(68:3.780386e-01,((56:4.061792e-03,55:1.320819e-02):9.291591e-02,29:1.471214e-01):2.245874e-02):3.648966e-02):1.108623e-02):8.423457e-02,((((63:2.458181e-03,10:1.477536e-02):4.883355e-02,64:8.258835e-02):4.904626e-02,27:1.681759e-01):8.625731e-02,((35:7.857734e-03,34:3.963931e-03):4.204912e-03,(33:2.283171e-03,32:1.322494e-04):1.296276e-03):2.414125e-01):5.691963e-02):4.283729e-02):5.846406e-02,(90:2.583991e-01,((((((93:1.710126e-02,92:8.789205e-03):1.540149e-02,91:1.465971e-03):1.006197e-01,((89:8.287006e-03,87:1.039528e-01):1.645833e-02,88:4.013724e-02):1.735608e-01):6.267557e-02,94:1.067907e-01):5.978687e-02,95:1.146597e-01):1.102703e-01,((96:5.504603e-03,97:2.054010e-02):7.657125e-02,((101:1.099300e-02,(99:1.668711e-02,100:1.571609e-02):4.578983e-03):6.675140e-02,98:1.253405e-02):1.499275e-01):8.169251e-02):1.832637e-01):9.821945e-02):2.338379e-02,((((67:9.271235e-04,30:2.977594e-03):1.628055e-01,31:1.590236e-01):1.788923e-01,((41:4.788375e-02,(71:1.210053e-01,(72:1.053478e-01,73:4.869760e-01):4.281862e-02):1.057336e-01):2.231448e-01,(40:2.054586e-01,(38:6.784646e-04,39:1.250025e-03):5.875279e-01):1.706591e-01):4.309076e-01):3.710460e-02,(37:1.304177e-02,(70:6.176677e-02,69:4.973241e-02):5.946851e-02):5.255061e-01):3.302388e-02):2.194525e-01,((53:5.437786e-02,52:4.023198e-02):4.163340e-01,((46:1.124018e-01,(77:7.002169e-02,((42:8.486530e-02,(78:4.207064e-02,(44:2.400694e-03,43:3.913074e-04):2.945245e-02):1.389498e-01):5.814656e-02,((75:1.138693e-01,76:1.412082e-02):9.091406e-02,(45:3.016409e-02,74:3.990858e-03):1.026538e-01):3.566218e-02):4.582323e-02):2.032926e-02):1.172641e-01,(79:3.103182e-01,((((84:3.594403e-02,83:4.433135e-02):1.105072e-01,82:1.455582e-02):1.136865e-01,(80:1.819829e-02,81:5.280650e-03):3.068814e-02):4.673854e-02,85:1.514969e-01):1.830035e-01):1.018941e-01):6.383789e-02):1.763128e-01):3.668525e-01):1.994136e-01,1:3.454618e-01);
   tree gen.85000 = [&U] ((2:4.201611e-01,3:4.935191e-01):2.247950e-01,(((49:4.453967e-01,50:1.734290e-01):4.039549e-01,(47:1.242002e-02,48:4.988818e-03):1.688759e+00):2.690153e-01,(((((((((((16:6.027875e-05,15:3.338533e-03):4.120438e-03,(51:7.477775e-03,17:1.093044e-02):7.995859e-04):1.711171e-01,13:1.509241e-01):2.850529e-02,(28:3.008481e-02,60:1.200829e-02):2.464213e-01):6.504425e-03,58:1.921767e-02):4.661073e-02,14:2.218519e-01):2.556042e-02,(((26:1.240484e-02,12:1.940708e-03):2.578756e-03,11:2.478679e-03):1.555346e-01,(59:1.416819e-01,(61:9.455258e-03,(86:3.045143e-01,62:2.623244e-03):3.515000e-03):1.570879e-01):2.009711e-02):4.099134e-02):5.210827e-02,((((9:8.514402e-03,57:5.913247e-03):1.224852e-01,(66:8.460763e-02,(7:1.364267e-01,(8:2.663304e-03,6:3.490601e-03):8.659568e-03):5.224590e-02):7.036010e-02):1.758442e-01,((((23:8.342526e-04,(24:1.361144e-03,(5:2.336290e-04,25:1.969086e-03):2.202803e-03):2.907016e-03):1.685993e-01,18:3.086587e-01):7.466962e-02,(4:4.190154e-02,(36:1.672544e-02,(65:2.052157e-03,((20:4.698198e-04,22:4.377826e-02):5.090682e-03,(19:3.371185e-03,(21:1.397219e-02,54:2.149875e-02):1.102769e-02):1.391611e-02):9.126908e-04):9.659568e-03):1.944852e-03):2.207849e-01):8.364682e-02,(68:5.316819e-01,((56:2.394363e-03,55:6.837140e-03):1.007558e-01,29:1.595349e-01):2.435372e-02):3.956852e-02):1.901280e-02):7.628810e-02,((((63:7.089747e-04,10:9.118738e-02):7.412204e-02,64:8.955683e-02):4.257160e-02,27:1.646631e-01):9.353537e-02,(33:2.963431e-04,(32:6.505838e-05,(35:2.902307e-03,34:1.887941e-03):3.864619e-03):1.353413e-03):2.617820e-01):6.172229e-02):3.540859e-02):7.384549e-02,(90:2.205315e-01,(((((93:1.252778e-02,(92:9.530804e-03,91:4.025215e-03):3.575438e-03):9.175034e-02,((89:8.986231e-03,87:1.127239e-01):3.797159e-02,88:1.843641e-02):1.783652e-01):6.796389e-02,94:1.158012e-01):6.483146e-02,95:1.243342e-01):1.195744e-01,((96:8.258976e-03,97:1.321959e-02):1.124204e-01,(((99:1.809511e-02,100:1.507354e-02):3.943735e-02,98:1.359163e-02):6.271511e-02,101:1.626249e-02):1.625778e-01):6.387274e-02):1.987268e-01):1.065068e-01):2.535683e-02,((((67:5.835876e-03,30:3.228832e-03):1.765424e-01,31:1.724414e-01):1.939865e-01,((41:3.725267e-02,(71:1.312153e-01,(72:1.142366e-01,73:5.280652e-01):4.643149e-02):1.146550e-01):3.809786e-01,(40:2.289995e-01,(38:7.357108e-04,39:1.355498e-03):4.932107e-01):3.136869e-01):4.672659e-01):4.023535e-02,(37:2.660768e-02,(70:6.697841e-02,69:5.687959e-02):8.598435e-02):5.698463e-01):1.666417e-02):2.379690e-01,((53:5.896605e-02,52:4.362660e-02):5.470045e-01,((46:1.218859e-01,(77:7.337993e-03,((42:9.202590e-02,(78:4.562039e-02,(44:3.772036e-04,43:4.243245e-04):3.193753e-02):1.506738e-01):6.305274e-02,((75:1.041361e-01,76:1.531228e-02):9.858504e-02,(45:3.270921e-02,74:4.327591e-03):1.113154e-01):3.142485e-02):6.243711e-02):8.300890e-03):1.167569e-01,(79:3.365016e-01,((((84:3.897685e-02,83:4.807186e-02):1.198314e-01,82:1.578398e-02):1.232789e-01,(80:1.973379e-02,81:5.726210e-03):3.327749e-02):5.068216e-02,85:1.064926e-01):1.643482e-01):7.391997e-02):6.414253e-02):1.911894e-01):3.978061e-01):2.162393e-01,1:3.746105e-01);
   tree gen.86000 = [&U] ((2:4.015760e-01,3:5.469651e-01):1.442656e-01,(((49:4.256953e-01,50:1.657577e-01):3.860866e-01,(47:1.187064e-02,48:4.768146e-03):1.736251e+00):2.571159e-01,(((37:1.451025e-02,(70:6.407562e-03,69:5.436361e-02):1.042125e-01):5.438746e-01,((((67:5.577736e-03,30:6.767136e-03):1.687334e-01,31:1.648138e-01):1.854058e-01,((41:3.560487e-02,(71:1.254112e-01,(72:1.258374e-01,73:9.026329e-01):2.390232e-02):1.155820e-01):3.641266e-01,(40:1.993394e-01,(38:1.478006e-03,39:2.828564e-03):5.573473e-01):1.801653e-01):4.465972e-01):3.845560e-02,(((((11:2.452293e-03,(26:1.185614e-02,12:1.854864e-03):7.143295e-04):1.486548e-01,(59:1.354148e-01,(86:2.910446e-01,(61:9.143346e-03,62:5.072959e-03):5.361682e-03):1.560197e-01):1.839145e-02):1.516550e-02,((14:2.120387e-01,((28:2.875406e-02,60:2.874382e-03):2.524163e-01,((((16:5.847695e-05,15:4.458103e-03):2.252935e-03,17:1.883633e-02):7.119535e-04,51:4.429335e-03):1.696499e-01,13:1.442483e-01):2.724440e-02):2.773225e-02):2.343337e-02,58:1.788507e-02):1.716868e-02):4.980335e-02,((((9:8.137782e-03,57:7.482833e-03):1.170673e-01,(66:8.086515e-02,(7:1.395541e-01,(8:2.545498e-03,6:2.424993e-04):7.905943e-03):6.155599e-02):6.724784e-02):1.680660e-01,((((23:8.729577e-04,(24:1.370009e-03,(5:2.275484e-04,25:1.802910e-03):3.264672e-03):1.802750e-03):1.550615e-01,18:2.950058e-01):7.136674e-02,(36:1.410004e-02,(4:4.004810e-02,(20:1.996646e-03,(22:4.324934e-02,(19:3.222067e-03,((21:1.000080e-02,54:2.054779e-02):9.912312e-03,65:8.452957e-04):1.343384e-02):5.071148e-03):8.945011e-04):8.628923e-04):3.559128e-03):2.116583e-01):7.101430e-02,(68:5.081639e-01,((56:1.729134e-03,55:5.146907e-03):9.629903e-02,29:1.524781e-01):2.327648e-02):3.781827e-02):3.200486e-02):7.291362e-02,((((63:3.399250e-03,10:6.736534e-03):7.084338e-02,64:7.017663e-02):8.956082e-02,27:1.869855e-01):8.939799e-02,(33:1.668081e-04,((35:2.054692e-03,34:3.031130e-03):4.198150e-03,32:1.270866e-03):9.243792e-03):2.529002e-01):6.697847e-02):3.384235e-02):6.612682e-02,(90:2.107767e-01,(((((92:3.656869e-03,(91:3.847166e-03,93:1.172367e-02):3.400766e-03):7.112422e-02,((89:8.588740e-03,87:1.077377e-01):3.629198e-02,88:1.762091e-02):1.704755e-01):6.495762e-02,94:1.106790e-01):5.162096e-02,95:6.552753e-02):6.022068e-02,((96:7.893655e-03,97:1.255205e-02):8.885629e-02,(98:1.299042e-02,((101:1.287042e-02,100:7.097666e-03):3.796383e-02,99:1.385896e-03):6.135168e-02):1.592179e-01):9.137391e-02):1.813995e-01):1.017957e-01):3.222657e-02):1.592706e-02):2.274428e-01,((53:5.635779e-02,52:5.687004e-02):5.228087e-01,((46:1.164944e-01,(77:3.253243e-02,((42:1.006246e-01,(78:5.558868e-02,(44:3.605186e-04,43:3.866506e-03):3.052483e-02):1.440090e-01):5.716173e-02,((75:9.952981e-02,76:1.463497e-02):9.422430e-02,(45:3.126238e-02,74:3.146886e-03):1.063915e-01):2.066440e-02):6.534313e-02):2.446813e-02):1.115924e-01,(79:3.216171e-01,(((84:3.725277e-02,83:4.594548e-02):1.107015e-01,82:1.508580e-02):1.178258e-01,((80:4.633612e-02,81:5.472921e-03):4.672851e-02,85:1.017821e-01):4.246178e-02):1.584025e-01):7.065024e-02):6.130529e-02):1.827325e-01):3.802099e-01):2.066743e-01,1:3.580402e-01);
   tree gen.87000 = [&U] ((2:3.803102e-01,3:5.180001e-01):1.366259e-01,(((49:4.031522e-01,50:1.502555e-01):3.656410e-01,(47:1.124202e-02,48:3.032462e-03):1.644307e+00):2.435001e-01,(((37:1.374184e-02,(70:6.068244e-03,69:5.148474e-02):9.869383e-02):5.150732e-01,((((67:5.282362e-03,30:9.034615e-03):1.597979e-01,31:1.560859e-01):1.755875e-01,((41:9.295668e-02,(71:1.187699e-01,(72:9.127560e-02,73:8.548332e-01):3.011355e-02):1.094612e-01):3.547012e-01,(40:1.978344e-01,(38:1.163214e-03,39:2.678775e-03):5.278325e-01):1.741081e-01):4.229472e-01):3.641915e-02,(((((11:3.867272e-03,(26:1.090853e-02,12:1.756638e-03):6.765016e-04):1.619929e-01,((((28:4.072391e-02,60:1.139201e-02):2.365650e-01,((17:2.928670e-03,((16:2.204401e-04,15:4.222020e-03):2.202271e-03,51:4.194776e-03):3.192606e-03):1.070251e-01,13:1.366095e-01):2.580165e-02):2.626367e-02,58:1.693795e-02):7.017988e-03,14:2.008100e-01):3.554714e-02):1.035266e-02,(59:9.012838e-02,(86:2.756321e-01,(61:2.774052e-03,62:4.804316e-03):5.077750e-03):1.477575e-01):1.741751e-02):4.716597e-02,((((9:2.700028e-03,57:9.042852e-04):1.108679e-01,(66:7.658287e-02,(7:1.321639e-01,(8:2.410699e-03,6:2.613824e-03):4.878129e-03):1.169940e-01):1.101956e-02):1.422846e-01,((((23:6.448905e-04,(24:1.497792e-03,(5:1.795967e-03,25:1.707435e-03):3.091788e-03):7.186189e-04):1.468501e-01,18:2.793835e-01):6.758745e-02,(36:1.378756e-02,(((19:4.129094e-03,((21:8.386405e-03,65:5.457411e-03):9.409763e-03,54:1.945967e-02):1.094528e-02):4.052835e-03,(22:4.095904e-02,20:5.626948e-04):6.369067e-04):1.779262e-03,4:5.314761e-02):3.300529e-03):2.004498e-01):6.725367e-02,(68:4.812536e-01,((56:1.061107e-03,55:4.874348e-03):9.119943e-02,29:1.444035e-01):1.814980e-02):1.246208e-02):3.031001e-02):2.765043e-02,((((63:5.159128e-03,10:7.354156e-03):6.258381e-02,64:6.646036e-02):8.481804e-02,27:1.808140e-01):9.210831e-02,(35:5.024157e-03,((33:1.592563e-04,32:4.377182e-04):9.026740e-03,34:1.150040e-03):4.478463e-04):2.348050e-01):6.343156e-02):2.060234e-02):1.092092e-01,(90:1.944157e-01,((((((92:3.160814e-03,91:5.915413e-03):7.628966e-04,93:2.640518e-03):5.528020e-02,((89:8.133916e-03,87:1.020324e-01):3.437011e-02,88:2.102064e-02):1.798122e-01):6.731081e-02,94:1.048179e-01):4.333640e-02,95:8.878487e-02):6.652287e-02,((96:7.475639e-03,97:1.188735e-02):8.415083e-02,(98:1.230250e-02,(101:1.279430e-02,(99:1.738971e-03,100:4.768991e-02):2.702694e-03):5.810274e-02):1.507864e-01):8.653513e-02):1.121605e-01):6.837401e-02):6.076776e-02):1.508362e-02):2.153984e-01,((53:5.337331e-02,52:5.385844e-02):4.001295e-01,((46:1.103254e-01,(77:2.355557e-02,((42:1.309475e-01,(78:5.264493e-02,(44:3.414270e-04,43:5.701410e-03):2.890836e-02):1.363829e-01):5.413468e-02,((75:9.425912e-02,76:1.153465e-02):6.000080e-02,(45:2.960685e-02,74:2.447740e-03):9.605082e-02):3.747129e-02):8.010475e-02):2.009131e-02):1.056829e-01,(79:3.626627e-01,(((84:3.528002e-02,83:4.351240e-02):1.048392e-01,82:1.428692e-02):5.698334e-02,((80:2.507466e-02,81:1.750037e-02):3.816913e-02,85:2.170420e-01):2.200176e-02):1.500141e-01):6.690889e-02):7.944823e-02):1.730557e-01):3.600755e-01):1.957297e-01,1:3.390799e-01);
   tree gen.88000 = [&U] ((2:3.899074e-01,3:5.310720e-01):1.400737e-01,(((49:4.133259e-01,50:1.540472e-01):3.748681e-01,(47:1.152571e-02,48:3.108987e-03):1.685801e+00):2.490025e-01,((((((((11:5.813321e-03,12:2.519888e-03):6.124901e-03,26:1.217246e-02):1.660808e-01,(59:9.240281e-02,(86:2.825877e-01,(61:1.856591e-03,62:4.925555e-03):6.330151e-03):1.516550e-01):1.747253e-02):2.708535e-02,((((28:9.210038e-02,60:2.924705e-03):1.879583e-01,((((16:8.118772e-04,15:4.986716e-03):2.004356e-03,51:1.832054e-03):2.653299e-03,17:3.002576e-03):1.218811e-01,13:1.400569e-01):5.285435e-02):2.065188e-02,58:1.736539e-02):2.316901e-02,14:2.058775e-01):3.644419e-02):4.984857e-02,((((9:2.768165e-03,57:9.271052e-04):1.136657e-01,(66:7.851547e-02,(7:1.307966e-01,(8:2.471534e-03,6:1.268458e-03):5.001230e-03):1.199464e-01):1.129764e-02):1.215586e-01,((((24:1.180894e-03,(23:2.549496e-04,(25:2.024896e-03,5:1.365356e-04):4.679596e-04):7.804737e-04):1.518782e-01,18:2.864338e-01):6.851356e-02,(((22:4.198193e-02,20:2.013123e-03):4.995062e-03,(54:1.697599e-02,((21:1.457363e-02,65:1.288370e-02):4.119337e-03,19:4.233293e-03):4.216022e-05):2.318249e-03):4.716851e-03,(36:1.413549e-02,4:5.448881e-02):3.246462e-03):2.055082e-01):6.992751e-02,(68:4.933982e-01,((56:1.077038e-03,55:4.997354e-03):9.567794e-02,29:1.541132e-01):1.931775e-02):1.307091e-02):1.520679e-02):5.783175e-02,((((63:2.745051e-02,10:1.488486e-02):5.083943e-02,64:6.813752e-02):5.575063e-02,27:1.540355e-01):1.063281e-01,((35:8.313183e-03,34:1.734585e-03):7.447742e-04,(33:7.533568e-04,32:1.204110e-03):1.658243e-03):2.407304e-01):6.503228e-02):2.190892e-02):1.119652e-01,(90:1.993219e-01,(((((91:1.023689e-02,(92:1.587503e-03,93:6.382360e-03):3.006724e-03):5.667521e-02,((89:6.139369e-03,87:1.046072e-01):3.713075e-02,88:2.155111e-02):1.843498e-01):9.203527e-02,94:2.030194e-01):2.764515e-02,95:7.232310e-02):7.598185e-02,((96:2.398954e-02,97:1.252789e-02):8.627441e-02,(98:1.261296e-02,(101:3.629505e-02,(99:3.872116e-03,100:7.070435e-03):8.987054e-03):2.529378e-02):1.545915e-01):1.070621e-01):9.025456e-02):1.086211e-01):2.306493e-02,((((67:4.567765e-03,30:9.262607e-03):1.638305e-01,31:1.600248e-01):1.800185e-01,((41:1.394754e-01,(71:1.217672e-01,(72:9.592151e-02,73:8.764052e-01):3.087347e-02):1.607313e-01):1.396842e-01,(40:1.801944e-01,(38:4.609652e-04,39:2.746375e-03):5.411525e-01):1.785018e-01):5.760917e-01):3.733820e-02,(37:4.521210e-02,(70:9.255036e-03,69:5.278398e-02):1.011844e-01):5.280713e-01):2.308166e-02):2.096893e-01,((53:1.351132e-01,52:5.521758e-02):4.102270e-01,(((46:1.158181e-01,77:3.713680e-03):1.437200e-02,((42:1.342520e-01,(78:7.256356e-02,(44:7.073213e-04,43:1.309634e-04):3.239145e-02):1.398246e-01):5.550079e-02,((75:9.663779e-02,76:1.182573e-02):1.466715e-01,(45:8.550226e-03,74:1.290481e-03):9.322759e-02):3.841690e-02):8.212623e-02):1.083499e-01,(79:3.718146e-01,(((84:4.233405e-02,83:2.480424e-02):1.109069e-01,82:1.030606e-02):5.842134e-02,((80:3.633808e-02,81:1.794200e-02):3.744236e-02,85:2.225192e-01):2.689744e-02):1.537998e-01):6.859737e-02):8.145314e-02):2.394236e-01):1.673651e-01):3.302165e-01,1:3.476367e-01);
   tree gen.89000 = [&U] ((2:3.755640e-01,3:5.115355e-01):1.349209e-01,(((49:3.981209e-01,50:1.483803e-01):3.610779e-01,(47:7.639571e-03,48:2.994617e-03):1.623786e+00):2.398425e-01,((((((59:8.900360e-02,((62:6.938597e-03,86:3.722370e-01):3.830022e-03,61:1.467162e-02):1.203414e-01):1.852306e-02,((58:1.625411e-02,(14:1.983039e-01,((28:8.871229e-02,60:2.817114e-03):1.810439e-01,((((16:1.403826e-03,15:4.803270e-03):5.497127e-04,51:4.628915e-03):6.807807e-04,17:2.238601e-02):1.174893e-01,13:1.349046e-01):1.794950e-02):2.902558e-02):1.925314e-02):5.351925e-02,(12:1.324855e-03,(11:2.654615e-03,26:6.989924e-03):3.835765e-03):1.599712e-01):1.015488e-02):3.239112e-02,(((((7:1.259850e-01,(8:1.226346e-04,6:1.221796e-03):6.730038e-03):1.161468e-01,(9:2.435737e-03,57:1.804516e-02):1.139853e-01):3.117052e-03,66:7.562712e-02):1.178883e-01,((((5:9.835126e-04,(23:3.519260e-05,(25:1.974798e-03,24:1.945826e-03):2.105386e-04):4.460096e-04):1.462911e-01,18:2.758968e-01):6.582559e-02,(36:1.736855e-02,(((22:4.455388e-02,(((21:1.403751e-02,65:3.446302e-03):4.201975e-03,54:1.473089e-02):1.250380e-02,19:6.246484e-04):3.153427e-03):1.507133e-03,20:4.730612e-03):3.562224e-03,4:5.248434e-02):3.211566e-03):1.953140e-01):6.735509e-02,(68:4.752476e-01,((56:5.498451e-03,55:1.324411e-02):9.215825e-02,29:1.484438e-01):1.349917e-02):1.786976e-02):4.038111e-02):5.465425e-02,((((63:1.679760e-02,10:1.433729e-02):4.896921e-02,64:6.563095e-02):5.369974e-02,27:1.483690e-01):1.024166e-01,(((35:3.435078e-03,34:1.620875e-03):4.439199e-03,33:5.072337e-03):1.538597e-03,32:4.657061e-04):2.318746e-01):6.263994e-02):1.862043e-02):7.434261e-02,((((67:6.304216e-03,30:1.515212e-02):1.533826e-01,31:1.635939e-01):1.733962e-01,((41:1.422123e-01,(71:9.226188e-02,(72:3.241684e-02,73:8.441650e-01):8.871467e-02):1.974054e-01):1.206115e-01,(40:1.735656e-01,(38:1.272209e-03,39:2.645344e-03):5.212452e-01):1.719352e-01):4.662825e-01):9.010596e-02,(37:4.354888e-02,(70:1.219536e-02,69:7.427427e-02):2.928398e-02):5.086452e-01):3.492409e-02):6.265934e-03,(90:2.022784e-01,(((((92:1.529103e-03,(93:1.072922e-02,91:2.678035e-03):3.906495e-03):5.468441e-02,((89:4.815174e-03,87:1.007590e-01):1.184978e-02,88:1.773709e-02):1.775681e-01):6.536979e-02,94:9.443348e-02):2.993707e-02,95:6.966255e-02):7.318671e-02,((96:2.310704e-02,97:1.124041e-02):8.310064e-02,(98:3.364580e-02,(100:6.157928e-03,(99:7.012861e-03,101:3.550638e-02):2.718463e-03):2.355537e-02):1.414245e-01):1.031236e-01):1.010996e-01):8.259555e-02):1.805897e-01,((53:1.117976e-01,52:5.318629e-02):3.951360e-01,(((46:9.865867e-02,77:2.266595e-02):1.293637e-02,((42:1.293133e-01,(78:6.989417e-02,(44:8.827948e-04,43:1.611532e-03):3.119987e-02):1.346809e-01):5.345909e-02,((75:9.308278e-02,76:9.300047e-03):1.412759e-01,(45:8.235690e-03,74:1.243008e-03):1.852862e-01):3.455520e-02):7.910506e-02):1.121330e-01,(79:3.581367e-01,(((84:4.077671e-02,83:2.389177e-02):1.068270e-01,82:9.926933e-03):5.627220e-02,((80:3.500131e-02,81:4.465011e-03):3.751650e-02,85:2.143334e-01):2.747196e-02):1.481420e-01):6.607388e-02):8.476193e-02):2.437856e-01):2.265054e-01):3.180689e-01,1:3.348482e-01);
   tree gen.90000 = [&U] (((((53:5.344200e-02,52:5.863991e-02):5.242631e-01,(((((80:2.259389e-02,81:8.862360e-03):6.023166e-02,((83:1.570881e-02,84:2.973114e-02):1.067233e-01,82:1.405209e-02):7.937870e-02):4.465951e-02,85:1.657785e-01):1.498020e-01,79:3.566112e-01):4.830083e-02,((77:4.681440e-04,46:1.535035e-01):2.891800e-02,((42:1.215393e-01,(78:1.886014e-02,(44:9.500080e-04,43:3.403636e-04):4.127791e-02):1.059409e-01):7.543775e-02,((75:1.384373e-01,76:2.018498e-02):6.898072e-02,(74:7.226742e-03,45:3.212764e-02):1.569349e-01):1.219335e-02):5.342376e-02):1.126457e-01):1.280389e-01):1.265862e-01,((90:2.326419e-01,(((94:1.295610e-01,((88:2.498378e-02,(89:6.153963e-03,87:1.201265e-01):3.580364e-02):2.275978e-01,((92:5.292278e-03,91:5.303753e-03):1.439596e-02,93:7.186971e-04):2.941215e-02):8.764443e-02):7.026979e-02,95:7.159528e-02):9.887539e-02,((96:1.249292e-02,97:5.124480e-02):7.595546e-02,((98:1.900497e-02,(99:5.196411e-03,100:2.662072e-02):9.122427e-02):1.945155e-02,101:5.368537e-02):7.809076e-02):1.064072e-01):1.259571e-01):7.693525e-02,((((((29:1.656879e-01,((4:4.078153e-02,(36:3.182513e-02,(((22:4.220381e-02,19:2.402336e-03):2.206058e-03,((65:7.040936e-03,54:6.479985e-03):1.568625e-03,21:2.191188e-02):1.381965e-02):9.275266e-03,20:8.988431e-04):2.021296e-03):5.639940e-04):1.686323e-01,(((23:1.736603e-04,(24:6.425546e-04,25:1.623374e-03):2.082243e-04):1.713327e-03,5:3.027027e-04):1.428517e-01,18:3.385794e-01):2.574292e-02):2.048190e-02):7.398531e-02,(55:1.521232e-03,56:1.452680e-03):9.119144e-02):1.747746e-02,((57:4.045559e-03,9:3.489557e-03):1.540872e-01,(66:6.252840e-02,((8:3.833024e-03,6:2.913805e-03):8.227236e-03,7:1.204263e-01):7.962763e-02):6.386911e-02):1.483700e-01):7.111062e-02,(((32:1.949298e-04,(34:1.409269e-03,35:5.974548e-03):4.371561e-04):4.447900e-03,33:5.695298e-04):2.102417e-01,(27:1.455874e-01,((63:8.321020e-05,10:1.551386e-02):6.675950e-02,64:8.271480e-02):3.495971e-02):1.256507e-01):4.331641e-02):3.932642e-02,(((((86:3.922663e-01,(61:1.039519e-02,62:7.276677e-03):1.104176e-02):1.531417e-01,59:1.231662e-01):5.500246e-02,(58:2.132201e-02,((13:1.350976e-01,((15:7.164505e-03,16:1.312654e-03):4.869990e-03,(17:9.773686e-03,51:4.586430e-03):5.992884e-03):1.129852e-01):5.143439e-02,(28:2.772012e-02,60:1.679619e-03):2.463366e-01):1.107370e-02):2.143874e-02):1.312008e-02,14:1.254555e-01):2.983258e-02,(26:6.718191e-03,(11:4.993197e-03,12:5.467354e-04):2.902228e-03):1.851924e-01):4.177556e-02):6.516511e-02,((31:2.107009e-01,(30:2.774847e-03,67:4.680074e-03):1.101634e-01):2.007941e-01,(((73:6.864741e-01,((41:2.683722e-01,(40:1.924973e-01,(38:2.478712e-03,39:3.462733e-03):5.939702e-01):2.063164e-01):2.715429e-01,(71:6.208299e-02,72:2.007626e-01):3.352550e-01):4.640908e-02):3.467176e-01,68:3.534563e-01):1.785405e-02,((70:5.573642e-03,69:8.919368e-02):4.957842e-02,37:5.427707e-02):5.253298e-01):4.514692e-02):6.433318e-02):2.754027e-02):2.565670e-01):2.504966e-01,((49:4.378064e-01,50:1.443788e-01):3.866057e-01,(48:5.155507e-03,47:6.736196e-03):1.662826e+00):3.564037e-01):3.087403e-01,(2:4.633470e-01,3:5.676682e-01):5.381990e-02,1:3.672382e-01);
   tree gen.91000 = [&U] (((((53:5.284622e-02,52:2.522591e-02):5.184186e-01,(((((80:2.234201e-02,81:8.763563e-03):5.956020e-02,85:1.755865e-01):2.628722e-02,((83:1.553369e-02,84:6.378653e-02):1.055336e-01,82:5.315890e-03):9.547181e-02):1.481320e-01,79:3.526357e-01):4.776237e-02,((77:2.286998e-02,46:1.087781e-01):8.689648e-02,((42:1.201844e-01,(78:5.722641e-02,(44:2.187279e-04,43:3.365692e-04):4.081775e-02):1.304421e-01):7.459677e-02,((75:1.368940e-01,76:1.995995e-02):6.821172e-02,(74:3.272321e-03,45:3.176948e-02):1.442532e-01):4.080972e-02):4.857600e-02):1.113899e-01):1.294358e-01):1.251751e-01,((90:1.914144e-01,(((94:1.281167e-01,((88:1.422202e-02,(89:6.085359e-03,87:1.187873e-01):3.540450e-02):2.250606e-01,((92:1.541375e-03,93:3.396054e-03):4.276830e-03,91:4.720463e-03):3.068740e-02):1.014172e-01):6.948642e-02,95:8.557023e-02):1.116508e-01,((96:1.469631e-02,97:5.067352e-02):5.182266e-02,((98:1.232833e-02,(99:6.133680e-03,100:2.632395e-02):6.810410e-02):1.080985e-01,101:5.308689e-02):4.724445e-02):9.369149e-02):1.169313e-01):8.783577e-02,((((((29:1.638408e-01,((((((65:2.345892e-03,19:2.375555e-03):6.256963e-03,(54:3.280537e-02,(21:1.755651e-02,22:4.007813e-02):3.189884e-03):1.774431e-03):8.313773e-03,20:1.177511e-03):2.009179e-03,36:3.246578e-02):5.386742e-04,4:3.980867e-02):1.667524e-01,((23:1.017710e-04,((24:2.288341e-04,5:2.993281e-04):4.458933e-04,25:1.518876e-03):1.152872e-03):1.360143e-01,18:3.348049e-01):2.566762e-02):2.025357e-02):6.893516e-02,(55:1.504274e-03,56:2.674778e-03):8.349191e-02):1.728262e-02,((57:1.746486e-02,9:3.450655e-03):1.523694e-01,(66:6.183133e-02,((8:6.515551e-04,6:2.881322e-03):8.135518e-03,7:1.190838e-01):5.884901e-02):3.094547e-02):1.467160e-01):7.031787e-02,((32:4.812135e-05,(34:1.393559e-03,(35:4.963787e-03,33:2.670582e-04):1.474870e-03):5.468830e-03):2.282564e-01,(27:1.439643e-01,((63:5.314246e-05,10:1.534091e-02):6.601526e-02,64:4.680621e-02):7.809846e-02):1.242499e-01):4.283351e-02):3.888800e-02,(((58:2.500872e-02,((13:1.335915e-01,(17:9.664728e-03,(51:8.892352e-03,(16:1.706108e-04,15:9.535420e-03):1.531379e-03):2.944354e-04):1.117256e-01):5.086100e-02,(28:1.890691e-02,60:6.914993e-03):2.244768e-01):2.786887e-02):1.518871e-02,((((61:3.396902e-02,86:3.878933e-01):3.480818e-03,62:7.195556e-03):1.541714e-01,59:1.217931e-01):4.350363e-02,14:1.240822e-01):3.289529e-02):2.950000e-02,(12:6.204701e-03,(26:1.144103e-02,11:5.348180e-03):9.213257e-05):1.777276e-01):4.130985e-02):6.443865e-02,((31:2.083520e-01,(30:2.743913e-03,67:4.627901e-03):1.371720e-01):2.041768e-01,(((73:6.788213e-01,((41:2.653804e-01,(40:1.317614e-01,(38:2.451079e-03,39:4.316910e-03):5.873486e-01):2.182875e-01):1.871769e-01,(71:6.139089e-02,72:1.985245e-01):3.315175e-01):4.589172e-02):3.428524e-01,68:3.495159e-01):4.864426e-02,((70:5.511506e-03,69:1.031103e-01):4.902572e-02,37:1.772716e-02):5.701732e-01):1.714983e-02):7.323278e-02):2.723325e-02):2.537068e-01):2.477040e-01,((49:4.329257e-01,50:1.427692e-01):2.824082e-01,(48:5.098034e-03,47:6.661100e-03):1.603845e+00):3.771146e-01):3.052984e-01,(2:3.482453e-01,3:5.613398e-01):2.007737e-01,1:3.631443e-01);
   tree gen.92000 = [&U] (((((53:2.014371e-01,52:2.472498e-02):4.492885e-01,(((((80:5.568550e-02,81:8.589539e-03):2.467768e-02,((83:1.522523e-02,84:5.481049e-02):8.206081e-02,82:1.180033e-02):1.481765e-01):2.962365e-02,85:1.696414e-01):1.451905e-01,79:3.456331e-01):4.681392e-02,((77:2.241584e-02,46:1.066181e-01):2.471804e-02,((42:9.946087e-02,(78:1.207211e-01,(44:4.262117e-04,43:3.298857e-04):4.000720e-02):1.278518e-01):1.016428e-01,((75:1.341756e-01,76:1.881489e-02):6.685719e-02,(74:2.397389e-03,45:3.113862e-02):1.413886e-01):3.999933e-02):4.761139e-02):1.091780e-01):7.463197e-02):1.907472e-01,((90:2.394154e-01,(((94:1.255726e-01,((88:1.393961e-02,(89:8.726345e-03,87:1.164285e-01):3.450488e-02):2.205914e-01,(93:1.894236e-02,(91:4.626726e-03,92:1.485846e-03):4.154293e-03):4.089310e-02):6.220603e-02):9.558437e-03,95:8.387100e-02):1.318746e-01,((96:8.072273e-03,97:5.408485e-02):5.719505e-02,(101:3.592688e-02,((99:6.089396e-03,100:2.580122e-02):6.447037e-02,98:1.208352e-02):5.056048e-02):9.881464e-02):9.183099e-02):9.554018e-02):8.549555e-02,((((((29:1.605873e-01,(((((((22:4.340117e-02,(54:4.613081e-02,21:1.605667e-02):9.781587e-03):5.625940e-03,65:4.796306e-03):1.439996e-04,19:2.328382e-03):6.168244e-03,20:2.195372e-03):3.610982e-03,36:3.182109e-02):6.234286e-03,4:3.271026e-02):1.761102e-01,(((24:2.242900e-04,(5:5.869810e-05,23:6.241998e-04):5.664491e-04):5.754309e-04,25:1.557323e-03):1.333134e-01,18:3.085458e-01):6.701275e-02):4.218022e-02):4.738370e-02,(55:3.894284e-03,56:2.621663e-03):7.685108e-02):6.019062e-03,((57:1.375008e-02,9:3.382133e-03):1.738896e-01,(66:8.223830e-02,((8:7.587976e-04,6:2.110368e-03):7.973966e-03,7:1.169194e-01):5.428978e-02):2.745022e-02):1.106549e-01):6.892152e-02,((32:3.667643e-04,(33:3.263980e-04,(35:4.927179e-03,34:1.365886e-03):2.367640e-03):2.741867e-03):2.237237e-01,(27:1.411055e-01,((63:3.273205e-02,10:1.503628e-02):5.956661e-02,64:4.587675e-02):7.654760e-02):1.217826e-01):3.213449e-02):5.483184e-02,(((58:2.451210e-02,((13:1.309387e-01,(51:1.926642e-03,((16:2.108408e-04,15:2.674251e-03):1.537247e-03,17:9.472809e-03):2.869419e-04):1.106686e-01):5.118614e-02,(28:3.823920e-02,60:6.777677e-03):2.200192e-01):1.594104e-02):3.358172e-02,(((86:3.801907e-01,(62:7.052669e-03,61:2.670940e-02):1.713534e-02):1.557540e-01,59:1.193746e-01):4.234085e-02,14:1.216182e-01):3.224207e-02):2.891420e-02,((12:2.150914e-05,26:1.083378e-02):5.133577e-04,11:5.474575e-03):1.670286e-01):4.048953e-02):7.165196e-02,((31:2.042146e-01,(30:2.689425e-03,67:1.837377e-03):1.344480e-01):2.001223e-01,(((73:6.653414e-01,((41:2.601105e-01,(40:2.116329e-01,(38:4.698449e-03,39:1.795837e-03):5.756852e-01):1.510930e-01):1.834600e-01,(71:6.017181e-02,72:1.825272e-01):3.702082e-01):4.498041e-02):3.360441e-01,68:3.167781e-01):3.429681e-02,((70:9.513770e-03,69:3.559160e-02):3.996868e-02,37:4.179447e-02):5.588509e-01):6.132924e-02):7.177855e-02):3.688729e-02):2.151108e-01):2.527304e-01,((49:4.243288e-01,50:1.399342e-01):2.768002e-01,(48:1.071691e-02,47:6.528826e-03):1.744443e+00):3.696259e-01):2.992359e-01,(2:3.413300e-01,3:5.501929e-01):1.967868e-01,1:3.559331e-01);
   tree gen.93000 = [&U] (((((53:2.021104e-01,52:3.116135e-02):4.684358e-01,(((((80:3.646799e-02,81:3.582902e-03):2.606763e-02,((83:4.029773e-02,84:4.447221e-02):7.933441e-02,82:1.183977e-02):1.527069e-01):2.972266e-02,85:1.702084e-01):1.526931e-01,79:3.467884e-01):4.697039e-02,((77:2.304617e-02,46:1.069744e-01):1.044106e-01,((42:9.979331e-02,(78:1.211246e-01,(44:4.276362e-04,43:3.960054e-04):4.014092e-02):1.367944e-01):7.576578e-02,((75:1.346241e-01,76:1.887777e-02):6.708065e-02,(74:1.079947e-04,45:3.124269e-02):1.418612e-01):4.013303e-02):4.777053e-02):1.245020e-01):7.528394e-02):1.913848e-01,((90:2.402156e-01,(((94:1.831825e-01,((88:1.140330e-02,(89:2.874441e-03,87:1.313119e-01):5.125726e-02):1.817584e-01,((93:7.063889e-03,91:4.922224e-03):2.247320e-03,92:6.151297e-03):6.097024e-02):3.496332e-02):9.006130e-02,95:8.415133e-02):1.323154e-01,((96:8.099254e-03,97:7.562022e-02):1.108596e-01,((99:6.109749e-03,100:3.409570e-02):6.403927e-02,(101:3.604696e-02,98:7.046096e-03):5.023761e-02):9.990239e-02):1.274001e-01):9.592500e-02):1.321859e-01,((((((57:1.379604e-02,9:3.393438e-03):1.744708e-01,(66:8.251317e-02,((8:2.457177e-03,6:2.117421e-03):8.383821e-03,7:1.173102e-01):5.447123e-02):4.402533e-02):1.130059e-01,((55:2.126258e-02,56:1.086609e-02):7.710795e-02,(29:1.611240e-01,(((((19:4.942664e-03,(((21:1.611034e-02,22:4.354623e-02):9.402265e-03,65:3.443181e-04):3.334638e-03,54:1.064626e-02):1.856863e-03):2.934136e-03,20:2.202710e-03):3.623051e-03,36:3.192745e-02):6.255123e-03,4:3.281959e-02):1.766988e-01,(((24:2.269011e-04,5:1.165615e-03):1.363312e-03,(23:2.154453e-05,25:1.103968e-03):3.086136e-03):1.252488e-01,18:3.095771e-01):6.723673e-02):3.766821e-02):5.245832e-02):5.985980e-03):7.931657e-02,(((35:5.157637e-03,34:5.605568e-03):1.201448e-03,(32:4.357909e-04,33:3.081642e-04):3.062368e-03):2.282260e-01,(27:1.301588e-01,((63:3.284146e-02,10:1.508654e-02):5.976570e-02,64:4.603009e-02):9.921953e-02):1.404776e-01):3.573657e-02):4.415627e-02,(((58:2.459403e-02,((13:1.313764e-01,(((16:2.979904e-04,15:8.177145e-03):2.263002e-03,51:1.866673e-03):1.654673e-03,17:9.464932e-03):1.110385e-01):5.135722e-02,(28:3.836701e-02,60:6.800330e-03):2.207546e-01):1.599432e-02):3.122703e-02,((((62:7.006425e-03,86:3.814614e-01):2.022702e-03,61:3.831298e-03):1.562746e-01,59:1.197736e-01):2.546901e-02,14:1.220247e-01):5.544792e-02):3.456534e-02,((12:2.189078e-05,26:1.086999e-02):8.876651e-04,11:5.184163e-03):1.750558e-01):4.062486e-02):7.189145e-02,((31:2.048971e-01,(30:2.607362e-02,67:9.434774e-03):1.348974e-01):2.007912e-01,(((73:6.675653e-01,((41:2.609799e-01,(40:1.939107e-01,(38:1.487125e-03,39:1.801839e-03):5.825587e-01):1.803216e-01):1.840732e-01,(71:1.384995e-01,72:1.831373e-01):3.714456e-01):4.513075e-02):3.371673e-01,68:3.763529e-01):6.883994e-02,((70:9.545569e-03,69:3.571056e-02):9.039794e-02,37:4.193417e-02):5.607188e-01):3.298229e-02):7.201846e-02):3.701059e-02):2.158298e-01):2.535751e-01,((49:4.257471e-01,50:1.404019e-01):2.777254e-01,(48:1.075273e-02,47:6.550648e-03):1.750273e+00):3.708614e-01):3.002360e-01,(2:3.424708e-01,3:5.520318e-01):1.802343e-01,1:3.571227e-01);
   tree gen.94000 = [&U] (((((53:1.807719e-01,52:4.727129e-02):4.259059e-01,(((((80:3.518090e-02,81:3.456449e-03):2.514761e-02,((83:3.887548e-02,84:2.981820e-02):7.653441e-02,82:1.142190e-02):7.204577e-02):4.809851e-02,85:1.788090e-01):2.213714e-01,79:3.345490e-01):5.014225e-02,((77:1.448885e-02,46:1.031989e-01):1.007256e-01,((42:9.627124e-02,(78:9.127522e-02,(44:3.108359e-03,43:4.184850e-03):4.567487e-02):1.256012e-01):7.309174e-02,((75:1.010303e-01,76:1.821151e-02):7.501672e-02,(74:1.268284e-02,45:3.014003e-02):1.368544e-01):2.900746e-02):4.608454e-02):1.201079e-01):4.837565e-02):1.846301e-01,((90:1.741763e-01,(((94:1.767173e-01,((88:1.100083e-02,(89:2.550760e-02,87:1.266774e-01):2.470914e-02):1.753435e-01,((93:7.235094e-03,92:6.134217e-03):4.938908e-04,91:4.522644e-03):5.930103e-02):3.499527e-02):1.486153e-02,95:8.118133e-02):1.276455e-01,((96:5.978361e-04,97:5.759962e-02):7.054128e-02,(101:1.674814e-02,((99:5.894114e-03,100:5.463797e-03):9.331770e-02,98:6.797414e-03):4.833887e-02):9.637648e-02):1.149166e-01):1.231170e-01):8.663990e-02,(((((29:1.554374e-01,(((((54:9.939136e-03,((21:1.764733e-02,(19:2.406993e-03,65:4.983156e-03):1.043191e-03):8.871267e-03,22:4.200933e-02):2.620271e-03):2.936947e-03,20:2.008438e-03):3.654038e-03,36:3.080061e-02):1.444924e-03,4:3.166127e-02):1.704625e-01,((25:1.065005e-03,(23:1.757657e-03,(5:1.127614e-03,24:1.183840e-03):8.675941e-04):6.160852e-05):1.202428e-01,18:2.986510e-01):6.584305e-02):6.121121e-02):5.060688e-02,((55:6.310316e-03,56:1.048259e-02):7.438653e-02,((57:1.844134e-03,9:3.273671e-03):1.683131e-01,(66:7.960098e-02,((8:8.505309e-04,6:2.042690e-03):8.087925e-03,7:1.131699e-01):5.254875e-02):4.247152e-02):1.090175e-01):5.774713e-03):7.651721e-02,((32:1.449153e-03,((33:2.128800e-04,35:1.721762e-03):2.348408e-03,34:5.369882e-03):1.086765e-04):2.292585e-01,(27:1.255650e-01,((63:3.168236e-02,10:1.455408e-02):2.636065e-02,64:4.440552e-02):1.353736e-01):8.663797e-02):3.447530e-02):4.259784e-02,(((58:2.140675e-02,((13:1.267396e-01,(17:8.645969e-03,(51:2.066065e-03,(16:4.662304e-04,15:6.769010e-03):1.631251e-03):3.625355e-03):1.061121e-01):3.308713e-02,(28:3.220777e-02,60:6.560322e-03):2.129634e-01):2.673461e-02):3.156579e-02,(((86:4.095503e-01,(61:3.696078e-03,62:6.759143e-03):1.861132e-03):1.507591e-01,59:1.155463e-01):3.715685e-02,14:1.589684e-01):1.386483e-02):3.334541e-02,(26:1.367966e-02,(11:4.219766e-03,12:1.994614e-05):8.525659e-04):1.653651e-01):3.919107e-02):6.935414e-02,((31:1.976656e-01,(30:6.124601e-04,67:9.101787e-03):1.301364e-01):1.937046e-01,(((73:7.036914e-01,((41:2.517690e-01,(40:2.123247e-01,(38:1.434640e-03,39:4.519597e-03):5.619982e-01):2.348283e-01):2.246587e-01,(71:1.336113e-01,72:1.766737e-01):3.434919e-01):3.754799e-02):3.252675e-01,68:3.630700e-01):6.641033e-02,((70:9.208671e-03,69:3.445021e-02):8.720747e-02,37:4.845756e-02):5.409290e-01):7.103933e-02):7.150327e-02):2.527205e-02):2.265368e-01):2.446255e-01,((49:4.107210e-01,50:1.354466e-01):4.021690e-01,(48:5.411928e-03,47:6.319452e-03):1.688500e+00):3.577723e-01):2.896396e-01,(2:3.303838e-01,3:5.325486e-01):1.738732e-01,1:3.445186e-01);
   tree gen.95000 = [&U] (((((53:1.787075e-01,52:4.673147e-02):4.210421e-01,(((((83:3.843153e-02,84:3.077507e-02):4.722670e-02,82:1.129146e-02):6.907819e-02,((80:3.392124e-02,81:5.229997e-03):4.542727e-02,85:1.723262e-01):4.982396e-02):2.280959e-01,79:3.307285e-01):3.500142e-02,((77:1.432339e-02,46:1.020204e-01):1.908387e-02,((42:7.038696e-02,(78:6.944889e-02,(44:3.072862e-03,43:3.181914e-03):6.923958e-02):1.294603e-01):8.690482e-02,((75:9.987651e-02,76:2.291728e-02):7.416004e-02,(74:7.246231e-03,45:2.979583e-02):1.352916e-01):2.867620e-02):4.555826e-02):1.187363e-01):3.289828e-02):1.894171e-01,((90:1.755244e-01,(((94:1.746993e-01,((88:9.453018e-03,(89:2.423511e-02,87:1.252308e-01):3.849263e-02):2.682996e-01,((92:6.841667e-04,93:3.179086e-03):5.196362e-03,91:4.470996e-03):5.697429e-02):3.459564e-02):2.175358e-02,95:8.025426e-02):1.261878e-01,((96:1.026616e-02,97:5.694184e-02):6.044752e-02,(((99:5.826805e-03,100:1.036507e-02):4.266053e-02,101:3.351357e-02):8.339770e-02,98:6.415452e-03):8.620913e-02):4.333442e-02):1.217110e-01):7.766289e-02,(((((29:1.536623e-01,((36:2.344336e-02,(4:3.543622e-02,(((65:4.926250e-03,(19:3.417230e-03,(21:1.352165e-02,54:1.026588e-02):2.865288e-03):2.238648e-03):2.708878e-03,22:4.336167e-02):2.903408e-03,20:2.584610e-03):3.558714e-03):1.412620e-03):1.753687e-01,(((25:3.463292e-03,(23:8.341974e-05,24:6.726775e-04):9.801565e-04):1.506983e-03,5:4.992628e-05):6.856937e-02,18:2.952405e-01):9.483521e-02):5.438452e-02):5.002896e-02,((55:1.089346e-02,56:1.036288e-02):7.353706e-02,((57:1.845487e-04,9:3.236286e-03):1.663910e-01,(66:7.869196e-02,((8:4.528185e-04,6:2.019363e-03):7.995563e-03,7:1.118775e-01):5.194865e-02):4.198650e-02):1.077726e-01):2.287243e-02):6.805065e-02,((33:2.675144e-04,(35:1.762818e-03,(32:1.302497e-03,34:5.082167e-03):5.465871e-05):2.368507e-03):2.379158e-01,(27:1.241311e-01,((63:3.132056e-02,10:1.438787e-02):2.605962e-02,64:6.844761e-02):9.924389e-02):1.388506e-01):3.408160e-02):5.439622e-02,((((61:2.113374e-03,(86:3.984252e-01,62:2.531454e-03):1.247545e-03):1.496038e-01,59:1.142268e-01):3.673252e-02,((26:1.359958e-02,12:2.547126e-05):3.128663e-03,11:4.279220e-03):1.635595e-01):3.296461e-02,(14:1.571530e-01,(58:2.116229e-02,((13:1.252923e-01,(17:8.547234e-03,(51:2.042471e-03,(16:2.306350e-04,15:6.856947e-03):1.612622e-03):3.583954e-03):1.049003e-01):3.270928e-02,(28:3.183996e-02,60:8.203134e-03):2.105314e-01):8.834763e-03):3.769197e-02):5.007486e-02):3.874351e-02):6.856213e-02,((31:1.911845e-01,(30:2.970705e-04,67:1.497782e-02):1.483719e-01):1.914925e-01,(((73:6.956554e-01,((41:2.488938e-01,(40:2.099000e-01,(38:3.661316e-03,39:4.467984e-03):5.555803e-01):2.321466e-01):2.220932e-01,(71:1.320855e-01,72:1.746561e-01):3.395693e-01):3.711920e-02):3.215530e-01,68:3.589239e-01):6.565194e-02,((70:7.137041e-03,69:8.998833e-03):8.928746e-02,37:4.790418e-02):5.347517e-01):8.042473e-02):7.068672e-02):1.840648e-02):2.239498e-01):2.418320e-01,((49:4.060306e-01,50:1.338998e-01):3.098334e-01,(48:5.350125e-03,47:6.247286e-03):1.669218e+00):3.536866e-01):2.863320e-01,(2:3.266109e-01,3:5.264670e-01):1.718876e-01,1:3.405842e-01);
   tree gen.96000 = [&U] (((((53:1.172096e-01,52:4.702467e-02):4.236839e-01,(((((83:3.867266e-02,84:3.096816e-02):4.752301e-02,82:1.136231e-02):6.951161e-02,((80:3.413407e-02,81:2.462099e-02):5.612563e-02,85:1.734075e-01):1.564859e-02):2.011798e-01,79:3.328036e-01):6.577475e-02,((77:2.527294e-02,46:1.026605e-01):1.122593e-01,((42:1.127419e-01,(78:6.988464e-02,(44:1.725257e-03,43:3.201878e-03):5.478203e-02):1.274162e-01):8.604615e-02,((75:8.835057e-02,76:3.892397e-03):8.821190e-02,(74:1.212132e-02,45:2.998278e-02):1.555206e-01):1.326830e-02):4.584411e-02):1.353056e-01):5.933420e-02):1.777808e-01,((90:1.789695e-01,(((94:1.757954e-01,((88:9.512330e-03,(89:1.184461e-02,87:1.260165e-01):1.190072e-02):2.699830e-01,((93:3.426154e-03,92:3.652693e-03):1.431610e-02,91:7.994666e-03):4.133370e-02):6.193052e-02):2.189007e-02,95:8.075780e-02):8.629029e-02,((96:8.677955e-03,97:5.729912e-02):6.082678e-02,(98:3.371974e-02,((99:2.232765e-02,100:2.178551e-02):4.292820e-02,101:1.838498e-02):4.238219e-02):8.675004e-02):4.360631e-02):1.715515e-01):8.376522e-02,((((((55:8.610061e-03,56:1.074300e-03):7.399845e-02,((57:1.875028e-03,9:3.256592e-03):1.634336e-01,(66:7.918570e-02,((8:2.229343e-04,6:2.032033e-03):6.628374e-03,7:1.230977e-01):1.842699e-02):1.042889e-01):1.050486e-01):1.499658e-02,(29:1.546264e-01,(((36:2.352887e-02,((((19:2.452070e-03,54:9.931086e-03):2.501440e-03,(21:1.324533e-02,65:4.047720e-03):3.303005e-03):1.424546e-03,22:4.363374e-02):1.679818e-03,20:2.600827e-03):2.460942e-03):2.780260e-03,4:3.427595e-02):2.272939e-01,((((25:3.485022e-03,24:1.827216e-03):2.073368e-04,23:3.260759e-05):1.581463e-03,5:2.629611e-04):6.601904e-02,18:2.970929e-01):9.543024e-02):5.472575e-02):5.034286e-02):4.162284e-02,(((35:1.680845e-03,(34:5.114054e-03,32:1.311876e-03):1.693350e-04):8.410015e-06,33:5.448038e-04):2.440150e-01,(27:1.249099e-01,((63:3.151707e-02,10:4.261315e-02):3.630750e-02,64:6.887708e-02):9.986658e-02):1.397218e-01):3.429544e-02):5.473752e-02,((((12:8.390891e-04,11:4.797330e-03):2.104878e-03,26:1.368491e-02):1.824774e-01,(((61:2.126634e-03,86:3.836464e-01):3.250675e-03,62:2.547338e-03):1.543971e-01,59:1.149435e-01):3.696300e-02):3.619037e-03,(14:1.581391e-01,(58:1.028035e-02,((13:1.260784e-01,(17:8.600862e-03,(51:2.055286e-03,(16:1.442840e-03,15:6.899970e-03):1.622740e-03):3.606441e-03):1.055585e-01):3.291451e-02,(28:1.769556e-02,60:8.254604e-03):2.118524e-01):2.654653e-02):2.080027e-02):3.585764e-02):3.898660e-02):6.724834e-02,((31:1.923841e-01,(30:2.989344e-04,67:1.530072e-03):1.493028e-01):2.116343e-01,(((73:7.000202e-01,((41:2.504555e-01,(40:2.112170e-01,(38:3.684288e-03,39:4.496017e-03):5.590662e-01):2.336032e-01):2.703787e-01,(71:1.329143e-01,72:7.705889e-02):3.175136e-01):3.074829e-02):3.390575e-01,68:3.611759e-01):6.606386e-02,((70:2.541244e-02,69:9.055295e-03):8.984768e-02,37:3.008581e-02):5.381069e-01):3.272532e-02):5.179974e-02):1.253119e-02):2.253549e-01):2.433493e-01,((49:4.085782e-01,50:1.347400e-01):2.420898e-01,(48:1.736766e-03,47:6.286483e-03):1.679691e+00):4.220955e-01):2.893358e-01,(2:3.286602e-01,3:5.467963e-01):1.729660e-01,1:3.782613e-01);
   tree gen.97000 = [&U] (((((53:1.707257e-01,52:4.407064e-02):3.530021e-01,(((((83:3.772241e-02,84:3.020722e-02):4.635530e-02,82:2.254030e-02):6.054616e-02,((80:3.329534e-02,81:2.401601e-02):3.236293e-02,85:1.691465e-01):2.784465e-02):1.962365e-01,79:3.246261e-01):6.415855e-02,((77:2.465194e-02,46:1.001380e-01):1.095009e-01,((42:1.099717e-01,(78:6.062197e-02,(44:1.682864e-03,43:1.485577e-04):5.343595e-02):1.467894e-01):8.393185e-02,((75:1.001304e-01,76:1.654504e-02):8.604439e-02,(74:9.054690e-03,45:2.924606e-02):1.516992e-01):1.294228e-02):4.471764e-02):1.452977e-01):7.928066e-02):1.942996e-01,((90:1.745719e-01,(((94:1.667135e-01,((88:9.278596e-03,(89:1.155357e-02,87:1.229201e-01):5.463446e-02):2.063507e-01,(92:3.996737e-04,(91:2.753231e-03,93:5.090341e-03):1.235132e-02):4.436363e-02):7.050380e-02):2.278820e-02,95:7.877345e-02):8.672112e-02,((96:5.874352e-02,97:7.380028e-02):8.873987e-02,(101:8.663313e-03,((99:2.177902e-02,100:2.125021e-02):4.295051e-02,98:4.053762e-02):1.671931e-02):1.088820e-01):6.841973e-02):1.441630e-01):8.170697e-02,((((((55:8.398498e-03,56:2.310015e-03):9.066971e-02,((57:1.075780e-02,9:3.930294e-03):1.594178e-01,(66:9.438413e-02,((8:1.237653e-04,6:1.982102e-03):9.435703e-03,7:1.200730e-01):3.398436e-02):8.328499e-02):1.024673e-01):4.088311e-03,(29:1.508270e-01,(((36:1.511638e-02,((((19:2.383814e-03,(21:1.624329e-02,65:9.602096e-03):1.785731e-02):4.264055e-03,22:4.428855e-02):1.288315e-03,54:9.618335e-03):2.939862e-04,20:2.536920e-03):2.275013e-03):4.544120e-03,4:3.343374e-02):2.217089e-01,((23:1.413208e-03,((5:2.666330e-04,25:1.146015e-03):3.163010e-04,24:6.943036e-04):2.768482e-04):6.439684e-02,18:2.897929e-01):7.258410e-02):5.338104e-02):7.444357e-02):4.060010e-02,((((34:2.503166e-03,35:4.990400e-03):2.199565e-05,33:5.314171e-04):5.889156e-06,32:1.279641e-03):2.380192e-01,(27:1.218407e-01,((63:3.383180e-02,10:4.156607e-02):2.936826e-02,64:6.718465e-02):9.741269e-02):1.362886e-01):5.472412e-02):4.289208e-02,(((12:1.442072e-03,(26:1.385094e-02,11:4.679451e-03):1.467464e-03):1.386405e-01,((86:3.742195e-01,(62:3.656810e-03,61:2.169891e-03):3.867850e-03):1.675178e-01,59:1.121192e-01):1.419820e-02):3.170865e-02,(14:1.542533e-01,(58:1.414113e-02,((13:1.229805e-01,(17:8.389525e-03,(51:2.004784e-03,(16:8.349098e-04,15:6.730426e-03):2.878924e-03):1.188236e-03):1.029647e-01):4.039283e-02,(28:1.726075e-02,60:5.813110e-03):2.100245e-01):2.854406e-02):2.472096e-02):4.892101e-02):3.583335e-02):6.559594e-02,((31:1.876569e-01,(30:3.495398e-04,67:5.319676e-03):1.456342e-01):2.064341e-01,(((73:6.828195e-01,((41:2.443014e-01,(40:1.903981e-01,(38:8.017990e-04,39:4.829206e-03):5.453290e-01):2.278632e-01):2.567817e-01,(71:1.296483e-01,72:1.787630e-01):2.723437e-01):4.297113e-02):3.307263e-01,((70:4.868457e-02,69:1.004778e-02):6.804680e-02,37:5.855564e-03):5.248848e-01):5.714730e-02,68:3.523012e-01):4.134489e-02):3.096823e-02):3.327552e-02):1.694678e-01):2.787799e-01,((49:4.503282e-01,50:1.279308e-01):2.361412e-01,(48:1.694091e-03,47:6.132014e-03):1.638418e+00):4.117239e-01):2.822263e-01,(2:3.205844e-01,3:5.333606e-01):1.687160e-01,1:3.689668e-01);
   tree gen.98000 = [&U] (((((53:1.646964e-01,52:4.251426e-02):3.405356e-01,(((((83:3.639022e-02,84:5.288629e-02):4.471823e-02,82:9.808393e-03):8.118949e-02,((80:3.211950e-02,81:6.496389e-03):3.153808e-02,85:1.631730e-01):2.381443e-02):1.651962e-01,79:2.758006e-01):8.780772e-02,((77:3.347273e-03,46:1.165612e-01):1.079433e-01,((42:1.060880e-01,(78:5.848107e-02,(44:1.623433e-03,43:1.377634e-03):3.042374e-02):1.416054e-01):5.694854e-02,((75:9.659422e-02,76:3.774402e-02):8.300569e-02,(74:8.734919e-03,45:2.821322e-02):1.463418e-01):1.191216e-02):7.600852e-02):1.401665e-01):7.648082e-02):1.874378e-01,((90:1.684068e-01,(((94:1.608260e-01,((88:1.628875e-02,(89:2.577477e-02,87:1.342843e-01):4.393230e-02):1.990633e-01,(92:3.855590e-04,(93:1.461779e-02,91:2.672942e-03):8.405867e-04):4.272716e-02):6.487781e-02):5.783788e-02,95:7.599152e-02):7.347969e-02,((96:1.823629e-02,97:5.208258e-02):1.021438e-01,(98:3.910601e-02,(101:1.953737e-02,(99:3.869625e-04,100:6.868444e-03):8.002578e-02):7.402609e-03):1.059604e-01):6.600345e-02):1.390718e-01):3.609661e-02,((((((55:8.366877e-03,56:1.097872e-02):9.386949e-02,(29:1.455005e-01,((((19:2.575568e-03,(21:1.438175e-03,(54:3.768298e-03,(22:4.178612e-02,65:5.571666e-03):1.203562e-03):4.062534e-03):3.721372e-02):4.396985e-03,20:1.022439e-02):1.716291e-03,(4:3.225301e-02,36:1.553402e-02):1.532374e-02):2.223757e-01,((23:1.428109e-03,((25:3.257630e-03,5:9.024488e-04):2.671600e-04,24:9.022507e-04):1.103584e-04):6.500403e-02,18:2.795587e-01):7.002075e-02):5.149586e-02):7.181455e-02):3.936417e-03,((57:5.020579e-03,9:1.184710e-03):1.537878e-01,(66:9.105091e-02,((8:1.193945e-04,6:1.912103e-03):9.102476e-03,7:1.158326e-01):6.611692e-02):3.990020e-02):9.714940e-02):5.346106e-02,((34:2.388286e-03,(35:5.296186e-03,(32:3.113413e-03,33:1.864017e-03):5.905546e-06):1.504366e-04):2.324678e-01,(27:1.175378e-01,((63:3.263701e-02,10:2.411132e-02):4.102084e-02,64:6.559995e-02):9.333934e-02):1.314755e-01):5.485592e-02):4.137732e-02,((((26:8.662849e-03,12:1.399765e-03):1.678162e-03,11:2.395303e-03):1.275950e-01,((86:3.610038e-01,(62:8.196601e-03,61:2.093261e-03):1.669140e-02):1.453513e-01,59:8.589982e-02):9.284841e-03):4.286973e-02,(14:1.488058e-01,(58:3.395119e-02,((13:1.186373e-01,(15:1.016104e-03,((51:3.626933e-03,17:4.221226e-03):7.874463e-03,16:8.867515e-05):1.389596e-03):9.980362e-02):4.817836e-02,(28:1.665118e-02,60:5.607817e-03):3.326190e-01):1.176132e-02):1.769065e-02):4.719334e-02):3.456787e-02):7.772929e-02,((31:1.810297e-01,(30:1.292034e-03,67:5.131809e-03):1.404910e-01):1.991438e-01,(((73:6.587054e-01,((41:2.356737e-01,(40:1.836741e-01,(38:4.150260e-04,39:1.040723e-02):5.260704e-01):2.198161e-01):2.477133e-01,(71:1.250697e-01,72:1.442455e-01):2.579713e-01):4.221648e-02):3.190465e-01,((70:1.808387e-02,69:9.692937e-03):7.342379e-02,37:1.469920e-02):5.596542e-01):3.490440e-02,68:3.738550e-01):2.272954e-02):5.909664e-02):1.356839e-02):1.992941e-01):1.880002e-01,((49:4.344247e-01,50:1.234129e-01):2.601201e-01,(48:1.634263e-03,47:1.087488e-03):1.580557e+00):3.463119e-01):1.995977e-01,(2:3.092628e-01,3:5.145247e-01):1.627577e-01,1:4.006869e-01);
   tree gen.99000 = [&U] (((((53:1.093883e-01,52:4.057198e-02):3.249782e-01,(((((83:3.472772e-02,84:5.047016e-02):4.267527e-02,82:1.435017e-02):6.632784e-02,((80:3.065211e-02,81:1.733239e-03):1.473705e-02,85:1.557184e-01):2.040467e-02):1.494878e-01,79:2.632006e-01):8.379619e-02,((77:5.492570e-03,46:1.112360e-01):5.879519e-02,((42:1.012413e-01,(78:5.580935e-02,(44:1.549266e-03,43:1.314697e-03):3.514694e-02):1.351361e-01):5.434683e-02,((75:9.218129e-02,76:4.338041e-02):7.744446e-02,(74:5.244923e-05,45:2.692429e-02):1.524438e-01):2.069335e-02):7.253604e-02):9.084537e-02):8.440271e-02):1.788746e-01,((90:3.136204e-01,(((94:1.541104e-01,((88:1.554459e-02,(89:2.671458e-03,87:1.281495e-01):1.744197e-02):1.899690e-01,((92:3.828165e-04,91:2.305606e-03):7.746264e-04,93:9.750998e-03):4.077516e-02):6.191385e-02):1.243335e-02,95:7.251982e-02):1.126628e-01,((96:1.740315e-02,97:4.970317e-02):4.641476e-02,(101:1.864480e-02,((99:7.226323e-03,100:8.649893e-03):2.999478e-02,98:3.731944e-02):7.843751e-02):1.011196e-01):7.468501e-02):1.136905e-01):8.363847e-02,((((((57:4.791212e-03,9:9.500623e-03):1.467620e-01,(66:8.689122e-02,((8:2.520848e-03,6:9.363494e-04):8.686627e-03,7:1.105407e-01):2.315983e-02):7.459446e-02):1.232876e-01,((55:7.898825e-03,56:1.814673e-03):8.953907e-02,(29:1.388532e-01,((((19:4.577983e-03,(54:4.566151e-03,(21:2.282072e-03,22:3.223214e-02):3.993623e-03):3.551360e-02):1.699345e-03,(20:5.985500e-03,65:5.317122e-03):2.324706e-03):6.078809e-03,(4:3.077952e-02,36:1.482435e-02):9.923082e-04):2.122164e-01,((((23:4.703638e-04,5:2.332409e-04):4.131087e-06,25:2.937120e-03):3.255279e-05,24:3.993624e-04):6.203430e-02,18:2.667870e-01):6.682183e-02):4.914326e-02):3.871572e-02):2.302897e-02):1.292134e-02,(((33:1.870259e-03,(34:1.474826e-03,32:2.879053e-03):4.981052e-03):1.743483e-03,35:4.982021e-03):2.106692e-01,(27:1.415360e-01,((63:7.151455e-03,10:2.070861e-02):3.914679e-02,64:6.260300e-02):1.034529e-01):1.081676e-01):5.234981e-02):4.989432e-02,((((26:8.267084e-03,12:2.095353e-04):2.417709e-03,11:2.285873e-03):1.217658e-01,((86:2.988795e-01,(62:1.965735e-03,61:1.997629e-03):1.592885e-02):1.387109e-01,59:8.197546e-02):8.860660e-03):3.463957e-02,(14:1.420075e-01,(58:3.302069e-02,((13:1.132173e-01,(15:9.696830e-04,((51:3.461236e-03,17:5.588114e-03):2.510044e-03,16:8.462400e-05):4.303627e-03):1.010459e-01):4.597732e-02,(28:1.589046e-02,60:1.103578e-03):3.174232e-01):1.122400e-02):1.735102e-02):4.102860e-02):4.613774e-02):4.041685e-02,((31:1.759173e-01,(30:2.172318e-02,67:4.150878e-03):1.340727e-01):1.900458e-01,(((73:6.286122e-01,((41:2.249069e-01,(40:1.752829e-01,(38:3.745478e-04,39:9.931774e-03):5.020367e-01):1.912051e-01):2.376927e-01,(71:9.991219e-02,72:1.229620e-01):2.461858e-01):6.884912e-02):3.044707e-01,((70:1.725770e-02,69:1.945819e-02):6.803547e-02,37:1.363051e-02):5.340862e-01):3.330978e-02,68:4.009473e-01):4.163604e-02):3.909862e-02):2.236302e-02):2.423261e-01):1.559357e-01,((49:3.877629e-01,50:1.177747e-01):2.791940e-01,(48:1.559602e-03,47:1.551982e-02):1.555984e+00):2.798453e-01):2.100816e-01,(2:3.419405e-01,3:4.910185e-01):1.413226e-01,1:3.335509e-01);
   tree gen.100000 = [&U] (((((53:1.202611e-01,52:4.460467e-02):3.572796e-01,(((((83:3.080535e-02,84:5.548668e-02):8.406577e-02,82:1.577652e-02):7.292055e-02,((80:4.016510e-02,81:1.634679e-02):3.485022e-02,85:1.711962e-01):2.243280e-02):2.378002e-01,79:3.195687e-01):6.411953e-02,((77:1.952317e-03,46:9.647986e-02):6.463919e-02,((42:1.113043e-01,(78:6.135656e-02,(44:1.703256e-03,43:1.811045e-04):3.864040e-02):1.485681e-01):5.974867e-02,((75:1.013437e-01,76:2.590414e-02):6.671845e-02,(74:5.710819e-03,45:2.960045e-02):1.159013e-01):2.183137e-02):7.974582e-02):1.293460e-01):7.811332e-02):2.028947e-01,((90:3.447930e-01,(((94:1.694284e-01,((88:1.708966e-02,(89:2.936989e-03,87:1.296030e-01):3.027034e-02):1.973450e-01,((91:9.034895e-03,93:5.957470e-03):1.340699e-02,92:3.699889e-03):9.902296e-03):6.806782e-02):1.840167e-02,95:9.881938e-02):8.640508e-02,((96:2.204376e-02,97:5.464345e-02):4.491478e-02,(101:2.049802e-02,((99:7.944589e-03,100:6.370045e-03):6.828520e-02,98:3.776158e-02):5.215395e-02):1.111704e-01):8.210838e-02):1.249909e-01):9.195178e-02,((((((57:5.267439e-03,9:1.044495e-02):1.613495e-01,(66:9.552784e-02,((8:2.771410e-03,6:1.029419e-03):9.550041e-03,7:1.215280e-01):2.265521e-02):9.064535e-02):1.355419e-01,((55:3.605160e-03,56:7.901710e-03):1.058236e-01,(29:1.526547e-01,(((20:1.472320e-03,(65:6.723688e-03,(19:5.033016e-03,((21:5.412123e-03,22:3.543588e-02):5.694598e-03,54:6.680222e-03):6.438425e-03):1.789508e-03):1.121914e-03):6.683017e-03,(4:3.383887e-02,36:1.511331e-02):2.119779e-03):2.333099e-01,((5:1.399756e-03,(25:3.362559e-03,(23:5.171159e-04,24:1.176779e-03):4.767346e-03):2.064411e-04):1.067125e-01,18:2.933045e-01):3.717319e-02):5.402789e-02):4.368262e-02):4.462464e-03):1.421963e-02,((((34:1.518383e-03,33:1.731994e-03):4.732152e-03,32:2.428961e-03):2.592896e-03,35:2.075474e-03):2.316088e-01,(27:1.556041e-01,((63:1.689496e-02,10:2.276696e-02):4.303782e-02,64:6.882547e-02):6.575948e-02):1.189190e-01):4.421035e-02):5.485361e-02,(((12:2.143790e-04,(11:5.113401e-03,26:9.085146e-03):1.788772e-03):1.348566e-01,((86:3.285869e-01,(62:1.924791e-03,61:2.196185e-03):6.346402e-03):1.524981e-01,59:9.012347e-02):9.741372e-03):3.866327e-02,(14:1.561225e-01,(58:3.630281e-02,((13:1.244707e-01,((51:3.645411e-03,(15:4.070989e-03,16:4.687040e-04):1.355964e-03):1.659262e-03,17:7.807067e-03):1.256559e-01):2.544417e-02,(28:8.595725e-03,60:5.170102e-03):3.489737e-01):1.233962e-02):1.907564e-02):4.510667e-02):3.737246e-02):4.443412e-02,((31:1.934027e-01,(30:2.388237e-02,67:7.765490e-04):1.473989e-01):2.089356e-01,(((73:6.910936e-01,((41:2.472617e-01,(40:2.623489e-01,(38:4.117763e-04,39:2.600595e-03):5.519370e-01):1.722594e-01):1.573624e-01,(71:1.098430e-01,72:1.351839e-01):3.364493e-01):8.923450e-02):3.347339e-01,((70:2.115254e-02,69:2.139225e-02):8.891468e-02,37:1.498533e-02):4.980618e-01):3.662063e-02,68:4.407998e-01):4.058079e-02):4.298486e-02):2.458581e-02):2.664123e-01):1.443253e-01,((49:4.263049e-01,50:1.294810e-01):3.069447e-01,(48:1.714619e-03,47:1.706243e-02):1.594090e+00):3.076607e-01):2.745330e-01,(2:3.759280e-01,3:5.398236e-01):1.647983e-01,1:3.908532e-01);
   tree gen.101000 = [&U] ((2:3.996089e-01,3:6.163715e-01):1.567972e-01,(((49:5.557876e-01,50:1.711112e-01):5.314647e-01,(47:9.391807e-03,48:7.389860e-03):1.772277e+00):2.320549e-01,((((((58:4.132670e-02,((((((16:1.261161e-03,15:9.925938e-03):2.912707e-03,17:1.219690e-02):1.572959e-04,51:3.399227e-04):1.265717e-01,13:1.173465e-01):9.152964e-02,(28:6.115756e-02,60:2.550956e-03):1.954080e-01):5.455290e-02,14:1.914620e-01):4.283940e-02):7.628194e-03,((59:1.015201e-01,((61:9.386861e-03,62:2.019119e-03):2.736826e-02,86:3.508269e-01):1.869995e-01):3.608162e-02,((12:3.558677e-04,26:5.170753e-03):9.088193e-03,11:6.038039e-03):1.913504e-01):2.515851e-02):4.615011e-02,(((((7:1.336748e-01,(8:6.954935e-04,6:7.894358e-03):9.909227e-03):4.717437e-02,66:7.581189e-02):9.731192e-02,(9:9.508687e-03,57:2.299002e-03):1.291215e-01):1.634268e-01,((((5:1.710961e-03,(23:6.085320e-04,(24:2.949236e-04,25:9.424820e-03):7.760220e-04):1.056104e-04):1.516775e-01,18:2.838375e-01):8.037433e-02,((36:2.212914e-02,((20:1.003472e-03,22:3.254973e-02):5.279610e-03,(19:4.218729e-03,(54:2.375321e-02,(65:9.863566e-04,21:1.536553e-02):1.374229e-02):2.069815e-04):9.514333e-03):7.788417e-03):3.101098e-03,4:5.292378e-02):1.898474e-01):3.460525e-02,(68:4.190278e-01,((56:1.246947e-03,55:5.434961e-03):6.713753e-02,29:1.550292e-01):1.110243e-02):6.607716e-03):4.417638e-02):6.303317e-02,((((63:7.861129e-03,10:7.487687e-02):6.515151e-02,64:1.192638e-01):5.661790e-02,27:1.536934e-01):8.817956e-02,(32:6.107373e-04,((34:5.922475e-04,35:5.330637e-03):5.552157e-03,33:1.706886e-03):2.159894e-03):2.755056e-01):6.213639e-02):3.017359e-02):8.214597e-02,(90:2.025131e-01,((94:2.382205e-01,(((92:3.572576e-03,(91:3.464244e-05,93:2.249440e-04):9.222035e-03):7.569580e-02,((89:7.766218e-03,87:1.167587e-01):1.216891e-02,88:4.307293e-02):3.416467e-01):8.626937e-02,95:7.529037e-02):3.266249e-02):1.170577e-01,((96:4.764650e-02,97:2.490051e-02):1.182783e-01,(((100:3.473621e-02,99:7.389283e-03):7.242278e-02,98:2.299933e-02):3.082039e-02,101:1.454267e-02):4.089154e-02):1.587914e-01):1.122335e-01):1.680763e-01):2.188053e-02,((((41:1.581882e-01,(71:7.226404e-02,(72:9.435615e-02,73:5.341385e-01):6.009955e-02):1.558257e-01):1.141755e-01,(40:2.284566e-01,(38:8.990022e-04,39:2.938696e-03):6.010964e-01):2.513746e-01):6.720512e-01,((67:8.367130e-03,30:5.467624e-03):1.699463e-01,31:1.886554e-01):1.820591e-01):2.918884e-02,(37:1.121542e-02,(70:1.776931e-02,69:1.159687e-02):1.578773e-02):6.580419e-01):2.022676e-02):2.734963e-01,((53:8.293287e-02,52:4.146237e-02):4.134039e-01,(((77:3.631457e-03,46:1.018353e-01):5.693036e-02,((42:1.321297e-01,(78:9.403641e-02,(44:4.729352e-04,43:1.270186e-03):6.292284e-02):1.355911e-01):5.353835e-02,((75:1.833607e-01,76:4.007581e-03):1.426395e-01,(45:2.122574e-02,74:5.970130e-04):1.550944e-01):3.338772e-02):9.648836e-02):7.944240e-02,(79:4.297205e-01,((((84:7.246568e-02,83:1.605828e-02):8.556418e-02,82:3.633348e-05):1.698024e-01,(80:9.705818e-02,81:2.008461e-02):1.079642e-02):5.347458e-02,85:1.608980e-01):2.790233e-01):8.688199e-02):6.895970e-02):1.672570e-01):4.392168e-01):3.216864e-01,1:3.376888e-01);
   tree gen.102000 = [&U] ((2:3.969052e-01,3:6.232893e-01):1.997907e-01,(((49:5.520271e-01,50:2.405114e-01):4.151727e-01,(47:9.328262e-03,48:7.339860e-03):1.621911e+00):2.433144e-01,(((((((((((17:1.211438e-02,(16:1.252628e-03,15:9.858779e-03):2.990462e-03):1.500007e-04,51:3.376228e-04):1.257153e-01,13:1.165525e-01):1.069888e-01,(28:6.074376e-02,60:1.479243e-03):1.940858e-01):3.556114e-02,14:1.901666e-01):4.254955e-02,((59:1.008332e-01,((62:3.366436e-03,61:1.225946e-02):2.990780e-03,86:3.484532e-01):1.817240e-01):4.708769e-02,((26:5.135768e-03,11:6.172706e-03):5.385392e-04,12:3.534599e-04):2.079932e-01):1.628460e-02):2.516861e-02,58:4.670794e-02):4.127931e-02,(((((7:1.327703e-01,(8:2.041253e-03,6:1.697048e-03):1.536714e-02):6.532717e-02,66:7.529895e-02):6.909772e-02,(9:5.782488e-03,57:1.220762e-04):1.743423e-01):1.415840e-01,((((24:6.616992e-04,((5:1.738497e-03,23:6.044146e-04):1.094471e-04,25:9.361052e-03):3.624213e-04):1.548252e-01,18:2.819170e-01):8.180564e-02,((36:2.436886e-02,(((19:1.220836e-03,54:2.359250e-02):4.161492e-03,(65:2.088834e-03,21:7.399442e-04):1.816914e-02):1.775411e-02,(22:3.253301e-02,20:3.660071e-03):5.367893e-03):2.150443e-03):1.524520e-03,4:5.256570e-02):1.632952e-01):5.361841e-02,(68:4.161927e-01,((56:1.102894e-03,55:5.398188e-03):6.788567e-02,29:1.539802e-01):4.919469e-02):6.563008e-03):4.387748e-02):6.260669e-02,((((63:7.807940e-03,10:2.317448e-02):1.260921e-01,64:1.184568e-01):4.559873e-02,27:1.526535e-01):8.758294e-02,((32:1.716084e-03,(34:2.931857e-03,35:5.294570e-03):5.209140e-03):2.764206e-03,33:1.695338e-03):3.241929e-01):6.171597e-02):2.996943e-02):8.159017e-02,(90:2.011429e-01,((((((92:7.687413e-03,93:3.845109e-04):5.006065e-03,91:2.046455e-05):7.518364e-02,((89:3.145540e-03,87:1.159687e-01):1.505549e-02,88:1.312815e-02):1.750205e-01):8.568567e-02,95:9.348430e-02):1.913139e-02,94:2.366087e-01):1.135380e-01,((96:4.732412e-02,97:2.473203e-02):1.174781e-01,((98:2.284372e-02,101:1.444427e-02):6.184959e-03,(100:3.450118e-02,99:5.595726e-03):5.176192e-02):1.711641e-01):6.998168e-02):1.114741e-01):1.669391e-01):2.173248e-02,((((41:1.131485e-01,(71:7.177510e-02,(72:9.371773e-02,73:5.305245e-01):5.969291e-02):1.547714e-01):2.346517e-01,(40:2.269109e-01,(38:8.929196e-04,39:2.918813e-03):6.065448e-01):1.779872e-01):5.809318e-01,((67:8.310517e-03,30:5.430630e-03):1.687964e-01,31:2.100375e-01):1.711807e-01):2.899135e-02,(37:1.113954e-02,(70:1.764908e-02,69:1.151841e-02):1.359017e-01):6.535896e-01):4.574892e-02):2.716458e-01,((53:8.237174e-02,52:1.461875e-01):4.106068e-01,(((77:5.151962e-03,46:1.011463e-01):5.654517e-02,((42:1.312357e-01,(78:9.340015e-02,(44:1.084591e-04,43:1.581717e-03):6.249710e-02):9.039732e-02):8.301307e-02,((75:1.011217e-01,76:1.298564e-02):1.330688e-01,(45:2.108213e-02,74:5.929736e-04):1.540450e-01):3.316181e-02):9.449150e-02):7.371778e-02,(79:4.268130e-01,((((84:4.518112e-02,83:1.594963e-02):1.100319e-01,82:2.424291e-04):1.686535e-01,(80:1.188343e-02,81:1.615293e-02):2.049354e-02):3.042658e-02,85:1.848816e-01):2.713733e-01):1.179255e-01):6.849311e-02):2.912498e-01):4.362450e-01):2.318106e-01,1:3.354040e-01);
   tree gen.103000 = [&U] ((2:4.075316e-01,3:6.399768e-01):2.051397e-01,(((49:5.668066e-01,50:2.469507e-01):4.262882e-01,(47:9.578009e-03,48:7.465352e-03):1.655491e+00):2.958352e-01,(((((((((((16:7.489816e-04,15:5.696119e-03):5.913411e-04,(51:3.466620e-04,17:1.015479e-02):2.870358e-03):1.266045e-01,13:1.196730e-01):1.098533e-01,(28:3.050997e-02,60:5.614869e-03):2.319956e-01):3.651322e-02,14:2.123708e-01):5.967992e-02,((59:9.698074e-02,((62:3.048500e-03,61:1.258768e-02):2.429058e-02,86:4.404110e-01):1.498811e-01):4.180539e-02,(26:6.836857e-03,(12:8.808535e-04,11:6.337969e-03):9.095395e-04):2.135618e-01):1.418761e-02):2.441779e-02,58:2.843288e-02):3.868831e-02,(((((7:1.363250e-01,(8:2.095903e-03,6:4.224860e-03):1.577857e-02):2.947843e-02,66:7.731494e-02):5.171939e-02,(9:3.991642e-03,57:1.564456e-04):1.790100e-01):1.867332e-01,(((((25:1.124417e-03,23:1.227007e-04):1.046431e-04,(5:6.731776e-04,24:1.149972e-03):2.334901e-03):1.604325e-01,18:2.894649e-01):9.237479e-02,((((22:3.244598e-02,20:3.797353e-03):5.084924e-03,(((21:3.089552e-04,65:8.590552e-03):1.958844e-02,54:2.422414e-02):5.815132e-03,19:9.782585e-03):1.584410e-02):2.208017e-03,4:5.007837e-02):1.807435e-03,36:1.666463e-02):1.678219e-01):5.204889e-02,(29:1.581028e-01,((56:1.351899e-02,55:5.542714e-03):6.970318e-02,68:3.740330e-01):5.736521e-02):4.684970e-03):4.505222e-02):6.428287e-02,((((63:8.016984e-03,10:2.379494e-02):9.262037e-02,64:1.216283e-01):4.681956e-02,27:1.567405e-01):8.992781e-02,((32:1.443604e-03,(34:2.914774e-03,35:5.436322e-03):1.824888e-03):4.392788e-03,33:4.283236e-04):3.316664e-01):6.336831e-02):3.077181e-02):8.377460e-02,((((41:1.161778e-01,(71:7.369675e-02,(72:9.622686e-02,73:5.447284e-01):6.129108e-02):1.589151e-01):2.409341e-01,(40:2.562887e-01,(38:9.168259e-04,39:2.996959e-03):6.227840e-01):2.936839e-01):5.416565e-01,((67:7.785010e-03,30:5.576025e-03):1.816588e-01,31:2.156609e-01):1.390284e-01):6.788086e-02,(37:1.143778e-02,(70:2.944808e-03,69:1.123249e-01):2.629987e-01):6.710882e-01):3.435706e-02):8.676906e-03,(90:2.065282e-01,(((94:1.778569e-01,(((91:6.672270e-03,93:4.144985e-03):3.717393e-03,92:6.316078e-03):8.022875e-02,((89:1.739729e-02,87:1.190735e-01):1.545858e-02,88:1.347963e-02):1.727519e-01):6.731109e-02):3.539814e-02,95:6.865280e-02):1.166813e-01,((96:4.859114e-02,97:3.694617e-02):1.206233e-01,((100:3.971850e-02,99:5.745541e-03):5.340878e-02,(101:4.900659e-02,98:2.135271e-02):6.344699e-03):1.093189e-01):7.185531e-02):1.614308e-01):9.949564e-02):3.407546e-01,((53:8.457710e-02,52:1.577740e-02):4.216001e-01,((46:1.038543e-01,(((42:1.347493e-01,(78:8.425354e-02,(44:1.261390e-04,43:1.471024e-03):6.417035e-02):1.136709e-01):8.523560e-02,((75:1.038291e-01,76:7.265114e-03):1.366315e-01,(45:2.164657e-02,74:6.088494e-04):1.929878e-01):1.520437e-02):1.236954e-01,77:4.400183e-02):3.858161e-02):7.856418e-02,(79:4.382401e-01,(((84:4.639076e-02,83:3.721957e-02):9.026011e-02,82:2.005812e-04):1.731689e-01,(85:2.031235e-01,(80:3.426727e-02,81:1.658540e-02):2.846201e-02):1.878471e-02):2.786388e-01):1.210827e-01):8.697219e-02):2.990475e-01):3.228455e-01):3.206101e-01,1:3.443838e-01);
   tree gen.104000 = [&U] (((((53:1.372113e-01,52:3.741234e-02):3.342314e-01,(((85:1.719885e-01,((80:4.717802e-02,81:3.989274e-02):4.341065e-02,((83:3.054770e-02,84:3.259442e-02):1.126539e-01,82:7.066341e-03):1.282486e-01):2.203614e-02):2.281204e-01,79:2.820664e-01):7.550247e-02,((77:1.886587e-03,46:1.239041e-01):2.389673e-02,((42:9.768730e-02,(78:3.333526e-02,(44:1.329654e-03,43:7.263559e-04):5.446716e-02):1.794121e-01):5.641217e-02,((75:8.961657e-02,76:2.568749e-02):6.616043e-02,(74:3.871574e-03,45:3.791188e-02):1.376337e-01):1.996529e-02):5.936245e-02):6.120216e-02):8.068281e-02):2.401554e-01,((((31:2.012320e-01,(30:2.451565e-02,67:3.381957e-03):1.174314e-01):1.930454e-01,((((73:5.340172e-01,(71:6.343836e-02,72:1.326156e-01):1.382549e-01):9.898866e-02,(41:2.451937e-01,(40:1.409206e-01,(38:5.735824e-04,39:1.097849e-03):5.473207e-01):2.249743e-01):1.936735e-01):4.613310e-01,((70:1.646947e-02,69:4.046585e-02):2.468293e-02,37:1.714257e-02):4.459519e-01):5.493554e-02,68:4.371130e-01):6.470441e-02):4.517477e-02,((((((55:6.301657e-03,56:4.734446e-03):6.198382e-02,29:1.151598e-01):5.349034e-02,(((((65:5.393647e-03,(19:8.135455e-03,21:2.294492e-02):3.327089e-03):6.873535e-03,(20:5.755362e-04,(54:7.959769e-03,22:4.339854e-02):4.193367e-03):4.560131e-03):5.264069e-03,36:1.820444e-02):4.120721e-03,4:3.317790e-02):2.374684e-01,((24:2.260018e-04,(23:3.125989e-06,(25:6.412267e-03,5:1.095829e-03):1.723420e-03):7.094493e-04):1.389184e-01,18:2.908513e-01):5.138821e-02):5.962195e-02):2.691592e-02,(((8:1.381633e-03,6:4.049096e-04):1.355831e-02,7:1.205116e-01):8.184788e-02,(66:7.389097e-02,(57:1.085632e-02,9:3.346979e-03):1.508713e-01):3.017062e-04):1.344083e-01):5.106337e-02,(((35:3.082496e-03,32:5.767398e-03):1.113806e-03,(34:1.044476e-03,33:3.012381e-03):3.263614e-03):2.524306e-01,(27:1.543026e-01,((63:1.382117e-03,10:3.421915e-02):7.086805e-02,64:9.080108e-02):4.649807e-02):8.355854e-02):3.829934e-02):5.548276e-02,(((12:9.133935e-04,(11:8.623281e-03,26:1.034238e-02):2.069633e-03):1.083380e-01,(((86:3.258387e-01,62:2.197161e-03):4.258165e-03,61:1.525983e-03):1.525880e-01,59:1.192683e-01):1.646355e-02):2.534999e-02,(58:2.080129e-02,(((13:1.234296e-01,(17:5.066405e-03,(51:6.472324e-03,(15:3.468337e-03,16:2.532991e-03):2.651229e-03):1.161381e-03):1.188124e-01):1.831999e-02,14:1.548167e-01):1.911128e-02,(28:5.570138e-02,60:2.996712e-02):2.064187e-01):9.119537e-03):2.935779e-02):3.398405e-02):5.750656e-02):1.741366e-02,(90:2.981441e-01,((95:1.112616e-01,(((88:2.215596e-02,(89:6.288169e-03,87:1.252506e-01):3.144121e-02):2.586217e-01,(92:4.609343e-03,(93:2.258480e-03,91:1.208300e-02):1.258487e-02):8.781582e-02):9.044630e-02,94:1.929174e-01):1.314866e-02):7.023474e-02,((96:1.675431e-02,97:9.611033e-02):7.269671e-02,(((99:1.293429e-02,100:9.009533e-03):4.746876e-02,98:1.968880e-02):3.311309e-02,101:3.065739e-02):7.608200e-02):8.239181e-02):1.920114e-01):5.692957e-02):2.528178e-01):1.784406e-01,((49:4.227393e-01,50:1.283981e-01):3.043775e-01,(48:6.500757e-04,47:6.208201e-03):1.580757e+00):3.524961e-01):2.722368e-01,(2:3.727838e-01,3:4.239348e-01):1.634199e-01,1:3.875841e-01);
   tree gen.105000 = [&U] (((((53:1.404626e-01,52:4.624217e-02):3.421511e-01,(((85:1.760638e-01,((80:1.465952e-02,81:4.083802e-02):4.332260e-02,((83:2.995130e-02,84:3.336676e-02):1.153233e-01,82:4.025370e-04):1.303481e-01):5.470143e-02):2.335259e-01,79:2.887501e-01):7.714391e-02,((77:7.544123e-03,46:1.268400e-01):2.446297e-02,((42:1.000020e-01,(78:3.412515e-02,(44:3.180729e-03,43:7.435672e-04):5.575778e-02):1.836633e-01):5.774888e-02,((75:9.174008e-02,76:1.341388e-02):6.772813e-02,(74:3.963313e-03,45:3.881022e-02):1.516308e-01):1.482211e-02):6.076908e-02):6.265238e-02):8.259463e-02):2.458460e-01,((((((((55:6.450977e-03,56:6.688433e-03):5.725834e-02,29:1.140229e-01):4.738685e-02,((4:3.710184e-02,(36:1.863580e-02,((21:2.366023e-02,(65:8.251656e-03,19:2.015215e-03):3.550260e-04):7.036407e-03,(20:5.845570e-04,(54:5.729384e-03,22:4.442689e-02):6.669181e-03):4.824117e-03):3.816406e-03):2.334429e-03):2.385921e-01,(((25:7.581302e-04,5:1.121795e-03):8.928516e-04,(23:3.735147e-05,24:2.302842e-04):3.391037e-04):1.444247e-01,18:2.977432e-01):4.618891e-02):4.625150e-02):2.755371e-02,(((8:1.414371e-03,6:1.775745e-03):7.672526e-03,7:1.233672e-01):8.757418e-02,(66:7.564185e-02,(57:1.009433e-02,9:9.595500e-03):1.512057e-01):9.005084e-04):1.375931e-01):5.597385e-02,(((33:1.953814e-03,34:6.706025e-04):1.439158e-03,(35:3.058588e-03,32:5.904059e-03):1.548054e-03):2.486648e-01,(27:1.579589e-01,((63:2.915050e-04,10:3.502999e-02):7.254730e-02,64:9.295265e-02):4.759987e-02):8.295081e-02):3.920687e-02):3.292992e-02,(((12:6.070738e-04,(11:8.944021e-03,26:1.058745e-02):2.903255e-04):1.170450e-01,(((61:3.223633e-03,86:3.591701e-01):2.308128e-02,62:3.696983e-03):1.422178e-01,59:1.220944e-01):4.635632e-02):3.349765e-02,((28:5.702125e-02,60:3.067721e-02):2.113099e-01,(((13:1.263544e-01,(((15:3.550521e-03,16:1.593479e-03):2.714052e-03,51:4.399228e-03):6.489376e-04,17:1.229707e-02):1.173934e-01):8.325234e-02,14:1.584852e-01):2.249155e-02,58:2.129419e-02):4.851307e-03):2.240720e-02):6.066369e-02):5.886921e-02,(90:3.052088e-01,((95:7.982810e-02,(((88:2.268096e-02,(89:1.115076e-02,87:1.282185e-01):1.044419e-02):2.647498e-01,(93:5.309224e-03,(92:4.721776e-03,91:6.908721e-03):3.368927e-03):1.128139e-01):4.028857e-02,94:1.974886e-01):3.993257e-02):7.189899e-02,((96:2.235727e-03,97:9.590629e-02):9.258540e-02,(((99:4.499428e-03,100:4.374956e-02):4.859355e-02,98:3.970301e-03):1.091977e-02,101:1.597626e-02):1.168607e-01):7.488931e-02):1.720978e-01):8.813880e-02):1.782629e-02,((31:2.060003e-01,(30:1.641844e-02,67:1.948488e-03):1.202140e-01):1.976197e-01,((((73:5.466710e-01,(71:6.494157e-02,72:1.357580e-01):1.415309e-01):1.013342e-01,(41:2.888239e-01,(40:1.442598e-01,(38:1.730337e-03,39:9.707528e-04):5.602898e-01):2.082221e-01):1.982627e-01):4.722624e-01,((70:1.328780e-02,69:4.142471e-02):4.789103e-02,37:1.725278e-02):4.565189e-01):9.226631e-02,68:4.474706e-01):4.088488e-02):3.435908e-02):2.588084e-01):1.826689e-01,((49:4.327563e-01,50:1.314405e-01):3.115899e-01,(48:7.072098e-04,47:6.355307e-03):1.618214e+00):3.608486e-01):2.786876e-01,(2:3.816171e-01,3:4.262926e-01):1.496701e-01,1:4.204877e-01);
   tree gen.106000 = [&U] (((((53:1.651080e-01,52:4.449428e-02):3.292183e-01,(((85:1.694089e-01,((80:4.588596e-02,81:3.929440e-02):3.860083e-02,((83:2.881918e-02,84:3.210554e-02):1.109642e-01,82:3.873217e-04):1.121887e-01):5.066080e-02):2.178302e-01,79:3.944795e-01):7.422798e-02,((77:4.081422e-03,46:1.290931e-01):8.392648e-03,((42:9.622210e-02,(78:3.283527e-02,(44:4.182468e-04,43:7.154614e-04):2.128268e-02):1.767211e-01):4.974364e-02,((75:8.827243e-02,76:4.115949e-03):9.429627e-02,(74:6.820079e-03,45:3.734324e-02):1.458994e-01):1.426186e-02):9.867756e-02):6.028420e-02):7.203583e-02):1.991213e-01,((((((((55:1.904106e-02,56:3.899142e-03):9.134847e-02,29:1.097130e-01):4.559569e-02,((4:3.569944e-02,(36:1.793140e-02,((21:2.143685e-02,19:1.939043e-03):1.889687e-03,((20:5.624615e-04,(54:5.290552e-03,22:3.369285e-02):1.342195e-02):5.465015e-03,65:2.569920e-03):3.664312e-03):3.752207e-03):2.246191e-03):2.295736e-01,((24:4.521459e-05,(25:6.863119e-04,(5:3.227902e-04,23:3.350901e-04):3.192318e-04):3.009805e-03):1.418087e-01,18:2.864889e-01):4.444303e-02):4.450326e-02):2.665618e-02,((66:7.278269e-02,((8:6.368182e-04,6:2.112575e-03):8.623014e-03,7:1.187040e-01):8.522232e-02):1.804786e-02,(57:1.682123e-02,9:9.232803e-03):1.454903e-01):1.359729e-01):5.330262e-02,(((32:5.642862e-03,(34:1.372890e-04,35:4.192070e-03):1.034101e-03):1.345867e-03,33:3.301492e-04):2.392657e-01,(27:1.519883e-01,((63:1.197550e-03,10:3.370591e-02):6.980511e-02,64:8.943917e-02):4.323914e-02):7.332626e-02):4.497076e-02):3.023616e-02,(((11:4.484173e-03,(26:8.617083e-03,12:2.319026e-05):1.402283e-03):1.124418e-01,(((61:1.095234e-03,62:5.321733e-03):4.782394e-03,86:3.455940e-01):1.368421e-01,59:1.174794e-01):4.460411e-02):1.853958e-02,(((28:5.486592e-02,60:9.678060e-03):2.033226e-01,(14:2.217207e-01,(13:1.215783e-01,((51:4.232943e-03,(16:1.590647e-03,15:3.416316e-03):5.270195e-03):2.177491e-03,17:1.183974e-02):1.351752e-01):8.031057e-02):1.741342e-02):5.978988e-03,58:2.048930e-02):2.291749e-02):5.837069e-02):6.976693e-02,(90:2.936723e-01,((95:9.211913e-02,(((88:3.735587e-02,(89:1.072927e-02,87:1.233720e-01):1.031432e-02):2.527319e-01,(92:4.934965e-04,(91:6.334042e-03,93:6.326814e-03):1.025390e-02):5.315251e-02):3.876572e-02,94:1.900238e-01):3.842318e-02):7.922952e-02,((96:2.577385e-02,97:8.978380e-03):9.161153e-02,(((99:4.686823e-03,100:4.209589e-02):4.633223e-02,101:1.561452e-02):9.974218e-03,98:1.412408e-02):1.105433e-01):4.153351e-02):1.794954e-01):6.512082e-02):1.562895e-02,((31:1.982138e-01,(30:1.579784e-02,67:1.874837e-03):1.156700e-01):1.901499e-01,(((73:5.260076e-01,((71:8.648348e-02,72:1.306266e-01):1.107521e-01,(41:3.052031e-01,(40:1.388069e-01,(38:1.664933e-03,39:9.340597e-04):5.391116e-01):2.003516e-01):1.907686e-01):9.554847e-02):2.510593e-01,((70:9.190886e-03,69:1.505763e-02):7.539347e-03,37:1.710164e-02):4.392631e-01):5.393018e-02,68:4.305568e-01):2.898239e-02):2.717878e-02):2.348793e-01):1.953427e-01,((49:4.163987e-01,50:1.264722e-01):2.545417e-01,(48:6.804782e-04,47:6.115085e-03):1.557048e+00):3.472090e-01):2.681536e-01,(2:3.671925e-01,3:4.101793e-01):1.440127e-01,1:4.045938e-01);
   tree gen.107000 = [&U] (((((53:1.081422e-01,52:4.555354e-02):3.211950e-01,(((85:1.434291e-01,((80:4.697835e-02,81:1.085944e-02):3.951978e-02,((83:2.950527e-02,84:2.489099e-02):1.136059e-01,82:3.965425e-04):1.160051e-01):4.867166e-02):2.099884e-01,79:4.038707e-01):2.215423e-02,((77:1.977985e-02,46:1.321664e-01):1.129611e-02,((42:9.851282e-02,(78:3.361696e-02,(44:4.282038e-04,43:2.830518e-04):2.178934e-02):1.809282e-01):5.092787e-02,((75:9.037389e-02,76:4.213936e-03):9.654115e-02,(74:2.122721e-03,45:3.823226e-02):1.493728e-01):1.460138e-02):1.010267e-01):6.171936e-02):7.375076e-02):2.038617e-01,((((((((55:1.949436e-02,56:3.991967e-03):9.352317e-02,29:1.205123e-01):3.859431e-02,(((4:3.654933e-02,36:1.238474e-02):5.973184e-03,(((65:2.730370e-03,(21:2.250056e-02,19:1.792276e-03):7.960838e-04):4.175692e-03,(20:7.280521e-03,54:2.703055e-02):4.252205e-04):2.157896e-03,22:3.244389e-02):8.142801e-03):2.350390e-01,((5:3.531238e-04,(25:1.253827e-02,(24:1.432343e-04,23:1.824001e-04):2.901740e-03):9.282686e-04):1.405450e-01,18:2.933092e-01):4.550107e-02):6.016470e-02):2.729078e-02,((66:7.451540e-02,((8:1.484756e-03,6:6.650413e-04):7.891515e-03,7:1.215300e-01):6.657890e-02):4.123150e-02,(57:1.497860e-02,9:9.452605e-03):1.489539e-01):1.392099e-01):5.451806e-02,(((32:5.856411e-03,33:8.531049e-06):4.957326e-04,(34:4.249562e-04,35:4.417732e-03):8.270812e-03):2.586559e-01,(27:1.556066e-01,((63:1.999076e-03,10:3.450833e-02):7.146693e-02,64:9.156841e-02):4.426852e-02):7.507191e-02):3.147882e-02):3.095598e-02,((((11:4.590926e-03,12:3.832515e-04):1.441939e-03,26:1.528013e-02):1.162938e-01,((86:3.628647e-01,(62:5.448425e-03,61:2.829815e-03):1.485880e-03):1.427104e-01,59:1.202762e-01):4.511474e-02):1.858047e-02,(((28:1.574671e-02,60:4.306786e-03):2.081630e-01,58:2.097708e-02):6.121327e-03,(14:1.700819e-01,(13:1.244727e-01,((15:3.353045e-03,(16:4.874468e-04,51:4.333715e-03):3.273078e-03):4.642838e-03,17:8.835059e-03):1.359227e-01):9.205636e-02):2.744262e-02):6.597705e-02):5.175935e-02):6.820224e-02,(90:3.006636e-01,((95:9.431217e-02,(((88:1.898303e-02,(89:4.895772e-03,87:1.263091e-01):7.064659e-02):2.135777e-01,((93:6.477434e-03,91:6.342719e-03):8.742794e-03,92:1.023961e-03):5.441789e-02):3.968860e-02,94:1.945476e-01):3.933790e-02):4.435567e-02,((96:2.638743e-02,97:2.151393e-02):1.358923e-01,(((99:3.606640e-03,100:4.309805e-02):4.789677e-02,101:6.779875e-02):1.099813e-02,98:1.446033e-02):1.131750e-01):5.225717e-02):1.407705e-01):9.695414e-02):4.853575e-02,((31:2.029326e-01,(30:4.516628e-03,67:4.067614e-03):1.230905e-01):1.946767e-01,(((((71:4.880174e-02,72:1.337363e-01):1.526210e-01,(41:3.124689e-01,(40:1.513741e-01,(38:1.704569e-03,39:9.562965e-04):5.103148e-01):2.381392e-01):2.224655e-01):6.360387e-02,73:5.848944e-01):2.832616e-01,((70:9.409689e-03,69:1.497522e-02):9.694693e-03,37:1.750877e-02):4.497205e-01):8.380637e-02,68:4.408069e-01):3.670069e-02):2.782581e-02):2.404710e-01):2.196837e-01,((49:4.263118e-01,50:1.209736e-01):3.911446e-01,(48:2.409119e-03,47:4.085207e-03):1.420792e+00):2.694743e-01):2.883316e-01,(2:3.759341e-01,3:4.199443e-01):1.474412e-01,1:4.142258e-01);
   tree gen.108000 = [&U] (((((53:1.097603e-01,52:3.636096e-02):3.178782e-01,(((85:2.187833e-01,((80:1.924597e-02,81:1.102193e-02):3.821969e-02,((83:2.994676e-02,84:1.866681e-02):1.206448e-01,82:8.382780e-03):1.217195e-01):3.347436e-02):2.131305e-01,79:4.099139e-01):3.265225e-02,((77:1.148649e-02,46:1.341440e-01):1.383716e-02,((42:9.998688e-02,(78:6.029856e-02,(44:4.346111e-04,43:5.368450e-04):2.211538e-02):1.836355e-01):5.168991e-02,((75:9.172617e-02,76:1.141114e-02):9.798570e-02,(74:2.461439e-03,45:3.880433e-02):1.516078e-01):2.584249e-02):8.528782e-02):9.871665e-02):5.868709e-02):2.069121e-01,(((((((55:9.829915e-04,56:1.928188e-03):9.806679e-02,((66:7.563038e-02,((8:2.127018e-03,6:6.749924e-04):7.427972e-03,7:1.542547e-01):4.216106e-02):4.780765e-02,(57:3.348008e-03,9:9.594045e-03):1.511827e-01):1.295642e-01):2.769913e-02,(29:1.223156e-01,(((4:3.709622e-02,((((65:2.771225e-03,21:8.283619e-03):1.404713e-02,19:1.819094e-03):1.693013e-03,54:2.743502e-02):2.083451e-03,(20:6.065698e-03,22:3.292935e-02):3.050377e-03):3.785744e-03):5.541132e-03,36:1.504557e-02):2.385559e-01,((24:1.415811e-03,((5:1.602071e-03,25:5.073155e-04):1.011021e-03,23:1.457127e-04):1.185321e-03):1.426480e-01,18:2.596019e-01):4.618191e-02):6.106495e-02):3.824504e-02):5.533382e-02,(((32:3.489111e-03,33:9.538092e-06):2.282298e-03,(34:4.234981e-04,35:4.483835e-03):4.600672e-03):2.771827e-01,(27:1.579349e-01,((63:2.028988e-03,10:3.502468e-02):7.253630e-02,64:9.182071e-02):7.625410e-02):7.619522e-02):3.115391e-02):3.141918e-02,(((26:1.513168e-02,(11:4.731646e-03,12:4.004700e-04):1.454658e-03):1.207420e-01,(((61:1.579296e-03,86:3.721775e-01):1.398449e-03,62:5.529951e-03):1.518126e-01,59:1.220759e-01):4.578980e-02):1.885849e-02,(58:2.769233e-02,((28:1.598233e-02,60:4.371229e-03):2.086210e-01,(14:2.534158e-01,(13:9.544921e-02,(((16:7.742242e-05,15:7.404165e-03):4.874996e-04,51:3.216085e-03):3.681521e-03,17:8.967259e-03):1.996945e-01):7.183539e-02):7.900508e-03):3.693354e-02):3.615318e-02):3.567355e-02):9.324636e-02,(90:1.502635e-01,((95:5.595922e-02,(((88:1.347775e-02,(89:4.969028e-03,87:1.281991e-01):1.297443e-02):2.167735e-01,(93:6.574357e-03,(92:1.684332e-03,91:5.766054e-03):1.457980e-02):6.055828e-02):4.028246e-02,94:1.974587e-01):2.813266e-02):7.517446e-02,((96:8.182144e-03,97:5.500830e-03):1.379257e-01,(((99:7.315439e-03,100:4.374293e-02):1.014745e-02,101:6.881323e-02):1.116269e-02,98:1.467670e-02):1.148684e-01):5.303910e-02):1.336332e-01):1.312038e-01):2.336964e-02,((31:1.873967e-01,(30:4.584211e-03,67:4.128478e-03):1.500662e-01):1.919657e-01,(((((71:1.024485e-01,72:1.357374e-01):2.400133e-01,((41:3.022290e-01,40:1.536391e-01):1.199422e-01,(38:2.397374e-04,39:9.706056e-04):5.179507e-01):2.257943e-01):6.455558e-02,73:5.936463e-01):2.875001e-01,((70:4.726896e-03,69:1.519930e-02):1.444722e-02,37:1.266520e-01):4.140973e-01):8.506038e-02,68:4.474027e-01):3.724985e-02):2.537091e-02):2.139222e-01):2.508930e-01,((49:4.089291e-01,50:1.227837e-01):3.002321e-01,(48:1.698014e-03,47:4.146334e-03):1.442052e+00):2.735064e-01):2.926459e-01,(2:3.886193e-01,3:4.262280e-01):1.496474e-01,1:3.767572e-01);
   tree gen.109000 = [&U] (((((53:7.029800e-02,52:2.622654e-02):4.029712e-01,(((((83:3.049604e-02,84:1.900920e-02):7.131387e-02,82:8.536537e-03):1.029024e-01,((80:3.037641e-02,81:3.933853e-03):1.390105e-02,85:2.227963e-01):4.170471e-02):2.183019e-01,79:4.174326e-01):9.166653e-02,(46:1.366045e-01,(77:3.788216e-02,((42:1.018208e-01,(78:6.140456e-02,(44:1.413058e-03,43:2.375507e-03):3.556678e-02):1.694723e-01):5.263801e-02,((75:9.084081e-02,76:3.496391e-02):9.978296e-02,(74:4.943436e-03,45:3.951608e-02):1.543887e-01):2.631650e-02):8.685218e-02):1.368553e-02):1.005273e-01):5.541518e-02):2.715283e-01,((((((34:8.447682e-04,(33:9.713041e-06,32:3.718205e-03):2.253484e-03):4.536332e-03,35:2.157543e-03):2.811106e-01,((27:1.608318e-01,((63:2.832364e-02,10:3.566711e-02):5.572435e-02,64:9.350490e-02):7.765276e-02):7.759280e-02,(((((4:3.777664e-02,36:1.532154e-02):3.793807e-03,(20:6.221161e-03,(((65:2.980237e-03,21:1.313980e-02):7.656230e-03,(22:4.390126e-02,19:7.459125e-04):1.985210e-03):3.772838e-03,54:2.793823e-02):1.880468e-04):3.804003e-03):2.429315e-01,(((23:1.065483e-03,25:5.389570e-04):1.041224e-03,(24:8.008672e-04,5:1.727993e-03):1.791634e-04):1.355298e-01,18:2.643635e-01):5.814377e-02):5.598231e-02,(29:1.211104e-01,(55:1.001022e-03,56:9.575159e-04):7.211431e-02):6.421751e-02):1.159611e-02,((66:7.701760e-02,((8:2.977559e-04,6:6.873731e-04):8.472451e-03,7:1.570841e-01):4.293438e-02):4.868454e-02,(57:3.738814e-04,9:1.024550e-02):1.542211e-01):1.264986e-01):5.694328e-02):2.504810e-02):8.677158e-03,(((26:9.759659e-03,(11:2.978790e-03,12:4.078154e-04):2.965645e-03):1.229566e-01,(((61:1.219331e-03,62:1.068808e-02):1.580148e-04,86:3.674503e-01):1.518522e-01,59:1.243150e-01):4.803922e-02):1.456904e-02,(58:2.820026e-02,((28:6.221283e-02,60:4.451407e-03):1.710179e-01,((13:9.719995e-02,((17:1.104006e-02,51:2.889313e-03):3.520175e-03,(16:7.884251e-05,15:7.539973e-03):2.677438e-03):1.393052e-01):4.267821e-02,14:2.580640e-01):1.441090e-02):3.684048e-02):2.839159e-02):4.508364e-02):9.495670e-02,(90:1.530196e-01,((95:5.809812e-02,(((88:1.372496e-02,(89:4.822581e-04,87:1.037949e-01):1.745273e-02):1.647063e-01,((91:1.910188e-03,93:6.694944e-03):1.334268e-03,92:3.732975e-03):5.394759e-02):7.454225e-02,94:2.010805e-01):2.607223e-02):6.648744e-02,((96:8.332222e-03,97:5.601727e-03):1.404555e-01,(98:1.686370e-02,(99:7.449620e-03,(101:4.360244e-02,100:4.629450e-03):4.464185e-02):2.833428e-02):1.192914e-01):5.530829e-02):1.547031e-01):1.336104e-01):3.978486e-03,((31:2.233101e-01,(30:1.526462e-02,67:4.204203e-03):1.528187e-01):1.976685e-01,(((((71:1.017667e-01,72:1.958390e-01):2.330554e-01,((41:3.850642e-01,40:1.564571e-01):1.221422e-01,(38:4.182789e-03,39:4.976953e-03):5.274510e-01):2.299358e-01):2.017412e-02,73:6.045350e-01):2.927734e-01,((70:4.813597e-03,69:2.939442e-02):1.471221e-02,37:5.773343e-02):4.216927e-01):9.687381e-02,68:4.556090e-01):2.611875e-02):3.911579e-02):2.178459e-01):2.554949e-01,((49:4.164297e-01,50:1.250358e-01):3.057389e-01,(48:3.922419e-03,47:4.222386e-03):1.468502e+00):2.785231e-01):2.980137e-01,(2:4.392760e-01,3:4.349466e-01):1.270040e-01,1:3.836677e-01);
   tree gen.110000 = [&U] (((((53:1.702207e-01,52:2.581806e-02):3.966948e-01,(((((83:3.002106e-02,84:1.528878e-02):7.020314e-02,82:5.675131e-03):1.012996e-01,((80:1.756359e-02,81:1.431725e-02):2.625166e-02,85:1.362251e-01):4.105515e-02):2.149018e-01,79:4.109310e-01):8.286162e-02,(46:1.344769e-01,(77:3.729214e-02,((42:1.002350e-01,(78:7.431555e-02,(44:6.971097e-04,43:6.434934e-04):3.501282e-02):1.576552e-01):5.181816e-02,((75:8.942594e-02,76:2.450350e-02):1.175769e-01,(74:2.216544e-03,45:1.815206e-02):1.519840e-01):2.150705e-02):8.724448e-02):5.480364e-03):9.896159e-02):8.209992e-02):2.672992e-01,((((((33:5.969745e-04,(32:6.204077e-04,(35:2.123939e-03,34:2.554349e-04):4.512038e-03):1.521563e-03):2.767322e-01,(27:1.725976e-01,((63:2.652345e-02,10:3.511158e-02):5.284871e-02,64:9.204854e-02):7.740181e-02):9.734484e-02):2.168354e-02,(((((4:3.420340e-02,36:1.508290e-02):1.354241e-03,(20:6.124265e-03,(((65:2.803981e-03,(22:4.367940e-02,21:2.356406e-03):1.298844e-02):6.889240e-03,19:5.322308e-03):6.466740e-03,54:2.750309e-02):1.544136e-03):6.234446e-03):2.391478e-01,(((23:1.339495e-03,(5:1.701079e-03,25:5.498269e-04):3.008877e-03):2.209292e-04,24:7.535984e-04):1.393092e-01,18:2.602460e-01):4.003378e-02):5.511038e-02,(29:1.192241e-01,(55:5.710155e-04,56:7.605465e-03):1.229181e-01):1.909879e-02):4.954435e-02,((66:7.581804e-02,((8:6.503865e-04,6:4.684070e-03):8.340491e-03,7:1.546375e-01):4.226567e-02):4.792627e-02,(57:4.397548e-05,9:1.621038e-03):1.518190e-01):1.245283e-01):6.689251e-02):8.934672e-03,((((26:8.345849e-03,11:2.829701e-03):3.726154e-04,12:4.014636e-04):1.210415e-01,(((62:1.057707e-02,86:3.617272e-01):1.531878e-04,61:1.200340e-03):1.644484e-01,59:6.196061e-02):8.140002e-03):3.948553e-02,((28:8.743283e-02,60:9.083503e-03):1.712002e-01,(((13:9.568604e-02,(((16:1.348059e-03,15:7.422537e-03):2.323533e-03,51:4.708475e-03):6.721085e-03,17:1.132054e-02):1.356724e-01):4.894587e-02,58:2.739409e-02):9.143822e-03,14:2.540446e-01):3.514126e-02):2.794939e-02):5.328122e-02):8.282702e-02,(90:1.506363e-01,((95:4.760779e-02,(((88:1.351119e-02,(89:5.396913e-03,87:1.021782e-01):1.257345e-02):1.621410e-01,(91:1.888854e-03,(92:1.138705e-02,93:3.103970e-04):1.284069e-02):5.365400e-02):7.904419e-02,94:1.979486e-01):2.566615e-02):6.545189e-02,((96:3.655474e-03,97:5.514479e-03):1.382679e-01,(98:8.729197e-03,(101:3.898224e-02,(99:5.096302e-03,100:9.956908e-03):2.680365e-02):5.279674e-02):1.108330e-01):5.444686e-02):1.522936e-01):1.315294e-01):3.916521e-03,((31:2.198320e-01,(30:1.502688e-02,67:4.746423e-05):1.504385e-01):1.851484e-01,((((((40:1.540203e-01,(38:3.204304e-03,39:2.044698e-03):5.192358e-01):1.547690e-01,41:3.402308e-01):3.316322e-01,73:5.951192e-01):4.774755e-02,(71:1.311597e-01,72:9.625088e-02):2.345999e-01):2.882134e-01,((70:8.617097e-03,69:5.147491e-02):3.367609e-02,37:1.725891e-02):5.664807e-01):3.245110e-02,68:3.565974e-01):2.559303e-02):9.578419e-02):2.144529e-01):2.515155e-01,((49:4.099438e-01,50:1.230884e-01):3.009770e-01,(48:3.861327e-03,47:4.156622e-03):1.538900e+00):2.932051e-01):2.933720e-01,(2:4.324342e-01,3:4.281722e-01):1.250259e-01,1:3.776920e-01);
   tree gen.111000 = [&U] (((((53:1.710718e-01,52:2.594714e-02):3.986782e-01,(((((80:2.534009e-02,81:1.438883e-02):2.638291e-02,85:1.367346e-01):4.062355e-02,((83:3.017116e-02,84:2.305447e-02):7.055414e-02,82:5.703505e-03):1.013001e-01):2.159763e-01,79:4.129855e-01):8.248404e-02,(46:1.351492e-01,(77:3.747859e-02,((75:8.987305e-02,76:2.462601e-02):1.181648e-01,((42:1.007361e-01,(78:7.468710e-02,(44:7.005950e-04,43:6.467107e-04):3.518787e-02):1.584434e-01):4.977925e-02,(74:6.317640e-03,45:1.824282e-02):1.527439e-01):1.296572e-02):8.768067e-02):1.113596e-02):9.518462e-02):8.958274e-02):1.812424e-01,(((((((33:8.129705e-05,32:7.812040e-04):1.595394e-03,(35:2.134558e-03,34:2.567120e-04):3.411425e-03):2.750684e-01,(27:1.734606e-01,((63:2.969936e-02,10:3.993107e-02):5.311294e-02,64:9.250876e-02):7.778880e-02):5.582298e-02):5.268946e-02,(((((4:4.681360e-02,36:1.515832e-02):1.177239e-02,(20:6.154885e-03,((65:2.793264e-03,((22:4.473015e-02,21:5.851620e-04):1.366178e-02,54:2.764060e-02):1.194819e-02):1.453645e-03,19:7.228030e-03):3.994954e-03):6.265617e-03):1.997974e-01,((25:1.734264e-03,(24:1.286641e-04,(5:1.749635e-03,23:1.346192e-03):2.340448e-03):1.152944e-03):1.400058e-01,18:3.376794e-01):4.023394e-02):8.332619e-02,(29:1.198202e-01,(55:5.119442e-03,56:4.987037e-03):1.235327e-01):2.441541e-02):5.068544e-02,((66:7.619711e-02,((8:1.694041e-03,6:1.110416e-03):1.037448e-02,7:1.554106e-01):9.534340e-03):8.729764e-02,(57:4.419534e-05,9:4.326282e-03):1.525781e-01):1.295039e-01):6.722695e-02):2.238350e-02,((((26:9.427972e-03,12:4.417734e-04):1.657020e-04,11:3.650905e-03):1.224039e-01,((86:3.528576e-01,(62:1.451166e-03,61:4.350505e-04):7.183333e-03):1.776510e-01,59:6.227040e-02):1.211494e-02):2.269428e-02,((((28:8.786997e-02,60:9.128918e-03):1.712515e-01,(13:9.616444e-02,(17:1.101056e-02,((16:3.646884e-03,15:7.459647e-03):4.108762e-03,51:4.732016e-03):5.269835e-03):1.181678e-01):3.681213e-02):9.767114e-03,58:2.753105e-02):9.189538e-03,14:2.197025e-01):3.227594e-02):7.715254e-02):8.324113e-02,(90:1.513894e-01,((95:4.784582e-02,(((88:2.914984e-02,(89:5.423896e-03,87:1.026891e-01):1.263632e-02):1.471533e-01,((91:1.865069e-03,93:3.119489e-04):7.195236e-03,92:1.179415e-02):5.705428e-02):8.393619e-02,94:1.989383e-01):3.593348e-02):1.129772e-01,((96:8.793431e-03,97:3.408257e-03):1.321614e-01,(98:8.772840e-03,((101:2.625756e-02,100:6.474724e-04):1.651630e-02,99:4.896637e-03):7.354510e-02):1.148174e-01):9.771712e-02):9.638605e-02):1.321870e-01):3.936102e-03,((31:2.209311e-01,(30:6.931614e-03,67:4.770154e-05):1.511907e-01):1.860741e-01,(((73:5.980946e-01,((71:1.318155e-01,72:1.788134e-01):2.357728e-01,((40:1.547904e-01,(38:3.220325e-03,39:1.960935e-03):5.762814e-01):9.973753e-02,41:3.419318e-01):3.332902e-01):1.088975e-01):2.852620e-01,((70:2.289566e-03,69:2.055274e-02):3.384446e-02,37:1.734520e-02):5.693129e-01):4.214162e-02,68:3.583803e-01):5.173060e-02):9.626309e-02):2.155251e-01):2.527730e-01,((49:4.119934e-01,50:1.137688e-01):3.421671e-01,(48:3.880633e-03,47:4.177404e-03):1.546594e+00):2.932711e-01):2.948388e-01,(2:4.345963e-01,3:4.303130e-01):1.253896e-01,1:3.795803e-01);
   tree gen.112000 = [&U] (((((53:1.327630e-01,52:2.480051e-02):3.969318e-01,(((((80:2.422028e-02,81:1.375297e-02):2.521702e-02,85:1.306921e-01):1.049128e-02,((83:2.883786e-02,84:2.203566e-02):6.743627e-02,82:6.213080e-03):9.682357e-02):2.064321e-01,79:3.947353e-01):7.040099e-02,(46:1.247654e-01,(77:1.648069e-02,((75:8.590146e-02,76:2.353776e-02):1.129430e-01,((42:9.628448e-02,(78:4.397779e-02,(44:6.051289e-04,43:6.181318e-04):3.363288e-02):1.542020e-01):4.757945e-02,(74:1.856010e-03,45:1.743665e-02):1.533790e-01):8.060961e-04):8.380597e-02):1.817337e-02):8.916827e-02):8.502432e-02):1.732331e-01,(((((((33:7.869611e-05,(35:2.034148e-03,34:6.364811e-05):4.983926e-03):1.469151e-03,32:2.292868e-03):2.629128e-01,(27:1.657952e-01,((63:2.232303e-02,10:3.105556e-02):5.076582e-02,64:1.207073e-01):7.435123e-02):7.013456e-02):5.036106e-02,(((((4:4.474485e-02,36:1.448845e-02):2.831736e-03,(20:2.246356e-03,((65:1.904405e-02,(22:5.560661e-02,(54:2.177869e-02,21:5.720982e-04):1.395131e-02):9.042922e-03):3.342848e-03,19:7.043002e-03):1.742447e-03):5.988732e-03):1.909681e-01,(((24:8.612712e-04,(23:1.761210e-04,25:9.424005e-04):3.279963e-03):6.976463e-04,5:1.678671e-03):1.159839e-01,18:3.227570e-01):3.845595e-02):7.964391e-02,(29:1.145252e-01,(55:1.081426e-02,56:1.245153e-02):1.180736e-01):4.326214e-02):1.988205e-02,((66:7.282987e-02,((8:2.188322e-03,6:1.061345e-03):4.828947e-03,7:1.485428e-01):1.176941e-02):8.343986e-02,(57:4.224230e-05,9:4.135099e-03):1.458355e-01):1.237809e-01):6.425612e-02):2.139435e-02,(((86:3.222258e-01,(61:1.129588e-03,62:1.739824e-03):3.963833e-03):1.514540e-01,((26:8.960875e-03,(12:2.834598e-03,11:3.436836e-03):3.912790e-04):1.285488e-01,59:5.951860e-02):5.029799e-03):1.051461e-02,((((28:2.993274e-02,60:8.725501e-03):1.636838e-01,(13:9.191483e-02,(((16:5.629020e-04,51:6.888022e-03):4.414382e-03,15:7.129997e-03):6.540726e-03,17:1.052399e-02):1.135828e-01):4.363971e-02):4.690080e-02,58:2.631442e-02):2.999153e-02,14:1.816910e-01):5.319048e-02):3.969942e-02):6.376776e-02,((31:2.307479e-01,(30:8.205720e-04,67:4.559355e-05):1.445094e-01):1.692692e-01,(((73:6.181891e-01,((71:1.259904e-01,72:1.709114e-01):2.460872e-01,((40:1.479500e-01,(38:4.143956e-03,39:8.552685e-04):5.311604e-01):1.706405e-01,41:2.461553e-01):3.236923e-01):1.040852e-01):2.521712e-01,68:3.425431e-01):3.391078e-02,((70:3.694332e-02,69:1.964449e-02):1.001166e-01,37:2.032229e-02):5.441544e-01):5.672738e-02):9.200911e-02):1.668085e-02,(90:1.620162e-01,((95:4.153571e-02,(((88:2.786168e-02,(89:3.915572e-03,87:9.815116e-02):1.207790e-02):1.406504e-01,(91:1.189337e-02,(93:3.008903e-04,92:1.050508e-02):9.307734e-04):6.716978e-02):8.022695e-02,94:1.901470e-01):3.434554e-02):1.142493e-01,((96:8.404840e-03,97:3.578777e-02):1.030678e-01,(98:1.649656e-02,(101:3.096960e-02,(99:7.563908e-03,100:6.993954e-03):1.774860e-02):7.029506e-02):1.097435e-01):7.455460e-02):9.212665e-02):1.099219e-01):2.060008e-01):3.558371e-01,((49:3.937869e-01,50:1.087412e-01):3.270464e-01,(48:3.709143e-03,47:1.823890e-03):1.478249e+00):2.803111e-01):2.818096e-01,(2:4.153910e-01,3:3.137666e-01):1.198485e-01,1:3.628063e-01);
   tree gen.113000 = [&U] (((((53:9.223038e-02,52:2.684596e-02):4.417506e-01,(((((80:3.006743e-02,81:1.488727e-02):3.269060e-02,85:1.414712e-01):4.308202e-02,((83:3.121630e-02,84:2.385308e-02):7.299817e-02,82:9.037881e-03):1.048092e-01):1.954869e-01,79:3.791864e-01):7.620740e-02,((46:1.350555e-01,((74:2.106022e-03,45:4.183098e-02):1.650539e-01,((42:5.878138e-02,(78:4.760492e-02,(44:6.550376e-04,43:2.835958e-04):3.640680e-02):1.534922e-01):8.225371e-02,(75:9.298629e-02,76:2.547907e-02):1.222581e-01):2.148799e-03):8.456552e-02):1.980295e-02,77:1.783996e-02):1.392812e-01):9.203681e-02):1.875207e-01,(((((((35:2.123823e-03,34:6.889757e-05):5.611535e-03,(32:4.513335e-04,33:2.468343e-04):7.652759e-04):2.961137e-01,(27:1.794693e-01,((63:2.416415e-02,10:4.339064e-02):5.495280e-02,64:1.306628e-01):8.048344e-02):8.795145e-02):3.996509e-02,((((36:1.568341e-02,((((54:1.671496e-02,21:8.027506e-04):1.380990e-02,65:1.092513e-02):5.621790e-03,19:6.821888e-03):6.309351e-03,((20:4.480478e-04,22:4.102296e-02):5.646282e-03,4:2.629762e-02):6.493431e-03):3.715913e-03):2.144674e-01,(((24:4.802723e-04,5:1.827165e-03):4.165296e-04,(23:2.418737e-05,25:1.020126e-03):4.530825e-03):1.088151e-01,18:3.493767e-01):8.960943e-02):5.283177e-02,(29:1.239708e-01,(55:9.344175e-04,56:3.609935e-03):1.278119e-01):4.683024e-02):2.335610e-02,((66:1.265805e-01,((8:2.747442e-04,6:1.724101e-04):1.229450e-02,7:1.607941e-01):1.274011e-02):6.421604e-02,(57:2.982602e-04,9:8.918175e-04):1.578635e-01):1.267455e-01):7.987764e-02):4.843549e-02,((((86:3.488017e-01,(61:1.222752e-03,62:3.897390e-03):4.402734e-03):1.471437e-01,59:6.465232e-02):2.253918e-02,(12:7.728637e-05,(26:2.089388e-02,11:3.753244e-03):2.430308e-03):1.556842e-01):1.138181e-02,((((13:8.470438e-02,(((16:6.129741e-04,15:7.718053e-03):2.841783e-03,51:2.515761e-03):4.666186e-03,17:1.139197e-02):1.688505e-01):3.278765e-02,58:4.668541e-02):8.367932e-03,(28:2.202889e-02,60:9.445148e-03):1.771838e-01):2.232076e-02,14:1.966762e-01):3.440078e-02):4.747617e-02):6.902709e-02,((31:2.497792e-01,(30:9.311915e-03,67:1.651843e-05):1.715616e-01):1.832299e-01,(((((71:1.363816e-01,72:1.161686e-01):2.215528e-01,73:6.691751e-01):1.007200e-01,((40:1.322973e-01,(38:1.977552e-03,39:9.258079e-04):5.749685e-01):1.847143e-01,41:2.664573e-01):3.503892e-01):2.988755e-01,68:3.707947e-01):4.001917e-02,((70:3.999027e-02,69:2.126470e-02):1.168157e-01,37:6.469843e-03):5.995008e-01):6.140604e-02):9.959768e-02):1.805663e-02,(90:2.434001e-01,((95:4.496142e-02,(((88:2.330799e-02,(89:6.984723e-03,87:1.062463e-01):1.307404e-02):1.522508e-01,((93:3.958464e-04,92:1.187980e-02):4.925698e-04,91:1.284708e-02):7.240798e-02):8.684378e-02,94:1.384401e-01):4.522951e-02):1.236721e-01,((96:6.188349e-04,97:5.094317e-02):1.049605e-01,(98:1.785713e-02,((100:2.069402e-02,99:1.649230e-03):1.149808e-02,101:1.010573e-02):1.020883e-01):1.187948e-01):8.457971e-02):1.251271e-01):7.446026e-02):2.229910e-01):3.851853e-01,((49:4.262650e-01,50:1.177098e-01):3.540200e-01,(48:4.015059e-03,47:2.500525e-03):1.600169e+00):3.034302e-01):3.050522e-01,(2:4.496509e-01,3:3.396449e-01):1.297332e-01,1:3.927292e-01);
   tree gen.114000 = [&U] (((((53:1.013323e-01,52:1.685948e-02):4.629463e-01,(((((80:3.151011e-02,81:2.066089e-02):2.768156e-02,85:1.482591e-01):2.040053e-02,((83:6.003527e-03,84:6.581212e-02):7.650071e-02,82:9.471530e-03):1.098381e-01):2.048666e-01,79:3.973802e-01):8.370565e-02,(((74:8.456143e-03,45:4.055309e-02):1.782315e-01,((42:9.968265e-02,(78:4.988906e-02,(44:1.081319e-04,43:2.972031e-04):3.815364e-02):1.808239e-01):6.202835e-02,(75:9.744789e-02,76:2.670158e-02):1.281242e-01):2.251901e-03):7.945373e-02,(77:1.869594e-02,46:1.415357e-01):2.178213e-02):1.479332e-01):9.645285e-02):1.965182e-01,(((((((35:2.225726e-03,34:1.483468e-05):5.880783e-03,(32:4.729890e-04,33:3.052495e-04):8.019947e-04):3.103216e-01,(27:1.880805e-01,((63:1.209837e-02,10:4.547257e-02):6.930693e-02,64:1.369322e-01):8.434513e-02):7.923379e-02):4.188266e-02,(((29:1.633471e-01,(55:5.933046e-03,56:8.921893e-03):1.677300e-01):4.411569e-02,((36:1.439316e-02,((19:1.190019e-03,((54:1.989431e-02,(65:4.089943e-03,21:4.327425e-04):5.833597e-03):1.569336e-02,22:4.438840e-02):1.379960e-04):3.166689e-03,(20:1.080460e-03,4:2.445426e-02):2.946104e-03):3.894207e-03):2.247578e-01,(((25:6.070492e-03,23:4.314943e-05):6.994170e-04,(24:3.247854e-03,5:1.913357e-03):8.207538e-04):1.144999e-01,18:3.661403e-01):8.154967e-02):7.722232e-02):8.217136e-03,((66:1.162577e-01,((8:2.260358e-03,6:1.806826e-04):1.288440e-02,7:1.685092e-01):1.086621e-02):8.352246e-02,(57:3.125710e-04,9:9.739264e-04):1.308882e-01):1.445030e-01):8.616638e-02):4.726899e-02,(((((61:5.516790e-03,62:4.720143e-03):1.834062e-02,86:3.655377e-01):1.730942e-01,59:5.621093e-02):5.636394e-02,((26:7.425565e-03,11:3.933329e-03):2.631587e-03,12:8.020936e-05):1.631542e-01):2.490766e-02,((((13:8.876860e-02,(17:7.489562e-03,(51:2.636470e-03,(16:9.683853e-04,15:5.086837e-03):6.710694e-03):4.653827e-03):1.762473e-01):3.852976e-02,58:4.892544e-02):1.262397e-02,14:2.061129e-01):3.782703e-02,(28:2.308586e-02,60:9.898337e-03):1.856853e-01):3.605138e-02):4.975414e-02):8.637715e-02,((31:2.617639e-01,(30:1.046369e-02,67:5.194643e-04):1.797934e-01):1.920215e-01,(((((71:1.429254e-01,72:1.786176e-01):1.536788e-01,73:7.012829e-01):3.105901e-01,((40:1.386451e-01,(38:1.202195e-04,39:9.702293e-04):6.025562e-01):1.935772e-01,41:2.792422e-01):3.672013e-01):3.132159e-01,68:3.693011e-01):2.253385e-02,((70:1.051664e-01,69:2.228500e-02):6.674001e-02,37:6.791993e-02):6.282655e-01):6.435238e-02):1.043765e-01):4.076133e-02,(90:2.550788e-01,((95:5.929548e-02,(((88:2.442634e-02,(89:9.123672e-03,87:1.019190e-01):2.160597e-02):1.660016e-01,(91:1.051209e-03,(93:4.532937e-04,92:7.876851e-03):1.103040e-02):8.053382e-02):9.101065e-02,94:1.499666e-01):2.959889e-02):1.042950e-01,((96:6.485274e-04,97:5.338749e-02):1.099966e-01,(((100:9.624924e-03,99:1.470507e-03):1.250138e-01,98:1.798335e-02):1.072218e-02,101:5.245008e-02):7.156250e-02):8.863794e-02):1.311309e-01):7.803295e-02):2.671255e-01):3.934132e-01,((49:4.467177e-01,50:1.233576e-01):3.710063e-01,(48:5.736223e-03,47:2.620503e-03):1.676947e+00):3.179891e-01):3.135200e-01,(2:4.712257e-01,3:3.559415e-01):1.679674e-01,1:4.972309e-01);
   tree gen.115000 = [&U] (((((53:9.294801e-02,52:9.881249e-02):4.246417e-01,((((85:1.338886e-01,(80:3.346906e-02,81:1.895139e-02):2.539117e-02):1.899246e-02,((83:9.125655e-03,84:6.036677e-02):7.017097e-02,82:8.687847e-03):9.206924e-02):1.879158e-01,79:3.645007e-01):7.677978e-02,((((74:6.419086e-03,45:2.106082e-02):1.634845e-01,(75:1.094525e-01,76:2.449227e-02):1.163894e-01):1.307720e-02,(42:9.143482e-02,(78:6.107546e-02,(44:2.133436e-04,43:1.083263e-03):3.499677e-02):1.764760e-01):7.622475e-02):7.287966e-02,(77:1.714902e-02,46:1.298249e-01):1.631183e-02):1.356931e-01):5.193897e-02):2.307668e-01,(((((((33:4.056975e-04,32:1.578686e-03):4.171260e-04,(35:2.041362e-03,34:2.272911e-03):5.229492e-03):2.922023e-01,(27:1.725186e-01,((63:1.109734e-02,10:4.397477e-02):4.571094e-02,64:1.256023e-01):4.774208e-02):8.880010e-02):3.841725e-02,(((29:1.150402e-01,(55:8.523121e-03,56:8.183688e-03):1.538518e-01):8.012978e-02,((36:1.320226e-02,(((((21:4.627946e-03,54:1.878943e-02):1.869065e-02,65:1.316551e-03):5.683002e-04,22:4.071567e-02):1.819807e-03,19:2.841271e-03):1.940699e-03,(20:9.910616e-04,4:2.243089e-02):3.815197e-03):2.307605e-03):2.061611e-01,((25:5.568214e-03,(5:1.755044e-03,(23:2.530458e-05,24:8.844518e-04):4.668139e-04):7.780173e-04):1.025318e-01,18:3.396245e-01):7.480218e-02):7.083288e-02):6.014526e-02,((66:1.066385e-01,((8:1.568635e-03,6:1.555008e-04):1.139315e-02,7:1.545666e-01):9.920874e-03):7.661174e-02,(57:6.759790e-04,9:8.933429e-04):1.200584e-01):1.325467e-01):7.903690e-02):4.120582e-02,(((((61:1.881553e-02,62:7.447198e-04):1.344420e-02,86:3.352928e-01):1.587722e-01,59:5.155999e-02):3.343398e-02,((26:2.081859e-03,11:3.540627e-03):5.879394e-03,12:6.257194e-04):1.726839e-01):2.418585e-02,((((13:8.142381e-02,(((16:8.882603e-04,15:4.665948e-03):7.107326e-04,51:2.498352e-03):4.327391e-03,17:8.135379e-03):1.850802e-01):4.711042e-02,58:4.487731e-02):3.975647e-03,14:1.955331e-01):2.926320e-02,(28:7.795628e-02,60:9.079341e-03):1.703215e-01):3.306845e-02):5.459329e-02):7.923023e-02,((31:1.894535e-01,(30:2.130640e-03,67:3.857769e-06):1.649171e-01):1.761335e-01,(((((71:1.310996e-01,72:1.638387e-01):2.032186e-01,73:6.910306e-01):1.797462e-01,((40:1.271735e-01,(38:1.102725e-04,39:3.048486e-03):5.824695e-01):2.631860e-01,41:2.561375e-01):3.344487e-01):4.577374e-01,68:2.956112e-01):2.066938e-02,((70:9.646482e-02,69:2.044112e-02):7.212979e-02,37:1.089810e-02):5.762823e-01):5.902781e-02):1.257992e-01):3.738870e-02,(90:2.339733e-01,((95:5.438932e-02,(((88:2.240528e-02,(89:8.368772e-03,87:9.348616e-02):5.523455e-02):1.522665e-01,(91:4.813170e-03,(92:3.855801e-03,93:3.703513e-03):9.863674e-04):7.038711e-02):8.348035e-02,94:1.375583e-01):2.714985e-02):9.566555e-02,((96:6.778485e-04,97:4.897016e-02):6.926975e-02,((98:1.649539e-02,101:4.971805e-03):5.133042e-03,(100:8.828550e-03,99:1.348836e-03):1.146701e-01):5.914882e-02):8.996709e-02):1.202810e-01):7.157644e-02):2.450233e-01):1.660903e-01,((49:4.097559e-01,50:1.131509e-01):3.403089e-01,(48:5.261603e-03,47:2.403680e-03):1.538195e+00):2.916784e-01):2.019152e-01,(2:4.322361e-01,3:3.264906e-01):1.540696e-01,1:4.620928e-01);
   tree gen.116000 = [&U] (((((53:9.450519e-02,52:3.242050e-02):4.317558e-01,(((85:1.361317e-01,(((83:9.278539e-03,84:3.836129e-02):7.134656e-02,82:8.833396e-03):8.919092e-02,(80:3.326139e-02,81:1.926888e-02):2.675631e-02):1.978121e-02):2.087301e-01,79:3.541923e-01):1.233725e-01,((((74:6.526626e-03,45:5.704767e-02):1.662233e-01,(75:9.999688e-02,76:2.490259e-02):1.183393e-01):3.291936e-02,(42:9.296664e-02,(78:3.512007e-02,(44:2.169178e-04,43:4.636841e-04):1.164491e-01):8.503436e-02):7.750175e-02):5.638159e-02,(46:1.097609e-01,77:1.604387e-03):4.001634e-02):1.379664e-01):5.280911e-02):1.387480e-01,((((((33:9.776879e-04,(32:5.203289e-03,(35:5.205138e-03,34:1.861199e-03):6.040427e-04):2.594783e-04):2.178011e-01,(27:1.904192e-01,((63:5.945679e-02,10:4.471149e-02):4.647675e-02,64:1.277065e-01):4.854191e-02):9.028779e-02):3.906087e-02,(((29:1.073339e-01,(55:8.665910e-03,56:1.554969e-02):1.564293e-01):2.395242e-02,((36:3.293068e-02,(4:2.274480e-02,((((21:1.325589e-02,54:2.110395e-02):4.736481e-03,(65:1.659361e-03,22:4.139778e-02):4.014470e-05):6.180128e-03,19:1.807166e-03):5.715925e-03,20:4.400088e-03):8.481881e-03):3.369728e-04):2.096150e-01,(((23:2.572851e-05,5:1.707483e-03):4.769815e-04,(24:9.305589e-04,25:5.637540e-03):5.107897e-04):1.042495e-01,18:3.453142e-01):7.605535e-02):7.201956e-02):1.437964e-02,((66:1.111395e-01,((8:1.594915e-03,6:3.547031e-03):1.158402e-02,7:1.571561e-01):1.008708e-02):6.592833e-02,(57:5.054419e-04,9:3.733789e-03):1.428233e-01):1.107231e-01):8.036102e-02):4.189615e-02,((11:5.756935e-03,(26:5.764275e-03,12:1.107080e-03):1.168952e-03):1.755769e-01,(((61:1.913075e-02,(62:4.323211e-03,86:3.382161e-01):7.187188e-03):1.986520e-01,59:9.538154e-02):6.075583e-02,((((13:8.278792e-02,(((16:5.722292e-04,51:2.414016e-03):5.520124e-03,15:3.515868e-04):3.964962e-03,17:9.648764e-03):1.881809e-01):4.615876e-02,(28:7.926230e-02,60:1.363896e-02):2.391558e-01):1.210494e-02,14:1.988089e-01):2.213032e-02,58:3.893249e-02):4.571024e-02):2.535827e-02):5.550790e-02):8.055759e-02,((31:1.926275e-01,(30:2.180528e-02,67:1.484759e-05):1.297895e-01):2.173206e-01,(68:3.005636e-01,(((70:9.808091e-02,69:2.078358e-02):7.333819e-02,37:1.289904e-02):6.033912e-01,(((71:1.332960e-01,72:1.665835e-01):1.082434e-01,73:6.720653e-01):2.480765e-01,((40:1.896227e-01,(38:2.339620e-04,39:1.930532e-03):5.922277e-01):1.905428e-01,41:2.604286e-01):1.254781e-01):3.966365e-01):3.345752e-02):6.177469e-02):6.015850e-02):3.801508e-02,(90:2.378931e-01,((95:5.185413e-02,(((88:2.963653e-02,(89:8.508975e-03,87:9.505235e-02):5.615990e-02):1.470665e-01,((92:3.894658e-03,91:5.452033e-03):5.400991e-03,93:4.817414e-03):2.976464e-02):1.041122e-01,94:1.398628e-01):2.760470e-02):9.726825e-02,((96:2.120468e-02,97:4.617447e-02):7.196806e-02,((101:5.055098e-03,(100:3.538788e-02,99:1.371433e-03):9.097486e-03):6.390117e-02,98:9.579964e-03):9.161677e-02):5.501735e-02):1.222961e-01):7.277557e-02):2.491282e-01):1.688728e-01,((49:4.166206e-01,50:1.150465e-01):3.460101e-01,(48:5.349752e-03,47:2.443950e-03):1.563965e+00):2.965650e-01):2.052979e-01,(2:4.394774e-01,3:3.319603e-01):1.566508e-01,1:4.698343e-01);
   tree gen.117000 = [&U] ((2:5.210247e-01,3:5.479433e-01):1.374848e-01,(((49:4.471769e-01,50:2.045590e-01):4.798612e-01,(47:9.273492e-03,48:9.175188e-03):1.625503e+00):2.841150e-01,(((((((28:7.955738e-02,60:3.057228e-03):1.762567e-01,((((17:2.056965e-02,(51:3.525062e-03,(16:7.585143e-04,15:5.320030e-03):1.986890e-03):7.846103e-04):1.452090e-01,13:1.079177e-01):9.924611e-02,58:8.061373e-02):5.545693e-03,14:2.138644e-01):3.506185e-02):5.554256e-02,((12:1.787626e-03,(11:3.481330e-03,26:1.148936e-02):5.013089e-04):1.733759e-01,(59:1.308556e-01,(86:4.393796e-01,(61:3.872246e-03,62:2.146741e-02):2.629718e-02):1.423885e-01):1.716929e-02):1.005834e-02):6.777685e-02,((((66:9.258588e-02,((8:5.148044e-04,6:1.475445e-03):1.034878e-02,7:1.235580e-01):7.090665e-02):1.212320e-02,(9:4.826383e-03,57:2.266537e-03):1.418506e-01):1.520284e-01,((((5:3.561467e-04,((25:1.153491e-02,23:2.377466e-04):3.977148e-04,24:1.333151e-03):1.265214e-04):1.646922e-01,18:2.842214e-01):1.012850e-01,((4:3.484241e-02,36:1.577765e-02):3.501176e-05,(20:5.403776e-03,((((21:5.646105e-04,54:1.176630e-02):1.304059e-02,65:9.851521e-04):4.553541e-03,22:4.670436e-02):1.314614e-02,19:2.173866e-02):3.398973e-03):2.085304e-03):2.580552e-01):6.194518e-02,(((56:1.368674e-02,55:4.683376e-03):6.690646e-02,29:1.310300e-01):3.913483e-02,68:4.288804e-01):3.069824e-02):4.262935e-02):5.296066e-02,((((63:3.587736e-02,10:2.990040e-02):5.120654e-02,64:1.168765e-01):6.985341e-02,27:1.836339e-01):1.231710e-01,((34:5.044816e-03,35:2.046029e-03):2.824636e-03,(32:1.638398e-03,33:6.424119e-04):1.580929e-03):2.796207e-01):2.235327e-02):3.538587e-02):8.625314e-02,(90:2.741094e-01,((95:1.341303e-01,(94:2.129616e-01,((91:5.898079e-03,(93:5.254728e-03,92:1.155852e-03):7.319992e-03):9.838288e-02,((89:5.124421e-04,87:1.192329e-01):2.107090e-02,88:1.188905e-02):1.900584e-01):7.704821e-02):3.486256e-03):6.878287e-02,((96:3.964899e-04,97:5.658617e-02):1.015753e-01,(((100:2.055977e-03,99:2.235376e-03):1.229321e-01,101:3.714113e-02):2.743905e-03,98:6.967939e-03):1.116986e-01):9.023045e-02):1.541924e-01):1.041430e-01):3.006507e-02,((((41:9.260927e-02,(71:1.609353e-01,(72:1.109475e-01,73:6.755495e-01):1.807333e-02):4.340686e-02):2.565593e-01,(40:2.503847e-01,(38:3.799979e-04,39:3.133819e-03):7.689798e-01):2.217472e-01):5.243645e-01,((67:6.652381e-03,30:6.015543e-03):1.897837e-01,31:2.246735e-01):1.642097e-01):5.491794e-02,((69:1.611799e-02,70:2.648739e-02):1.995627e-02,37:1.065879e-02):6.017559e-01):4.349778e-02):2.953806e-01,((53:3.467396e-01,52:4.160934e-02):4.208040e-01,(((77:1.602746e-02,((42:9.670581e-02,(78:5.584066e-02,(44:2.517483e-04,43:3.324020e-04):8.837710e-02):1.239081e-01):2.379965e-02,((75:1.336962e-01,76:1.091979e-02):1.003187e-01,(45:2.397527e-02,74:3.945694e-03):2.248898e-01):2.637708e-02):1.302241e-01):1.511352e-02,46:1.326265e-01):1.241060e-01,(79:4.475154e-01,(((80:3.151780e-02,81:4.296422e-03):6.614944e-02,85:1.942027e-01):2.446854e-02,((84:3.612978e-02,83:3.832271e-02):1.218878e-01,82:1.455255e-03):7.143328e-02):1.835863e-01):1.116913e-01):9.157098e-02):1.809926e-01):2.765066e-01):1.974408e-01,1:3.381456e-01);
   tree gen.118000 = [&U] (((((53:9.913914e-02,52:3.401020e-02):4.529265e-01,(((85:1.428067e-01,(((83:9.733502e-03,84:3.403113e-02):1.401953e-01,82:2.891687e-03):1.003290e-01,(80:2.987748e-02,81:2.021371e-02):2.806827e-02):1.203831e-01):2.189649e-01,79:3.488312e-01):6.772790e-02,((((74:1.201762e-02,45:4.140809e-02):1.110296e-01,(75:1.455324e-01,76:1.804075e-02):1.279671e-01):2.990058e-02,(42:9.752516e-02,(78:4.483855e-02,(44:8.064716e-05,43:4.864203e-04):3.812015e-02):1.532635e-01):5.475482e-02):7.752438e-02,(46:1.151429e-01,77:1.300737e-02):3.826936e-02):1.130458e-01):5.539855e-02):1.455514e-01,(((((((32:1.346435e-03,(35:3.250860e-03,33:2.208451e-03):1.030914e-03):4.047289e-04,34:4.183409e-03):2.675498e-01,(27:1.997562e-01,((63:1.754061e-02,10:3.808679e-02):2.217898e-02,64:9.167117e-02):6.443969e-02):9.471495e-02):4.006261e-02,(((29:1.543257e-01,(55:8.149395e-03,56:1.820599e-03):9.144085e-02):1.786855e-02,(((((((19:6.810404e-04,54:4.266888e-02):6.011081e-04,22:2.839158e-02):9.823113e-04,(65:7.056768e-03,21:6.105795e-03):1.481921e-02):8.877646e-03,20:4.615841e-03):6.524271e-03,36:3.454540e-02):3.261887e-04,4:2.484856e-02):2.198932e-01,((24:1.506103e-04,((5:1.821688e-03,25:4.034047e-03):1.447106e-04,23:3.406104e-04):1.991440e-05):1.062146e-01,18:3.622463e-01):5.319026e-02):9.033281e-02):3.123033e-02,((66:4.695558e-02,((8:2.798798e-03,6:1.697295e-03):2.080467e-03,7:1.648621e-01):3.292913e-02):5.975579e-02,(57:2.954376e-03,9:3.422616e-04):1.499104e-01):1.161523e-01):9.495143e-02):2.828458e-02,(((((86:3.626055e-01,61:3.218678e-03):8.608668e-03,62:1.015023e-02):2.008870e-01,59:5.752284e-02):6.401992e-02,((((13:8.684733e-02,((16:4.340964e-04,(51:6.870666e-03,17:9.666017e-03):7.984442e-03):3.297584e-03,15:3.101162e-03):1.974081e-01):4.842210e-02,(28:2.660307e-02,60:4.930494e-02):2.064421e-01):2.492720e-02,58:5.428912e-02):2.449172e-02,14:2.085573e-01):3.237735e-02):1.958849e-02,((12:1.339585e-03,26:1.707065e-02):2.021177e-03,11:5.495341e-03):1.615395e-01):4.812569e-02):7.876336e-02,((31:1.422664e-01,(30:6.087849e-03,67:9.139702e-05):1.361535e-01):2.603302e-01,(((70:1.028902e-01,69:3.228713e-02):4.770040e-02,37:3.886061e-02):6.329778e-01,((((71:1.398320e-01,72:1.631020e-01):6.638890e-02,73:7.050193e-01):2.224579e-01,((40:1.739806e-01,(38:1.387661e-04,39:2.025194e-03):6.212669e-01):1.795417e-01,41:3.119027e-01):1.316307e-01):4.160851e-01,68:3.153014e-01):5.412903e-02):1.969471e-02):2.956160e-02):6.565445e-02,(90:2.495580e-01,((95:5.439674e-02,(((88:8.454861e-03,(89:1.707979e-02,87:9.971313e-02):2.123985e-02):1.542777e-01,((93:3.915919e-03,92:3.934198e-03):8.115408e-03,91:7.554519e-03):3.154407e-02):1.092173e-01,94:1.467208e-01):3.222230e-02):1.383221e-01,((96:1.576358e-02,97:4.843859e-02):7.549693e-02,((101:2.255265e-02,98:6.816229e-03):1.063402e-02,(100:2.166647e-02,99:2.046821e-02):6.316460e-02):1.211494e-01):6.314201e-02):1.282927e-01):1.332665e-01):2.681526e-01):2.909722e-01,((49:4.370492e-01,50:1.311195e-01):3.629764e-01,(48:2.986272e-04,47:1.279948e-02):1.640652e+00):3.111067e-01):2.367818e-01,(2:4.610267e-01,3:6.846135e-01):1.852127e-01,1:4.928721e-01);
   tree gen.119000 = [&U] (((((53:1.912374e-01,52:3.248166e-02):4.325703e-01,(((85:1.363885e-01,(((83:9.296043e-03,84:3.250164e-02):1.338944e-01,82:2.761724e-03):1.232705e-01,(80:2.225530e-02,81:1.624457e-02):3.559224e-02):8.917105e-02):2.056715e-01,79:3.331534e-01):9.304626e-02,((((74:8.534501e-04,45:3.954706e-02):1.060395e-01,(75:1.389916e-01,76:1.722993e-02):1.222158e-01):7.157781e-03,(42:1.132283e-01,(78:4.282334e-02,(44:8.408327e-05,43:4.645588e-04):3.640689e-02):1.463753e-01):5.229394e-02):6.073926e-02,(46:1.106779e-01,77:4.541748e-02):1.822033e-02):1.079651e-01):3.792793e-02):1.414783e-01,((((((34:3.995391e-03,(33:2.005740e-03,(32:1.314161e-03,35:2.820203e-03):1.001852e-03):3.361994e-04):2.564281e-01,(27:1.907785e-01,((63:8.582830e-03,10:3.637503e-02):6.717819e-02,64:1.398338e-01):6.154354e-02):8.093078e-02):4.516836e-02,(((29:1.923165e-01,(55:7.783132e-03,56:1.250068e-03):8.733117e-02):1.706547e-02,(((((19:2.240631e-03,((54:2.490146e-02,65:1.255492e-03):2.131880e-03,21:1.554074e-02):9.078701e-03):8.495858e-03,(20:1.520899e-04,22:2.584135e-02):3.263560e-03):4.452327e-03,36:3.299280e-02):2.950278e-03,4:3.835582e-02):2.100104e-01,((24:1.438413e-04,((5:8.927536e-04,23:2.521889e-04):2.415637e-03,25:1.614466e-03):6.686192e-03):9.920686e-02,18:3.459657e-01):5.079970e-02):8.627292e-02):2.982672e-02,((66:4.484522e-02,((8:2.673010e-03,6:1.621012e-03):9.108289e-03,7:1.574526e-01):1.350753e-02):6.322646e-02,(57:3.132682e-03,9:3.174272e-04):1.431729e-01):1.109320e-01):3.709949e-02):2.912558e-02,(((((86:3.463086e-01,61:4.353979e-03):9.414117e-03,62:9.694045e-03):1.918584e-01,59:9.165276e-02):5.247124e-02,((((13:8.294410e-02,((16:4.145866e-04,(51:3.190121e-03,17:1.360089e-02):5.428469e-03):6.085392e-03,15:2.961785e-03):1.885359e-01):4.624584e-02,(28:2.540743e-02,60:1.649085e-02):1.971638e-01):2.380688e-02,58:5.184917e-02):1.506088e-02,14:1.991839e-01):4.407255e-02):1.870811e-02,(12:6.914814e-04,(11:6.215176e-03,26:1.704724e-02):4.123958e-03):1.706865e-01):4.596274e-02):8.962909e-02,(90:2.383419e-01,((95:5.195195e-02,(((88:8.074868e-03,(89:1.631216e-02,87:8.603903e-02):3.430522e-02):2.811552e-01,(92:1.638438e-03,(91:7.066806e-03,93:6.560005e-04):9.790153e-03):3.012636e-02):1.043086e-01,94:1.690575e-01):2.225880e-02):8.684240e-02,((96:1.505510e-02,97:5.583812e-02):7.210382e-02,((101:3.182110e-02,98:6.509883e-03):7.006128e-03,(100:2.069270e-02,99:1.954829e-02):6.158144e-02):1.339770e-01):5.169858e-02):1.238189e-01):1.175106e-01):2.835004e-02,((31:1.358724e-01,(30:5.814239e-03,67:8.728930e-05):1.300343e-01):2.486300e-01,(((70:9.826593e-02,69:3.083603e-02):4.555656e-02,37:1.158495e-03):5.900330e-01,((((71:1.335474e-01,72:1.557716e-01):6.340514e-02,73:6.733331e-01):2.124599e-01,((40:1.661613e-01,(38:6.911280e-05,39:1.934174e-03):5.933449e-01):1.714725e-01,41:2.978846e-01):1.257148e-01):3.973847e-01,68:3.011306e-01):3.960212e-02):2.751500e-02):2.823300e-02):2.561008e-01):2.778949e-01,((49:4.174066e-01,50:1.406861e-01):3.104260e-01,(48:2.906996e-04,47:1.608365e-02):1.566915e+00):2.971244e-01):2.261399e-01,(2:4.403065e-01,3:2.941029e-01):1.768886e-01,1:4.707206e-01);
   tree gen.120000 = [&U] (((((53:1.997713e-01,52:4.449611e-02):3.924798e-01,(((((83:3.142751e-02,84:3.395202e-02):1.153724e-01,82:2.884965e-03):1.460721e-01,((80:3.869621e-02,81:1.696948e-02):7.959431e-02,85:1.810364e-01):3.000196e-02):2.095093e-01,79:3.582387e-01):5.550846e-02,((((74:3.688823e-03,45:4.131184e-02):1.107715e-01,(75:1.628998e-01,76:1.799882e-02):8.656052e-02):3.244486e-02,(42:9.537052e-02,(78:4.473432e-02,(44:4.050615e-04,43:7.679443e-04):6.893936e-02):1.108918e-01):6.599966e-02):7.430729e-02,(46:1.156169e-01,77:1.652868e-02):5.441649e-02):9.324583e-02):6.206558e-02):1.788310e-01,((((((34:4.173685e-03,((32:1.328043e-03,35:3.993370e-03):6.484744e-04,33:2.615537e-03):1.583639e-04):2.678711e-01,(27:1.779978e-01,((63:8.232096e-04,10:3.799826e-02):5.074928e-02,64:1.460739e-01):6.428991e-02):8.454230e-02):4.281007e-02,(((29:1.734089e-01,(55:7.462469e-03,56:1.305852e-03):8.927735e-02):3.325430e-02,((4:4.006744e-02,(36:3.358789e-02,((19:1.437895e-03,(54:2.601269e-02,(21:1.393176e-02,65:7.998518e-03):4.237206e-03):9.416617e-03):9.157854e-03,(20:2.073291e-03,22:2.699451e-02):3.396333e-03):4.651011e-03):4.745755e-03):2.193821e-01,(((24:5.541739e-05,23:1.459335e-03):5.902022e-04,(5:5.551571e-04,25:1.686511e-03):1.464057e-03):9.662661e-02,18:3.614043e-01):5.306662e-02):8.560711e-02):5.695349e-02,((66:4.684643e-02,((8:2.792292e-03,6:3.639671e-03):9.514745e-03,7:1.644789e-01):4.214293e-02):3.376645e-02,(57:3.272477e-03,9:1.616344e-04):1.875283e-01):1.625462e-01):1.094659e-01):2.781162e-02,((((86:3.617626e-01,(62:7.124885e-03,61:2.415336e-04):1.334653e-02):2.004201e-01,59:9.574275e-02):3.720135e-02,((((13:8.664546e-02,((16:1.197502e-04,(51:3.332480e-03,17:7.320057e-03):5.670714e-03):2.691261e-03,15:3.093954e-03):1.969493e-01):4.692403e-02,(28:7.234577e-02,60:1.722675e-02):2.059623e-01):2.882869e-02,58:4.789309e-02):2.624916e-02,14:2.400849e-01):2.060507e-02):2.007106e-02,((12:8.364429e-04,11:6.492527e-03):4.396835e-03,26:1.824350e-02):1.783034e-01):4.801382e-02):9.362877e-02,(90:2.489779e-01,((95:1.032859e-01,(((88:8.435208e-03,(89:1.704009e-02,87:8.246253e-02):4.588964e-02):2.937017e-01,(91:4.696186e-04,(93:3.258241e-03,92:9.021062e-03):1.661889e-03):3.189181e-02):6.441608e-02,94:1.766016e-01):9.063041e-02):8.593017e-02,((96:9.777150e-04,97:5.832988e-02):6.774823e-02,((101:1.295397e-02,98:6.800385e-03):3.050005e-02,(100:2.161611e-02,99:2.042063e-02):6.432950e-02):1.399557e-01):8.064609e-02):1.293443e-01):1.750843e-01):2.961515e-02,((31:1.419357e-01,(30:6.073698e-03,67:4.329299e-03):1.358371e-01):2.597250e-01,((((71:1.395069e-01,72:1.787482e-01):5.463553e-02,73:7.033805e-01):2.219408e-01,((40:2.076605e-01,(38:8.588025e-05,39:3.378493e-03):6.198229e-01):1.178514e-01,41:3.111777e-01):2.257748e-01):4.125637e-01,(((70:1.071189e-03,69:6.174951e-02):2.254967e-02,37:5.116744e-03):6.163631e-01,68:2.665050e-01):6.521672e-02):2.874286e-02):2.949289e-02):2.675293e-01):2.902959e-01,((49:4.360333e-01,50:1.469642e-01):3.242787e-01,(48:2.759101e-03,47:1.680138e-02):1.636838e+00):3.103835e-01):2.362314e-01,(2:4.599551e-01,3:6.155591e-01):1.847822e-01,1:3.990368e-01);
   tree gen.121000 = [&U] (((((53:1.991469e-01,52:5.775587e-02):4.070265e-01,(((((80:7.167568e-02,81:1.473950e-02):5.219398e-02,85:1.743008e-01):2.378348e-02,((83:2.600718e-02,84:3.384590e-02):1.150118e-01,82:1.206576e-02):8.475738e-02):2.088545e-01,79:3.542536e-01):9.103826e-02,((((74:6.069687e-03,45:4.118272e-02):1.104253e-01,(75:1.640366e-01,76:2.089181e-03):1.458022e-01):1.735031e-02,(42:9.507243e-02,(78:4.459450e-02,(44:3.314414e-03,43:7.655440e-04):8.851264e-02):1.105452e-01):6.516281e-02):1.152152e-01,(46:1.152555e-01,77:1.647702e-02):5.424640e-02):1.451845e-01):6.187159e-02):1.782721e-01,((((((34:4.160640e-03,(33:2.603136e-03,(32:1.819993e-03,35:3.980888e-03):8.756712e-05):1.580651e-04):2.683334e-01,(27:1.774414e-01,((63:8.675002e-04,10:3.787949e-02):5.059065e-02,64:1.456173e-01):2.644402e-02):1.211136e-01):3.907804e-02,(((29:1.728669e-01,(55:7.439144e-03,56:1.301771e-03):8.899830e-02):3.315036e-02,((4:3.994220e-02,(36:3.314369e-02,(((19:6.212646e-04,(21:1.215072e-02,(65:5.339657e-03,54:8.831108e-03):2.785439e-03):1.269314e-02):8.384422e-03,22:2.769090e-02):2.873461e-03,20:1.944303e-03):6.597467e-03):5.345633e-03):2.186964e-01,(((25:8.885031e-03,5:5.534219e-04):1.433124e-03,(23:1.097158e-04,24:1.326226e-03):1.925391e-03):1.135187e-01,18:3.602747e-01):7.337631e-02):6.722978e-02):3.807937e-02,((66:5.837867e-02,((8:3.516308e-03,6:3.628295e-03):9.485005e-03,7:1.639648e-01):4.201120e-02):2.475529e-02,(57:3.262248e-03,9:2.892804e-03):1.869422e-01):1.506486e-01):1.185645e-01):3.738138e-02,((((86:3.606319e-01,(62:1.272635e-02,61:2.407787e-04):7.398618e-03):1.997937e-01,59:9.544350e-02):3.708507e-02,((26:1.045877e-02,11:6.756118e-03):2.712976e-04,12:1.312281e-04):1.584217e-01):1.468084e-02,((((13:8.637464e-02,((16:3.282916e-04,(17:7.543204e-03,51:1.907561e-03):5.374245e-03):2.682849e-03,15:5.509912e-03):1.963337e-01):4.677737e-02,(28:5.012765e-02,60:1.717290e-02):2.053185e-01):4.064820e-02,58:5.392156e-02):1.307580e-02,14:2.130397e-01):2.443920e-02):4.786375e-02):7.830189e-02,((31:1.414921e-01,(30:6.054714e-03,67:4.315767e-03):1.354125e-01):2.589132e-01,(68:2.656720e-01,(((70:2.431725e-04,69:6.155650e-02):2.247919e-02,37:4.767932e-02):6.144366e-01,(((71:1.390709e-01,72:1.781895e-01):5.446476e-02,73:7.011820e-01):2.212471e-01,((40:1.768194e-01,(38:2.028220e-04,39:1.875603e-03):5.594736e-01):3.333767e-01,41:3.102050e-01):2.105436e-01):4.112742e-01):1.992587e-02):2.865302e-02):4.300061e-02):2.952259e-02,(90:2.550851e-01,((95:6.530482e-02,(((88:8.408843e-03,(89:1.499481e-03,87:8.220479e-02):2.981616e-02):1.823035e-01,((92:1.299549e-03,93:9.951125e-03):1.873178e-03,91:3.452258e-04):5.732109e-02):1.158487e-01,94:1.760496e-01):5.209017e-02):7.796134e-02,((96:1.960868e-02,97:5.814756e-02):8.402996e-02,((101:1.773848e-02,98:6.779130e-03):2.960745e-02,(100:1.838295e-02,99:4.605403e-03):4.851097e-02):1.395182e-01):8.056744e-02):1.373826e-01):1.240006e-01):2.666931e-01):2.893885e-01,((49:4.346704e-01,50:1.465048e-01):3.232651e-01,(48:2.750477e-03,47:1.674887e-02):1.631722e+00):3.094134e-01):2.154958e-01,(2:4.585174e-01,3:5.671168e-01):1.979456e-01,1:3.989655e-01);
   tree gen.122000 = [&U] (((((53:1.928992e-01,52:5.594393e-02):3.942571e-01,(((((80:6.942704e-02,81:1.427709e-02):4.739618e-02,85:1.688326e-01):5.276971e-02,((83:2.155425e-02,84:3.983893e-02):9.743848e-02,82:1.983388e-02):7.455214e-02):2.023022e-01,79:3.431398e-01):8.818217e-02,((((74:5.879266e-03,45:3.557685e-02):1.159344e-01,(75:1.588904e-01,76:2.805002e-02):1.412281e-01):1.680599e-02,(42:9.208977e-02,(78:4.319546e-02,(44:4.746499e-03,43:2.525758e-04):8.573578e-02):1.070771e-01):6.311850e-02):1.092842e-01,(46:1.116396e-01,77:8.217602e-03):1.447529e-02):1.406297e-01):5.993053e-02):1.726792e-01,((((((27:1.824928e-01,((63:2.578174e-02,10:2.340577e-02):5.707717e-02,64:7.778563e-02):9.386742e-02):1.036587e-01,(((29:1.674436e-01,(55:6.175397e-03,56:1.154314e-02):7.575190e-02):3.877168e-02,((36:3.210389e-02,(((19:3.521562e-03,((54:2.076831e-02,21:2.911738e-03):2.765964e-03,65:1.484747e-03):1.263974e-02):1.455390e-02,(22:2.682216e-02,20:1.883305e-03):2.565651e-03):1.712905e-03,4:3.868912e-02):3.675083e-03):2.118353e-01,(((25:9.314094e-03,(5:5.686646e-04,23:1.551886e-03):1.865333e-03):9.149001e-04,24:1.529216e-03):1.129438e-01,18:3.489720e-01):7.107431e-02):6.512062e-02):4.441062e-02,((66:5.654719e-02,((8:2.047232e-03,6:3.514466e-03):1.107262e-02,7:1.588208e-01):4.069321e-02):5.154972e-02,(57:6.116615e-04,9:2.802050e-03):1.193597e-01):1.542614e-01):1.170587e-01):3.877631e-02,((35:2.566259e-03,34:1.877799e-03):7.872500e-04,(33:2.601326e-03,32:1.787813e-03):8.457641e-05):2.474806e-01):3.620864e-02,(((((61:3.294217e-02,62:1.261890e-02):1.706550e-02,86:3.626457e-01):1.946464e-01,59:9.244920e-02):3.444321e-02,((12:4.908049e-04,11:6.378160e-03):5.758121e-04,26:1.044337e-02):1.495799e-01):1.387113e-02,((((13:8.366486e-02,(17:8.493987e-03,((16:3.179922e-04,15:5.337053e-03):4.574929e-03,51:1.907545e-03):2.467014e-03):1.901742e-01):4.530985e-02,14:1.985482e-01):2.541471e-02,(28:4.855503e-02,60:1.663415e-02):1.988771e-01):1.919909e-02,58:1.514958e-02):4.972337e-02):4.636215e-02):7.584537e-02,((31:1.370531e-01,(30:3.400978e-02,67:4.180371e-03):1.311643e-01):2.507905e-01,(68:4.883922e-01,(((70:2.060255e-04,69:3.082020e-02):2.177396e-02,37:1.368966e-02):5.951602e-01,(((71:1.019988e-01,72:1.725993e-01):8.674105e-02,73:6.791842e-01):1.820410e-01,((40:1.712722e-01,(38:2.424520e-03,39:1.816761e-03):5.419216e-01):2.227862e-01,41:1.921044e-01):2.039383e-01):3.983715e-01):8.571977e-02):2.775410e-02):4.165157e-02):2.859639e-02,(90:2.470824e-01,((94:1.705265e-01,(95:6.325605e-02,((88:8.145037e-03,(89:7.638801e-03,87:7.962582e-02):2.888076e-02):1.751144e-01,((93:9.638934e-03,92:1.093096e-03):1.980909e-03,91:2.037875e-03):6.103878e-02):1.122142e-01):5.045597e-02):7.551550e-02,((96:3.132985e-03,97:5.632333e-02):8.139374e-02,((101:1.718198e-02,98:4.669629e-04):2.867859e-02,(100:1.780623e-02,99:4.460921e-03):4.698907e-02):1.351412e-01):7.803984e-02):1.330726e-01):5.915826e-02):2.583263e-01):2.803097e-01,((49:4.210337e-01,50:1.419086e-01):3.131235e-01,(48:4.711111e-04,47:1.622342e-02):1.580531e+00):2.997063e-01):2.087352e-01,(2:4.441326e-01,3:4.966392e-01):2.003352e-01,1:3.762035e-01);
   tree gen.123000 = [&U] (((((53:1.428837e-01,52:5.540102e-02):3.845174e-01,(((((80:6.875329e-02,81:1.413854e-02):4.693623e-02,85:1.671942e-01):2.979580e-02,((83:2.134508e-02,84:3.945232e-02):9.649290e-02,82:2.474808e-02):7.170812e-02):2.003390e-01,79:3.398098e-01):8.732641e-02,((((74:5.822211e-03,45:2.615685e-02):1.299965e-01,(75:1.573484e-01,76:2.777781e-02):1.364973e-01):1.879082e-02,(42:6.864570e-02,(78:4.277628e-02,(44:4.700437e-03,43:5.387067e-04):1.396709e-02):2.055303e-01):7.968288e-02):7.946889e-02,(46:1.199344e-01,77:1.640368e-04):2.098906e-02):8.726819e-02):5.934893e-02):1.710035e-01,((((((27:1.807218e-01,((63:4.373218e-03,10:5.336810e-02):5.652327e-02,64:9.453894e-02):9.295649e-02):1.026528e-01,(((29:1.658187e-01,(55:2.322038e-03,56:1.501582e-03):7.501677e-02):3.839543e-02,(((((20:1.865029e-03,22:2.656187e-02):2.618403e-03,(19:7.341432e-03,((54:1.355968e-02,21:4.709223e-03):8.355229e-03,65:1.470339e-03):6.227240e-03):7.983247e-03):1.705706e-03,4:3.831366e-02):3.651862e-03,36:3.179234e-02):2.048760e-01,((24:3.241012e-03,(23:8.756326e-04,(25:9.088742e-03,5:5.885316e-04):1.540955e-03):3.474289e-04):1.175025e-01,18:3.455854e-01):7.038458e-02):8.355912e-02):1.027235e-02,((66:5.599843e-02,((8:1.678088e-03,6:1.501981e-04):1.250247e-02,7:1.572795e-01):4.029831e-02):5.104946e-02,(57:6.057257e-04,9:1.714786e-02):1.060670e-01):1.527644e-01):1.159227e-01):1.656017e-02,((35:2.521248e-03,(33:2.576082e-03,32:1.695747e-03):7.761628e-05):1.436557e-03,34:5.849882e-03):2.497090e-01):3.585725e-02,(((((61:3.350866e-03,62:6.477039e-03):4.888120e-02,86:3.591264e-01):1.185371e-01,59:8.441455e-02):3.410896e-02,(12:8.002671e-04,(11:6.316263e-03,26:1.076994e-02):2.155787e-04):1.521570e-01):1.373652e-02,((((13:8.285294e-02,(17:8.411558e-03,((16:3.149063e-04,15:5.755201e-03):2.332559e-03,51:2.202226e-03):2.273757e-03):1.883287e-01):5.375186e-02,14:1.966214e-01):2.516808e-02,(28:4.808383e-02,60:1.647272e-02):1.969472e-01):3.729273e-02,58:1.500257e-02):1.750838e-02):4.591223e-02):7.510934e-02,((31:1.807456e-01,(30:3.367973e-02,67:1.388302e-03):1.298914e-01):1.850033e-01,(((((71:1.300715e-01,72:1.709243e-01):8.589927e-02,73:6.725931e-01):1.554341e-01,((40:1.696101e-01,(38:2.400992e-03,39:3.315082e-04):5.366625e-01):2.206242e-01,41:1.762546e-01):2.019592e-01):3.888120e-01,((70:2.040262e-04,69:3.052111e-02):2.156266e-02,37:3.549387e-02):5.184823e-01):6.285050e-02,68:4.730972e-01):4.854328e-02):4.124737e-02):2.831888e-02,(90:2.446846e-01,(((94:2.281269e-01,95:7.518099e-02):3.371592e-03,((88:2.648296e-02,(89:7.564670e-03,87:7.170688e-02):2.322362e-02):1.829067e-01,(91:2.061508e-03,(93:1.873264e-03,92:2.388788e-04):2.460642e-04):6.179576e-02):1.204085e-01):7.411633e-02,((96:9.850845e-03,97:5.577675e-02):8.060386e-02,((101:1.701524e-02,98:1.101100e-04):2.840028e-02,(100:1.338932e-02,99:4.417630e-03):5.633783e-02):1.204494e-01):7.728251e-02):1.317980e-01):8.959628e-02):2.124692e-01):2.773638e-01,((49:4.169478e-01,50:1.555090e-01):3.100848e-01,(48:3.045260e-03,47:1.606598e-02):1.565193e+00):2.967979e-01):2.067096e-01,(2:4.398226e-01,3:4.918196e-01):1.983910e-01,1:3.725527e-01);
   tree gen.124000 = [&U] (((((53:1.410175e-01,52:5.467741e-02):3.794951e-01,(((((80:5.904519e-02,81:1.395387e-02):2.157067e-02,85:1.650104e-01):1.606976e-02,((83:2.106628e-02,84:3.893702e-02):9.523257e-02,82:2.442484e-02):8.953448e-02):1.977223e-01,79:3.353714e-01):3.326029e-02,((((74:4.611747e-03,45:2.581520e-02):1.282986e-01,(75:1.552932e-01,76:1.116839e-02):1.085795e-01):1.854539e-02,(42:6.774910e-02,(78:4.221756e-02,(44:4.639044e-03,43:1.089043e-03):1.454664e-02):2.028458e-01):1.113976e-01):4.471500e-02,(46:1.183679e-01,77:6.376103e-03):2.899111e-02):1.018511e-01):6.916939e-02):1.687700e-01,((((((27:1.783613e-01,((63:1.325966e-03,10:3.020145e-02):7.006769e-02,64:9.330413e-02):9.174236e-02):1.013120e-01,(((29:1.636529e-01,(55:1.102582e-04,56:1.481969e-03):8.304122e-02):2.483988e-02,((((20:1.921107e-03,4:3.781324e-02):1.248440e-03,((((21:6.575242e-03,65:2.439382e-02):2.395587e-03,54:1.292111e-02):6.401882e-03,22:2.500440e-02):7.953072e-03,19:1.399877e-03):3.235485e-03):2.595586e-03,36:3.137709e-02):2.022001e-01,((((23:6.971875e-04,25:2.397581e-03):1.759918e-03,24:3.198680e-03):2.290110e-04,5:5.808446e-04):1.128397e-01,18:3.410716e-01):6.946526e-02):8.246773e-02):2.249604e-02,((66:5.526702e-02,((8:2.672640e-04,6:1.482363e-04):1.233917e-02,7:1.552252e-01):3.977196e-02):5.038269e-02,(57:5.978141e-04,9:1.018095e-02):1.503409e-01):1.124389e-01):9.743489e-02):8.815123e-03,(34:5.287801e-03,((32:1.670082e-03,35:2.488317e-03):4.294372e-04,33:2.053801e-03):4.945538e-04):2.485371e-01):3.824253e-02,(((((61:1.224872e-02,62:6.392441e-03):1.280471e-02,86:3.544358e-01):1.169888e-01,59:8.331199e-02):3.366345e-02,((12:8.286710e-04,11:6.233765e-03):2.028766e-04,26:1.062927e-02):1.501696e-01):6.209852e-03,((14:1.940532e-01,((28:4.745579e-02,60:1.497873e-02):1.943748e-01,(13:8.177077e-02,(((16:1.461827e-03,15:5.680031e-03):2.302093e-03,17:8.384140e-03):2.270598e-03,51:2.269551e-03):1.858688e-01):5.304979e-02):2.561457e-02):3.684981e-02,58:5.462033e-02):1.727970e-02):4.756597e-02):7.488985e-02,((31:1.783848e-01,(30:1.685911e-03,67:1.383281e-03):1.281948e-01):1.825869e-01,(((((71:1.283726e-01,72:1.750916e-01):1.331979e-01,73:7.639896e-01):1.061542e-01,((40:1.673948e-01,(38:2.369632e-03,39:8.569792e-04):5.626067e-01):2.501431e-01,41:2.935828e-01):1.305252e-01):3.837336e-01,((70:1.209311e-04,69:3.012246e-02):2.128102e-02,37:8.845884e-02):5.117103e-01):6.202959e-02,68:4.669179e-01):1.714088e-02):4.276679e-02):2.918703e-02,(90:2.414887e-01,(((95:7.419903e-02,((88:8.064663e-03,(89:7.465866e-03,87:7.077029e-02):2.292029e-02):2.169531e-01,(91:1.962395e-03,(93:1.848797e-03,92:1.463677e-04):1.363047e-03):6.894977e-02):1.102726e-01):3.280658e-03,94:2.251472e-01):7.314827e-02,((96:3.089746e-02,97:3.041955e-02):1.316341e-01,((101:3.474587e-02,98:1.086718e-04):2.802934e-02,(100:1.321444e-02,99:4.359930e-03):5.560199e-02):1.188762e-01):4.560633e-02):1.709221e-01):8.842603e-02):2.096941e-01):2.737411e-01,((49:4.115020e-01,50:1.534778e-01):3.060347e-01,(48:2.277406e-03,47:5.408914e-03):1.544750e+00):2.929213e-01):2.246945e-01,(2:4.340779e-01,3:4.853958e-01):1.957998e-01,1:3.471114e-01);
   tree gen.125000 = [&U] (((((53:1.370188e-01,52:5.312700e-02):3.687342e-01,(((((80:5.737093e-02,81:1.183851e-02):2.095902e-02,85:1.465536e-01):3.549447e-02,((83:2.307577e-02,84:3.783293e-02):9.179663e-02,82:2.373226e-02):8.699567e-02):1.921157e-01,79:3.258617e-01):7.701694e-02,((77:1.001909e-02,(((74:4.480978e-03,45:2.508320e-02):1.246606e-01,(75:1.508898e-01,76:1.085170e-02):1.055007e-01):2.456759e-02,(42:6.582803e-02,(78:4.102046e-02,(44:3.877958e-04,43:1.244585e-03):1.650365e-02):1.970940e-01):1.082388e-01):4.344708e-02):2.787195e-02,46:1.150115e-01):9.538216e-02):6.737705e-02):1.266187e-01,((((((27:1.733038e-01,((63:1.288926e-02,10:2.934506e-02):6.808088e-02,64:9.065843e-02):8.914094e-02):9.843925e-02,((35:2.316945e-03,(32:9.271110e-04,34:5.320770e-04):1.096948e-03):1.349377e-03,33:1.835484e-03):2.325125e-01):2.317031e-02,(((29:1.590124e-01,(55:1.071317e-04,56:7.249065e-03):8.549584e-02):2.915867e-02,((4:3.674102e-02,(36:3.048738e-02,((20:1.866633e-03,22:2.255314e-02):2.872448e-03,(((21:1.615623e-02,65:1.352902e-02):2.373053e-03,54:1.115706e-02):2.405520e-03,19:1.497855e-03):8.316107e-03):4.748783e-03):7.854394e-03):2.009966e-01,((25:3.321257e-03,(23:7.064877e-04,(24:4.006356e-03,5:5.662860e-04):2.395986e-03):5.688231e-04):1.050112e-01,18:3.314003e-01):6.749553e-02):7.912159e-02):2.354429e-02,((66:8.469800e-02,((8:2.135063e-04,6:5.817678e-03):7.538047e-03,7:1.508237e-01):7.032245e-02):1.491202e-02,(57:1.176661e-02,9:9.892265e-03):1.460779e-01):1.092506e-01):1.031203e-01):3.715813e-02,(((((61:1.320307e-02,62:3.807198e-03):6.411428e-03,86:3.443855e-01):1.136716e-01,59:8.094962e-02):3.270890e-02,((14:1.794647e-01,((28:4.611015e-02,60:1.455400e-02):1.888631e-01,(13:9.064984e-02,((16:1.398988e-03,15:5.023578e-03):2.270439e-03,(17:8.146403e-03,51:7.637517e-03):2.069381e-03):1.656454e-01):5.154553e-02):3.129354e-02):2.062147e-02,58:3.098969e-02):4.425119e-02):2.333722e-02,((12:4.493477e-04,26:1.094105e-02):1.394964e-03,11:6.112791e-03):1.433729e-01):4.621721e-02):7.276630e-02,((31:1.733266e-01,(30:1.802257e-04,67:8.385653e-03):1.245598e-01):1.864672e-01,(((((71:1.247326e-01,72:1.701267e-01):1.294210e-01,((40:1.626482e-01,(38:6.306147e-03,39:8.326790e-04):5.466537e-01):2.430502e-01,41:3.136548e-01):9.976552e-02):1.376654e-01,73:7.423262e-01):3.680124e-01,((70:1.227941e-04,69:1.950576e-02):2.067758e-02,37:7.514864e-02):4.972004e-01):4.252957e-02,68:4.536782e-01):4.233999e-02):4.428422e-02):2.835941e-02,(90:2.346412e-01,((((88:6.060316e-04,(89:1.146081e-02,87:1.110384e-01):4.599724e-03):2.108012e-01,((91:1.864684e-03,93:3.412947e-03):1.978578e-03,92:7.735919e-03):6.463280e-02):1.071457e-01,(94:2.354432e-01,95:7.209507e-02):3.315476e-03):7.207058e-02,((96:9.467111e-03,97:2.955698e-02):1.108083e-01,((101:3.376063e-02,98:1.375000e-03):2.723455e-02,(100:1.283973e-02,99:4.236301e-03):4.973783e-02):1.346541e-01):7.462018e-02):8.622742e-02):1.112412e-01):2.037481e-01):2.659790e-01,((49:3.998335e-01,50:1.491259e-01):2.973569e-01,(48:2.110061e-03,47:1.043234e-02):1.431555e+00):3.016522e-01):2.255888e-01,(2:4.217693e-01,3:4.716321e-01):9.401518e-02,1:3.372688e-01);
   tree gen.126000 = [&U] (((((53:1.390970e-01,52:5.393277e-02):3.743268e-01,(((((80:5.824107e-02,81:5.653654e-03):3.189760e-02,85:1.487764e-01):2.527517e-02,((83:2.342576e-02,84:3.840674e-02):9.318890e-02,82:1.302779e-02):6.458633e-02):2.237188e-01,79:3.308041e-01):7.818505e-02,((77:1.017105e-02,(((74:3.698992e-03,45:2.546363e-02):1.265513e-01,(75:1.090099e-01,76:1.101629e-02):1.071008e-01):2.494021e-02,(42:6.682644e-02,(78:4.164261e-02,(44:2.664059e-04,43:1.263461e-03):1.750046e-02):2.000833e-01):1.049303e-01):9.435959e-02):2.829468e-02,46:1.167559e-01):9.682881e-02):6.839895e-02):1.271676e-01,((((((27:1.759323e-01,((63:1.308475e-02,10:4.507841e-02):4.847222e-02,64:1.024172e-01):7.497569e-02):9.993227e-02,(((35:2.143555e-03,34:5.226617e-03):8.539701e-04,33:4.084121e-04):3.998993e-03,32:9.411724e-04):2.430401e-01):2.352173e-02,(((29:1.735287e-01,(55:3.696977e-04,56:6.887800e-03):8.679255e-02):8.331295e-03,(((4:3.642108e-02,36:3.094978e-02):2.412065e-03,(20:1.926138e-03,(19:4.761503e-03,((65:7.041020e-03,(54:5.056616e-03,21:1.579148e-02):6.894750e-03):1.226754e-02,22:2.238278e-02):3.097289e-03):3.062898e-03):7.355021e-03):2.040451e-01,((24:4.197287e-03,(25:3.371630e-03,(5:6.752685e-04,23:1.597184e-03):6.200418e-04):5.264325e-04):1.115096e-01,18:3.364266e-01):6.851923e-02):6.172428e-02):2.414417e-02,((66:8.598260e-02,((8:3.179410e-03,6:3.892968e-03):6.459670e-03,7:1.531113e-01):7.957823e-02):3.640916e-02,(57:1.194507e-02,9:7.097639e-03):1.482934e-01):1.109076e-01):8.598381e-02):3.691792e-02,((((14:1.821866e-01,((28:4.517394e-02,60:6.909006e-03):1.917276e-01,(13:9.202472e-02,(17:8.269958e-03,(51:7.753355e-03,(16:3.468577e-03,15:5.099770e-03):4.906570e-04):9.503281e-04):1.681577e-01):5.232732e-02):3.176817e-02):2.133253e-02,58:3.145971e-02):4.573632e-02,(26:1.157015e-02,(11:6.466790e-03,12:4.561629e-04):1.176730e-03):1.419249e-01):1.670040e-02,(((61:4.147826e-04,62:4.440987e-03):4.426081e-03,86:2.497924e-01):1.153956e-01,59:8.577987e-02):9.168726e-03):4.670049e-02):7.386994e-02,((31:1.759554e-01,(30:1.829591e-04,67:8.512837e-03):1.264490e-01):1.892953e-01,(((((40:1.651150e-01,(38:6.401792e-03,39:8.453082e-04):5.549447e-01):2.467365e-01,41:3.184120e-01):1.012786e-01,((71:1.241913e-01,72:1.727070e-01):1.354661e-01,73:7.535849e-01):1.323362e-01):3.735940e-01,(69:1.980160e-02,(70:2.775964e-04,37:5.568676e-02):7.742016e-03):5.047414e-01):4.317461e-02,68:4.124518e-01):5.624771e-02):5.688686e-02):2.056064e-02,(90:2.381999e-01,(((((88:7.559721e-04,(89:1.339005e-02,87:1.127225e-01):2.316834e-02):1.944154e-01,((91:4.080336e-03,93:4.248270e-03):4.066023e-04,92:7.853248e-03):6.243342e-02):1.010701e-01,94:2.440800e-01):9.970222e-03,95:7.318852e-02):7.316367e-02,((96:1.183706e-02,97:3.000527e-02):1.498039e-01,((101:3.427267e-02,(100:1.120682e-02,99:5.275560e-03):5.049220e-02):1.350144e-02,98:1.216028e-02):8.068119e-02):7.575193e-02):1.077795e-01):6.705800e-02):2.068383e-01):2.608839e-01,((49:4.058978e-01,50:1.513877e-01):3.018669e-01,(48:2.142064e-03,47:1.059056e-02):1.671505e+00):3.062273e-01):2.290102e-01,(2:4.281663e-01,3:4.787853e-01):8.464658e-02,1:3.832806e-01);
[truncated: 15,457,081 more chars]
