# Supplementary material for: Genus level molecular phylogeny of Aegisthidae Gisbrecht, 1893 (Copepoda: Harpacticoida) reveals morphological adaptations to deep-sea and plagic habitats
Source: BMC Evol Biol. 2020 Mar 14;20:36. doi: 10.1186/s12862-020-1594-x (PMC7071595; doi:10.1186/s12862-020-1594-x)
Supplement: Supplementary file 3 — Additional file 3. MrBayes Job2. [file 12862_2020_1594_MOESM3_ESM.zip › Job2_supplementary_info/18S_28S_COI_codon_renamed_modified.nex.run2.p]

[ID: 1454342174]
Gen	LnL	LnPr	TL{all}	r(A<->C){1}	r(A<->G){1}	r(A<->T){1}	r(C<->G){1}	r(C<->T){1}	r(G<->T){1}	gtrsubmodel{1}	k_revmat{1}	r(A<->C){2,3}	r(A<->G){2,3}	r(A<->T){2,3}	r(C<->G){2,3}	r(C<->T){2,3}	r(G<->T){2,3}	omega(1){1}	omega(2){1}	omega(3){1}	pi(1){1}	pi(2){1}	pi(3){1}	pi(AAA){1}	pi(AAC){1}	pi(AAG){1}	pi(AAT){1}	pi(ACA){1}	pi(ACC){1}	pi(ACG){1}	pi(ACT){1}	pi(AGA){1}	pi(AGC){1}	pi(AGG){1}	pi(AGT){1}	pi(ATA){1}	pi(ATC){1}	pi(ATG){1}	pi(ATT){1}	pi(CAA){1}	pi(CAC){1}	pi(CAG){1}	pi(CAT){1}	pi(CCA){1}	pi(CCC){1}	pi(CCG){1}	pi(CCT){1}	pi(CGA){1}	pi(CGC){1}
0	-7.028888e+04	3.405177e+02	3.980000e+00	1.666667e-01	1.666667e-01	1.666667e-01	1.666667e-01	1.666667e-01	1.666667e-01	0	1	1.666667e-01	1.666667e-01	1.666667e-01	1.666667e-01	1.666667e-01	1.666667e-01	1.000000e-01	1.000000e+00	3.000000e+00	5.651679e-01	3.664237e-01	6.840836e-02	1.612903e-02	1.612903e-02	1.612903e-02	1.612903e-02	1.612903e-02	1.612903e-02	1.612903e-02	1.612903e-02	1.612903e-02	1.612903e-02	1.612903e-02	1.612903e-02	1.612903e-02	1.612903e-02	1.612903e-02	1.612903e-02	1.612903e-02	1.612903e-02	1.612903e-02	1.612903e-02	1.612903e-02	1.612903e-02	1.612903e-02	1.612903e-02	1.612903e-02	1.612903e-02
1000	-4.930421e+04	-5.260818e+01	2.894861e+01	1.411446e-01	1.806450e-01	1.806450e-01	1.411446e-01	2.152761e-01	1.411446e-01	95	3	1.707631e-01	1.949475e-01	1.751976e-01	1.461246e-01	1.710686e-01	1.418986e-01	6.196326e-02	9.576971e-01	2.959839e+00	5.988058e-01	1.741390e-01	2.270552e-01	1.573720e-02	1.739089e-02	1.562052e-02	2.277775e-02	1.442850e-02	1.539044e-02	2.261515e-02	1.585380e-02	1.152480e-02	1.574879e-02	1.624979e-02	1.605120e-02	1.574226e-02	1.487804e-02	2.103071e-02	1.298639e-02	1.588777e-02	1.044552e-02	1.389147e-02	1.463434e-02	1.698297e-02	1.772546e-02	1.184390e-02	1.777442e-02	1.422752e-02	1.333797e-02
2000	-4.289513e+04	1.006230e+02	1.354322e+01	9.803518e-02	2.357294e-01	2.218601e-01	1.112576e-01	2.218601e-01	1.112576e-01	190	4	9.759468e-02	1.745508e-01	1.788649e-01	6.446133e-02	3.690470e-01	1.154813e-01	8.464548e-02	8.076792e-01	2.880219e+00	7.342403e-01	2.584647e-01	7.294953e-03	1.299026e-02	2.117082e-02	1.429416e-02	1.918910e-02	2.315259e-02	1.896793e-02	1.307261e-02	1.326196e-02	1.188892e-02	1.555116e-02	1.489076e-02	1.355394e-02	1.744151e-02	1.299701e-02	1.489653e-02	1.431661e-02	1.536446e-02	1.387888e-02	2.081957e-02	1.353923e-02	1.703869e-02	1.316176e-02	1.460047e-02	1.276650e-02	1.566559e-02	1.477083e-02
3000	-3.892651e+04	1.211370e+02	1.221483e+01	1.013953e-01	2.720410e-01	2.057097e-01	1.075722e-01	2.057097e-01	1.075722e-01	190	4	9.195726e-02	2.004552e-01	1.489907e-01	5.689427e-02	4.193899e-01	8.231277e-02	7.335718e-02	7.923310e-01	2.847810e+00	6.973836e-01	2.999913e-01	2.625080e-03	1.167729e-02	1.897077e-02	1.620708e-02	1.487872e-02	2.905231e-02	1.570415e-02	1.247245e-02	1.685984e-02	1.594449e-02	1.680796e-02	1.523019e-02	1.122678e-02	1.820460e-02	9.836353e-03	1.579713e-02	1.375671e-02	1.562975e-02	1.465328e-02	1.984974e-02	1.285878e-02	1.733847e-02	1.221338e-02	1.006602e-02	1.015544e-02	1.224042e-02	1.843500e-02
4000	-3.718807e+04	1.149444e+02	1.261316e+01	1.023655e-01	2.532139e-01	2.160439e-01	1.099673e-01	2.160439e-01	1.023655e-01	187	4	7.285326e-02	2.161375e-01	1.434949e-01	5.689427e-02	4.236004e-01	8.701978e-02	7.335718e-02	7.042318e-01	2.701361e+00	8.067383e-01	1.920224e-01	1.239349e-03	1.327860e-02	1.845401e-02	1.648041e-02	1.519428e-02	2.916769e-02	1.459636e-02	1.163749e-02	1.916675e-02	1.718236e-02	1.523388e-02	1.330863e-02	1.200641e-02	1.855706e-02	1.107653e-02	1.512377e-02	1.581827e-02	1.887504e-02	1.678972e-02	1.742786e-02	1.317414e-02	1.446894e-02	1.254193e-02	1.034955e-02	1.080417e-02	1.502881e-02	1.754694e-02
5000	-3.514956e+04	9.508509e+01	1.390056e+01	1.045107e-01	2.893826e-01	1.865406e-01	1.045107e-01	2.105448e-01	1.045107e-01	138	4	7.895625e-02	1.911735e-01	1.374948e-01	7.217296e-02	4.371462e-01	8.305624e-02	4.942595e-02	5.564553e-01	2.742941e+00	6.216231e-01	3.609970e-01	1.737988e-02	1.844939e-02	1.468620e-02	6.110292e-03	1.588737e-02	1.668900e-02	1.110598e-02	1.802127e-02	1.371903e-02	1.188323e-02	1.259543e-02	1.140748e-02	1.425206e-02	1.774505e-02	1.395286e-02	1.055195e-02	1.937076e-02	2.080382e-02	1.875052e-02	1.723544e-02	3.220133e-02	1.443359e-02	2.519575e-02	9.739034e-03	1.281377e-02	1.933278e-02	1.024346e-02
6000	-3.435875e+04	1.074961e+02	1.315653e+01	9.830484e-02	2.893826e-01	1.865406e-01	1.169224e-01	2.105448e-01	9.830484e-02	197	5	7.895625e-02	1.911735e-01	1.374948e-01	6.627604e-02	4.371462e-01	8.895317e-02	4.942595e-02	4.417074e-01	2.744639e+00	6.519100e-01	3.409899e-01	7.100045e-03	1.893519e-02	1.422266e-02	4.559523e-03	1.231305e-02	1.814425e-02	1.106647e-02	1.538102e-02	9.946256e-03	1.104966e-02	1.525956e-02	1.135745e-02	1.344563e-02	1.711777e-02	1.486349e-02	1.211292e-02	1.887742e-02	2.077242e-02	1.491985e-02	1.817345e-02	3.422330e-02	1.456815e-02	2.478347e-02	8.603472e-03	1.342456e-02	1.614160e-02	1.139248e-02
7000	-3.393493e+04	1.053553e+02	1.334555e+01	8.486792e-02	2.939229e-01	1.956083e-01	1.222951e-01	1.956083e-01	1.076975e-01	191	5	8.299326e-02	1.969647e-01	1.301187e-01	6.972575e-02	4.381243e-01	8.207318e-02	4.942595e-02	3.831104e-01	2.790346e+00	6.439388e-01	3.528756e-01	3.185571e-03	1.564175e-02	1.402823e-02	3.307007e-03	1.402791e-02	2.044082e-02	9.248208e-03	1.032718e-02	1.147442e-02	1.167973e-02	1.697011e-02	1.141007e-02	1.372749e-02	1.672130e-02	1.363936e-02	1.075260e-02	2.146290e-02	2.210421e-02	1.275577e-02	1.715114e-02	4.027473e-02	1.353811e-02	2.814547e-02	1.032290e-02	1.338809e-02	1.623683e-02	1.082233e-02
8000	-3.349428e+04	9.228349e+01	1.415855e+01	9.152736e-02	2.833481e-01	1.931822e-01	1.193801e-01	1.931822e-01	1.193801e-01	190	4	9.806111e-02	1.721443e-01	1.157777e-01	7.594226e-02	4.510252e-01	8.704940e-02	1.616213e-02	2.512393e-01	2.819937e+00	6.161023e-01	3.801968e-01	3.700925e-03	1.937621e-02	1.039411e-02	2.067263e-03	1.614532e-02	2.223688e-02	8.010992e-03	8.001263e-03	1.281193e-02	1.347012e-02	1.454899e-02	8.879311e-03	1.729545e-02	1.962601e-02	1.231006e-02	1.120885e-02	2.665431e-02	1.986030e-02	1.145652e-02	1.665769e-02	3.602145e-02	1.265557e-02	2.145418e-02	1.457264e-02	1.438030e-02	1.385939e-02	9.147802e-03
9000	-3.331200e+04	8.039631e+01	1.501971e+01	9.637587e-02	2.993726e-01	1.879207e-01	1.142051e-01	1.879207e-01	1.142051e-01	190	4	8.831119e-02	1.872524e-01	1.271200e-01	8.106649e-02	4.371443e-01	7.910565e-02	2.356272e-02	2.184031e-01	2.881981e+00	6.418902e-01	3.565004e-01	1.609435e-03	1.553366e-02	1.140330e-02	2.369523e-03	1.496144e-02	1.965097e-02	9.348904e-03	8.805367e-03	1.397805e-02	1.569489e-02	1.389109e-02	9.754780e-03	1.862282e-02	2.340378e-02	1.309681e-02	9.202739e-03	2.240965e-02	2.099255e-02	1.138195e-02	1.452926e-02	3.607649e-02	1.149867e-02	2.087086e-02	1.285065e-02	1.635057e-02	1.420877e-02	1.135224e-02
10000	-3.309217e+04	6.844492e+01	1.606355e+01	9.637587e-02	2.993726e-01	1.879207e-01	1.207433e-01	1.879207e-01	1.076668e-01	191	5	7.898844e-02	1.872524e-01	1.299993e-01	8.340443e-02	4.371443e-01	8.321110e-02	2.356272e-02	2.195783e-01	2.900689e+00	6.768199e-01	3.210824e-01	2.097761e-03	1.553366e-02	1.328327e-02	5.503776e-04	1.496144e-02	1.965097e-02	9.021444e-03	8.805367e-03	1.397805e-02	1.569489e-02	1.389109e-02	9.754780e-03	1.855609e-02	2.340378e-02	1.309681e-02	9.202739e-03	2.240965e-02	2.099255e-02	1.138195e-02	1.382587e-02	3.607649e-02	1.262771e-02	2.087086e-02	1.285065e-02	1.635057e-02	1.420877e-02	1.050716e-02
11000	-3.274037e+04	6.623030e+01	1.611602e+01	7.703330e-02	3.070231e-01	1.873169e-01	1.206549e-01	1.873169e-01	1.206549e-01	190	4	8.491173e-02	1.912623e-01	1.200661e-01	8.340443e-02	4.371443e-01	8.321110e-02	2.356272e-02	2.304792e-01	3.014360e+00	6.137263e-01	3.854744e-01	7.993229e-04	1.544237e-02	1.308273e-02	7.850938e-04	1.610656e-02	1.933487e-02	1.165726e-02	1.001971e-02	1.399309e-02	1.691629e-02	1.417442e-02	1.193585e-02	1.567464e-02	2.334507e-02	1.122647e-02	9.502998e-03	2.276201e-02	2.198875e-02	9.853831e-03	1.536606e-02	3.296189e-02	1.537490e-02	2.121942e-02	1.085320e-02	1.746793e-02	1.634611e-02	9.666503e-03
12000	-3.258377e+04	7.104817e+01	1.572776e+01	6.806031e-02	3.123588e-01	1.873535e-01	1.224369e-01	1.873535e-01	1.224369e-01	190	4	8.070930e-02	1.975955e-01	1.179353e-01	8.340443e-02	4.371443e-01	8.321110e-02	2.356272e-02	2.304792e-01	3.107338e+00	6.574003e-01	3.411219e-01	1.477843e-03	1.292891e-02	1.211893e-02	3.678648e-04	1.880039e-02	2.013919e-02	9.629946e-03	1.083341e-02	1.216613e-02	1.669583e-02	1.295846e-02	1.039345e-02	1.616747e-02	2.611183e-02	9.293297e-03	8.275621e-03	2.613058e-02	2.175801e-02	8.869689e-03	1.494787e-02	3.265831e-02	1.529578e-02	1.724756e-02	9.848582e-03	1.603739e-02	1.431875e-02	1.199797e-02
13000	-3.251967e+04	6.078965e+01	1.655290e+01	7.936148e-02	3.138656e-01	1.863801e-01	1.170063e-01	1.863801e-01	1.170063e-01	190	4	7.849481e-02	1.750893e-01	1.145962e-01	8.819560e-02	4.393588e-01	1.042653e-01	2.224697e-02	2.257452e-01	3.122167e+00	6.042283e-01	3.940213e-01	1.750396e-03	1.106551e-02	1.250117e-02	3.177781e-04	1.578672e-02	1.852763e-02	1.063249e-02	1.020992e-02	1.252461e-02	1.400510e-02	1.268138e-02	9.703844e-03	1.322440e-02	2.626198e-02	9.743459e-03	1.026148e-02	2.797450e-02	1.678278e-02	9.935116e-03	1.236416e-02	2.845819e-02	1.531303e-02	1.812896e-02	8.256597e-03	1.982486e-02	1.267305e-02	1.003440e-02
14000	-3.247453e+04	6.394897e+01	1.629076e+01	7.382912e-02	3.155726e-01	1.801997e-01	1.250995e-01	1.801997e-01	1.250995e-01	190	4	7.147841e-02	1.778903e-01	1.152529e-01	9.362226e-02	4.446871e-01	9.706901e-02	2.179168e-02	2.126623e-01	3.186797e+00	5.927705e-01	4.067060e-01	5.235007e-04	1.106551e-02	1.250117e-02	6.277627e-04	1.578672e-02	1.852763e-02	1.490745e-02	1.020992e-02	1.252461e-02	1.400510e-02	1.268138e-02	9.703844e-03	1.322440e-02	2.626198e-02	9.743459e-03	1.026148e-02	2.797450e-02	1.647279e-02	9.935116e-03	1.236416e-02	2.845819e-02	1.531303e-02	1.928212e-02	8.256597e-03	1.982486e-02	1.267305e-02	1.003440e-02
15000	-3.236806e+04	5.928639e+01	1.667982e+01	6.908922e-02	3.127405e-01	1.926701e-01	1.164150e-01	1.926701e-01	1.164150e-01	190	4	7.796522e-02	1.760423e-01	1.116235e-01	6.991901e-02	4.547325e-01	1.097173e-01	2.179168e-02	2.149565e-01	3.120250e+00	6.390317e-01	3.586846e-01	2.283648e-03	1.106551e-02	1.250117e-02	6.277627e-04	1.578672e-02	1.852763e-02	1.490745e-02	1.020992e-02	1.252461e-02	1.387956e-02	1.268138e-02	9.703844e-03	1.322440e-02	2.626198e-02	9.743459e-03	1.026148e-02	2.797450e-02	1.647279e-02	9.935116e-03	1.236416e-02	2.845819e-02	1.531303e-02	1.940766e-02	8.256597e-03	1.881429e-02	1.267305e-02	1.003440e-02
16000	-3.232779e+04	5.266197e+01	1.724406e+01	8.505117e-02	3.049403e-01	1.838872e-01	1.211171e-01	1.838872e-01	1.211171e-01	190	4	6.236593e-02	1.641777e-01	1.190243e-01	7.676978e-02	4.766434e-01	1.010189e-01	2.418614e-02	2.156182e-01	3.093273e+00	6.255125e-01	3.718799e-01	2.607633e-03	9.967632e-03	8.786550e-03	1.009953e-03	1.367274e-02	1.604066e-02	1.340980e-02	1.094010e-02	1.079251e-02	1.554679e-02	1.296020e-02	1.230485e-02	1.240835e-02	2.632710e-02	9.726819e-03	1.174963e-02	2.783987e-02	1.610090e-02	8.360384e-03	9.431475e-03	2.568887e-02	1.381808e-02	1.977245e-02	9.590502e-03	2.188420e-02	1.429846e-02	9.942331e-03
17000	-3.223046e+04	5.000349e+01	1.746261e+01	1.000271e-01	3.163137e-01	1.889031e-01	1.058259e-01	1.889031e-01	1.000271e-01	187	4	7.467952e-02	1.641777e-01	1.150633e-01	6.939867e-02	4.785433e-01	9.813745e-02	2.418614e-02	2.147140e-01	3.058058e+00	6.741719e-01	3.239333e-01	1.894794e-03	1.079480e-02	8.411290e-03	1.084178e-03	1.139519e-02	2.128948e-02	1.210224e-02	1.192072e-02	9.789940e-03	1.513985e-02	1.254059e-02	1.100243e-02	1.286356e-02	2.215140e-02	8.061460e-03	8.441874e-03	3.152329e-02	1.986128e-02	1.024778e-02	6.699101e-03	2.082644e-02	1.018322e-02	1.854990e-02	9.440642e-03	2.179067e-02	1.235762e-02	7.322722e-03
18000	-3.220927e+04	3.168751e+01	1.910203e+01	1.079905e-01	3.164937e-01	1.611156e-01	1.079905e-01	1.984192e-01	1.079905e-01	138	4	7.994383e-02	1.641777e-01	1.097990e-01	6.939867e-02	4.785433e-01	9.813745e-02	2.085596e-02	2.066508e-01	3.091133e+00	5.653071e-01	4.345930e-01	9.999000e-05	1.079480e-02	8.411290e-03	1.084178e-03	1.139519e-02	2.128948e-02	1.210224e-02	1.192072e-02	9.789940e-03	1.513985e-02	1.255944e-02	1.100243e-02	1.286356e-02	2.215140e-02	8.272404e-03	8.441874e-03	3.152329e-02	1.986128e-02	1.024778e-02	6.699101e-03	2.109751e-02	1.018322e-02	1.854990e-02	1.016273e-02	2.179067e-02	1.235762e-02	7.322722e-03
19000	-3.219933e+04	4.045049e+01	1.827887e+01	1.073373e-01	3.047969e-01	1.719420e-01	1.073373e-01	2.012493e-01	1.073373e-01	138	4	8.289931e-02	1.641777e-01	1.135358e-01	6.449103e-02	4.797141e-01	9.518196e-02	2.085596e-02	1.959265e-01	3.155015e+00	6.046806e-01	3.952194e-01	9.999000e-05	1.079480e-02	6.971902e-03	1.084178e-03	1.139519e-02	2.094681e-02	1.432763e-02	1.192072e-02	9.789940e-03	1.513985e-02	1.255944e-02	1.079086e-02	1.320623e-02	2.215140e-02	8.272404e-03	8.441874e-03	3.152329e-02	1.986128e-02	1.024778e-02	6.699101e-03	2.109751e-02	1.018322e-02	1.854990e-02	7.937338e-03	2.179067e-02	1.235762e-02	7.322722e-03
20000	-3.218796e+04	4.224921e+01	1.811199e+01	1.050165e-01	3.093002e-01	1.688405e-01	1.050165e-01	2.068097e-01	1.050165e-01	138	4	8.669448e-02	1.713172e-01	1.050739e-01	8.144782e-02	4.610024e-01	9.446418e-02	2.044095e-02	1.940694e-01	3.159508e+00	5.728464e-01	4.270536e-01	9.999000e-05	1.045651e-02	5.430998e-03	5.999392e-04	1.059000e-02	2.094408e-02	1.390625e-02	1.026414e-02	1.068265e-02	1.430573e-02	1.432970e-02	9.857638e-03	1.312557e-02	2.452085e-02	6.933190e-03	9.340557e-03	3.070650e-02	2.234980e-02	1.018732e-02	6.026699e-03	2.635204e-02	1.030506e-02	1.564468e-02	8.583279e-03	2.212395e-02	1.320870e-02	5.645620e-03
21000	-3.218040e+04	4.535427e+01	1.796358e+01	1.108219e-01	3.045066e-01	1.604367e-01	1.108219e-01	1.966073e-01	1.168057e-01	142	5	7.034465e-02	1.775885e-01	1.156005e-01	8.493982e-02	4.610024e-01	9.052409e-02	2.044095e-02	1.966729e-01	3.181948e+00	5.607918e-01	4.374216e-01	1.786575e-03	9.645002e-03	6.424460e-03	8.243964e-04	1.118997e-02	2.576047e-02	1.020171e-02	8.424117e-03	8.840344e-03	1.492160e-02	1.669543e-02	8.961360e-03	1.382229e-02	3.068700e-02	6.987613e-03	9.534703e-03	3.123141e-02	2.096834e-02	1.005098e-02	6.155231e-03	2.388759e-02	8.591343e-03	1.325284e-02	8.927330e-03	1.683425e-02	1.626935e-02	4.278814e-03
22000	-3.218701e+04	4.233877e+01	1.810615e+01	1.158730e-01	2.723200e-01	1.604577e-01	1.158730e-01	2.196034e-01	1.158730e-01	138	4	7.530454e-02	1.785980e-01	1.117398e-01	7.406649e-02	4.610024e-01	9.928877e-02	1.842020e-02	1.853231e-01	3.310613e+00	5.963616e-01	4.026249e-01	1.013481e-03	9.645002e-03	6.424460e-03	8.243964e-04	1.118997e-02	2.576047e-02	1.020171e-02	7.817560e-03	8.840344e-03	1.492160e-02	1.669543e-02	8.961360e-03	1.382229e-02	3.068700e-02	7.594170e-03	9.534703e-03	3.123141e-02	2.096834e-02	1.005098e-02	6.155231e-03	2.388759e-02	8.591343e-03	1.325284e-02	8.927330e-03	1.683425e-02	1.626935e-02	4.278814e-03
23000	-3.216449e+04	4.365877e+01	1.797455e+01	1.116160e-01	2.850817e-01	1.646555e-01	1.116160e-01	2.154149e-01	1.116160e-01	138	4	7.014422e-02	1.707370e-01	1.110242e-01	7.478200e-02	4.692227e-01	1.040898e-01	1.842020e-02	1.853231e-01	3.385282e+00	5.969974e-01	4.027689e-01	2.337614e-04	9.645002e-03	6.893915e-03	8.243964e-04	1.118997e-02	2.576047e-02	1.020171e-02	7.817560e-03	8.840344e-03	1.492160e-02	1.616848e-02	8.961360e-03	1.382229e-02	3.068700e-02	7.594170e-03	9.534703e-03	3.123141e-02	2.252904e-02	1.005098e-02	6.155231e-03	2.388759e-02	8.591343e-03	1.352864e-02	7.675987e-03	1.683425e-02	1.626935e-02	4.278814e-03
24000	-3.216117e+04	4.502454e+01	1.785537e+01	1.129723e-01	2.879751e-01	1.591221e-01	1.129723e-01	2.139860e-01	1.129723e-01	138	4	7.923630e-02	1.891386e-01	1.139130e-01	6.568992e-02	4.508211e-01	1.012011e-01	2.346295e-02	2.045720e-01	3.356139e+00	6.273578e-01	3.724356e-01	2.065796e-04	5.583526e-03	7.805060e-03	7.177482e-04	1.114585e-02	2.786164e-02	1.053020e-02	8.197119e-03	9.015293e-03	1.517917e-02	1.382756e-02	8.719966e-03	1.279593e-02	3.468802e-02	7.374678e-03	1.004571e-02	3.207244e-02	2.259383e-02	1.121849e-02	6.921626e-03	2.199891e-02	8.458922e-03	1.288312e-02	6.683254e-03	1.639476e-02	2.067993e-02	2.618026e-03
25000	-3.216122e+04	4.704469e+01	1.767573e+01	1.107308e-01	3.168060e-01	1.432617e-01	1.107308e-01	2.077398e-01	1.107308e-01	138	4	7.923630e-02	1.891386e-01	1.139130e-01	6.568992e-02	4.478724e-01	1.041499e-01	2.625125e-02	2.195862e-01	3.301897e+00	7.128687e-01	2.860535e-01	1.077771e-03	4.751521e-03	6.650365e-03	9.160810e-04	9.752685e-03	2.529058e-02	9.340969e-03	1.196049e-02	7.614603e-03	1.543779e-02	1.588659e-02	9.326811e-03	1.474525e-02	3.316437e-02	6.489146e-03	9.501840e-03	3.317359e-02	1.774165e-02	1.205985e-02	7.500447e-03	2.231783e-02	7.880992e-03	1.649051e-02	7.411095e-03	1.609397e-02	2.158419e-02	2.293934e-03
26000	-3.215264e+04	3.535971e+01	1.886409e+01	1.018539e-01	3.071886e-01	1.511652e-01	1.193212e-01	2.186172e-01	1.018539e-01	197	5	8.463245e-02	2.112579e-01	1.173159e-01	6.769009e-02	4.278143e-01	9.128933e-02	2.625125e-02	2.228758e-01	3.282279e+00	6.796333e-01	3.202667e-01	9.999000e-05	4.133676e-03	7.344815e-03	8.357730e-04	1.146704e-02	2.423805e-02	9.770453e-03	9.624543e-03	7.613944e-03	1.436956e-02	1.530789e-02	1.203695e-02	1.472939e-02	3.090362e-02	5.800547e-03	1.153846e-02	3.544181e-02	1.726245e-02	1.285963e-02	8.141426e-03	2.708557e-02	7.125292e-03	1.564192e-02	7.841320e-03	1.713873e-02	2.167469e-02	2.116826e-03
27000	-3.212466e+04	4.485659e+01	1.781623e+01	9.540057e-02	2.949007e-01	1.714327e-01	1.714327e-01	1.714327e-01	9.540057e-02	168	3	7.467548e-02	1.774023e-01	1.033911e-01	7.743318e-02	4.751921e-01	9.190582e-02	2.163549e-02	1.883624e-01	3.138273e+00	7.175789e-01	2.787601e-01	3.660985e-03	2.661254e-03	1.141684e-02	1.136736e-02	1.345638e-02	2.957130e-02	1.742699e-02	5.981690e-03	2.141977e-02	1.649980e-02	5.366185e-03	1.355355e-02	1.526620e-02	2.838328e-02	9.884143e-03	1.360262e-02	3.431019e-02	2.047973e-02	1.708082e-02	5.880934e-03	1.530736e-02	8.771977e-03	1.183938e-02	6.122365e-03	1.431888e-02	1.182143e-02	7.370304e-03
28000	-3.213438e+04	4.291367e+01	1.807806e+01	9.260878e-02	3.089996e-01	1.694542e-01	1.668745e-01	1.694542e-01	9.260878e-02	187	4	7.467548e-02	1.785676e-01	1.089365e-01	7.125809e-02	4.751921e-01	9.137020e-02	2.163549e-02	1.817044e-01	3.089093e+00	6.594029e-01	3.360771e-01	4.519931e-03	5.279970e-03	9.556437e-03	6.862003e-03	1.619103e-02	2.505930e-02	1.671244e-02	4.328114e-03	1.895603e-02	2.176361e-02	5.826257e-03	1.123936e-02	1.339075e-02	2.893433e-02	8.346192e-03	1.050974e-02	3.424164e-02	1.838122e-02	1.801046e-02	4.841421e-03	1.604447e-02	9.650699e-03	1.598976e-02	7.435009e-03	1.149909e-02	1.227273e-02	7.448072e-03
29000	-3.212835e+04	3.964231e+01	1.827112e+01	1.009551e-01	3.210425e-01	1.590158e-01	1.590158e-01	1.590158e-01	1.009551e-01	168	3	7.467548e-02	1.785676e-01	1.032917e-01	7.518035e-02	4.769147e-01	9.137020e-02	2.163549e-02	1.786873e-01	3.226274e+00	6.430199e-01	3.519010e-01	5.079096e-03	5.279970e-03	9.556437e-03	6.862003e-03	1.826783e-02	2.505930e-02	1.671244e-02	4.328114e-03	1.895603e-02	2.176361e-02	5.826257e-03	1.123936e-02	1.339075e-02	2.893433e-02	8.217248e-03	1.050974e-02	2.950777e-02	1.838122e-02	1.801046e-02	4.841421e-03	1.604447e-02	9.650699e-03	1.598976e-02	7.435009e-03	1.149909e-02	1.227273e-02	7.448072e-03
30000	-3.208866e+04	4.461338e+01	1.790143e+01	9.333475e-02	3.140238e-01	1.484650e-01	1.484650e-01	2.023768e-01	9.333475e-02	172	4	7.347356e-02	1.785676e-01	1.150970e-01	7.518035e-02	4.717725e-01	8.590902e-02	2.163549e-02	1.774075e-01	3.224629e+00	6.075721e-01	3.861048e-01	6.323087e-03	4.683986e-03	9.999749e-03	5.797180e-03	2.124751e-02	2.426806e-02	1.619995e-02	4.434405e-03	2.180755e-02	2.309106e-02	5.995758e-03	1.283174e-02	1.150575e-02	3.017583e-02	9.020577e-03	1.101963e-02	3.061539e-02	1.782856e-02	1.913081e-02	4.984344e-03	1.475347e-02	1.128070e-02	1.486788e-02	6.164659e-03	1.154204e-02	1.123186e-02	6.687616e-03
31000	-3.208849e+04	3.455487e+01	1.883283e+01	9.805095e-02	3.162189e-01	1.535778e-01	1.535778e-01	1.805236e-01	9.805095e-02	172	4	7.412803e-02	1.785676e-01	1.123916e-01	7.723123e-02	4.717725e-01	8.590902e-02	2.163549e-02	1.803110e-01	3.219085e+00	6.829771e-01	3.145728e-01	2.450055e-03	4.683986e-03	9.906149e-03	5.797180e-03	2.124751e-02	2.426806e-02	1.619995e-02	4.434405e-03	2.180755e-02	2.309106e-02	5.995758e-03	1.283174e-02	1.150575e-02	3.017583e-02	8.638394e-03	1.101963e-02	3.061539e-02	1.782856e-02	1.913081e-02	5.077944e-03	1.475347e-02	1.128070e-02	1.486788e-02	6.164659e-03	1.154204e-02	1.123186e-02	6.687616e-03
32000	-3.207430e+04	3.289640e+01	1.899099e+01	1.036526e-01	3.038883e-01	1.490581e-01	1.490581e-01	1.906902e-01	1.036526e-01	172	4	7.849052e-02	1.691903e-01	1.067400e-01	7.552935e-02	4.806701e-01	8.937964e-02	2.163549e-02	1.803110e-01	3.249586e+00	6.283246e-01	3.676363e-01	4.039125e-03	4.683986e-03	9.906149e-03	5.797180e-03	2.124751e-02	2.426806e-02	1.619995e-02	4.434405e-03	2.180755e-02	2.309106e-02	5.995758e-03	1.283174e-02	1.150575e-02	3.017583e-02	7.516784e-03	1.101963e-02	3.061539e-02	1.782856e-02	1.913081e-02	5.077944e-03	1.475347e-02	1.128070e-02	1.486788e-02	6.164659e-03	1.154204e-02	9.522943e-03	6.687616e-03
33000	-3.204805e+04	4.014835e+01	1.830579e+01	8.831193e-02	3.082161e-01	1.638074e-01	1.638074e-01	1.875452e-01	8.831193e-02	172	4	7.571104e-02	1.762073e-01	1.067400e-01	7.552935e-02	4.736532e-01	9.215912e-02	2.163549e-02	1.825325e-01	3.290589e+00	6.560090e-01	3.438910e-01	9.999000e-05	4.404142e-03	1.037647e-02	5.558153e-03	1.824137e-02	2.434727e-02	1.462545e-02	4.597501e-03	2.012004e-02	2.382524e-02	6.093096e-03	1.189051e-02	1.213579e-02	2.899025e-02	7.672546e-03	1.040587e-02	2.979067e-02	1.776486e-02	1.828064e-02	5.534760e-03	1.510606e-02	1.140944e-02	1.682459e-02	6.526536e-03	1.298925e-02	1.222609e-02	7.540114e-03
34000	-3.207439e+04	3.598065e+01	1.870310e+01	9.429780e-02	2.784376e-01	1.692854e-01	1.692854e-01	1.943960e-01	9.429780e-02	172	4	8.820561e-02	1.820647e-01	1.113721e-01	7.489092e-02	4.565480e-01	8.691862e-02	2.163549e-02	1.825325e-01	3.261056e+00	6.718052e-01	3.280948e-01	9.999000e-05	4.404142e-03	1.037647e-02	5.558153e-03	1.848462e-02	2.434727e-02	1.462545e-02	8.392808e-03	2.012004e-02	2.382524e-02	6.093096e-03	1.276453e-02	1.213579e-02	2.899025e-02	7.672546e-03	1.040587e-02	2.979067e-02	1.776486e-02	1.828064e-02	5.534760e-03	1.510606e-02	1.187150e-02	1.682459e-02	6.526536e-03	1.298925e-02	1.222609e-02	7.498642e-03
35000	-3.206913e+04	4.411042e+01	1.794630e+01	1.065841e-01	2.829306e-01	1.449651e-01	1.449651e-01	2.139711e-01	1.065841e-01	172	4	6.926940e-02	1.779658e-01	1.127419e-01	7.360644e-02	4.649489e-01	1.014675e-01	2.209560e-02	1.907770e-01	3.352580e+00	6.206176e-01	3.782121e-01	1.170349e-03	4.404142e-03	1.037647e-02	5.558153e-03	1.848462e-02	2.434727e-02	1.255600e-02	6.826076e-03	2.168677e-02	2.382524e-02	6.093096e-03	1.276453e-02	1.213579e-02	2.899025e-02	7.672546e-03	1.027648e-02	2.979067e-02	1.776486e-02	1.828064e-02	5.534760e-03	1.510606e-02	1.105351e-02	1.682459e-02	6.526536e-03	1.311864e-02	1.199615e-02	7.498642e-03
36000	-3.206651e+04	4.186820e+01	1.814496e+01	9.290356e-02	2.942500e-01	1.557483e-01	1.557483e-01	2.084463e-01	9.290356e-02	172	4	6.301985e-02	1.779509e-01	1.158290e-01	7.360644e-02	4.681263e-01	1.014675e-01	2.209560e-02	1.912954e-01	3.310053e+00	6.140459e-01	3.855572e-01	3.969692e-04	4.404142e-03	1.037647e-02	5.558153e-03	1.994523e-02	2.434727e-02	1.255600e-02	6.826076e-03	2.168677e-02	2.382524e-02	6.093096e-03	1.276453e-02	1.213579e-02	2.899025e-02	7.672546e-03	1.027648e-02	2.979067e-02	1.417806e-02	1.962108e-02	4.513070e-03	1.510606e-02	1.105351e-02	1.682459e-02	6.526536e-03	1.311864e-02	1.199615e-02	7.498642e-03
37000	-3.205687e+04	3.296799e+01	1.897160e+01	9.818983e-02	3.178814e-01	1.484075e-01	1.484075e-01	1.889241e-01	9.818983e-02	172	4	7.465283e-02	1.663179e-01	1.223698e-01	7.218740e-02	4.681263e-01	9.634585e-02	2.142183e-02	1.840226e-01	3.322184e+00	6.014768e-01	3.984232e-01	9.999001e-05	4.404142e-03	9.741841e-03	2.328811e-03	2.023037e-02	2.434727e-02	1.255600e-02	6.826076e-03	2.168677e-02	2.256539e-02	6.093096e-03	1.276453e-02	1.213579e-02	2.899025e-02	7.672546e-03	1.027648e-02	2.979067e-02	1.417806e-02	1.962108e-02	4.513070e-03	1.510606e-02	1.105351e-02	1.682459e-02	6.526536e-03	1.375326e-02	1.199615e-02	7.498642e-03
38000	-3.206424e+04	1.984692e+01	2.028073e+01	9.390173e-02	3.057989e-01	1.793018e-01	1.477939e-01	1.793018e-01	9.390173e-02	187	4	7.568357e-02	1.730811e-01	1.156065e-01	7.427684e-02	4.612013e-01	1.001506e-01	2.142183e-02	1.868292e-01	3.245266e+00	6.609330e-01	3.385404e-01	5.265231e-04	4.404142e-03	8.303626e-03	2.328811e-03	2.023037e-02	2.434727e-02	1.255600e-02	6.826076e-03	2.168677e-02	2.256539e-02	6.093096e-03	1.276453e-02	1.183341e-02	2.899025e-02	7.672546e-03	1.027648e-02	2.979067e-02	1.417806e-02	1.962108e-02	4.513070e-03	1.510606e-02	1.105351e-02	1.682459e-02	6.526536e-03	1.375326e-02	1.199615e-02	7.498642e-03
39000	-3.205086e+04	2.572783e+01	1.968969e+01	9.015943e-02	3.150456e-01	1.751476e-01	1.543404e-01	1.751476e-01	9.015943e-02	187	4	7.441999e-02	1.635006e-01	1.169388e-01	7.740735e-02	4.723028e-01	9.543040e-02	2.019915e-02	1.801315e-01	3.223926e+00	5.908870e-01	4.051393e-01	3.973630e-03	4.404142e-03	8.303626e-03	2.328811e-03	2.023037e-02	2.434727e-02	1.179558e-02	6.826076e-03	2.168677e-02	2.256539e-02	6.093096e-03	1.276453e-02	1.183341e-02	2.899025e-02	7.672546e-03	1.027648e-02	2.979067e-02	1.417806e-02	1.962108e-02	4.513070e-03	1.510606e-02	1.105351e-02	1.682459e-02	6.526536e-03	1.375326e-02	1.199615e-02	7.498642e-03
40000	-3.206468e+04	2.681235e+01	1.959049e+01	9.842269e-02	3.096749e-01	1.787111e-01	1.360575e-01	1.787111e-01	9.842269e-02	187	4	6.232616e-02	1.801636e-01	1.231689e-01	7.258347e-02	4.661720e-01	9.558599e-02	2.019915e-02	1.887486e-01	3.227736e+00	6.094051e-01	3.882522e-01	2.342721e-03	4.404142e-03	8.303626e-03	2.328811e-03	2.023037e-02	2.434727e-02	1.157090e-02	6.826076e-03	2.168677e-02	2.256539e-02	6.093096e-03	1.276453e-02	1.183341e-02	2.899025e-02	7.672546e-03	1.027648e-02	2.979067e-02	1.417806e-02	1.962108e-02	5.376344e-03	1.510606e-02	1.105351e-02	1.682459e-02	6.526536e-03	1.397795e-02	1.199615e-02	7.498642e-03
41000	-3.206275e+04	2.291076e+01	1.987885e+01	1.038690e-01	3.004943e-01	1.639226e-01	1.639226e-01	1.639226e-01	1.038690e-01	168	3	6.232616e-02	1.647336e-01	1.231689e-01	7.150086e-02	4.826845e-01	9.558599e-02	2.019915e-02	1.812877e-01	3.185515e+00	6.375147e-01	3.613697e-01	1.115627e-03	4.518527e-03	8.303626e-03	2.328811e-03	2.023037e-02	2.434727e-02	1.157090e-02	6.826076e-03	2.168677e-02	2.256539e-02	6.093096e-03	1.276453e-02	1.183341e-02	2.899025e-02	7.672546e-03	1.027648e-02	2.979067e-02	1.417806e-02	1.962108e-02	8.057030e-03	1.510606e-02	1.105351e-02	1.682459e-02	6.526536e-03	1.397795e-02	1.199615e-02	7.498642e-03
42000	-3.206583e+04	2.243977e+01	2.000897e+01	1.038690e-01	3.004943e-01	1.380115e-01	1.380115e-01	2.157446e-01	1.038690e-01	172	4	6.532295e-02	1.827660e-01	1.266774e-01	6.782360e-02	4.723712e-01	8.503879e-02	2.517156e-02	1.940443e-01	3.173063e+00	6.167316e-01	3.721084e-01	1.116001e-02	4.843365e-03	8.303626e-03	2.328811e-03	2.023037e-02	2.434727e-02	1.335415e-02	6.826076e-03	2.168677e-02	2.197623e-02	6.093096e-03	1.276453e-02	1.183341e-02	2.951481e-02	7.672546e-03	1.027648e-02	2.979067e-02	1.417806e-02	1.962108e-02	8.057030e-03	1.510606e-02	1.105351e-02	1.682459e-02	6.526536e-03	1.397795e-02	1.199615e-02	7.498642e-03
43000	-3.204939e+04	3.280505e+01	1.900583e+01	1.035504e-01	2.984807e-01	1.872437e-01	1.199313e-01	1.872437e-01	1.035504e-01	187	4	7.557088e-02	1.910056e-01	1.157111e-01	8.425737e-02	4.363359e-01	9.711908e-02	2.746788e-02	2.156247e-01	3.408460e+00	7.300689e-01	2.657897e-01	4.141418e-03	4.843365e-03	8.303626e-03	2.328811e-03	2.023037e-02	2.434727e-02	1.335415e-02	6.826076e-03	1.703457e-02	2.197623e-02	6.956694e-03	1.276453e-02	1.183341e-02	3.416701e-02	7.672546e-03	1.074937e-02	2.979067e-02	1.526344e-02	1.914819e-02	8.057030e-03	1.510606e-02	1.105351e-02	1.682459e-02	6.526536e-03	1.397795e-02	1.199615e-02	8.104690e-03
44000	-3.201989e+04	2.641090e+01	1.960039e+01	9.242735e-02	2.983344e-01	1.866898e-01	1.434314e-01	1.866898e-01	9.242735e-02	187	4	7.620356e-02	2.017906e-01	1.225627e-01	7.754303e-02	4.315114e-01	9.038877e-02	2.746788e-02	2.156247e-01	3.522929e+00	6.876292e-01	3.069860e-01	5.384844e-03	4.843365e-03	8.303626e-03	2.328811e-03	2.023037e-02	2.434727e-02	1.335415e-02	6.826076e-03	1.703457e-02	2.197623e-02	6.956694e-03	1.175204e-02	1.183341e-02	3.416701e-02	7.672546e-03	1.280719e-02	2.979067e-02	1.526344e-02	1.914819e-02	8.994721e-03	1.510606e-02	1.105351e-02	1.682459e-02	5.588845e-03	1.397795e-02	1.399336e-02	8.104690e-03
45000	-3.201104e+04	3.526712e+01	1.875030e+01	9.825454e-02	3.002252e-01	1.538656e-01	1.538656e-01	1.955345e-01	9.825454e-02	172	4	7.008919e-02	1.727703e-01	1.177066e-01	7.600888e-02	4.737872e-01	8.963778e-02	2.746788e-02	2.129728e-01	3.401677e+00	6.178683e-01	3.755791e-01	6.552641e-03	4.843365e-03	8.303626e-03	2.328811e-03	2.023037e-02	2.434727e-02	1.335415e-02	6.826076e-03	1.703457e-02	2.197623e-02	6.956694e-03	1.175204e-02	1.183341e-02	3.416701e-02	7.672546e-03	1.280719e-02	2.979067e-02	1.526344e-02	1.914819e-02	7.682552e-03	1.510606e-02	1.105351e-02	1.682459e-02	6.901014e-03	1.397795e-02	1.399336e-02	8.104690e-03
46000	-3.202219e+04	3.392798e+01	1.887744e+01	1.068152e-01	2.966590e-01	1.499492e-01	1.499492e-01	1.898122e-01	1.068152e-01	172	4	7.129559e-02	1.727703e-01	1.200938e-01	7.600888e-02	4.737872e-01	8.604422e-02	2.746788e-02	2.057621e-01	3.427321e+00	6.925151e-01	2.903155e-01	1.716934e-02	5.778578e-03	8.303626e-03	1.387205e-03	2.023037e-02	2.434727e-02	1.335415e-02	6.826076e-03	1.703457e-02	2.197623e-02	6.956694e-03	1.175204e-02	1.183341e-02	3.416701e-02	7.672546e-03	1.363059e-02	2.979067e-02	1.526344e-02	1.914819e-02	7.682552e-03	1.510606e-02	1.105351e-02	1.682459e-02	6.901014e-03	1.397795e-02	1.399336e-02	8.104690e-03
47000	-3.203510e+04	2.869159e+01	1.938436e+01	1.085966e-01	2.910632e-01	1.446687e-01	1.446687e-01	2.024061e-01	1.085966e-01	172	4	6.550796e-02	1.667230e-01	1.172795e-01	8.351623e-02	4.694554e-01	9.751793e-02	2.746788e-02	2.146329e-01	3.339952e+00	6.600159e-01	3.298519e-01	1.013218e-02	5.778578e-03	8.303626e-03	1.387205e-03	2.023037e-02	2.434727e-02	1.335415e-02	6.826076e-03	1.703457e-02	2.197623e-02	6.860358e-03	1.175204e-02	1.183341e-02	3.416701e-02	7.672546e-03	1.363059e-02	2.979067e-02	1.526344e-02	1.914819e-02	7.682552e-03	1.510606e-02	1.105351e-02	1.682459e-02	6.901014e-03	1.252268e-02	1.399336e-02	8.104690e-03
48000	-3.202208e+04	4.149824e+01	1.817365e+01	1.022206e-01	2.993799e-01	1.457930e-01	1.457930e-01	2.045928e-01	1.022206e-01	172	4	7.152650e-02	1.780604e-01	1.213785e-01	6.913291e-02	4.574360e-01	1.024657e-01	2.807296e-02	2.372904e-01	3.346262e+00	6.842979e-01	3.132424e-01	2.459665e-03	5.778578e-03	8.303626e-03	1.387205e-03	2.023037e-02	2.434727e-02	1.335415e-02	6.826076e-03	1.703457e-02	2.197623e-02	6.860358e-03	1.175204e-02	1.183341e-02	3.416701e-02	7.672546e-03	1.363059e-02	2.979067e-02	1.526344e-02	1.914819e-02	6.885441e-03	1.510606e-02	1.105351e-02	1.667158e-02	6.901014e-03	1.252268e-02	1.399336e-02	8.104690e-03
49000	-3.201078e+04	4.592627e+01	1.777623e+01	1.010855e-01	2.895215e-01	1.547357e-01	1.547357e-01	1.988362e-01	1.010855e-01	172	4	7.152650e-02	1.760415e-01	1.284331e-01	6.409727e-02	4.574360e-01	1.024657e-01	2.400751e-02	1.962889e-01	3.466567e+00	7.260322e-01	2.736205e-01	3.472768e-04	5.778578e-03	8.303626e-03	1.387205e-03	2.152426e-02	2.434727e-02	1.304360e-02	6.826076e-03	1.703457e-02	2.197623e-02	6.860358e-03	1.175204e-02	1.183341e-02	3.371823e-02	6.131643e-03	1.363059e-02	2.979067e-02	1.526344e-02	1.914819e-02	6.885441e-03	1.541662e-02	1.105351e-02	1.667158e-02	7.394976e-03	1.252268e-02	1.399336e-02	8.104690e-03
50000	-3.200824e+04	3.921866e+01	1.836681e+01	9.615378e-02	3.052831e-01	1.473961e-01	1.473961e-01	2.076171e-01	9.615378e-02	172	4	8.151685e-02	1.656959e-01	9.950435e-02	6.409727e-02	4.867200e-01	1.024657e-01	2.400751e-02	1.820448e-01	3.546599e+00	6.131496e-01	3.834274e-01	3.423002e-03	5.778578e-03	8.303626e-03	1.387205e-03	2.152426e-02	2.265126e-02	1.304360e-02	6.826076e-03	1.703457e-02	2.197623e-02	7.860699e-03	1.175204e-02	1.183341e-02	3.293404e-02	6.915832e-03	1.532660e-02	2.979067e-02	1.526344e-02	1.914819e-02	6.885441e-03	1.608500e-02	9.722475e-03	1.667158e-02	7.394976e-03	1.252268e-02	1.399336e-02	8.104690e-03
51000	-3.201626e+04	2.956268e+01	1.926919e+01	9.646685e-02	3.195938e-01	1.433230e-01	1.433230e-01	2.008265e-01	9.646685e-02	172	4	7.345346e-02	1.605675e-01	1.030084e-01	7.368606e-02	4.867200e-01	1.025647e-01	2.400751e-02	2.103283e-01	3.571378e+00	7.186592e-01	2.804858e-01	8.550358e-04	5.778578e-03	8.303626e-03	1.387205e-03	2.152426e-02	2.265126e-02	1.304360e-02	6.826076e-03	1.703457e-02	2.197623e-02	7.860699e-03	1.369378e-02	1.266782e-02	3.293404e-02	6.915832e-03	1.532660e-02	2.979067e-02	1.526344e-02	1.914819e-02	6.885441e-03	1.608500e-02	9.722475e-03	1.667158e-02	7.394976e-03	1.252268e-02	1.207550e-02	8.104690e-03
52000	-3.199866e+04	3.588008e+01	1.867525e+01	1.041682e-01	2.877767e-01	1.494267e-01	1.494267e-01	2.050335e-01	1.041682e-01	172	4	7.926911e-02	1.650143e-01	1.153258e-01	7.804818e-02	4.738869e-01	8.845570e-02	2.400751e-02	1.989170e-01	3.647255e+00	6.367673e-01	3.613009e-01	1.931759e-03	5.778578e-03	8.303626e-03	1.387205e-03	2.152426e-02	2.265126e-02	1.257129e-02	6.826076e-03	1.703457e-02	2.197623e-02	8.333007e-03	1.369378e-02	1.266782e-02	3.293404e-02	6.915832e-03	1.532660e-02	2.979067e-02	1.526344e-02	1.914819e-02	6.885441e-03	1.522549e-02	9.722475e-03	1.667158e-02	7.302382e-03	1.252268e-02	1.207550e-02	8.104690e-03
53000	-3.200235e+04	3.841278e+01	1.844183e+01	1.057919e-01	2.910112e-01	1.500133e-01	1.500133e-01	1.973783e-01	1.057919e-01	172	4	7.926911e-02	1.650143e-01	1.159707e-01	7.543297e-02	4.738869e-01	9.042605e-02	2.400751e-02	2.066185e-01	3.676526e+00	6.448759e-01	3.533979e-01	1.726251e-03	6.503148e-03	8.775898e-03	1.221119e-03	1.905361e-02	2.162853e-02	1.426719e-02	7.436785e-03	1.811842e-02	2.485000e-02	8.352027e-03	1.945414e-02	1.081343e-02	3.164159e-02	7.431847e-03	1.512252e-02	3.285890e-02	1.292243e-02	1.896278e-02	6.775240e-03	1.335176e-02	1.029871e-02	1.552162e-02	6.570443e-03	1.180536e-02	1.345499e-02	9.052245e-03
54000	-3.200736e+04	3.407252e+01	1.882490e+01	9.465303e-02	3.049637e-01	1.509223e-01	1.509223e-01	2.038856e-01	9.465303e-02	172	4	7.926911e-02	1.650143e-01	1.159707e-01	7.543297e-02	4.738869e-01	9.042605e-02	2.400751e-02	2.066185e-01	3.817052e+00	6.298991e-01	3.684263e-01	1.674582e-03	6.503148e-03	8.775898e-03	1.221119e-03	1.905361e-02	2.162853e-02	1.426719e-02	7.436785e-03	1.811842e-02	2.485000e-02	8.352027e-03	1.714604e-02	1.081343e-02	3.164159e-02	7.431847e-03	1.512252e-02	3.285890e-02	1.292243e-02	1.896278e-02	5.961632e-03	1.335176e-02	1.029871e-02	1.552162e-02	7.328767e-03	1.180536e-02	1.345499e-02	8.504954e-03
55000	-3.200098e+04	3.317808e+01	1.891879e+01	9.465303e-02	3.049637e-01	1.509223e-01	1.509223e-01	2.038856e-01	9.465303e-02	172	4	6.936941e-02	1.800884e-01	1.193175e-01	6.749864e-02	4.720282e-01	9.169794e-02	1.940670e-02	1.807229e-01	3.742736e+00	6.654963e-01	3.342710e-01	2.327302e-04	6.503148e-03	8.775898e-03	1.774185e-03	1.905361e-02	2.162853e-02	1.426719e-02	7.436785e-03	1.811842e-02	2.485000e-02	8.352027e-03	1.714604e-02	1.081343e-02	3.164159e-02	7.431847e-03	1.512252e-02	3.285890e-02	1.292243e-02	1.896278e-02	5.961632e-03	1.335176e-02	1.029871e-02	1.395771e-02	7.328767e-03	1.180536e-02	1.345499e-02	8.156155e-03
56000	-3.201178e+04	2.805306e+01	1.957795e+01	8.491233e-02	3.082827e-01	1.718104e-01	1.565658e-01	1.718104e-01	1.066185e-01	191	5	6.936941e-02	1.723007e-01	1.222768e-01	7.366881e-02	4.690688e-01	9.331549e-02	2.262388e-02	1.917605e-01	3.799438e+00	6.562461e-01	3.423995e-01	1.354368e-03	6.503148e-03	8.775898e-03	1.774185e-03	1.905361e-02	2.162853e-02	1.426719e-02	7.436785e-03	1.811842e-02	2.485000e-02	8.352027e-03	1.714604e-02	1.081343e-02	3.164159e-02	8.630667e-03	1.472463e-02	3.285890e-02	1.345930e-02	1.896278e-02	6.432709e-03	1.335176e-02	1.029871e-02	1.395771e-02	7.328767e-03	1.180536e-02	1.244704e-02	8.156155e-03
57000	-3.200183e+04	3.549608e+01	1.869506e+01	9.576541e-02	3.082827e-01	1.519689e-01	1.519689e-01	1.962487e-01	9.576541e-02	172	4	8.236790e-02	1.873553e-01	1.153081e-01	6.707640e-02	4.472916e-01	1.006006e-01	2.262388e-02	1.833265e-01	3.807589e+00	6.136773e-01	3.846697e-01	1.653029e-03	6.503148e-03	8.775898e-03	1.774185e-03	1.905361e-02	2.162853e-02	1.272108e-02	7.436785e-03	1.811842e-02	2.485000e-02	8.352027e-03	1.714604e-02	1.081343e-02	3.445792e-02	9.870307e-03	1.472463e-02	3.285890e-02	1.345930e-02	1.896278e-02	6.432709e-03	1.335176e-02	1.029871e-02	1.395771e-02	7.328767e-03	1.180536e-02	1.244704e-02	8.156155e-03
58000	-3.202134e+04	2.269664e+01	1.995209e+01	1.030090e-01	2.896145e-01	1.530293e-01	1.530293e-01	1.983089e-01	1.030090e-01	172	4	6.971781e-02	1.880933e-01	1.203475e-01	8.061873e-02	4.569887e-01	8.423402e-02	2.262388e-02	1.953069e-01	3.640209e+00	6.282120e-01	3.627866e-01	9.001412e-03	6.503148e-03	8.775898e-03	1.774185e-03	2.055532e-02	2.162853e-02	1.265919e-02	7.436785e-03	1.811842e-02	2.485000e-02	8.352027e-03	1.714604e-02	1.081343e-02	3.445792e-02	9.870307e-03	1.472463e-02	3.285890e-02	1.345930e-02	1.896278e-02	6.432709e-03	1.335176e-02	1.029871e-02	1.395771e-02	7.328767e-03	1.180536e-02	1.244704e-02	8.156155e-03
59000	-3.200891e+04	1.900769e+01	2.031439e+01	9.669681e-02	2.986576e-01	1.574442e-01	1.574442e-01	1.930603e-01	9.669681e-02	172	4	6.971781e-02	1.809866e-01	1.203475e-01	8.061873e-02	4.640953e-01	8.423402e-02	2.262388e-02	2.101695e-01	3.715874e+00	6.121431e-01	3.781789e-01	9.677975e-03	6.503148e-03	8.775898e-03	1.774185e-03	2.055532e-02	2.162853e-02	1.265919e-02	7.436785e-03	1.811842e-02	2.485000e-02	8.352027e-03	1.714604e-02	1.081343e-02	3.445792e-02	9.870307e-03	1.472463e-02	3.285890e-02	1.345930e-02	1.706998e-02	6.432709e-03	1.335176e-02	1.029871e-02	1.395771e-02	7.328767e-03	1.180536e-02	1.244704e-02	8.156155e-03
60000	-3.201132e+04	2.885942e+01	1.933801e+01	9.721630e-02	2.874023e-01	1.571197e-01	1.571197e-01	2.039258e-01	9.721630e-02	172	4	6.116627e-02	1.921386e-01	1.104888e-01	6.854430e-02	4.694561e-01	9.820596e-02	2.058087e-02	1.856804e-01	3.696661e+00	6.482528e-01	3.497306e-01	2.016647e-03	6.408721e-03	8.775898e-03	1.302849e-03	2.055532e-02	2.410699e-02	1.265919e-02	7.436785e-03	1.811842e-02	2.485000e-02	8.352027e-03	1.714604e-02	1.194682e-02	3.445792e-02	9.870307e-03	1.472463e-02	3.285890e-02	1.345930e-02	1.706998e-02	5.455159e-03	1.344619e-02	1.029871e-02	1.395771e-02	7.328767e-03	1.180536e-02	1.244704e-02	8.156155e-03
61000	-3.201987e+04	3.831497e+01	1.844879e+01	9.866335e-02	2.773011e-01	1.680300e-01	1.680300e-01	1.893121e-01	9.866335e-02	172	4	6.653726e-02	1.790180e-01	1.344703e-01	8.251673e-02	4.442991e-01	9.315853e-02	2.058087e-02	1.774589e-01	3.763286e+00	6.510665e-01	3.455020e-01	3.431502e-03	6.408721e-03	8.775898e-03	1.302849e-03	2.055532e-02	2.410699e-02	1.265919e-02	7.436785e-03	1.811842e-02	2.485000e-02	8.352027e-03	1.714604e-02	1.194682e-02	3.445792e-02	9.870307e-03	1.472463e-02	3.285890e-02	1.345930e-02	1.706998e-02	5.455159e-03	1.344619e-02	9.115421e-03	1.395771e-02	7.328767e-03	1.180536e-02	1.244704e-02	8.156155e-03
62000	-3.201938e+04	4.258180e+01	1.806325e+01	9.628081e-02	2.627721e-01	1.517487e-01	1.964588e-01	1.964588e-01	9.628081e-02	192	4	6.619134e-02	1.721890e-01	1.331882e-01	7.921354e-02	4.624545e-01	8.676336e-02	2.058087e-02	1.774589e-01	3.846314e+00	6.103181e-01	3.857413e-01	3.940587e-03	8.331136e-03	8.934382e-03	1.302849e-03	2.055532e-02	2.410699e-02	1.265919e-02	7.436785e-03	1.811842e-02	2.485000e-02	8.352027e-03	1.714604e-02	1.194682e-02	3.445792e-02	9.711822e-03	1.430142e-02	3.285890e-02	1.345930e-02	1.706998e-02	5.455159e-03	1.344619e-02	9.115421e-03	1.203530e-02	7.328767e-03	1.180536e-02	1.244704e-02	8.156155e-03
63000	-3.199500e+04	3.393101e+01	1.884114e+01	9.478221e-02	2.820706e-01	1.622181e-01	1.622181e-01	2.039288e-01	9.478221e-02	172	4	7.370651e-02	1.860380e-01	1.068936e-01	7.491343e-02	4.609664e-01	9.748211e-02	2.058087e-02	1.774589e-01	3.874176e+00	6.276049e-01	3.705885e-01	1.806644e-03	7.579132e-03	8.934382e-03	1.302849e-03	2.055532e-02	2.410699e-02	1.057362e-02	7.436785e-03	1.811842e-02	2.485000e-02	1.043761e-02	1.714604e-02	1.194682e-02	3.445792e-02	9.711822e-03	1.430142e-02	3.285890e-02	1.080043e-02	1.706998e-02	5.455159e-03	1.344619e-02	9.115421e-03	1.012459e-02	7.471949e-03	1.180536e-02	1.230386e-02	8.156155e-03
64000	-3.201800e+04	3.294398e+01	1.894440e+01	9.617452e-02	2.949710e-01	1.586447e-01	1.586447e-01	1.953905e-01	9.617452e-02	172	4	7.658800e-02	1.860380e-01	1.068936e-01	7.491343e-02	4.580849e-01	9.748211e-02	2.058087e-02	1.761519e-01	3.755218e+00	6.149606e-01	3.822323e-01	2.807079e-03	7.579132e-03	8.934382e-03	1.302849e-03	2.055532e-02	2.410699e-02	1.057362e-02	8.919139e-03	1.811842e-02	2.479359e-02	1.043761e-02	1.827722e-02	1.194682e-02	3.445792e-02	9.711822e-03	1.430142e-02	3.285890e-02	1.080043e-02	1.706998e-02	5.455159e-03	1.344619e-02	9.115421e-03	1.012459e-02	7.471949e-03	1.076862e-02	1.230386e-02	8.156155e-03
65000	-3.201094e+04	3.904981e+01	1.835297e+01	1.070893e-01	2.952175e-01	1.770863e-01	1.070893e-01	2.064283e-01	1.070893e-01	138	4	7.658800e-02	1.901421e-01	1.082555e-01	6.721778e-02	4.603145e-01	9.748211e-02	2.394877e-02	1.919547e-01	3.801086e+00	6.329673e-01	3.643176e-01	2.715071e-03	7.579132e-03	8.934382e-03	1.302849e-03	2.055532e-02	2.618639e-02	1.057362e-02	8.919139e-03	1.811842e-02	2.479359e-02	1.043761e-02	1.827722e-02	1.428961e-02	3.445792e-02	9.711822e-03	1.430142e-02	3.285890e-02	1.080043e-02	1.706998e-02	5.455159e-03	1.344619e-02	9.115421e-03	1.012459e-02	1.025364e-02	1.076862e-02	1.022446e-02	8.156155e-03
66000	-3.203425e+04	2.154211e+01	2.007756e+01	1.015280e-01	3.132975e-01	1.355096e-01	1.355096e-01	2.126273e-01	1.015280e-01	172	4	7.159806e-02	1.727533e-01	1.078804e-01	7.363026e-02	4.806288e-01	9.350908e-02	1.843462e-02	1.651160e-01	3.406803e+00	5.535209e-01	4.411436e-01	5.335565e-03	6.543614e-03	1.055930e-02	1.173671e-03	1.871609e-02	1.700829e-02	1.228014e-02	6.787347e-03	1.605448e-02	1.873665e-02	1.025935e-02	1.359713e-02	1.456826e-02	2.945307e-02	8.810314e-03	1.061543e-02	3.806148e-02	9.065261e-03	9.670992e-03	9.024965e-03	2.646868e-02	8.113413e-03	1.663426e-02	7.190328e-03	1.278274e-02	1.576239e-02	5.291811e-03
67000	-3.199156e+04	3.700914e+01	1.858084e+01	1.019131e-01	2.878094e-01	1.574844e-01	1.754400e-01	1.754400e-01	1.019131e-01	192	4	8.306932e-02	1.820925e-01	1.022783e-01	7.555908e-02	4.619236e-01	9.507722e-02	2.083346e-02	1.795575e-01	3.720104e+00	6.195393e-01	3.790391e-01	1.421578e-03	6.179380e-03	8.172013e-03	1.544948e-03	1.842013e-02	2.679947e-02	1.058225e-02	9.110668e-03	1.935185e-02	2.312630e-02	8.800719e-03	1.780688e-02	1.322226e-02	3.234024e-02	9.343193e-03	1.407550e-02	3.480605e-02	1.115913e-02	1.682430e-02	5.769081e-03	1.275936e-02	1.126608e-02	1.008720e-02	9.350218e-03	1.082977e-02	1.208803e-02	8.354223e-03
68000	-3.200340e+04	3.881456e+01	1.849733e+01	9.615767e-02	2.972759e-01	1.639609e-01	1.280719e-01	2.183759e-01	9.615767e-02	197	5	7.673309e-02	1.884287e-01	1.022783e-01	7.235156e-02	4.619236e-01	9.828474e-02	2.083346e-02	1.943326e-01	3.792196e+00	5.928650e-01	4.054241e-01	1.710916e-03	6.179380e-03	8.172013e-03	1.544948e-03	1.842013e-02	2.679947e-02	1.058225e-02	9.110668e-03	1.935185e-02	2.312630e-02	8.800719e-03	1.787362e-02	1.322226e-02	3.234024e-02	9.343193e-03	1.400875e-02	3.480605e-02	1.115913e-02	1.530779e-02	5.769081e-03	1.275936e-02	1.126608e-02	1.024586e-02	9.191561e-03	1.082977e-02	1.208803e-02	8.354223e-03
69000	-3.200742e+04	3.844802e+01	1.842202e+01	9.908567e-02	3.233645e-01	1.421047e-01	1.421047e-01	1.942547e-01	9.908567e-02	172	4	7.311774e-02	1.780355e-01	1.028269e-01	6.554615e-02	4.668023e-01	1.136714e-01	2.428478e-02	1.903077e-01	3.744582e+00	6.004206e-01	3.994794e-01	9.999000e-05	6.179380e-03	8.172013e-03	1.544948e-03	1.842013e-02	2.679947e-02	1.058225e-02	9.110668e-03	1.935185e-02	2.329925e-02	8.800719e-03	1.710815e-02	1.188602e-02	3.234024e-02	9.343193e-03	1.400875e-02	3.480605e-02	1.115913e-02	1.530779e-02	5.769081e-03	1.275936e-02	1.126608e-02	1.024586e-02	9.191561e-03	1.065682e-02	1.144250e-02	8.999759e-03
70000	-3.201678e+04	3.249670e+01	1.900196e+01	1.036717e-01	2.939129e-01	1.545178e-01	1.545178e-01	1.897081e-01	1.036717e-01	172	4	6.134267e-02	1.978832e-01	1.155321e-01	6.766026e-02	4.545188e-01	1.030629e-01	2.150816e-02	1.864920e-01	3.592777e+00	6.327119e-01	3.671881e-01	9.999000e-05	4.993360e-03	8.788142e-03	1.165716e-03	1.786559e-02	2.674433e-02	1.175913e-02	9.505168e-03	1.927029e-02	2.510285e-02	6.832769e-03	1.909145e-02	1.105679e-02	3.204927e-02	8.523293e-03	1.200931e-02	3.552800e-02	1.150710e-02	1.299654e-02	4.231455e-03	1.308187e-02	1.169524e-02	1.001986e-02	9.025911e-03	1.132974e-02	1.068768e-02	9.010097e-03
71000	-3.201713e+04	3.439863e+01	1.882252e+01	1.004957e-01	3.099196e-01	1.465882e-01	1.465882e-01	1.959125e-01	1.004957e-01	172	4	6.166014e-02	1.858750e-01	1.158535e-01	6.766026e-02	4.545350e-01	1.144161e-01	2.150816e-02	1.874229e-01	3.497723e+00	5.959702e-01	4.024119e-01	1.617874e-03	7.003094e-03	8.788142e-03	1.165716e-03	1.786559e-02	2.674433e-02	1.098108e-02	9.505168e-03	1.927029e-02	2.510285e-02	6.832769e-03	1.909145e-02	1.105679e-02	3.204927e-02	8.523293e-03	1.241213e-02	3.552800e-02	1.150710e-02	1.299654e-02	4.231455e-03	1.385993e-02	1.169524e-02	1.001986e-02	9.025911e-03	1.132974e-02	1.068768e-02	9.010097e-03
72000	-3.200249e+04	2.979046e+01	1.925934e+01	1.079501e-01	3.147211e-01	1.434914e-01	1.434914e-01	1.823959e-01	1.079501e-01	172	4	7.179168e-02	1.635183e-01	1.106459e-01	6.939265e-02	4.675588e-01	1.170927e-01	2.150816e-02	2.044382e-01	3.562212e+00	6.698877e-01	3.273132e-01	2.799086e-03	4.849447e-03	8.788142e-03	1.165716e-03	2.228778e-02	2.674433e-02	1.098108e-02	9.505168e-03	2.002048e-02	2.510285e-02	6.832769e-03	1.909145e-02	1.105679e-02	3.204927e-02	8.523293e-03	1.241213e-02	3.552800e-02	1.130072e-02	1.320293e-02	4.231455e-03	1.601357e-02	1.262145e-02	1.001986e-02	9.025911e-03	1.132974e-02	8.737541e-03	9.010097e-03
73000	-3.201259e+04	2.415095e+01	1.980486e+01	1.065661e-01	3.374296e-01	1.370893e-01	1.370893e-01	1.752596e-01	1.065661e-01	172	4	8.030046e-02	1.644787e-01	1.126932e-01	6.638360e-02	4.792717e-01	9.687228e-02	2.150816e-02	1.986712e-01	3.568265e+00	6.725155e-01	3.210940e-01	6.390512e-03	4.849447e-03	8.788142e-03	1.165716e-03	2.228778e-02	2.674433e-02	1.132948e-02	9.505168e-03	2.002048e-02	2.510285e-02	6.832769e-03	1.974406e-02	1.105679e-02	3.204927e-02	8.523293e-03	1.175951e-02	3.552800e-02	1.130072e-02	1.320293e-02	4.231455e-03	1.843289e-02	1.262145e-02	1.001986e-02	9.025911e-03	1.132974e-02	8.737541e-03	9.010097e-03
74000	-3.200628e+04	3.228913e+01	1.901034e+01	9.999106e-02	3.133225e-01	1.431492e-01	1.431492e-01	2.003971e-01	9.999106e-02	172	4	8.030046e-02	1.779664e-01	1.028605e-01	7.181313e-02	4.741124e-01	9.294711e-02	2.133026e-02	1.935340e-01	3.595580e+00	6.653891e-01	3.328256e-01	1.785272e-03	4.849447e-03	8.788142e-03	1.165716e-03	2.228778e-02	2.674433e-02	1.132948e-02	9.505168e-03	2.002048e-02	2.510285e-02	6.832769e-03	1.974406e-02	1.105679e-02	3.204927e-02	8.523293e-03	1.175951e-02	3.552800e-02	1.130072e-02	1.320293e-02	4.231455e-03	1.843289e-02	1.262145e-02	1.001986e-02	9.025911e-03	1.132974e-02	8.737541e-03	9.010097e-03
75000	-3.202475e+04	3.948176e+01	1.835582e+01	9.827074e-02	3.245337e-01	1.488261e-01	1.488261e-01	1.812726e-01	9.827074e-02	172	4	7.320867e-02	1.826476e-01	1.201729e-01	6.934419e-02	4.717894e-01	8.283726e-02	2.134387e-02	1.832255e-01	3.446611e+00	6.525522e-01	3.455322e-01	1.915613e-03	4.849447e-03	8.788142e-03	1.165716e-03	2.411549e-02	2.674433e-02	1.132948e-02	9.505168e-03	2.002048e-02	2.510285e-02	6.832769e-03	2.064985e-02	1.105679e-02	3.204927e-02	8.523293e-03	1.175951e-02	3.552800e-02	1.130072e-02	1.320293e-02	4.231455e-03	1.843289e-02	1.262145e-02	1.302930e-02	8.120119e-03	1.120988e-02	8.857399e-03	9.010097e-03
76000	-3.202424e+04	3.409894e+01	1.886452e+01	9.720119e-02	3.091051e-01	1.512247e-01	1.512247e-01	1.940432e-01	9.720119e-02	172	4	7.781794e-02	1.826476e-01	1.155636e-01	6.934419e-02	4.717894e-01	8.283726e-02	1.418767e-02	1.719038e-01	3.390401e+00	5.552353e-01	4.424862e-01	2.278583e-03	4.849447e-03	8.788142e-03	1.165716e-03	2.411549e-02	2.659368e-02	1.132948e-02	9.505168e-03	2.002048e-02	2.510285e-02	6.832769e-03	2.064985e-02	1.105679e-02	3.204927e-02	8.673943e-03	1.175951e-02	3.552800e-02	1.130072e-02	1.320293e-02	4.231455e-03	1.843289e-02	1.262145e-02	1.302930e-02	8.120119e-03	1.120988e-02	1.278383e-02	9.010097e-03
77000	-3.200378e+04	2.881047e+01	1.937122e+01	9.806352e-02	3.095022e-01	1.537705e-01	1.537705e-01	1.868298e-01	9.806352e-02	172	4	7.567564e-02	1.891492e-01	1.081626e-01	7.171128e-02	4.717894e-01	8.351194e-02	1.418767e-02	1.399214e-01	3.386573e+00	5.740472e-01	4.249716e-01	9.811896e-04	4.849447e-03	8.684310e-03	1.165716e-03	2.411549e-02	2.784774e-02	1.149633e-02	9.505168e-03	2.300787e-02	2.510285e-02	6.869730e-03	2.064985e-02	1.105679e-02	3.204927e-02	8.673943e-03	1.343969e-02	3.552800e-02	7.550773e-03	1.194887e-02	4.431847e-03	1.843289e-02	1.262145e-02	1.302930e-02	8.120119e-03	1.120988e-02	1.278383e-02	9.010097e-03
78000	-3.201159e+04	1.523046e+01	2.072678e+01	9.142318e-02	3.236532e-01	1.519657e-01	1.519657e-01	1.895689e-01	9.142318e-02	172	4	5.888128e-02	1.691837e-01	1.107977e-01	7.371687e-02	4.781394e-01	1.092811e-01	1.418767e-02	1.625036e-01	3.327702e+00	5.890711e-01	4.064960e-01	4.432947e-03	4.849447e-03	7.454391e-03	1.165716e-03	2.411549e-02	2.784774e-02	1.149633e-02	9.505168e-03	2.300787e-02	2.510285e-02	6.869730e-03	2.064985e-02	1.105679e-02	3.204927e-02	8.673943e-03	1.343969e-02	3.552800e-02	7.550773e-03	1.194887e-02	4.431847e-03	1.843289e-02	1.262145e-02	1.302930e-02	8.120119e-03	1.120988e-02	1.278383e-02	9.010097e-03
79000	-3.200010e+04	7.624524e+00	2.152499e+01	1.008868e-01	3.161219e-01	1.493334e-01	1.493334e-01	1.834377e-01	1.008868e-01	172	4	6.773805e-02	1.802321e-01	1.008040e-01	7.513770e-02	4.694263e-01	1.066619e-01	2.107265e-02	1.625036e-01	3.468924e+00	6.549678e-01	3.380103e-01	7.021895e-03	4.849447e-03	7.454391e-03	1.233372e-03	2.411549e-02	2.534342e-02	1.149633e-02	9.505168e-03	2.300787e-02	2.615457e-02	6.869730e-03	2.064985e-02	1.105679e-02	3.204927e-02	8.673943e-03	1.343969e-02	3.552800e-02	7.550773e-03	1.194887e-02	4.431847e-03	1.843289e-02	1.262145e-02	1.302930e-02	8.120119e-03	1.120988e-02	1.278383e-02	9.010097e-03
80000	-3.198609e+04	1.272758e+01	2.097117e+01	8.746051e-02	3.313240e-01	1.551345e-01	1.551345e-01	1.834860e-01	8.746051e-02	172	4	8.121538e-02	1.776968e-01	1.113663e-01	7.572775e-02	4.539542e-01	1.000396e-01	2.096484e-02	1.672935e-01	3.490215e+00	5.962800e-01	3.981857e-01	5.534264e-03	4.849447e-03	7.454391e-03	1.233372e-03	2.411549e-02	2.534342e-02	1.149633e-02	9.505168e-03	2.300787e-02	2.940699e-02	6.869730e-03	1.954065e-02	1.105679e-02	3.204927e-02	8.673943e-03	1.343969e-02	3.552800e-02	7.550773e-03	1.098439e-02	4.431847e-03	1.843289e-02	1.262145e-02	1.302930e-02	8.618097e-03	1.318891e-02	1.278383e-02	7.031070e-03
81000	-3.198266e+04	1.227971e+01	2.101913e+01	9.981591e-02	3.322116e-01	1.427127e-01	1.427127e-01	1.827311e-01	9.981591e-02	172	4	8.069840e-02	1.579474e-01	1.139239e-01	7.393233e-02	4.780607e-01	9.543740e-02	1.902029e-02	1.672935e-01	3.537427e+00	5.880353e-01	4.081381e-01	3.826670e-03	4.849447e-03	7.454391e-03	1.233372e-03	2.411549e-02	2.534342e-02	1.149633e-02	9.505168e-03	2.300787e-02	2.940699e-02	6.869730e-03	1.954065e-02	1.105679e-02	3.204927e-02	8.486574e-03	1.343969e-02	3.552800e-02	7.550773e-03	1.098439e-02	4.431847e-03	1.843289e-02	1.262145e-02	1.302930e-02	8.618097e-03	1.318891e-02	1.278383e-02	7.031070e-03
82000	-3.197938e+04	1.185326e+01	2.106302e+01	9.668216e-02	3.256532e-01	1.473318e-01	1.473318e-01	1.863188e-01	9.668216e-02	172	4	7.121542e-02	1.579474e-01	1.234068e-01	7.393233e-02	4.780607e-01	9.543740e-02	1.818462e-02	1.672935e-01	3.546138e+00	6.346394e-01	3.652606e-01	9.999000e-05	4.849447e-03	7.454391e-03	1.233372e-03	2.411549e-02	2.534342e-02	1.149633e-02	9.505168e-03	1.968063e-02	2.940699e-02	6.869730e-03	1.954065e-02	1.105679e-02	3.204927e-02	8.486574e-03	1.343969e-02	3.552800e-02	7.279995e-03	1.098439e-02	4.431847e-03	1.870367e-02	1.262145e-02	1.302930e-02	8.618097e-03	1.318891e-02	1.278383e-02	7.031070e-03
83000	-3.198638e+04	2.627500e+01	1.960752e+01	1.002511e-01	3.081057e-01	1.523952e-01	1.523952e-01	1.866018e-01	1.002511e-01	172	4	8.113272e-02	1.678200e-01	1.128027e-01	6.351973e-02	4.805672e-01	9.415764e-02	1.818462e-02	1.665038e-01	3.526827e+00	6.031383e-01	3.964090e-01	4.526880e-04	4.706311e-03	6.901500e-03	1.982799e-03	2.324650e-02	2.405625e-02	1.118887e-02	8.076978e-03	1.681263e-02	3.160947e-02	8.975168e-03	1.870237e-02	1.057799e-02	3.544600e-02	6.253628e-03	1.597767e-02	4.017868e-02	9.515320e-03	9.713656e-03	3.311566e-03	1.946618e-02	1.347651e-02	1.371718e-02	6.789454e-03	1.072864e-02	1.082352e-02	6.738973e-03
84000	-3.198935e+04	2.516103e+01	1.971209e+01	9.144273e-02	3.216844e-01	1.525019e-01	1.525019e-01	1.904263e-01	9.144273e-02	172	4	7.984969e-02	1.807914e-01	9.802036e-02	7.514794e-02	4.695521e-01	9.663847e-02	1.864503e-02	1.690666e-01	3.475836e+00	6.798034e-01	3.200966e-01	9.999000e-05	4.706311e-03	6.901500e-03	1.982799e-03	2.324650e-02	1.889429e-02	1.118887e-02	8.076978e-03	1.681263e-02	3.160947e-02	8.975168e-03	1.870237e-02	1.057799e-02	3.544600e-02	6.253628e-03	1.597767e-02	4.017868e-02	9.515320e-03	9.713656e-03	3.311566e-03	1.946618e-02	1.347651e-02	1.371718e-02	6.789454e-03	1.072864e-02	1.082352e-02	5.582454e-03
85000	-3.199051e+04	1.939664e+01	2.028432e+01	9.175935e-02	3.284698e-01	1.546233e-01	1.546233e-01	1.787649e-01	9.175935e-02	172	4	7.647907e-02	1.840424e-01	1.209878e-01	8.172878e-02	4.503919e-01	8.637010e-02	1.920732e-02	1.690666e-01	3.543753e+00	6.509417e-01	3.489584e-01	9.999000e-05	4.706311e-03	6.901500e-03	1.982799e-03	2.324650e-02	1.889429e-02	1.118887e-02	8.076978e-03	1.681263e-02	3.160947e-02	8.975168e-03	1.870237e-02	1.057799e-02	3.544600e-02	6.253628e-03	1.469653e-02	4.017868e-02	9.308557e-03	9.713656e-03	3.311566e-03	1.946618e-02	1.347651e-02	1.371718e-02	6.789454e-03	1.072864e-02	8.384464e-03	5.582454e-03
86000	-3.198058e+04	3.269600e+01	1.897675e+01	9.333858e-02	2.953806e-01	1.578788e-01	1.578788e-01	2.021847e-01	9.333858e-02	172	4	7.512934e-02	1.840424e-01	1.209878e-01	8.172878e-02	4.503919e-01	8.771983e-02	1.920732e-02	1.830287e-01	3.614678e+00	6.243537e-01	3.755463e-01	9.999000e-05	4.706311e-03	6.901500e-03	1.982799e-03	2.324650e-02	1.859919e-02	1.118887e-02	8.076978e-03	1.643278e-02	3.160947e-02	8.975168e-03	1.870237e-02	1.057799e-02	3.544600e-02	6.253628e-03	1.469653e-02	4.017868e-02	9.308557e-03	9.713656e-03	3.311566e-03	1.946618e-02	1.347651e-02	1.160797e-02	6.789454e-03	1.072864e-02	8.384464e-03	5.582454e-03
87000	-3.200230e+04	2.731605e+01	1.950607e+01	9.333858e-02	2.953806e-01	1.578788e-01	1.578788e-01	2.021847e-01	9.333858e-02	172	4	7.967806e-02	1.897524e-01	1.046980e-01	7.199324e-02	4.604400e-01	9.343828e-02	1.920732e-02	1.820885e-01	3.459240e+00	6.298561e-01	3.640130e-01	6.130901e-03	4.706311e-03	6.901500e-03	1.982799e-03	2.003986e-02	1.859919e-02	1.469016e-02	8.076978e-03	1.591028e-02	3.160947e-02	8.975168e-03	1.994358e-02	1.057799e-02	3.544600e-02	6.253628e-03	1.469653e-02	3.667740e-02	9.308557e-03	9.713656e-03	3.311566e-03	2.083324e-02	1.347651e-02	1.160797e-02	6.789454e-03	9.891264e-03	8.384464e-03	5.582454e-03
88000	-3.199738e+04	2.385256e+01	1.984930e+01	8.776800e-02	3.159146e-01	1.547745e-01	1.547745e-01	1.990005e-01	8.776800e-02	172	4	7.967806e-02	1.870555e-01	1.123623e-01	6.702584e-02	4.604400e-01	9.343828e-02	2.267442e-02	1.727483e-01	3.350193e+00	6.692066e-01	3.305153e-01	2.780678e-04	4.706311e-03	6.901500e-03	1.982799e-03	2.003986e-02	1.859919e-02	1.469016e-02	8.076978e-03	1.591028e-02	3.160947e-02	8.975168e-03	1.994358e-02	1.057799e-02	3.544600e-02	7.498118e-03	1.469653e-02	3.667740e-02	9.308557e-03	9.713656e-03	3.311566e-03	2.083324e-02	1.347651e-02	1.170456e-02	6.789454e-03	9.891264e-03	8.384464e-03	5.271372e-03
89000	-3.200852e+04	1.693652e+01	2.054356e+01	9.066232e-02	3.350796e-01	1.410442e-01	1.410442e-01	2.015074e-01	9.066232e-02	172	4	7.915504e-02	1.757160e-01	1.141725e-01	7.749644e-02	4.624632e-01	9.099678e-02	2.267442e-02	1.805396e-01	3.291455e+00	5.738444e-01	4.248569e-01	1.298707e-03	4.706311e-03	8.233607e-03	1.982799e-03	2.003986e-02	1.859919e-02	1.469016e-02	8.076978e-03	1.573162e-02	3.160947e-02	1.004805e-02	1.994358e-02	1.057799e-02	3.544600e-02	7.498118e-03	1.469653e-02	3.115182e-02	9.777144e-03	9.713656e-03	3.311566e-03	2.083324e-02	1.347651e-02	1.302237e-02	6.789454e-03	9.783000e-03	8.384464e-03	5.271372e-03
90000	-3.199905e+04	2.798554e+01	1.945719e+01	9.582242e-02	3.206806e-01	1.467228e-01	1.467228e-01	1.942290e-01	9.582242e-02	172	4	7.899202e-02	1.762980e-01	1.051219e-01	7.470509e-02	4.795881e-01	8.529481e-02	2.331070e-02	1.898948e-01	3.209655e+00	6.412901e-01	3.582529e-01	4.570685e-04	4.712561e-03	7.513249e-03	2.632479e-04	2.121552e-02	2.286671e-02	8.939006e-03	6.778186e-03	1.860559e-02	2.022868e-02	6.706340e-03	1.551722e-02	1.141417e-02	3.427570e-02	1.000823e-02	1.434381e-02	3.215690e-02	1.293405e-02	6.373718e-03	1.109588e-02	2.516355e-02	8.180549e-03	8.444201e-03	6.338192e-03	1.112157e-02	1.595516e-02	7.479696e-03
91000	-3.201009e+04	2.852319e+01	1.930590e+01	1.281679e-01	2.997386e-01	1.281679e-01	1.281679e-01	1.875899e-01	1.281679e-01	58	3	8.261520e-02	1.773690e-01	9.216403e-02	7.451602e-02	4.800961e-01	9.323960e-02	2.331070e-02	1.898948e-01	3.296862e+00	6.360636e-01	3.596822e-01	4.254131e-03	4.712561e-03	7.513249e-03	2.632479e-04	2.391067e-02	2.286671e-02	8.939006e-03	6.778186e-03	1.860559e-02	2.022868e-02	7.287918e-03	1.551722e-02	1.141417e-02	3.427570e-02	1.000823e-02	1.434381e-02	3.215690e-02	1.293405e-02	6.373718e-03	1.109588e-02	2.516355e-02	8.180549e-03	8.444201e-03	6.338192e-03	1.085176e-02	1.595516e-02	7.479696e-03
92000	-3.200721e+04	3.578887e+01	1.871564e+01	1.267239e-01	3.075797e-01	1.267239e-01	1.178647e-01	2.032430e-01	1.178647e-01	86	4	8.330499e-02	1.618037e-01	1.029371e-01	7.820190e-02	4.828416e-01	9.091077e-02	2.331070e-02	1.837758e-01	3.223358e+00	6.230212e-01	3.753373e-01	1.641469e-03	4.712561e-03	7.619523e-03	1.569743e-04	2.391067e-02	2.286671e-02	8.939006e-03	6.778186e-03	1.860559e-02	2.022868e-02	7.299674e-03	1.788922e-02	1.141417e-02	3.427570e-02	1.000823e-02	1.565288e-02	3.215690e-02	1.293405e-02	6.373718e-03	1.109588e-02	2.516355e-02	8.180549e-03	8.444201e-03	6.338192e-03	1.085176e-02	1.431624e-02	7.479696e-03
93000	-3.200149e+04	3.890442e+01	1.841814e+01	1.116441e-01	3.415475e-01	1.366217e-01	1.116441e-01	1.868984e-01	1.116441e-01	138	4	7.925184e-02	1.618037e-01	1.029371e-01	8.489723e-02	4.828416e-01	8.826859e-02	2.331070e-02	1.796733e-01	3.252100e+00	6.748707e-01	3.236840e-01	1.445321e-03	6.957240e-03	7.106581e-03	3.689825e-04	2.247084e-02	2.394953e-02	7.690795e-03	6.783025e-03	1.996576e-02	1.955180e-02	7.663519e-03	1.891607e-02	1.000354e-02	3.197352e-02	9.336351e-03	1.395152e-02	3.634065e-02	1.437295e-02	9.458227e-03	1.102462e-02	2.397309e-02	8.000358e-03	9.103948e-03	5.530767e-03	9.195679e-03	1.477007e-02	7.992701e-03
94000	-3.199880e+04	3.411158e+01	1.888922e+01	1.282900e-01	3.311114e-01	1.282900e-01	1.282900e-01	1.756280e-01	1.083906e-01	61	4	8.000474e-02	1.691010e-01	1.107625e-01	7.611003e-02	4.689251e-01	9.509657e-02	2.404857e-02	1.796733e-01	3.259602e+00	6.876337e-01	3.089716e-01	3.394642e-03	3.908805e-03	7.106581e-03	4.104819e-04	2.247084e-02	2.394953e-02	7.690795e-03	6.783025e-03	1.996576e-02	1.955180e-02	7.663519e-03	1.891607e-02	1.000354e-02	3.197352e-02	9.336351e-03	1.395152e-02	3.634065e-02	1.437295e-02	9.278440e-03	1.102462e-02	2.397309e-02	8.000358e-03	9.103948e-03	6.599164e-03	9.195679e-03	1.477007e-02	7.992701e-03
95000	-3.200795e+04	4.137844e+01	1.821051e+01	1.193289e-01	2.862878e-01	1.388770e-01	1.388770e-01	1.973003e-01	1.193289e-01	172	4	8.000474e-02	1.691010e-01	1.107625e-01	7.611003e-02	4.783423e-01	8.567938e-02	2.139044e-02	1.796733e-01	3.217418e+00	6.486756e-01	3.512244e-01	9.999000e-05	2.645994e-03	7.941765e-03	6.146810e-04	2.320269e-02	2.789615e-02	8.749587e-03	7.751380e-03	2.126187e-02	2.238768e-02	7.364786e-03	2.166430e-02	8.937753e-03	3.687070e-02	8.729726e-03	1.374337e-02	3.928860e-02	1.453193e-02	7.223638e-03	1.002507e-02	2.420398e-02	8.302103e-03	7.580463e-03	6.726551e-03	1.087483e-02	1.260773e-02	7.011604e-03
96000	-3.202495e+04	5.276794e+01	1.720355e+01	1.198997e-01	2.873447e-01	1.342007e-01	1.342007e-01	2.044546e-01	1.198997e-01	172	4	7.702041e-02	1.604007e-01	1.109942e-01	7.611003e-02	4.783423e-01	9.713238e-02	2.139044e-02	1.791607e-01	3.161852e+00	6.551560e-01	3.440893e-01	7.546942e-04	2.645994e-03	7.941765e-03	6.146810e-04	2.320269e-02	2.541980e-02	8.749587e-03	7.751380e-03	2.126187e-02	2.238768e-02	7.364786e-03	2.020345e-02	9.830498e-03	3.687070e-02	8.729726e-03	1.374337e-02	3.928860e-02	1.453193e-02	7.223638e-03	1.002507e-02	2.420398e-02	8.302103e-03	7.580463e-03	6.726551e-03	1.087483e-02	1.260773e-02	7.011604e-03
97000	-3.202256e+04	4.613604e+01	1.780236e+01	1.018997e-01	3.039598e-01	1.336154e-01	1.336154e-01	1.932943e-01	1.336154e-01	174	4	8.013310e-02	1.799745e-01	1.241435e-01	7.158114e-02	4.545167e-01	8.965117e-02	1.912519e-02	1.759087e-01	3.188318e+00	6.353007e-01	3.626950e-01	2.004290e-03	2.645994e-03	7.941765e-03	6.146810e-04	2.320269e-02	2.541980e-02	8.749587e-03	7.751380e-03	2.126187e-02	2.238768e-02	7.364786e-03	2.020345e-02	9.830498e-03	3.687070e-02	8.729726e-03	1.374337e-02	3.928860e-02	1.295914e-02	7.223638e-03	1.002507e-02	2.512857e-02	8.302103e-03	7.580463e-03	6.726551e-03	1.087483e-02	1.260773e-02	7.011604e-03
98000	-3.200556e+04	4.816928e+01	1.760124e+01	1.176189e-01	3.115009e-01	1.477616e-01	1.176189e-01	1.878810e-01	1.176189e-01	138	4	6.812662e-02	1.876489e-01	1.145615e-01	6.515116e-02	4.714626e-01	9.304927e-02	1.917236e-02	1.759087e-01	3.167051e+00	6.508854e-01	3.436002e-01	5.514427e-03	2.645994e-03	7.941765e-03	6.146810e-04	2.320269e-02	2.541980e-02	8.749587e-03	7.751380e-03	2.126187e-02	2.238768e-02	7.364786e-03	2.020345e-02	9.830498e-03	3.655526e-02	8.729726e-03	1.374337e-02	3.928860e-02	1.295914e-02	7.223638e-03	1.002507e-02	2.512857e-02	8.302103e-03	7.580463e-03	6.726551e-03	1.119027e-02	1.260773e-02	7.011604e-03
99000	-3.201793e+04	5.429339e+01	1.721350e+01	9.481788e-02	3.009377e-01	1.563621e-01	1.563621e-01	1.893202e-01	1.022000e-01	176	5	7.184015e-02	1.749199e-01	1.212146e-01	7.608338e-02	4.494377e-01	1.065042e-01	1.917236e-02	1.759087e-01	3.087628e+00	6.244928e-01	3.754072e-01	9.999000e-05	3.421519e-03	8.119519e-03	4.259629e-04	2.240353e-02	2.525069e-02	8.269595e-03	7.917681e-03	1.816000e-02	1.967136e-02	6.733946e-03	1.880833e-02	1.126543e-02	3.795855e-02	8.735992e-03	1.372861e-02	4.328639e-02	1.300765e-02	7.717125e-03	9.275974e-03	2.582398e-02	8.225947e-03	6.836507e-03	6.951869e-03	1.047271e-02	1.156909e-02	5.919163e-03
100000	-3.201927e+04	4.631227e+01	1.792071e+01	1.189929e-01	3.026982e-01	1.491608e-01	1.491608e-01	1.854875e-01	9.449984e-02	176	5	8.132364e-02	1.749199e-01	1.212146e-01	7.608338e-02	4.494377e-01	9.702073e-02	1.917236e-02	1.846317e-01	2.985818e+00	6.538106e-01	3.460894e-01	9.999000e-05	3.838218e-03	7.000727e-03	4.259629e-04	2.240353e-02	2.525069e-02	8.269595e-03	7.917681e-03	1.816000e-02	1.967136e-02	6.733946e-03	2.197802e-02	1.126543e-02	3.795855e-02	8.735992e-03	1.372861e-02	4.328639e-02	1.300765e-02	7.717125e-03	9.275974e-03	2.582398e-02	7.491140e-03	6.836507e-03	7.646366e-03	1.047271e-02	1.156909e-02	5.919163e-03
101000	-3.200446e+04	3.312422e+01	1.899123e+01	1.384479e-01	3.148836e-01	1.384479e-01	1.089893e-01	1.902421e-01	1.089893e-01	86	4	7.195600e-02	1.842876e-01	1.086794e-01	7.986090e-02	4.554322e-01	9.978395e-02	2.000155e-02	1.857736e-01	2.952688e+00	6.342168e-01	3.647821e-01	1.001048e-03	3.838218e-03	7.000727e-03	4.259629e-04	2.240353e-02	2.525069e-02	8.269595e-03	7.917681e-03	1.816000e-02	1.967136e-02	6.733946e-03	2.347624e-02	1.139422e-02	3.795855e-02	8.735992e-03	1.372861e-02	4.328639e-02	1.300765e-02	7.717125e-03	9.275974e-03	2.582398e-02	7.491140e-03	6.836507e-03	7.646366e-03	1.047271e-02	1.390041e-02	5.919163e-03
102000	-3.200509e+04	2.752177e+01	1.942766e+01	1.241506e-01	3.045672e-01	1.241506e-01	1.241506e-01	1.988303e-01	1.241506e-01	58	3	7.568426e-02	1.670636e-01	1.042568e-01	7.795707e-02	4.815004e-01	9.353795e-02	2.226614e-02	1.857736e-01	2.915454e+00	5.889753e-01	4.082254e-01	2.799285e-03	3.838218e-03	7.000727e-03	4.259629e-04	2.240353e-02	2.525069e-02	8.269595e-03	7.917681e-03	1.816000e-02	1.967136e-02	6.733946e-03	2.347624e-02	1.139422e-02	3.795855e-02	8.254766e-03	1.372861e-02	4.328639e-02	1.300765e-02	7.717125e-03	9.275974e-03	2.582398e-02	7.491140e-03	6.836507e-03	7.646366e-03	1.066828e-02	1.390041e-02	5.919163e-03
103000	-3.202199e+04	3.039475e+01	1.920083e+01	9.338445e-02	3.042657e-01	1.696551e-01	1.696551e-01	1.696551e-01	9.338445e-02	168	3	6.220977e-02	1.616840e-01	1.119217e-01	7.693969e-02	4.975197e-01	8.972518e-02	2.145009e-02	1.807717e-01	2.576331e+00	6.814533e-01	3.158282e-01	2.718442e-03	3.298354e-03	9.403839e-03	1.653345e-03	2.123294e-02	2.314082e-02	1.462645e-02	8.056198e-03	1.837714e-02	2.707137e-02	6.186579e-03	1.891409e-02	1.113150e-02	3.915364e-02	7.525777e-03	1.475608e-02	3.373635e-02	8.181588e-03	9.468736e-03	5.158648e-03	2.610736e-02	1.029986e-02	1.830787e-02	5.026081e-03	1.085705e-02	7.718566e-03	4.876547e-03
104000	-3.200908e+04	3.448682e+01	1.885449e+01	9.831021e-02	3.115220e-01	1.481004e-01	1.481004e-01	1.956568e-01	9.831021e-02	172	4	7.568426e-02	1.691188e-01	1.042568e-01	7.795707e-02	4.794073e-01	9.357575e-02	2.013878e-02	1.922248e-01	2.986773e+00	6.911877e-01	3.049331e-01	3.879228e-03	3.352789e-03	6.933022e-03	1.533516e-03	2.134183e-02	2.385359e-02	8.965002e-03	7.125448e-03	2.003392e-02	1.932901e-02	8.023207e-03	2.324492e-02	8.168489e-03	3.752316e-02	7.512809e-03	1.549916e-02	4.503256e-02	1.146409e-02	7.467731e-03	1.032639e-02	2.328628e-02	8.626402e-03	7.539794e-03	9.407138e-03	1.030583e-02	1.351324e-02	6.464152e-03
105000	-3.200480e+04	3.009576e+01	1.934433e+01	1.103079e-01	3.225204e-01	1.437832e-01	1.437832e-01	1.692974e-01	1.103079e-01	172	4	7.273248e-02	1.833460e-01	1.219719e-01	6.272514e-02	4.502373e-01	1.089871e-01	2.145009e-02	1.854238e-01	2.395978e+00	6.547988e-01	3.393077e-01	5.893484e-03	3.982572e-03	8.573663e-03	1.856976e-03	2.146977e-02	2.274139e-02	1.393971e-02	6.488967e-03	2.085925e-02	2.654214e-02	7.205018e-03	1.986925e-02	1.265035e-02	4.229014e-02	8.320921e-03	1.421219e-02	3.523760e-02	1.244205e-02	1.060943e-02	5.412212e-03	2.507509e-02	8.265279e-03	1.695244e-02	4.883323e-03	1.164036e-02	6.609265e-03	4.075568e-03
106000	-3.200507e+04	3.013256e+01	1.926269e+01	1.083626e-01	3.243535e-01	1.426079e-01	1.426079e-01	1.737054e-01	1.083626e-01	172	4	8.088823e-02	1.606369e-01	1.227176e-01	7.625453e-02	4.667125e-01	9.279026e-02	2.034642e-02	1.954489e-01	3.157311e+00	6.161733e-01	3.828639e-01	9.628093e-04	1.952185e-03	6.700537e-03	1.439595e-03	2.191193e-02	2.597759e-02	1.144522e-02	6.423325e-03	1.765767e-02	1.928260e-02	8.895021e-03	1.918031e-02	1.157494e-02	4.116972e-02	7.518464e-03	1.690267e-02	4.332506e-02	1.253881e-02	7.147940e-03	7.377680e-03	2.409659e-02	1.230021e-02	1.118553e-02	7.268712e-03	1.083138e-02	1.535634e-02	3.995032e-03
107000	-3.202913e+04	2.447604e+01	1.988004e+01	9.757524e-02	3.083732e-01	1.454505e-01	1.454505e-01	2.055753e-01	9.757524e-02	172	4	7.251460e-02	1.671155e-01	1.169689e-01	7.046938e-02	4.762952e-01	9.663643e-02	2.292886e-02	1.970843e-01	2.424831e+00	6.775082e-01	3.220731e-01	4.187089e-04	3.811567e-03	8.573663e-03	1.357049e-03	2.146977e-02	2.274139e-02	1.393971e-02	6.488967e-03	2.085925e-02	2.654214e-02	7.205018e-03	1.986925e-02	1.403607e-02	4.196678e-02	8.320921e-03	1.471212e-02	3.523760e-02	1.244205e-02	1.060943e-02	5.412212e-03	2.507509e-02	8.265279e-03	1.556673e-02	4.881803e-03	1.164036e-02	6.609265e-03	4.075568e-03
108000	-3.200266e+04	2.348454e+01	1.991587e+01	1.096673e-01	3.047037e-01	1.399405e-01	1.399405e-01	1.960806e-01	1.096673e-01	172	4	8.119865e-02	1.586834e-01	1.125808e-01	7.487234e-02	4.789638e-01	9.370106e-02	2.034642e-02	1.720172e-01	3.131152e+00	6.366689e-01	3.629712e-01	3.598888e-04	1.761509e-03	6.700537e-03	1.439595e-03	2.191193e-02	2.597759e-02	1.144522e-02	6.423325e-03	1.765767e-02	1.928260e-02	8.895021e-03	1.918031e-02	1.157494e-02	4.116972e-02	7.518464e-03	1.681684e-02	4.362107e-02	1.253881e-02	8.928222e-03	7.377680e-03	2.409659e-02	1.230021e-02	1.118553e-02	7.268712e-03	1.083138e-02	1.535634e-02	3.995032e-03
109000	-3.200284e+04	2.591959e+01	1.975510e+01	9.522396e-02	3.159151e-01	1.495352e-01	1.495352e-01	1.945666e-01	9.522396e-02	172	4	7.892998e-02	1.714656e-01	1.063292e-01	7.801730e-02	4.567000e-01	1.085579e-01	2.356523e-02	1.959966e-01	2.258931e+00	6.542912e-01	3.456089e-01	9.999000e-05	3.811567e-03	8.573663e-03	1.357049e-03	2.146977e-02	2.274139e-02	1.393971e-02	7.120165e-03	2.013015e-02	2.654214e-02	7.205018e-03	1.986925e-02	1.403607e-02	4.196678e-02	9.093921e-03	1.471212e-02	3.523760e-02	1.091619e-02	1.060943e-02	5.412212e-03	2.507509e-02	8.265279e-03	1.493553e-02	4.881803e-03	1.164036e-02	6.119353e-03	4.516237e-03
110000	-3.202523e+04	4.695005e+01	1.771847e+01	1.032953e-01	3.178645e-01	1.487053e-01	1.487053e-01	1.781342e-01	1.032953e-01	172	4	8.226287e-02	1.726654e-01	1.192278e-01	6.194227e-02	4.662760e-01	9.762574e-02	2.173412e-02	1.842193e-01	3.042234e+00	6.412476e-01	3.576606e-01	1.091819e-03	1.761509e-03	6.700537e-03	2.380337e-03	1.970555e-02	2.597759e-02	1.144522e-02	6.423325e-03	1.765767e-02	1.928260e-02	8.895021e-03	1.918031e-02	1.157494e-02	4.116972e-02	7.518464e-03	1.681684e-02	4.582744e-02	1.253881e-02	8.928222e-03	7.377680e-03	2.409659e-02	1.230021e-02	1.118553e-02	7.268712e-03	1.083138e-02	1.535634e-02	3.995032e-03
111000	-3.198241e+04	3.272310e+01	1.910905e+01	9.983259e-02	2.874920e-01	1.568642e-01	1.568642e-01	1.991145e-01	9.983259e-02	172	4	7.961724e-02	1.758749e-01	1.069949e-01	7.125365e-02	4.583672e-01	1.078922e-01	2.109644e-02	1.986624e-01	2.185727e+00	6.610545e-01	3.371112e-01	1.834337e-03	3.811567e-03	7.245708e-03	1.357049e-03	2.146977e-02	2.274139e-02	1.393971e-02	7.120165e-03	2.013015e-02	2.654214e-02	7.205018e-03	1.986925e-02	1.403607e-02	4.583650e-02	9.044243e-03	1.624799e-02	3.523760e-02	1.091619e-02	1.060943e-02	5.412212e-03	2.507509e-02	8.265279e-03	1.493553e-02	4.881803e-03	1.166628e-02	6.119353e-03	4.093772e-03
112000	-3.198297e+04	2.603098e+01	1.975559e+01	9.685028e-02	3.131025e-01	1.547024e-01	1.547024e-01	1.837922e-01	9.685028e-02	172	4	7.630675e-02	1.641521e-01	1.243940e-01	7.076717e-02	4.583672e-01	1.060128e-01	2.109644e-02	1.859184e-01	2.207326e+00	5.984047e-01	3.971501e-01	4.445247e-03	3.811567e-03	7.245708e-03	1.357049e-03	2.146977e-02	2.323808e-02	1.393971e-02	7.120165e-03	2.013015e-02	2.654214e-02	7.205018e-03	1.986925e-02	1.278236e-02	4.583650e-02	9.044243e-03	1.624799e-02	3.523760e-02	1.091619e-02	1.060943e-02	5.412212e-03	2.507509e-02	8.265279e-03	1.493553e-02	4.881803e-03	1.166628e-02	6.119353e-03	4.093772e-03
113000	-3.197864e+04	2.633305e+01	1.971597e+01	1.092235e-01	3.245795e-01	1.409780e-01	1.409780e-01	1.750176e-01	1.092235e-01	172	4	7.931292e-02	1.900386e-01	1.149484e-01	6.490342e-02	4.519931e-01	9.880359e-02	2.109644e-02	1.840479e-01	2.314903e+00	6.603984e-01	3.281332e-01	1.146834e-02	3.811567e-03	7.245708e-03	1.444108e-03	2.146977e-02	2.323808e-02	1.385265e-02	7.120165e-03	2.013015e-02	2.654214e-02	7.205018e-03	1.986925e-02	1.278236e-02	4.583650e-02	9.005727e-03	1.796493e-02	3.523760e-02	8.530663e-03	1.060943e-02	5.412212e-03	2.507509e-02	8.265279e-03	1.493553e-02	4.881803e-03	1.166628e-02	6.119353e-03	5.423167e-03
114000	-3.197236e+04	1.887440e+01	2.045958e+01	1.033911e-01	3.125718e-01	1.414205e-01	1.414205e-01	1.978050e-01	1.033911e-01	172	4	8.341434e-02	1.932413e-01	1.108470e-01	6.490342e-02	4.519931e-01	9.560093e-02	2.075082e-02	1.757540e-01	2.344125e+00	5.964576e-01	3.898785e-01	1.366383e-02	3.811567e-03	7.245708e-03	7.217797e-04	2.325674e-02	2.323808e-02	1.385265e-02	7.120165e-03	2.013015e-02	2.654214e-02	7.247754e-03	1.986925e-02	1.278236e-02	4.583650e-02	9.005727e-03	1.796493e-02	3.347010e-02	8.530663e-03	1.060943e-02	5.412212e-03	2.507509e-02	8.987608e-03	1.540373e-02	4.881803e-03	1.166628e-02	6.119353e-03	5.423167e-03
115000	-3.196234e+04	1.446377e+01	2.091909e+01	1.054889e-01	3.151630e-01	1.423707e-01	1.423707e-01	1.891178e-01	1.054889e-01	172	4	8.269497e-02	1.932413e-01	9.873112e-02	7.701925e-02	4.519931e-01	9.632030e-02	2.075082e-02	1.588955e-01	2.341968e+00	6.363237e-01	3.577126e-01	5.963685e-03	3.811567e-03	7.245708e-03	7.217797e-04	2.325674e-02	2.323808e-02	1.385265e-02	7.120165e-03	2.013015e-02	2.654214e-02	7.247754e-03	1.986925e-02	1.278236e-02	4.114570e-02	8.698575e-03	1.796493e-02	3.347010e-02	8.530663e-03	9.726274e-03	5.412212e-03	2.595825e-02	8.987608e-03	1.540373e-02	5.188955e-03	1.166628e-02	6.119353e-03	5.423167e-03
116000	-3.197628e+04	1.114240e+01	2.126899e+01	9.555727e-02	3.190518e-01	1.348650e-01	1.774843e-01	1.774843e-01	9.555727e-02	192	4	8.040062e-02	1.825628e-01	1.104720e-01	7.701925e-02	4.552281e-01	9.431721e-02	2.075082e-02	1.588955e-01	2.447729e+00	6.521684e-01	3.393440e-01	8.487622e-03	3.811567e-03	7.245708e-03	7.217797e-04	2.325674e-02	2.323808e-02	1.308247e-02	6.816092e-03	2.013015e-02	2.654214e-02	7.247754e-03	1.986925e-02	1.278236e-02	4.114570e-02	8.846204e-03	1.796493e-02	3.347010e-02	1.002970e-02	9.726274e-03	5.412212e-03	2.595825e-02	8.987608e-03	1.540373e-02	5.188955e-03	1.156501e-02	6.119353e-03	5.680881e-03
117000	-3.198619e+04	1.363607e+01	2.100449e+01	9.752282e-02	3.077492e-01	1.526216e-01	1.526216e-01	1.919619e-01	9.752282e-02	172	4	7.489156e-02	1.853082e-01	1.217264e-01	7.349862e-02	4.479420e-01	9.663319e-02	2.075082e-02	1.749673e-01	2.333438e+00	7.340822e-01	2.635244e-01	2.393341e-03	3.811567e-03	7.245708e-03	7.217797e-04	2.325674e-02	2.323808e-02	1.308247e-02	6.816092e-03	1.866775e-02	2.654214e-02	9.763432e-03	1.986925e-02	1.310478e-02	4.114570e-02	8.846204e-03	1.796493e-02	3.347010e-02	1.002970e-02	9.726274e-03	5.412212e-03	2.595825e-02	8.987608e-03	1.540373e-02	5.188955e-03	1.156501e-02	6.119353e-03	4.869700e-03
118000	-3.197796e+04	1.146224e+01	2.122387e+01	9.382298e-02	3.135567e-01	1.532999e-01	1.532999e-01	1.921975e-01	9.382298e-02	172	4	8.396932e-02	1.855080e-01	1.127354e-01	7.807550e-02	4.328763e-01	1.068355e-01	2.075082e-02	1.756978e-01	2.373447e+00	7.213470e-01	2.672007e-01	1.145225e-02	4.163802e-03	7.245708e-03	3.695449e-04	2.325674e-02	2.323808e-02	1.308247e-02	6.332600e-03	1.915124e-02	2.654214e-02	9.763432e-03	1.986925e-02	1.310478e-02	4.114570e-02	8.846204e-03	1.601145e-02	3.347010e-02	1.002970e-02	9.726274e-03	5.412212e-03	2.595825e-02	8.987608e-03	1.540373e-02	5.188955e-03	1.156501e-02	6.119353e-03	4.869700e-03
119000	-3.201057e+04	2.659201e+01	1.951347e+01	1.222265e-01	3.280489e-01	1.222265e-01	1.222265e-01	1.830453e-01	1.222265e-01	58	3	8.432516e-02	1.855271e-01	1.196973e-01	7.477468e-02	4.560565e-01	7.961922e-02	1.627407e-02	1.620938e-01	2.971574e+00	6.016564e-01	3.940054e-01	4.338130e-03	3.495920e-03	6.442634e-03	8.122026e-04	1.588302e-02	2.141431e-02	1.210109e-02	5.937012e-03	1.875939e-02	1.904574e-02	5.457445e-03	1.632919e-02	1.297535e-02	4.291478e-02	8.506362e-03	1.471667e-02	4.689567e-02	1.237811e-02	1.275723e-02	8.238248e-03	2.356294e-02	1.176857e-02	1.349873e-02	7.122431e-03	1.210823e-02	1.136993e-02	5.044802e-03
120000	-3.198840e+04	2.180125e+01	2.030308e+01	9.793879e-02	3.255382e-01	1.459149e-01	1.459149e-01	1.870002e-01	9.769290e-02	176	5	7.716299e-02	1.673347e-01	1.116257e-01	7.659695e-02	4.660441e-01	1.012355e-01	2.075082e-02	1.718605e-01	2.533817e+00	6.521549e-01	3.459010e-01	1.944053e-03	4.163802e-03	7.245708e-03	3.695449e-04	2.325674e-02	2.323808e-02	1.308247e-02	6.332600e-03	1.915124e-02	2.654214e-02	9.763432e-03	1.986925e-02	1.310478e-02	4.114570e-02	9.215620e-03	1.601145e-02	3.347010e-02	1.002970e-02	9.726274e-03	5.412212e-03	2.595825e-02	8.987608e-03	1.540373e-02	5.188955e-03	1.156501e-02	6.119353e-03	6.991890e-03
121000	-3.200035e+04	1.307453e+01	2.121314e+01	6.921965e-02	3.288996e-01	1.522506e-01	1.522506e-01	1.871611e-01	1.102185e-01	176	5	6.867660e-02	1.687177e-01	1.199707e-01	7.889562e-02	4.660441e-01	9.769525e-02	1.879165e-02	1.748053e-01	2.523396e+00	6.119774e-01	3.694489e-01	1.857368e-02	6.028719e-03	7.245708e-03	2.917829e-04	2.325674e-02	2.323808e-02	1.308247e-02	6.332600e-03	1.915124e-02	2.654214e-02	9.763432e-03	1.986925e-02	1.310478e-02	4.114570e-02	9.215620e-03	1.601145e-02	3.665945e-02	1.002970e-02	9.726274e-03	5.412212e-03	2.595825e-02	8.987608e-03	1.540373e-02	5.188955e-03	1.156501e-02	6.119353e-03	6.991890e-03
122000	-3.197776e+04	1.442711e+01	2.087927e+01	9.355072e-02	3.198603e-01	1.469617e-01	1.469617e-01	1.991149e-01	9.355072e-02	172	4	7.565476e-02	1.654368e-01	1.132198e-01	7.929115e-02	4.674830e-01	9.891449e-02	1.972450e-02	1.810052e-01	2.628232e+00	5.936308e-01	4.055070e-01	8.622536e-04	6.028719e-03	6.643304e-03	6.350856e-04	2.164069e-02	2.323808e-02	1.308247e-02	6.332600e-03	1.915124e-02	2.654214e-02	9.763432e-03	1.986925e-02	1.310478e-02	3.902344e-02	9.215620e-03	1.601145e-02	3.665945e-02	9.955299e-03	9.726274e-03	4.099602e-03	2.572716e-02	8.987608e-03	1.540373e-02	5.188955e-03	1.156501e-02	6.119353e-03	6.558157e-03
123000	-3.197780e+04	1.003566e+01	2.134556e+01	1.003740e-01	3.309226e-01	1.453623e-01	1.453623e-01	1.776049e-01	1.003740e-01	172	4	7.851575e-02	1.539544e-01	1.034677e-01	7.673463e-02	4.969304e-01	9.039708e-02	1.972450e-02	1.590574e-01	2.671851e+00	6.532113e-01	3.433282e-01	3.460518e-03	6.028719e-03	6.643304e-03	1.392586e-03	2.164069e-02	2.323808e-02	1.308247e-02	6.332600e-03	1.915124e-02	2.654214e-02	9.763432e-03	1.961286e-02	1.310478e-02	3.902344e-02	9.215620e-03	1.601145e-02	3.665945e-02	1.165302e-02	9.726274e-03	5.731111e-03	2.402945e-02	8.987608e-03	1.377222e-02	5.188955e-03	1.156501e-02	6.119353e-03	6.558157e-03
124000	-3.197206e+04	1.496744e+01	2.081341e+01	1.023187e-01	3.232893e-01	1.481849e-01	1.481849e-01	1.757034e-01	1.023187e-01	172	4	7.407800e-02	1.610948e-01	1.000234e-01	6.799876e-02	4.988035e-01	9.800151e-02	1.972450e-02	1.704561e-01	2.837103e+00	6.443463e-01	3.513580e-01	4.295654e-03	6.028719e-03	6.643304e-03	1.392586e-03	2.164069e-02	2.323808e-02	1.308247e-02	6.539983e-03	1.894386e-02	2.654214e-02	9.763432e-03	1.961286e-02	1.310478e-02	3.902344e-02	9.215620e-03	1.601145e-02	3.665945e-02	1.165302e-02	9.726274e-03	5.731111e-03	2.402945e-02	1.086746e-02	1.377222e-02	5.188955e-03	1.156501e-02	6.119353e-03	6.558157e-03
125000	-3.198931e+04	8.030683e+00	2.154365e+01	1.034475e-01	3.190666e-01	1.411782e-01	1.411782e-01	1.916819e-01	1.034475e-01	172	4	8.859272e-02	1.679856e-01	9.386450e-02	7.364268e-02	4.796850e-01	9.622943e-02	1.876246e-02	1.659998e-01	2.803396e+00	5.366899e-01	4.478984e-01	1.541171e-02	6.028719e-03	6.643304e-03	1.392586e-03	2.164069e-02	2.323808e-02	1.308247e-02	6.539983e-03	1.894386e-02	2.654214e-02	9.763432e-03	1.961286e-02	1.310478e-02	3.902344e-02	9.215620e-03	1.601145e-02	3.691712e-02	1.165302e-02	9.726274e-03	5.731111e-03	2.402945e-02	1.086746e-02	1.377222e-02	5.188955e-03	1.156501e-02	6.119353e-03	6.558157e-03
126000	-3.197657e+04	5.080263e+00	2.187106e+01	1.019762e-01	3.164315e-01	1.450062e-01	1.450062e-01	1.896037e-01	1.019762e-01	172	4	7.146904e-02	1.679856e-01	1.137491e-01	8.490750e-02	4.598005e-01	1.020883e-01	1.823948e-02	1.751669e-01	2.773504e+00	5.900391e-01	4.040065e-01	5.954330e-03	6.028719e-03	6.643304e-03	8.529708e-04	2.164069e-02	2.323808e-02	1.308247e-02	6.539983e-03	1.894386e-02	2.654214e-02	9.763432e-03	1.961286e-02	1.364439e-02	3.902344e-02	9.215620e-03	1.601145e-02	3.691712e-02	1.165302e-02	9.726274e-03	6.046624e-03	2.402945e-02	1.113218e-02	1.377222e-02	5.188955e-03	1.125716e-02	6.119353e-03	6.558157e-03
127000	-3.198412e+04	1.673125e+01	2.086250e+01	9.472916e-02	3.302299e-01	1.511055e-01	1.511055e-01	1.781008e-01	9.472916e-02	172	4	7.254591e-02	1.632611e-01	1.154989e-01	7.374496e-02	4.884685e-01	8.648053e-02	1.794652e-02	1.544675e-01	1.082201e+00	6.328905e-01	3.395665e-01	2.754293e-02	5.243415e-03	8.996442e-03	8.134469e-04	1.883690e-02	2.049602e-02	1.604258e-02	6.825654e-03	1.869821e-02	2.386983e-02	6.938726e-03	1.905064e-02	1.228540e-02	3.495558e-02	9.552078e-03	1.656692e-02	3.828239e-02	1.270859e-02	1.168298e-02	7.266183e-03	1.908035e-02	1.036842e-02	1.470562e-02	6.027941e-03	1.236646e-02	8.986120e-03	3.179195e-03
128000	-3.198800e+04	7.545332e+00	2.179928e+01	8.158543e-02	3.216794e-01	1.481327e-01	1.836989e-01	1.836989e-01	8.120456e-02	196	5	7.810890e-02	1.537532e-01	1.079961e-01	7.332107e-02	4.807137e-01	1.061070e-01	1.823948e-02	1.537194e-01	2.790416e+00	6.140392e-01	3.852231e-01	7.377113e-04	6.028719e-03	6.022147e-03	8.529708e-04	2.102761e-02	2.323808e-02	1.308247e-02	7.256330e-03	1.894386e-02	2.935509e-02	8.955643e-03	1.961286e-02	1.516138e-02	3.746791e-02	1.002341e-02	1.601145e-02	3.691712e-02	1.447546e-02	9.726274e-03	5.137533e-03	2.402945e-02	1.113218e-02	1.377222e-02	5.813698e-03	1.125716e-02	6.119353e-03	6.558157e-03
129000	-3.196652e+04	-3.253463e+00	2.278929e+01	8.875019e-02	3.522798e-01	1.406114e-01	1.648042e-01	1.648042e-01	8.875019e-02	192	4	7.144270e-02	1.507816e-01	1.085463e-01	6.775343e-02	5.050911e-01	9.638492e-02	1.823948e-02	1.583311e-01	2.846437e+00	6.550140e-01	3.394792e-01	5.506740e-03	6.028719e-03	6.022147e-03	8.529708e-04	2.102761e-02	2.125788e-02	1.308247e-02	7.256330e-03	2.036889e-02	2.868818e-02	8.955643e-03	1.961286e-02	1.516138e-02	3.746791e-02	1.002341e-02	1.601145e-02	3.691712e-02	1.447546e-02	9.726274e-03	5.804442e-03	2.402945e-02	1.113218e-02	1.377222e-02	5.813698e-03	1.125716e-02	6.119353e-03	6.067865e-03
130000	-3.199988e+04	2.941480e+01	1.967484e+01	8.769699e-02	3.420854e-01	1.611615e-01	1.611615e-01	1.611615e-01	8.673323e-02	171	4	7.412201e-02	1.795744e-01	1.262174e-01	7.754563e-02	4.494176e-01	9.312301e-02	1.794652e-02	1.655389e-01	9.419020e-01	5.593464e-01	4.180775e-01	2.257610e-02	5.279472e-03	8.996442e-03	1.413823e-03	1.883690e-02	2.049602e-02	1.604258e-02	6.825654e-03	1.574069e-02	2.425229e-02	6.938726e-03	1.905064e-02	1.228540e-02	3.605151e-02	8.951701e-03	1.656692e-02	3.828239e-02	1.270859e-02	1.168298e-02	6.405742e-03	2.805747e-02	1.255318e-02	1.470562e-02	7.054085e-03	1.236646e-02	8.986120e-03	3.971700e-03
131000	-3.196886e+04	4.633301e+00	2.208342e+01	1.133004e-01	3.116337e-01	1.258211e-01	1.447263e-01	1.912182e-01	1.133004e-01	197	5	7.938313e-02	1.610686e-01	1.129238e-01	7.558682e-02	4.870767e-01	8.396096e-02	1.823948e-02	1.685122e-01	2.642085e+00	5.997535e-01	3.957555e-01	4.491054e-03	6.635621e-03	6.022147e-03	8.529708e-04	1.851080e-02	2.125788e-02	1.331605e-02	7.256330e-03	2.036889e-02	2.884723e-02	8.955643e-03	1.961286e-02	1.516138e-02	3.746791e-02	1.002341e-02	1.601145e-02	4.012796e-02	1.403613e-02	9.726274e-03	5.804442e-03	2.165040e-02	1.113218e-02	1.377222e-02	5.813698e-03	1.125716e-02	8.937725e-03	6.067865e-03
132000	-3.197001e+04	4.617281e+00	2.193335e+01	9.549031e-02	3.122578e-01	1.513192e-01	1.513192e-01	1.941231e-01	9.549031e-02	172	4	7.518001e-02	1.610686e-01	1.141457e-01	7.436484e-02	4.870767e-01	8.816408e-02	1.823948e-02	1.685122e-01	2.645926e+00	5.654448e-01	4.312491e-01	3.306114e-03	6.635621e-03	6.661455e-03	8.529708e-04	1.851080e-02	2.125788e-02	1.331605e-02	7.256330e-03	2.036889e-02	2.884723e-02	8.955643e-03	1.961286e-02	1.516138e-02	3.746791e-02	1.002341e-02	1.601145e-02	4.012796e-02	1.403613e-02	9.726274e-03	5.804442e-03	2.165040e-02	1.045422e-02	1.377222e-02	5.813698e-03	1.125716e-02	8.937725e-03	6.067865e-03
133000	-3.200424e+04	2.837434e+01	1.974582e+01	9.847423e-02	3.341926e-01	1.411350e-01	1.411350e-01	1.865890e-01	9.847423e-02	172	4	6.999355e-02	1.687069e-01	1.224216e-01	6.762644e-02	4.777671e-01	9.348443e-02	1.576368e-02	1.309230e-01	7.623960e-01	5.631061e-01	3.841582e-01	5.273572e-02	5.870612e-03	7.720812e-03	1.344142e-03	2.118295e-02	1.986510e-02	1.378078e-02	6.471746e-03	1.924756e-02	2.172900e-02	7.103954e-03	2.102842e-02	1.360175e-02	3.743141e-02	7.027115e-03	1.585068e-02	4.115332e-02	1.309846e-02	9.512630e-03	5.369402e-03	2.810955e-02	9.725599e-03	1.316327e-02	6.767075e-03	1.201338e-02	9.032320e-03	5.954744e-03
134000	-3.198229e+04	2.720671e+01	1.988809e+01	1.069062e-01	3.166195e-01	1.429485e-01	1.429485e-01	1.836711e-01	1.069062e-01	172	4	7.426912e-02	1.718320e-01	1.167967e-01	7.320847e-02	4.777671e-01	8.612663e-02	1.415329e-02	1.182976e-01	6.985815e-01	5.532496e-01	3.897700e-01	5.698038e-02	5.870612e-03	7.720812e-03	9.303753e-04	2.127292e-02	1.986510e-02	1.378078e-02	6.471746e-03	2.033806e-02	2.172900e-02	7.103954e-03	2.300621e-02	1.360175e-02	3.743141e-02	7.027115e-03	1.585068e-02	4.115332e-02	1.309846e-02	9.571315e-03	5.369402e-03	2.810955e-02	9.725599e-03	1.316327e-02	6.767075e-03	1.201338e-02	9.032320e-03	5.954744e-03
135000	-3.196836e+04	2.333199e+01	2.026105e+01	9.213202e-02	3.157925e-01	1.485866e-01	1.485866e-01	2.027701e-01	9.213202e-02	172	4	7.751657e-02	1.720847e-01	1.120030e-01	6.977561e-02	4.822662e-01	8.635386e-02	1.415329e-02	1.353067e-01	6.985815e-01	5.577133e-01	3.727230e-01	6.956378e-02	5.870612e-03	7.720812e-03	9.303753e-04	2.127292e-02	1.986510e-02	1.378078e-02	6.471746e-03	2.033806e-02	2.172900e-02	7.103954e-03	2.300621e-02	1.360175e-02	3.743141e-02	7.027115e-03	1.585068e-02	4.115332e-02	1.309846e-02	9.571315e-03	5.369402e-03	2.810955e-02	9.725599e-03	1.250407e-02	6.767075e-03	1.201338e-02	9.032320e-03	5.954744e-03
136000	-3.196390e+04	2.872518e+01	1.973393e+01	8.535038e-02	3.301895e-01	1.501824e-01	1.501824e-01	1.987449e-01	8.535038e-02	172	4	7.863728e-02	1.599307e-01	1.304502e-01	8.410335e-02	4.580142e-01	8.886437e-02	1.415329e-02	1.295551e-01	6.223596e-01	5.712745e-01	3.777228e-01	5.100269e-02	5.870612e-03	7.720812e-03	9.303753e-04	2.222889e-02	1.986510e-02	1.378078e-02	6.471746e-03	2.033806e-02	2.172900e-02	7.103954e-03	2.300621e-02	1.360175e-02	3.743141e-02	7.027115e-03	1.489470e-02	4.115332e-02	1.309846e-02	9.571315e-03	5.369402e-03	2.810955e-02	9.725599e-03	1.116078e-02	6.767075e-03	1.201338e-02	9.032320e-03	5.954744e-03
137000	-3.194511e+04	3.895333e+01	1.890357e+01	8.234020e-02	3.065260e-01	1.470180e-01	1.705165e-01	2.112591e-01	8.234020e-02	197	5	6.448461e-02	1.687005e-01	1.323949e-01	7.140803e-02	4.700809e-01	9.293102e-02	1.415329e-02	1.093160e-01	4.482147e-01	5.602424e-01	3.343398e-01	1.054178e-01	5.870612e-03	7.720812e-03	9.303753e-04	2.060087e-02	1.986510e-02	1.378078e-02	6.471746e-03	2.033806e-02	2.172900e-02	7.103954e-03	2.301163e-02	1.360175e-02	3.743141e-02	8.655136e-03	1.694911e-02	4.115332e-02	1.039884e-02	9.571315e-03	4.992749e-03	3.080916e-02	9.725599e-03	1.115535e-02	6.767075e-03	1.201338e-02	9.032320e-03	5.954744e-03
138000	-3.193185e+04	2.695338e+01	2.001212e+01	9.934394e-02	3.105981e-01	1.328288e-01	1.789426e-01	1.789426e-01	9.934394e-02	192	4	7.949465e-02	1.706399e-01	1.173745e-01	7.141838e-02	4.700809e-01	9.099164e-02	1.142576e-02	1.022745e-01	3.677361e-01	5.544495e-01	3.545358e-01	9.101477e-02	6.327089e-03	8.048917e-03	7.680903e-04	1.986400e-02	2.106824e-02	1.220395e-02	7.474465e-03	2.265257e-02	2.295905e-02	5.457227e-03	2.092136e-02	1.302949e-02	4.139795e-02	8.963379e-03	1.646958e-02	3.877503e-02	9.190222e-03	9.424817e-03	5.281350e-03	2.827111e-02	8.936614e-03	1.113543e-02	4.852494e-03	1.277893e-02	9.437658e-03	6.921009e-03
139000	-3.192054e+04	2.649530e+01	2.005401e+01	9.454920e-02	3.325105e-01	1.379218e-01	1.702346e-01	1.702346e-01	9.454920e-02	192	4	8.388412e-02	1.732247e-01	1.175656e-01	6.670180e-02	4.617471e-01	9.687676e-02	1.142576e-02	9.425312e-02	3.503211e-01	4.888734e-01	3.898024e-01	1.213242e-01	6.327089e-03	8.048917e-03	1.933246e-04	1.986400e-02	2.106824e-02	1.220395e-02	8.305056e-03	2.265257e-02	2.295905e-02	5.457227e-03	2.092136e-02	1.302949e-02	4.139795e-02	7.945380e-03	1.646958e-02	3.877503e-02	9.190222e-03	9.424817e-03	5.281350e-03	2.827111e-02	8.936614e-03	1.113543e-02	4.852494e-03	1.277893e-02	9.437658e-03	6.921009e-03
140000	-3.191850e+04	3.503372e+01	1.932008e+01	9.079754e-02	3.150308e-01	1.459346e-01	1.602254e-01	1.972140e-01	9.079754e-02	197	5	7.532584e-02	1.612842e-01	1.082320e-01	7.354423e-02	4.876025e-01	9.401114e-02	1.241486e-02	9.425312e-02	3.312832e-01	4.607812e-01	3.315184e-01	2.077004e-01	6.327089e-03	6.651342e-03	1.933246e-04	2.139154e-02	2.106824e-02	1.220395e-02	8.379058e-03	2.257857e-02	2.295905e-02	5.457227e-03	2.092136e-02	1.302949e-02	4.139795e-02	7.945380e-03	1.646958e-02	3.877503e-02	9.190222e-03	9.424817e-03	5.281350e-03	2.827111e-02	8.936614e-03	1.113543e-02	4.852494e-03	1.277893e-02	9.437658e-03	6.921009e-03
141000	-3.191326e+04	4.231425e+01	1.853946e+01	9.029469e-02	2.989686e-01	1.669678e-01	1.767371e-01	1.767371e-01	9.029469e-02	192	4	6.196267e-02	1.702915e-01	1.106388e-01	7.430079e-02	4.887266e-01	9.407962e-02	1.230144e-02	9.425312e-02	3.000752e-01	4.882971e-01	3.961153e-01	1.155877e-01	6.327089e-03	6.651342e-03	1.933246e-04	2.090456e-02	2.106824e-02	1.220395e-02	8.379058e-03	2.047873e-02	2.295905e-02	5.457227e-03	2.140835e-02	1.302949e-02	4.255007e-02	7.945380e-03	1.969022e-02	3.877503e-02	9.190222e-03	9.424817e-03	5.281350e-03	2.827111e-02	8.936614e-03	1.113543e-02	6.952339e-03	9.558286e-03	9.437658e-03	6.921009e-03
142000	-3.190849e+04	2.910936e+01	1.978635e+01	9.307755e-02	2.986603e-01	1.617025e-01	1.617025e-01	1.917796e-01	9.307755e-02	172	4	7.040522e-02	1.638015e-01	1.018232e-01	7.037421e-02	4.887266e-01	1.048693e-01	9.360901e-03	8.721321e-02	3.622842e-01	4.666943e-01	4.059320e-01	1.273737e-01	6.327089e-03	6.651342e-03	1.933246e-04	2.090456e-02	2.371095e-02	1.220395e-02	9.150762e-03	2.047873e-02	2.295905e-02	5.457227e-03	2.140835e-02	1.302949e-02	4.255007e-02	7.945380e-03	1.969022e-02	3.877503e-02	9.190222e-03	9.424817e-03	5.281350e-03	2.827111e-02	8.936614e-03	1.113543e-02	6.952339e-03	9.558286e-03	9.437658e-03	6.921009e-03
143000	-3.189381e+04	3.718476e+01	1.900592e+01	9.191066e-02	3.086085e-01	1.604178e-01	1.604178e-01	1.867347e-01	9.191066e-02	172	4	6.965030e-02	1.641732e-01	9.636886e-02	7.872908e-02	4.887266e-01	1.023519e-01	9.360901e-03	8.721321e-02	3.505131e-01	4.987159e-01	3.919975e-01	1.092866e-01	6.327089e-03	6.651342e-03	1.933246e-04	2.090456e-02	2.371095e-02	1.158325e-02	9.150762e-03	2.047873e-02	2.295905e-02	5.457227e-03	2.140835e-02	1.302949e-02	4.255007e-02	7.945380e-03	1.969022e-02	3.877503e-02	9.190222e-03	1.219366e-02	5.281350e-03	2.827111e-02	8.936614e-03	9.902730e-03	6.952339e-03	9.558286e-03	9.437658e-03	6.921009e-03
144000	-3.189915e+04	2.823716e+01	1.991769e+01	9.191066e-02	3.086085e-01	1.462294e-01	1.806704e-01	1.806704e-01	9.191066e-02	192	4	7.329514e-02	1.756529e-01	1.016121e-01	8.324379e-02	4.743265e-01	9.186952e-02	5.247824e-03	7.184049e-02	2.706066e-01	4.076838e-01	4.590897e-01	1.332265e-01	6.327089e-03	7.655768e-03	1.933246e-04	2.090456e-02	2.371095e-02	1.158325e-02	9.150762e-03	2.047873e-02	2.295905e-02	5.457227e-03	2.140835e-02	1.302949e-02	4.255007e-02	7.945380e-03	1.969022e-02	3.877503e-02	9.190222e-03	1.219366e-02	5.281350e-03	2.827111e-02	8.936614e-03	1.216748e-02	6.952339e-03	9.912126e-03	9.437658e-03	6.921009e-03
145000	-3.191431e+04	1.343865e+01	2.142515e+01	9.289128e-02	3.306806e-01	1.531040e-01	1.531040e-01	1.773288e-01	9.289128e-02	172	4	7.101851e-02	1.713764e-01	9.727411e-02	8.232776e-02	4.805567e-01	9.744657e-02	7.164721e-03	7.431197e-02	2.751647e-01	4.170058e-01	3.950739e-01	1.879203e-01	6.327089e-03	7.655768e-03	1.933246e-04	2.090456e-02	2.371095e-02	1.158325e-02	9.150762e-03	2.047873e-02	2.295905e-02	5.457227e-03	2.140835e-02	1.302949e-02	4.563968e-02	7.945380e-03	1.969022e-02	3.877503e-02	9.056930e-03	1.219366e-02	5.281350e-03	2.827111e-02	8.936614e-03	1.216748e-02	6.952339e-03	9.912126e-03	9.437658e-03	3.831396e-03
146000	-3.191608e+04	2.116339e+01	2.060808e+01	9.632307e-02	3.117998e-01	1.486685e-01	1.486685e-01	1.982170e-01	9.632307e-02	172	4	8.052467e-02	1.618455e-01	1.041129e-01	7.046389e-02	4.905372e-01	9.251584e-02	7.164721e-03	7.431197e-02	2.936461e-01	3.627741e-01	4.675900e-01	1.696360e-01	6.327089e-03	7.107159e-03	2.912092e-04	2.315192e-02	2.139359e-02	1.158325e-02	9.150762e-03	2.279609e-02	2.316791e-02	5.457227e-03	2.140835e-02	1.302949e-02	4.563968e-02	7.736512e-03	1.962111e-02	3.877503e-02	1.016979e-02	1.219366e-02	5.281350e-03	2.827111e-02	8.936614e-03	1.216748e-02	6.952339e-03	9.912126e-03	1.012083e-02	3.831396e-03
147000	-3.192496e+04	2.979726e+01	2.003271e+01	1.048254e-01	3.186402e-01	1.461034e-01	1.390892e-01	1.843772e-01	1.069645e-01	202	6	8.600539e-02	1.681701e-01	1.179652e-01	7.318300e-02	4.634692e-01	9.120717e-02	7.164721e-03	7.431197e-02	2.680424e-01	3.847806e-01	4.190902e-01	1.961292e-01	5.154661e-03	9.370599e-03	6.377418e-04	2.291070e-02	1.997085e-02	1.301473e-02	8.508363e-03	2.413217e-02	2.358170e-02	6.542567e-03	1.795902e-02	1.546394e-02	4.746593e-02	9.045587e-03	1.683345e-02	4.410823e-02	1.086416e-02	1.198825e-02	7.219394e-03	2.717971e-02	6.605889e-03	1.209718e-02	4.844508e-03	1.435549e-02	9.421304e-03	4.198117e-03
148000	-3.191933e+04	2.317691e+01	2.042287e+01	9.577724e-02	3.266788e-01	1.501773e-01	1.657947e-01	1.657947e-01	9.577724e-02	192	4	7.550282e-02	1.746640e-01	1.060146e-01	8.387449e-02	4.701536e-01	8.979048e-02	7.164721e-03	7.431197e-02	2.706474e-01	4.057568e-01	3.889813e-01	2.052619e-01	4.329167e-03	9.370599e-03	6.377418e-04	2.291070e-02	1.997085e-02	1.301473e-02	7.668055e-03	2.096499e-02	2.638980e-02	6.542567e-03	1.795902e-02	1.546394e-02	4.746593e-02	9.045587e-03	1.683345e-02	4.410823e-02	1.086416e-02	1.198825e-02	7.219394e-03	2.717971e-02	6.605889e-03	1.293749e-02	4.844508e-03	1.435549e-02	1.258848e-02	4.198117e-03
149000	-3.192427e+04	1.612655e+01	2.114341e+01	1.034552e-01	2.886624e-01	1.528602e-01	1.528602e-01	1.987069e-01	1.034552e-01	172	4	7.527461e-02	1.750114e-01	1.065768e-01	8.020393e-02	4.710906e-01	9.184267e-02	9.455677e-03	7.431197e-02	3.039490e-01	4.624256e-01	3.995491e-01	1.380253e-01	4.329167e-03	9.370599e-03	6.377418e-04	2.291070e-02	1.997085e-02	1.301473e-02	7.668055e-03	2.096499e-02	2.638980e-02	6.542567e-03	1.795902e-02	1.546394e-02	4.746593e-02	9.045587e-03	1.683345e-02	4.410823e-02	1.086416e-02	1.198825e-02	7.219394e-03	2.717971e-02	6.605889e-03	1.293749e-02	4.844508e-03	1.435549e-02	1.258848e-02	4.198117e-03
150000	-3.192818e+04	1.929613e+01	2.079187e+01	9.388396e-02	2.998034e-01	1.577473e-01	1.577473e-01	1.969342e-01	9.388396e-02	172	4	6.977367e-02	1.750114e-01	1.065768e-01	8.020393e-02	4.724510e-01	9.598322e-02	9.455677e-03	8.639348e-02	3.274877e-01	4.105182e-01	4.397948e-01	1.496870e-01	4.329167e-03	9.370599e-03	1.349152e-03	2.377858e-02	1.997085e-02	1.325068e-02	7.668055e-03	2.009711e-02	2.638980e-02	6.542567e-03	1.795902e-02	1.546394e-02	4.746593e-02	9.045587e-03	1.683345e-02	4.410823e-02	9.916801e-03	1.198825e-02	7.219394e-03	2.717971e-02	6.605889e-03	1.293749e-02	4.844508e-03	1.435549e-02	1.258848e-02	4.198117e-03
151000	-3.193370e+04	2.497336e+01	2.021101e+01	1.000912e-01	2.916936e-01	1.541827e-01	1.541827e-01	1.997587e-01	1.000912e-01	172	4	6.977367e-02	1.750114e-01	1.065768e-01	8.246900e-02	4.724510e-01	9.371814e-02	9.455677e-03	9.089875e-02	3.327812e-01	4.354597e-01	4.393583e-01	1.251819e-01	4.329167e-03	9.370599e-03	1.349152e-03	2.377858e-02	1.997085e-02	1.325068e-02	7.668055e-03	2.009711e-02	2.638980e-02	6.542567e-03	1.795902e-02	1.546394e-02	4.746593e-02	9.045587e-03	1.683345e-02	4.410823e-02	9.916801e-03	1.198825e-02	7.219394e-03	2.717971e-02	7.635336e-03	1.293749e-02	4.844508e-03	1.435549e-02	1.258848e-02	4.198117e-03
152000	-3.194263e+04	2.493210e+01	2.037630e+01	1.067328e-01	3.014747e-01	1.511505e-01	1.511505e-01	1.936671e-01	9.582443e-02	176	5	8.130871e-02	1.750114e-01	1.065768e-01	7.694216e-02	4.724510e-01	8.770994e-02	9.455677e-03	9.089875e-02	3.344026e-01	4.357249e-01	4.206089e-01	1.436662e-01	6.121557e-03	9.370599e-03	1.349152e-03	2.377858e-02	1.997085e-02	1.325068e-02	7.668055e-03	1.843108e-02	2.638980e-02	6.740885e-03	1.795902e-02	1.546394e-02	4.746593e-02	9.045587e-03	1.683345e-02	4.136642e-02	9.916801e-03	1.198825e-02	7.021077e-03	2.717971e-02	7.635336e-03	1.293749e-02	4.844508e-03	1.435549e-02	1.258848e-02	4.198117e-03
153000	-3.193536e+04	2.098678e+01	2.080117e+01	9.995136e-02	3.140999e-01	1.605543e-01	1.605543e-01	1.892309e-01	7.560929e-02	176	5	7.549862e-02	1.718167e-01	9.912287e-02	7.881425e-02	4.837802e-01	9.096734e-02	6.717660e-03	7.065969e-02	3.139947e-01	5.110856e-01	3.396657e-01	1.492486e-01	2.719677e-03	9.370599e-03	1.349152e-03	2.377858e-02	1.997085e-02	1.325068e-02	7.668055e-03	1.843108e-02	2.638980e-02	6.740885e-03	1.795902e-02	1.546394e-02	4.746593e-02	8.744763e-03	1.406731e-02	4.136642e-02	9.916801e-03	1.246912e-02	7.021077e-03	2.717971e-02	7.635336e-03	1.293749e-02	4.844508e-03	1.435549e-02	1.258848e-02	4.198117e-03
154000	-3.192563e+04	2.920710e+01	1.981173e+01	9.243505e-02	3.118986e-01	1.613437e-01	1.709438e-01	1.709438e-01	9.243505e-02	192	4	7.770686e-02	1.732690e-01	1.014588e-01	8.164006e-02	4.739471e-01	9.197824e-02	6.717660e-03	7.065969e-02	2.750742e-01	4.202721e-01	4.689289e-01	1.107990e-01	2.719677e-03	9.370599e-03	1.349152e-03	2.377858e-02	1.997085e-02	1.325068e-02	7.668055e-03	1.843108e-02	2.638980e-02	6.740885e-03	1.795902e-02	1.546394e-02	4.364801e-02	8.142153e-03	1.406731e-02	4.136642e-02	9.916801e-03	1.246912e-02	4.812825e-03	2.717971e-02	7.635336e-03	1.293749e-02	4.844508e-03	1.435549e-02	1.258848e-02	4.198117e-03
155000	-3.193277e+04	6.953626e+00	2.213752e+01	9.225600e-02	3.250542e-01	1.523761e-01	1.523761e-01	1.856816e-01	9.225600e-02	172	4	8.656772e-02	1.692553e-01	9.647705e-02	7.789095e-02	4.799060e-01	8.990298e-02	6.717660e-03	7.065969e-02	2.502982e-01	4.227284e-01	3.372815e-01	2.399901e-01	2.719677e-03	9.370599e-03	1.349152e-03	2.377858e-02	1.997085e-02	1.325068e-02	7.668055e-03	1.967932e-02	2.925873e-02	6.740885e-03	1.795902e-02	1.546394e-02	4.364801e-02	8.142153e-03	1.406731e-02	4.075793e-02	9.916801e-03	1.246912e-02	4.812825e-03	2.541472e-02	7.635336e-03	1.354598e-02	4.844508e-03	1.435549e-02	1.258848e-02	4.198117e-03
156000	-3.193023e+04	1.973013e+01	2.076003e+01	9.530223e-02	3.117136e-01	1.591017e-01	1.591017e-01	1.794785e-01	9.530223e-02	172	4	7.110926e-02	1.853320e-01	1.055211e-01	7.630529e-02	4.750025e-01	8.672981e-02	7.035701e-03	7.065969e-02	3.039075e-01	4.352297e-01	3.786807e-01	1.860897e-01	2.719677e-03	9.370599e-03	1.349152e-03	2.330611e-02	1.997085e-02	1.325068e-02	7.668055e-03	1.967932e-02	2.925873e-02	6.740885e-03	1.795902e-02	1.546394e-02	4.364801e-02	8.142153e-03	1.406731e-02	4.075793e-02	9.916801e-03	1.246912e-02	4.812825e-03	2.541472e-02	7.635336e-03	1.259749e-02	4.844508e-03	1.435549e-02	1.258848e-02	4.198117e-03
157000	-3.193766e+04	1.652337e+01	2.109633e+01	7.978714e-02	3.354154e-01	1.627249e-01	1.627249e-01	1.795605e-01	7.978714e-02	172	4	5.549437e-02	1.853320e-01	1.136332e-01	7.399117e-02	4.750025e-01	9.654674e-02	7.035701e-03	7.065969e-02	2.485438e-01	4.563108e-01	3.928485e-01	1.508407e-01	2.719677e-03	9.370599e-03	1.349152e-03	2.231904e-02	1.997085e-02	1.325068e-02	7.668055e-03	1.967932e-02	2.925873e-02	6.740885e-03	1.795902e-02	1.546394e-02	4.364801e-02	8.142153e-03	1.406731e-02	4.075793e-02	9.916801e-03	1.246912e-02	4.812825e-03	2.541472e-02	8.622411e-03	1.259749e-02	4.844508e-03	1.435549e-02	1.258848e-02	4.198117e-03
158000	-3.195589e+04	2.209492e+01	2.052998e+01	8.647002e-02	3.162920e-01	1.703416e-01	1.703416e-01	1.700847e-01	8.647002e-02	172	4	6.680415e-02	1.976116e-01	1.230223e-01	7.217299e-02	4.478554e-01	9.253356e-02	8.560039e-03	7.312383e-02	2.486940e-01	3.827586e-01	3.942523e-01	2.229890e-01	2.719677e-03	9.370599e-03	1.349152e-03	2.231904e-02	1.997085e-02	1.325068e-02	7.668055e-03	1.967932e-02	2.931998e-02	6.740885e-03	1.795902e-02	1.546394e-02	4.364801e-02	1.001666e-02	1.406731e-02	4.075793e-02	1.011626e-02	1.246912e-02	4.812825e-03	2.541472e-02	8.622411e-03	1.259749e-02	4.844508e-03	1.435549e-02	1.071398e-02	3.789454e-03
159000	-3.193825e+04	2.409602e+01	2.049315e+01	1.101415e-01	3.026305e-01	1.636630e-01	1.689128e-01	1.636630e-01	9.098925e-02	191	5	7.636132e-02	2.042521e-01	1.149468e-01	7.364445e-02	4.394470e-01	9.134835e-02	8.630836e-03	8.030917e-02	2.735186e-01	3.873705e-01	4.128425e-01	1.997870e-01	2.778213e-03	1.013259e-02	9.047136e-04	2.176478e-02	2.115828e-02	1.387298e-02	8.255452e-03	2.161729e-02	3.064392e-02	7.695102e-03	1.846236e-02	1.624390e-02	3.818562e-02	1.090652e-02	1.327825e-02	4.149294e-02	1.144524e-02	2.042685e-02	5.055716e-03	2.223227e-02	8.279331e-03	1.399253e-02	4.512726e-03	1.303245e-02	7.464739e-03	4.248353e-03
160000	-3.195640e+04	1.525439e+01	2.141766e+01	1.112551e-01	3.105994e-01	1.503615e-01	1.503615e-01	1.929764e-01	8.444607e-02	176	5	7.608747e-02	2.015064e-01	1.235962e-01	6.720170e-02	4.461108e-01	8.549746e-02	8.583932e-03	6.606002e-02	2.585413e-01	3.344934e-01	4.451207e-01	2.203859e-01	3.097931e-03	9.991932e-03	5.989880e-04	2.479667e-02	2.147593e-02	1.487705e-02	7.510444e-03	1.902546e-02	3.085802e-02	7.455953e-03	1.969539e-02	1.763510e-02	3.808645e-02	1.031532e-02	1.455971e-02	4.394861e-02	1.062933e-02	1.865129e-02	5.584667e-03	2.280441e-02	8.600702e-03	1.239402e-02	4.742310e-03	1.267424e-02	7.075638e-03	4.569176e-03
161000	-3.193635e+04	2.753134e+01	1.987525e+01	8.900689e-02	3.366703e-01	1.617720e-01	1.617720e-01	1.617720e-01	8.900689e-02	168	3	8.736361e-02	1.686587e-01	1.279534e-01	7.779338e-02	4.516360e-01	8.659500e-02	4.021257e-03	6.606002e-02	2.663136e-01	3.269122e-01	4.572584e-01	2.158294e-01	3.097931e-03	9.991932e-03	5.989880e-04	2.479667e-02	2.147593e-02	1.487705e-02	7.510444e-03	1.902546e-02	3.085802e-02	7.455953e-03	1.969539e-02	1.769455e-02	3.808645e-02	1.031532e-02	1.455971e-02	4.394861e-02	1.062933e-02	1.865129e-02	5.584667e-03	2.280441e-02	8.600702e-03	1.239402e-02	5.285375e-03	1.213118e-02	7.075638e-03	4.569176e-03
162000	-3.192756e+04	1.405488e+00	2.274650e+01	8.034556e-02	3.639576e-01	1.672984e-01	1.407544e-01	1.672984e-01	8.034556e-02	187	4	7.205845e-02	1.926846e-01	1.198005e-01	7.344351e-02	4.542676e-01	8.774538e-02	5.435839e-03	6.606002e-02	2.801646e-01	3.730989e-01	4.616682e-01	1.652329e-01	3.097931e-03	9.991932e-03	5.989880e-04	2.479667e-02	1.994929e-02	1.487705e-02	7.510444e-03	1.902546e-02	3.085802e-02	7.455953e-03	1.969539e-02	1.769455e-02	3.808645e-02	1.031532e-02	1.455971e-02	4.394861e-02	1.062933e-02	1.865129e-02	5.291701e-03	2.280441e-02	1.052707e-02	1.239402e-02	5.285375e-03	1.213118e-02	7.075638e-03	4.569176e-03
163000	-3.192837e+04	1.462156e+01	2.129958e+01	1.025675e-01	3.322630e-01	1.420871e-01	1.420871e-01	1.784278e-01	1.025675e-01	172	4	7.735475e-02	1.883572e-01	1.029423e-01	6.972908e-02	4.673371e-01	9.427953e-02	5.435839e-03	6.606002e-02	2.825757e-01	4.219487e-01	3.766236e-01	2.014277e-01	2.058883e-03	9.341290e-03	6.326877e-04	2.618189e-02	2.242503e-02	1.388292e-02	6.872070e-03	1.699719e-02	3.011027e-02	8.027858e-03	1.902720e-02	1.437098e-02	3.581774e-02	1.037565e-02	1.488490e-02	4.633307e-02	1.151337e-02	1.889967e-02	4.853038e-03	1.956676e-02	1.011056e-02	1.244639e-02	4.745874e-03	1.119849e-02	5.990148e-03	5.879708e-03
164000	-3.193037e+04	1.323947e+01	2.145188e+01	8.872930e-02	3.184375e-01	1.555113e-01	1.555113e-01	1.930812e-01	8.872930e-02	172	4	7.370908e-02	1.680500e-01	1.227096e-01	7.033907e-02	4.761919e-01	8.900029e-02	6.370612e-03	6.606002e-02	2.575415e-01	3.710421e-01	3.904270e-01	2.385308e-01	2.058883e-03	9.341290e-03	6.326877e-04	2.618189e-02	2.242503e-02	1.388292e-02	6.872070e-03	1.699719e-02	3.011027e-02	8.027858e-03	1.902720e-02	1.437098e-02	3.581774e-02	9.638911e-03	1.488490e-02	4.633307e-02	1.151337e-02	1.889967e-02	4.853038e-03	1.956676e-02	1.011056e-02	1.244639e-02	4.745874e-03	1.119849e-02	5.990148e-03	5.879708e-03
165000	-3.193289e+04	9.188138e+00	2.189183e+01	9.107683e-02	3.454831e-01	1.524002e-01	1.524002e-01	1.675628e-01	9.107683e-02	172	4	6.654884e-02	1.901146e-01	1.145650e-01	7.028534e-02	4.500820e-01	1.084042e-01	6.370612e-03	6.529161e-02	2.575415e-01	3.996588e-01	3.609050e-01	2.394362e-01	2.058883e-03	9.630006e-03	7.948783e-04	2.618189e-02	2.242503e-02	1.388292e-02	6.872070e-03	1.699719e-02	3.011027e-02	8.027858e-03	1.902720e-02	1.437098e-02	3.581774e-02	9.638911e-03	1.488490e-02	4.633307e-02	1.186577e-02	1.889967e-02	4.564322e-03	1.956676e-02	1.011056e-02	1.228420e-02	4.745874e-03	1.119849e-02	5.990148e-03	5.879708e-03
166000	-3.193543e+04	1.012485e+01	2.166540e+01	8.762043e-02	3.391315e-01	1.618759e-01	1.618759e-01	1.618759e-01	8.762043e-02	168	3	8.751314e-02	1.846439e-01	1.207784e-01	6.786754e-02	4.369777e-01	1.022194e-01	7.087287e-03	6.529161e-02	3.092440e-01	3.670658e-01	4.645213e-01	1.684129e-01	2.058883e-03	9.630006e-03	7.948783e-04	2.618189e-02	2.456424e-02	1.388292e-02	6.872070e-03	1.699719e-02	3.011027e-02	8.027858e-03	1.902720e-02	1.437098e-02	3.581774e-02	9.638911e-03	1.488490e-02	4.633307e-02	1.186577e-02	1.889967e-02	4.564322e-03	1.956676e-02	1.011056e-02	1.228420e-02	4.745874e-03	1.119849e-02	5.990148e-03	5.879708e-03
167000	-3.193176e+04	1.754360e+01	2.090236e+01	8.776404e-02	3.047906e-01	1.732271e-01	1.732271e-01	1.732271e-01	8.776404e-02	168	3	7.966922e-02	1.834868e-01	1.010690e-01	6.959904e-02	4.623628e-01	1.038131e-01	5.381766e-03	6.748250e-02	2.753200e-01	4.136671e-01	4.001390e-01	1.861939e-01	2.058883e-03	9.630223e-03	7.948783e-04	2.420542e-02	2.456424e-02	1.388292e-02	6.872070e-03	1.699719e-02	3.011027e-02	8.027858e-03	1.902720e-02	1.437098e-02	3.581774e-02	9.638911e-03	1.488490e-02	4.633307e-02	1.186577e-02	1.756576e-02	4.564322e-03	1.956676e-02	1.011056e-02	1.228420e-02	4.745874e-03	1.119849e-02	5.990148e-03	5.879708e-03
168000	-3.192460e+04	1.914356e+01	2.072015e+01	8.706816e-02	3.273938e-01	1.661566e-01	1.661566e-01	1.661566e-01	8.706816e-02	168	3	6.562634e-02	1.908774e-01	1.121830e-01	7.302087e-02	4.623628e-01	9.592953e-02	5.381766e-03	6.748250e-02	2.964155e-01	4.587588e-01	3.665242e-01	1.747169e-01	2.395843e-03	9.630223e-03	7.948783e-04	2.420542e-02	2.456424e-02	1.388292e-02	6.872070e-03	1.699719e-02	3.011027e-02	7.629408e-03	1.769909e-02	1.437098e-02	3.581774e-02	9.638911e-03	1.488490e-02	4.599611e-02	1.186577e-02	1.756576e-02	3.818281e-03	1.956676e-02	1.011056e-02	1.228420e-02	4.745874e-03	1.119849e-02	7.318257e-03	5.879708e-03
169000	-3.192239e+04	3.123979e+01	1.958319e+01	8.488447e-02	3.372909e-01	1.499575e-01	1.499575e-01	1.930251e-01	8.488447e-02	172	4	6.444344e-02	1.806383e-01	1.138045e-01	7.398573e-02	4.703598e-01	9.676820e-02	5.381766e-03	7.367099e-02	3.108151e-01	4.259455e-01	4.473350e-01	1.267195e-01	2.395843e-03	9.630223e-03	7.948783e-04	2.420542e-02	2.456424e-02	1.452259e-02	6.872070e-03	1.699719e-02	3.011027e-02	7.629408e-03	1.769909e-02	1.085324e-02	3.581774e-02	9.638911e-03	1.488490e-02	4.599611e-02	1.186577e-02	1.756576e-02	3.818281e-03	1.956676e-02	1.011056e-02	1.228420e-02	4.745874e-03	1.119849e-02	7.318257e-03	5.879708e-03
170000	-3.193580e+04	2.275350e+01	2.044223e+01	9.301236e-02	3.186456e-01	1.531370e-01	1.531370e-01	1.890556e-01	9.301236e-02	172	4	7.548700e-02	1.828430e-01	1.273257e-01	7.398573e-02	4.524843e-01	8.787414e-02	5.381766e-03	7.367099e-02	3.108151e-01	4.281468e-01	4.218188e-01	1.500345e-01	2.395843e-03	9.049940e-03	7.948783e-04	2.420542e-02	2.456424e-02	1.452259e-02	6.872070e-03	1.699719e-02	3.011027e-02	7.629408e-03	1.769909e-02	1.085324e-02	3.581774e-02	9.450659e-03	1.507315e-02	4.599611e-02	1.186577e-02	1.756576e-02	3.818281e-03	1.956676e-02	1.011056e-02	1.228420e-02	4.745874e-03	1.119849e-02	7.318257e-03	5.006473e-03
171000	-3.193485e+04	2.404434e+01	2.032080e+01	9.157868e-02	2.905315e-01	1.606535e-01	1.606535e-01	2.050042e-01	9.157868e-02	172	4	7.548700e-02	1.828430e-01	1.214548e-01	6.885332e-02	4.583553e-01	9.300656e-02	5.381766e-03	6.844471e-02	2.865525e-01	3.311742e-01	4.554010e-01	2.134248e-01	2.395843e-03	9.049940e-03	1.668732e-03	2.420542e-02	2.643056e-02	1.743267e-02	6.872070e-03	1.699719e-02	3.011027e-02	7.629408e-03	1.769909e-02	1.085324e-02	3.581774e-02	9.450659e-03	1.507315e-02	4.599611e-02	1.186577e-02	1.573539e-02	3.818281e-03	1.956676e-02	1.011056e-02	1.141034e-02	4.745874e-03	1.119849e-02	7.318257e-03	5.006473e-03
172000	-3.193073e+04	2.691615e+01	2.001888e+01	8.542480e-02	3.242613e-01	1.529757e-01	1.529757e-01	1.989378e-01	8.542480e-02	172	4	7.556019e-02	1.828813e-01	1.138681e-01	6.885332e-02	4.640252e-01	9.481183e-02	5.381766e-03	6.844471e-02	2.886311e-01	3.790059e-01	4.144327e-01	2.065613e-01	2.395843e-03	9.049940e-03	1.668732e-03	2.330921e-02	2.378708e-02	1.743267e-02	8.133463e-03	1.699719e-02	3.011027e-02	7.629408e-03	1.769909e-02	1.085324e-02	3.581774e-02	9.450659e-03	1.381176e-02	4.599611e-02	1.006842e-02	1.573539e-02	3.818281e-03	2.055205e-02	1.011056e-02	1.230655e-02	4.745874e-03	1.088427e-02	7.318257e-03	5.006473e-03
173000	-3.192809e+04	2.419643e+01	2.030718e+01	1.041940e-01	3.291080e-01	1.414865e-01	1.414865e-01	1.795311e-01	1.041940e-01	172	4	7.556019e-02	1.828813e-01	1.006846e-01	6.885332e-02	4.772087e-01	9.481183e-02	3.673611e-03	6.670793e-02	2.864292e-01	3.806905e-01	4.192094e-01	2.001001e-01	2.395843e-03	9.049940e-03	1.021280e-03	2.330921e-02	2.378708e-02	1.743267e-02	8.133463e-03	1.699719e-02	3.011027e-02	7.629408e-03	1.769909e-02	1.085324e-02	3.581774e-02	8.501894e-03	1.381176e-02	4.599611e-02	1.006842e-02	1.573539e-02	3.818281e-03	2.055205e-02	1.011056e-02	1.230655e-02	4.745874e-03	1.088427e-02	7.318257e-03	5.006473e-03
174000	-3.193404e+04	3.216604e+01	1.967786e+01	9.203808e-02	3.145419e-01	1.580038e-01	1.580038e-01	1.918232e-01	8.558919e-02	176	5	7.556019e-02	1.855741e-01	9.799185e-02	6.885332e-02	4.772087e-01	9.481183e-02	5.573679e-03	7.306341e-02	2.814722e-01	4.065242e-01	4.368832e-01	1.565926e-01	2.395843e-03	9.049940e-03	1.021280e-03	2.330921e-02	2.378708e-02	1.743267e-02	8.133463e-03	1.699719e-02	3.021104e-02	7.629408e-03	1.769909e-02	1.085324e-02	3.581774e-02	8.501894e-03	1.381176e-02	4.599611e-02	1.006842e-02	1.573539e-02	3.818281e-03	2.055205e-02	1.011056e-02	1.230655e-02	4.745874e-03	1.088427e-02	7.318257e-03	4.905709e-03
175000	-3.192157e+04	1.898304e+01	2.084954e+01	1.014027e-01	3.350179e-01	1.435909e-01	1.435909e-01	1.749949e-01	1.014027e-01	172	4	6.590465e-02	1.855741e-01	9.799185e-02	7.850886e-02	4.772087e-01	9.481183e-02	8.753245e-03	7.217115e-02	2.567685e-01	3.179788e-01	4.862772e-01	1.957440e-01	2.395843e-03	9.049940e-03	1.021280e-03	2.330921e-02	2.378708e-02	1.730444e-02	8.133463e-03	1.699719e-02	3.021104e-02	7.629408e-03	1.769909e-02	1.085324e-02	3.581774e-02	8.501894e-03	1.381176e-02	4.599611e-02	1.006842e-02	1.573539e-02	3.818281e-03	2.199664e-02	1.023880e-02	1.230655e-02	4.745874e-03	1.088427e-02	7.318257e-03	4.905709e-03
176000	-3.192040e+04	5.606151e+00	2.228315e+01	1.023338e-01	3.421766e-01	1.360523e-01	1.360523e-01	1.810511e-01	1.023338e-01	172	4	6.550435e-02	1.921702e-01	1.232831e-01	8.014648e-02	4.453680e-01	9.352781e-02	6.037279e-03	6.470784e-02	2.708731e-01	3.301977e-01	4.281081e-01	2.416942e-01	2.395843e-03	9.049940e-03	1.021280e-03	2.330921e-02	2.378708e-02	1.730444e-02	8.133463e-03	1.699719e-02	3.021104e-02	7.629408e-03	1.769909e-02	1.085324e-02	3.581774e-02	8.501894e-03	1.381176e-02	4.599611e-02	1.006842e-02	1.573539e-02	3.818281e-03	2.199664e-02	1.023880e-02	1.230655e-02	4.745874e-03	1.088427e-02	7.318257e-03	5.315443e-03
177000	-3.192963e+04	9.348051e+00	2.186005e+01	8.172828e-02	3.460066e-01	1.580656e-01	1.580656e-01	1.744057e-01	8.172828e-02	172	4	7.670763e-02	1.911391e-01	1.218169e-01	7.020909e-02	4.396549e-01	1.004724e-01	6.037279e-03	6.470784e-02	2.784218e-01	4.473079e-01	3.689982e-01	1.836940e-01	2.961853e-03	8.297608e-03	1.183235e-03	2.237411e-02	2.174538e-02	1.649351e-02	7.680254e-03	2.054509e-02	2.729023e-02	7.999693e-03	1.440733e-02	1.135825e-02	3.708294e-02	6.934613e-03	1.447476e-02	4.668178e-02	7.632872e-03	1.580752e-02	4.093521e-03	2.115043e-02	1.231235e-02	1.365812e-02	5.945550e-03	1.076021e-02	7.262990e-03	5.043216e-03
178000	-3.190810e+04	1.180653e+01	2.161060e+01	9.424172e-02	3.383620e-01	1.446487e-01	1.446487e-01	1.838572e-01	9.424172e-02	172	4	7.939966e-02	1.989417e-01	1.021761e-01	8.030293e-02	4.432940e-01	9.588555e-02	5.493128e-03	6.470784e-02	2.411349e-01	3.643276e-01	4.296602e-01	2.060123e-01	6.318107e-03	8.297608e-03	1.183235e-03	2.237411e-02	2.174538e-02	1.649351e-02	7.680254e-03	2.054509e-02	2.729023e-02	7.999693e-03	1.440733e-02	1.135825e-02	3.708294e-02	6.934613e-03	1.447476e-02	4.340697e-02	7.632872e-03	1.580752e-02	4.093521e-03	2.115043e-02	1.231235e-02	1.365812e-02	5.945550e-03	1.076021e-02	7.262990e-03	5.043216e-03
179000	-3.192086e+04	1.906969e+01	2.098936e+01	8.251048e-02	3.261096e-01	1.572301e-01	1.572301e-01	1.974030e-01	7.951675e-02	176	5	7.939966e-02	1.989417e-01	1.030222e-01	7.959638e-02	4.440006e-01	9.503949e-02	5.493128e-03	7.182256e-02	3.448169e-01	3.640626e-01	4.617842e-01	1.741532e-01	6.318107e-03	8.297608e-03	1.183235e-03	2.237411e-02	2.174538e-02	1.649351e-02	7.680254e-03	2.054509e-02	2.729023e-02	7.999693e-03	1.440733e-02	1.135825e-02	3.708294e-02	6.934613e-03	1.447476e-02	4.218567e-02	9.385527e-03	1.580752e-02	4.093521e-03	2.115043e-02	1.231235e-02	1.365812e-02	5.945550e-03	1.076021e-02	7.262990e-03	5.043216e-03
180000	-3.190796e+04	3.583605e+01	1.914510e+01	8.915046e-02	3.181605e-01	1.583195e-01	1.583195e-01	1.868995e-01	8.915046e-02	172	4	6.886224e-02	1.811272e-01	1.108872e-01	7.081606e-02	4.778360e-01	9.047126e-02	5.689420e-03	7.182256e-02	3.072590e-01	4.162628e-01	4.080457e-01	1.756915e-01	5.941825e-03	8.601857e-03	7.226586e-04	2.002174e-02	2.126147e-02	1.695115e-02	5.240618e-03	1.910962e-02	2.606383e-02	8.405933e-03	1.566871e-02	1.218009e-02	3.645220e-02	8.219574e-03	1.482950e-02	4.325417e-02	9.610003e-03	1.399215e-02	4.537523e-03	2.345154e-02	1.142370e-02	1.383994e-02	5.705259e-03	1.152760e-02	6.665842e-03	3.173399e-03
181000	-3.190191e+04	3.651120e+01	1.909085e+01	1.063701e-01	3.042395e-01	1.452942e-01	1.452942e-01	1.924319e-01	1.063701e-01	172	4	7.426516e-02	1.670049e-01	1.168906e-01	7.193117e-02	4.773578e-01	9.255038e-02	5.689420e-03	7.594615e-02	3.040263e-01	3.798067e-01	4.604072e-01	1.597861e-01	5.941825e-03	8.601857e-03	7.226586e-04	2.002174e-02	2.126147e-02	1.695115e-02	5.240618e-03	1.910962e-02	2.606383e-02	8.405933e-03	1.566871e-02	1.347580e-02	3.645220e-02	8.219574e-03	1.482950e-02	4.325417e-02	9.610003e-03	1.399215e-02	4.537523e-03	2.345154e-02	1.142370e-02	1.301675e-02	5.705259e-03	1.152760e-02	6.171868e-03	3.173399e-03
182000	-3.190824e+04	3.537688e+01	1.920465e+01	9.768738e-02	3.055610e-01	1.540343e-01	1.540343e-01	1.909956e-01	9.768738e-02	172	4	7.317328e-02	1.701714e-01	1.056417e-01	8.318005e-02	4.752831e-01	9.255038e-02	5.689420e-03	7.594615e-02	2.738130e-01	4.299159e-01	4.154598e-01	1.546243e-01	5.941825e-03	8.601857e-03	7.226586e-04	2.002174e-02	2.126147e-02	1.695115e-02	5.240618e-03	1.910962e-02	2.606383e-02	8.405933e-03	1.566871e-02	1.347580e-02	3.645220e-02	8.219574e-03	1.482950e-02	4.325417e-02	9.610003e-03	1.399215e-02	4.537523e-03	2.345154e-02	1.142370e-02	1.301675e-02	5.705259e-03	9.903090e-03	6.171868e-03	3.173399e-03
183000	-3.190990e+04	2.437474e+01	2.027152e+01	8.650695e-02	3.328058e-01	1.448733e-01	1.448733e-01	2.044337e-01	8.650695e-02	172	4	7.317328e-02	1.701714e-01	1.127254e-01	7.609637e-02	4.752831e-01	9.255038e-02	5.689420e-03	7.594615e-02	2.791103e-01	3.828266e-01	4.187922e-01	1.983812e-01	5.941825e-03	8.601857e-03	7.226586e-04	2.002174e-02	2.126147e-02	1.308960e-02	5.240618e-03	1.910962e-02	2.606383e-02	7.454006e-03	1.566871e-02	1.347580e-02	3.645220e-02	8.219574e-03	1.482950e-02	4.325417e-02	9.610003e-03	1.399215e-02	5.152679e-03	2.345154e-02	1.142370e-02	1.240159e-02	5.705259e-03	9.903090e-03	6.171868e-03	3.173399e-03
184000	-3.190698e+04	2.365949e+01	2.036028e+01	9.441078e-02	3.060553e-01	1.606309e-01	1.606309e-01	1.838615e-01	9.441078e-02	172	4	7.317328e-02	1.701714e-01	1.127254e-01	7.609637e-02	4.806306e-01	8.720291e-02	5.769376e-03	6.116482e-02	2.997947e-01	3.831306e-01	4.554621e-01	1.614073e-01	5.941825e-03	8.601857e-03	7.226586e-04	2.002174e-02	1.879798e-02	1.308960e-02	5.240618e-03	1.910962e-02	2.606383e-02	7.454006e-03	1.566871e-02	1.347580e-02	3.645220e-02	8.219574e-03	1.482950e-02	4.325417e-02	9.610003e-03	1.645564e-02	5.152679e-03	2.345154e-02	1.142370e-02	1.240159e-02	5.705259e-03	9.903090e-03	6.171868e-03	3.173399e-03
185000	-3.192013e+04	2.449977e+01	2.045975e+01	8.279829e-02	2.970008e-01	1.638804e-01	1.638804e-01	2.081072e-01	8.433285e-02	176	5	7.975125e-02	1.609075e-01	1.155346e-01	7.004117e-02	4.694499e-01	1.043155e-01	5.769376e-03	6.167993e-02	2.639354e-01	3.510675e-01	4.488056e-01	2.001269e-01	5.941825e-03	8.601857e-03	7.226586e-04	2.002174e-02	1.879798e-02	1.308960e-02	5.520874e-03	1.910962e-02	2.606383e-02	7.454006e-03	1.566871e-02	1.347580e-02	3.645220e-02	8.219574e-03	1.482950e-02	4.325417e-02	9.610003e-03	1.645564e-02	5.152679e-03	2.400128e-02	1.142370e-02	1.437586e-02	5.705259e-03	9.903090e-03	6.171868e-03	3.173399e-03
186000	-3.189865e+04	3.089984e+01	1.964186e+01	9.302926e-02	3.169841e-01	1.564711e-01	1.564711e-01	1.840152e-01	9.302926e-02	172	4	6.826686e-02	1.631382e-01	1.249277e-01	8.270179e-02	4.694499e-01	9.151554e-02	6.221836e-03	7.184472e-02	2.638617e-01	4.398658e-01	3.999428e-01	1.601915e-01	5.941825e-03	8.293669e-03	7.226586e-04	2.002174e-02	1.879798e-02	1.308960e-02	5.520874e-03	1.910962e-02	2.606383e-02	7.454006e-03	1.566871e-02	1.347580e-02	3.481620e-02	8.219574e-03	1.482950e-02	4.325417e-02	9.610003e-03	1.645564e-02	5.152679e-03	2.400128e-02	1.142370e-02	1.437586e-02	6.013447e-03	9.903090e-03	6.171868e-03	3.173399e-03
187000	-3.189160e+04	1.881161e+01	2.085188e+01	9.395517e-02	3.265125e-01	1.524872e-01	1.524872e-01	1.806028e-01	9.395517e-02	172	4	6.762437e-02	1.778328e-01	1.085080e-01	7.941912e-02	4.785857e-01	8.802991e-02	6.221836e-03	6.677756e-02	3.086866e-01	3.256871e-01	4.480610e-01	2.262518e-01	5.941825e-03	8.005936e-03	7.226586e-04	2.002174e-02	1.879798e-02	1.308960e-02	5.520874e-03	1.910962e-02	2.464824e-02	7.454006e-03	1.566871e-02	1.347580e-02	3.481620e-02	8.219574e-03	1.274211e-02	4.325417e-02	9.610003e-03	1.645564e-02	5.152679e-03	2.400128e-02	1.230078e-02	1.437586e-02	6.013447e-03	9.903090e-03	6.171868e-03	3.173399e-03
188000	-3.191110e+04	1.928701e+01	2.079145e+01	9.553640e-02	3.511076e-01	1.371169e-01	1.371169e-01	1.835858e-01	9.553640e-02	172	4	6.658038e-02	1.762694e-01	1.127805e-01	7.749550e-02	4.809945e-01	8.587979e-02	6.221836e-03	7.210499e-02	3.086866e-01	4.084823e-01	4.256635e-01	1.658541e-01	5.941825e-03	8.005936e-03	7.226586e-04	2.002174e-02	1.879798e-02	1.308960e-02	8.426711e-03	1.910962e-02	2.464824e-02	7.454006e-03	1.566871e-02	1.347580e-02	3.191036e-02	8.219574e-03	1.274211e-02	4.325417e-02	9.610003e-03	1.645564e-02	5.152679e-03	2.400128e-02	1.230078e-02	1.437586e-02	6.013447e-03	1.144039e-02	7.716737e-03	3.173399e-03
189000	-3.190519e+04	2.026034e+01	2.070665e+01	8.362861e-02	3.352105e-01	1.587359e-01	1.587359e-01	1.800605e-01	8.362861e-02	172	4	6.911468e-02	1.806005e-01	1.168383e-01	8.028282e-02	4.632533e-01	8.991039e-02	5.902475e-03	6.493977e-02	2.712937e-01	3.830203e-01	4.251406e-01	1.918391e-01	5.941825e-03	8.005936e-03	7.226586e-04	2.002174e-02	1.879798e-02	1.308960e-02	8.426711e-03	1.910962e-02	2.207966e-02	7.109833e-03	1.566871e-02	1.347580e-02	3.191036e-02	8.219574e-03	1.274211e-02	4.325417e-02	7.979633e-03	1.645564e-02	5.152679e-03	2.400128e-02	1.230078e-02	1.437586e-02	6.013447e-03	1.144039e-02	7.716737e-03	2.857247e-03
190000	-3.191808e+04	3.144165e+01	1.958031e+01	9.371905e-02	3.097795e-01	1.532515e-01	1.532515e-01	1.962794e-01	9.371905e-02	172	4	7.465698e-02	1.709328e-01	1.098256e-01	7.149831e-02	4.889842e-01	8.410206e-02	5.902475e-03	7.249174e-02	2.882846e-01	3.755605e-01	4.259098e-01	1.985297e-01	5.941825e-03	8.005936e-03	7.226586e-04	2.002174e-02	1.879798e-02	1.308960e-02	8.426711e-03	1.910962e-02	2.207966e-02	9.597532e-03	1.566871e-02	1.347580e-02	3.191036e-02	8.219574e-03	1.274211e-02	4.325417e-02	7.979633e-03	1.645564e-02	5.747939e-03	2.216346e-02	1.193690e-02	1.437586e-02	6.013447e-03	1.144039e-02	6.089861e-03	2.857247e-03
191000	-3.191887e+04	3.009740e+01	1.984838e+01	1.141677e-01	3.158926e-01	1.432311e-01	1.155235e-01	1.970174e-01	1.141677e-01	197	5	7.340190e-02	1.600517e-01	1.160083e-01	7.347423e-02	4.785425e-01	9.852139e-02	7.390051e-03	7.249174e-02	2.873827e-01	4.194721e-01	3.910922e-01	1.894357e-01	8.464776e-03	8.766860e-03	7.226586e-04	2.240194e-02	1.879798e-02	1.308960e-02	8.426711e-03	1.990182e-02	2.207966e-02	9.597532e-03	1.566871e-02	1.109560e-02	3.191036e-02	8.219574e-03	1.274211e-02	4.045003e-02	7.979633e-03	1.645564e-02	5.747939e-03	2.216346e-02	1.193690e-02	1.437586e-02	6.013447e-03	1.144039e-02	6.089861e-03	2.857247e-03
192000	-3.191520e+04	1.981713e+01	2.079792e+01	1.370997e-01	3.246297e-01	1.370997e-01	1.370997e-01	1.777683e-01	8.630287e-02	61	4	7.724790e-02	1.718948e-01	1.062822e-01	6.991403e-02	4.758186e-01	9.884234e-02	7.390051e-03	7.249174e-02	2.686205e-01	3.919911e-01	3.925114e-01	2.154975e-01	8.464776e-03	8.661518e-03	7.226586e-04	2.240194e-02	1.879798e-02	1.308960e-02	8.426711e-03	1.990182e-02	2.207966e-02	9.597532e-03	1.566871e-02	1.014124e-02	3.191036e-02	8.219574e-03	1.274211e-02	4.045003e-02	7.979633e-03	1.342301e-02	5.747939e-03	2.216346e-02	1.193690e-02	1.437586e-02	6.850218e-03	1.144039e-02	4.505321e-03	2.857247e-03
193000	-3.193316e+04	1.822873e+01	2.112434e+01	1.023005e-01	3.331513e-01	1.746253e-01	1.303839e-01	1.746253e-01	8.491365e-02	191	5	6.728506e-02	1.823154e-01	1.058245e-01	6.991403e-02	4.746822e-01	9.997883e-02	3.816758e-03	6.038049e-02	2.524322e-01	3.925885e-01	4.134339e-01	1.939776e-01	8.464776e-03	8.661518e-03	1.445417e-03	2.240194e-02	1.879798e-02	1.108157e-02	8.426711e-03	1.990182e-02	2.207966e-02	9.597532e-03	1.453373e-02	1.014124e-02	3.191036e-02	8.219574e-03	1.237073e-02	4.045003e-02	7.440155e-03	1.342301e-02	5.747939e-03	2.216346e-02	1.193690e-02	1.437586e-02	6.850218e-03	1.197987e-02	4.505321e-03	2.857247e-03
194000	-3.190098e+04	2.165119e+01	2.057075e+01	8.697790e-02	3.273097e-01	1.535405e-01	1.725970e-01	1.725970e-01	8.697790e-02	192	4	7.275411e-02	1.741766e-01	1.153961e-01	6.916445e-02	4.718283e-01	9.668043e-02	3.816758e-03	6.038049e-02	2.890092e-01	3.850585e-01	4.433849e-01	1.715566e-01	8.464776e-03	8.661518e-03	8.137130e-04	2.240194e-02	1.879798e-02	1.108157e-02	8.426711e-03	1.990182e-02	2.207966e-02	9.597532e-03	1.453373e-02	1.014124e-02	3.191036e-02	8.219574e-03	1.237073e-02	4.045003e-02	7.440155e-03	1.342301e-02	5.747939e-03	2.216346e-02	1.193690e-02	1.437586e-02	6.850218e-03	1.197987e-02	5.137025e-03	4.906940e-03
195000	-3.193023e+04	1.898526e+01	2.095514e+01	9.272915e-02	3.609854e-01	1.494469e-01	1.225562e-01	1.815532e-01	9.272915e-02	197	5	8.726530e-02	1.568895e-01	1.135942e-01	7.711582e-02	4.679131e-01	9.722205e-02	3.816758e-03	6.871090e-02	3.126281e-01	3.968347e-01	4.334157e-01	1.697496e-01	8.464776e-03	8.661518e-03	8.137130e-04	2.240194e-02	1.879798e-02	1.108157e-02	8.426711e-03	1.990182e-02	2.207966e-02	9.597532e-03	1.453373e-02	1.014124e-02	3.191036e-02	8.219574e-03	1.237073e-02	4.045003e-02	7.440155e-03	1.342301e-02	5.747939e-03	2.216346e-02	1.307012e-02	1.437586e-02	8.100057e-03	1.197987e-02	5.137025e-03	4.906940e-03
196000	-3.191792e+04	2.031937e+01	2.068369e+01	9.272915e-02	3.609854e-01	1.360015e-01	1.360015e-01	1.815532e-01	9.272915e-02	172	4	7.567036e-02	1.902876e-01	1.128360e-01	6.810247e-02	4.404219e-01	1.126818e-01	3.816758e-03	6.937911e-02	2.919260e-01	3.678857e-01	4.423107e-01	1.898036e-01	8.464776e-03	8.661518e-03	8.137130e-04	2.240194e-02	1.879798e-02	1.108157e-02	8.426711e-03	1.990182e-02	2.207966e-02	9.597532e-03	1.453373e-02	1.014124e-02	3.191036e-02	8.219574e-03	1.237073e-02	4.045003e-02	8.765498e-03	1.342301e-02	5.747939e-03	2.216346e-02	1.307012e-02	1.651892e-02	7.573900e-03	1.197987e-02	5.663181e-03	4.906940e-03
197000	-3.192993e+04	1.670369e+01	2.106641e+01	9.033362e-02	3.497485e-01	1.483205e-01	1.483205e-01	1.729432e-01	9.033362e-02	172	4	7.530220e-02	1.545726e-01	1.118577e-01	7.264435e-02	4.830011e-01	1.026220e-01	1.056799e-02	6.937911e-02	2.957629e-01	4.783751e-01	3.598734e-01	1.617515e-01	8.464776e-03	8.661518e-03	8.137130e-04	2.240194e-02	1.879798e-02	1.108157e-02	8.426711e-03	1.990182e-02	2.189752e-02	9.597532e-03	1.545479e-02	1.014124e-02	3.191036e-02	8.219574e-03	1.237073e-02	4.045003e-02	8.765498e-03	1.342301e-02	5.747939e-03	2.216346e-02	1.307012e-02	1.651892e-02	7.573900e-03	1.197987e-02	5.663181e-03	4.906940e-03
198000	-3.191117e+04	2.462630e+01	2.024809e+01	9.432926e-02	3.200572e-01	1.564594e-01	1.564594e-01	1.783655e-01	9.432926e-02	172	4	7.530220e-02	1.545726e-01	1.056700e-01	7.264435e-02	4.891888e-01	1.026220e-01	1.056799e-02	8.495350e-02	3.206963e-01	4.411751e-01	3.896504e-01	1.691745e-01	8.464776e-03	8.661518e-03	1.218894e-03	2.240194e-02	1.879798e-02	1.108157e-02	8.426711e-03	1.990182e-02	2.189752e-02	8.324524e-03	1.545479e-02	1.014124e-02	3.191036e-02	8.219574e-03	1.237073e-02	4.045003e-02	8.765498e-03	1.342301e-02	5.747939e-03	2.216346e-02	1.307012e-02	1.651892e-02	7.573900e-03	1.197987e-02	5.663181e-03	4.906940e-03
199000	-3.191192e+04	3.361134e+01	1.934489e+01	7.538056e-02	3.206906e-01	1.652501e-01	1.652501e-01	1.980480e-01	7.538056e-02	172	4	7.530220e-02	1.637849e-01	1.013644e-01	6.773766e-02	4.995386e-01	9.227219e-02	8.533405e-03	8.153199e-02	3.105370e-01	5.068447e-01	3.754893e-01	1.176660e-01	8.464776e-03	8.661518e-03	1.218894e-03	2.240194e-02	1.879798e-02	1.108157e-02	8.426711e-03	1.990182e-02	2.293055e-02	8.324524e-03	1.545479e-02	1.014124e-02	3.191036e-02	8.219574e-03	1.237073e-02	4.045003e-02	8.765498e-03	1.342301e-02	7.515266e-03	2.257721e-02	1.307012e-02	1.651892e-02	6.540879e-03	1.197987e-02	5.663181e-03	4.906940e-03
200000	-3.190450e+04	3.113810e+01	1.960670e+01	8.989092e-02	3.280744e-01	1.591646e-01	1.591646e-01	1.738145e-01	8.989092e-02	172	4	7.864218e-02	1.763160e-01	1.023620e-01	7.220783e-02	4.732290e-01	9.724294e-02	8.533405e-03	7.445711e-02	2.864884e-01	4.612084e-01	4.149568e-01	1.238348e-01	8.464776e-03	8.661518e-03	1.524282e-03	2.240194e-02	1.879798e-02	1.108157e-02	8.426711e-03	1.990182e-02	2.293055e-02	8.324524e-03	1.545479e-02	1.014124e-02	3.191036e-02	8.219574e-03	1.076440e-02	4.045003e-02	8.893847e-03	1.351049e-02	7.515266e-03	2.257721e-02	1.307012e-02	1.651892e-02	6.540879e-03	1.197987e-02	7.269520e-03	4.906940e-03
201000	-3.190610e+04	3.390048e+01	1.933170e+01	1.007015e-01	3.351095e-01	1.334181e-01	1.334181e-01	1.966513e-01	1.007015e-01	172	4	7.864218e-02	1.763160e-01	1.076890e-01	6.782574e-02	4.722841e-01	9.724294e-02	8.533405e-03	7.992141e-02	2.864884e-01	4.286489e-01	3.941219e-01	1.772292e-01	8.464776e-03	8.661518e-03	1.524282e-03	2.354797e-02	1.879798e-02	1.108157e-02	8.426711e-03	1.990182e-02	2.293055e-02	8.648066e-03	1.545479e-02	8.723475e-03	3.158682e-02	7.127801e-03	1.076440e-02	4.045003e-02	8.893847e-03	1.322126e-02	7.515266e-03	2.494899e-02	1.307012e-02	1.651892e-02	6.540879e-03	1.124194e-02	7.269520e-03	5.366831e-03
202000	-3.190471e+04	2.867659e+01	1.982809e+01	8.750826e-02	3.392890e-01	1.506795e-01	1.506795e-01	1.843354e-01	8.750826e-02	172	4	7.347173e-02	1.618300e-01	1.178022e-01	6.832956e-02	4.822009e-01	9.636569e-02	7.212957e-03	8.324458e-02	3.335813e-01	3.939044e-01	4.883347e-01	1.177609e-01	5.880677e-03	9.937098e-03	1.360422e-03	2.343471e-02	2.115503e-02	1.248747e-02	7.486803e-03	1.737834e-02	2.430187e-02	7.396248e-03	1.436932e-02	8.938855e-03	3.112999e-02	6.688515e-03	1.295637e-02	3.872919e-02	8.912670e-03	1.318608e-02	7.715962e-03	2.193478e-02	1.277909e-02	1.552749e-02	7.438702e-03	1.095292e-02	6.379013e-03	7.165518e-03
203000	-3.190438e+04	3.862259e+01	1.887335e+01	1.008103e-01	3.103960e-01	1.522372e-01	1.522372e-01	1.835090e-01	1.008103e-01	172	4	8.774020e-02	1.641147e-01	1.195152e-01	8.018917e-02	4.609442e-01	8.749655e-02	7.212957e-03	8.324458e-02	3.567495e-01	4.644927e-01	4.147552e-01	1.207521e-01	5.880677e-03	9.937098e-03	1.360422e-03	2.343471e-02	2.115503e-02	1.354023e-02	7.486803e-03	1.737834e-02	2.430187e-02	7.396248e-03	1.436932e-02	8.938855e-03	2.991211e-02	6.688515e-03	1.295637e-02	3.872919e-02	8.912670e-03	1.159303e-02	7.715962e-03	2.315265e-02	1.203594e-02	1.552749e-02	7.438702e-03	1.095292e-02	8.715211e-03	7.165518e-03
204000	-3.189822e+04	3.887686e+01	1.886183e+01	9.962705e-02	2.967477e-01	1.534496e-01	1.534496e-01	1.970990e-01	9.962705e-02	172	4	8.329571e-02	1.822115e-01	1.014184e-01	7.153715e-02	4.653887e-01	9.614857e-02	9.529462e-03	8.324458e-02	3.075717e-01	4.642120e-01	3.970697e-01	1.387183e-01	5.880677e-03	1.066496e-02	2.254201e-03	2.343471e-02	2.115503e-02	1.141374e-02	7.486803e-03	1.737834e-02	2.430187e-02	7.396248e-03	1.436932e-02	8.938855e-03	2.991211e-02	6.688515e-03	1.295637e-02	3.872919e-02	8.912670e-03	1.159303e-02	7.715962e-03	2.315265e-02	1.203594e-02	1.552749e-02	7.438702e-03	1.095292e-02	9.266025e-03	7.165518e-03
205000	-3.190690e+04	2.547836e+01	2.033325e+01	9.764446e-02	3.391470e-01	1.460536e-01	1.460536e-01	1.849198e-01	8.618145e-02	176	5	7.441790e-02	1.559899e-01	1.206795e-01	6.369901e-02	4.900658e-01	9.514791e-02	1.003480e-02	8.324458e-02	2.914247e-01	4.683042e-01	3.791307e-01	1.525651e-01	5.880677e-03	1.066496e-02	2.254201e-03	2.343471e-02	2.115503e-02	1.141374e-02	7.486803e-03	1.737834e-02	2.430187e-02	7.396248e-03	1.436932e-02	8.938855e-03	2.991211e-02	6.688515e-03	1.295637e-02	3.872919e-02	8.912670e-03	1.159303e-02	6.983898e-03	2.315265e-02	1.203594e-02	1.552749e-02	7.438702e-03	1.095292e-02	9.266025e-03	8.902791e-03
206000	-3.190681e+04	2.585918e+01	2.011567e+01	9.178164e-02	3.359022e-01	1.468761e-01	1.468761e-01	1.867823e-01	9.178164e-02	172	4	7.562542e-02	1.781172e-01	9.809356e-02	6.205280e-02	4.911244e-01	9.498658e-02	6.479231e-03	7.859450e-02	3.249638e-01	3.792802e-01	4.726805e-01	1.480393e-01	5.880677e-03	1.066496e-02	2.174355e-03	2.343471e-02	2.115503e-02	1.141374e-02	5.763056e-03	1.522504e-02	2.430187e-02	7.396248e-03	1.436932e-02	8.938855e-03	2.991211e-02	7.318884e-03	1.295637e-02	3.872919e-02	8.912670e-03	1.159303e-02	6.983898e-03	2.315265e-02	1.203594e-02	1.516034e-02	7.438702e-03	1.197093e-02	9.266025e-03	8.902791e-03
207000	-3.190517e+04	2.285648e+01	2.043114e+01	9.071463e-02	3.279056e-01	1.488834e-01	1.488834e-01	1.928984e-01	9.071463e-02	172	4	8.561741e-02	1.443621e-01	1.159460e-01	7.486185e-02	4.938437e-01	8.536893e-02	8.525841e-03	7.859450e-02	2.802235e-01	3.718785e-01	4.624018e-01	1.657197e-01	5.880677e-03	1.066496e-02	2.174355e-03	2.343471e-02	2.115503e-02	1.141374e-02	5.763056e-03	1.522504e-02	2.398652e-02	6.796894e-03	1.436932e-02	8.938855e-03	2.991211e-02	7.318884e-03	1.295637e-02	3.872919e-02	8.912670e-03	8.345391e-03	6.983898e-03	2.315265e-02	1.203594e-02	1.516034e-02	7.438702e-03	1.197093e-02	9.266025e-03	8.902791e-03
208000	-3.190220e+04	2.634493e+01	2.008533e+01	9.996850e-02	3.211127e-01	1.482243e-01	1.482243e-01	1.825018e-01	9.996850e-02	172	4	8.071331e-02	1.499861e-01	1.160773e-01	7.385113e-02	4.949339e-01	8.443828e-02	6.237015e-03	7.109140e-02	2.950926e-01	3.992542e-01	4.065710e-01	1.941748e-01	5.880677e-03	1.066496e-02	2.174355e-03	2.343471e-02	2.115503e-02	1.141374e-02	5.763056e-03	1.522504e-02	2.398652e-02	6.796894e-03	1.436932e-02	8.938855e-03	2.991211e-02	7.318884e-03	1.295637e-02	3.872919e-02	8.912670e-03	8.345391e-03	6.983898e-03	2.315265e-02	1.126995e-02	1.516034e-02	7.438702e-03	1.238918e-02	9.266025e-03	8.484548e-03
209000	-3.193315e+04	2.734284e+01	1.998488e+01	1.011824e-01	3.051987e-01	1.463716e-01	1.463716e-01	1.996933e-01	1.011824e-01	172	4	9.230597e-02	1.692773e-01	1.121176e-01	7.182396e-02	4.532846e-01	1.011905e-01	6.237015e-03	7.109140e-02	2.950926e-01	3.813237e-01	4.033812e-01	2.152951e-01	5.880677e-03	1.066496e-02	2.174355e-03	2.033641e-02	2.115503e-02	1.141374e-02	5.481245e-03	1.522504e-02	2.398652e-02	6.796894e-03	1.436932e-02	8.938855e-03	2.991211e-02	7.318884e-03	1.222730e-02	3.872919e-02	8.912670e-03	8.345391e-03	6.983898e-03	2.315265e-02	1.280263e-02	1.516034e-02	7.438702e-03	1.453507e-02	9.445442e-03	6.338654e-03
210000	-3.192207e+04	2.124694e+01	2.059037e+01	9.945702e-02	3.391608e-01	1.380937e-01	1.380937e-01	1.857377e-01	9.945702e-02	172	4	8.301115e-02	1.857210e-01	1.086657e-01	6.989039e-02	4.623890e-01	9.032279e-02	6.237015e-03	6.705216e-02	3.210793e-01	4.063431e-01	4.046714e-01	1.889856e-01	5.880677e-03	1.066496e-02	2.174355e-03	2.033641e-02	2.115503e-02	1.141374e-02	5.481245e-03	1.522504e-02	2.398652e-02	6.796894e-03	1.436932e-02	8.938855e-03	2.991211e-02	7.318884e-03	1.222730e-02	4.231231e-02	8.670529e-03	8.345391e-03	6.983898e-03	2.315265e-02	1.280263e-02	1.516034e-02	7.438702e-03	1.453507e-02	9.445442e-03	6.338654e-03
211000	-3.191230e+04	-1.621045e-02	2.304623e+01	9.260143e-02	3.471241e-01	1.569345e-01	1.454580e-01	1.652805e-01	9.260143e-02	197	5	7.052473e-02	1.684292e-01	1.098798e-01	8.349192e-02	4.937977e-01	7.387664e-02	7.245779e-03	6.887527e-02	2.886220e-01	4.146644e-01	4.128800e-01	1.724557e-01	5.189576e-03	5.914991e-03	1.732658e-03	2.141770e-02	1.756421e-02	1.022327e-02	4.248783e-03	1.283773e-02	2.213250e-02	8.900717e-03	1.941801e-02	1.362561e-02	4.216034e-02	1.424990e-02	1.509291e-02	6.166934e-02	8.433210e-03	1.050309e-02	3.131788e-03	2.319712e-02	1.140483e-02	1.134883e-02	5.198980e-03	1.099156e-02	1.178175e-02	3.870253e-03
212000	-3.192789e+04	3.169277e+01	1.956198e+01	9.428933e-02	3.317626e-01	1.497182e-01	1.497182e-01	1.802224e-01	9.428933e-02	172	4	7.304799e-02	1.882548e-01	1.085182e-01	7.758036e-02	4.578707e-01	9.472792e-02	6.237015e-03	6.805561e-02	2.677428e-01	4.023419e-01	4.039316e-01	1.937265e-01	6.850288e-03	1.066496e-02	2.174355e-03	2.033641e-02	2.115503e-02	1.240187e-02	5.481245e-03	1.522504e-02	2.398652e-02	6.796894e-03	1.436932e-02	8.072939e-03	2.991211e-02	8.627269e-03	1.222730e-02	4.231231e-02	8.670529e-03	8.345391e-03	6.983898e-03	2.315265e-02	1.386637e-02	1.516034e-02	7.438702e-03	1.453507e-02	9.445442e-03	6.338654e-03
213000	-3.190410e+04	2.648263e+01	2.020320e+01	9.825659e-02	3.239412e-01	1.462694e-01	1.449980e-01	1.882782e-01	9.825659e-02	197	5	7.304799e-02	1.882548e-01	1.085182e-01	7.758036e-02	4.578707e-01	9.472792e-02	7.953530e-03	6.805561e-02	2.637052e-01	4.156310e-01	3.711369e-01	2.132321e-01	6.850288e-03	1.066496e-02	2.174355e-03	2.033641e-02	2.115503e-02	1.240187e-02	5.481245e-03	1.522504e-02	2.398652e-02	6.796894e-03	1.745091e-02	8.072939e-03	2.991211e-02	8.627269e-03	9.145713e-03	4.326799e-02	8.670529e-03	8.345391e-03	6.983898e-03	2.315265e-02	1.386637e-02	1.516034e-02	7.438702e-03	1.338033e-02	9.445442e-03	5.774063e-03
214000	-3.190807e+04	1.636766e+01	2.109862e+01	9.703963e-02	3.310291e-01	1.408005e-01	1.408005e-01	1.932906e-01	9.703963e-02	172	4	7.304799e-02	1.882548e-01	1.085182e-01	7.758036e-02	4.578707e-01	9.472792e-02	7.495908e-03	7.524907e-02	3.178743e-01	3.898753e-01	4.180942e-01	1.920305e-01	6.850288e-03	1.066496e-02	2.174355e-03	2.033641e-02	2.114146e-02	1.240187e-02	5.481245e-03	1.522504e-02	2.398652e-02	6.796894e-03	1.745091e-02	8.072939e-03	2.991211e-02	7.961283e-03	9.145713e-03	4.326799e-02	8.670529e-03	8.345391e-03	6.983898e-03	2.315265e-02	1.386637e-02	1.516034e-02	7.438702e-03	1.338033e-02	9.445442e-03	5.774063e-03
215000	-3.190865e+04	1.558759e+01	2.118111e+01	9.125173e-02	3.300838e-01	1.468616e-01	1.468616e-01	1.936895e-01	9.125173e-02	172	4	7.736566e-02	1.805577e-01	1.024479e-01	7.269007e-02	4.725796e-01	9.435911e-02	6.990812e-03	7.254024e-02	3.082213e-01	3.952318e-01	4.059625e-01	1.988057e-01	6.850288e-03	1.066496e-02	2.174355e-03	2.033641e-02	2.114146e-02	1.154750e-02	5.481245e-03	1.522504e-02	2.398652e-02	6.796894e-03	1.745091e-02	1.024623e-02	2.991211e-02	7.961283e-03	9.145713e-03	4.326799e-02	8.670529e-03	1.013557e-02	6.983898e-03	2.315265e-02	1.386637e-02	1.516034e-02	7.438702e-03	1.338033e-02	9.445442e-03	5.774063e-03
216000	-3.190900e+04	2.288001e+01	2.040962e+01	8.738206e-02	3.545579e-01	1.448183e-01	1.448183e-01	1.810413e-01	8.738206e-02	172	4	7.400590e-02	1.788329e-01	9.967982e-02	8.083663e-02	4.750151e-01	9.162965e-02	6.990812e-03	8.063756e-02	3.234990e-01	4.537404e-01	3.927963e-01	1.534634e-01	6.850288e-03	1.066496e-02	1.632710e-03	2.033641e-02	2.073486e-02	1.154750e-02	5.481245e-03	1.522504e-02	2.398652e-02	6.796894e-03	1.745091e-02	1.024623e-02	2.916442e-02	7.961283e-03	9.145713e-03	4.326799e-02	9.893724e-03	1.013557e-02	6.983898e-03	2.315265e-02	1.386637e-02	1.419860e-02	7.980347e-03	1.338033e-02	1.275924e-02	5.774063e-03
217000	-3.190322e+04	2.601952e+01	2.009974e+01	9.865361e-02	3.492029e-01	1.352344e-01	1.352344e-01	1.830212e-01	9.865361e-02	172	4	8.104484e-02	1.651834e-01	9.196239e-02	8.247683e-02	4.850677e-01	9.426485e-02	6.990812e-03	8.063756e-02	3.163691e-01	4.468254e-01	4.319252e-01	1.212494e-01	6.850288e-03	1.066496e-02	1.632710e-03	2.033641e-02	2.073486e-02	1.154750e-02	5.481245e-03	1.522504e-02	2.398652e-02	6.796894e-03	1.745091e-02	1.024623e-02	2.916442e-02	7.961283e-03	9.145713e-03	4.326799e-02	1.259730e-02	1.013557e-02	6.721616e-03	2.315265e-02	1.386637e-02	1.419860e-02	7.980347e-03	1.338033e-02	1.275924e-02	6.036345e-03
218000	-3.192380e+04	-5.066502e+00	2.365757e+01	1.020694e-01	3.325324e-01	1.364273e-01	1.406206e-01	1.862809e-01	1.020694e-01	197	5	8.113030e-02	1.921860e-01	1.122495e-01	6.632488e-02	4.585787e-01	8.953062e-02	5.883824e-03	6.515906e-02	2.674005e-01	4.335797e-01	3.829790e-01	1.834413e-01	3.133775e-03	9.031864e-03	8.818661e-04	2.421807e-02	1.678517e-02	1.047260e-02	6.309637e-03	1.467735e-02	2.499461e-02	1.014332e-02	1.830554e-02	1.363240e-02	4.106378e-02	1.369108e-02	1.341571e-02	5.700172e-02	8.157214e-03	1.038610e-02	4.369182e-03	2.167813e-02	1.203658e-02	1.096331e-02	5.051003e-03	1.367092e-02	7.562121e-03	4.910058e-03
219000	-3.191889e+04	2.675873e+01	2.003160e+01	9.707795e-02	3.408018e-01	1.381023e-01	1.381023e-01	1.888377e-01	9.707795e-02	172	4	8.415509e-02	1.601795e-01	1.026046e-01	7.597308e-02	4.909829e-01	8.610488e-02	6.990812e-03	7.153128e-02	3.067189e-01	4.031141e-01	4.659195e-01	1.309664e-01	6.850288e-03	1.163184e-02	1.632710e-03	2.033641e-02	2.073486e-02	1.154750e-02	5.481245e-03	1.728360e-02	2.398652e-02	8.694305e-03	1.745091e-02	1.024623e-02	2.916442e-02	1.047243e-02	9.145713e-03	4.326799e-02	1.259730e-02	1.013557e-02	6.721616e-03	2.315265e-02	1.386637e-02	1.419860e-02	7.980347e-03	1.338033e-02	1.085059e-02	6.036345e-03
220000	-3.193056e+04	2.197247e+01	2.050365e+01	7.638484e-02	3.429615e-01	1.564859e-01	1.564859e-01	1.912971e-01	7.638484e-02	172	4	8.313083e-02	1.658176e-01	9.560485e-02	8.447992e-02	4.793575e-01	9.160925e-02	6.990812e-03	7.153128e-02	3.049738e-01	3.608740e-01	4.609302e-01	1.781958e-01	6.850288e-03	1.163184e-02	1.632710e-03	2.008770e-02	2.073486e-02	1.154750e-02	5.481245e-03	1.728360e-02	2.398652e-02	8.485241e-03	1.745091e-02	1.024623e-02	2.916442e-02	1.047243e-02	9.354777e-03	4.326799e-02	1.247662e-02	1.013557e-02	6.721616e-03	2.315265e-02	1.386637e-02	1.444730e-02	7.980347e-03	1.338033e-02	1.085059e-02	6.036345e-03
221000	-3.194394e+04	2.717264e+01	2.015631e+01	8.215453e-02	3.663082e-01	1.373893e-01	1.373893e-01	1.859084e-01	9.085025e-02	176	5	8.206026e-02	1.668882e-01	9.560485e-02	8.447992e-02	4.793575e-01	9.160925e-02	6.990812e-03	7.153128e-02	2.959381e-01	3.744520e-01	4.133260e-01	2.122220e-01	6.850288e-03	1.163184e-02	1.632710e-03	2.008770e-02	2.073486e-02	1.154750e-02	5.481245e-03	1.728360e-02	2.533754e-02	8.485241e-03	1.745091e-02	1.024623e-02	2.916442e-02	1.047243e-02	9.354777e-03	4.326799e-02	1.247662e-02	1.013557e-02	7.428033e-03	2.315265e-02	1.386637e-02	1.444730e-02	7.980347e-03	1.338033e-02	1.085059e-02	6.036345e-03
222000	-3.191130e+04	1.198893e+01	2.160880e+01	1.010264e-01	3.315956e-01	1.329226e-01	1.667144e-01	1.667144e-01	1.010264e-01	192	4	8.003796e-02	1.734749e-01	1.115730e-01	7.996937e-02	4.739053e-01	8.103947e-02	6.508043e-03	6.339355e-02	2.551978e-01	4.176087e-01	4.202708e-01	1.621205e-01	3.583096e-03	8.311450e-03	1.183039e-03	2.421807e-02	1.498700e-02	1.047260e-02	6.309637e-03	1.539776e-02	2.499461e-02	8.467747e-03	1.830554e-02	1.363240e-02	4.106378e-02	1.338990e-02	1.394567e-02	5.700172e-02	9.488222e-03	1.079659e-02	4.369182e-03	2.167813e-02	1.203658e-02	1.096331e-02	5.051003e-03	1.185648e-02	9.360286e-03	4.910058e-03
223000	-3.193270e+04	8.573644e+00	2.214100e+01	8.384767e-02	3.559874e-01	1.385024e-01	1.385024e-01	1.602405e-01	1.229197e-01	176	5	7.772399e-02	1.698739e-01	1.113909e-01	7.229910e-02	4.774963e-01	9.121580e-02	4.521643e-03	5.724190e-02	2.462270e-01	3.092984e-01	4.650182e-01	2.256834e-01	3.583096e-03	8.311450e-03	1.183039e-03	2.421807e-02	1.498700e-02	1.047260e-02	6.309637e-03	1.539776e-02	2.499461e-02	8.467747e-03	1.830554e-02	1.363240e-02	4.106378e-02	1.109874e-02	1.539714e-02	5.700172e-02	9.488222e-03	1.079659e-02	4.369182e-03	2.167813e-02	1.203658e-02	1.096331e-02	5.051003e-03	1.185648e-02	9.360286e-03	4.910058e-03
224000	-3.193213e+04	3.247346e+01	1.938723e+01	8.445074e-02	3.250807e-01	1.686726e-01	1.686726e-01	1.686726e-01	8.445074e-02	168	3	8.321410e-02	1.699026e-01	1.032329e-01	7.334363e-02	4.892357e-01	8.107105e-02	8.574528e-03	6.893035e-02	2.787786e-01	4.252042e-01	3.806732e-01	1.941226e-01	5.592629e-03	1.158582e-02	1.686041e-03	1.854605e-02	2.020749e-02	1.092620e-02	5.211867e-03	1.631320e-02	2.592125e-02	7.404140e-03	1.756522e-02	1.066141e-02	2.788867e-02	9.761169e-03	9.220383e-03	4.605225e-02	1.137595e-02	1.095780e-02	7.681197e-03	2.306995e-02	1.239190e-02	1.639706e-02	9.319011e-03	1.287832e-02	1.018008e-02	5.707691e-03
225000	-3.192977e+04	2.088209e+01	2.064840e+01	9.910636e-02	3.679278e-01	1.337289e-01	1.337289e-01	1.664017e-01	9.910636e-02	172	4	7.749633e-02	1.612860e-01	9.781024e-02	7.501602e-02	5.082984e-01	8.009299e-02	8.574528e-03	6.893035e-02	2.412613e-01	3.998748e-01	4.097034e-01	1.904219e-01	5.592629e-03	1.158582e-02	1.686041e-03	1.854605e-02	1.838098e-02	1.092620e-02	5.211867e-03	1.631320e-02	2.592125e-02	7.404140e-03	1.756522e-02	1.066141e-02	2.788867e-02	9.761169e-03	9.220383e-03	4.541845e-02	1.137595e-02	1.095780e-02	5.352241e-03	2.306995e-02	1.239190e-02	1.639706e-02	1.095844e-02	1.287832e-02	1.135132e-02	4.858241e-03
226000	-3.191833e+04	2.550047e+00	2.267301e+01	1.221466e-01	3.469287e-01	1.221466e-01	1.589300e-01	1.589300e-01	9.091817e-02	83	4	7.940188e-02	1.751896e-01	1.077108e-01	7.579833e-02	4.580512e-01	1.038482e-01	4.521643e-03	5.649393e-02	2.529103e-01	3.189198e-01	4.782141e-01	2.028662e-01	4.082579e-03	9.023744e-03	4.794256e-04	1.983449e-02	1.465876e-02	1.256434e-02	6.075825e-03	1.754948e-02	2.263801e-02	8.270411e-03	1.798490e-02	1.343187e-02	3.766661e-02	1.043384e-02	1.621382e-02	5.820217e-02	7.620994e-03	8.811222e-03	3.751803e-03	2.332121e-02	1.199735e-02	1.034480e-02	6.639412e-03	1.266647e-02	1.100778e-02	3.473786e-03
227000	-3.193107e+04	2.401904e+00	2.253589e+01	9.049145e-02	3.469287e-01	1.573628e-01	1.573628e-01	1.573628e-01	9.049145e-02	168	3	8.902336e-02	1.751896e-01	1.077108e-01	7.579833e-02	4.580512e-01	9.422668e-02	4.521643e-03	5.649393e-02	2.577388e-01	4.314096e-01	3.821376e-01	1.864528e-01	4.082579e-03	8.871909e-03	4.794256e-04	2.134745e-02	1.386148e-02	1.271617e-02	6.075825e-03	1.754948e-02	2.263801e-02	8.270411e-03	1.798490e-02	1.343187e-02	3.766661e-02	1.043384e-02	1.621382e-02	5.820217e-02	7.620994e-03	8.811222e-03	3.751803e-03	2.332121e-02	1.199735e-02	1.034480e-02	6.639412e-03	1.266647e-02	1.100778e-02	3.473786e-03
228000	-3.191203e+04	2.820769e+01	1.990340e+01	9.922722e-02	3.340109e-01	1.531002e-01	1.531002e-01	1.613343e-01	9.922722e-02	172	4	7.535830e-02	1.476479e-01	1.030919e-01	7.142100e-02	5.082984e-01	9.418252e-02	8.443105e-03	7.524204e-02	2.832938e-01	4.239904e-01	4.361197e-01	1.398899e-01	3.987193e-03	1.158582e-02	1.686041e-03	1.845319e-02	1.838098e-02	1.092620e-02	5.211867e-03	1.631320e-02	2.592125e-02	7.911024e-03	1.756522e-02	1.066141e-02	2.788867e-02	9.761169e-03	9.220383e-03	4.541845e-02	1.137595e-02	1.095780e-02	5.352241e-03	2.343225e-02	1.086374e-02	1.639706e-02	1.137770e-02	1.287832e-02	1.095843e-02	4.858241e-03
229000	-3.190601e+04	2.482073e+01	2.023576e+01	9.893018e-02	3.408276e-01	1.467662e-01	1.467662e-01	1.677796e-01	9.893018e-02	172	4	7.842295e-02	1.578808e-01	1.083701e-01	7.549222e-02	4.791948e-01	1.006392e-01	8.443105e-03	8.660165e-02	2.823102e-01	5.149191e-01	3.099567e-01	1.751242e-01	3.987193e-03	1.158582e-02	1.686041e-03	1.845319e-02	1.838098e-02	1.092620e-02	5.211867e-03	1.631320e-02	2.592125e-02	7.911024e-03	1.756522e-02	1.066141e-02	2.788867e-02	9.761169e-03	9.220383e-03	4.541845e-02	8.922180e-03	1.095780e-02	5.352241e-03	2.343225e-02	1.086374e-02	1.426523e-02	1.137770e-02	1.287832e-02	1.095843e-02	4.858241e-03
230000	-3.190153e+04	9.950213e+00	2.182647e+01	9.566402e-02	3.343509e-01	1.337197e-01	1.703007e-01	1.703007e-01	9.566402e-02	192	4	6.818689e-02	1.805559e-01	1.126117e-01	7.438230e-02	4.667860e-01	9.747716e-02	5.915987e-03	6.099287e-02	2.577388e-01	3.732287e-01	4.653349e-01	1.614364e-01	4.082579e-03	8.871909e-03	1.542837e-03	2.355138e-02	1.486753e-02	1.209022e-02	6.075825e-03	1.754948e-02	2.263801e-02	7.054699e-03	1.798490e-02	1.343187e-02	4.035783e-02	8.229916e-03	1.655787e-02	5.820217e-02	7.620994e-03	8.811222e-03	3.751803e-03	2.332121e-02	1.199735e-02	1.034480e-02	6.639412e-03	1.266647e-02	1.212518e-02	4.108747e-03
231000	-3.191652e+04	2.672250e+01	2.014981e+01	9.719903e-02	3.315991e-01	1.516943e-01	1.342885e-01	1.880201e-01	9.719903e-02	197	5	7.967047e-02	1.863337e-01	1.317576e-01	8.212780e-02	4.306808e-01	8.942967e-02	9.189993e-03	8.660165e-02	3.448013e-01	4.890635e-01	3.944936e-01	1.164429e-01	3.260972e-03	1.075545e-02	1.686041e-03	1.928355e-02	1.838098e-02	1.163035e-02	5.211867e-03	1.631320e-02	2.592125e-02	7.206871e-03	1.756522e-02	1.066141e-02	2.788867e-02	9.761169e-03	9.220383e-03	4.541845e-02	8.922180e-03	1.095780e-02	5.352241e-03	2.343225e-02	1.086374e-02	1.426523e-02	1.168165e-02	1.257437e-02	1.095843e-02	4.858241e-03
232000	-3.189923e+04	1.504674e+01	2.125651e+01	9.603816e-02	3.420592e-01	1.653184e-01	1.352278e-01	1.653184e-01	9.603816e-02	187	4	7.943331e-02	1.863337e-01	1.126452e-01	8.236495e-02	4.448298e-01	9.439306e-02	9.189993e-03	8.660165e-02	2.872353e-01	5.306301e-01	3.285706e-01	1.407992e-01	3.260972e-03	1.075545e-02	1.686041e-03	1.928355e-02	1.838098e-02	1.163035e-02	5.211867e-03	1.631320e-02	2.592125e-02	9.331589e-03	1.756522e-02	1.066141e-02	2.788867e-02	9.761169e-03	9.220383e-03	4.541845e-02	8.922180e-03	1.095780e-02	5.352241e-03	2.343225e-02	1.086374e-02	1.426523e-02	1.168165e-02	1.257437e-02	1.095843e-02	4.858241e-03
233000	-3.189962e+04	1.500114e+01	2.123517e+01	9.603816e-02	3.420592e-01	1.444695e-01	1.444695e-01	1.769254e-01	9.603816e-02	172	4	7.547411e-02	1.919134e-01	1.126452e-01	8.236495e-02	4.448298e-01	9.277258e-02	1.167181e-02	8.707183e-02	3.209586e-01	5.107973e-01	3.343265e-01	1.548762e-01	3.260972e-03	1.075545e-02	2.780650e-03	1.928355e-02	1.838098e-02	1.163035e-02	5.211867e-03	1.631320e-02	2.592125e-02	9.331589e-03	1.756522e-02	1.066141e-02	2.788867e-02	9.761169e-03	9.220383e-03	4.541845e-02	8.922180e-03	1.095780e-02	5.352241e-03	2.343225e-02	1.086374e-02	1.426523e-02	1.168165e-02	1.257437e-02	1.095843e-02	4.858241e-03
234000	-3.190037e+04	2.217817e+01	2.048071e+01	8.828977e-02	3.425477e-01	1.483273e-01	1.483273e-01	1.842183e-01	8.828977e-02	172	4	7.731450e-02	1.843483e-01	1.107222e-01	7.026955e-02	4.516687e-01	1.056768e-01	9.608785e-03	8.707183e-02	3.309632e-01	4.479214e-01	4.023069e-01	1.497717e-01	3.260972e-03	1.075545e-02	2.780650e-03	1.928355e-02	1.838098e-02	1.163035e-02	5.211867e-03	1.631320e-02	2.229476e-02	9.331589e-03	1.756522e-02	1.066141e-02	2.788867e-02	9.761169e-03	9.220383e-03	4.541845e-02	8.922180e-03	1.095780e-02	5.352241e-03	2.604650e-02	1.086038e-02	1.426523e-02	9.067397e-03	1.257437e-02	1.095843e-02	4.858241e-03
235000	-3.191570e+04	2.097927e+01	2.072996e+01	7.939897e-02	3.508184e-01	1.626863e-01	1.626634e-01	1.650340e-01	7.939897e-02	197	5	7.122368e-02	1.843483e-01	1.107222e-01	7.026955e-02	4.628402e-01	1.005961e-01	9.608785e-03	8.203571e-02	3.006703e-01	4.720223e-01	3.610592e-01	1.669185e-01	3.050487e-03	1.075545e-02	2.780650e-03	1.928355e-02	1.838098e-02	1.367789e-02	5.211867e-03	1.631320e-02	2.229476e-02	9.331589e-03	1.756522e-02	1.066141e-02	2.788867e-02	9.761169e-03	9.170638e-03	4.541845e-02	8.922180e-03	1.137756e-02	5.352241e-03	2.604650e-02	1.086038e-02	1.426523e-02	9.067397e-03	1.257437e-02	1.095843e-02	4.858241e-03
236000	-3.191276e+04	9.891934e+00	2.179751e+01	8.977987e-02	3.629258e-01	1.445574e-01	1.445574e-01	1.683996e-01	8.977987e-02	172	4	6.710708e-02	1.720647e-01	1.067216e-01	7.765916e-02	4.725063e-01	1.039412e-01	1.052567e-02	7.130806e-02	2.827139e-01	4.974859e-01	2.883080e-01	2.142061e-01	3.402751e-03	1.057107e-02	2.731633e-03	1.961428e-02	1.710759e-02	1.278859e-02	7.267906e-03	1.684959e-02	2.304073e-02	9.032824e-03	1.930921e-02	9.264927e-03	2.471809e-02	9.934442e-03	9.579211e-03	4.703996e-02	8.353089e-03	1.014181e-02	6.172040e-03	2.480907e-02	1.127225e-02	1.467059e-02	6.097439e-03	1.469103e-02	1.106067e-02	5.848127e-03
237000	-3.190730e+04	1.552720e+01	2.128320e+01	8.885335e-02	3.563415e-01	1.580885e-01	1.580885e-01	1.580885e-01	8.053959e-02	171	4	7.392582e-02	1.782365e-01	1.105128e-01	6.955608e-02	4.816406e-01	8.612817e-02	7.641155e-03	7.156718e-02	2.575104e-01	3.968855e-01	4.193622e-01	1.837523e-01	3.402751e-03	1.057107e-02	2.731633e-03	1.961428e-02	1.907786e-02	1.278859e-02	7.267906e-03	1.684959e-02	2.107046e-02	9.032824e-03	1.930921e-02	9.264927e-03	2.471809e-02	9.934442e-03	9.579211e-03	4.703996e-02	8.353089e-03	1.014181e-02	6.172040e-03	2.480907e-02	1.127225e-02	1.467059e-02	6.097439e-03	1.469103e-02	1.106067e-02	5.848127e-03
238000	-3.190735e+04	3.401222e+00	2.241909e+01	9.721618e-02	3.376259e-01	1.559806e-01	1.559806e-01	1.559806e-01	9.721618e-02	168	3	7.948381e-02	1.736470e-01	9.988803e-02	7.792083e-02	4.806712e-01	8.838906e-02	4.222859e-03	6.337907e-02	2.837428e-01	3.607291e-01	4.787118e-01	1.605591e-01	3.402751e-03	8.571232e-03	2.731633e-03	1.961428e-02	1.907786e-02	1.278859e-02	7.267906e-03	1.717218e-02	2.121637e-02	9.032824e-03	1.930921e-02	9.264927e-03	2.471809e-02	9.934442e-03	9.579211e-03	4.671738e-02	8.353089e-03	9.359654e-03	6.172040e-03	2.480907e-02	1.127225e-02	1.467059e-02	6.097439e-03	1.469103e-02	1.106067e-02	5.848127e-03
239000	-3.191400e+04	3.649545e+00	2.250946e+01	1.023080e-01	3.336857e-01	1.461065e-01	1.461065e-01	1.694853e-01	1.023080e-01	172	4	8.146465e-02	1.597449e-01	1.067254e-01	8.010994e-02	4.814252e-01	9.052987e-02	4.698736e-03	6.693792e-02	2.649605e-01	4.232777e-01	4.245173e-01	1.522050e-01	3.872387e-03	1.051354e-02	3.738051e-04	2.338329e-02	2.200240e-02	1.083490e-02	5.744246e-03	1.478025e-02	2.433566e-02	6.835140e-03	1.655998e-02	1.447734e-02	3.928269e-02	9.381383e-03	1.704094e-02	5.741618e-02	8.425657e-03	7.949934e-03	6.812874e-03	2.144000e-02	1.036106e-02	1.107238e-02	7.701246e-03	1.226158e-02	1.147128e-02	4.280078e-03
240000	-3.189241e+04	4.703016e+00	2.239825e+01	9.160742e-02	3.347509e-01	1.340151e-01	1.740095e-01	1.740095e-01	9.160742e-02	192	4	7.628248e-02	1.795632e-01	1.026314e-01	7.117560e-02	4.738998e-01	9.644752e-02	5.033462e-03	6.572870e-02	2.752935e-01	3.732923e-01	4.322102e-01	1.944976e-01	4.663691e-03	8.571232e-03	1.955430e-03	1.961428e-02	2.197898e-02	1.150103e-02	6.252919e-03	1.692242e-02	2.121637e-02	7.419276e-03	1.930921e-02	9.264927e-03	2.471809e-02	9.934442e-03	9.579211e-03	4.671738e-02	8.353089e-03	9.359654e-03	6.172040e-03	2.480907e-02	1.127225e-02	1.682505e-02	6.097439e-03	1.469103e-02	1.077613e-02	6.863114e-03
241000	-3.189208e+04	6.134173e+00	2.223845e+01	9.017796e-02	3.175819e-01	1.381190e-01	1.819716e-01	1.819716e-01	9.017796e-02	192	4	7.916357e-02	1.733531e-01	1.121541e-01	7.487043e-02	4.713458e-01	8.911299e-02	5.033462e-03	6.572870e-02	2.752935e-01	4.223225e-01	3.990312e-01	1.786463e-01	4.663691e-03	8.571232e-03	1.955430e-03	1.961428e-02	2.032493e-02	1.150103e-02	6.935625e-03	1.813085e-02	2.121637e-02	7.419276e-03	1.930921e-02	9.264927e-03	2.471809e-02	9.934442e-03	9.579211e-03	4.671738e-02	8.353089e-03	9.359654e-03	6.172040e-03	2.480907e-02	1.127225e-02	1.682505e-02	6.097439e-03	1.477939e-02	1.077613e-02	6.863114e-03
242000	-3.190180e+04	1.440429e+01	2.121557e+01	8.594449e-02	3.253411e-01	1.675900e-01	1.675900e-01	1.675900e-01	8.594449e-02	168	3	7.652989e-02	1.733531e-01	1.133107e-01	7.634747e-02	4.713458e-01	8.911299e-02	6.736000e-03	6.984089e-02	3.005636e-01	3.577010e-01	5.203674e-01	1.219316e-01	4.663691e-03	8.571232e-03	1.955430e-03	1.961428e-02	2.032493e-02	1.150103e-02	6.935625e-03	1.813085e-02	2.121637e-02	7.419276e-03	1.930921e-02	9.264927e-03	2.618557e-02	9.934442e-03	9.579211e-03	4.671738e-02	8.353089e-03	9.359654e-03	6.172040e-03	2.480907e-02	1.203832e-02	1.682505e-02	6.097439e-03	1.477939e-02	9.308639e-03	6.863114e-03
243000	-3.190208e+04	1.772117e+01	2.096597e+01	8.813998e-02	3.294723e-01	1.592389e-01	1.592389e-01	1.757700e-01	8.813998e-02	172	4	7.652989e-02	1.733531e-01	1.133107e-01	7.634747e-02	4.713458e-01	8.911299e-02	6.736000e-03	6.984089e-02	2.935680e-01	3.971881e-01	4.485520e-01	1.542599e-01	6.002715e-03	9.645866e-03	2.574044e-03	2.080018e-02	1.590274e-02	1.186707e-02	6.848900e-03	1.801836e-02	2.291772e-02	7.738950e-03	1.937533e-02	1.026520e-02	2.949534e-02	1.009263e-02	1.081819e-02	4.535755e-02	9.237100e-03	9.581490e-03	5.951874e-03	2.788854e-02	8.192772e-03	1.565719e-02	6.691871e-03	1.416414e-02	1.207157e-02	7.274400e-03
244000	-3.189421e+04	1.682351e+01	2.104568e+01	9.319506e-02	3.522605e-01	1.427644e-01	1.427644e-01	1.758205e-01	9.319506e-02	172	4	7.507770e-02	1.864245e-01	9.237096e-02	7.560097e-02	4.743398e-01	9.618601e-02	6.736000e-03	7.462958e-02	3.201173e-01	4.375201e-01	3.722409e-01	1.902389e-01	6.002715e-03	9.645866e-03	2.574044e-03	2.080018e-02	1.590274e-02	1.186707e-02	6.848900e-03	1.801836e-02	2.291772e-02	7.738950e-03	1.937533e-02	1.026520e-02	2.949534e-02	1.009263e-02	1.081819e-02	4.535755e-02	9.237100e-03	9.581490e-03	5.951874e-03	2.788854e-02	8.192772e-03	1.565719e-02	6.691871e-03	1.416414e-02	1.387824e-02	8.518209e-03
245000	-3.190286e+04	9.593708e+00	2.183629e+01	9.513957e-02	3.354145e-01	1.400538e-01	1.400538e-01	1.941987e-01	9.513957e-02	172	4	7.507770e-02	1.864245e-01	1.083790e-01	7.560097e-02	4.583318e-01	9.618601e-02	6.736000e-03	7.462958e-02	2.695537e-01	4.771290e-01	3.198273e-01	2.030436e-01	6.002715e-03	9.645866e-03	2.574044e-03	2.080018e-02	1.590274e-02	9.711052e-03	6.848900e-03	1.801836e-02	2.291772e-02	8.286546e-03	1.937533e-02	1.026520e-02	2.949534e-02	1.009263e-02	1.081819e-02	4.535755e-02	9.237100e-03	9.581490e-03	5.951874e-03	2.788854e-02	8.192772e-03	1.565719e-02	6.691871e-03	1.352369e-02	1.387824e-02	8.518209e-03
246000	-3.191536e+04	1.282922e+01	2.151081e+01	1.059179e-01	3.318444e-01	1.366830e-01	1.366830e-01	1.829539e-01	1.059179e-01	172	4	8.277271e-02	1.821520e-01	1.150824e-01	7.402686e-02	4.532314e-01	9.273458e-02	6.784490e-03	6.546824e-02	2.267853e-01	3.929200e-01	3.813675e-01	2.257125e-01	6.002715e-03	9.645866e-03	2.574044e-03	2.080018e-02	1.590274e-02	9.711052e-03	6.848900e-03	1.801836e-02	2.291772e-02	8.286546e-03	1.755969e-02	1.026520e-02	2.949534e-02	8.361882e-03	1.081819e-02	4.535755e-02	9.237100e-03	9.581490e-03	5.951874e-03	2.788854e-02	8.192772e-03	1.565719e-02	6.691871e-03	1.352369e-02	1.387824e-02	1.033384e-02
247000	-3.190186e+04	6.546146e+00	2.219238e+01	1.075849e-01	3.239069e-01	1.389944e-01	1.389944e-01	1.829346e-01	1.075849e-01	172	4	7.453782e-02	1.903268e-01	1.264694e-01	7.238492e-02	4.393667e-01	9.691445e-02	6.784490e-03	6.546824e-02	2.524008e-01	4.072699e-01	4.285333e-01	1.641969e-01	6.002715e-03	9.645866e-03	2.574044e-03	2.080018e-02	1.590274e-02	9.711052e-03	6.848900e-03	1.801836e-02	2.291772e-02	8.286546e-03	1.755969e-02	1.026520e-02	2.949534e-02	8.361882e-03	1.081819e-02	4.535755e-02	9.237100e-03	9.581490e-03	5.951874e-03	2.788854e-02	8.192772e-03	1.565719e-02	6.691871e-03	1.352369e-02	1.387824e-02	1.033384e-02
248000	-3.191019e+04	1.140990e+01	2.165389e+01	9.892881e-02	3.418859e-01	1.405157e-01	1.405157e-01	1.792251e-01	9.892881e-02	172	4	6.969521e-02	1.855786e-01	1.162081e-01	8.288972e-02	4.493238e-01	9.630462e-02	6.784490e-03	6.546824e-02	2.524008e-01	4.274727e-01	4.160635e-01	1.564638e-01	6.002715e-03	9.645866e-03	2.574044e-03	2.080018e-02	1.590274e-02	9.711052e-03	7.438478e-03	1.801836e-02	2.256985e-02	7.696967e-03	1.755969e-02	1.026520e-02	2.949534e-02	8.361882e-03	1.483374e-02	4.535755e-02	9.237100e-03	9.581490e-03	5.951874e-03	2.788854e-02	8.192772e-03	1.565719e-02	6.691871e-03	1.352369e-02	1.387824e-02	1.033384e-02
249000	-3.190825e+04	1.274922e+01	2.148992e+01	9.137499e-02	3.578187e-01	1.376716e-01	1.376716e-01	1.840882e-01	9.137499e-02	172	4	6.875993e-02	1.571879e-01	1.188111e-01	7.376439e-02	4.870554e-01	9.442125e-02	4.768295e-03	6.858554e-02	2.651201e-01	4.198550e-01	4.253410e-01	1.548040e-01	3.155648e-03	8.208544e-03	1.953361e-03	2.782509e-02	1.999024e-02	1.172721e-02	7.377426e-03	1.782968e-02	2.449007e-02	8.778145e-03	1.806713e-02	1.162392e-02	3.904779e-02	1.080392e-02	1.565018e-02	4.669927e-02	1.094702e-02	9.245023e-03	4.623058e-03	2.365273e-02	8.983281e-03	1.085416e-02	5.555318e-03	1.014371e-02	1.106556e-02	3.729135e-03
250000	-3.190313e+04	1.463477e+01	2.131461e+01	9.487561e-02	3.270118e-01	1.533645e-01	1.533645e-01	1.765080e-01	9.487561e-02	172	4	7.857395e-02	1.660885e-01	1.205731e-01	7.565551e-02	4.678024e-01	9.130656e-02	5.294272e-03	6.371688e-02	2.446715e-01	3.132853e-01	5.418077e-01	1.449070e-01	3.155648e-03	8.208544e-03	1.953361e-03	2.782509e-02	1.942886e-02	1.172721e-02	7.938806e-03	1.782968e-02	2.449007e-02	8.778145e-03	1.806713e-02	1.162392e-02	3.904779e-02	1.080392e-02	1.565018e-02	4.669927e-02	1.094702e-02	9.245023e-03	4.623058e-03	2.365273e-02	8.983281e-03	1.085416e-02	5.555318e-03	1.014371e-02	1.106556e-02	3.729135e-03
251000	-3.188229e+04	2.020357e+01	2.073873e+01	1.246865e-01	3.517783e-01	1.246865e-01	1.246865e-01	1.840659e-01	9.009628e-02	61	4	7.857395e-02	1.660885e-01	1.205731e-01	7.565551e-02	4.695991e-01	8.950988e-02	4.613613e-03	6.371688e-02	2.729977e-01	4.023107e-01	4.467856e-01	1.509037e-01	3.155648e-03	8.208544e-03	1.953361e-03	2.782509e-02	1.942886e-02	1.172721e-02	7.938806e-03	1.782968e-02	2.449007e-02	8.778145e-03	1.806713e-02	1.162392e-02	3.904779e-02	1.080392e-02	1.565018e-02	4.669927e-02	1.094702e-02	9.245023e-03	4.623058e-03	2.249605e-02	8.983281e-03	1.085416e-02	5.555318e-03	1.014371e-02	1.106556e-02	4.002455e-03
252000	-3.191916e+04	2.116931e+01	2.062964e+01	9.943626e-02	3.037442e-01	1.562727e-01	1.562727e-01	1.848380e-01	9.943626e-02	172	4	6.817967e-02	1.838858e-01	1.062831e-01	8.261334e-02	4.600655e-01	9.897262e-02	5.956783e-03	6.546824e-02	2.692830e-01	4.037874e-01	3.992900e-01	1.969226e-01	4.794191e-03	1.139329e-02	1.448760e-03	1.939696e-02	1.661872e-02	1.013934e-02	8.234769e-03	2.137601e-02	2.074868e-02	8.982797e-03	1.663870e-02	1.015105e-02	3.090729e-02	6.533818e-03	1.657635e-02	4.292493e-02	9.117339e-03	1.002798e-02	6.514960e-03	2.721926e-02	7.771349e-03	1.328270e-02	6.563788e-03	1.195125e-02	1.262487e-02	1.090139e-02
253000	-3.189025e+04	6.172463e+00	2.225349e+01	1.004376e-01	3.121999e-01	1.397038e-01	1.736105e-01	1.736105e-01	1.004376e-01	192	4	7.260538e-02	1.756283e-01	1.239525e-01	7.807545e-02	4.637630e-01	8.597535e-02	3.340430e-03	6.318211e-02	2.460734e-01	3.763907e-01	4.579063e-01	1.657031e-01	3.155648e-03	8.208544e-03	1.953361e-03	2.782509e-02	1.942886e-02	1.172721e-02	7.938806e-03	1.782968e-02	2.449007e-02	8.778145e-03	1.806713e-02	1.162392e-02	3.904779e-02	8.278389e-03	1.599497e-02	4.669927e-02	1.094702e-02	9.245023e-03	5.654586e-03	2.535570e-02	8.983281e-03	1.085416e-02	5.555318e-03	1.014371e-02	1.224939e-02	4.002455e-03
254000	-3.189932e+04	1.141877e+01	2.154750e+01	9.313247e-02	3.405003e-01	1.577449e-01	1.577449e-01	1.577449e-01	9.313247e-02	168	3	7.320113e-02	1.723339e-01	1.174599e-01	6.574695e-02	4.811353e-01	9.012281e-02	2.915771e-03	5.238656e-02	2.638451e-01	3.271658e-01	5.333758e-01	1.394585e-01	3.155648e-03	8.208544e-03	1.953361e-03	2.782509e-02	1.942886e-02	1.172721e-02	7.938806e-03	1.782968e-02	2.449007e-02	8.778145e-03	1.848083e-02	1.121021e-02	3.904779e-02	8.278389e-03	1.599497e-02	4.669927e-02	1.094702e-02	9.245023e-03	5.654586e-03	2.535570e-02	8.983281e-03	1.126956e-02	5.220200e-03	1.014371e-02	1.118242e-02	4.002455e-03
255000	-3.188531e+04	7.231522e+00	2.214891e+01	1.065907e-01	3.163216e-01	1.227242e-01	1.738864e-01	1.738864e-01	1.065907e-01	192	4	8.222512e-02	1.704904e-01	1.142628e-01	7.522117e-02	4.597388e-01	9.806165e-02	2.915771e-03	5.238656e-02	2.494086e-01	3.193577e-01	4.950063e-01	1.856360e-01	3.155648e-03	8.208544e-03	1.439374e-03	3.066115e-02	1.942886e-02	1.128251e-02	7.938806e-03	1.782968e-02	2.449007e-02	8.778145e-03	1.848083e-02	1.172420e-02	3.904779e-02	8.278389e-03	1.315891e-02	4.669927e-02	1.094702e-02	9.245023e-03	8.435886e-03	2.535570e-02	8.983281e-03	1.126956e-02	5.664898e-03	1.014371e-02	1.118242e-02	4.002455e-03
256000	-3.189100e+04	1.143741e+01	2.167473e+01	1.018013e-01	3.391697e-01	1.225710e-01	1.673284e-01	1.673284e-01	1.018013e-01	192	4	8.553921e-02	1.788617e-01	1.197671e-01	7.641413e-02	4.421688e-01	9.724898e-02	2.915771e-03	5.238656e-02	2.494086e-01	3.596288e-01	4.239928e-01	2.163784e-01	3.155648e-03	8.208544e-03	1.439374e-03	3.066115e-02	1.942886e-02	1.128251e-02	7.938806e-03	1.782968e-02	2.449007e-02	8.778145e-03	1.848083e-02	1.172420e-02	3.904779e-02	8.278389e-03	1.315891e-02	4.669927e-02	1.094702e-02	9.245023e-03	8.435886e-03	2.535570e-02	8.983281e-03	1.126956e-02	5.664898e-03	1.014371e-02	1.118242e-02	4.002455e-03
257000	-3.190869e+04	-2.796318e+00	2.338574e+01	8.821141e-02	3.730496e-01	1.353558e-01	1.468951e-01	1.682767e-01	8.821141e-02	197	5	7.232429e-02	1.844024e-01	1.087270e-01	7.799419e-02	4.591700e-01	9.738207e-02	4.571044e-03	5.238656e-02	2.494086e-01	3.676500e-01	4.644187e-01	1.679312e-01	4.096135e-03	8.208544e-03	1.439374e-03	3.066115e-02	1.942886e-02	1.128251e-02	7.867880e-03	1.782968e-02	2.449007e-02	7.716121e-03	1.848083e-02	1.172420e-02	3.904779e-02	8.278389e-03	1.540097e-02	4.669927e-02	1.094702e-02	9.245023e-03	8.435886e-03	2.535570e-02	8.983281e-03	1.134049e-02	5.664898e-03	8.953527e-03	1.118242e-02	4.002455e-03
258000	-3.187868e+04	1.113053e+01	2.170452e+01	1.043956e-01	3.377055e-01	1.307496e-01	1.613769e-01	1.613769e-01	1.043956e-01	192	4	7.194887e-02	1.847778e-01	1.088383e-01	7.799419e-02	4.591700e-01	9.727078e-02	4.571044e-03	5.228468e-02	2.528049e-01	3.470622e-01	4.244983e-01	2.284395e-01	4.096135e-03	8.208544e-03	1.439374e-03	3.036352e-02	1.942886e-02	1.128251e-02	7.867880e-03	1.782968e-02	2.449007e-02	7.716121e-03	1.680468e-02	1.172420e-02	3.904779e-02	8.278389e-03	1.540097e-02	4.669927e-02	1.215903e-02	9.245023e-03	8.435886e-03	2.535570e-02	8.983281e-03	1.134049e-02	5.664898e-03	8.953527e-03	1.148004e-02	5.678607e-03
259000	-3.191729e+04	2.003565e+01	2.073874e+01	1.044916e-01	3.269364e-01	1.398750e-01	1.398750e-01	1.843305e-01	1.044916e-01	172	4	6.287261e-02	1.471135e-01	1.231484e-01	6.549885e-02	4.936869e-01	1.076798e-01	7.719187e-03	6.419358e-02	2.653770e-01	3.961945e-01	4.371514e-01	1.666541e-01	4.168633e-03	1.139329e-02	4.316059e-04	2.071439e-02	1.661872e-02	1.100654e-02	8.234769e-03	1.923044e-02	2.157022e-02	8.982797e-03	1.663870e-02	1.015105e-02	3.154925e-02	6.533818e-03	1.514546e-02	4.549751e-02	1.119269e-02	1.153695e-02	5.445374e-03	2.721926e-02	7.898670e-03	1.380185e-02	6.674135e-03	1.195125e-02	1.305366e-02	6.247196e-03
260000	-3.187580e+04	1.387508e+01	2.139259e+01	9.715963e-02	3.246434e-01	1.456625e-01	1.456625e-01	1.897124e-01	9.715963e-02	172	4	7.455134e-02	1.743799e-01	1.024107e-01	7.214417e-02	4.688008e-01	1.077131e-01	4.571044e-03	5.606635e-02	2.411574e-01	3.476602e-01	4.529571e-01	1.993827e-01	4.096135e-03	8.208544e-03	1.439374e-03	3.036352e-02	1.942886e-02	1.205365e-02	7.867880e-03	1.782968e-02	2.449007e-02	7.716121e-03	1.680468e-02	1.172420e-02	3.904779e-02	7.967346e-03	1.368641e-02	4.656055e-02	1.138789e-02	9.245023e-03	8.457666e-03	2.535570e-02	8.983281e-03	1.134049e-02	6.194673e-03	8.953527e-03	1.119999e-02	5.678607e-03
261000	-3.192858e+04	2.142634e+01	2.056588e+01	9.345535e-02	3.545055e-01	1.404822e-01	1.404822e-01	1.776193e-01	9.345535e-02	172	4	6.842700e-02	1.725656e-01	1.084242e-01	8.262292e-02	4.754866e-01	9.247367e-02	1.045417e-02	7.466613e-02	3.129511e-01	4.341201e-01	3.907578e-01	1.751220e-01	4.168633e-03	1.139329e-02	3.432202e-04	2.071439e-02	1.661872e-02	1.100654e-02	8.234769e-03	1.923044e-02	2.157022e-02	8.340631e-03	1.541623e-02	1.015105e-02	3.154925e-02	6.533818e-03	1.304962e-02	4.477105e-02	1.119269e-02	1.153695e-02	7.240235e-03	2.721926e-02	1.115813e-02	1.380185e-02	6.762521e-03	1.195125e-02	1.305366e-02	6.247196e-03
262000	-3.192166e+04	2.753015e+01	1.995839e+01	1.027041e-01	3.433934e-01	1.368770e-01	1.368770e-01	1.774444e-01	1.027041e-01	172	4	7.497879e-02	1.629819e-01	1.065555e-01	7.360006e-02	4.769881e-01	1.048956e-01	5.345169e-03	7.466613e-02	3.074412e-01	3.992560e-01	4.604734e-01	1.402707e-01	4.168633e-03	1.139329e-02	3.432202e-04	2.071439e-02	1.661872e-02	1.100654e-02	8.234769e-03	1.710962e-02	2.157022e-02	8.340631e-03	1.753705e-02	1.015105e-02	3.154925e-02	6.533818e-03	1.304962e-02	4.477105e-02	1.119269e-02	1.153695e-02	7.240235e-03	2.721926e-02	1.115813e-02	1.380185e-02	6.762521e-03	1.195125e-02	1.305366e-02	6.247196e-03
263000	-3.187781e+04	2.779028e+00	2.273372e+01	9.086296e-02	3.441882e-01	1.388210e-01	1.623302e-01	1.729347e-01	9.086296e-02	197	5	8.025567e-02	1.806673e-01	1.145364e-01	7.333818e-02	4.598251e-01	9.137737e-02	3.847763e-03	5.779568e-02	2.799509e-01	3.419744e-01	4.524995e-01	2.055261e-01	3.889715e-03	8.208544e-03	2.245812e-03	2.546131e-02	1.962656e-02	1.205365e-02	7.867880e-03	1.782968e-02	2.546548e-02	7.716121e-03	1.680468e-02	1.172420e-02	3.904779e-02	7.967346e-03	1.368641e-02	4.656055e-02	1.138789e-02	9.245023e-03	8.457666e-03	2.535570e-02	8.983281e-03	1.134049e-02	6.194673e-03	8.147088e-03	1.119999e-02	5.560774e-03
264000	-3.190002e+04	-2.725663e+00	2.329656e+01	1.256408e-01	3.485142e-01	1.256408e-01	1.628576e-01	1.628576e-01	7.448905e-02	83	4	7.817530e-02	1.793842e-01	1.187796e-01	6.951745e-02	4.623794e-01	9.176406e-02	4.228886e-03	5.779568e-02	2.208605e-01	3.494623e-01	4.638170e-01	1.867207e-01	3.889715e-03	8.208544e-03	2.245812e-03	2.546131e-02	1.962656e-02	1.205365e-02	7.867880e-03	1.782968e-02	2.546548e-02	7.716121e-03	1.623565e-02	1.172420e-02	3.904779e-02	8.536382e-03	1.368641e-02	4.656055e-02	1.138789e-02	7.994315e-03	8.457666e-03	2.535570e-02	8.983281e-03	1.134049e-02	6.194673e-03	8.147088e-03	1.119999e-02	5.560774e-03
265000	-3.188586e+04	1.005742e+01	2.187386e+01	9.195550e-02	3.377244e-01	1.603239e-01	1.603239e-01	1.603239e-01	8.934840e-02	171	4	6.776749e-02	1.897920e-01	1.094971e-01	7.879997e-02	4.623794e-01	9.176406e-02	6.562152e-03	6.858222e-02	2.673509e-01	3.721012e-01	4.111863e-01	2.167125e-01	3.889715e-03	8.208544e-03	2.245812e-03	2.546131e-02	1.962656e-02	1.205365e-02	6.248847e-03	1.782968e-02	2.546548e-02	7.716121e-03	1.623565e-02	1.172420e-02	3.904779e-02	8.536382e-03	1.368641e-02	4.656055e-02	1.300693e-02	7.994315e-03	8.457666e-03	2.535570e-02	8.983281e-03	1.134049e-02	6.194673e-03	8.147088e-03	1.119999e-02	5.560774e-03
266000	-3.189787e+04	7.994932e+00	2.192450e+01	9.317261e-02	3.105674e-01	1.676958e-01	1.676958e-01	1.676958e-01	9.317261e-02	168	3	7.622704e-02	1.694456e-01	1.213839e-01	7.290509e-02	4.623794e-01	9.765895e-02	5.039446e-03	6.858222e-02	2.688781e-01	3.682075e-01	4.762811e-01	1.555114e-01	3.889715e-03	6.806942e-03	2.245812e-03	2.546131e-02	1.962656e-02	1.380254e-02	6.248847e-03	2.041604e-02	2.546548e-02	9.117723e-03	1.623565e-02	1.172420e-02	3.904779e-02	8.536382e-03	1.368641e-02	4.656055e-02	1.300693e-02	7.994315e-03	9.207894e-03	2.535570e-02	8.983281e-03	1.134049e-02	4.945315e-03	8.147088e-03	1.119999e-02	5.560774e-03
267000	-3.192546e+04	3.355111e+01	1.951178e+01	9.357392e-02	3.300172e-01	1.477410e-01	1.477410e-01	1.854631e-01	9.546374e-02	176	5	7.726033e-02	1.955811e-01	1.095357e-01	7.806819e-02	4.657114e-01	7.384333e-02	9.137496e-03	8.245324e-02	3.531532e-01	4.264138e-01	4.356285e-01	1.379577e-01	4.168633e-03	1.139329e-02	3.432202e-04	2.071439e-02	1.446544e-02	1.113356e-02	5.760264e-03	1.492792e-02	2.157022e-02	8.527685e-03	1.753705e-02	1.015105e-02	3.154925e-02	6.533818e-03	1.304962e-02	4.477105e-02	1.119269e-02	1.153695e-02	4.860453e-03	2.585924e-02	1.025389e-02	1.446594e-02	6.762521e-03	1.195125e-02	1.088921e-02	6.495944e-03
268000	-3.189153e+04	2.176267e+01	2.055404e+01	1.030180e-01	3.473685e-01	1.374813e-01	1.374813e-01	1.716330e-01	1.030180e-01	172	4	7.503643e-02	1.763404e-01	1.131096e-01	8.073462e-02	4.569547e-01	9.782422e-02	5.800639e-03	6.858222e-02	2.800522e-01	3.872948e-01	4.376335e-01	1.750717e-01	3.889715e-03	6.806942e-03	2.245812e-03	2.546131e-02	1.962656e-02	1.380254e-02	6.248847e-03	2.041604e-02	2.546548e-02	9.117723e-03	1.623565e-02	1.172420e-02	3.904779e-02	8.536382e-03	1.368641e-02	4.656055e-02	1.300693e-02	7.994315e-03	9.207894e-03	2.535570e-02	8.983281e-03	1.134049e-02	4.945315e-03	9.509759e-03	1.190733e-02	5.560774e-03
269000	-3.188499e+04	2.269838e+01	2.044419e+01	9.103258e-02	3.405385e-01	1.457585e-01	1.457585e-01	1.858793e-01	9.103258e-02	172	4	8.838895e-02	1.744968e-01	1.182404e-01	6.803549e-02	4.621307e-01	8.870763e-02	5.800639e-03	6.858222e-02	2.992531e-01	4.228155e-01	4.063503e-01	1.708343e-01	3.855032e-03	6.806942e-03	2.245812e-03	2.546131e-02	1.614306e-02	1.380254e-02	6.248847e-03	2.041604e-02	2.546548e-02	9.117723e-03	1.623565e-02	1.172420e-02	3.904779e-02	8.536382e-03	1.368641e-02	4.656055e-02	1.300693e-02	7.994315e-03	8.151320e-03	2.535570e-02	8.983281e-03	1.134049e-02	4.945315e-03	9.509759e-03	1.190733e-02	5.560774e-03
270000	-3.189942e+04	1.910123e+01	2.081585e+01	8.884851e-02	3.492560e-01	1.480642e-01	1.480642e-01	1.769185e-01	8.884851e-02	172	4	8.426364e-02	1.829776e-01	1.212069e-01	7.095702e-02	4.481259e-01	9.246900e-02	5.800639e-03	6.858222e-02	3.011509e-01	4.228728e-01	4.211053e-01	1.560219e-01	3.855032e-03	6.806942e-03	2.245812e-03	2.546131e-02	1.614306e-02	1.380254e-02	6.248847e-03	2.041604e-02	2.546548e-02	7.266601e-03	1.623565e-02	1.172420e-02	3.904779e-02	8.536382e-03	1.368641e-02	4.656055e-02	1.300693e-02	7.994315e-03	8.151320e-03	2.682351e-02	8.983281e-03	1.421601e-02	4.945315e-03	9.509759e-03	1.190733e-02	5.560774e-03
271000	-3.189524e+04	1.664855e+01	2.107693e+01	9.298418e-02	3.481564e-01	1.450103e-01	1.450103e-01	1.758546e-01	9.298418e-02	172	4	8.949084e-02	1.782414e-01	9.532627e-02	7.746239e-02	4.740505e-01	8.542867e-02	6.327090e-03	6.449235e-02	2.893685e-01	4.389173e-01	3.874251e-01	1.736575e-01	3.855032e-03	6.806942e-03	2.245812e-03	2.193062e-02	1.614306e-02	1.380254e-02	6.248847e-03	1.986019e-02	2.546548e-02	7.266601e-03	1.623565e-02	1.172420e-02	3.904779e-02	8.536382e-03	1.368641e-02	4.711640e-02	1.300693e-02	6.775860e-03	8.151320e-03	2.682351e-02	8.983281e-03	1.421601e-02	4.945315e-03	9.509759e-03	1.190733e-02	5.560774e-03
272000	-3.194387e+04	2.583318e+01	2.003446e+01	8.015873e-02	3.593673e-01	1.601051e-01	1.601051e-01	1.601051e-01	8.015873e-02	168	3	6.830968e-02	1.646295e-01	1.289016e-01	7.112089e-02	4.657064e-01	1.013319e-01	4.839687e-03	6.404455e-02	2.578715e-01	4.186177e-01	4.739930e-01	1.073893e-01	4.208651e-03	1.078685e-02	3.432202e-04	1.783185e-02	1.446544e-02	1.025740e-02	5.760264e-03	1.665169e-02	2.157022e-02	8.527685e-03	2.017604e-02	1.038511e-02	3.154925e-02	7.409972e-03	1.304962e-02	4.409907e-02	1.119269e-02	1.153695e-02	4.233611e-03	2.986282e-02	1.025389e-02	1.446594e-02	6.762521e-03	1.195125e-02	1.088921e-02	5.488457e-03
273000	-3.189433e+04	1.639247e+01	2.111382e+01	9.165633e-02	3.249112e-01	1.532525e-01	1.532525e-01	1.852713e-01	9.165633e-02	172	4	7.277818e-02	1.830464e-01	1.052780e-01	8.156885e-02	4.681294e-01	8.919907e-02	5.995546e-03	6.809432e-02	2.709871e-01	3.788682e-01	4.147645e-01	2.063673e-01	3.855032e-03	6.806942e-03	2.315189e-03	2.193909e-02	1.614306e-02	1.335939e-02	6.248847e-03	1.986019e-02	2.154488e-02	8.777433e-03	1.623565e-02	1.172420e-02	3.904779e-02	8.536382e-03	1.576892e-02	4.711640e-02	1.159164e-02	6.775860e-03	8.151320e-03	2.474643e-02	8.983281e-03	1.421601e-02	4.945315e-03	9.509759e-03	1.190733e-02	5.560774e-03
274000	-3.187502e+04	2.298108e+01	2.040845e+01	9.268552e-02	3.437767e-01	1.480201e-01	1.480201e-01	1.748121e-01	9.268552e-02	172	4	7.818703e-02	1.836450e-01	1.073794e-01	7.857271e-02	4.543144e-01	9.790146e-02	7.243427e-03	7.384776e-02	3.260221e-01	4.679623e-01	3.668216e-01	1.652162e-01	3.855032e-03	6.806942e-03	2.315189e-03	2.193909e-02	1.614306e-02	1.335939e-02	6.248847e-03	1.986019e-02	2.154488e-02	8.777433e-03	1.623565e-02	1.172420e-02	3.904779e-02	8.536382e-03	1.576892e-02	4.711640e-02	1.159164e-02	6.775860e-03	8.151320e-03	2.302799e-02	8.983281e-03	1.421601e-02	4.945315e-03	9.509759e-03	1.190733e-02	5.560774e-03
275000	-3.189290e+04	1.483132e+01	2.127416e+01	8.236489e-02	3.426226e-01	1.549215e-01	1.688631e-01	1.688631e-01	8.236489e-02	192	4	7.524108e-02	1.765962e-01	1.089282e-01	6.447974e-02	4.673845e-01	1.073702e-01	7.715443e-03	6.575607e-02	2.869338e-01	4.481394e-01	3.726377e-01	1.792229e-01	5.441662e-03	8.021086e-03	2.315189e-03	2.193909e-02	1.614306e-02	1.335939e-02	6.248847e-03	1.986019e-02	2.154488e-02	8.777433e-03	1.623565e-02	9.023758e-03	3.904779e-02	8.536382e-03	1.576892e-02	4.711640e-02	1.159164e-02	6.775860e-03	6.937176e-03	2.302799e-02	8.983281e-03	1.421601e-02	4.945315e-03	9.509759e-03	1.302115e-02	5.560774e-03
276000	-3.190098e+04	1.890270e+01	2.074144e+01	9.091322e-02	3.413551e-01	1.589395e-01	1.589395e-01	1.589395e-01	9.091322e-02	168	3	6.722648e-02	1.709010e-01	1.203627e-01	6.386948e-02	4.788869e-01	9.875347e-02	7.715443e-03	6.575607e-02	2.869338e-01	3.213456e-01	5.175198e-01	1.611346e-01	4.913081e-03	8.021086e-03	2.315189e-03	2.193909e-02	1.614306e-02	1.335939e-02	6.248847e-03	1.986019e-02	2.154488e-02	9.327625e-03	1.623565e-02	9.023758e-03	3.904779e-02	9.064963e-03	1.576892e-02	4.711640e-02	1.159164e-02	6.775860e-03	6.937176e-03	2.302799e-02	8.343318e-03	1.460512e-02	4.945315e-03	9.509759e-03	1.302115e-02	5.108974e-03
277000	-3.189521e+04	1.306365e+01	2.135368e+01	8.626871e-02	3.183902e-01	1.696908e-01	1.696908e-01	1.696908e-01	8.626871e-02	168	3	7.917796e-02	1.709010e-01	1.203627e-01	6.386948e-02	4.788869e-01	8.680198e-02	7.715443e-03	6.575607e-02	3.279841e-01	4.378967e-01	3.962783e-01	1.658250e-01	4.913081e-03	8.021086e-03	2.315189e-03	2.193909e-02	1.614306e-02	1.335939e-02	6.248847e-03	1.986019e-02	2.154488e-02	9.327625e-03	1.623565e-02	9.023758e-03	3.904779e-02	9.064963e-03	1.576892e-02	4.790608e-02	1.159164e-02	6.898531e-03	6.937176e-03	2.302799e-02	8.343318e-03	1.460512e-02	4.945315e-03	1.025141e-02	1.302115e-02	5.108974e-03
278000	-3.191409e+04	2.829960e+01	1.989900e+01	9.914345e-02	3.382357e-01	1.475225e-01	1.475225e-01	1.684325e-01	9.914345e-02	172	4	8.548367e-02	1.862706e-01	1.198197e-01	7.267006e-02	4.511256e-01	8.463031e-02	4.839687e-03	6.404455e-02	2.800428e-01	3.938203e-01	4.731764e-01	1.330033e-01	4.182754e-03	9.255932e-03	7.749774e-04	1.813544e-02	1.811671e-02	1.167290e-02	6.532606e-03	1.483336e-02	2.377430e-02	6.931159e-03	2.000758e-02	9.946999e-03	3.565770e-02	1.089629e-02	1.245729e-02	4.584262e-02	1.449445e-02	1.171081e-02	4.349490e-03	2.911905e-02	9.635472e-03	1.216107e-02	6.019696e-03	1.180050e-02	1.258342e-02	3.577964e-03
279000	-3.190556e+04	3.100213e+01	1.963163e+01	9.914345e-02	3.382357e-01	1.532212e-01	1.532212e-01	1.570350e-01	9.914345e-02	172	4	8.896474e-02	1.713765e-01	1.208054e-01	7.314374e-02	4.607852e-01	8.492437e-02	4.839687e-03	6.404455e-02	2.854190e-01	3.122916e-01	5.466129e-01	1.410956e-01	4.182754e-03	9.255932e-03	7.749774e-04	2.071053e-02	1.811671e-02	1.167290e-02	6.532606e-03	1.483336e-02	2.377430e-02	6.931159e-03	1.670368e-02	9.946999e-03	3.565770e-02	1.089629e-02	1.245729e-02	4.584262e-02	1.449445e-02	9.902643e-03	5.875076e-03	2.911905e-02	9.800438e-03	1.216107e-02	6.019696e-03	1.180050e-02	1.258342e-02	3.577964e-03
280000	-3.191743e+04	1.713344e+01	2.105074e+01	1.166492e-01	3.554574e-01	1.266444e-01	1.166492e-01	1.679507e-01	1.166492e-01	138	4	8.131307e-02	1.724270e-01	1.096208e-01	7.222867e-02	4.667539e-01	9.765656e-02	3.676399e-03	6.087553e-02	2.628915e-01	3.116131e-01	4.590262e-01	2.293607e-01	4.182754e-03	9.255932e-03	1.529542e-04	2.071053e-02	1.811671e-02	1.167290e-02	7.059161e-03	1.660808e-02	2.377430e-02	6.931159e-03	1.670368e-02	9.946999e-03	3.565770e-02	1.089629e-02	1.245729e-02	4.584262e-02	1.449445e-02	9.902643e-03	5.348522e-03	2.911905e-02	9.800438e-03	1.216107e-02	6.019696e-03	1.180050e-02	1.258342e-02	3.577964e-03
281000	-3.192357e+04	2.044773e+01	2.079581e+01	9.273700e-02	3.308062e-01	1.428786e-01	1.505031e-01	1.903382e-01	9.273700e-02	197	5	8.104176e-02	1.621893e-01	1.043682e-01	6.946391e-02	4.692454e-01	1.136914e-01	9.326479e-03	8.306819e-02	3.172239e-01	4.528449e-01	3.684753e-01	1.786798e-01	4.375283e-03	8.021086e-03	1.120158e-03	2.193909e-02	1.590011e-02	1.335939e-02	5.754784e-03	1.986019e-02	2.154488e-02	9.327625e-03	1.623565e-02	9.023758e-03	3.904779e-02	8.474884e-03	1.576892e-02	4.331689e-02	1.159164e-02	6.898531e-03	7.180124e-03	2.302799e-02	1.211575e-02	1.460512e-02	4.945315e-03	1.025141e-02	1.302115e-02	5.407338e-03
282000	-3.191482e+04	1.506643e+01	2.144393e+01	8.664798e-02	3.314206e-01	1.542849e-01	1.542849e-01	1.842924e-01	8.906915e-02	176	5	8.841331e-02	1.610553e-01	1.119297e-01	7.125649e-02	4.702181e-01	9.712708e-02	3.676399e-03	5.678138e-02	2.655648e-01	3.122317e-01	4.815891e-01	2.061792e-01	4.182754e-03	9.255932e-03	1.529542e-04	2.071053e-02	1.927425e-02	1.167290e-02	5.840414e-03	1.955950e-02	2.237872e-02	6.931159e-03	1.670368e-02	9.946999e-03	3.565770e-02	1.089629e-02	1.245729e-02	4.584262e-02	1.459256e-02	9.902643e-03	5.348522e-03	2.796151e-02	1.119602e-02	1.216107e-02	6.019696e-03	1.180050e-02	1.258342e-02	4.932986e-03
283000	-3.192560e+04	9.797890e+00	2.179633e+01	9.517303e-02	3.712616e-01	1.371666e-01	1.371666e-01	1.640592e-01	9.517303e-02	172	4	7.216379e-02	1.729413e-01	1.079611e-01	6.727430e-02	4.768696e-01	1.027899e-01	1.020187e-02	8.330678e-02	3.028453e-01	4.200939e-01	4.271180e-01	1.527881e-01	4.375283e-03	8.057268e-03	1.120158e-03	2.193909e-02	1.590011e-02	1.335939e-02	5.754784e-03	1.986019e-02	2.154488e-02	9.327625e-03	1.623565e-02	1.018731e-02	3.904779e-02	8.474884e-03	1.576892e-02	4.331689e-02	1.159164e-02	8.389149e-03	6.259358e-03	2.302799e-02	1.211575e-02	1.460512e-02	4.909133e-03	1.025141e-02	1.302115e-02	5.407338e-03
284000	-3.191453e+04	2.630270e+01	2.009334e+01	1.071813e-01	3.330975e-01	1.378532e-01	1.378532e-01	1.768335e-01	1.071813e-01	172	4	8.036129e-02	1.737747e-01	1.088143e-01	7.793887e-02	4.602780e-01	9.883282e-02	4.387865e-03	6.077756e-02	2.928517e-01	3.117700e-01	5.071462e-01	1.810837e-01	4.182754e-03	7.739890e-03	1.529542e-04	2.071053e-02	1.927425e-02	1.167290e-02	5.840414e-03	1.955950e-02	2.473896e-02	9.405143e-03	1.670368e-02	1.298549e-02	3.565770e-02	1.089629e-02	1.245729e-02	4.584262e-02	1.459256e-02	9.902643e-03	6.538906e-03	2.373264e-02	1.119602e-02	1.138469e-02	6.019696e-03	1.180050e-02	1.022318e-02	4.932986e-03
285000	-3.193356e+04	1.771125e+01	2.087521e+01	9.294745e-02	3.139060e-01	1.667330e-01	1.667330e-01	1.667330e-01	9.294745e-02	168	3	7.007942e-02	1.852195e-01	1.126537e-01	6.660413e-02	4.574353e-01	1.080080e-01	5.416551e-03	7.915223e-02	2.905948e-01	4.313237e-01	4.224004e-01	1.462759e-01	4.375283e-03	8.057268e-03	1.244740e-03	2.400501e-02	1.590011e-02	1.335939e-02	5.754784e-03	2.110742e-02	2.154488e-02	9.327625e-03	1.623565e-02	1.018731e-02	3.904779e-02	8.474884e-03	1.632704e-02	4.331689e-02	1.159164e-02	8.389149e-03	4.430567e-03	2.302799e-02	1.211575e-02	1.404700e-02	4.909133e-03	1.025141e-02	1.302115e-02	5.407338e-03
286000	-3.192605e+04	2.500439e+01	2.028104e+01	8.749763e-02	3.137633e-01	1.407770e-01	1.407770e-01	1.764081e-01	1.407770e-01	174	4	8.943887e-02	1.649360e-01	1.059165e-01	7.755246e-02	4.683162e-01	9.383997e-02	4.387865e-03	5.416279e-02	2.501634e-01	3.464843e-01	4.364626e-01	2.170531e-01	3.139638e-03	8.238631e-03	1.908330e-03	2.508546e-02	2.167003e-02	1.270864e-02	6.412685e-03	1.856289e-02	2.298111e-02	8.351692e-03	1.517646e-02	1.270030e-02	3.295860e-02	1.031361e-02	1.106115e-02	4.050330e-02	1.370938e-02	8.056234e-03	6.465484e-03	2.229499e-02	1.136488e-02	1.220466e-02	6.780760e-03	1.209656e-02	9.058107e-03	5.924919e-03
287000	-3.191101e+04	2.122822e+01	2.062835e+01	1.068525e-01	3.199719e-01	1.450320e-01	1.450320e-01	1.762591e-01	1.068525e-01	172	4	7.593848e-02	1.760729e-01	1.101787e-01	7.740633e-02	4.611115e-01	9.929210e-02	4.387865e-03	5.641878e-02	2.592326e-01	3.811414e-01	4.343271e-01	1.845314e-01	3.139638e-03	8.238631e-03	2.319027e-03	2.508546e-02	2.167003e-02	1.270864e-02	6.001988e-03	1.856289e-02	2.298111e-02	8.351692e-03	2.205638e-02	1.360918e-02	3.295860e-02	1.031361e-02	1.106115e-02	4.050330e-02	1.370938e-02	8.056234e-03	6.465484e-03	2.229499e-02	1.136488e-02	1.220466e-02	6.780760e-03	1.209656e-02	9.058107e-03	5.016037e-03
288000	-3.190688e+04	-1.949539e+00	2.312897e+01	8.945769e-02	3.581856e-01	1.339130e-01	1.644930e-01	1.644930e-01	8.945769e-02	192	4	8.200221e-02	1.773104e-01	1.134818e-01	7.146157e-02	4.650328e-01	9.071127e-02	7.389235e-03	7.100587e-02	3.103639e-01	3.863015e-01	4.366101e-01	1.770884e-01	4.375283e-03	8.057268e-03	1.244740e-03	2.149788e-02	1.395193e-02	1.335939e-02	5.754784e-03	2.110742e-02	2.154488e-02	7.711131e-03	1.623565e-02	1.018731e-02	3.904779e-02	8.474884e-03	1.632704e-02	4.331689e-02	1.159164e-02	9.930720e-03	4.446086e-03	2.302799e-02	1.211575e-02	1.404700e-02	4.825320e-03	1.025141e-02	1.129771e-02	5.407338e-03
289000	-3.191721e+04	8.667552e-01	2.280876e+01	8.945769e-02	3.581856e-01	1.411882e-01	1.411882e-01	1.805227e-01	8.945769e-02	172	4	8.200221e-02	1.795349e-01	1.066584e-01	7.146157e-02	4.650328e-01	9.531006e-02	2.586027e-03	5.692051e-02	2.695217e-01	3.124768e-01	5.083204e-01	1.792029e-01	4.136483e-03	8.027478e-03	1.597934e-03	2.051569e-02	1.566714e-02	1.207997e-02	6.641717e-03	1.895340e-02	2.178001e-02	6.220985e-03	1.661379e-02	8.971643e-03	4.066717e-02	9.486246e-03	1.538250e-02	3.834362e-02	8.720538e-03	9.909401e-03	5.813092e-03	2.565688e-02	1.386143e-02	1.409716e-02	5.845276e-03	1.173731e-02	1.042611e-02	7.001647e-03
290000	-3.191664e+04	7.657957e+00	2.207253e+01	8.653121e-02	3.417009e-01	1.743080e-01	1.366207e-01	1.743080e-01	8.653121e-02	187	4	8.180748e-02	1.797048e-01	1.172149e-01	7.494098e-02	4.404733e-01	1.058585e-01	4.094022e-03	6.105219e-02	2.499252e-01	3.977994e-01	4.157097e-01	1.864909e-01	4.136483e-03	8.027478e-03	1.597934e-03	2.051569e-02	1.566714e-02	1.207997e-02	6.641717e-03	1.895340e-02	2.178001e-02	6.220985e-03	1.661379e-02	1.103500e-02	4.066717e-02	9.486246e-03	1.538250e-02	3.834362e-02	8.720538e-03	9.909401e-03	5.813092e-03	2.565688e-02	1.386143e-02	1.409716e-02	5.845276e-03	1.045000e-02	1.042611e-02	3.743643e-03
291000	-3.192477e+04	1.829519e+01	2.090733e+01	9.454359e-02	3.376427e-01	1.471920e-01	1.471920e-01	1.788861e-01	9.454359e-02	172	4	7.602421e-02	1.769780e-01	1.108546e-01	7.656147e-02	4.698853e-01	8.969643e-02	5.190507e-03	6.372207e-02	2.969287e-01	3.049806e-01	5.394611e-01	1.555583e-01	3.258460e-03	8.390298e-03	1.416451e-03	2.323097e-02	2.215706e-02	1.407758e-02	6.430255e-03	1.707958e-02	2.470561e-02	7.406050e-03	1.990651e-02	1.168803e-02	3.751162e-02	8.591097e-03	1.318630e-02	4.384648e-02	1.235110e-02	6.375630e-03	6.870151e-03	2.352017e-02	1.162907e-02	1.522903e-02	5.948926e-03	1.264100e-02	1.232435e-02	8.280330e-03
292000	-3.191775e+04	1.273280e+01	2.148187e+01	1.004466e-01	3.338659e-01	1.304510e-01	1.304510e-01	2.043388e-01	1.004466e-01	172	4	8.677825e-02	1.681649e-01	1.126824e-01	6.478717e-02	4.726182e-01	9.496911e-02	7.026963e-03	7.847685e-02	3.002406e-01	4.514758e-01	3.982208e-01	1.503035e-01	3.258460e-03	8.390298e-03	1.416451e-03	2.323097e-02	2.215706e-02	1.407758e-02	6.430255e-03	1.707958e-02	2.470561e-02	7.474519e-03	2.100459e-02	1.358342e-02	3.751162e-02	9.180199e-03	1.413719e-02	4.384648e-02	1.140021e-02	6.375630e-03	6.870151e-03	2.352017e-02	1.162907e-02	1.344959e-02	5.948926e-03	1.264100e-02	1.232435e-02	8.280330e-03
293000	-3.190614e+04	1.617486e+01	2.127488e+01	1.075700e-01	3.281721e-01	1.411575e-01	1.398244e-01	1.757059e-01	1.075700e-01	197	5	8.677825e-02	1.681649e-01	1.100973e-01	6.537384e-02	4.726182e-01	9.696757e-02	9.665978e-03	6.377040e-02	2.858270e-01	4.589486e-01	3.656117e-01	1.754397e-01	3.258460e-03	8.390298e-03	1.416451e-03	2.323097e-02	2.215706e-02	1.407758e-02	6.430255e-03	1.707958e-02	2.470561e-02	7.474519e-03	2.100459e-02	1.358342e-02	3.751162e-02	9.180199e-03	1.413719e-02	4.384648e-02	1.140021e-02	6.375630e-03	8.429407e-03	2.352017e-02	1.162907e-02	1.344959e-02	5.948926e-03	1.264100e-02	1.232435e-02	6.676540e-03
294000	-3.191357e+04	1.179395e+01	2.158473e+01	1.080097e-01	3.380916e-01	1.480246e-01	1.080097e-01	1.898549e-01	1.080097e-01	138	4	7.006715e-02	1.551444e-01	1.115014e-01	8.273281e-02	4.894732e-01	9.108103e-02	8.993157e-03	6.377040e-02	3.118070e-01	4.049450e-01	4.516350e-01	1.434200e-01	3.258460e-03	8.390298e-03	1.416451e-03	2.323097e-02	2.215706e-02	1.407758e-02	6.430255e-03	1.707958e-02	2.470561e-02	7.474519e-03	2.100459e-02	1.379563e-02	3.751162e-02	9.095116e-03	1.413719e-02	4.384648e-02	1.140021e-02	6.375630e-03	8.429407e-03	2.352017e-02	1.162907e-02	1.344959e-02	5.948926e-03	1.264100e-02	1.232435e-02	6.676540e-03
295000	-3.192209e+04	1.091186e+01	2.172331e+01	9.978985e-02	3.353748e-01	1.584163e-01	1.482129e-01	1.584163e-01	9.978985e-02	187	4	8.322953e-02	1.839443e-01	9.768302e-02	8.182022e-02	4.475604e-01	1.057626e-01	5.967584e-03	5.688975e-02	2.463420e-01	3.709215e-01	4.609850e-01	1.680934e-01	5.621956e-03	9.483940e-03	1.909038e-03	2.351480e-02	1.547613e-02	1.222211e-02	6.403951e-03	1.957395e-02	2.164975e-02	7.535425e-03	1.686931e-02	1.179890e-02	3.882868e-02	1.001616e-02	1.626162e-02	3.831169e-02	1.062279e-02	1.140025e-02	5.178490e-03	2.756926e-02	1.318729e-02	1.258466e-02	5.032706e-03	9.642800e-03	5.974671e-03	4.446932e-03
296000	-3.190167e+04	7.230274e+00	2.209793e+01	8.917690e-02	3.438741e-01	1.462004e-01	1.462004e-01	1.853712e-01	8.917690e-02	172	4	9.032679e-02	1.782091e-01	1.163325e-01	8.271126e-02	4.426016e-01	8.981876e-02	7.155603e-03	6.377040e-02	2.646059e-01	4.192780e-01	3.707183e-01	2.100037e-01	3.258460e-03	8.390298e-03	1.722500e-03	2.323097e-02	2.215706e-02	1.407758e-02	6.740810e-03	1.700066e-02	2.470561e-02	7.880941e-03	2.100459e-02	1.379563e-02	3.751162e-02	9.095116e-03	1.413719e-02	4.384648e-02	1.140021e-02	6.375630e-03	8.429407e-03	2.693595e-02	1.162907e-02	1.452172e-02	5.948926e-03	1.538044e-02	1.232435e-02	6.676540e-03
297000	-3.193704e+04	9.943190e+00	2.182342e+01	8.709650e-02	3.350045e-01	1.753749e-01	1.400528e-01	1.753749e-01	8.709650e-02	187	4	6.728642e-02	1.642621e-01	1.139603e-01	8.387085e-02	4.826901e-01	8.793025e-02	2.968797e-03	5.688975e-02	2.618389e-01	3.756992e-01	4.199842e-01	2.043166e-01	5.485245e-03	9.483940e-03	1.909038e-03	2.351480e-02	1.625789e-02	1.144035e-02	6.403951e-03	1.957395e-02	2.164975e-02	8.324836e-03	1.686931e-02	1.117425e-02	3.882868e-02	1.015287e-02	1.873067e-02	3.831169e-02	1.062279e-02	1.090433e-02	5.178490e-03	2.756926e-02	1.239788e-02	1.258466e-02	5.032706e-03	9.642800e-03	5.974671e-03	4.446932e-03
298000	-3.191805e+04	1.650608e+00	2.271627e+01	8.557279e-02	3.690452e-01	1.442921e-01	1.442921e-01	1.712250e-01	8.557279e-02	172	4	7.896560e-02	1.678679e-01	1.231264e-01	7.929681e-02	4.559337e-01	9.480955e-02	5.686226e-03	6.377040e-02	2.651374e-01	4.215651e-01	4.207948e-01	1.576400e-01	3.166904e-03	8.559475e-03	1.246378e-03	2.221961e-02	1.779366e-02	1.169685e-02	5.251371e-03	1.555096e-02	2.524024e-02	7.475973e-03	2.107298e-02	1.196019e-02	4.139032e-02	8.785860e-03	1.685964e-02	4.518507e-02	1.189474e-02	6.827965e-03	8.627099e-03	3.066389e-02	1.061519e-02	1.360886e-02	5.489260e-03	1.487241e-02	1.212750e-02	6.506294e-03
299000	-3.193161e+04	2.138446e+01	2.074073e+01	1.095154e-01	3.364280e-01	1.300574e-01	1.122519e-01	1.994954e-01	1.122519e-01	200	5	7.896560e-02	1.715399e-01	1.231264e-01	7.929681e-02	4.559337e-01	9.113760e-02	5.686226e-03	6.063653e-02	2.691507e-01	4.371130e-01	3.923305e-01	1.705565e-01	3.166904e-03	5.925621e-03	1.246378e-03	2.221961e-02	1.779366e-02	1.169685e-02	5.251371e-03	1.555096e-02	2.524024e-02	7.475973e-03	2.107298e-02	1.196019e-02	4.139032e-02	8.785860e-03	1.685964e-02	4.588048e-02	1.227441e-02	6.417825e-03	8.627099e-03	3.066389e-02	9.931222e-03	1.360886e-02	5.489260e-03	1.487241e-02	1.694225e-02	6.506294e-03
300000	-3.191187e+04	1.127726e+00	2.298026e+01	1.010873e-01	3.298246e-01	1.375510e-01	1.375510e-01	1.970330e-01	9.695301e-02	176	5	6.252792e-02	1.663855e-01	1.065288e-01	7.608084e-02	4.790425e-01	1.094345e-01	5.686226e-03	6.063653e-02	2.492019e-01	3.594853e-01	4.027254e-01	2.377893e-01	3.166904e-03	5.925621e-03	1.246378e-03	2.221961e-02	1.779366e-02	1.235799e-02	6.442391e-03	1.555096e-02	2.524024e-02	7.475973e-03	2.041184e-02	1.196019e-02	4.139032e-02	8.785860e-03	1.685964e-02	4.588048e-02	8.379253e-03	6.417825e-03	8.627099e-03	3.066389e-02	9.931222e-03	1.360886e-02	6.742218e-03	1.487241e-02	1.694225e-02	6.506294e-03
301000	-3.190648e+04	7.208343e+00	2.226492e+01	1.159675e-01	3.476764e-01	1.433806e-01	1.159675e-01	1.803594e-01	9.664865e-02	142	5	6.626954e-02	1.790759e-01	1.065288e-01	7.608084e-02	4.790425e-01	9.300244e-02	5.370682e-03	6.063653e-02	2.668911e-01	4.014913e-01	4.018771e-01	1.966316e-01	5.624114e-03	5.925621e-03	4.464697e-04	2.221961e-02	1.779366e-02	1.315789e-02	6.442391e-03	1.555096e-02	2.524024e-02	7.475973e-03	2.041184e-02	1.196019e-02	4.139032e-02	8.785860e-03	1.685964e-02	4.588048e-02	9.848250e-03	6.417825e-03	8.627099e-03	3.066389e-02	9.931222e-03	1.360886e-02	6.742218e-03	1.487241e-02	1.448504e-02	6.506294e-03
302000	-3.190950e+04	-1.066548e+01	2.407351e+01	1.023184e-01	3.351810e-01	1.533941e-01	1.533941e-01	1.533941e-01	1.023184e-01	168	3	8.302308e-02	1.790767e-01	1.146493e-01	7.112167e-02	4.603278e-01	9.180145e-02	5.306779e-03	6.141935e-02	2.296697e-01	4.650222e-01	3.700510e-01	1.649268e-01	4.697537e-03	9.265870e-03	1.120226e-03	2.258530e-02	1.784971e-02	1.176036e-02	6.542736e-03	1.771035e-02	2.058867e-02	8.826009e-03	2.106010e-02	1.032893e-02	3.994925e-02	1.103958e-02	1.981575e-02	3.617317e-02	9.158873e-03	1.090546e-02	7.324476e-03	2.944438e-02	1.012583e-02	1.273105e-02	3.898660e-03	1.125060e-02	4.733588e-03	5.088701e-03
303000	-3.190464e+04	3.756629e+00	2.251083e+01	9.322269e-02	3.298636e-01	1.487447e-01	1.487447e-01	1.862017e-01	9.322269e-02	172	4	8.878263e-02	1.630773e-01	1.191550e-01	6.677845e-02	4.701574e-01	9.204918e-02	4.033540e-03	5.277305e-02	2.275794e-01	3.613003e-01	4.159649e-01	2.227348e-01	5.624114e-03	7.031593e-03	4.464697e-04	2.221961e-02	1.779366e-02	1.315789e-02	6.442391e-03	1.555096e-02	2.524024e-02	7.439501e-03	1.655745e-02	1.457648e-02	4.139032e-02	8.785860e-03	1.685964e-02	4.588048e-02	9.848250e-03	6.417825e-03	7.939531e-03	3.066389e-02	9.931222e-03	1.360886e-02	6.742218e-03	1.320804e-02	1.448504e-02	6.506294e-03
304000	-3.190056e+04	8.542797e+00	2.186194e+01	8.992724e-02	3.382716e-01	1.606246e-01	1.606246e-01	1.606246e-01	8.992724e-02	168	3	8.252590e-02	1.764556e-01	1.090382e-01	6.499325e-02	4.753756e-01	9.161137e-02	5.306779e-03	6.141935e-02	2.399612e-01	4.200231e-01	3.889842e-01	1.909927e-01	4.697537e-03	9.265870e-03	2.634886e-03	1.919399e-02	1.784971e-02	1.176036e-02	6.865248e-03	1.771035e-02	2.058867e-02	8.826009e-03	2.106010e-02	1.032893e-02	3.994925e-02	1.103958e-02	1.760173e-02	3.617317e-02	9.158873e-03	1.090546e-02	7.001964e-03	2.944438e-02	1.012583e-02	1.273105e-02	3.898660e-03	1.125060e-02	4.733588e-03	5.088701e-03
305000	-3.190246e+04	-3.125467e+00	2.329526e+01	9.511846e-02	3.390662e-01	1.541862e-01	1.541862e-01	1.623244e-01	9.511846e-02	172	4	7.542898e-02	1.904550e-01	1.258118e-01	6.968572e-02	4.457287e-01	9.288982e-02	5.306779e-03	6.237693e-02	2.339221e-01	3.867054e-01	3.814649e-01	2.318297e-01	5.518951e-03	9.265870e-03	1.813471e-03	1.953863e-02	1.784971e-02	1.176036e-02	6.865248e-03	1.771035e-02	2.058867e-02	8.826009e-03	2.106010e-02	1.026666e-02	3.994925e-02	1.103958e-02	1.760173e-02	3.617317e-02	9.158873e-03	1.090546e-02	7.001964e-03	3.057386e-02	1.012583e-02	1.273105e-02	3.898660e-03	1.125060e-02	4.733588e-03	4.015376e-03
306000	-3.191678e+04	4.017256e+00	2.249337e+01	1.305529e-01	3.411597e-01	1.186705e-01	1.186705e-01	1.722760e-01	1.186705e-01	174	4	8.660194e-02	1.695213e-01	1.143456e-01	7.378269e-02	4.645248e-01	9.122373e-02	4.033540e-03	5.677316e-02	2.300466e-01	3.168175e-01	4.879016e-01	1.952809e-01	5.624114e-03	8.258222e-03	1.633613e-03	2.221961e-02	1.779366e-02	1.315789e-02	8.811996e-03	1.555096e-02	2.202507e-02	7.439501e-03	1.655745e-02	1.323782e-02	4.139032e-02	8.785860e-03	1.685964e-02	4.588048e-02	9.848250e-03	6.417825e-03	7.494500e-03	3.066389e-02	9.931222e-03	1.163753e-02	6.742218e-03	1.136084e-02	1.448504e-02	6.890984e-03
307000	-3.191054e+04	-1.375464e+01	2.440624e+01	9.323875e-02	3.868543e-01	1.422227e-01	1.422227e-01	1.422227e-01	9.323875e-02	168	3	8.283888e-02	1.798710e-01	1.132259e-01	6.929930e-02	4.625046e-01	9.226033e-02	4.008770e-03	5.747027e-02	2.625882e-01	4.157972e-01	4.150508e-01	1.691520e-01	5.456047e-03	8.893319e-03	1.479674e-03	2.011886e-02	1.931073e-02	1.180753e-02	6.334855e-03	1.874490e-02	2.109409e-02	9.097909e-03	1.993030e-02	9.834669e-03	3.946818e-02	1.097107e-02	1.847873e-02	3.541286e-02	9.993613e-03	1.191284e-02	8.171740e-03	3.074045e-02	1.200691e-02	1.435942e-02	5.133542e-03	1.261745e-02	4.602715e-03	3.905186e-03
308000	-3.190437e+04	2.468442e+00	2.264286e+01	9.594738e-02	3.360439e-01	1.396702e-01	1.396702e-01	1.927209e-01	9.594738e-02	172	4	8.036348e-02	1.561513e-01	1.094773e-01	7.588302e-02	4.860046e-01	9.212037e-02	4.033540e-03	5.677316e-02	2.400320e-01	3.273933e-01	4.797884e-01	1.928183e-01	7.078765e-03	8.258222e-03	1.633613e-03	2.221961e-02	1.779366e-02	1.315789e-02	8.811996e-03	1.555096e-02	2.188360e-02	7.439501e-03	1.655745e-02	1.323782e-02	4.139032e-02	8.785860e-03	1.685964e-02	4.588048e-02	1.111878e-02	6.417825e-03	7.494500e-03	2.689100e-02	9.931222e-03	1.163753e-02	6.742218e-03	1.136084e-02	1.448504e-02	6.890984e-03
309000	-3.190516e+04	-3.651712e+00	2.335724e+01	9.831801e-02	3.140488e-01	1.490703e-01	1.490703e-01	1.911746e-01	9.831801e-02	172	4	6.630400e-02	1.663275e-01	1.094773e-01	7.976629e-02	4.860046e-01	9.212037e-02	4.014741e-03	5.755482e-02	2.400320e-01	3.794406e-01	4.056789e-01	2.148805e-01	7.078765e-03	8.258222e-03	8.203304e-04	2.221961e-02	1.779366e-02	1.315789e-02	8.811996e-03	1.555096e-02	2.188360e-02	5.899090e-03	1.655745e-02	1.323782e-02	4.139032e-02	8.785860e-03	1.685964e-02	4.588048e-02	1.111878e-02	7.817350e-03	7.494500e-03	2.689100e-02	9.931222e-03	1.163753e-02	6.742218e-03	1.136084e-02	1.448504e-02	6.645356e-03
310000	-3.190052e+04	-3.978344e+00	2.353409e+01	1.017280e-01	3.490966e-01	1.443113e-01	1.231524e-01	1.799837e-01	1.017280e-01	197	5	7.796659e-02	1.731733e-01	1.167093e-01	7.576041e-02	4.602418e-01	9.614859e-02	3.946740e-03	6.135335e-02	2.563068e-01	3.434017e-01	4.704365e-01	1.861618e-01	5.205474e-03	6.868766e-03	1.558269e-03	2.004728e-02	1.825199e-02	1.268385e-02	5.227874e-03	2.053285e-02	2.182884e-02	7.856811e-03	2.015456e-02	1.039913e-02	4.325777e-02	8.154432e-03	1.824864e-02	3.566367e-02	1.010090e-02	8.440473e-03	6.868611e-03	3.060792e-02	1.094655e-02	1.478059e-02	6.020104e-03	1.394311e-02	5.572363e-03	5.137530e-03
311000	-3.190716e+04	-8.984903e+00	2.385339e+01	8.730526e-02	3.461157e-01	1.597579e-01	1.597579e-01	1.597579e-01	8.730526e-02	168	3	7.617679e-02	1.826503e-01	1.167093e-01	7.591207e-02	4.602418e-01	8.830971e-02	3.946740e-03	6.525339e-02	2.488909e-01	3.951612e-01	4.102595e-01	1.945794e-01	5.205474e-03	6.868766e-03	1.558269e-03	2.004728e-02	1.825199e-02	1.268385e-02	6.117109e-03	2.053285e-02	2.182884e-02	7.856811e-03	2.015456e-02	1.039913e-02	4.325777e-02	8.154432e-03	1.824864e-02	3.566367e-02	1.010090e-02	8.440473e-03	6.868611e-03	3.060792e-02	1.094655e-02	1.478059e-02	6.020104e-03	1.394311e-02	5.572363e-03	5.137530e-03
312000	-3.192331e+04	1.747104e+01	2.099523e+01	1.148898e-01	3.081800e-01	1.148898e-01	1.513948e-01	1.957557e-01	1.148898e-01	84	4	8.520982e-02	1.601750e-01	1.094527e-01	6.844421e-02	4.827623e-01	9.395596e-02	6.717391e-03	7.304191e-02	2.965184e-01	4.094747e-01	4.359834e-01	1.545419e-01	7.078765e-03	8.251604e-03	8.203304e-04	2.221961e-02	2.075503e-02	1.315789e-02	8.558439e-03	1.555096e-02	2.188360e-02	5.401257e-03	1.655745e-02	1.323782e-02	4.139032e-02	8.785860e-03	1.685964e-02	4.588048e-02	1.111878e-02	8.259714e-03	5.883122e-03	2.689100e-02	1.031397e-02	1.163753e-02	6.742218e-03	1.136084e-02	1.448504e-02	6.645356e-03
313000	-3.191734e+04	1.806496e+01	2.093810e+01	1.159407e-01	3.082525e-01	1.417631e-01	1.159407e-01	2.021622e-01	1.159407e-01	138	4	8.520982e-02	1.794454e-01	1.122628e-01	6.563408e-02	4.627158e-01	9.473206e-02	7.163575e-03	7.304191e-02	2.887394e-01	3.899828e-01	4.491177e-01	1.608995e-01	7.078765e-03	8.251604e-03	8.203304e-04	2.221961e-02	2.075503e-02	1.315789e-02	8.558439e-03	1.555096e-02	2.202201e-02	5.401257e-03	1.666525e-02	1.275835e-02	4.139032e-02	8.785860e-03	1.685964e-02	4.588048e-02	1.111878e-02	8.259714e-03	5.883122e-03	2.689100e-02	1.043029e-02	1.163753e-02	6.688258e-03	1.136084e-02	1.448504e-02	7.124826e-03
314000	-3.190955e+04	-5.576620e+00	2.344807e+01	8.160100e-02	3.464205e-01	1.634592e-01	1.634592e-01	1.634592e-01	8.160100e-02	168	3	7.954686e-02	1.394761e-01	1.174069e-01	8.136389e-02	4.927996e-01	8.940661e-02	6.352463e-03	6.266125e-02	2.508203e-01	4.523517e-01	3.316268e-01	2.160215e-01	4.168476e-03	6.868766e-03	1.558269e-03	2.004728e-02	1.825199e-02	1.268385e-02	6.117109e-03	2.053285e-02	1.747984e-02	8.893810e-03	2.015456e-02	1.046206e-02	4.516103e-02	7.363423e-03	1.610546e-02	3.566367e-02	1.010090e-02	8.423231e-03	6.868611e-03	3.060792e-02	1.094655e-02	1.478059e-02	3.937966e-03	1.394311e-02	7.390990e-03	5.137530e-03
315000	-3.190163e+04	-6.668556e+00	2.370675e+01	1.103438e-01	3.287372e-01	1.353501e-01	1.353501e-01	1.798748e-01	1.103438e-01	172	4	8.231720e-02	1.407366e-01	1.174069e-01	7.859356e-02	4.927996e-01	8.814613e-02	6.388314e-03	6.266125e-02	2.508203e-01	4.480511e-01	3.530349e-01	1.989140e-01	4.168476e-03	6.868766e-03	1.558269e-03	2.004728e-02	1.957314e-02	1.268385e-02	6.117109e-03	2.053285e-02	1.747984e-02	8.893810e-03	2.015456e-02	1.046206e-02	4.308527e-02	6.035623e-03	1.610546e-02	3.699147e-02	1.010090e-02	7.989365e-03	6.868611e-03	3.060792e-02	9.625400e-03	1.478059e-02	3.937966e-03	1.394311e-02	7.390990e-03	5.137530e-03
316000	-3.191452e+04	1.295290e+01	2.150009e+01	9.008135e-02	3.422101e-01	1.404084e-01	1.686094e-01	1.686094e-01	9.008135e-02	192	4	7.837445e-02	1.712102e-01	1.171697e-01	7.029023e-02	4.769249e-01	8.603048e-02	5.834990e-03	6.361846e-02	2.393819e-01	4.039013e-01	3.572075e-01	2.388911e-01	7.357414e-03	8.601260e-03	5.654476e-04	2.432235e-02	2.138508e-02	1.225037e-02	7.158414e-03	1.556893e-02	2.169572e-02	6.924094e-03	1.874128e-02	1.245925e-02	4.152439e-02	7.695860e-03	1.689897e-02	4.696464e-02	1.167866e-02	7.195641e-03	6.484163e-03	2.702309e-02	1.005979e-02	1.017261e-02	5.755466e-03	1.127088e-02	1.354094e-02	6.783322e-03
317000	-3.191487e+04	3.270826e+00	2.256028e+01	9.472638e-02	3.287949e-01	1.665375e-01	1.486774e-01	1.665375e-01	9.472638e-02	187	4	7.837445e-02	1.712102e-01	1.171697e-01	6.516210e-02	4.769249e-01	9.115861e-02	5.834990e-03	6.361846e-02	2.691672e-01	3.831863e-01	4.296729e-01	1.871409e-01	7.357414e-03	8.601260e-03	5.654476e-04	2.432235e-02	2.138508e-02	1.225037e-02	7.158414e-03	1.556893e-02	2.169572e-02	6.924094e-03	1.874128e-02	1.245925e-02	4.152439e-02	7.695860e-03	1.689897e-02	4.696464e-02	1.167866e-02	7.195641e-03	6.484163e-03	2.702309e-02	1.005979e-02	1.017261e-02	5.755466e-03	1.127088e-02	1.354094e-02	6.783322e-03
318000	-3.190622e+04	-7.070960e+00	2.363060e+01	8.678166e-02	3.572486e-01	1.563960e-01	1.563960e-01	1.563960e-01	8.678166e-02	168	3	7.315068e-02	1.680404e-01	1.155791e-01	7.712492e-02	4.651463e-01	1.009587e-01	6.096112e-03	5.553940e-02	2.358192e-01	4.159507e-01	4.058212e-01	1.782281e-01	4.168476e-03	6.868766e-03	1.558269e-03	2.224403e-02	1.957314e-02	1.268385e-02	6.117109e-03	2.053285e-02	1.747984e-02	8.868743e-03	1.784365e-02	1.088812e-02	4.308527e-02	8.284784e-03	1.811254e-02	4.092004e-02	1.105922e-02	6.383852e-03	6.868611e-03	3.060792e-02	9.625400e-03	1.478059e-02	3.937966e-03	1.394311e-02	6.592843e-03	4.529372e-03
319000	-3.190377e+04	5.004792e-02	2.294640e+01	9.638203e-02	3.377591e-01	1.646754e-01	1.401262e-01	1.646754e-01	9.638203e-02	187	4	7.315068e-02	1.680404e-01	1.155791e-01	7.712492e-02	4.651463e-01	1.009587e-01	4.031846e-03	5.102811e-02	2.230308e-01	3.483704e-01	4.377750e-01	2.138546e-01	2.842706e-03	6.529232e-03	1.211403e-03	2.074119e-02	2.012654e-02	1.259535e-02	6.036249e-03	2.099531e-02	1.729704e-02	9.275716e-03	1.657454e-02	1.085832e-02	4.502066e-02	8.174332e-03	1.748966e-02	4.124748e-02	1.114049e-02	6.562787e-03	7.041685e-03	3.035794e-02	9.550103e-03	1.262044e-02	4.598542e-03	1.287479e-02	6.327007e-03	5.131836e-03
320000	-3.193393e+04	6.549916e+00	2.221304e+01	1.145528e-01	3.679711e-01	1.544601e-01	1.145528e-01	1.544601e-01	9.400314e-02	137	4	7.598513e-02	1.722416e-01	1.149245e-01	7.581121e-02	4.667648e-01	9.427266e-02	4.516454e-03	5.778680e-02	2.544845e-01	3.713349e-01	4.109782e-01	2.176869e-01	6.640317e-03	8.044815e-03	6.611989e-04	2.109578e-02	2.376408e-02	1.156826e-02	8.908027e-03	1.523300e-02	2.105042e-02	6.921741e-03	1.668853e-02	1.068049e-02	4.275108e-02	1.058779e-02	1.633585e-02	4.144057e-02	1.136470e-02	9.811272e-03	6.057895e-03	2.409127e-02	8.907286e-03	9.624715e-03	5.360232e-03	1.223857e-02	1.400934e-02	6.544021e-03
321000	-3.193000e+04	9.079428e+00	2.192459e+01	9.229054e-02	3.487131e-01	1.394567e-01	1.636246e-01	1.636246e-01	9.229054e-02	192	4	6.424512e-02	1.866356e-01	1.082087e-01	8.184540e-02	4.663486e-01	9.271659e-02	4.476477e-03	5.578012e-02	2.322196e-01	3.215326e-01	4.355817e-01	2.428857e-01	6.640317e-03	8.044815e-03	6.611989e-04	2.109578e-02	2.376408e-02	1.156826e-02	8.769399e-03	1.523300e-02	2.105042e-02	6.921741e-03	1.668853e-02	1.068049e-02	4.288971e-02	1.058779e-02	1.633585e-02	4.144057e-02	1.136470e-02	9.811272e-03	6.057895e-03	2.409127e-02	8.907286e-03	9.624715e-03	5.360232e-03	1.223857e-02	1.200454e-02	6.544021e-03
322000	-3.189131e+04	-6.515611e+00	2.370975e+01	1.034580e-01	3.311325e-01	1.463626e-01	1.463626e-01	1.692262e-01	1.034580e-01	172	4	7.091340e-02	1.747356e-01	1.070982e-01	7.839719e-02	4.667183e-01	1.021373e-01	4.612659e-03	5.043416e-02	2.180726e-01	3.571973e-01	4.160987e-01	2.267040e-01	3.178452e-03	6.622006e-03	6.645166e-04	2.047516e-02	2.099168e-02	1.543354e-02	6.103729e-03	2.196826e-02	1.820382e-02	7.370315e-03	1.782171e-02	1.115793e-02	4.202915e-02	6.520888e-03	1.740486e-02	3.375997e-02	1.051529e-02	7.646772e-03	7.473958e-03	3.052607e-02	7.143748e-03	1.410746e-02	4.983534e-03	1.286497e-02	1.038625e-02	4.388118e-03
323000	-3.192209e+04	6.272074e+00	2.210660e+01	8.521375e-02	3.474266e-01	1.607153e-01	1.607153e-01	1.607153e-01	8.521375e-02	168	3	6.983023e-02	1.863272e-01	1.140401e-01	7.307904e-02	4.556381e-01	1.010854e-01	4.830527e-03	5.994896e-02	2.460456e-01	3.756023e-01	4.493224e-01	1.750754e-01	3.822152e-03	8.044815e-03	6.611989e-04	2.109578e-02	2.376408e-02	1.156826e-02	8.769399e-03	1.713994e-02	2.105042e-02	6.921741e-03	1.668853e-02	1.068049e-02	4.288971e-02	1.058779e-02	1.633585e-02	4.144057e-02	1.136470e-02	9.811272e-03	6.057895e-03	2.409127e-02	8.907286e-03	9.624715e-03	5.360232e-03	1.223857e-02	1.200454e-02	6.544021e-03
324000	-3.191573e+04	1.683536e+01	2.125553e+01	8.939291e-02	3.413050e-01	1.517384e-01	1.517384e-01	1.688308e-01	9.699453e-02	176	5	8.207797e-02	1.863272e-01	1.140401e-01	6.957225e-02	4.509158e-01	9.706671e-02	6.085141e-03	5.994896e-02	2.554830e-01	3.521896e-01	4.877750e-01	1.600354e-01	3.822152e-03	8.044815e-03	6.611989e-04	2.109578e-02	2.376408e-02	1.156826e-02	8.769399e-03	1.713994e-02	2.105042e-02	6.921741e-03	1.668853e-02	1.068049e-02	4.288971e-02	1.058779e-02	1.490069e-02	4.144057e-02	1.136470e-02	1.169225e-02	6.057895e-03	2.409127e-02	8.907286e-03	9.624715e-03	5.360232e-03	1.223857e-02	1.200454e-02	2.822913e-03
325000	-3.191341e+04	2.424589e+01	2.032473e+01	9.366897e-02	3.300017e-01	1.486404e-01	1.670100e-01	1.670100e-01	9.366897e-02	192	4	8.207797e-02	1.863272e-01	1.140401e-01	6.957225e-02	4.509158e-01	9.706671e-02	5.857200e-03	5.421839e-02	2.393641e-01	3.733825e-01	4.398862e-01	1.867314e-01	3.967041e-03	8.599081e-03	8.604701e-04	2.026022e-02	2.265196e-02	1.168777e-02	8.873666e-03	1.653084e-02	2.111601e-02	6.942288e-03	1.839777e-02	1.055686e-02	4.320163e-02	8.736593e-03	1.437555e-02	4.346271e-02	1.156037e-02	1.299024e-02	7.662836e-03	2.588099e-02	8.500147e-03	9.503460e-03	5.967538e-03	1.208106e-02	1.218207e-02	3.220055e-03
326000	-3.191318e+04	3.125902e+01	1.961977e+01	9.808084e-02	3.316504e-01	1.384742e-01	1.668568e-01	1.668568e-01	9.808084e-02	192	4	8.207797e-02	1.863272e-01	1.222697e-01	6.952182e-02	4.509158e-01	8.888751e-02	5.857200e-03	6.736558e-02	2.661663e-01	4.193519e-01	3.997934e-01	1.808547e-01	3.967041e-03	8.599081e-03	8.604701e-04	2.097156e-02	2.723570e-02	1.168777e-02	8.727200e-03	1.653084e-02	2.111601e-02	6.942288e-03	1.839777e-02	1.055686e-02	4.320163e-02	8.736593e-03	1.437555e-02	4.346271e-02	1.166138e-02	1.299024e-02	5.294647e-03	2.588099e-02	8.500147e-03	9.649926e-03	5.967538e-03	1.373791e-02	1.218207e-02	3.220055e-03
327000	-3.190635e+04	2.005009e+01	2.072933e+01	9.445908e-02	3.224053e-01	1.455329e-01	1.455329e-01	1.976108e-01	9.445908e-02	172	4	7.910875e-02	1.863272e-01	1.014586e-01	7.604404e-02	4.642647e-01	9.279682e-02	5.857200e-03	6.736558e-02	2.633944e-01	3.569661e-01	4.243719e-01	2.186620e-01	3.967041e-03	8.599081e-03	8.604701e-04	2.097156e-02	2.723570e-02	1.168777e-02	8.727200e-03	1.653084e-02	2.111601e-02	6.942288e-03	1.839777e-02	1.055686e-02	4.320163e-02	8.736593e-03	1.531125e-02	4.346271e-02	1.327820e-02	1.238483e-02	5.294647e-03	2.588099e-02	8.500147e-03	9.649926e-03	5.967538e-03	1.373791e-02	1.218207e-02	3.220055e-03
328000	-3.190713e+04	2.726751e+01	2.000434e+01	1.033645e-01	3.264528e-01	1.439741e-01	1.439741e-01	1.788701e-01	1.033645e-01	172	4	7.364435e-02	1.739549e-01	1.160161e-01	7.167175e-02	4.677584e-01	9.695449e-02	5.857200e-03	6.736558e-02	2.617317e-01	3.591186e-01	4.369229e-01	2.039585e-01	3.967041e-03	9.446712e-03	8.604701e-04	2.097156e-02	2.723570e-02	1.168777e-02	8.727200e-03	1.653084e-02	2.504743e-02	8.614993e-03	1.839777e-02	1.055686e-02	4.320163e-02	8.736593e-03	1.531125e-02	4.346271e-02	1.327820e-02	1.050345e-02	5.294647e-03	2.588099e-02	8.500147e-03	9.649926e-03	5.967538e-03	1.373791e-02	1.218207e-02	5.101429e-03
329000	-3.190978e+04	3.628660e+01	1.912622e+01	1.067967e-01	3.219578e-01	1.426722e-01	1.426722e-01	1.791045e-01	1.067967e-01	172	4	7.364435e-02	1.793052e-01	1.093471e-01	8.047211e-02	4.677584e-01	8.947279e-02	5.857200e-03	6.783500e-02	2.617317e-01	3.665111e-01	4.150759e-01	2.184130e-01	3.967041e-03	9.446712e-03	8.604701e-04	2.097156e-02	2.723570e-02	1.168777e-02	1.018665e-02	1.653084e-02	2.504743e-02	8.614993e-03	1.798011e-02	1.055686e-02	4.320163e-02	8.210470e-03	1.531125e-02	4.346271e-02	1.327820e-02	1.050345e-02	5.294647e-03	2.588099e-02	8.500147e-03	1.219081e-02	5.499505e-03	1.373791e-02	1.218207e-02	5.101429e-03
330000	-3.192424e+04	3.299698e+01	1.944546e+01	8.774028e-02	3.185234e-01	1.567050e-01	1.567050e-01	1.925861e-01	8.774028e-02	172	4	7.548250e-02	1.810278e-01	1.107565e-01	7.844919e-02	4.599442e-01	9.433978e-02	3.982109e-03	5.266984e-02	2.362103e-01	3.661037e-01	4.045161e-01	2.293802e-01	6.813605e-03	8.279934e-03	3.888931e-04	1.833017e-02	1.565596e-02	1.409000e-02	6.462144e-03	1.986006e-02	1.997535e-02	7.180023e-03	2.137018e-02	1.003231e-02	3.736612e-02	7.747861e-03	1.529027e-02	3.859469e-02	9.294088e-03	8.655748e-03	5.566051e-03	3.335746e-02	7.022770e-03	1.300561e-02	5.744081e-03	1.133962e-02	1.088997e-02	3.918199e-03
331000	-3.194011e+04	4.519420e+01	1.827041e+01	9.616406e-02	3.151700e-01	1.529956e-01	1.529956e-01	1.865107e-01	9.616406e-02	172	4	7.158683e-02	1.808471e-01	1.140678e-01	7.075232e-02	4.724133e-01	9.033265e-02	5.857200e-03	7.495464e-02	3.222467e-01	3.262488e-01	4.922344e-01	1.815168e-01	5.383727e-03	9.446712e-03	1.407524e-03	2.097156e-02	2.723570e-02	1.168777e-02	1.018665e-02	1.653084e-02	2.504743e-02	8.614993e-03	1.798011e-02	1.055686e-02	4.320163e-02	8.210470e-03	1.531125e-02	4.346271e-02	1.327820e-02	1.050345e-02	5.294647e-03	2.588099e-02	8.500147e-03	1.219081e-02	5.499505e-03	1.373791e-02	1.218207e-02	5.101429e-03
332000	-3.189904e+04	1.437730e+01	2.133550e+01	9.312222e-02	3.446800e-01	1.484726e-01	1.484726e-01	1.721303e-01	9.312222e-02	172	4	7.191931e-02	1.553017e-01	9.954550e-02	8.211128e-02	4.903787e-01	1.007435e-01	3.982109e-03	6.187136e-02	2.493511e-01	3.390998e-01	4.201018e-01	2.407984e-01	6.517306e-03	1.013627e-02	3.888931e-04	1.833017e-02	1.595226e-02	1.409000e-02	6.462144e-03	1.986006e-02	1.997535e-02	7.180023e-03	2.137018e-02	9.671416e-03	3.736612e-02	9.796508e-03	1.529027e-02	3.859469e-02	9.294088e-03	8.655748e-03	5.566051e-03	3.335746e-02	7.022770e-03	1.300561e-02	5.744081e-03	1.004979e-02	1.125087e-02	3.918199e-03
333000	-3.190348e+04	7.188738e+00	2.223872e+01	9.077916e-02	3.418802e-01	1.403799e-01	1.567842e-01	1.793975e-01	9.077916e-02	197	5	7.355697e-02	1.720533e-01	1.028141e-01	8.696119e-02	4.740574e-01	9.055698e-02	3.982109e-03	6.187136e-02	2.693689e-01	3.902321e-01	3.798515e-01	2.299164e-01	6.517306e-03	1.013627e-02	3.888931e-04	1.833017e-02	1.595226e-02	1.409000e-02	6.462144e-03	1.937343e-02	1.997535e-02	7.180023e-03	2.137018e-02	9.671416e-03	3.736612e-02	9.796508e-03	1.529027e-02	3.859469e-02	9.294088e-03	8.655748e-03	5.566051e-03	3.335746e-02	8.838976e-03	1.300561e-02	5.744081e-03	1.004979e-02	1.125087e-02	3.918199e-03
334000	-3.189026e+04	2.232625e-01	2.289661e+01	7.948659e-02	3.490096e-01	1.485189e-01	1.717491e-01	1.717491e-01	7.948659e-02	192	4	6.781976e-02	1.675509e-01	1.050572e-01	7.075195e-02	4.920935e-01	9.672669e-02	4.025669e-03	5.658944e-02	2.516148e-01	3.492919e-01	4.358066e-01	2.149015e-01	6.517306e-03	1.013627e-02	2.606534e-03	1.833017e-02	1.595226e-02	1.409000e-02	6.462144e-03	1.937343e-02	1.997535e-02	7.180023e-03	1.753476e-02	9.671416e-03	3.580105e-02	9.796508e-03	1.529027e-02	3.859469e-02	9.294088e-03	8.655748e-03	5.566051e-03	3.335746e-02	8.838976e-03	1.300561e-02	5.744081e-03	1.004979e-02	1.125087e-02	3.918199e-03
335000	-3.188826e+04	1.258484e+01	2.153358e+01	1.133748e-01	3.479748e-01	1.411079e-01	1.133748e-01	1.707928e-01	1.133748e-01	138	4	6.614831e-02	1.614737e-01	1.115252e-01	7.075195e-02	4.966570e-01	9.344376e-02	4.025669e-03	5.958102e-02	2.516148e-01	3.708443e-01	4.344366e-01	1.947190e-01	6.517306e-03	1.013627e-02	2.606534e-03	1.833017e-02	1.645633e-02	1.409000e-02	6.462144e-03	1.937343e-02	1.997535e-02	7.180023e-03	1.753476e-02	9.671416e-03	3.580105e-02	9.796508e-03	1.529027e-02	3.859469e-02	9.294088e-03	8.655748e-03	5.566051e-03	3.335746e-02	8.838976e-03	1.198220e-02	5.744081e-03	1.004979e-02	1.125087e-02	3.918199e-03
336000	-3.190668e+04	5.578981e+00	2.230406e+01	8.774148e-02	3.471538e-01	1.728133e-01	1.317365e-01	1.728133e-01	8.774148e-02	187	4	7.057065e-02	1.637567e-01	1.091022e-01	7.016710e-02	4.950258e-01	9.137756e-02	3.299403e-03	5.373419e-02	2.597469e-01	3.542466e-01	4.354464e-01	2.103070e-01	6.517306e-03	1.025324e-02	1.556096e-03	1.833017e-02	1.645633e-02	1.409000e-02	6.699253e-03	1.937343e-02	1.997535e-02	7.180023e-03	1.753476e-02	9.671416e-03	3.580105e-02	9.796508e-03	1.529027e-02	3.859469e-02	9.294088e-03	8.655748e-03	5.566051e-03	3.335746e-02	8.838976e-03	1.198220e-02	5.744081e-03	1.004979e-02	1.125087e-02	3.918199e-03
337000	-3.192463e+04	1.122425e+01	2.172589e+01	1.178272e-01	3.184185e-01	1.742595e-01	1.178272e-01	1.742595e-01	9.740808e-02	137	4	7.376677e-02	1.529351e-01	1.109710e-01	8.168972e-02	4.945062e-01	8.613121e-02	3.940400e-03	5.373419e-02	2.322245e-01	3.538493e-01	4.920093e-01	1.541414e-01	6.517306e-03	1.025324e-02	1.556096e-03	2.140188e-02	1.645633e-02	1.409000e-02	6.699253e-03	1.937343e-02	1.997535e-02	7.668159e-03	1.753476e-02	9.671416e-03	3.580105e-02	6.724796e-03	1.529027e-02	3.859469e-02	9.294088e-03	8.655748e-03	5.566051e-03	3.335746e-02	8.838976e-03	1.257778e-02	5.148502e-03	1.004979e-02	1.125087e-02	3.918199e-03
338000	-3.193622e+04	2.021107e+01	2.073666e+01	9.097201e-02	3.050733e-01	1.615292e-01	1.615292e-01	1.899243e-01	9.097201e-02	172	4	8.797594e-02	1.694412e-01	1.355056e-01	8.002305e-02	4.370912e-01	8.996297e-02	7.432210e-03	6.165557e-02	2.216016e-01	4.698088e-01	3.427787e-01	1.874125e-01	3.076926e-03	1.058820e-02	2.278809e-03	1.898483e-02	2.796918e-02	1.553933e-02	8.755250e-03	1.251511e-02	2.384142e-02	6.718675e-03	1.718957e-02	1.044698e-02	3.880408e-02	8.818837e-03	1.731274e-02	4.259997e-02	1.458700e-02	9.852022e-03	7.011001e-03	2.566881e-02	7.820526e-03	1.291786e-02	5.849943e-03	1.402697e-02	8.212744e-03	5.259650e-03
339000	-3.192092e+04	2.035632e+01	2.070620e+01	8.704810e-02	3.309221e-01	1.618386e-01	1.618386e-01	1.713045e-01	8.704810e-02	172	4	9.067980e-02	1.811754e-01	1.037265e-01	7.100180e-02	4.662719e-01	8.714455e-02	7.432210e-03	6.256974e-02	2.527275e-01	3.936628e-01	3.971340e-01	2.092032e-01	3.076926e-03	9.506705e-03	2.278809e-03	1.898483e-02	2.796918e-02	1.553933e-02	8.755250e-03	1.784973e-02	1.930004e-02	6.718675e-03	1.718957e-02	1.044698e-02	3.880408e-02	8.818837e-03	1.731274e-02	4.259997e-02	1.458700e-02	9.852022e-03	7.011001e-03	2.566881e-02	7.820526e-03	1.291786e-02	5.849943e-03	1.402697e-02	8.212744e-03	5.259650e-03
340000	-3.191233e+04	1.926628e+01	2.097032e+01	1.048988e-01	3.268709e-01	1.545752e-01	1.369862e-01	1.717701e-01	1.048988e-01	197	5	6.289252e-02	1.768887e-01	9.641277e-02	6.675689e-02	5.023903e-01	9.465884e-02	3.940400e-03	5.352682e-02	2.269977e-01	3.716118e-01	4.300617e-01	1.983264e-01	6.517306e-03	1.025324e-02	1.556096e-03	2.140188e-02	1.645633e-02	1.154789e-02	6.699253e-03	1.937343e-02	1.997535e-02	7.668159e-03	1.605141e-02	9.671416e-03	3.580105e-02	6.724796e-03	1.529027e-02	3.493594e-02	9.294088e-03	8.655748e-03	6.080199e-03	3.335746e-02	8.838976e-03	1.257778e-02	5.148502e-03	1.004979e-02	1.273422e-02	3.918199e-03
341000	-3.188050e+04	1.601816e+01	2.146767e+01	1.127118e-01	3.214580e-01	1.586097e-01	1.465957e-01	1.683635e-01	9.226128e-02	202	6	6.971447e-02	1.590205e-01	1.085855e-01	7.367647e-02	4.865941e-01	1.024090e-01	4.030238e-03	5.970242e-02	2.583748e-01	3.791750e-01	4.447750e-01	1.760500e-01	6.517306e-03	1.025324e-02	1.556096e-03	2.140188e-02	1.645633e-02	1.154789e-02	6.699253e-03	1.937343e-02	1.997535e-02	7.675944e-03	1.604362e-02	9.671416e-03	3.580105e-02	6.724796e-03	1.529027e-02	3.493594e-02	9.459132e-03	8.655748e-03	6.080199e-03	3.335746e-02	8.673932e-03	1.257778e-02	5.148502e-03	1.004979e-02	1.273422e-02	3.918199e-03
342000	-3.189875e+04	1.497833e+01	2.126692e+01	9.945234e-02	3.474969e-01	1.405000e-01	1.405000e-01	1.725983e-01	9.945234e-02	172	4	7.534665e-02	1.654447e-01	1.207059e-01	8.337694e-02	4.552969e-01	9.982894e-02	4.030238e-03	5.970242e-02	2.654926e-01	3.926013e-01	4.065732e-01	2.008256e-01	6.517306e-03	1.025324e-02	1.556096e-03	2.140188e-02	1.645633e-02	1.154789e-02	6.699253e-03	1.937343e-02	1.997535e-02	7.675944e-03	1.604362e-02	9.671416e-03	3.580105e-02	6.724796e-03	1.529027e-02	3.901989e-02	9.459132e-03	8.655748e-03	8.591456e-03	3.335746e-02	8.673932e-03	1.257778e-02	5.148502e-03	1.004979e-02	1.273422e-02	3.918199e-03
343000	-3.188760e+04	2.208303e+01	2.052632e+01	9.007303e-02	3.220718e-01	1.498925e-01	1.498925e-01	1.979971e-01	9.007303e-02	172	4	7.145528e-02	1.778494e-01	1.140325e-01	7.489142e-02	4.534274e-01	1.083441e-01	4.030238e-03	5.970242e-02	2.508814e-01	3.799489e-01	4.452212e-01	1.748299e-01	6.517306e-03	1.025324e-02	1.556096e-03	2.140188e-02	1.645633e-02	1.154789e-02	6.699253e-03	1.937343e-02	1.997535e-02	7.675944e-03	1.604362e-02	9.671416e-03	3.580105e-02	6.724796e-03	1.529027e-02	3.901989e-02	9.459132e-03	8.655748e-03	8.591456e-03	3.335746e-02	1.099435e-02	1.257778e-02	5.148502e-03	1.004979e-02	1.273422e-02	3.918199e-03
344000	-3.189307e+04	1.622495e+01	2.131369e+01	1.117290e-01	3.218017e-01	1.468891e-01	1.468891e-01	1.781828e-01	9.450825e-02	176	5	6.584806e-02	1.790972e-01	1.059704e-01	8.234281e-02	4.734089e-01	9.333256e-02	4.030238e-03	5.970242e-02	2.604149e-01	4.195767e-01	3.881181e-01	1.923052e-01	6.517306e-03	1.025324e-02	1.556096e-03	2.140188e-02	1.645633e-02	1.154789e-02	6.699253e-03	1.937343e-02	1.997535e-02	7.675944e-03	1.337234e-02	9.671416e-03	3.580105e-02	6.724796e-03	1.529027e-02	3.901989e-02	9.459132e-03	8.655748e-03	8.591456e-03	3.335746e-02	1.099435e-02	1.142368e-02	5.148502e-03	1.004979e-02	1.273422e-02	3.918199e-03
345000	-3.190527e+04	2.793690e+01	1.994117e+01	9.724764e-02	3.362370e-01	1.497254e-01	1.497254e-01	1.698168e-01	9.724764e-02	172	4	8.061512e-02	1.837130e-01	1.079534e-01	7.620112e-02	4.646540e-01	8.686342e-02	4.005032e-03	5.970242e-02	2.513724e-01	4.449826e-01	3.722416e-01	1.827758e-01	6.517306e-03	1.025324e-02	1.556096e-03	2.221504e-02	1.645633e-02	1.154789e-02	7.037882e-03	1.937343e-02	1.997535e-02	7.675944e-03	1.337234e-02	9.671416e-03	3.580105e-02	6.724796e-03	1.529027e-02	3.901989e-02	9.459132e-03	8.655748e-03	8.252827e-03	3.335746e-02	1.099435e-02	1.142368e-02	5.148502e-03	1.004979e-02	1.273422e-02	3.918199e-03
346000	-3.190120e+04	2.059531e+01	2.057955e+01	8.555717e-02	3.394288e-01	1.631523e-01	1.631523e-01	1.631523e-01	8.555717e-02	168	3	8.061512e-02	1.837130e-01	1.050646e-01	7.620112e-02	4.646540e-01	8.975217e-02	6.135667e-03	6.232401e-02	2.459130e-01	4.145632e-01	3.559062e-01	2.295305e-01	6.517306e-03	1.025324e-02	1.556096e-03	2.221504e-02	1.645633e-02	1.154789e-02	7.037882e-03	1.937343e-02	1.997535e-02	7.675944e-03	1.337234e-02	9.671416e-03	3.580105e-02	7.717514e-03	1.680023e-02	3.901989e-02	9.459132e-03	8.655748e-03	8.252827e-03	3.335746e-02	1.099435e-02	1.142368e-02	5.148502e-03	1.004979e-02	1.273422e-02	3.626551e-03
347000	-3.190999e+04	2.655862e+01	1.998400e+01	9.209122e-02	3.243569e-01	1.638202e-01	1.638202e-01	1.638202e-01	9.209122e-02	168	3	7.307714e-02	1.803638e-01	1.005746e-01	8.026371e-02	4.726684e-01	9.305227e-02	5.638726e-03	6.232401e-02	2.558513e-01	3.769930e-01	4.238001e-01	1.992069e-01	6.517306e-03	1.025324e-02	1.556096e-03	2.221504e-02	1.645633e-02	1.154789e-02	7.037882e-03	1.937343e-02	1.997535e-02	7.675944e-03	1.337234e-02	9.671416e-03	3.580105e-02	7.717514e-03	1.680023e-02	3.901989e-02	9.459132e-03	8.655748e-03	8.252827e-03	3.335746e-02	1.099435e-02	1.142368e-02	5.148502e-03	1.004979e-02	1.273422e-02	3.626551e-03
348000	-3.189317e+04	1.915487e+01	2.084226e+01	1.093410e-01	3.158728e-01	1.454298e-01	1.454298e-01	1.745857e-01	1.093410e-01	172	4	7.718204e-02	1.777297e-01	9.501772e-02	7.438805e-02	4.806928e-01	9.498968e-02	5.638726e-03	6.737719e-02	2.558513e-01	4.046061e-01	4.216948e-01	1.736991e-01	6.517306e-03	1.024987e-02	1.556096e-03	2.221504e-02	1.645633e-02	1.154789e-02	7.037882e-03	1.937343e-02	1.997535e-02	7.675944e-03	1.337234e-02	9.671416e-03	3.484493e-02	7.717514e-03	1.775635e-02	3.901989e-02	9.459132e-03	8.655748e-03	8.252827e-03	3.335746e-02	1.099435e-02	1.145910e-02	5.148502e-03	1.004979e-02	1.273422e-02	3.626551e-03
349000	-3.189198e+04	2.446740e+01	2.030150e+01	1.331332e-01	3.121721e-01	1.331332e-01	1.331332e-01	1.862245e-01	1.022039e-01	61	4	7.691118e-02	1.865931e-01	1.133795e-01	7.745266e-02	4.513547e-01	9.430892e-02	5.638726e-03	6.413401e-02	3.096606e-01	3.458388e-01	4.725675e-01	1.815937e-01	4.472822e-03	1.024987e-02	1.556096e-03	2.221504e-02	1.645633e-02	1.154789e-02	7.037882e-03	1.779187e-02	1.997535e-02	7.675944e-03	1.337234e-02	9.671416e-03	3.484493e-02	7.717514e-03	1.775635e-02	3.901989e-02	9.459132e-03	8.655748e-03	1.037612e-02	3.335746e-02	1.099435e-02	1.145910e-02	5.148502e-03	1.004979e-02	1.085987e-02	6.593272e-03
350000	-3.189708e+04	1.278198e+01	2.161171e+01	8.042239e-02	3.646530e-01	1.514582e-01	1.473466e-01	1.756974e-01	8.042239e-02	197	5	7.903130e-02	1.811800e-01	1.002375e-01	8.449527e-02	4.550030e-01	1.000530e-01	5.638726e-03	6.413401e-02	2.762514e-01	4.101525e-01	4.254099e-01	1.644375e-01	4.472822e-03	1.024987e-02	1.556096e-03	2.221504e-02	1.645633e-02	1.154789e-02	7.037882e-03	1.352559e-02	1.997535e-02	7.675944e-03	1.337234e-02	9.671416e-03	3.911121e-02	7.717514e-03	1.775635e-02	3.901989e-02	9.459132e-03	8.655748e-03	9.296780e-03	3.335746e-02	1.099435e-02	1.145910e-02	5.148502e-03	1.004979e-02	1.085987e-02	7.672611e-03
351000	-3.189374e+04	1.408640e+01	2.133845e+01	8.959352e-02	3.712177e-01	1.381855e-01	1.381855e-01	1.732243e-01	8.959352e-02	172	4	7.535009e-02	1.785959e-01	1.050196e-01	8.409855e-02	4.529849e-01	1.039509e-01	5.638726e-03	6.413401e-02	2.980682e-01	3.768465e-01	4.602095e-01	1.629440e-01	3.762308e-03	1.030302e-02	1.082634e-03	2.208266e-02	1.779785e-02	1.026116e-02	5.939152e-03	1.380268e-02	1.847032e-02	7.015626e-03	1.423669e-02	1.010046e-02	4.127522e-02	8.855823e-03	1.641316e-02	3.639510e-02	1.045259e-02	8.587634e-03	6.926010e-03	3.524728e-02	9.918957e-03	1.196968e-02	5.867276e-03	9.588470e-03	9.803962e-03	8.785244e-03
352000	-3.188458e+04	7.393105e+00	2.208047e+01	9.482994e-02	3.490231e-01	1.376057e-01	1.376057e-01	1.861056e-01	9.482994e-02	172	4	7.535009e-02	1.638491e-01	1.050196e-01	7.496372e-02	4.666164e-01	1.142010e-01	5.638726e-03	6.413401e-02	2.649230e-01	3.841252e-01	4.380467e-01	1.778281e-01	3.762308e-03	9.637845e-03	1.082634e-03	2.208266e-02	1.779785e-02	1.026116e-02	5.939152e-03	1.380268e-02	1.847032e-02	7.015626e-03	1.423669e-02	1.115933e-02	4.127522e-02	7.796962e-03	1.641316e-02	3.639510e-02	1.045259e-02	8.587634e-03	6.926010e-03	3.463784e-02	9.918957e-03	1.196968e-02	5.867276e-03	9.588470e-03	1.046913e-02	8.785244e-03
353000	-3.189017e+04	2.629859e+01	2.011349e+01	9.149153e-02	3.259974e-01	1.798190e-01	1.313816e-01	1.798190e-01	9.149153e-02	187	4	7.535009e-02	1.847354e-01	1.050196e-01	7.496372e-02	4.666164e-01	9.331470e-02	5.638726e-03	6.413401e-02	2.649230e-01	3.790645e-01	4.383858e-01	1.825497e-01	3.762308e-03	9.637845e-03	1.082634e-03	2.208266e-02	1.779785e-02	1.026116e-02	5.939152e-03	1.380268e-02	1.847032e-02	7.015626e-03	1.423669e-02	1.115933e-02	3.942699e-02	7.796962e-03	1.641316e-02	3.639510e-02	1.045259e-02	1.043586e-02	8.893538e-03	3.463784e-02	9.918957e-03	1.196968e-02	5.867276e-03	9.588470e-03	1.046913e-02	7.964466e-03
354000	-3.190610e+04	3.799095e+01	1.897148e+01	1.031823e-01	3.187290e-01	1.702666e-01	1.343733e-01	1.702666e-01	1.031823e-01	187	4	7.169196e-02	1.922466e-01	1.029335e-01	7.512487e-02	4.595553e-01	9.844780e-02	7.934310e-03	6.413401e-02	2.730314e-01	4.015800e-01	4.377373e-01	1.606826e-01	3.762308e-03	9.637845e-03	1.082634e-03	2.208266e-02	1.779785e-02	1.026116e-02	5.939152e-03	1.380268e-02	1.847032e-02	7.015626e-03	1.423669e-02	1.115933e-02	3.942699e-02	7.796962e-03	1.562992e-02	3.639510e-02	1.045259e-02	1.121910e-02	8.893538e-03	3.463784e-02	9.918957e-03	1.196968e-02	5.241059e-03	9.588470e-03	1.046913e-02	7.964466e-03
355000	-3.188458e+04	3.127787e+01	1.959061e+01	9.823993e-02	3.157462e-01	1.503055e-01	1.503055e-01	1.871629e-01	9.823993e-02	172	4	7.321571e-02	1.922466e-01	1.029335e-01	7.360111e-02	4.595553e-01	9.844780e-02	7.934310e-03	7.323241e-02	3.128833e-01	4.925051e-01	3.848767e-01	1.226182e-01	3.762308e-03	9.637845e-03	1.082634e-03	2.208266e-02	1.779785e-02	1.026116e-02	5.939152e-03	1.380268e-02	1.847032e-02	7.015626e-03	1.423669e-02	1.115933e-02	3.942699e-02	7.796962e-03	1.562992e-02	3.761287e-02	1.045387e-02	1.121910e-02	8.893538e-03	3.463784e-02	9.918957e-03	1.075191e-02	5.241059e-03	9.588470e-03	1.046913e-02	7.964466e-03
356000	-3.191773e+04	3.083247e+01	1.964633e+01	1.192480e-01	3.059466e-01	1.457776e-01	1.192480e-01	1.905319e-01	1.192480e-01	138	4	6.459553e-02	1.923046e-01	1.081093e-01	6.960989e-02	4.715937e-01	9.378700e-02	7.934310e-03	7.323241e-02	2.813063e-01	3.524021e-01	4.298792e-01	2.177187e-01	3.762308e-03	9.637845e-03	1.082634e-03	2.208266e-02	1.779785e-02	1.026116e-02	5.939152e-03	1.380268e-02	1.787349e-02	7.015626e-03	1.423669e-02	1.115933e-02	3.942699e-02	7.796962e-03	1.562992e-02	3.761287e-02	1.045387e-02	1.121910e-02	8.893538e-03	3.463784e-02	9.918957e-03	1.075191e-02	5.241059e-03	9.588470e-03	1.046913e-02	7.964466e-03
357000	-3.189453e+04	2.934100e+01	1.979838e+01	1.263609e-01	3.185294e-01	1.263609e-01	1.263609e-01	1.937794e-01	1.086086e-01	61	4	7.245932e-02	1.839235e-01	1.041201e-01	7.861372e-02	4.583276e-01	1.025558e-01	7.934310e-03	7.658668e-02	3.169875e-01	4.026908e-01	4.162839e-01	1.810253e-01	3.762308e-03	9.637845e-03	1.082634e-03	2.208266e-02	1.779785e-02	1.026116e-02	5.939152e-03	1.435927e-02	1.787349e-02	7.015626e-03	1.423669e-02	1.115933e-02	3.942699e-02	7.796962e-03	1.607044e-02	3.761287e-02	1.045387e-02	1.121910e-02	8.893538e-03	3.463784e-02	9.918957e-03	1.075191e-02	5.241059e-03	9.588470e-03	8.707385e-03	7.964466e-03
358000	-3.190845e+04	3.140934e+01	1.973305e+01	9.836669e-02	3.276865e-01	1.401685e-01	1.401685e-01	1.966308e-01	9.697917e-02	176	5	7.517517e-02	1.776827e-01	1.054737e-01	7.512739e-02	4.751135e-01	9.142754e-02	7.934310e-03	7.658668e-02	2.994282e-01	4.589781e-01	3.882683e-01	1.527536e-01	3.730371e-03	8.280871e-03	1.501960e-03	2.221941e-02	1.903482e-02	9.496598e-03	7.799341e-03	1.512106e-02	1.542206e-02	9.428369e-03	1.681493e-02	1.064945e-02	4.008134e-02	7.589980e-03	1.516045e-02	3.458409e-02	1.229051e-02	1.129029e-02	1.030156e-02	3.344108e-02	1.023377e-02	1.090725e-02	5.168797e-03	9.808806e-03	7.990803e-03	6.699568e-03
359000	-3.190904e+04	2.352785e+01	2.036543e+01	9.777423e-02	3.508914e-01	1.367257e-01	1.367257e-01	1.801086e-01	9.777423e-02	172	4	7.311063e-02	1.863004e-01	1.120252e-01	6.997396e-02	4.689359e-01	8.965380e-02	7.934310e-03	6.889104e-02	2.877475e-01	4.004690e-01	4.079026e-01	1.916284e-01	3.500689e-03	8.280871e-03	1.501960e-03	2.221941e-02	1.903482e-02	9.496598e-03	7.799341e-03	1.512106e-02	1.542206e-02	1.036054e-02	1.681493e-02	1.064945e-02	3.769143e-02	6.657810e-03	1.516045e-02	3.458409e-02	1.229051e-02	1.129029e-02	1.030156e-02	3.344108e-02	1.023377e-02	1.090725e-02	5.168797e-03	9.935037e-03	7.990803e-03	6.699568e-03
360000	-3.190672e+04	2.925710e+01	1.979965e+01	9.112915e-02	3.296472e-01	1.535413e-01	1.535413e-01	1.810118e-01	9.112915e-02	172	4	8.501382e-02	1.802662e-01	9.928425e-02	7.907749e-02	4.648176e-01	9.154063e-02	5.728219e-03	6.889104e-02	2.668509e-01	3.823967e-01	4.262093e-01	1.913940e-01	3.500689e-03	8.280871e-03	1.501960e-03	2.221941e-02	1.903482e-02	9.496598e-03	8.369678e-03	1.512106e-02	1.542206e-02	1.036054e-02	1.681493e-02	1.064945e-02	3.769143e-02	6.657810e-03	1.427429e-02	3.458409e-02	1.229051e-02	1.129029e-02	1.030156e-02	3.344108e-02	1.023377e-02	1.090725e-02	5.168797e-03	9.935037e-03	7.990803e-03	6.699568e-03
361000	-3.190464e+04	2.339509e+01	2.037547e+01	9.221041e-02	3.381329e-01	1.467896e-01	1.467896e-01	1.838672e-01	9.221041e-02	172	4	8.501382e-02	1.896718e-01	1.132151e-01	7.509232e-02	4.454664e-01	9.154063e-02	5.728219e-03	7.024275e-02	2.968251e-01	3.335682e-01	4.601000e-01	2.063318e-01	5.090257e-03	8.280871e-03	1.501960e-03	2.333916e-02	1.903482e-02	9.496598e-03	8.369678e-03	1.512106e-02	1.542206e-02	1.036054e-02	1.681493e-02	1.064945e-02	3.153055e-02	6.657810e-03	1.427429e-02	4.074497e-02	1.229051e-02	1.129029e-02	1.030156e-02	3.344108e-02	1.023377e-02	1.090725e-02	5.168797e-03	9.935037e-03	7.990803e-03	6.699568e-03
362000	-3.192718e+04	1.053111e+01	2.174415e+01	9.459966e-02	3.385744e-01	1.474884e-01	1.474884e-01	1.772494e-01	9.459966e-02	172	4	7.979730e-02	1.622535e-01	1.248866e-01	5.969784e-02	4.718208e-01	1.015439e-01	5.432138e-03	6.158885e-02	2.678517e-01	3.783929e-01	4.110684e-01	2.105387e-01	4.612685e-03	1.065873e-02	2.553085e-03	2.205910e-02	1.837970e-02	1.487175e-02	5.128050e-03	1.803190e-02	2.391780e-02	6.759452e-03	2.311155e-02	9.314811e-03	3.834757e-02	9.483535e-03	1.612235e-02	4.617488e-02	9.734446e-03	1.082941e-02	5.238493e-03	2.645847e-02	1.273826e-02	1.743527e-02	6.013983e-03	1.096925e-02	6.284677e-03	3.596986e-03
363000	-3.190708e+04	3.159579e+01	1.955623e+01	9.876970e-02	3.519846e-01	1.367596e-01	1.367596e-01	1.769567e-01	9.876970e-02	172	4	8.776087e-02	1.859231e-01	1.000464e-01	8.066493e-02	4.522290e-01	9.337572e-02	8.921623e-03	7.024275e-02	2.871574e-01	4.217312e-01	3.949249e-01	1.833439e-01	5.090257e-03	8.280871e-03	1.501960e-03	2.333916e-02	1.903482e-02	9.496598e-03	8.369678e-03	1.790537e-02	1.522087e-02	1.036054e-02	1.644227e-02	1.064945e-02	3.153055e-02	6.657810e-03	1.427429e-02	4.074497e-02	1.229051e-02	1.019484e-02	1.213791e-02	3.344108e-02	1.023377e-02	1.090725e-02	5.168797e-03	9.935037e-03	6.949429e-03	6.699568e-03
364000	-3.189942e+04	3.153243e+01	1.955691e+01	9.162715e-02	3.431290e-01	1.470891e-01	1.470891e-01	1.794384e-01	9.162715e-02	172	4	7.655718e-02	1.769422e-01	9.765953e-02	7.494232e-02	4.722559e-01	1.016429e-01	6.967776e-03	7.569055e-02	3.079448e-01	4.197020e-01	4.072849e-01	1.730131e-01	5.090257e-03	8.280871e-03	1.501960e-03	2.333916e-02	1.903482e-02	9.496598e-03	8.369678e-03	1.790537e-02	1.522087e-02	1.036054e-02	1.644227e-02	1.255603e-02	3.153055e-02	6.657810e-03	1.427429e-02	4.074497e-02	1.229051e-02	1.019484e-02	1.165630e-02	3.344108e-02	1.023377e-02	1.090725e-02	5.168797e-03	9.935037e-03	6.949429e-03	6.699568e-03
365000	-3.191398e+04	3.552076e+01	1.930381e+01	9.757248e-02	3.203412e-01	1.505365e-01	1.348209e-01	1.991565e-01	9.757248e-02	197	5	7.137441e-02	1.742629e-01	1.172845e-01	7.975005e-02	4.603623e-01	9.696578e-02	6.967776e-03	7.349633e-02	2.770241e-01	3.073650e-01	4.643025e-01	2.283324e-01	5.090257e-03	8.280871e-03	1.501960e-03	2.333916e-02	1.903482e-02	9.496598e-03	8.369678e-03	1.790537e-02	1.522087e-02	1.036054e-02	1.644227e-02	1.255603e-02	3.153055e-02	6.657810e-03	1.427429e-02	4.074497e-02	1.229051e-02	1.019484e-02	1.165630e-02	3.344108e-02	1.023377e-02	1.090725e-02	5.168797e-03	9.935037e-03	6.949429e-03	6.699568e-03
366000	-3.191482e+04	4.456523e+01	1.835907e+01	1.361506e-01	3.229660e-01	1.361506e-01	1.361506e-01	1.918339e-01	7.674838e-02	61	4	7.739544e-02	1.715185e-01	1.157079e-01	8.582236e-02	4.601519e-01	8.940393e-02	6.967776e-03	7.407003e-02	3.288300e-01	3.813585e-01	4.727949e-01	1.458465e-01	5.090257e-03	8.280871e-03	1.743266e-03	2.333916e-02	1.903482e-02	9.496598e-03	8.369678e-03	1.790537e-02	1.522087e-02	1.036054e-02	1.644227e-02	1.255603e-02	3.465159e-02	6.657810e-03	1.427429e-02	4.074497e-02	1.229051e-02	1.019484e-02	1.165630e-02	3.344108e-02	1.023377e-02	1.090725e-02	5.168797e-03	9.935037e-03	6.949429e-03	6.699568e-03
367000	-3.190718e+04	4.971137e+01	1.797943e+01	1.064857e-01	3.087811e-01	1.559640e-01	1.415577e-01	1.807258e-01	1.064857e-01	197	5	7.739544e-02	1.715185e-01	1.157079e-01	8.582236e-02	4.601519e-01	8.940393e-02	6.967776e-03	7.652473e-02	3.090172e-01	4.426472e-01	4.184463e-01	1.389065e-01	5.090257e-03	1.122952e-02	1.743266e-03	2.501559e-02	1.903482e-02	9.496598e-03	8.369678e-03	1.790537e-02	1.522087e-02	1.036054e-02	1.644227e-02	1.116284e-02	3.465159e-02	6.657810e-03	1.427429e-02	4.074497e-02	1.229051e-02	1.019484e-02	1.165630e-02	3.344108e-02	1.023377e-02	1.090725e-02	5.168797e-03	9.935037e-03	6.949429e-03	6.699568e-03
368000	-3.190512e+04	3.519564e+01	1.921441e+01	9.175128e-02	3.339594e-01	1.473135e-01	1.473135e-01	1.879110e-01	9.175128e-02	172	4	7.279702e-02	1.876073e-01	1.037306e-01	7.366588e-02	4.665618e-01	9.563737e-02	5.958105e-03	7.057563e-02	2.750426e-01	3.783125e-01	4.420320e-01	1.796555e-01	5.090257e-03	1.122952e-02	1.743266e-03	2.501559e-02	1.903482e-02	9.496598e-03	9.845238e-03	1.790537e-02	2.099162e-02	1.036054e-02	1.644227e-02	1.116284e-02	3.465159e-02	6.657810e-03	1.427429e-02	4.074497e-02	1.229051e-02	1.019484e-02	1.165630e-02	3.344108e-02	8.627869e-03	1.090725e-02	5.168797e-03	9.935037e-03	6.949429e-03	6.699568e-03
369000	-3.194374e+04	2.946496e+01	1.989233e+01	9.678392e-02	3.293810e-01	1.492278e-01	1.269739e-01	2.008494e-01	9.678392e-02	197	5	7.978064e-02	1.648969e-01	1.056630e-01	6.921494e-02	4.919969e-01	8.844758e-02	5.958105e-03	7.057563e-02	3.031643e-01	3.060941e-01	4.458049e-01	2.481010e-01	5.090257e-03	9.178333e-03	2.132240e-03	2.462662e-02	1.903482e-02	9.496598e-03	9.845238e-03	1.790537e-02	2.099162e-02	1.036054e-02	1.578178e-02	1.116284e-02	3.465159e-02	6.522816e-03	1.427429e-02	4.009580e-02	1.229051e-02	1.019484e-02	1.165630e-02	3.344108e-02	8.627869e-03	1.090725e-02	5.168797e-03	9.935037e-03	6.949429e-03	7.360058e-03
370000	-3.192813e+04	3.696502e+01	1.904496e+01	1.113581e-01	3.135367e-01	1.388089e-01	1.388089e-01	1.861293e-01	1.113581e-01	172	4	8.077940e-02	1.425159e-01	1.056630e-01	7.739246e-02	5.143780e-01	7.927130e-02	5.958105e-03	7.057563e-02	3.243130e-01	3.643826e-01	4.842943e-01	1.513232e-01	5.090257e-03	9.178333e-03	2.132240e-03	2.462662e-02	1.903482e-02	9.496598e-03	9.845238e-03	1.857126e-02	2.099162e-02	1.036054e-02	1.578178e-02	1.116284e-02	3.738359e-02	6.522816e-03	1.427429e-02	4.009580e-02	1.229051e-02	1.019484e-02	9.437966e-03	3.344108e-02	8.627869e-03	1.170263e-02	5.168797e-03	9.935037e-03	6.949429e-03	4.628058e-03
371000	-3.192004e+04	3.167655e+01	1.946676e+01	1.250835e-01	3.135367e-01	1.250835e-01	1.250835e-01	1.861293e-01	1.250835e-01	58	3	9.177123e-02	1.468034e-01	1.125961e-01	6.116493e-02	4.931247e-01	9.453966e-02	9.238022e-03	6.927176e-02	2.543473e-01	4.820170e-01	2.926775e-01	2.253055e-01	5.090257e-03	9.178333e-03	1.770999e-03	2.462662e-02	1.903482e-02	9.496598e-03	6.880388e-03	1.857126e-02	2.099162e-02	1.036054e-02	1.578178e-02	1.116284e-02	3.738359e-02	6.522816e-03	1.427429e-02	4.009580e-02	1.229051e-02	1.019484e-02	9.437966e-03	3.313184e-02	8.627869e-03	1.170263e-02	5.168797e-03	9.935037e-03	6.949429e-03	4.628058e-03
372000	-3.190905e+04	3.813121e+01	1.893337e+01	1.080311e-01	3.193471e-01	1.404705e-01	1.404705e-01	1.836497e-01	1.080311e-01	172	4	8.423350e-02	1.630990e-01	1.274862e-01	6.615477e-02	4.640381e-01	9.498836e-02	9.238022e-03	7.304455e-02	3.156790e-01	4.584248e-01	3.639855e-01	1.775897e-01	5.909244e-03	9.178333e-03	2.741938e-03	2.462662e-02	1.831776e-02	9.496598e-03	6.880388e-03	1.857126e-02	2.099162e-02	1.036054e-02	1.578178e-02	1.116284e-02	3.738359e-02	6.522816e-03	1.427429e-02	4.009580e-02	1.229051e-02	1.019484e-02	9.437966e-03	3.313184e-02	8.627869e-03	1.170263e-02	5.168797e-03	9.935037e-03	6.949429e-03	4.628058e-03
373000	-3.191038e+04	2.765410e+01	1.998704e+01	1.349916e-01	3.137563e-01	1.349916e-01	1.349916e-01	1.710020e-01	1.102669e-01	61	4	7.536906e-02	1.636997e-01	1.176843e-01	6.584502e-02	4.777963e-01	9.960567e-02	9.238022e-03	7.304455e-02	2.908456e-01	4.649274e-01	3.552823e-01	1.797903e-01	5.909244e-03	9.178333e-03	2.741938e-03	2.462662e-02	1.831776e-02	9.496598e-03	6.880388e-03	1.857126e-02	2.167860e-02	1.036054e-02	1.579930e-02	1.116284e-02	3.738359e-02	6.522816e-03	1.427429e-02	4.009580e-02	1.229051e-02	1.019484e-02	9.437966e-03	3.313184e-02	8.627869e-03	1.170263e-02	5.168797e-03	9.935037e-03	6.949429e-03	4.610542e-03
374000	-3.190214e+04	3.598360e+01	1.913131e+01	9.373969e-02	3.304084e-01	1.456665e-01	1.456665e-01	1.907793e-01	9.373969e-02	172	4	7.692491e-02	1.636997e-01	1.161284e-01	6.584502e-02	4.777963e-01	9.960567e-02	9.238022e-03	7.304455e-02	2.908456e-01	4.507393e-01	4.026179e-01	1.466429e-01	5.909244e-03	9.789510e-03	2.741938e-03	2.462662e-02	1.831776e-02	1.295907e-02	6.880388e-03	1.899204e-02	2.167860e-02	1.036054e-02	1.518812e-02	1.116284e-02	3.738359e-02	6.522816e-03	1.427429e-02	4.009580e-02	1.229051e-02	1.019484e-02	9.437966e-03	3.313184e-02	8.627869e-03	1.170263e-02	5.168797e-03	9.935037e-03	6.949429e-03	4.610542e-03
375000	-3.189464e+04	2.894710e+01	1.982603e+01	1.016981e-01	3.251064e-01	1.484623e-01	1.484623e-01	1.745726e-01	1.016981e-01	172	4	7.745988e-02	1.560901e-01	1.180162e-01	7.328489e-02	4.807216e-01	9.442732e-02	9.238022e-03	7.304455e-02	2.945576e-01	3.729264e-01	4.366602e-01	1.904134e-01	5.909244e-03	9.789510e-03	2.741938e-03	2.462662e-02	1.831776e-02	1.295907e-02	6.880388e-03	1.899204e-02	2.167860e-02	1.036054e-02	1.518812e-02	1.116284e-02	3.738359e-02	6.522816e-03	1.559396e-02	4.009580e-02	1.229051e-02	1.019484e-02	9.437966e-03	3.313184e-02	8.627869e-03	1.170263e-02	5.168797e-03	9.935037e-03	6.949429e-03	4.610542e-03
376000	-3.189535e+04	2.528846e+01	2.018514e+01	9.496265e-02	3.408990e-01	1.439998e-01	1.439998e-01	1.811762e-01	9.496265e-02	172	4	7.437365e-02	1.604715e-01	1.124110e-01	6.910741e-02	4.949676e-01	8.866884e-02	8.454894e-03	7.304455e-02	2.777289e-01	4.250339e-01	4.357008e-01	1.392653e-01	5.909244e-03	9.217588e-03	1.775509e-03	2.462662e-02	1.831776e-02	1.472476e-02	6.880388e-03	1.899204e-02	2.123279e-02	1.036054e-02	1.287936e-02	1.160865e-02	3.738359e-02	6.522816e-03	1.559396e-02	4.009580e-02	1.229051e-02	1.019484e-02	9.437966e-03	3.313184e-02	8.627869e-03	1.170263e-02	5.168797e-03	9.935037e-03	6.949429e-03	4.610542e-03
377000	-3.190683e+04	3.065414e+01	1.976864e+01	1.023869e-01	3.285020e-01	1.578244e-01	1.282561e-01	1.806436e-01	1.023869e-01	197	5	7.133438e-02	1.604715e-01	1.045878e-01	8.102624e-02	4.904110e-01	9.216902e-02	8.454894e-03	7.304455e-02	3.228451e-01	4.735722e-01	4.083995e-01	1.180284e-01	5.909244e-03	9.217588e-03	1.775509e-03	2.462662e-02	1.831776e-02	1.472476e-02	6.880388e-03	1.883103e-02	2.123279e-02	1.070421e-02	1.287936e-02	1.160865e-02	3.738359e-02	7.930432e-03	1.559396e-02	4.009580e-02	1.229051e-02	1.019484e-02	9.437966e-03	3.313184e-02	8.627869e-03	1.219875e-02	5.168797e-03	9.935037e-03	6.949429e-03	4.610542e-03
378000	-3.189086e+04	3.661878e+01	1.907184e+01	8.833942e-02	3.310340e-01	1.541818e-01	1.541818e-01	1.839235e-01	8.833942e-02	172	4	7.337250e-02	1.634543e-01	1.045878e-01	7.067246e-02	4.904110e-01	9.750193e-02	8.769018e-03	7.666657e-02	2.878071e-01	4.403279e-01	3.883370e-01	1.713351e-01	6.859418e-03	9.069674e-03	1.683019e-03	2.537907e-02	1.950090e-02	1.280646e-02	8.613555e-03	1.718396e-02	1.976405e-02	1.098413e-02	1.371489e-02	1.205114e-02	4.150849e-02	9.485144e-03	1.644304e-02	3.998091e-02	1.109026e-02	1.271556e-02	9.023428e-03	2.957693e-02	9.380912e-03	1.045568e-02	4.824383e-03	1.005185e-02	6.357033e-03	5.463868e-03
379000	-3.189303e+04	3.185247e+01	1.954004e+01	1.029060e-01	3.487349e-01	1.332925e-01	1.332925e-01	1.788682e-01	1.029060e-01	172	4	7.316541e-02	1.764266e-01	1.070227e-01	7.853196e-02	4.570354e-01	1.078180e-01	6.956458e-03	7.666657e-02	2.638948e-01	3.930006e-01	4.279943e-01	1.790051e-01	6.282056e-03	9.200646e-03	1.420159e-03	2.640719e-02	1.963753e-02	1.174386e-02	7.291285e-03	1.629018e-02	1.929790e-02	1.010128e-02	1.410862e-02	1.360336e-02	4.238271e-02	9.622123e-03	1.681264e-02	4.058698e-02	1.098962e-02	1.484276e-02	7.657623e-03	2.926443e-02	8.612458e-03	1.157725e-02	4.684778e-03	9.580481e-03	6.858503e-03	4.976840e-03
380000	-3.190025e+04	3.727306e+01	1.901670e+01	1.060078e-01	3.311892e-01	1.352429e-01	1.352429e-01	1.863094e-01	1.060078e-01	172	4	7.861526e-02	1.862781e-01	1.188448e-01	7.478599e-02	4.379446e-01	1.035312e-01	6.956458e-03	6.661289e-02	2.876252e-01	4.520875e-01	4.166657e-01	1.312468e-01	6.282056e-03	9.200646e-03	1.420159e-03	2.640719e-02	1.963753e-02	1.174386e-02	6.273419e-03	1.629018e-02	1.929790e-02	1.010128e-02	1.410862e-02	1.360336e-02	4.238271e-02	9.622123e-03	1.681264e-02	4.076388e-02	1.098962e-02	1.484276e-02	7.657623e-03	2.926443e-02	8.612458e-03	1.157725e-02	4.684778e-03	9.580481e-03	6.858503e-03	4.976840e-03
381000	-3.188293e+04	2.280844e+01	2.043197e+01	8.649884e-02	3.471326e-01	1.462717e-01	1.462717e-01	1.873264e-01	8.649884e-02	172	4	8.696078e-02	1.788017e-01	1.058902e-01	7.700664e-02	4.627675e-01	8.857324e-02	6.286317e-03	6.852058e-02	2.881208e-01	4.229783e-01	4.043970e-01	1.726247e-01	6.282056e-03	9.200646e-03	1.420159e-03	2.640719e-02	1.963753e-02	1.174386e-02	6.273419e-03	1.694230e-02	1.929790e-02	8.954172e-03	1.410862e-02	1.360336e-02	4.238271e-02	9.622123e-03	1.681264e-02	4.076388e-02	1.098962e-02	1.484276e-02	7.657623e-03	2.926443e-02	8.612458e-03	1.157725e-02	4.684778e-03	1.073808e-02	6.858503e-03	4.976840e-03
382000	-3.188989e+04	2.081632e+01	2.079380e+01	1.014003e-01	3.402151e-01	1.430719e-01	1.462754e-01	1.676370e-01	1.014003e-01	197	5	7.293446e-02	1.788017e-01	1.199165e-01	7.700664e-02	4.627675e-01	8.857324e-02	6.573266e-03	5.818835e-02	2.537781e-01	3.923558e-01	4.482420e-01	1.594022e-01	6.282056e-03	9.491679e-03	1.420159e-03	2.640719e-02	1.963753e-02	1.174386e-02	6.273419e-03	1.694230e-02	1.929790e-02	8.954172e-03	1.410862e-02	1.360336e-02	4.238271e-02	9.622123e-03	1.681264e-02	4.076388e-02	1.098962e-02	1.484276e-02	7.657623e-03	2.926443e-02	8.612458e-03	1.157725e-02	4.684778e-03	1.073808e-02	6.858503e-03	4.976840e-03
383000	-3.187515e+04	2.427477e+01	2.030747e+01	8.779332e-02	3.518243e-01	1.497728e-01	1.614081e-01	1.614081e-01	8.779332e-02	192	4	7.434053e-02	1.642781e-01	1.027716e-01	7.172208e-02	4.820992e-01	1.047885e-01	6.573266e-03	5.818835e-02	2.462208e-01	3.790723e-01	4.304853e-01	1.904424e-01	7.254458e-03	9.491679e-03	1.306118e-03	2.640719e-02	1.963753e-02	1.174386e-02	6.273419e-03	1.694230e-02	1.929790e-02	7.981770e-03	1.432516e-02	1.104390e-02	4.238271e-02	9.622123e-03	1.681264e-02	4.076388e-02	1.273571e-02	1.484276e-02	7.657623e-03	2.926443e-02	8.612458e-03	1.157725e-02	4.684778e-03	1.073808e-02	6.858503e-03	3.792819e-03
384000	-3.187467e+04	2.162865e+01	2.058379e+01	9.908812e-02	3.190779e-01	1.487167e-01	1.487167e-01	1.853125e-01	9.908812e-02	172	4	6.775244e-02	1.674198e-01	1.090630e-01	7.223010e-02	4.826017e-01	1.009330e-01	6.573266e-03	5.818835e-02	2.466246e-01	3.989778e-01	4.337028e-01	1.673194e-01	7.254458e-03	9.491679e-03	1.306118e-03	2.640719e-02	1.963753e-02	1.174386e-02	6.273419e-03	1.694230e-02	1.929790e-02	7.981770e-03	1.432516e-02	1.104390e-02	4.238271e-02	9.056711e-03	1.681264e-02	4.076388e-02	1.273571e-02	1.444551e-02	7.657623e-03	2.926443e-02	8.612458e-03	1.157725e-02	4.684778e-03	1.073808e-02	6.858503e-03	3.792819e-03
385000	-3.188916e+04	2.656218e+01	2.007979e+01	9.468368e-02	3.520025e-01	1.578069e-01	1.430162e-01	1.578069e-01	9.468368e-02	187	4	7.904305e-02	1.677597e-01	9.817190e-02	8.569882e-02	4.729169e-01	9.640966e-02	6.573266e-03	5.818835e-02	2.508466e-01	4.880179e-01	3.276884e-01	1.842938e-01	7.254458e-03	9.491679e-03	1.306118e-03	2.640719e-02	1.963753e-02	1.174386e-02	6.273419e-03	1.694230e-02	1.929790e-02	7.981770e-03	1.432516e-02	1.104390e-02	4.238271e-02	9.056711e-03	1.681264e-02	4.076388e-02	1.273571e-02	1.444551e-02	7.657623e-03	2.926443e-02	8.612458e-03	1.157725e-02	4.684778e-03	1.073808e-02	6.858503e-03	3.792819e-03
386000	-3.188561e+04	2.232519e+01	2.059633e+01	8.687828e-02	3.184531e-01	1.670942e-01	1.670942e-01	1.670942e-01	9.338606e-02	171	4	8.505633e-02	1.636906e-01	9.706016e-02	7.996852e-02	4.791171e-01	9.510735e-02	4.575754e-03	5.818835e-02	2.321792e-01	4.165922e-01	3.961714e-01	1.872365e-01	7.254458e-03	8.302579e-03	1.306118e-03	2.640719e-02	1.963753e-02	1.174386e-02	5.455512e-03	1.694230e-02	1.929790e-02	7.981770e-03	1.432516e-02	1.104390e-02	4.238271e-02	9.056711e-03	1.681264e-02	4.076388e-02	1.273571e-02	1.444551e-02	7.657623e-03	2.926443e-02	8.612458e-03	1.276635e-02	4.684778e-03	1.073808e-02	6.858503e-03	4.610727e-03
387000	-3.188090e+04	1.846113e+01	2.091224e+01	9.888884e-02	3.316370e-01	1.505433e-01	1.505433e-01	1.694988e-01	9.888884e-02	172	4	7.648145e-02	1.636906e-01	1.107814e-01	7.482214e-02	4.791171e-01	9.510735e-02	7.119014e-03	5.818835e-02	2.481684e-01	4.087829e-01	3.858911e-01	2.053260e-01	7.254458e-03	8.302579e-03	2.162007e-03	2.640719e-02	1.963753e-02	1.174386e-02	5.455512e-03	1.694230e-02	1.929790e-02	7.981770e-03	1.656444e-02	1.104390e-02	4.238271e-02	9.056711e-03	1.681264e-02	4.431319e-02	1.273571e-02	1.312986e-02	7.657623e-03	2.926443e-02	8.612458e-03	1.052707e-02	4.684778e-03	1.073808e-02	6.319222e-03	4.610727e-03
388000	-3.188582e+04	2.388183e+01	2.051293e+01	1.139886e-01	3.310501e-01	1.486977e-01	1.486977e-01	1.752794e-01	8.228644e-02	176	5	7.935945e-02	1.797527e-01	1.057492e-01	7.816927e-02	4.724750e-01	8.449440e-02	7.195180e-03	5.818835e-02	2.760325e-01	3.764969e-01	4.347423e-01	1.887608e-01	7.254458e-03	8.302579e-03	2.162007e-03	2.640719e-02	1.963753e-02	1.174386e-02	6.010484e-03	1.694230e-02	1.929790e-02	7.981770e-03	1.656444e-02	1.104390e-02	4.238271e-02	9.056711e-03	1.760169e-02	4.431319e-02	1.273571e-02	1.312986e-02	6.868580e-03	2.926443e-02	7.777450e-03	1.052707e-02	4.684778e-03	1.023735e-02	6.319222e-03	4.610727e-03
389000	-3.189444e+04	1.825890e+01	2.094786e+01	1.315541e-01	3.067595e-01	1.315541e-01	1.315541e-01	1.732993e-01	1.252788e-01	61	4	8.392089e-02	1.622914e-01	1.191506e-01	7.917508e-02	4.724750e-01	8.298697e-02	5.764357e-03	5.818835e-02	2.922541e-01	4.133516e-01	4.075461e-01	1.791023e-01	7.254458e-03	8.302579e-03	2.162007e-03	2.640719e-02	1.963753e-02	1.174386e-02	6.010484e-03	1.694230e-02	1.929790e-02	7.981770e-03	1.656444e-02	1.104390e-02	4.238271e-02	9.056711e-03	1.760169e-02	4.431319e-02	1.273571e-02	1.246866e-02	6.868580e-03	2.926443e-02	6.653947e-03	1.004742e-02	4.684778e-03	1.023735e-02	7.442724e-03	5.271924e-03
390000	-3.190273e+04	7.573772e+00	2.211232e+01	1.349543e-01	3.330649e-01	1.349543e-01	1.349543e-01	1.691509e-01	9.292122e-02	61	4	8.093144e-02	1.828858e-01	1.090973e-01	7.170087e-02	4.595588e-01	9.582582e-02	5.764357e-03	5.818835e-02	2.559020e-01	4.338951e-01	3.181622e-01	2.479427e-01	7.254458e-03	8.302579e-03	1.740319e-03	2.640719e-02	1.963753e-02	1.174386e-02	6.010484e-03	1.694230e-02	1.929790e-02	7.981770e-03	1.751882e-02	1.104390e-02	4.238271e-02	9.056711e-03	1.760169e-02	4.737034e-02	1.050811e-02	9.411507e-03	6.868580e-03	2.926443e-02	6.653947e-03	1.004742e-02	4.684778e-03	1.023735e-02	7.442724e-03	4.317542e-03
391000	-3.189547e+04	6.070879e+00	2.224012e+01	9.963018e-02	3.452111e-01	1.382413e-01	1.382413e-01	1.790459e-01	9.963018e-02	172	4	6.759919e-02	1.677192e-01	9.999136e-02	8.159285e-02	4.826555e-01	1.004420e-01	5.764357e-03	5.818835e-02	2.457225e-01	3.736094e-01	4.472301e-01	1.791605e-01	7.254458e-03	8.302579e-03	1.740319e-03	2.640719e-02	1.963753e-02	1.174386e-02	7.245561e-03	1.694230e-02	1.929790e-02	7.981770e-03	1.751882e-02	1.104390e-02	4.238271e-02	9.056711e-03	1.760169e-02	4.737034e-02	1.050811e-02	9.411507e-03	6.868580e-03	2.926443e-02	6.653947e-03	8.583363e-03	4.684778e-03	1.023735e-02	7.442724e-03	4.317542e-03
392000	-3.189812e+04	1.874172e+01	2.087867e+01	9.160782e-02	3.368082e-01	1.512913e-01	1.512913e-01	1.773936e-01	9.160782e-02	172	4	7.157666e-02	1.755238e-01	1.028800e-01	7.504896e-02	4.806924e-01	9.427817e-02	5.764357e-03	5.460188e-02	2.471166e-01	3.691031e-01	4.499293e-01	1.809676e-01	7.254458e-03	8.302579e-03	1.740319e-03	2.640719e-02	1.963753e-02	1.174386e-02	7.245561e-03	1.694230e-02	1.879308e-02	7.981770e-03	1.751882e-02	1.104390e-02	4.238271e-02	9.056711e-03	1.740225e-02	4.737034e-02	1.050811e-02	9.411507e-03	6.868580e-03	2.926443e-02	7.158765e-03	8.583363e-03	4.684778e-03	1.023735e-02	7.442724e-03	4.317542e-03
393000	-3.189942e+04	2.348863e+01	2.038676e+01	1.079073e-01	3.146706e-01	1.480641e-01	1.480641e-01	1.733866e-01	1.079073e-01	172	4	8.000339e-02	1.533529e-01	1.163204e-01	6.709148e-02	4.880674e-01	9.516443e-02	6.233454e-03	7.883718e-02	2.720730e-01	4.417420e-01	3.837359e-01	1.745221e-01	7.254458e-03	8.133211e-03	1.740319e-03	2.640719e-02	1.963753e-02	1.174386e-02	7.245561e-03	1.694230e-02	1.879308e-02	7.981770e-03	1.751882e-02	1.104390e-02	4.238271e-02	9.056711e-03	1.740225e-02	4.737034e-02	1.153831e-02	9.411507e-03	6.868580e-03	2.926443e-02	7.158765e-03	8.583363e-03	4.684778e-03	1.068351e-02	8.578514e-03	4.317542e-03
394000	-3.191390e+04	-1.387480e+01	2.455561e+01	8.997759e-02	3.819248e-01	1.352357e-01	1.352357e-01	1.676486e-01	8.997759e-02	172	4	7.411988e-02	1.604885e-01	9.566767e-02	7.418408e-02	4.993646e-01	9.617527e-02	4.641071e-03	6.441792e-02	2.310161e-01	3.975262e-01	4.180371e-01	1.844367e-01	2.252586e-03	6.844494e-03	9.545653e-04	2.023420e-02	1.942422e-02	1.276124e-02	7.080557e-03	1.617678e-02	2.353180e-02	7.065764e-03	2.117354e-02	6.472265e-03	3.274048e-02	9.383419e-03	1.489844e-02	4.861409e-02	7.904866e-03	1.209191e-02	5.722775e-03	2.855939e-02	1.059257e-02	1.323055e-02	5.546357e-03	1.398198e-02	1.038139e-02	3.978718e-03
395000	-3.192274e+04	1.984926e+01	2.090513e+01	9.147832e-02	3.550680e-01	1.414264e-01	1.414264e-01	1.840833e-01	8.651759e-02	176	5	6.009019e-02	1.534981e-01	1.139044e-01	6.911148e-02	5.049775e-01	9.841827e-02	8.584772e-03	7.883718e-02	3.077234e-01	4.196854e-01	4.255549e-01	1.547597e-01	6.536358e-03	8.133211e-03	1.740319e-03	2.640719e-02	1.963753e-02	1.174386e-02	7.245561e-03	1.694230e-02	1.879308e-02	7.981770e-03	1.751882e-02	1.490898e-02	4.238271e-02	9.056711e-03	1.740225e-02	5.153420e-02	1.153831e-02	9.411507e-03	7.579860e-03	2.510058e-02	7.158765e-03	8.518942e-03	4.684778e-03	1.140161e-02	8.578514e-03	6.458616e-03
396000	-3.190357e+04	1.886113e+01	2.084794e+01	9.601374e-02	3.449987e-01	1.400665e-01	1.400665e-01	1.828409e-01	9.601374e-02	172	4	8.673771e-02	1.577957e-01	1.084237e-01	8.120296e-02	4.719672e-01	9.387267e-02	7.478206e-03	7.067299e-02	2.797380e-01	4.444067e-01	3.776889e-01	1.779044e-01	5.907720e-03	7.360918e-03	1.569394e-03	2.800223e-02	1.971335e-02	1.085613e-02	6.697772e-03	1.716633e-02	2.210562e-02	9.046333e-03	1.764439e-02	1.394926e-02	4.368266e-02	8.601542e-03	1.512600e-02	5.155654e-02	1.125753e-02	9.801866e-03	6.863415e-03	2.423545e-02	7.507796e-03	8.410987e-03	4.459694e-03	9.188151e-03	9.731420e-03	6.414957e-03
397000	-3.191044e+04	3.046945e+01	1.972636e+01	1.449509e-01	3.168110e-01	1.449509e-01	1.449509e-01	1.855703e-01	6.276607e-02	61	4	8.528010e-02	1.739006e-01	1.078209e-01	7.390942e-02	4.689822e-01	9.010669e-02	5.004251e-03	7.067299e-02	2.795366e-01	4.486010e-01	4.118726e-01	1.395265e-01	5.907720e-03	7.360918e-03	1.612104e-03	2.800223e-02	1.971335e-02	1.085613e-02	6.697772e-03	1.716633e-02	2.210562e-02	1.012094e-02	1.833732e-02	1.325633e-02	4.363995e-02	8.601542e-03	1.512600e-02	5.155654e-02	1.207004e-02	9.801866e-03	5.788806e-03	2.813037e-02	7.507796e-03	8.410987e-03	4.459694e-03	9.188151e-03	9.731420e-03	6.414957e-03
398000	-3.189075e+04	1.983253e+01	2.075413e+01	9.819070e-02	3.285620e-01	1.455182e-01	1.455182e-01	1.840201e-01	9.819070e-02	172	4	8.528010e-02	1.739006e-01	1.078209e-01	7.885954e-02	4.689822e-01	8.515657e-02	5.004251e-03	5.947939e-02	2.870105e-01	3.892288e-01	4.058151e-01	2.049561e-01	4.527921e-03	7.360918e-03	1.612104e-03	2.800223e-02	1.971335e-02	1.047961e-02	6.697772e-03	1.716633e-02	2.210562e-02	1.012094e-02	1.626235e-02	1.325633e-02	4.363995e-02	8.601542e-03	1.512600e-02	5.155654e-02	1.207004e-02	1.187684e-02	5.788806e-03	2.813037e-02	7.507796e-03	1.233073e-02	4.459694e-03	9.188151e-03	9.731420e-03	6.414957e-03
399000	-3.189957e+04	1.681273e+01	2.106560e+01	1.062883e-01	3.315641e-01	1.404026e-01	1.404026e-01	1.750541e-01	1.062883e-01	172	4	7.621494e-02	1.739006e-01	1.078209e-01	7.885954e-02	4.689822e-01	9.422173e-02	5.004251e-03	6.844927e-02	3.037525e-01	3.511545e-01	4.874915e-01	1.613540e-01	5.176448e-03	7.815082e-03	1.328452e-03	2.498191e-02	2.405096e-02	9.589412e-03	7.742629e-03	1.496832e-02	2.124029e-02	9.343326e-03	1.677891e-02	1.185747e-02	4.355600e-02	9.125364e-03	1.533797e-02	5.052258e-02	1.303791e-02	1.240111e-02	5.866488e-03	2.954195e-02	9.423182e-03	1.192034e-02	4.576489e-03	9.660628e-03	9.673496e-03	7.208194e-03
400000	-3.190464e+04	2.620729e+01	2.010211e+01	9.433650e-02	3.412024e-01	1.409373e-01	1.409373e-01	1.882499e-01	9.433650e-02	172	4	7.618767e-02	1.903368e-01	9.566268e-02	8.543598e-02	4.597463e-01	9.263052e-02	5.004251e-03	6.640336e-02	2.579801e-01	4.349353e-01	4.144437e-01	1.506210e-01	5.176448e-03	7.815082e-03	1.328452e-03	2.498191e-02	2.405096e-02	9.589412e-03	6.096296e-03	1.542835e-02	2.124029e-02	9.343326e-03	1.677891e-02	1.185747e-02	4.355600e-02	9.125364e-03	1.533797e-02	5.052258e-02	1.303791e-02	1.240111e-02	5.866488e-03	2.957777e-02	9.423182e-03	1.192034e-02	4.576489e-03	9.660628e-03	9.673496e-03	9.647841e-03
401000	-3.189545e+04	2.198194e+01	2.052821e+01	9.234731e-02	3.430446e-01	1.413698e-01	1.413698e-01	1.895213e-01	9.234731e-02	172	4	7.373507e-02	1.706265e-01	9.825252e-02	7.540774e-02	4.808084e-01	1.011698e-01	5.004251e-03	6.640336e-02	2.561018e-01	4.301257e-01	4.004818e-01	1.693925e-01	5.176448e-03	7.815082e-03	1.328452e-03	2.498191e-02	2.405096e-02	9.589412e-03	6.096296e-03	1.542835e-02	2.124029e-02	9.343326e-03	1.677891e-02	1.331998e-02	4.355600e-02	9.125364e-03	1.533797e-02	5.052258e-02	1.303791e-02	1.240111e-02	5.866488e-03	2.957777e-02	9.423182e-03	1.192034e-02	6.283434e-03	9.660628e-03	9.673496e-03	9.647841e-03
402000	-3.189571e+04	3.145415e+01	1.974333e+01	9.663084e-02	3.460549e-01	1.405198e-01	1.405198e-01	1.823349e-01	9.393981e-02	176	5	7.373507e-02	1.706265e-01	9.825252e-02	8.323043e-02	4.808084e-01	9.334708e-02	5.872128e-03	6.900383e-02	2.609653e-01	3.721064e-01	4.715342e-01	1.563594e-01	5.176448e-03	7.815082e-03	1.328452e-03	2.498191e-02	2.342247e-02	9.589412e-03	6.096296e-03	1.542835e-02	2.124029e-02	9.343326e-03	1.677891e-02	1.331998e-02	4.355600e-02	1.076884e-02	1.533797e-02	5.052258e-02	1.303791e-02	1.240111e-02	5.866488e-03	2.957777e-02	1.005168e-02	1.192034e-02	6.283434e-03	9.660628e-03	9.673496e-03	9.647841e-03
403000	-3.190781e+04	2.330701e+01	2.039167e+01	9.330556e-02	3.354056e-01	1.427465e-01	1.427465e-01	1.924902e-01	9.330556e-02	172	4	7.581067e-02	1.718760e-01	1.129393e-01	6.928677e-02	4.757526e-01	9.433472e-02	5.872128e-03	6.900383e-02	2.609653e-01	3.794076e-01	4.572201e-01	1.633723e-01	4.113651e-03	7.815082e-03	1.328452e-03	2.498191e-02	2.342247e-02	9.614917e-03	6.096296e-03	1.542835e-02	2.124029e-02	9.343326e-03	1.677891e-02	1.331998e-02	4.355600e-02	1.076884e-02	1.533797e-02	5.052258e-02	1.337770e-02	1.240111e-02	7.051326e-03	2.957777e-02	1.081982e-02	1.158055e-02	6.283434e-03	8.892488e-03	9.673496e-03	9.647841e-03
404000	-3.192019e+04	2.654988e+01	2.006605e+01	1.077997e-01	3.276591e-01	1.350129e-01	1.350129e-01	1.867156e-01	1.077997e-01	172	4	7.510881e-02	1.618643e-01	1.076070e-01	7.124871e-02	4.897977e-01	9.437347e-02	5.872128e-03	6.900383e-02	2.898826e-01	4.384486e-01	3.423848e-01	2.191666e-01	4.113651e-03	7.815082e-03	1.328452e-03	2.498191e-02	2.208378e-02	9.614917e-03	6.096296e-03	1.542835e-02	2.244880e-02	9.343326e-03	1.677891e-02	1.331998e-02	4.355600e-02	1.076884e-02	1.533797e-02	5.052258e-02	1.337770e-02	1.240111e-02	7.051326e-03	2.957777e-02	1.081982e-02	1.158055e-02	6.283434e-03	8.892488e-03	9.673496e-03	9.647841e-03
405000	-3.191160e+04	3.411370e+01	1.934022e+01	1.069391e-01	3.090073e-01	1.261939e-01	1.754602e-01	1.754602e-01	1.069391e-01	192	4	7.559097e-02	1.524161e-01	1.015494e-01	7.127247e-02	5.109895e-01	8.818161e-02	5.669363e-03	6.900383e-02	3.087915e-01	4.212791e-01	4.087622e-01	1.699587e-01	4.113651e-03	7.815082e-03	1.328452e-03	2.498191e-02	1.921663e-02	9.614917e-03	6.096296e-03	1.542835e-02	2.244880e-02	9.343326e-03	1.677891e-02	1.260649e-02	4.355600e-02	1.087441e-02	1.533797e-02	5.052258e-02	1.337770e-02	1.240111e-02	7.051326e-03	2.957777e-02	1.081982e-02	1.158055e-02	6.510895e-03	8.892488e-03	9.673496e-03	9.647841e-03
406000	-3.190261e+04	4.213290e+01	1.858056e+01	9.949510e-02	3.247092e-01	1.478621e-01	1.478621e-01	1.805764e-01	9.949510e-02	172	4	8.830768e-02	1.769001e-01	1.013670e-01	6.545466e-02	4.739137e-01	9.405690e-02	5.669363e-03	6.900383e-02	2.280132e-01	4.942317e-01	3.986604e-01	1.071078e-01	4.113651e-03	7.815082e-03	1.328452e-03	2.498191e-02	1.921663e-02	9.614917e-03	6.096296e-03	1.542835e-02	2.244880e-02	9.343326e-03	1.677891e-02	1.260649e-02	4.355600e-02	1.087441e-02	1.533797e-02	5.052258e-02	1.337770e-02	1.240111e-02	7.250555e-03	2.957777e-02	8.501163e-03	1.158055e-02	6.510895e-03	8.892488e-03	9.673496e-03	9.647841e-03
407000	-3.189040e+04	3.757445e+01	1.898791e+01	9.882357e-02	3.510482e-01	1.357201e-01	1.357201e-01	1.798645e-01	9.882357e-02	172	4	7.800093e-02	1.691848e-01	1.106624e-01	8.251820e-02	4.698574e-01	8.977637e-02	4.119774e-03	6.900383e-02	2.714295e-01	3.629738e-01	4.353427e-01	2.016834e-01	5.843187e-03	7.533443e-03	1.328452e-03	2.498191e-02	2.077653e-02	9.487281e-03	6.096296e-03	1.726583e-02	2.244880e-02	9.146590e-03	1.677891e-02	1.201341e-02	4.355600e-02	1.087441e-02	1.533797e-02	5.052258e-02	1.419100e-02	1.240111e-02	7.250555e-03	2.971250e-02	8.501163e-03	1.158055e-02	6.510895e-03	8.892488e-03	9.673496e-03	9.647841e-03
408000	-3.190539e+04	2.310382e+01	2.043857e+01	1.242728e-01	3.400659e-01	1.242728e-01	1.242728e-01	1.944996e-01	9.261605e-02	61	4	8.290227e-02	1.774139e-01	1.023580e-01	6.989032e-02	4.699421e-01	9.749337e-02	4.119774e-03	6.153210e-02	2.738764e-01	4.140754e-01	4.095797e-01	1.763449e-01	5.843187e-03	7.533443e-03	1.328452e-03	2.498191e-02	2.077653e-02	9.487281e-03	6.096296e-03	1.726583e-02	2.244880e-02	9.146590e-03	1.677891e-02	1.201341e-02	4.355600e-02	8.680108e-03	1.533797e-02	5.052258e-02	1.419100e-02	1.240111e-02	7.250555e-03	2.971250e-02	8.501163e-03	1.165378e-02	6.510895e-03	8.892488e-03	7.120236e-03	9.459023e-03
409000	-3.189854e+04	2.148772e+01	2.073562e+01	1.247998e-01	3.216899e-01	1.247998e-01	1.426466e-01	1.891796e-01	9.688436e-02	88	5	7.735677e-02	1.789751e-01	9.579058e-02	6.908612e-02	4.829090e-01	9.588244e-02	4.119774e-03	6.301897e-02	2.738764e-01	4.115567e-01	4.036371e-01	1.848062e-01	5.843187e-03	7.533443e-03	1.328452e-03	2.498191e-02	2.077653e-02	9.487281e-03	6.096296e-03	1.726583e-02	2.244880e-02	9.457454e-03	1.677891e-02	1.201341e-02	4.355600e-02	8.680108e-03	1.533797e-02	5.052258e-02	1.419100e-02	1.240111e-02	7.250555e-03	2.971250e-02	8.501163e-03	1.165378e-02	6.510895e-03	8.892488e-03	7.120236e-03	9.459023e-03
410000	-3.189199e+04	2.240177e+01	2.050570e+01	9.833299e-02	3.406388e-01	1.611740e-01	1.403471e-01	1.611740e-01	9.833299e-02	187	4	7.513935e-02	1.902616e-01	9.735906e-02	7.214022e-02	4.662677e-01	9.883206e-02	4.119774e-03	6.301897e-02	2.686342e-01	2.879899e-01	5.222906e-01	1.897195e-01	5.843187e-03	8.740661e-03	1.917422e-03	2.498191e-02	2.077653e-02	9.487281e-03	6.096296e-03	1.726583e-02	2.244880e-02	9.457454e-03	1.677891e-02	8.924326e-03	4.355600e-02	8.680108e-03	1.694167e-02	5.052258e-02	1.419100e-02	1.240111e-02	7.250555e-03	2.971250e-02	8.501163e-03	1.165378e-02	6.510895e-03	8.892488e-03	7.120236e-03	9.626389e-03
411000	-3.190025e+04	2.586705e+01	2.013196e+01	9.624185e-02	3.328596e-01	1.431945e-01	1.431945e-01	1.882678e-01	9.624185e-02	172	4	7.649174e-02	1.914544e-01	1.109489e-01	7.651473e-02	4.435880e-01	1.010022e-01	5.543060e-03	6.720748e-02	2.799436e-01	3.079033e-01	5.190215e-01	1.730751e-01	5.843187e-03	8.740661e-03	1.917422e-03	2.498191e-02	2.077653e-02	9.864059e-03	6.096296e-03	1.726583e-02	2.244880e-02	9.457454e-03	1.677891e-02	8.924326e-03	4.369873e-02	8.680108e-03	1.694167e-02	5.052258e-02	1.419100e-02	1.240111e-02	7.250555e-03	2.971250e-02	8.501163e-03	1.165378e-02	6.510895e-03	9.868494e-03	7.120236e-03	8.273606e-03
412000	-3.190276e+04	2.993707e+01	1.974112e+01	1.178377e-01	3.328596e-01	1.215987e-01	1.178377e-01	1.882678e-01	1.215987e-01	140	4	7.649174e-02	1.848132e-01	1.123455e-01	7.511808e-02	4.435880e-01	1.076434e-01	5.543060e-03	6.720748e-02	2.470869e-01	4.340210e-01	3.951328e-01	1.708462e-01	5.843187e-03	8.740661e-03	1.917422e-03	2.498191e-02	2.077653e-02	9.864059e-03	7.134367e-03	1.636294e-02	2.244880e-02	9.457454e-03	1.677891e-02	8.924326e-03	4.369873e-02	8.680108e-03	1.694167e-02	5.052258e-02	1.419100e-02	1.240111e-02	7.250555e-03	2.971250e-02	8.501163e-03	1.165378e-02	6.510895e-03	9.868494e-03	7.120236e-03	8.273606e-03
413000	-3.189330e+04	1.684749e+01	2.107058e+01	1.103990e-01	3.273426e-01	1.364147e-01	1.364147e-01	1.790300e-01	1.103990e-01	172	4	8.447509e-02	1.848132e-01	1.043622e-01	7.511808e-02	4.719299e-01	7.930150e-02	7.439605e-03	6.720748e-02	2.699675e-01	4.044780e-01	4.250880e-01	1.704340e-01	5.843187e-03	8.740661e-03	1.917422e-03	1.953634e-02	2.077653e-02	9.169672e-03	7.134367e-03	1.636294e-02	2.244880e-02	9.457454e-03	1.677891e-02	8.861477e-03	4.953374e-02	9.374495e-03	1.694167e-02	5.052258e-02	1.419100e-02	1.240111e-02	7.250555e-03	2.971250e-02	8.501163e-03	1.165378e-02	6.510895e-03	9.868494e-03	7.120236e-03	8.273606e-03
414000	-3.190109e+04	1.633653e+01	2.112836e+01	1.005266e-01	3.107083e-01	1.490752e-01	1.490752e-01	1.900881e-01	1.005266e-01	172	4	8.307020e-02	1.760252e-01	1.057671e-01	7.511808e-02	4.719299e-01	8.808958e-02	7.439605e-03	6.720748e-02	2.652178e-01	3.573640e-01	4.042297e-01	2.384062e-01	5.843187e-03	8.740661e-03	3.458736e-03	1.953634e-02	2.077653e-02	9.169672e-03	7.134367e-03	1.636294e-02	2.244880e-02	9.457454e-03	1.677891e-02	8.861477e-03	4.799243e-02	9.374495e-03	1.694167e-02	5.052258e-02	1.419100e-02	1.240111e-02	7.250555e-03	2.971250e-02	8.501163e-03	1.165378e-02	6.510895e-03	9.868494e-03	7.120236e-03	8.273606e-03
415000	-3.191328e+04	1.235570e+01	2.154379e+01	1.197572e-01	3.259757e-01	1.197572e-01	1.197572e-01	2.004995e-01	1.142532e-01	61	4	6.820368e-02	1.645519e-01	1.060698e-01	7.611897e-02	4.895575e-01	9.549819e-02	7.439605e-03	6.720748e-02	3.118922e-01	4.492306e-01	3.253030e-01	2.254664e-01	4.631719e-03	8.740661e-03	3.458736e-03	1.953634e-02	2.077653e-02	9.169672e-03	7.134367e-03	1.636294e-02	2.244880e-02	9.457454e-03	1.799038e-02	8.861477e-03	4.799243e-02	9.374495e-03	1.694167e-02	5.052258e-02	1.419100e-02	1.240111e-02	7.250555e-03	2.796568e-02	8.501163e-03	1.165378e-02	6.510895e-03	9.868494e-03	7.120236e-03	8.273606e-03
416000	-3.191644e+04	1.393904e+01	2.135252e+01	9.986306e-02	3.446081e-01	1.337783e-01	1.337783e-01	1.881093e-01	9.986306e-02	172	4	6.820368e-02	1.733298e-01	1.178216e-01	6.436715e-02	4.895575e-01	8.672022e-02	8.136101e-03	6.720748e-02	3.261578e-01	3.976522e-01	4.377369e-01	1.646110e-01	4.631719e-03	8.740661e-03	3.458736e-03	1.953634e-02	2.077653e-02	9.169672e-03	7.134367e-03	1.636294e-02	2.244880e-02	9.457454e-03	1.799038e-02	9.216580e-03	4.799243e-02	9.374495e-03	1.694167e-02	5.052258e-02	1.212616e-02	1.240111e-02	7.250555e-03	2.796568e-02	8.501163e-03	1.165378e-02	6.510895e-03	1.199060e-02	7.120236e-03	6.151503e-03
417000	-3.192590e+04	2.858280e+01	1.975322e+01	9.641526e-02	3.562885e-01	1.502937e-01	1.502937e-01	1.502937e-01	9.641526e-02	168	3	7.015635e-02	1.758278e-01	1.071564e-01	7.465930e-02	4.703764e-01	1.018238e-01	6.867490e-03	7.012111e-02	2.909993e-01	4.178551e-01	4.233402e-01	1.588047e-01	7.236118e-03	9.239652e-03	1.478281e-03	2.672829e-02	2.042763e-02	1.276793e-02	6.505092e-03	1.863575e-02	2.501649e-02	1.237491e-02	1.685982e-02	1.274953e-02	3.367318e-02	9.695345e-03	1.450232e-02	4.811276e-02	8.342544e-03	1.109720e-02	6.303996e-03	2.532262e-02	8.717835e-03	1.256207e-02	6.498595e-03	1.386915e-02	6.113283e-03	4.918905e-03
418000	-3.192731e+04	2.790024e+01	1.992482e+01	8.238576e-02	3.572265e-01	1.514158e-01	1.514158e-01	1.751705e-01	8.238576e-02	172	4	6.274612e-02	1.811054e-01	1.037396e-01	7.577876e-02	4.810018e-01	9.562830e-02	6.867490e-03	6.212393e-02	2.738553e-01	3.873229e-01	4.452120e-01	1.674650e-01	7.236118e-03	9.239652e-03	1.478281e-03	2.672829e-02	2.042763e-02	1.276793e-02	6.505092e-03	1.863575e-02	2.215890e-02	1.237491e-02	1.685982e-02	1.274953e-02	3.653077e-02	9.695345e-03	1.450232e-02	4.811276e-02	8.342544e-03	1.109720e-02	5.537551e-03	2.532262e-02	8.717835e-03	1.256207e-02	6.498595e-03	1.386915e-02	6.113283e-03	4.918905e-03
419000	-3.190587e+04	5.164563e+00	2.251281e+01	8.659552e-02	3.653178e-01	1.374259e-01	1.374259e-01	1.625406e-01	1.106942e-01	176	5	7.814639e-02	1.681685e-01	1.283011e-01	8.180614e-02	4.567346e-01	8.684327e-02	8.504082e-03	6.345258e-02	2.651730e-01	4.737041e-01	3.528304e-01	1.734655e-01	5.636571e-03	9.354913e-03	2.216889e-03	2.239388e-02	2.191809e-02	8.261863e-03	7.756678e-03	1.462884e-02	2.046328e-02	8.443715e-03	1.673883e-02	1.316358e-02	4.842958e-02	1.050016e-02	1.791048e-02	5.005094e-02	1.039628e-02	1.073090e-02	6.197111e-03	2.736933e-02	9.219368e-03	1.195381e-02	5.326459e-03	1.084780e-02	8.375072e-03	6.900720e-03
420000	-3.192637e+04	2.203857e+01	2.069615e+01	1.126043e-01	3.388010e-01	1.395589e-01	1.395589e-01	1.582243e-01	1.112525e-01	176	5	7.849035e-02	1.793388e-01	9.840158e-02	8.040359e-02	4.692305e-01	9.413515e-02	6.867490e-03	5.942484e-02	2.584420e-01	4.176569e-01	3.935173e-01	1.888259e-01	7.236118e-03	9.239652e-03	3.599458e-03	2.672829e-02	2.042763e-02	9.534241e-03	6.505092e-03	1.863575e-02	2.215890e-02	1.237491e-02	1.685982e-02	1.274953e-02	3.653077e-02	9.862388e-03	1.450232e-02	4.811276e-02	8.342544e-03	1.109720e-02	5.537551e-03	2.532262e-02	8.717835e-03	1.256207e-02	6.498595e-03	1.386915e-02	6.113283e-03	4.918905e-03
421000	-3.191248e+04	3.146055e+01	1.974141e+01	9.527326e-02	3.623523e-01	1.397628e-01	1.397628e-01	1.754059e-01	8.744301e-02	176	5	7.849035e-02	1.793388e-01	1.073237e-01	8.040359e-02	4.687249e-01	8.571868e-02	6.867490e-03	6.479672e-02	2.707268e-01	4.625506e-01	3.420667e-01	1.953827e-01	6.669316e-03	8.298569e-03	3.538396e-03	2.607231e-02	2.154540e-02	8.522872e-03	7.012407e-03	2.007190e-02	2.520363e-02	1.486269e-02	1.864792e-02	1.412970e-02	3.842711e-02	1.006132e-02	1.460096e-02	4.409575e-02	8.398329e-03	1.046763e-02	5.679063e-03	2.671591e-02	9.474508e-03	1.068479e-02	6.887966e-03	1.146948e-02	7.909913e-03	6.907576e-03
422000	-3.192363e+04	1.632158e+01	2.102045e+01	9.530516e-02	3.497467e-01	1.532143e-01	1.532143e-01	1.532143e-01	9.530516e-02	168	3	7.857203e-02	1.793388e-01	1.073237e-01	8.040359e-02	4.687249e-01	8.563699e-02	6.867490e-03	6.479672e-02	2.421867e-01	4.143086e-01	3.966078e-01	1.890836e-01	6.669316e-03	8.298569e-03	2.198760e-03	2.607231e-02	2.154540e-02	8.522872e-03	7.012407e-03	2.270737e-02	2.520363e-02	1.486269e-02	1.864792e-02	1.412970e-02	3.842711e-02	1.006132e-02	1.297532e-02	4.409575e-02	8.398329e-03	1.046763e-02	5.679063e-03	2.671591e-02	9.474508e-03	1.068479e-02	6.887966e-03	1.146948e-02	7.909913e-03	6.907576e-03
423000	-3.189106e+04	1.818082e+01	2.108420e+01	1.268880e-01	3.408999e-01	1.282004e-01	1.268880e-01	1.768628e-01	1.002609e-01	142	5	5.716346e-02	1.651011e-01	1.219728e-01	8.034645e-02	4.831651e-01	9.225105e-02	4.476988e-03	6.435762e-02	2.774699e-01	3.885126e-01	4.115428e-01	1.999445e-01	5.636571e-03	9.354913e-03	9.637227e-04	2.239388e-02	2.191809e-02	8.728413e-03	7.756678e-03	1.462884e-02	1.981425e-02	8.443715e-03	1.664712e-02	1.316358e-02	4.842958e-02	1.050016e-02	1.746472e-02	4.942896e-02	1.039628e-02	1.100034e-02	5.585426e-03	2.140871e-02	9.219368e-03	1.195381e-02	5.975486e-03	1.210096e-02	9.350368e-03	6.900720e-03
424000	-3.190627e+04	1.095455e+01	2.158651e+01	1.172542e-01	3.203646e-01	1.172542e-01	1.639364e-01	1.639364e-01	1.172542e-01	80	3	6.220792e-02	1.628176e-01	1.219728e-01	8.263002e-02	4.831651e-01	8.720659e-02	4.476988e-03	6.435762e-02	2.700057e-01	3.339558e-01	4.588062e-01	2.072380e-01	5.636571e-03	9.354913e-03	9.637227e-04	2.239388e-02	2.191809e-02	8.728413e-03	7.756678e-03	1.462884e-02	1.981425e-02	8.443715e-03	1.664712e-02	1.316358e-02	4.621784e-02	1.050016e-02	1.746472e-02	4.942896e-02	1.039628e-02	1.100034e-02	5.585426e-03	2.251474e-02	1.032508e-02	1.195381e-02	5.975486e-03	1.210096e-02	9.350368e-03	6.900720e-03
425000	-3.188343e+04	6.085907e+00	2.222107e+01	8.298737e-02	3.706836e-01	1.477253e-01	1.477253e-01	1.678910e-01	8.298737e-02	172	4	7.021088e-02	1.644055e-01	1.218745e-01	6.722390e-02	4.894717e-01	8.681349e-02	4.476988e-03	5.810952e-02	2.631539e-01	3.469654e-01	4.559678e-01	1.970668e-01	5.636571e-03	9.354913e-03	9.637227e-04	2.239388e-02	2.007093e-02	8.517861e-03	7.756678e-03	1.462884e-02	1.981425e-02	7.652425e-03	1.664712e-02	1.492877e-02	4.621784e-02	1.050016e-02	1.931189e-02	4.942896e-02	1.039628e-02	1.100034e-02	5.585426e-03	2.251474e-02	1.032508e-02	1.195381e-02	5.975486e-03	1.210096e-02	9.350368e-03	6.900720e-03
426000	-3.188564e+04	2.621435e-01	2.307865e+01	1.068140e-01	3.555116e-01	1.349354e-01	1.349354e-01	1.690299e-01	9.877367e-02	176	5	6.412227e-02	1.667936e-01	1.222101e-01	7.032736e-02	4.737184e-01	1.028283e-01	4.427674e-03	5.810952e-02	2.453082e-01	3.381648e-01	4.634464e-01	1.983888e-01	5.636571e-03	9.354913e-03	9.637227e-04	2.239388e-02	2.007093e-02	8.517861e-03	7.756678e-03	1.462884e-02	1.981425e-02	7.437423e-03	1.664712e-02	1.492877e-02	4.621784e-02	1.099244e-02	1.931189e-02	4.942896e-02	1.039628e-02	1.100034e-02	5.585426e-03	2.251474e-02	1.032508e-02	1.195381e-02	5.483205e-03	1.210096e-02	9.350368e-03	6.900720e-03
427000	-3.191985e+04	1.942471e+01	2.096749e+01	1.137688e-01	3.338305e-01	1.283280e-01	1.283280e-01	1.900617e-01	1.056832e-01	176	5	8.609368e-02	1.692620e-01	1.048426e-01	7.657223e-02	4.741411e-01	8.908846e-02	6.867490e-03	6.157537e-02	2.307344e-01	4.214156e-01	3.625532e-01	2.160312e-01	6.669316e-03	8.298569e-03	9.845945e-04	2.607231e-02	2.154540e-02	8.522872e-03	7.012407e-03	2.270737e-02	2.520363e-02	9.850869e-03	2.090007e-02	1.412970e-02	3.842711e-02	7.951815e-03	1.297532e-02	4.410767e-02	8.398329e-03	8.215489e-03	5.679063e-03	2.671591e-02	9.474508e-03	1.068479e-02	6.887966e-03	1.146948e-02	7.909913e-03	6.907576e-03
428000	-3.190182e+04	-2.506706e+00	2.323391e+01	1.073528e-01	3.853898e-01	1.516832e-01	1.073528e-01	1.516832e-01	9.653829e-02	137	4	6.161108e-02	1.759585e-01	1.248319e-01	6.802200e-02	4.825702e-01	8.700626e-02	4.989227e-03	5.563863e-02	2.453082e-01	4.018011e-01	4.076756e-01	1.905233e-01	5.447250e-03	9.354913e-03	9.637227e-04	2.239388e-02	2.007093e-02	8.517861e-03	7.756678e-03	1.584161e-02	2.115356e-02	7.986964e-03	1.664712e-02	1.236591e-02	4.425856e-02	1.099244e-02	1.931189e-02	4.942896e-02	1.039628e-02	1.100034e-02	5.585426e-03	2.251474e-02	9.608576e-03	1.195381e-02	5.483205e-03	1.076166e-02	1.163679e-02	6.900720e-03
429000	-3.190701e+04	4.176037e+00	2.242372e+01	8.613108e-02	3.420945e-01	1.550614e-01	1.550614e-01	1.755206e-01	8.613108e-02	172	4	6.613479e-02	1.722668e-01	1.102614e-01	8.409127e-02	4.922271e-01	7.501867e-02	4.662039e-03	6.135999e-02	3.161498e-01	3.836021e-01	4.268831e-01	1.895148e-01	5.447250e-03	9.354913e-03	9.637227e-04	2.239388e-02	2.007093e-02	8.517861e-03	7.756678e-03	1.584161e-02	2.115356e-02	7.986964e-03	1.664712e-02	1.236591e-02	4.425856e-02	1.099244e-02	1.931189e-02	4.942896e-02	9.400804e-03	1.100034e-02	5.585426e-03	2.251474e-02	9.608576e-03	1.195381e-02	5.483205e-03	1.138853e-02	1.163679e-02	6.900720e-03
430000	-3.188634e+04	-5.424778e+00	2.341350e+01	8.939356e-02	3.652133e-01	1.519998e-01	1.519998e-01	1.519998e-01	8.939356e-02	168	3	7.671934e-02	1.851915e-01	9.612536e-02	8.204583e-02	4.709156e-01	8.900236e-02	7.535357e-03	6.135999e-02	2.813998e-01	4.220221e-01	4.111714e-01	1.668066e-01	5.447250e-03	9.412017e-03	9.637227e-04	2.239388e-02	2.007093e-02	8.517861e-03	7.756678e-03	1.584161e-02	2.115356e-02	7.986964e-03	1.664712e-02	1.187399e-02	4.425856e-02	1.099244e-02	1.931189e-02	4.942896e-02	9.400804e-03	1.100034e-02	5.585426e-03	2.251474e-02	9.608576e-03	1.225576e-02	5.426101e-03	1.138853e-02	1.163679e-02	6.900720e-03
431000	-3.189649e+04	-6.201927e+00	2.349797e+01	8.234522e-02	3.683115e-01	1.556660e-01	1.556660e-01	1.556660e-01	8.234522e-02	168	3	7.671934e-02	1.851915e-01	9.612536e-02	8.204583e-02	4.709156e-01	8.900236e-02	7.535357e-03	5.609696e-02	2.898610e-01	3.696784e-01	4.283475e-01	2.019741e-01	5.447250e-03	9.412017e-03	9.637227e-04	2.239388e-02	2.007093e-02	8.517861e-03	7.756678e-03	1.584161e-02	2.115356e-02	7.986964e-03	1.664712e-02	1.187399e-02	4.425856e-02	1.099244e-02	1.931189e-02	4.942896e-02	9.400804e-03	1.100034e-02	5.585426e-03	1.892913e-02	9.608576e-03	1.225576e-02	5.426101e-03	1.138853e-02	1.163679e-02	6.900720e-03
432000	-3.190381e+04	1.059336e+01	2.165782e+01	1.066007e-01	3.103332e-01	1.588218e-01	1.588218e-01	1.588218e-01	1.066007e-01	168	3	8.076899e-02	1.753676e-01	1.025047e-01	7.949819e-02	4.831566e-01	7.870388e-02	4.576025e-03	5.609696e-02	2.423317e-01	4.078932e-01	3.496611e-01	2.424456e-01	5.447250e-03	9.412017e-03	9.637227e-04	2.239388e-02	2.007093e-02	8.517861e-03	7.756678e-03	1.584161e-02	2.115356e-02	7.986964e-03	1.664712e-02	1.187399e-02	4.540247e-02	1.099244e-02	1.931189e-02	5.345389e-02	6.981649e-03	1.100034e-02	5.585426e-03	1.892913e-02	9.608576e-03	1.225576e-02	5.426101e-03	9.497615e-03	1.163679e-02	6.900720e-03
433000	-3.187587e+04	-4.608101e+00	2.335053e+01	9.586164e-02	3.465284e-01	1.539161e-01	1.539161e-01	1.539161e-01	9.586164e-02	168	3	8.344288e-02	1.751966e-01	1.119879e-01	8.545804e-02	4.586947e-01	8.521990e-02	5.075154e-03	5.609696e-02	2.319420e-01	4.054727e-01	3.990428e-01	1.954845e-01	5.831449e-03	9.412017e-03	9.637227e-04	2.239388e-02	2.007093e-02	8.517861e-03	7.756678e-03	1.584161e-02	2.115356e-02	7.986964e-03	1.664712e-02	1.187399e-02	4.540247e-02	1.099244e-02	1.931189e-02	5.345389e-02	6.981649e-03	1.100034e-02	5.585426e-03	1.892913e-02	9.608576e-03	1.225576e-02	5.426101e-03	1.167120e-02	1.163679e-02	6.900720e-03
434000	-3.190133e+04	2.258569e+01	2.047055e+01	1.052789e-01	3.464784e-01	1.310638e-01	1.310638e-01	1.808361e-01	1.052789e-01	172	4	7.670455e-02	1.727223e-01	1.169830e-01	7.338106e-02	4.740907e-01	8.611848e-02	4.951716e-03	6.716559e-02	2.671953e-01	3.963184e-01	3.901353e-01	2.135463e-01	7.558330e-03	7.726030e-03	9.282863e-04	2.428525e-02	2.091890e-02	7.740891e-03	7.465595e-03	2.126396e-02	2.328887e-02	8.208295e-03	1.768268e-02	1.151476e-02	3.758307e-02	7.536479e-03	1.153558e-02	4.156851e-02	1.007293e-02	1.048979e-02	6.378729e-03	3.148083e-02	1.105956e-02	1.018804e-02	6.620407e-03	1.152376e-02	8.721059e-03	6.190929e-03
435000	-3.191636e+04	3.416312e+00	2.256208e+01	1.081434e-01	3.410118e-01	1.190526e-01	1.563698e-01	1.563698e-01	1.190526e-01	194	4	8.118795e-02	1.573705e-01	1.171645e-01	7.474263e-02	4.737794e-01	9.575509e-02	7.434413e-03	6.717776e-02	2.653712e-01	4.617904e-01	3.582915e-01	1.799180e-01	5.831449e-03	9.412017e-03	1.907169e-03	2.239388e-02	2.007093e-02	1.133235e-02	7.756678e-03	1.584161e-02	2.115356e-02	7.986964e-03	1.664712e-02	1.187399e-02	4.540247e-02	1.099244e-02	1.953694e-02	5.345389e-02	6.981649e-03	1.137690e-02	5.585426e-03	1.918872e-02	9.608576e-03	1.225576e-02	5.426101e-03	1.167120e-02	1.163679e-02	5.957273e-03
436000	-3.188700e+04	3.239043e+01	1.949365e+01	1.005145e-01	3.320830e-01	1.407993e-01	1.407993e-01	1.852894e-01	1.005145e-01	172	4	7.117957e-02	1.802524e-01	1.123987e-01	7.264935e-02	4.698682e-01	9.365180e-02	4.951716e-03	6.716559e-02	2.687918e-01	4.002356e-01	4.180275e-01	1.817368e-01	7.558330e-03	9.245508e-03	9.282863e-04	2.428525e-02	2.091890e-02	7.740891e-03	7.465595e-03	2.126396e-02	2.328887e-02	7.667979e-03	1.768268e-02	1.151476e-02	3.758307e-02	7.536479e-03	1.216289e-02	4.156851e-02	1.007293e-02	1.048979e-02	6.378729e-03	3.148083e-02	9.860813e-03	1.018804e-02	6.620407e-03	1.152376e-02	8.721059e-03	6.190929e-03
437000	-3.189015e+04	4.171625e+01	1.861418e+01	1.098972e-01	3.133178e-01	1.427462e-01	1.427462e-01	1.813954e-01	1.098972e-01	172	4	6.672687e-02	1.802524e-01	1.123987e-01	7.264935e-02	4.698682e-01	9.810450e-02	4.951716e-03	6.716559e-02	2.706865e-01	3.627204e-01	4.545077e-01	1.827719e-01	7.327813e-03	9.245508e-03	9.282863e-04	2.428525e-02	2.091890e-02	7.740891e-03	7.465595e-03	2.000500e-02	2.328887e-02	6.983725e-03	1.768268e-02	1.151476e-02	3.758307e-02	8.236370e-03	1.216289e-02	4.156851e-02	1.007293e-02	1.048979e-02	4.648756e-03	3.148083e-02	9.160922e-03	1.018804e-02	6.620407e-03	1.377682e-02	8.721059e-03	6.190929e-03
438000	-3.190473e+04	4.466536e+01	1.848903e+01	9.410489e-02	3.413018e-01	1.583645e-01	1.583645e-01	1.719751e-01	7.588919e-02	176	5	7.171264e-02	1.731177e-01	1.198797e-01	7.307893e-02	4.577343e-01	1.044766e-01	4.951716e-03	6.716559e-02	2.792802e-01	4.100954e-01	4.466379e-01	1.432667e-01	7.327813e-03	9.245508e-03	9.282863e-04	2.428525e-02	2.091890e-02	7.740891e-03	7.465595e-03	2.000500e-02	2.328887e-02	6.983725e-03	2.129651e-02	1.151476e-02	3.758307e-02	8.236370e-03	1.216289e-02	4.156851e-02	1.007293e-02	1.048979e-02	4.648756e-03	3.148083e-02	9.160922e-03	1.018804e-02	6.620407e-03	1.377682e-02	8.721059e-03	6.190929e-03
439000	-3.189805e+04	3.517908e+01	1.923939e+01	1.061581e-01	3.292956e-01	1.339439e-01	1.622222e-01	1.622222e-01	1.061581e-01	192	4	7.171264e-02	1.702650e-01	1.227325e-01	7.673487e-02	4.540784e-01	1.044766e-01	4.951716e-03	6.716559e-02	2.792802e-01	4.298227e-01	4.287560e-01	1.414214e-01	7.327813e-03	9.245508e-03	9.282863e-04	2.428525e-02	2.091890e-02	7.740891e-03	7.465595e-03	2.000500e-02	1.937273e-02	6.983725e-03	1.987941e-02	1.100956e-02	3.758307e-02	8.236370e-03	1.607903e-02	4.156851e-02	1.007293e-02	1.048979e-02	4.648756e-03	3.148083e-02	9.160922e-03	1.069324e-02	6.620407e-03	1.377682e-02	8.721059e-03	6.190929e-03
440000	-3.191253e+04	3.547651e+01	1.920234e+01	1.030669e-01	3.216439e-01	1.359002e-01	1.681610e-01	1.681610e-01	1.030669e-01	192	4	7.496305e-02	1.783899e-01	1.275719e-01	7.273739e-02	4.519141e-01	9.442368e-02	5.951762e-03	6.716559e-02	2.989663e-01	4.146165e-01	4.272239e-01	1.581595e-01	9.037557e-03	1.066337e-02	9.650402e-05	2.705959e-02	2.184408e-02	9.632557e-03	6.218315e-03	1.693560e-02	2.071898e-02	6.244767e-03	1.901835e-02	1.169939e-02	3.718760e-02	8.429114e-03	1.373758e-02	3.921500e-02	9.751407e-03	1.068964e-02	3.936134e-03	2.975613e-02	8.636259e-03	1.043800e-02	7.020481e-03	1.393399e-02	8.521461e-03	5.615773e-03
441000	-3.189315e+04	2.507140e+01	2.021421e+01	9.986505e-02	3.323057e-01	1.391651e-01	1.391651e-01	1.896341e-01	9.986505e-02	172	4	7.354216e-02	1.890175e-01	1.127849e-01	7.252817e-02	4.516758e-01	1.004515e-01	5.951762e-03	6.716559e-02	2.759040e-01	3.429225e-01	5.055464e-01	1.515311e-01	8.257670e-03	8.903495e-03	4.403707e-04	3.129757e-02	2.184408e-02	9.632557e-03	6.218315e-03	1.693560e-02	2.071898e-02	6.244767e-03	1.901835e-02	1.169939e-02	3.718760e-02	8.317704e-03	1.384900e-02	3.932383e-02	9.751407e-03	1.068964e-02	3.936134e-03	2.975613e-02	8.636259e-03	1.043800e-02	7.020481e-03	1.393399e-02	8.521461e-03	5.615773e-03
442000	-3.190168e+04	2.643448e+01	2.006975e+01	8.801403e-02	3.393159e-01	1.476870e-01	1.476870e-01	1.892821e-01	8.801403e-02	172	4	9.028544e-02	1.717889e-01	1.123665e-01	7.580955e-02	4.584654e-01	9.128424e-02	5.951762e-03	6.716559e-02	2.712858e-01	3.966190e-01	3.863805e-01	2.170005e-01	8.257670e-03	8.903495e-03	4.403707e-04	3.129757e-02	2.184408e-02	9.632557e-03	6.218315e-03	1.693560e-02	2.071898e-02	6.244767e-03	1.901835e-02	1.169939e-02	3.718760e-02	8.317704e-03	1.384900e-02	3.932383e-02	7.617215e-03	1.068964e-02	3.936134e-03	3.027961e-02	8.636259e-03	1.043800e-02	7.020481e-03	1.393399e-02	8.521461e-03	5.615773e-03
443000	-3.188630e+04	3.034605e+01	1.984702e+01	1.332238e-01	3.159479e-01	1.332238e-01	1.447072e-01	1.714131e-01	1.014843e-01	88	5	7.470778e-02	1.848190e-01	1.161991e-01	6.997221e-02	4.617166e-01	9.258522e-02	5.951762e-03	6.629737e-02	2.712858e-01	4.149201e-01	4.274715e-01	1.576084e-01	8.257670e-03	8.903495e-03	5.512307e-04	3.129757e-02	2.184408e-02	9.632557e-03	7.505222e-03	1.693560e-02	2.071898e-02	6.244767e-03	1.901835e-02	9.680547e-03	3.718760e-02	8.317704e-03	1.384900e-02	3.932383e-02	7.617215e-03	1.068964e-02	3.936134e-03	3.027961e-02	8.636259e-03	1.043800e-02	5.733573e-03	1.393399e-02	8.521461e-03	5.615773e-03
444000	-3.191060e+04	2.762914e+01	2.012195e+01	1.243704e-01	3.180770e-01	1.243704e-01	1.245854e-01	1.827377e-01	1.258591e-01	88	5	8.709551e-02	1.786600e-01	1.107898e-01	7.338585e-02	4.559497e-01	9.411912e-02	5.691222e-03	6.629737e-02	2.344547e-01	4.223932e-01	4.244954e-01	1.531114e-01	8.257670e-03	8.903495e-03	5.512307e-04	3.129757e-02	2.184408e-02	9.632557e-03	7.505222e-03	1.693560e-02	2.071898e-02	6.244767e-03	1.686062e-02	9.680547e-03	3.718760e-02	8.317704e-03	1.384900e-02	3.932383e-02	7.617215e-03	1.472543e-02	3.936134e-03	3.027961e-02	8.636259e-03	1.043800e-02	5.733573e-03	1.393399e-02	8.521461e-03	5.615773e-03
445000	-3.190660e+04	2.884874e+01	1.974066e+01	1.165374e-01	3.152928e-01	1.165374e-01	1.675475e-01	1.675475e-01	1.165374e-01	80	3	7.820935e-02	1.725987e-01	1.196985e-01	7.010980e-02	4.649726e-01	9.441110e-02	5.691222e-03	6.629737e-02	2.657270e-01	3.977915e-01	4.554006e-01	1.468079e-01	8.257670e-03	8.903495e-03	5.512307e-04	3.129757e-02	2.359196e-02	9.632557e-03	7.505222e-03	1.693560e-02	2.064592e-02	6.244767e-03	1.686062e-02	9.680547e-03	3.718760e-02	8.317704e-03	1.384900e-02	3.932383e-02	7.617215e-03	1.544092e-02	3.936134e-03	3.027961e-02	8.636259e-03	1.043800e-02	5.733573e-03	1.393399e-02	7.805972e-03	5.615773e-03
446000	-3.191936e+04	3.328718e+01	1.942076e+01	9.243083e-02	3.154769e-01	1.468042e-01	1.764286e-01	1.764286e-01	9.243083e-02	192	4	8.314532e-02	1.738404e-01	1.246678e-01	7.666052e-02	4.533419e-01	8.834413e-02	5.691222e-03	6.629737e-02	2.657270e-01	4.250372e-01	3.790409e-01	1.959219e-01	8.257670e-03	8.903495e-03	5.512307e-04	3.129757e-02	2.359196e-02	9.632557e-03	7.505222e-03	1.693560e-02	2.064592e-02	6.244767e-03	1.686062e-02	9.680547e-03	3.718760e-02	8.317704e-03	1.355326e-02	3.932383e-02	7.617215e-03	1.544092e-02	3.936134e-03	3.177691e-02	8.636259e-03	1.043800e-02	5.733573e-03	1.393399e-02	7.805972e-03	5.615773e-03
447000	-3.189771e+04	3.644057e+01	1.911350e+01	1.064806e-01	3.346578e-01	1.375727e-01	1.375727e-01	1.772357e-01	1.064806e-01	172	4	7.438972e-02	1.885965e-01	1.042246e-01	7.878768e-02	4.589375e-01	9.506404e-02	5.691222e-03	6.629737e-02	2.367806e-01	4.309049e-01	4.228680e-01	1.462272e-01	8.257670e-03	8.903495e-03	5.512307e-04	3.129757e-02	2.359196e-02	9.632557e-03	7.505222e-03	1.693560e-02	2.064592e-02	6.244767e-03	1.686062e-02	9.680547e-03	3.718760e-02	8.317704e-03	1.355326e-02	3.932383e-02	6.675314e-03	1.544092e-02	3.936134e-03	3.177691e-02	8.636259e-03	1.043800e-02	5.733573e-03	1.393399e-02	6.860149e-03	5.615773e-03
448000	-3.190816e+04	3.317408e+01	1.959199e+01	1.044246e-01	3.466186e-01	1.293194e-01	1.589768e-01	1.589768e-01	1.016839e-01	196	5	7.745035e-02	1.592627e-01	1.079051e-01	7.940662e-02	4.744864e-01	1.014888e-01	5.691222e-03	5.706752e-02	2.596854e-01	3.329136e-01	4.647775e-01	2.023089e-01	8.257670e-03	8.903495e-03	5.512307e-04	3.129757e-02	2.359196e-02	9.632557e-03	7.505222e-03	1.693560e-02	2.064592e-02	6.244767e-03	1.686062e-02	9.680547e-03	3.718760e-02	8.317704e-03	1.355326e-02	3.932383e-02	6.675314e-03	1.544092e-02	3.936134e-03	3.177691e-02	8.636259e-03	1.043800e-02	5.732551e-03	1.393399e-02	6.860149e-03	5.615773e-03
449000	-3.190928e+04	3.822410e+01	1.884674e+01	9.663626e-02	3.360830e-01	1.568815e-01	1.568815e-01	1.568815e-01	9.663626e-02	168	3	7.745035e-02	1.592627e-01	1.079051e-01	7.940662e-02	4.744864e-01	1.014888e-01	4.508704e-03	5.706752e-02	2.558981e-01	3.793778e-01	4.759431e-01	1.446791e-01	9.492597e-03	8.903495e-03	5.512307e-04	3.129757e-02	2.359196e-02	9.632557e-03	7.505222e-03	1.693560e-02	2.064592e-02	6.244767e-03	1.686062e-02	9.680547e-03	3.718760e-02	8.317704e-03	1.355326e-02	3.932383e-02	6.675314e-03	1.544092e-02	3.936134e-03	3.427147e-02	8.636259e-03	1.043800e-02	5.822042e-03	1.393399e-02	6.860149e-03	5.615773e-03
450000	-3.189574e+04	1.486851e+01	2.128549e+01	9.074175e-02	3.559960e-01	1.400575e-01	1.612315e-01	1.612315e-01	9.074175e-02	192	4	7.634530e-02	1.788964e-01	1.276786e-01	7.563216e-02	4.441947e-01	9.725278e-02	7.794182e-03	6.148570e-02	2.519766e-01	4.192208e-01	4.151042e-01	1.656750e-01	4.443516e-03	9.787917e-03	9.655513e-05	2.186797e-02	1.593951e-02	1.154543e-02	5.133965e-03	1.826300e-02	2.256407e-02	6.766989e-03	1.500072e-02	1.247754e-02	4.657332e-02	1.178960e-02	1.501944e-02	5.280424e-02	8.579790e-03	9.891686e-03	6.082376e-03	1.778612e-02	8.168534e-03	1.492782e-02	5.037362e-03	1.380814e-02	1.205733e-02	4.671969e-03
451000	-3.191908e+04	2.717719e+01	2.003400e+01	1.001229e-01	3.230670e-01	1.388488e-01	1.689191e-01	1.689191e-01	1.001229e-01	192	4	8.009279e-02	1.696962e-01	1.050661e-01	7.685293e-02	4.632251e-01	1.050669e-01	5.552335e-03	6.231054e-02	2.442629e-01	3.769111e-01	3.990115e-01	2.240773e-01	9.492597e-03	8.903495e-03	5.512307e-04	3.129757e-02	2.359196e-02	9.876453e-03	6.492793e-03	1.693560e-02	1.827458e-02	6.244767e-03	1.686062e-02	1.389037e-02	3.718760e-02	8.317704e-03	1.592460e-02	3.932383e-02	6.675314e-03	1.544092e-02	5.715913e-03	3.427147e-02	8.155563e-03	1.043800e-02	5.822042e-03	1.115926e-02	6.860149e-03	5.615773e-03
452000	-3.191394e+04	2.634269e+01	2.009392e+01	8.680390e-02	3.336919e-01	1.361010e-01	1.782996e-01	1.782996e-01	8.680390e-02	192	4	7.456956e-02	1.715041e-01	1.110324e-01	8.252949e-02	4.627965e-01	9.756792e-02	5.552335e-03	6.231054e-02	2.938049e-01	3.877836e-01	4.553212e-01	1.568952e-01	8.886958e-03	1.179686e-02	5.977459e-04	3.099965e-02	2.119750e-02	9.202028e-03	6.561455e-03	1.528803e-02	2.019454e-02	5.816141e-03	1.718904e-02	1.252043e-02	3.871771e-02	8.147877e-03	1.889660e-02	3.888036e-02	6.963504e-03	1.503980e-02	5.339305e-03	3.352473e-02	7.822408e-03	1.071969e-02	6.326256e-03	1.042920e-02	7.456146e-03	5.426608e-03
453000	-3.190605e+04	3.106200e+01	1.966348e+01	1.323245e-01	3.517492e-01	1.323245e-01	1.323245e-01	1.684886e-01	8.278881e-02	61	4	7.192678e-02	1.655199e-01	1.183349e-01	7.570460e-02	4.716191e-01	9.689466e-02	5.812182e-03	6.168729e-02	2.540004e-01	3.990035e-01	4.270107e-01	1.739858e-01	5.260063e-03	9.992542e-03	1.447438e-04	2.297719e-02	1.855021e-02	1.014480e-02	6.712826e-03	1.832118e-02	2.281683e-02	7.584489e-03	1.484061e-02	1.236376e-02	4.410509e-02	1.198052e-02	1.526233e-02	5.362351e-02	8.756776e-03	9.796658e-03	7.683257e-03	1.991702e-02	7.609325e-03	1.442641e-02	5.859598e-03	1.582257e-02	1.170774e-02	4.652104e-03
454000	-3.190436e+04	2.932698e+01	1.980786e+01	1.066934e-01	3.265057e-01	1.385974e-01	1.385974e-01	1.829128e-01	1.066934e-01	172	4	7.192678e-02	1.722070e-01	1.116478e-01	7.570460e-02	4.716191e-01	9.689466e-02	5.812182e-03	6.168729e-02	2.446534e-01	4.129103e-01	4.002540e-01	1.868357e-01	6.751598e-03	8.784029e-03	1.447438e-04	2.259889e-02	1.975872e-02	1.014480e-02	6.712826e-03	1.832118e-02	2.267780e-02	7.584489e-03	1.484061e-02	1.130879e-02	4.410509e-02	1.015156e-02	1.526233e-02	5.362351e-02	8.756776e-03	8.305123e-03	7.683257e-03	1.991702e-02	7.609325e-03	1.442641e-02	5.859598e-03	1.582257e-02	1.170774e-02	4.652104e-03
455000	-3.189842e+04	1.719015e+01	2.104549e+01	1.021819e-01	3.497649e-01	1.375986e-01	1.375986e-01	1.706741e-01	1.021819e-01	172	4	7.192678e-02	1.722070e-01	1.179420e-01	6.941043e-02	4.716191e-01	9.689466e-02	4.799493e-03	6.168729e-02	2.309822e-01	4.092165e-01	3.803148e-01	2.104687e-01	6.751598e-03	8.784029e-03	1.447438e-04	2.259889e-02	1.975872e-02	1.173369e-02	6.204040e-03	1.832118e-02	2.267780e-02	7.584489e-03	1.484061e-02	1.130879e-02	4.410509e-02	8.562663e-03	1.526233e-02	5.362351e-02	8.756776e-03	8.305123e-03	7.683257e-03	1.991702e-02	7.609325e-03	1.442641e-02	5.859598e-03	1.582257e-02	1.221653e-02	4.652104e-03
456000	-3.189971e+04	1.185612e+01	2.162008e+01	1.185112e-01	3.718544e-01	1.185112e-01	1.512313e-01	1.512313e-01	8.866066e-02	83	4	7.886138e-02	1.772981e-01	1.036075e-01	6.433485e-02	4.782764e-01	9.762177e-02	5.209379e-03	6.622062e-02	2.806017e-01	3.783499e-01	4.428242e-01	1.788260e-01	6.751598e-03	8.784029e-03	4.331086e-03	2.259889e-02	1.975872e-02	1.173369e-02	6.204040e-03	1.832118e-02	2.267780e-02	6.928298e-03	1.484061e-02	1.130879e-02	4.410509e-02	8.562663e-03	1.526233e-02	4.943716e-02	8.756776e-03	8.305123e-03	7.683257e-03	1.991702e-02	7.609325e-03	1.442641e-02	5.859598e-03	1.503810e-02	1.221653e-02	4.652104e-03
457000	-3.191897e+04	2.162607e+01	2.048169e+01	9.109423e-02	3.226592e-01	1.650508e-01	1.650508e-01	1.650508e-01	9.109423e-02	168	3	8.738424e-02	1.784399e-01	9.801495e-02	7.549729e-02	4.560116e-01	1.046520e-01	6.641117e-03	5.893535e-02	2.541569e-01	4.520883e-01	4.023998e-01	1.455120e-01	9.249478e-03	9.677608e-03	1.589832e-04	2.850724e-02	2.017236e-02	1.053190e-02	7.636342e-03	1.703233e-02	1.716532e-02	6.424360e-03	1.668458e-02	1.155819e-02	4.134004e-02	8.093734e-03	1.854179e-02	3.611143e-02	8.233198e-03	1.554856e-02	5.978640e-03	2.356652e-02	7.279247e-03	1.169398e-02	5.931357e-03	9.144924e-03	8.674429e-03	5.098736e-03
458000	-3.190528e+04	1.009468e+01	2.179205e+01	9.054238e-02	3.666674e-01	1.540353e-01	1.441773e-01	1.540353e-01	9.054238e-02	187	4	6.271073e-02	1.747340e-01	1.020541e-01	7.420040e-02	4.949733e-01	9.132744e-02	6.254161e-03	6.622062e-02	2.567471e-01	4.280483e-01	3.822141e-01	1.897376e-01	6.751598e-03	8.784029e-03	2.107190e-03	2.498323e-02	1.975872e-02	1.173369e-02	6.204040e-03	1.832118e-02	2.267780e-02	6.928298e-03	1.484061e-02	1.130879e-02	4.410509e-02	8.562663e-03	1.526233e-02	4.943716e-02	8.756776e-03	4.721965e-03	7.683257e-03	1.991702e-02	7.609325e-03	1.442641e-02	5.859598e-03	1.503810e-02	1.221653e-02	4.652104e-03
459000	-3.187743e+04	1.054174e+01	2.176635e+01	9.251748e-02	3.583687e-01	1.308955e-01	1.628505e-01	1.628505e-01	9.251748e-02	192	4	6.615405e-02	1.684308e-01	1.100632e-01	6.941357e-02	4.831533e-01	1.027850e-01	4.161228e-03	5.510027e-02	2.317766e-01	3.420353e-01	4.433188e-01	2.146459e-01	6.751598e-03	8.784029e-03	1.003683e-03	2.498323e-02	1.975872e-02	1.173369e-02	6.204040e-03	1.832118e-02	2.097357e-02	6.928298e-03	1.484061e-02	1.130879e-02	4.410509e-02	8.562663e-03	1.526233e-02	4.943716e-02	8.756776e-03	4.721965e-03	7.683257e-03	1.991702e-02	7.609325e-03	1.442641e-02	5.859598e-03	1.503810e-02	1.221653e-02	4.652104e-03
460000	-3.188723e+04	1.712362e+01	2.105388e+01	9.225554e-02	3.665037e-01	1.278264e-01	1.605795e-01	1.605795e-01	9.225554e-02	192	4	7.553608e-02	1.679846e-01	1.100632e-01	7.601860e-02	4.744482e-01	9.594925e-02	4.161228e-03	5.510027e-02	2.530640e-01	3.608202e-01	4.198409e-01	2.193388e-01	6.751598e-03	8.784029e-03	1.003683e-03	2.498323e-02	1.975872e-02	1.173369e-02	6.204040e-03	1.832118e-02	2.097357e-02	6.928298e-03	1.484061e-02	1.130879e-02	4.410509e-02	8.562663e-03	1.526233e-02	4.943716e-02	8.756776e-03	4.721965e-03	7.683257e-03	1.991702e-02	7.609325e-03	1.309346e-02	5.859598e-03	1.503810e-02	1.221653e-02	4.652104e-03
461000	-3.188873e+04	5.125768e+00	2.237264e+01	9.701735e-02	3.508589e-01	1.276052e-01	1.637506e-01	1.637506e-01	9.701735e-02	192	4	7.058177e-02	1.579864e-01	1.152592e-01	7.277368e-02	4.845939e-01	9.880518e-02	7.219551e-03	5.510027e-02	2.188528e-01	3.831660e-01	3.705900e-01	2.462440e-01	6.751598e-03	9.222041e-03	1.003683e-03	2.498323e-02	1.975872e-02	1.173369e-02	6.204040e-03	1.832118e-02	2.097357e-02	6.928298e-03	1.484061e-02	1.130879e-02	4.410509e-02	8.562663e-03	1.526233e-02	4.943716e-02	8.756776e-03	4.721965e-03	7.683257e-03	1.991702e-02	7.609325e-03	1.309346e-02	5.859598e-03	9.417408e-03	1.221653e-02	4.652104e-03
462000	-3.190214e+04	2.364018e+01	2.038476e+01	1.110236e-01	3.171765e-01	1.420874e-01	1.420874e-01	1.766015e-01	1.110236e-01	172	4	7.402056e-02	1.767492e-01	1.148855e-01	7.221094e-02	4.642886e-01	9.784520e-02	5.785596e-03	5.532667e-02	2.462613e-01	3.881948e-01	3.667821e-01	2.450231e-01	8.829683e-03	9.677608e-03	1.817004e-03	2.850724e-02	2.017236e-02	1.169934e-02	7.636342e-03	1.983368e-02	1.716532e-02	6.424360e-03	1.951475e-02	1.240354e-02	4.134004e-02	8.093734e-03	1.852715e-02	4.396135e-02	8.233198e-03	1.554856e-02	5.978640e-03	2.516676e-02	7.493554e-03	1.169398e-02	5.717050e-03	1.093033e-02	8.674429e-03	5.098736e-03
463000	-3.192096e+04	3.670132e+01	1.921157e+01	1.000678e-01	3.181896e-01	1.424260e-01	1.551667e-01	1.840820e-01	1.000678e-01	197	5	7.402056e-02	1.767492e-01	1.148855e-01	7.221094e-02	4.642886e-01	9.784520e-02	5.785596e-03	5.532667e-02	2.314828e-01	3.258494e-01	4.079895e-01	2.661611e-01	8.829683e-03	9.677608e-03	1.817004e-03	2.850724e-02	2.017236e-02	1.199952e-02	7.636342e-03	1.983368e-02	1.716532e-02	6.650282e-03	1.951475e-02	1.240354e-02	4.050729e-02	8.093734e-03	1.852715e-02	4.479410e-02	8.233198e-03	1.554856e-02	5.978640e-03	2.516676e-02	7.493554e-03	1.116788e-02	5.717050e-03	1.093033e-02	8.674429e-03	5.098736e-03
464000	-3.188706e+04	1.033258e+01	2.164160e+01	8.243230e-02	3.653000e-01	1.566118e-01	1.566118e-01	1.566118e-01	8.243230e-02	168	3	7.370093e-02	1.570209e-01	9.673047e-02	7.346543e-02	5.061726e-01	9.290967e-02	6.159708e-03	5.827122e-02	2.708910e-01	3.745357e-01	4.726709e-01	1.527934e-01	6.403906e-03	9.222041e-03	1.003683e-03	2.498323e-02	1.975872e-02	1.050715e-02	6.204040e-03	1.652672e-02	2.097357e-02	6.734879e-03	1.484061e-02	1.130879e-02	4.410509e-02	8.562663e-03	1.648887e-02	4.943716e-02	9.272474e-03	4.721965e-03	7.683257e-03	1.991702e-02	7.231303e-03	1.457464e-02	5.859598e-03	1.137692e-02	1.259455e-02	4.999796e-03
465000	-3.190389e+04	1.658913e+01	2.110703e+01	9.585745e-02	3.433378e-01	1.445903e-01	1.601785e-01	1.601785e-01	9.585745e-02	192	4	7.402056e-02	1.767492e-01	1.148855e-01	7.221094e-02	4.642886e-01	9.784520e-02	4.401301e-03	5.861373e-02	2.631608e-01	4.129867e-01	4.232827e-01	1.637306e-01	9.326082e-03	6.687725e-03	1.657710e-03	2.732535e-02	2.123237e-02	1.468011e-02	8.850588e-03	2.015111e-02	1.953077e-02	6.028356e-03	1.855228e-02	1.001321e-02	4.057643e-02	9.084060e-03	1.725580e-02	4.727903e-02	9.006285e-03	1.520203e-02	7.780306e-03	2.619725e-02	8.294057e-03	1.117926e-02	5.233809e-03	1.157701e-02	8.858138e-03	4.965164e-03
466000	-3.191164e+04	3.029023e+01	1.970885e+01	8.826020e-02	3.310229e-01	1.379266e-01	1.772650e-01	1.772650e-01	8.826020e-02	192	4	7.376408e-02	1.662072e-01	1.142026e-01	7.714900e-02	4.753805e-01	9.329660e-02	4.401301e-03	5.861373e-02	2.717319e-01	3.820146e-01	3.999886e-01	2.179968e-01	9.196233e-03	7.828664e-03	1.915513e-03	2.746912e-02	2.146631e-02	1.413635e-02	7.312187e-03	2.006357e-02	2.173335e-02	5.674795e-03	2.034213e-02	1.106654e-02	4.278695e-02	1.036288e-02	1.636311e-02	4.771925e-02	8.784378e-03	1.412389e-02	7.752340e-03	2.606079e-02	7.121775e-03	1.518737e-02	5.550472e-03	1.086112e-02	8.999856e-03	6.803529e-03
467000	-3.191508e+04	3.066706e+01	1.967517e+01	9.684412e-02	3.472389e-01	1.308976e-01	1.640877e-01	1.640877e-01	9.684412e-02	192	4	7.050936e-02	1.787146e-01	1.049499e-01	7.714900e-02	4.726438e-01	9.603333e-02	4.401301e-03	5.861373e-02	2.709816e-01	3.638566e-01	4.743036e-01	1.618398e-01	8.325231e-03	7.828664e-03	1.915513e-03	2.746912e-02	2.146631e-02	1.413635e-02	7.312187e-03	2.006357e-02	2.173335e-02	5.674795e-03	2.034213e-02	1.106654e-02	4.278695e-02	1.036288e-02	1.636311e-02	4.771925e-02	8.784378e-03	1.412389e-02	7.752340e-03	2.606079e-02	7.121775e-03	1.518737e-02	5.550472e-03	1.086112e-02	8.999856e-03	6.803529e-03
468000	-3.189084e+04	1.756190e+01	2.096765e+01	9.433461e-02	3.565348e-01	1.420349e-01	1.420349e-01	1.707262e-01	9.433461e-02	172	4	7.037354e-02	1.843886e-01	1.327895e-01	8.273491e-02	4.347757e-01	9.493771e-02	7.586846e-03	7.312810e-02	3.269925e-01	4.553729e-01	4.433314e-01	1.012957e-01	6.403906e-03	9.222041e-03	1.003683e-03	2.498323e-02	1.975872e-02	9.582402e-03	6.204040e-03	1.652672e-02	2.097357e-02	6.734879e-03	1.289576e-02	1.130879e-02	4.410509e-02	8.562663e-03	1.648887e-02	4.943716e-02	9.272474e-03	4.721965e-03	7.683257e-03	2.050344e-02	7.231303e-03	1.457464e-02	5.859598e-03	1.137692e-02	1.081672e-02	4.999796e-03
469000	-3.190850e+04	1.914784e+01	2.080364e+01	1.028352e-01	3.636591e-01	1.293248e-01	1.293248e-01	1.720208e-01	1.028352e-01	172	4	6.722859e-02	1.813808e-01	1.286224e-01	8.446014e-02	4.397543e-01	9.855380e-02	8.548837e-03	7.312810e-02	3.125770e-01	3.071214e-01	5.213137e-01	1.715649e-01	6.403906e-03	9.222041e-03	1.003683e-03	2.498323e-02	1.975872e-02	9.582402e-03	7.229505e-03	1.652672e-02	2.097357e-02	6.734879e-03	1.289576e-02	1.130879e-02	4.410509e-02	8.335737e-03	1.648887e-02	4.943716e-02	9.272474e-03	4.721965e-03	6.929188e-03	2.050344e-02	7.231303e-03	1.457464e-02	5.859598e-03	1.137692e-02	9.791254e-03	4.999796e-03
470000	-3.192305e+04	3.462185e+01	1.929296e+01	1.120847e-01	3.283081e-01	1.120847e-01	1.539988e-01	1.814391e-01	1.120847e-01	84	4	6.645118e-02	1.636412e-01	9.520957e-02	8.054134e-02	4.940766e-01	1.000801e-01	4.364389e-03	5.805593e-02	2.232689e-01	3.552277e-01	3.813567e-01	2.634156e-01	7.649849e-03	7.569597e-03	8.791018e-04	2.840420e-02	2.208347e-02	1.405078e-02	7.208768e-03	2.085385e-02	1.917816e-02	7.149437e-03	1.683776e-02	1.259228e-02	3.851031e-02	1.236097e-02	1.526009e-02	4.834948e-02	1.104390e-02	1.338152e-02	7.630467e-03	2.551918e-02	8.283649e-03	1.542695e-02	5.155494e-03	1.139483e-02	1.000412e-02	4.475434e-03
471000	-3.190000e+04	1.558584e+01	2.119251e+01	8.516914e-02	3.508819e-01	1.269095e-01	1.759352e-01	1.759352e-01	8.516914e-02	192	4	7.257756e-02	1.633841e-01	1.139868e-01	8.488394e-02	4.680775e-01	9.709016e-02	8.739075e-03	7.140484e-02	3.077964e-01	4.399911e-01	4.156171e-01	1.443918e-01	6.840760e-03	9.222041e-03	1.003683e-03	2.498323e-02	1.975872e-02	9.582402e-03	7.229505e-03	1.608987e-02	2.097357e-02	6.734879e-03	1.289576e-02	1.130879e-02	4.410509e-02	8.335737e-03	1.648887e-02	4.943716e-02	9.272474e-03	4.721965e-03	6.929188e-03	1.963557e-02	7.231303e-03	1.457464e-02	5.859598e-03	1.137692e-02	9.791254e-03	4.999796e-03
472000	-3.190389e+04	2.548325e+01	2.008857e+01	9.932276e-02	3.309445e-01	1.568033e-01	1.568033e-01	1.568033e-01	9.932276e-02	168	3	6.625159e-02	1.562298e-01	1.175356e-01	6.872056e-02	4.967899e-01	9.447250e-02	4.364389e-03	5.840102e-02	2.609055e-01	3.550270e-01	4.171257e-01	2.278473e-01	7.649849e-03	1.043127e-02	7.380662e-04	2.840420e-02	2.208347e-02	1.405078e-02	7.208768e-03	1.914558e-02	1.917816e-02	7.149437e-03	1.854603e-02	1.259228e-02	3.851031e-02	8.024787e-03	1.526009e-02	4.849051e-02	9.144046e-03	1.338152e-02	7.630467e-03	2.551918e-02	8.283649e-03	1.390674e-02	5.155494e-03	1.139483e-02	1.000412e-02	4.403556e-03
473000	-3.189690e+04	1.953283e+01	2.083677e+01	1.179689e-01	3.402173e-01	1.179689e-01	1.636044e-01	1.636044e-01	9.663614e-02	83	4	6.334437e-02	1.583995e-01	1.071638e-01	7.982988e-02	4.967899e-01	9.447250e-02	4.364389e-03	5.841141e-02	2.230478e-01	3.590584e-01	4.346980e-01	2.062437e-01	7.649849e-03	1.043127e-02	7.380662e-04	2.840420e-02	2.208347e-02	1.285323e-02	7.208768e-03	1.914558e-02	1.606428e-02	7.149437e-03	1.854603e-02	1.259228e-02	3.851031e-02	8.024787e-03	1.526009e-02	4.849051e-02	9.144046e-03	1.338152e-02	7.630467e-03	2.551918e-02	8.283649e-03	1.390674e-02	5.155494e-03	1.139483e-02	1.000412e-02	4.403556e-03
474000	-3.191938e+04	1.466509e+01	2.134479e+01	1.288479e-01	3.402173e-01	1.288479e-01	1.288479e-01	1.766029e-01	9.663614e-02	61	4	7.607152e-02	1.583995e-01	9.455818e-02	7.970837e-02	4.967899e-01	9.447250e-02	3.448829e-03	5.841141e-02	2.230478e-01	3.773000e-01	4.348544e-01	1.878456e-01	7.649849e-03	1.043127e-02	7.380662e-04	2.409257e-02	2.208347e-02	1.285323e-02	7.208768e-03	1.914558e-02	1.606428e-02	7.149437e-03	1.854603e-02	1.259228e-02	4.282194e-02	8.024787e-03	1.526009e-02	4.849051e-02	9.144046e-03	1.338152e-02	7.630467e-03	2.329708e-02	8.283649e-03	1.390674e-02	5.155494e-03	1.139483e-02	1.000412e-02	4.403556e-03
475000	-3.191220e+04	1.582770e+01	2.119479e+01	1.022026e-01	3.377035e-01	1.483805e-01	1.483805e-01	1.611302e-01	1.022026e-01	172	4	6.544979e-02	1.840705e-01	1.024568e-01	8.702080e-02	4.749327e-01	8.606945e-02	3.448829e-03	5.841141e-02	2.412403e-01	4.079941e-01	4.612692e-01	1.307368e-01	7.649849e-03	1.043127e-02	7.380662e-04	2.409257e-02	2.208347e-02	1.285323e-02	7.208768e-03	1.914558e-02	1.707902e-02	7.149437e-03	1.854603e-02	1.259228e-02	4.282194e-02	8.024787e-03	1.526009e-02	4.849051e-02	9.144046e-03	1.338152e-02	7.630467e-03	2.329708e-02	8.283649e-03	1.390674e-02	5.155494e-03	1.022242e-02	1.000412e-02	4.403556e-03
476000	-3.191291e+04	1.453588e+01	2.135038e+01	1.257000e-01	3.522553e-01	1.257000e-01	1.257000e-01	1.729642e-01	9.768061e-02	61	4	8.158194e-02	1.855166e-01	1.200758e-01	7.077812e-02	4.493812e-01	9.266630e-02	5.100637e-03	5.841141e-02	2.353212e-01	4.613748e-01	3.593872e-01	1.792380e-01	7.649849e-03	1.043127e-02	7.380662e-04	2.409257e-02	2.354150e-02	1.285323e-02	8.316510e-03	1.914558e-02	1.724678e-02	7.149437e-03	1.854603e-02	1.259228e-02	4.282194e-02	8.024787e-03	1.526009e-02	4.849051e-02	9.144046e-03	1.338152e-02	7.630467e-03	2.329708e-02	8.283649e-03	1.390674e-02	5.155494e-03	8.439317e-03	1.000412e-02	4.403556e-03
477000	-3.189943e+04	2.446414e+01	2.027339e+01	9.725038e-02	3.499730e-01	1.411602e-01	1.411602e-01	1.732058e-01	9.725038e-02	172	4	7.283746e-02	1.883902e-01	1.165931e-01	7.424775e-02	4.537453e-01	9.418616e-02	5.265043e-03	6.455615e-02	2.842780e-01	3.296183e-01	5.150143e-01	1.553674e-01	7.649849e-03	1.043127e-02	7.380662e-04	2.409257e-02	2.354150e-02	1.285323e-02	8.316510e-03	1.914558e-02	1.793476e-02	7.149437e-03	1.854603e-02	1.259228e-02	4.282194e-02	8.024787e-03	1.526009e-02	4.849051e-02	9.144046e-03	1.338152e-02	7.630467e-03	2.329708e-02	8.283649e-03	1.390674e-02	5.155494e-03	8.439317e-03	1.000412e-02	4.403556e-03
478000	-3.190741e+04	2.815839e+01	2.006713e+01	1.265024e-01	3.271893e-01	1.418880e-01	1.418880e-01	1.726185e-01	8.991374e-02	176	5	7.213530e-02	1.864718e-01	1.134234e-01	7.504251e-02	4.564549e-01	9.647218e-02	5.265043e-03	6.455615e-02	2.884334e-01	4.635186e-01	3.724150e-01	1.640663e-01	7.649849e-03	1.043127e-02	7.380662e-04	2.409257e-02	2.354150e-02	1.341439e-02	8.316510e-03	1.914558e-02	1.793476e-02	7.149437e-03	1.854603e-02	1.203112e-02	4.282194e-02	8.024787e-03	1.526009e-02	4.849051e-02	9.144046e-03	1.338152e-02	7.630467e-03	2.329708e-02	8.283649e-03	1.390674e-02	5.155494e-03	8.439317e-03	1.000412e-02	4.403556e-03
479000	-3.189568e+04	2.204053e+01	2.053413e+01	9.208152e-02	3.441147e-01	1.445736e-01	1.445736e-01	1.825752e-01	9.208152e-02	172	4	7.537337e-02	1.864718e-01	1.100810e-01	7.838487e-02	4.564549e-01	9.323411e-02	5.265043e-03	6.242494e-02	2.378626e-01	4.480530e-01	3.934809e-01	1.584661e-01	7.649849e-03	9.511666e-03	7.380662e-04	2.409257e-02	2.354150e-02	1.341439e-02	8.316510e-03	1.914558e-02	1.793476e-02	7.149437e-03	1.854603e-02	1.203112e-02	4.282194e-02	8.024787e-03	1.526009e-02	4.849051e-02	9.144046e-03	1.338152e-02	8.771474e-03	2.329708e-02	8.283649e-03	1.390674e-02	5.155494e-03	8.439317e-03	8.324363e-03	4.403556e-03
480000	-3.189505e+04	1.956131e+01	2.067996e+01	1.198024e-01	3.181222e-01	1.198024e-01	1.612352e-01	1.612352e-01	1.198024e-01	80	3	7.537337e-02	1.864718e-01	1.100810e-01	7.838487e-02	4.564549e-01	9.323411e-02	5.375937e-03	5.734616e-02	2.849716e-01	3.344925e-01	4.301169e-01	2.353906e-01	7.649849e-03	9.511666e-03	1.342687e-03	2.428185e-02	2.354150e-02	1.316011e-02	8.316510e-03	1.914558e-02	1.793476e-02	7.149437e-03	1.854603e-02	1.203112e-02	4.282194e-02	8.024787e-03	1.526009e-02	4.849051e-02	9.144046e-03	1.338152e-02	8.771474e-03	2.329708e-02	8.283649e-03	1.390674e-02	5.155494e-03	8.439317e-03	8.324363e-03	4.403556e-03
481000	-3.191377e+04	2.176538e+01	2.058009e+01	9.829164e-02	2.959756e-01	1.633330e-01	1.633330e-01	1.807752e-01	9.829164e-02	172	4	7.340961e-02	1.830981e-01	1.172247e-01	7.693339e-02	4.512310e-01	9.810319e-02	5.950283e-03	5.734616e-02	2.425228e-01	3.848810e-01	4.283473e-01	1.867717e-01	7.649849e-03	9.511666e-03	1.342687e-03	2.428185e-02	2.354150e-02	1.316011e-02	8.316510e-03	1.922185e-02	1.793476e-02	7.149437e-03	1.854603e-02	1.203112e-02	4.282194e-02	8.024787e-03	1.526009e-02	4.849051e-02	9.144046e-03	1.338152e-02	8.771474e-03	2.329708e-02	8.283649e-03	1.390674e-02	4.334448e-03	8.439317e-03	8.324363e-03	4.403556e-03
482000	-3.192293e+04	5.575586e+00	2.217006e+01	9.642931e-02	3.632510e-01	1.479634e-01	1.479634e-01	1.479634e-01	9.642931e-02	168	3	9.184579e-02	1.647255e-01	1.125560e-01	6.347064e-02	4.762599e-01	9.114229e-02	7.625030e-03	5.830843e-02	2.571906e-01	4.038424e-01	4.127821e-01	1.833756e-01	4.854454e-03	8.370416e-03	2.506933e-04	1.710722e-02	2.171372e-02	1.118050e-02	6.800280e-03	1.810729e-02	2.066731e-02	5.732252e-03	1.430570e-02	1.325636e-02	3.821700e-02	1.482275e-02	1.281281e-02	5.246502e-02	8.648416e-03	9.597571e-03	6.758290e-03	1.836417e-02	9.881014e-03	9.520540e-03	5.004210e-03	8.908602e-03	1.127577e-02	6.483850e-03
483000	-3.191832e+04	1.468534e+01	2.131416e+01	1.052057e-01	3.215140e-01	1.468867e-01	1.468867e-01	1.743012e-01	1.052057e-01	172	4	7.298240e-02	1.895880e-01	1.190635e-01	7.579535e-02	4.512310e-01	9.133974e-02	3.773738e-03	6.301105e-02	2.555794e-01	3.307021e-01	4.484812e-01	2.208167e-01	7.649849e-03	9.511666e-03	1.342687e-03	2.428185e-02	2.354150e-02	9.840309e-03	9.714374e-03	1.922185e-02	1.793476e-02	7.149437e-03	1.564314e-02	1.123207e-02	4.282194e-02	8.024787e-03	1.526009e-02	4.849051e-02	9.144046e-03	1.338152e-02	8.771474e-03	2.329708e-02	8.283649e-03	1.254909e-02	4.334448e-03	9.238376e-03	8.324363e-03	4.403556e-03
484000	-3.191690e+04	1.320939e+01	2.147849e+01	9.470616e-02	3.211536e-01	1.490875e-01	1.701733e-01	1.701733e-01	9.470616e-02	192	4	8.038786e-02	1.795614e-01	1.175783e-01	8.740632e-02	4.513600e-01	8.370615e-02	3.773738e-03	6.136463e-02	2.471218e-01	3.352569e-01	4.828319e-01	1.819112e-01	7.649849e-03	9.511666e-03	1.100729e-03	2.428185e-02	2.354150e-02	9.840309e-03	9.714374e-03	1.922185e-02	1.793476e-02	7.149437e-03	1.564314e-02	1.123207e-02	4.282194e-02	8.024787e-03	1.526009e-02	4.347825e-02	9.144046e-03	1.338152e-02	8.771474e-03	2.329708e-02	8.283649e-03	1.254909e-02	4.576406e-03	9.238376e-03	8.324363e-03	4.403556e-03
485000	-3.192591e+04	1.718826e+01	2.103347e+01	1.122300e-01	3.123558e-01	1.122300e-01	1.753095e-01	1.756448e-01	1.122300e-01	84	4	7.220393e-02	1.554424e-01	1.256621e-01	6.571818e-02	4.845388e-01	9.643457e-02	6.877397e-03	7.272108e-02	2.510997e-01	3.747649e-01	4.585831e-01	1.666521e-01	7.649849e-03	9.511666e-03	1.100729e-03	2.428185e-02	2.034375e-02	1.208544e-02	9.714374e-03	1.922185e-02	1.793476e-02	7.149437e-03	1.564314e-02	1.123207e-02	4.282194e-02	8.024787e-03	1.526009e-02	4.123312e-02	9.144046e-03	1.338152e-02	8.771474e-03	2.329708e-02	8.283649e-03	1.254909e-02	4.948202e-03	9.238376e-03	8.324363e-03	4.403556e-03
486000	-3.189678e+04	1.585965e+01	2.115779e+01	9.037484e-02	3.215397e-01	1.573321e-01	1.573321e-01	1.830464e-01	9.037484e-02	172	4	8.362129e-02	1.865134e-01	1.089029e-01	7.329765e-02	4.492951e-01	9.836970e-02	6.877397e-03	7.094930e-02	3.076504e-01	4.493131e-01	4.015489e-01	1.491380e-01	7.649849e-03	9.511666e-03	1.100729e-03	2.428185e-02	2.034375e-02	1.208544e-02	9.714374e-03	1.817180e-02	1.793476e-02	7.149437e-03	1.564314e-02	1.123207e-02	4.282194e-02	8.024787e-03	1.433900e-02	3.618917e-02	9.144046e-03	1.338152e-02	8.771474e-03	2.329708e-02	8.283649e-03	1.254909e-02	4.948202e-03	9.238376e-03	8.324363e-03	4.403556e-03
487000	-3.191164e+04	2.218266e+01	2.050985e+01	8.594203e-02	3.451385e-01	1.448421e-01	1.690676e-01	1.690676e-01	8.594203e-02	192	4	6.742198e-02	1.942906e-01	1.188668e-01	6.734672e-02	4.595667e-01	9.250720e-02	7.082427e-03	6.755241e-02	2.900350e-01	4.497080e-01	3.847119e-01	1.655801e-01	7.649849e-03	9.511666e-03	1.100729e-03	2.428185e-02	2.034375e-02	1.208544e-02	9.714374e-03	1.817180e-02	1.793476e-02	7.149437e-03	1.564314e-02	1.123207e-02	4.282194e-02	9.163654e-03	1.507833e-02	3.618917e-02	9.144046e-03	1.338152e-02	8.771474e-03	2.329708e-02	8.283649e-03	1.254909e-02	4.948202e-03	9.238376e-03	8.324363e-03	4.403556e-03
488000	-3.194210e+04	6.495743e+00	2.234381e+01	1.269471e-01	3.464910e-01	1.453423e-01	1.269471e-01	1.727292e-01	8.154336e-02	142	5	7.442396e-02	1.713609e-01	1.069752e-01	7.824330e-02	4.674533e-01	1.015434e-01	7.625030e-03	7.532432e-02	2.857038e-01	3.843352e-01	4.378741e-01	1.777906e-01	4.591704e-03	5.409386e-03	5.328972e-04	1.962983e-02	2.070061e-02	1.107119e-02	5.114722e-03	1.685569e-02	1.967873e-02	8.492867e-03	1.653310e-02	1.342267e-02	3.597109e-02	1.336379e-02	1.257063e-02	4.642024e-02	7.916483e-03	9.912290e-03	8.088715e-03	1.826282e-02	7.284957e-03	1.102689e-02	6.172066e-03	8.958191e-03	1.024666e-02	7.135574e-03
489000	-3.191511e+04	2.370670e+01	2.037346e+01	9.164537e-02	3.107322e-01	1.435560e-01	1.812105e-01	1.812105e-01	9.164537e-02	192	4	8.181733e-02	1.635027e-01	1.157911e-01	8.165651e-02	4.705591e-01	8.667324e-02	7.082427e-03	6.483709e-02	2.776249e-01	3.988454e-01	4.557612e-01	1.453934e-01	7.649849e-03	9.511666e-03	1.100729e-03	2.428185e-02	2.034375e-02	1.208544e-02	1.003335e-02	1.817180e-02	1.793476e-02	7.149437e-03	1.564314e-02	1.123207e-02	4.282194e-02	8.614920e-03	1.710258e-02	3.618917e-02	9.144046e-03	1.338152e-02	8.484169e-03	2.329708e-02	8.283649e-03	1.254909e-02	4.948202e-03	9.238376e-03	8.873096e-03	4.690861e-03
490000	-3.191954e+04	1.388518e+01	2.139766e+01	1.000126e-01	3.065766e-01	1.492511e-01	1.720735e-01	1.720735e-01	1.000126e-01	192	4	8.181733e-02	1.826966e-01	1.074047e-01	7.084899e-02	4.705591e-01	8.667324e-02	7.082427e-03	6.483709e-02	2.828264e-01	4.365663e-01	3.853619e-01	1.780718e-01	7.649849e-03	9.638555e-03	1.100729e-03	2.428185e-02	2.034375e-02	1.208544e-02	7.872098e-03	1.817180e-02	1.793476e-02	7.149437e-03	1.564314e-02	1.123207e-02	4.498320e-02	8.614920e-03	1.710258e-02	3.618917e-02	9.144046e-03	1.338152e-02	5.101858e-03	2.329708e-02	8.283649e-03	1.254909e-02	4.948202e-03	9.238376e-03	8.873096e-03	4.690861e-03
491000	-3.191192e+04	1.877505e+01	2.086970e+01	1.131608e-01	3.143924e-01	1.384317e-01	1.384317e-01	1.824225e-01	1.131608e-01	172	4	7.408057e-02	1.842568e-01	1.101917e-01	6.842424e-02	4.684380e-01	9.460869e-02	7.082427e-03	7.392262e-02	2.828264e-01	4.459357e-01	3.831741e-01	1.708902e-01	7.649849e-03	9.638555e-03	1.100729e-03	2.428185e-02	2.034375e-02	1.208544e-02	7.872098e-03	1.817180e-02	1.793476e-02	7.149437e-03	1.564314e-02	1.123207e-02	4.498320e-02	7.839524e-03	1.710258e-02	3.618917e-02	9.030413e-03	1.182544e-02	5.990887e-03	2.329708e-02	8.283649e-03	1.254909e-02	4.948202e-03	9.238376e-03	8.873096e-03	4.690861e-03
492000	-3.190751e+04	1.392714e+01	2.135653e+01	9.634872e-02	3.563677e-01	1.359802e-01	1.359802e-01	1.789743e-01	9.634872e-02	172	4	7.339898e-02	1.917393e-01	1.132611e-01	8.163173e-02	4.521333e-01	8.783559e-02	7.082427e-03	7.392262e-02	3.014096e-01	4.671618e-01	4.035623e-01	1.292759e-01	7.649849e-03	8.681656e-03	1.100729e-03	2.146363e-02	2.034375e-02	1.208544e-02	7.872098e-03	1.817180e-02	1.793476e-02	9.072099e-03	1.564314e-02	1.123207e-02	4.498320e-02	7.601624e-03	1.710258e-02	3.618917e-02	9.030413e-03	1.182544e-02	5.990887e-03	2.329708e-02	8.283649e-03	1.254909e-02	4.948202e-03	9.238376e-03	8.873096e-03	5.173615e-03
493000	-3.190466e+04	1.075349e+01	2.170864e+01	9.140886e-02	3.464050e-01	1.467408e-01	1.467408e-01	1.772957e-01	9.140886e-02	172	4	6.799095e-02	1.649794e-01	1.096060e-01	6.715693e-02	4.981850e-01	9.208170e-02	9.281258e-03	6.911224e-02	2.726691e-01	5.207501e-01	3.100192e-01	1.692306e-01	7.649849e-03	8.681656e-03	1.100729e-03	2.146363e-02	1.976288e-02	1.208544e-02	7.872098e-03	1.698692e-02	1.793476e-02	9.072099e-03	1.564314e-02	1.123207e-02	4.498320e-02	7.601624e-03	1.710258e-02	3.618917e-02	9.030413e-03	1.182544e-02	5.466368e-03	2.329708e-02	8.283649e-03	1.159656e-02	4.948202e-03	9.441919e-03	8.873096e-03	5.698135e-03
494000	-3.192725e+04	1.187696e+01	2.160383e+01	1.121317e-01	3.413629e-01	1.300657e-01	1.300657e-01	1.742422e-01	1.121317e-01	172	4	7.386251e-02	1.855127e-01	1.297987e-01	7.104198e-02	4.523532e-01	8.743099e-02	7.625030e-03	6.261306e-02	2.604847e-01	3.990520e-01	4.027099e-01	1.982381e-01	5.124785e-03	7.147928e-03	4.584654e-04	1.769705e-02	2.069447e-02	9.746023e-03	4.540031e-03	1.735195e-02	2.037478e-02	9.088773e-03	1.569309e-02	1.408628e-02	3.486685e-02	1.177876e-02	1.284941e-02	4.650461e-02	7.432186e-03	8.135024e-03	9.655113e-03	1.857086e-02	8.955285e-03	9.686513e-03	6.787726e-03	8.405948e-03	1.085548e-02	4.170497e-03
495000	-3.190933e+04	1.467271e+01	2.128857e+01	9.085466e-02	3.476367e-01	1.424779e-01	1.424779e-01	1.856982e-01	9.085466e-02	172	4	7.465524e-02	2.069110e-01	1.042051e-01	8.371358e-02	4.303695e-01	1.001456e-01	6.956594e-03	6.313560e-02	2.791656e-01	4.220238e-01	3.624983e-01	2.154779e-01	7.649849e-03	8.681656e-03	1.819285e-03	2.146363e-02	1.976288e-02	1.208544e-02	7.872098e-03	1.698692e-02	1.793476e-02	9.072099e-03	1.564314e-02	1.123207e-02	4.498320e-02	7.601624e-03	1.710258e-02	3.616934e-02	9.030413e-03	1.182544e-02	5.466368e-03	2.329708e-02	8.283649e-03	1.159656e-02	4.948202e-03	9.441919e-03	8.174370e-03	5.698135e-03
496000	-3.188891e+04	1.945193e+01	2.082413e+01	1.328080e-01	3.247691e-01	1.328080e-01	1.328080e-01	1.754196e-01	1.013873e-01	61	4	7.767225e-02	1.832229e-01	1.281179e-01	6.470589e-02	4.624685e-01	8.381258e-02	7.689793e-03	7.023067e-02	2.860945e-01	3.574598e-01	3.985927e-01	2.439475e-01	5.124785e-03	7.567759e-03	1.223480e-03	1.769705e-02	1.716946e-02	9.746023e-03	4.540031e-03	1.723223e-02	2.037478e-02	7.117260e-03	1.569309e-02	1.408628e-02	3.486685e-02	1.177876e-02	1.284941e-02	4.650461e-02	9.855929e-03	8.254746e-03	7.231369e-03	2.236874e-02	8.955285e-03	9.686513e-03	6.787726e-03	8.938673e-03	1.085548e-02	4.405241e-03
497000	-3.189399e+04	1.641241e+01	2.128334e+01	1.098247e-01	3.197240e-01	1.471770e-01	1.471770e-01	1.872863e-01	8.881094e-02	176	5	7.433515e-02	1.832229e-01	1.314550e-01	6.470589e-02	4.624685e-01	8.381258e-02	5.242212e-03	7.023067e-02	2.860945e-01	4.509628e-01	3.658111e-01	1.832260e-01	5.124785e-03	7.567759e-03	1.223480e-03	1.769705e-02	1.716946e-02	9.746023e-03	4.540031e-03	1.723223e-02	2.037478e-02	7.117260e-03	1.569309e-02	1.408628e-02	3.486685e-02	1.177876e-02	1.284941e-02	4.650461e-02	9.855929e-03	8.254746e-03	7.231369e-03	2.236874e-02	8.955285e-03	9.686513e-03	7.411397e-03	8.938673e-03	1.085548e-02	4.405241e-03
498000	-3.190147e+04	3.379290e+01	1.947128e+01	9.931782e-02	3.197240e-01	1.490994e-01	1.510070e-01	1.815339e-01	9.931782e-02	197	5	8.686180e-02	1.577912e-01	1.242073e-01	7.033330e-02	4.761039e-01	8.470248e-02	5.242212e-03	7.023067e-02	2.860945e-01	3.824921e-01	4.242707e-01	1.932373e-01	5.124785e-03	7.567759e-03	1.223480e-03	1.769705e-02	1.931435e-02	9.746023e-03	6.191179e-03	1.723223e-02	2.037478e-02	7.117260e-03	1.569309e-02	1.408628e-02	3.486685e-02	1.177876e-02	1.284941e-02	4.650461e-02	9.855929e-03	8.254746e-03	7.231369e-03	2.236874e-02	8.955285e-03	9.686513e-03	7.411397e-03	8.938673e-03	1.085548e-02	4.405241e-03
499000	-3.189884e+04	1.924005e+01	2.070122e+01	1.252529e-01	3.080563e-01	1.252529e-01	1.252529e-01	1.909323e-01	1.252529e-01	58	3	7.228871e-02	1.664179e-01	1.158189e-01	7.800247e-02	4.772955e-01	9.017658e-02	5.242212e-03	7.023067e-02	3.085503e-01	3.102634e-01	5.017011e-01	1.880356e-01	5.124785e-03	7.567759e-03	1.230850e-03	1.769705e-02	1.931435e-02	9.746023e-03	6.191179e-03	1.723223e-02	2.037478e-02	7.117260e-03	1.569309e-02	1.408628e-02	3.486685e-02	1.177876e-02	1.284941e-02	4.650461e-02	9.855929e-03	8.254746e-03	7.231369e-03	1.925291e-02	8.955285e-03	9.686513e-03	7.411397e-03	8.931303e-03	1.085548e-02	4.405241e-03
500000	-3.192440e+04	1.353109e+01	2.142864e+01	9.162478e-02	3.410077e-01	1.404511e-01	1.676458e-01	1.676458e-01	9.162478e-02	192	4	8.528970e-02	1.629814e-01	1.221207e-01	6.790269e-02	4.765529e-01	8.515258e-02	6.820227e-03	6.244447e-02	2.660309e-01	3.617173e-01	4.486311e-01	1.896517e-01	7.649849e-03	7.840542e-03	1.273142e-03	2.592803e-02	1.974700e-02	1.128491e-02	4.880357e-03	1.698692e-02	2.043719e-02	9.072099e-03	1.564314e-02	1.123207e-02	4.498320e-02	9.472381e-03	1.523867e-02	3.616934e-02	1.062861e-02	1.182544e-02	5.154833e-03	2.169888e-02	7.507697e-03	1.243767e-02	4.906913e-03	1.162366e-02	8.174370e-03	5.624497e-03
501000	-3.191124e+04	2.367893e+01	2.039808e+01	1.375807e-01	3.055162e-01	1.375807e-01	1.375807e-01	1.812988e-01	1.004429e-01	61	4	6.971025e-02	1.852437e-01	1.040748e-01	7.601171e-02	4.772955e-01	8.766406e-02	5.509824e-03	7.023067e-02	2.825259e-01	3.971955e-01	4.288596e-01	1.739449e-01	5.124785e-03	7.567759e-03	1.230850e-03	1.769705e-02	1.931435e-02	9.746023e-03	7.398401e-03	1.696696e-02	2.037478e-02	7.117260e-03	1.569309e-02	1.408628e-02	3.486685e-02	1.177876e-02	1.203037e-02	4.650461e-02	9.855929e-03	8.254746e-03	7.231369e-03	1.925291e-02	8.107048e-03	9.048346e-03	7.411397e-03	8.931303e-03	1.085548e-02	4.405241e-03
502000	-3.189187e+04	1.415620e+01	2.135579e+01	1.047047e-01	3.221814e-01	1.440146e-01	1.440146e-01	1.803799e-01	1.047047e-01	172	4	8.583089e-02	1.717754e-01	1.320536e-01	7.786038e-02	4.415036e-01	9.097609e-02	5.326039e-03	7.023067e-02	2.794095e-01	3.909212e-01	4.551721e-01	1.539067e-01	5.124785e-03	7.567759e-03	1.230850e-03	1.946497e-02	1.931435e-02	9.944886e-03	7.398401e-03	1.696696e-02	2.037478e-02	7.117260e-03	1.569309e-02	1.408628e-02	3.486685e-02	1.177876e-02	1.203037e-02	4.650461e-02	9.855929e-03	8.254746e-03	7.231369e-03	1.925291e-02	8.107048e-03	9.048346e-03	7.411397e-03	1.178544e-02	1.085548e-02	4.405241e-03
503000	-3.191644e+04	1.362904e+01	2.129512e+01	9.016151e-02	3.407447e-01	1.596441e-01	1.596441e-01	1.596441e-01	9.016151e-02	168	3	6.370296e-02	1.681748e-01	1.005549e-01	7.062821e-02	5.045655e-01	9.237357e-02	7.070683e-03	6.976306e-02	2.903608e-01	4.506166e-01	3.817493e-01	1.676341e-01	8.405263e-03	8.686984e-03	1.028787e-03	2.394103e-02	1.702592e-02	1.261669e-02	5.200018e-03	1.645003e-02	2.036208e-02	1.027370e-02	1.933228e-02	1.426850e-02	4.299729e-02	9.187851e-03	1.734769e-02	3.678589e-02	1.236198e-02	1.231034e-02	4.539284e-03	2.165322e-02	9.549366e-03	1.101156e-02	4.844071e-03	1.051781e-02	7.877570e-03	6.618839e-03
504000	-3.192526e+04	9.679316e+00	2.183185e+01	9.544186e-02	3.535651e-01	1.397838e-01	1.397838e-01	1.759835e-01	9.544186e-02	172	4	6.370296e-02	1.681748e-01	1.005549e-01	7.062821e-02	5.045655e-01	9.237357e-02	5.994853e-03	6.976306e-02	2.645273e-01	3.888516e-01	4.034843e-01	2.076641e-01	8.405263e-03	8.686984e-03	1.028787e-03	2.394103e-02	1.956025e-02	1.261669e-02	5.511521e-03	1.645003e-02	2.036208e-02	1.027370e-02	1.933228e-02	1.426850e-02	4.299729e-02	9.187851e-03	1.734769e-02	3.764370e-02	1.236198e-02	1.199883e-02	4.539284e-03	2.165322e-02	9.549366e-03	1.101156e-02	4.844071e-03	1.051781e-02	1.019595e-02	6.618839e-03
505000	-3.189378e+04	1.026490e+01	2.181204e+01	1.264559e-01	3.471698e-01	1.575032e-01	1.264559e-01	1.575032e-01	8.491185e-02	137	4	6.657690e-02	1.758152e-01	1.131239e-01	7.751156e-02	4.673709e-01	9.960160e-02	6.340748e-03	6.402356e-02	2.628844e-01	4.027401e-01	4.579798e-01	1.392801e-01	5.124785e-03	7.286419e-03	8.866209e-04	1.680130e-02	1.965858e-02	9.944886e-03	7.398401e-03	1.696696e-02	2.037478e-02	8.173934e-03	1.569309e-02	1.408628e-02	3.486685e-02	1.177876e-02	1.203037e-02	4.650461e-02	9.855929e-03	8.254746e-03	7.231369e-03	1.925291e-02	7.571290e-03	9.048346e-03	7.411397e-03	1.178544e-02	1.085548e-02	4.686580e-03
506000	-3.188323e+04	5.749630e+00	2.226875e+01	8.998762e-02	3.426210e-01	1.471153e-01	1.471153e-01	1.831731e-01	8.998762e-02	172	4	6.657690e-02	1.758152e-01	1.131239e-01	7.751156e-02	4.673709e-01	9.960160e-02	6.340748e-03	6.402356e-02	2.477953e-01	3.887160e-01	4.482983e-01	1.629857e-01	5.124785e-03	7.286419e-03	8.866209e-04	1.680130e-02	1.965858e-02	9.944886e-03	7.398401e-03	1.696696e-02	2.037478e-02	8.173934e-03	1.569309e-02	1.408628e-02	3.486685e-02	1.177876e-02	1.203037e-02	4.650461e-02	9.855929e-03	8.254746e-03	3.756869e-03	2.121128e-02	7.571290e-03	9.048346e-03	7.411397e-03	1.178544e-02	1.085548e-02	4.686580e-03
507000	-3.188799e+04	2.279197e+00	2.286565e+01	1.196772e-01	3.480408e-01	1.607329e-01	1.273473e-01	1.607329e-01	8.346885e-02	191	5	7.705079e-02	1.643849e-01	1.131239e-01	8.097338e-02	4.673709e-01	9.709615e-02	5.244258e-03	5.858892e-02	2.492376e-01	3.911949e-01	4.188660e-01	1.899391e-01	5.124785e-03	7.286419e-03	8.866209e-04	1.680130e-02	1.965858e-02	9.944886e-03	7.398401e-03	1.799814e-02	2.037478e-02	8.173934e-03	1.569309e-02	1.408628e-02	3.486685e-02	1.177876e-02	1.203037e-02	4.650461e-02	9.855929e-03	8.254746e-03	3.756869e-03	2.121128e-02	7.571290e-03	9.048346e-03	7.411397e-03	1.178544e-02	1.085548e-02	4.686580e-03
508000	-3.191459e+04	1.264064e+01	2.150608e+01	8.832458e-02	3.505608e-01	1.410306e-01	1.658797e-01	1.658797e-01	8.832458e-02	192	4	6.862278e-02	1.878362e-01	1.141686e-01	7.743931e-02	4.685956e-01	8.333753e-02	8.611604e-03	6.889271e-02	3.007862e-01	4.814403e-01	3.557911e-01	1.627686e-01	4.998837e-03	8.456734e-03	1.028787e-03	2.394103e-02	1.956025e-02	1.261669e-02	5.511521e-03	1.645003e-02	2.036208e-02	1.027370e-02	1.862289e-02	1.426850e-02	4.299729e-02	9.187851e-03	1.791007e-02	3.764370e-02	1.081641e-02	1.143645e-02	4.539284e-03	2.165322e-02	9.340150e-03	1.101156e-02	4.844071e-03	1.104629e-02	1.019595e-02	6.849089e-03
509000	-3.189239e+04	7.705996e+00	2.207027e+01	1.146491e-01	3.269075e-01	1.338957e-01	1.338957e-01	1.760030e-01	1.146491e-01	172	4	7.989212e-02	1.736762e-01	1.168361e-01	7.340114e-02	4.682871e-01	8.790740e-02	4.952956e-03	5.858892e-02	2.470769e-01	3.479411e-01	4.364128e-01	2.156461e-01	5.124785e-03	7.286419e-03	8.866209e-04	1.680130e-02	1.965858e-02	9.944886e-03	7.398401e-03	1.799814e-02	2.037478e-02	8.029878e-03	1.560697e-02	1.408628e-02	3.486685e-02	1.177876e-02	1.203037e-02	4.650461e-02	8.763266e-03	8.591233e-03	3.756869e-03	2.121128e-02	7.571290e-03	9.048346e-03	7.411397e-03	1.178544e-02	1.085548e-02	4.048493e-03
510000	-3.189480e+04	9.671570e+00	2.185843e+01	1.240266e-01	3.392279e-01	1.240266e-01	1.240266e-01	1.957606e-01	9.293148e-02	61	4	7.527332e-02	1.782950e-01	1.168361e-01	7.340114e-02	4.682871e-01	8.790740e-02	4.788647e-03	5.858892e-02	2.802769e-01	3.478217e-01	4.849799e-01	1.671983e-01	5.124785e-03	7.286419e-03	8.866209e-04	1.680130e-02	1.965858e-02	9.944886e-03	7.398401e-03	1.799814e-02	2.037478e-02	8.029878e-03	1.560697e-02	1.408628e-02	3.486685e-02	1.177876e-02	1.422587e-02	4.650461e-02	8.763266e-03	8.591233e-03	3.756869e-03	2.199520e-02	7.571290e-03	9.048346e-03	7.411397e-03	1.178544e-02	1.085548e-02	4.048493e-03
511000	-3.189079e+04	1.437863e+01	2.137025e+01	1.332733e-01	3.411869e-01	1.332733e-01	1.332733e-01	1.762564e-01	8.273679e-02	61	4	6.875158e-02	1.875412e-01	1.121098e-01	7.256447e-02	4.451225e-01	1.139105e-01	4.788647e-03	5.858892e-02	2.652113e-01	3.924194e-01	4.531951e-01	1.543855e-01	5.124785e-03	7.286419e-03	8.866209e-04	1.714944e-02	1.965858e-02	9.944886e-03	6.708439e-03	1.799814e-02	2.037478e-02	8.029878e-03	1.560697e-02	1.408628e-02	3.486685e-02	1.177876e-02	1.422587e-02	4.650461e-02	8.763266e-03	8.591233e-03	3.756869e-03	2.199520e-02	7.571290e-03	9.048346e-03	7.411397e-03	1.178544e-02	1.085548e-02	4.048493e-03
512000	-3.188117e+04	1.706605e+01	2.108062e+01	1.319189e-01	3.380915e-01	1.319189e-01	1.319189e-01	1.695370e-01	9.661468e-02	61	4	8.901592e-02	1.778315e-01	1.079000e-01	7.255829e-02	4.690725e-01	8.362181e-02	6.630442e-03	6.714424e-02	2.619117e-01	3.932850e-01	4.354226e-01	1.712924e-01	5.124785e-03	7.286419e-03	8.866209e-04	1.714944e-02	1.965858e-02	9.944886e-03	6.708439e-03	1.799814e-02	2.037478e-02	8.029878e-03	1.560697e-02	1.408628e-02	3.486685e-02	1.177876e-02	1.422587e-02	4.650461e-02	8.763266e-03	8.591233e-03	3.756869e-03	2.199520e-02	7.571290e-03	9.048346e-03	7.411397e-03	1.178544e-02	1.085548e-02	4.048493e-03
513000	-3.189618e+04	1.210498e+01	2.159295e+01	1.304231e-01	3.504410e-01	1.304231e-01	1.304231e-01	1.651004e-01	9.318933e-02	61	4	6.802205e-02	1.740061e-01	1.134377e-01	7.501955e-02	4.853891e-01	8.412547e-02	6.630442e-03	6.909772e-02	3.064692e-01	4.245873e-01	4.189408e-01	1.564719e-01	3.409527e-03	7.286419e-03	8.866209e-04	1.714944e-02	1.965858e-02	9.944886e-03	6.708439e-03	1.799814e-02	2.168923e-02	8.029878e-03	1.560697e-02	1.408628e-02	3.486685e-02	1.177876e-02	1.291142e-02	4.650461e-02	8.763266e-03	8.664366e-03	3.756869e-03	2.199520e-02	7.571290e-03	9.048346e-03	6.423293e-03	1.178544e-02	7.663266e-03	3.975360e-03
514000	-3.190365e+04	2.462941e+01	2.032641e+01	1.013334e-01	3.272695e-01	1.600362e-01	1.600362e-01	1.600362e-01	9.128845e-02	171	4	7.004644e-02	1.514862e-01	1.104130e-01	7.637202e-02	5.037277e-01	8.795450e-02	6.630442e-03	6.909772e-02	2.952954e-01	3.763894e-01	4.554855e-01	1.681251e-01	3.409527e-03	1.053513e-02	9.077334e-04	1.714944e-02	1.965858e-02	9.944886e-03	6.687327e-03	1.799814e-02	2.168923e-02	8.029878e-03	1.560697e-02	1.408628e-02	3.486685e-02	1.177876e-02	1.291142e-02	4.650461e-02	9.664595e-03	8.664366e-03	3.756869e-03	2.270889e-02	7.571290e-03	9.048346e-03	6.423293e-03	1.178544e-02	7.663266e-03	3.975360e-03
515000	-3.191364e+04	1.960702e+01	2.078909e+01	1.179439e-01	3.246509e-01	1.391541e-01	1.179439e-01	1.823633e-01	1.179439e-01	138	4	7.072006e-02	1.530835e-01	1.125376e-01	6.940530e-02	4.987873e-01	9.546619e-02	6.630442e-03	6.440674e-02	2.682917e-01	3.952152e-01	4.358219e-01	1.689630e-01	3.409527e-03	9.680622e-03	9.077334e-04	1.714944e-02	1.931329e-02	9.944886e-03	6.687327e-03	1.799814e-02	2.226361e-02	8.029878e-03	1.560697e-02	1.243474e-02	3.486685e-02	1.177876e-02	1.291142e-02	4.650461e-02	1.183713e-02	8.664366e-03	6.490049e-03	2.270889e-02	7.571290e-03	9.048346e-03	6.423293e-03	1.178544e-02	7.663266e-03	3.975360e-03
516000	-3.189867e+04	1.074135e+01	2.176364e+01	1.319096e-01	3.219424e-01	1.319096e-01	1.319096e-01	1.710661e-01	1.112627e-01	61	4	7.606085e-02	1.715098e-01	1.152506e-01	7.378761e-02	4.738895e-01	8.950168e-02	6.630442e-03	6.440674e-02	2.413244e-01	4.503529e-01	3.468596e-01	2.027876e-01	3.409527e-03	9.680622e-03	9.077334e-04	1.714944e-02	1.931329e-02	9.944886e-03	6.687327e-03	1.799814e-02	2.226361e-02	8.029878e-03	1.560697e-02	1.243474e-02	3.486685e-02	1.235804e-02	1.291142e-02	4.650461e-02	1.183713e-02	8.664366e-03	8.074206e-03	2.270889e-02	7.571290e-03	9.048346e-03	6.423293e-03	1.178544e-02	7.663266e-03	3.975360e-03
517000	-3.194072e+04	1.177756e+01	2.179883e+01	1.014192e-01	3.449354e-01	1.417245e-01	1.618987e-01	1.618987e-01	8.812351e-02	196	5	7.108618e-02	1.792546e-01	1.091179e-01	7.993437e-02	4.611677e-01	9.943927e-02	5.330237e-03	6.170203e-02	2.679807e-01	5.261582e-01	3.154072e-01	1.584347e-01	4.114131e-03	9.750916e-03	6.267054e-04	2.346844e-02	2.257010e-02	1.318973e-02	7.819431e-03	1.895324e-02	2.229389e-02	7.584641e-03	1.780072e-02	1.248110e-02	3.790615e-02	8.123648e-03	1.584819e-02	3.727751e-02	8.593724e-03	8.351875e-03	4.887412e-03	2.148763e-02	1.133626e-02	1.492122e-02	4.767735e-03	1.066115e-02	1.059840e-02	1.054347e-02
518000	-3.188975e+04	1.168495e+01	2.163476e+01	9.235630e-02	3.176994e-01	1.741575e-01	1.492731e-01	1.741575e-01	9.235630e-02	187	4	7.362034e-02	1.661081e-01	1.167473e-01	7.392741e-02	4.877789e-01	8.181792e-02	6.882678e-03	6.440674e-02	2.605399e-01	4.090278e-01	4.171908e-01	1.737814e-01	3.149913e-03	7.904073e-03	1.046733e-03	1.811769e-02	2.027093e-02	1.522126e-02	6.479668e-03	1.665103e-02	2.074654e-02	6.761746e-03	1.634763e-02	1.300525e-02	3.615751e-02	1.118443e-02	1.347163e-02	4.455414e-02	1.195785e-02	9.374732e-03	7.381605e-03	2.313817e-02	8.095614e-03	1.435894e-02	5.306247e-03	1.163859e-02	7.410756e-03	5.682276e-03
519000	-3.188946e+04	9.656818e+00	2.172301e+01	9.316070e-02	3.393403e-01	1.581128e-01	1.581128e-01	1.581128e-01	9.316070e-02	168	3	7.385659e-02	1.661081e-01	1.149196e-01	7.551887e-02	4.877789e-01	8.181792e-02	6.882678e-03	6.440674e-02	2.914587e-01	4.747269e-01	3.637023e-01	1.615709e-01	3.149913e-03	7.904073e-03	1.046733e-03	1.811769e-02	2.027093e-02	1.611364e-02	6.479668e-03	1.714844e-02	2.074654e-02	6.761746e-03	1.634763e-02	1.300525e-02	3.615751e-02	1.118443e-02	1.347163e-02	4.455414e-02	1.195785e-02	8.783791e-03	7.381605e-03	2.313817e-02	1.027467e-02	1.217989e-02	5.306247e-03	1.173212e-02	7.410756e-03	5.682276e-03
520000	-3.188383e+04	1.061569e+01	2.173151e+01	8.942070e-02	3.145346e-01	1.534871e-01	1.534871e-01	1.996499e-01	8.942070e-02	172	4	7.376277e-02	1.710567e-01	1.074102e-01	7.374995e-02	4.854219e-01	8.859846e-02	6.969301e-03	6.710368e-02	2.609884e-01	4.107190e-01	3.683297e-01	2.209513e-01	4.007282e-03	1.153246e-02	2.759197e-03	1.936281e-02	2.009904e-02	1.571303e-02	6.421073e-03	1.836664e-02	2.029884e-02	5.904619e-03	1.719568e-02	1.354621e-02	3.531368e-02	1.094628e-02	1.412561e-02	4.472604e-02	1.443422e-02	9.171886e-03	7.286673e-03	2.192755e-02	9.383118e-03	1.110655e-02	6.416146e-03	1.144379e-02	7.633647e-03	4.413808e-03
521000	-3.190215e+04	2.463301e+01	2.025925e+01	9.266190e-02	3.260687e-01	1.586540e-01	1.586540e-01	1.712996e-01	9.266190e-02	172	4	7.555634e-02	1.594805e-01	1.118865e-01	7.467992e-02	4.872576e-01	9.113915e-02	6.867291e-03	6.177674e-02	3.023135e-01	4.097497e-01	4.191693e-01	1.710811e-01	4.007282e-03	1.153246e-02	1.348618e-03	1.936281e-02	2.009904e-02	1.571303e-02	6.421073e-03	1.836664e-02	2.029884e-02	5.904619e-03	1.719568e-02	1.354621e-02	3.531368e-02	1.094628e-02	1.314526e-02	4.472604e-02	1.443422e-02	9.171886e-03	8.697252e-03	2.192755e-02	9.383118e-03	1.110655e-02	6.416146e-03	1.144379e-02	7.633647e-03	7.388073e-03
522000	-3.189763e+04	3.560707e+01	1.944608e+01	1.087665e-01	3.045395e-01	1.509653e-01	1.517322e-01	1.887819e-01	9.521453e-02	202	6	8.438719e-02	1.594805e-01	1.030557e-01	7.467992e-02	4.872576e-01	9.113915e-02	6.867291e-03	7.950265e-02	2.997206e-01	3.673984e-01	4.766197e-01	1.559820e-01	4.007282e-03	1.153246e-02	1.348618e-03	1.936281e-02	2.009904e-02	1.571303e-02	6.421073e-03	1.836664e-02	2.029884e-02	5.904619e-03	1.756156e-02	1.354621e-02	3.531368e-02	1.094628e-02	1.314526e-02	4.472604e-02	1.443422e-02	9.171886e-03	8.697252e-03	2.192755e-02	9.383118e-03	1.110655e-02	6.416146e-03	1.144379e-02	7.633647e-03	7.388073e-03
523000	-3.192379e+04	3.410763e+01	1.948375e+01	7.653159e-02	3.270289e-01	1.530097e-01	1.739532e-01	1.739532e-01	9.552338e-02	196	5	8.691155e-02	1.620119e-01	1.081543e-01	7.008753e-02	4.880013e-01	8.483346e-02	6.867291e-03	7.950265e-02	3.120596e-01	4.237771e-01	3.504378e-01	2.257852e-01	4.007282e-03	1.153246e-02	1.348618e-03	1.936281e-02	2.009904e-02	1.571303e-02	5.901603e-03	1.836664e-02	2.029884e-02	5.904619e-03	1.756156e-02	1.354621e-02	3.531368e-02	8.436416e-03	1.314526e-02	4.472604e-02	1.443422e-02	9.171886e-03	8.697252e-03	2.192755e-02	9.383118e-03	1.110655e-02	6.416146e-03	1.144379e-02	7.633647e-03	7.388073e-03
524000	-3.191872e+04	4.060307e+01	1.886709e+01	9.662234e-02	2.836300e-01	1.657468e-01	1.657468e-01	1.931317e-01	9.512246e-02	176	5	8.239708e-02	1.620119e-01	1.126378e-01	7.011843e-02	4.880013e-01	8.483346e-02	7.814430e-03	7.163047e-02	2.938419e-01	4.516958e-01	4.230025e-01	1.253018e-01	4.007282e-03	1.153246e-02	1.348618e-03	1.936281e-02	2.009904e-02	1.571303e-02	6.842218e-03	2.128393e-02	1.779319e-02	7.263125e-03	1.756156e-02	1.220664e-02	3.531368e-02	8.436416e-03	1.565091e-02	4.472604e-02	1.443422e-02	9.171886e-03	8.697252e-03	2.192755e-02	9.383118e-03	1.016593e-02	6.416146e-03	1.144379e-02	7.633647e-03	7.623135e-03
525000	-3.189734e+04	3.158807e+01	1.957231e+01	9.860367e-02	3.441804e-01	1.374603e-01	1.605760e-01	1.605760e-01	9.860367e-02	192	4	8.143099e-02	1.756060e-01	1.001604e-01	7.063528e-02	4.880013e-01	8.416595e-02	6.078280e-03	7.163047e-02	2.942952e-01	4.264862e-01	4.221755e-01	1.513383e-01	4.007282e-03	1.153246e-02	1.348618e-03	1.622580e-02	2.046542e-02	1.571303e-02	6.842218e-03	2.128393e-02	1.779319e-02	7.263125e-03	1.756156e-02	1.220664e-02	3.531368e-02	8.436416e-03	1.565091e-02	4.472604e-02	1.603409e-02	9.171886e-03	8.697252e-03	2.192755e-02	9.383118e-03	1.016593e-02	4.816278e-03	1.144379e-02	8.982932e-03	7.623135e-03
526000	-3.190223e+04	4.550215e+01	1.824862e+01	8.680991e-02	3.159190e-01	1.589200e-01	1.757706e-01	1.757706e-01	8.680991e-02	192	4	7.839542e-02	1.608609e-01	1.154127e-01	8.210674e-02	4.634616e-01	9.976263e-02	5.588286e-03	7.324985e-02	3.076125e-01	3.935172e-01	4.461471e-01	1.603357e-01	4.315626e-03	1.112443e-02	1.750348e-03	1.544950e-02	1.945630e-02	1.484080e-02	6.738216e-03	2.098223e-02	1.758573e-02	6.958260e-03	1.813613e-02	1.180506e-02	3.573810e-02	8.968384e-03	1.671046e-02	4.525708e-02	1.609169e-02	9.727360e-03	5.809829e-03	2.136467e-02	1.117584e-02	1.107042e-02	5.560176e-03	1.067566e-02	1.014427e-02	6.822477e-03
527000	-3.191134e+04	3.706530e+01	1.893588e+01	8.741068e-02	3.402287e-01	1.616500e-01	1.616500e-01	1.616500e-01	8.741068e-02	168	3	8.020669e-02	1.703096e-01	1.070672e-01	8.042142e-02	4.686454e-01	9.334967e-02	5.588286e-03	6.947472e-02	3.020488e-01	4.397527e-01	3.700811e-01	1.901662e-01	4.315626e-03	1.112443e-02	1.750348e-03	1.544950e-02	1.945630e-02	1.484080e-02	6.738216e-03	2.098223e-02	1.758573e-02	6.958260e-03	1.813613e-02	1.180506e-02	3.573810e-02	8.968384e-03	1.671046e-02	4.608876e-02	1.609169e-02	9.727360e-03	4.978150e-03	2.136467e-02	1.203073e-02	1.107042e-02	5.560176e-03	1.346391e-02	1.014427e-02	6.822477e-03
528000	-3.189843e+04	3.491479e+01	1.924591e+01	9.959431e-02	3.482060e-01	1.418730e-01	1.418730e-01	1.688594e-01	9.959431e-02	172	4	7.351693e-02	1.568754e-01	1.078096e-01	7.110715e-02	4.952876e-01	9.540343e-02	5.588286e-03	6.947472e-02	2.702134e-01	3.966349e-01	3.917029e-01	2.116622e-01	3.803892e-03	1.133253e-02	1.441761e-03	1.752910e-02	2.186517e-02	1.401633e-02	5.766212e-03	1.991211e-02	1.668514e-02	7.228759e-03	1.810097e-02	1.348148e-02	3.433168e-02	8.433419e-03	1.680645e-02	4.577069e-02	1.580143e-02	1.070819e-02	4.964856e-03	2.187678e-02	1.064325e-02	1.156725e-02	6.520483e-03	1.233648e-02	1.008325e-02	6.179125e-03
529000	-3.189954e+04	3.685293e+01	1.906768e+01	9.243045e-02	3.492422e-01	1.640469e-01	1.378030e-01	1.640469e-01	9.243045e-02	187	4	7.351693e-02	1.568754e-01	1.078096e-01	7.916641e-02	4.952876e-01	8.734417e-02	5.768911e-03	6.657250e-02	2.684968e-01	3.812079e-01	4.344132e-01	1.843788e-01	3.025027e-03	1.074342e-02	8.323472e-04	1.980358e-02	2.060492e-02	1.349218e-02	6.828837e-03	1.849271e-02	1.578982e-02	7.251128e-03	1.812412e-02	1.257314e-02	3.571002e-02	1.140282e-02	1.685085e-02	4.621684e-02	1.224440e-02	1.105206e-02	5.852425e-03	2.069889e-02	1.166062e-02	1.049546e-02	7.090313e-03	1.147606e-02	1.079242e-02	4.588223e-03
530000	-3.190740e+04	3.202228e+01	1.942041e+01	8.747193e-02	3.455006e-01	1.598519e-01	1.598519e-01	1.598519e-01	8.747193e-02	168	3	7.351693e-02	1.568754e-01	1.078096e-01	7.916641e-02	4.952876e-01	8.734417e-02	5.768911e-03	6.657250e-02	2.867825e-01	4.587187e-01	3.646520e-01	1.766293e-01	3.025027e-03	1.074342e-02	8.323472e-04	1.980358e-02	2.060492e-02	1.349218e-02	6.828837e-03	1.849271e-02	1.578982e-02	7.251128e-03	1.812412e-02	1.257314e-02	3.571002e-02	1.140282e-02	1.685085e-02	4.621684e-02	1.224440e-02	1.105206e-02	5.852425e-03	2.069889e-02	1.166062e-02	1.049546e-02	7.090313e-03	1.147606e-02	1.079242e-02	4.588223e-03
531000	-3.191106e+04	3.008368e+01	1.973083e+01	1.017713e-01	3.202763e-01	1.618580e-01	1.524653e-01	1.618580e-01	1.017713e-01	187	4	9.106187e-02	1.838764e-01	1.065130e-01	7.363285e-02	4.598061e-01	8.510982e-02	5.768911e-03	6.946823e-02	2.737843e-01	3.805720e-01	3.938991e-01	2.255289e-01	2.160013e-03	9.685322e-03	1.890444e-03	1.980358e-02	2.060492e-02	1.349218e-02	6.828837e-03	1.849271e-02	1.665484e-02	7.251128e-03	1.812412e-02	1.257314e-02	3.571002e-02	1.140282e-02	1.685085e-02	4.621684e-02	1.224440e-02	1.105206e-02	5.852425e-03	2.069889e-02	1.166062e-02	1.049546e-02	7.090313e-03	1.147606e-02	1.079242e-02	4.588223e-03
532000	-3.190718e+04	3.033740e+01	1.960033e+01	9.278658e-02	3.318253e-01	1.608672e-01	1.608672e-01	1.608672e-01	9.278658e-02	168	3	9.106187e-02	1.838764e-01	1.065130e-01	7.363285e-02	4.598061e-01	8.510982e-02	5.768911e-03	6.706483e-02	2.602444e-01	3.692889e-01	4.116825e-01	2.190287e-01	2.160013e-03	9.685322e-03	1.890444e-03	1.980358e-02	2.060492e-02	1.349218e-02	6.828837e-03	1.849271e-02	1.665484e-02	7.251128e-03	1.812412e-02	1.257314e-02	3.571002e-02	1.140282e-02	1.685085e-02	4.491381e-02	1.072893e-02	1.105206e-02	5.852425e-03	2.069889e-02	1.166062e-02	1.049546e-02	7.090313e-03	1.203705e-02	1.079242e-02	4.588223e-03
533000	-3.191397e+04	2.367949e+01	2.039615e+01	1.315917e-01	3.091320e-01	1.315917e-01	1.315917e-01	1.956945e-01	1.003985e-01	61	4	6.699182e-02	1.786936e-01	1.136489e-01	7.789570e-02	4.628856e-01	9.988441e-02	5.289256e-03	6.906885e-02	2.620442e-01	4.368856e-01	4.018000e-01	1.613144e-01	4.713042e-03	9.387168e-03	1.194683e-03	2.045036e-02	1.940281e-02	1.062424e-02	7.771129e-03	1.810240e-02	2.718806e-02	5.868170e-03	1.674876e-02	1.409952e-02	4.128971e-02	7.860702e-03	1.622270e-02	4.137114e-02	1.008155e-02	9.556886e-03	6.619962e-03	1.698203e-02	6.642777e-03	1.145704e-02	7.281358e-03	1.029686e-02	9.722063e-03	4.328356e-03
534000	-3.190670e+04	3.477276e+01	1.926233e+01	9.639407e-02	3.469055e-01	1.681598e-01	1.239868e-01	1.681598e-01	9.639407e-02	187	4	7.971947e-02	1.797349e-01	1.130101e-01	8.338016e-02	4.602445e-01	8.391092e-02	5.768911e-03	7.289054e-02	3.023889e-01	4.242163e-01	4.288619e-01	1.469219e-01	2.160013e-03	9.685322e-03	1.082766e-03	1.802082e-02	2.060492e-02	1.349218e-02	7.672802e-03	1.849271e-02	1.665484e-02	7.251128e-03	1.812412e-02	1.257314e-02	3.571002e-02	1.140282e-02	1.685085e-02	4.491381e-02	1.072893e-02	1.105206e-02	5.852425e-03	2.069889e-02	1.166062e-02	1.049546e-02	7.090313e-03	1.203705e-02	1.160010e-02	4.588223e-03
535000	-3.191046e+04	2.804775e+01	1.992189e+01	8.733750e-02	3.231171e-01	1.622301e-01	1.622301e-01	1.777476e-01	8.733750e-02	172	4	7.367512e-02	1.797349e-01	1.190544e-01	8.338016e-02	4.602445e-01	8.391092e-02	5.768911e-03	7.039617e-02	2.612055e-01	4.055372e-01	3.838972e-01	2.105656e-01	2.160013e-03	9.685322e-03	1.082766e-03	1.802082e-02	2.060492e-02	1.349218e-02	8.094691e-03	1.849271e-02	1.665484e-02	8.369536e-03	1.949162e-02	1.215126e-02	3.571002e-02	1.140282e-02	1.685085e-02	4.491381e-02	1.072893e-02	1.105206e-02	5.852425e-03	2.069889e-02	1.166062e-02	1.049546e-02	5.971905e-03	1.203705e-02	1.160010e-02	4.588223e-03
536000	-3.190358e+04	2.318665e+01	2.047825e+01	8.463048e-02	3.448432e-01	1.618625e-01	1.618625e-01	1.618625e-01	8.493871e-02	171	4	7.064440e-02	1.843146e-01	1.230788e-01	7.468383e-02	4.602445e-01	8.703380e-02	6.933573e-03	6.853077e-02	2.941503e-01	4.139381e-01	4.111866e-01	1.748753e-01	2.160013e-03	9.685322e-03	1.082766e-03	1.802082e-02	2.060492e-02	1.349218e-02	8.094691e-03	1.849271e-02	1.665484e-02	8.369536e-03	1.949162e-02	1.215126e-02	3.571002e-02	1.140282e-02	1.685085e-02	4.491381e-02	1.072893e-02	1.105206e-02	6.913844e-03	2.124016e-02	1.166062e-02	1.049546e-02	5.971905e-03	1.203705e-02	1.160010e-02	4.588223e-03
537000	-3.189961e+04	1.999013e+01	2.063129e+01	8.582454e-02	3.339924e-01	1.647862e-01	1.647862e-01	1.647862e-01	8.582454e-02	168	3	8.299423e-02	1.722623e-01	1.107290e-01	7.563702e-02	4.713436e-01	8.703380e-02	6.933573e-03	6.853077e-02	2.855915e-01	3.680673e-01	3.702499e-01	2.616828e-01	3.572949e-03	9.474044e-03	1.585042e-03	1.479537e-02	1.906135e-02	1.397831e-02	6.698191e-03	1.651949e-02	1.757876e-02	9.067356e-03	1.788362e-02	1.246307e-02	3.664479e-02	1.138226e-02	1.800747e-02	4.495846e-02	8.935206e-03	1.096119e-02	7.119829e-03	2.020623e-02	9.797299e-03	1.252265e-02	6.327010e-03	1.199558e-02	9.819104e-03	5.418504e-03
538000	-3.189313e+04	7.882141e+00	2.190978e+01	8.251370e-02	3.435266e-01	1.638153e-01	1.638153e-01	1.638153e-01	8.251370e-02	168	3	8.033700e-02	1.722623e-01	1.233740e-01	7.829425e-02	4.586987e-01	8.703380e-02	6.933573e-03	7.171055e-02	2.855915e-01	3.817284e-01	4.206973e-01	1.975743e-01	3.572949e-03	9.474044e-03	1.585042e-03	1.498261e-02	1.906135e-02	1.397831e-02	6.698191e-03	1.651949e-02	1.757876e-02	9.067356e-03	1.788362e-02	1.246307e-02	3.664479e-02	1.138226e-02	1.800747e-02	4.234109e-02	8.935206e-03	1.096119e-02	7.119829e-03	2.020623e-02	9.610069e-03	1.252265e-02	6.327010e-03	1.199558e-02	9.819104e-03	5.418504e-03
539000	-3.189290e+04	1.587620e+01	2.117573e+01	9.318967e-02	3.363787e-01	1.537650e-01	1.697120e-01	1.537650e-01	9.318967e-02	187	4	8.493947e-02	1.723583e-01	1.098581e-01	6.750727e-02	4.761752e-01	8.916161e-02	6.933573e-03	7.171055e-02	2.483461e-01	4.338647e-01	3.705258e-01	1.956095e-01	3.821879e-03	7.933988e-03	1.295443e-03	1.507754e-02	1.718841e-02	1.291819e-02	6.957163e-03	1.854308e-02	1.984788e-02	7.296657e-03	1.646184e-02	1.210128e-02	3.719589e-02	1.152102e-02	1.596980e-02	4.252124e-02	8.248537e-03	1.138935e-02	6.918533e-03	1.605619e-02	8.988191e-03	1.199727e-02	6.750698e-03	1.266396e-02	1.000163e-02	4.952736e-03
540000	-3.190792e+04	6.446842e+00	2.206942e+01	8.604941e-02	3.432427e-01	1.615528e-01	1.615528e-01	1.615528e-01	8.604941e-02	168	3	8.493947e-02	1.723583e-01	1.098581e-01	6.750727e-02	4.740489e-01	9.128800e-02	6.933573e-03	6.964272e-02	2.867689e-01	3.792019e-01	4.594573e-01	1.613408e-01	3.821879e-03	7.933988e-03	1.295443e-03	1.507754e-02	1.718841e-02	1.291819e-02	6.957163e-03	1.854308e-02	1.984788e-02	7.296657e-03	1.646184e-02	1.210128e-02	3.719589e-02	1.152102e-02	1.596980e-02	4.252124e-02	8.248537e-03	1.138935e-02	6.918533e-03	1.605619e-02	8.988191e-03	9.218257e-03	6.750698e-03	1.266396e-02	1.000163e-02	4.952736e-03
541000	-3.189528e+04	1.260030e+01	2.139775e+01	9.511639e-02	3.390233e-01	1.569147e-01	1.569147e-01	1.569147e-01	9.511639e-02	168	3	7.842608e-02	1.643762e-01	1.083506e-01	7.848085e-02	4.781270e-01	9.223925e-02	5.191940e-03	7.633295e-02	3.063357e-01	3.986433e-01	4.168498e-01	1.845070e-01	3.821879e-03	7.933988e-03	1.295443e-03	1.507754e-02	1.718841e-02	1.291819e-02	6.957163e-03	1.854308e-02	1.984788e-02	7.296657e-03	1.646184e-02	1.210128e-02	3.719589e-02	1.152102e-02	1.765007e-02	4.252124e-02	8.248537e-03	1.138935e-02	5.238262e-03	1.605619e-02	8.988191e-03	9.218257e-03	6.750698e-03	1.266396e-02	8.463804e-03	4.952736e-03
542000	-3.190313e+04	2.297381e+01	2.032137e+01	9.649685e-02	3.264004e-01	1.602020e-01	1.602020e-01	1.602020e-01	9.649685e-02	168	3	6.620477e-02	1.678911e-01	1.278349e-01	7.004302e-02	4.745698e-01	9.345636e-02	7.319879e-03	7.633295e-02	3.124169e-01	4.312909e-01	4.346995e-01	1.340096e-01	2.836986e-03	7.371465e-03	1.125454e-03	1.505283e-02	1.747741e-02	1.291832e-02	5.873938e-03	1.916202e-02	2.201099e-02	7.677344e-03	1.732832e-02	1.327930e-02	4.025846e-02	1.108804e-02	1.964530e-02	4.193632e-02	7.909489e-03	1.131987e-02	4.912707e-03	1.652766e-02	1.019561e-02	8.943634e-03	7.972314e-03	1.135001e-02	8.185633e-03	5.124575e-03
543000	-3.189341e+04	1.722505e+01	2.091079e+01	7.735042e-02	3.268904e-01	1.728029e-01	1.728029e-01	1.728029e-01	7.735042e-02	168	3	6.620477e-02	1.678911e-01	1.278349e-01	6.915024e-02	4.745698e-01	9.434914e-02	7.319879e-03	6.767975e-02	3.124169e-01	4.248053e-01	4.178203e-01	1.573744e-01	2.836986e-03	7.371465e-03	1.629434e-03	1.505283e-02	1.747741e-02	1.400392e-02	5.873938e-03	1.916202e-02	2.201099e-02	7.677344e-03	1.732832e-02	1.327930e-02	4.025846e-02	1.108804e-02	1.964530e-02	4.193632e-02	7.909489e-03	1.067052e-02	4.912707e-03	1.652766e-02	1.019561e-02	8.943634e-03	7.972314e-03	1.084603e-02	8.185633e-03	5.124575e-03
544000	-3.189079e+04	9.680404e+00	2.186339e+01	1.147628e-01	3.378117e-01	1.749198e-01	1.147628e-01	1.749198e-01	8.282307e-02	137	4	6.327382e-02	1.678911e-01	1.278349e-01	7.208120e-02	4.731658e-01	9.575313e-02	7.319879e-03	7.365517e-02	2.853672e-01	3.905363e-01	4.369222e-01	1.725415e-01	2.836986e-03	7.371465e-03	1.629434e-03	1.875657e-02	1.747741e-02	1.400392e-02	5.873938e-03	1.916202e-02	2.203764e-02	7.677344e-03	1.362459e-02	1.327930e-02	4.025846e-02	1.108804e-02	1.964530e-02	4.193632e-02	7.909489e-03	1.083997e-02	4.912707e-03	1.652766e-02	1.019561e-02	8.943634e-03	7.972314e-03	1.067658e-02	8.185633e-03	5.124575e-03
545000	-3.189561e+04	1.728941e+01	2.101438e+01	9.516896e-02	3.404436e-01	1.613184e-01	1.465816e-01	1.613184e-01	9.516896e-02	187	4	7.437629e-02	1.652196e-01	1.224067e-01	6.748162e-02	4.694378e-01	1.010780e-01	7.319879e-03	7.365517e-02	3.081491e-01	4.091635e-01	4.319167e-01	1.589199e-01	2.836986e-03	8.383651e-03	1.629434e-03	1.875657e-02	1.747741e-02	1.400392e-02	5.873938e-03	1.916202e-02	2.203764e-02	7.677344e-03	1.362459e-02	1.327930e-02	4.025846e-02	1.108804e-02	1.964530e-02	4.193632e-02	9.304224e-03	1.083997e-02	4.912707e-03	1.652766e-02	1.019561e-02	8.943634e-03	7.972314e-03	1.067658e-02	8.185633e-03	5.124575e-03
546000	-3.189672e+04	1.290017e+01	2.148489e+01	8.794396e-02	3.493736e-01	1.498483e-01	1.498483e-01	1.750418e-01	8.794396e-02	172	4	7.656837e-02	1.800328e-01	1.061385e-01	7.717772e-02	4.510861e-01	1.089966e-01	7.319879e-03	6.326187e-02	2.539038e-01	3.960198e-01	4.474297e-01	1.565506e-01	2.836986e-03	8.383651e-03	1.197364e-03	1.934233e-02	1.747741e-02	1.400392e-02	5.873938e-03	1.916202e-02	2.203764e-02	7.677344e-03	1.362459e-02	1.327930e-02	4.025846e-02	1.108804e-02	1.964530e-02	4.351592e-02	9.304224e-03	1.083997e-02	4.912707e-03	1.652766e-02	9.706375e-03	8.943634e-03	7.972314e-03	1.067658e-02	8.185633e-03	5.124575e-03
547000	-3.188038e+04	1.360243e+00	2.294418e+01	1.035798e-01	3.307666e-01	1.421669e-01	1.421669e-01	1.909596e-01	9.036023e-02	176	5	6.986876e-02	1.664986e-01	1.176803e-01	7.351235e-02	4.725039e-01	9.993605e-02	6.007508e-03	6.326187e-02	2.786667e-01	3.860242e-01	4.234366e-01	1.905392e-01	2.692737e-03	8.383651e-03	2.417998e-03	1.934233e-02	1.747741e-02	1.400392e-02	5.873938e-03	1.916202e-02	2.203764e-02	7.677344e-03	1.362459e-02	1.327930e-02	4.025846e-02	1.108804e-02	1.964530e-02	4.351592e-02	9.304224e-03	1.083997e-02	4.912707e-03	1.652766e-02	9.706375e-03	9.087883e-03	6.751680e-03	1.067658e-02	8.185633e-03	5.124575e-03
548000	-3.190362e+04	7.560354e+00	2.195344e+01	9.579406e-02	3.421048e-01	1.554357e-01	1.554357e-01	1.554357e-01	9.579406e-02	168	3	6.087159e-02	1.764217e-01	1.120736e-01	7.599545e-02	4.707620e-01	1.038756e-01	6.007508e-03	6.326187e-02	2.857000e-01	3.655434e-01	4.531990e-01	1.812575e-01	2.692737e-03	8.383651e-03	2.417998e-03	1.934233e-02	1.747741e-02	1.400392e-02	5.873938e-03	1.916202e-02	2.203764e-02	7.677344e-03	1.362459e-02	1.327930e-02	4.025846e-02	1.108804e-02	1.964530e-02	4.351592e-02	9.304224e-03	1.312334e-02	4.912707e-03	1.652766e-02	9.706375e-03	9.087883e-03	6.751680e-03	1.067658e-02	8.185633e-03	5.124575e-03
549000	-3.191049e+04	1.454003e+01	2.122048e+01	9.713400e-02	3.238845e-01	1.606158e-01	1.606158e-01	1.606158e-01	9.713400e-02	168	3	6.862730e-02	1.626668e-01	1.125442e-01	7.347072e-02	4.683221e-01	1.143689e-01	5.882097e-03	6.942758e-02	2.485032e-01	3.162679e-01	5.401703e-01	1.435618e-01	2.692737e-03	8.383651e-03	2.417998e-03	1.934233e-02	1.747741e-02	1.400392e-02	5.873938e-03	1.916202e-02	2.203764e-02	7.677344e-03	1.411274e-02	1.327930e-02	4.025846e-02	1.108804e-02	1.799183e-02	4.351592e-02	9.304224e-03	1.312334e-02	4.912707e-03	1.652766e-02	9.706375e-03	9.087883e-03	6.751680e-03	1.067658e-02	8.185633e-03	5.124575e-03
550000	-3.189614e+04	1.071410e+01	2.160882e+01	7.896862e-02	3.488589e-01	1.644013e-01	1.644013e-01	1.644013e-01	7.896862e-02	168	3	8.577637e-02	1.775955e-01	1.120770e-01	7.410046e-02	4.545755e-01	9.587509e-02	5.882097e-03	6.699181e-02	2.617375e-01	4.015531e-01	4.322611e-01	1.661858e-01	2.692737e-03	8.383651e-03	2.417998e-03	1.934233e-02	1.911563e-02	1.400392e-02	5.873938e-03	1.916202e-02	2.203764e-02	7.677344e-03	1.411274e-02	1.327930e-02	4.025846e-02	1.108804e-02	1.799183e-02	4.351592e-02	9.304224e-03	1.312334e-02	4.912707e-03	1.652766e-02	9.706375e-03	9.087883e-03	6.751680e-03	1.067658e-02	8.185633e-03	5.124575e-03
551000	-3.190732e+04	9.181330e+00	2.188555e+01	9.432208e-02	3.390550e-01	1.530920e-01	1.530920e-01	1.661168e-01	9.432208e-02	172	4	7.348924e-02	1.798878e-01	1.143921e-01	7.687998e-02	4.562633e-01	9.908758e-02	5.839855e-03	7.360724e-02	2.850040e-01	4.344077e-01	4.098918e-01	1.557005e-01	2.692737e-03	8.383651e-03	2.417998e-03	1.934233e-02	1.911563e-02	1.400392e-02	5.873938e-03	1.916202e-02	2.203764e-02	7.677344e-03	1.696503e-02	1.327930e-02	4.025846e-02	1.108804e-02	1.799183e-02	4.351592e-02	6.451938e-03	1.312334e-02	4.912707e-03	1.652766e-02	9.706375e-03	9.087883e-03	6.751680e-03	1.067658e-02	8.185633e-03	5.124575e-03
552000	-3.189881e+04	2.060046e+01	2.079881e+01	1.054598e-01	3.239529e-01	1.393783e-01	1.519658e-01	1.737833e-01	1.054598e-01	197	5	7.312467e-02	1.798878e-01	1.143921e-01	7.724455e-02	4.562633e-01	9.908758e-02	5.839855e-03	7.059090e-02	3.060865e-01	3.819288e-01	4.726922e-01	1.453789e-01	2.692737e-03	8.763594e-03	2.417998e-03	1.934233e-02	1.911563e-02	1.400392e-02	5.873938e-03	1.916202e-02	2.203764e-02	7.677344e-03	1.696503e-02	1.327930e-02	4.025846e-02	1.108804e-02	1.799183e-02	4.351592e-02	6.451938e-03	1.312334e-02	4.912707e-03	1.652766e-02	8.023971e-03	9.087883e-03	6.751680e-03	1.067658e-02	8.185633e-03	5.124575e-03
553000	-3.191361e+04	-1.022070e+01	2.413363e+01	1.148749e-01	3.502607e-01	1.148749e-01	1.396964e-01	1.654181e-01	1.148749e-01	84	4	7.759483e-02	1.811835e-01	1.040205e-01	7.929634e-02	4.710902e-01	8.681457e-02	5.022533e-03	6.025557e-02	2.500537e-01	4.525335e-01	3.729059e-01	1.745607e-01	6.023705e-03	7.154569e-03	1.396362e-03	2.695927e-02	2.102661e-02	1.151256e-02	6.236752e-03	1.683963e-02	2.433011e-02	6.992870e-03	1.923342e-02	1.131702e-02	4.365511e-02	7.961650e-03	1.517280e-02	3.858510e-02	7.731362e-03	8.951371e-03	6.385756e-03	2.091071e-02	8.037330e-03	1.254523e-02	4.871646e-03	1.295718e-02	7.837691e-03	6.932435e-03
554000	-3.193008e+04	-1.414659e+01	2.442921e+01	7.288984e-02	3.414355e-01	1.709283e-01	1.709283e-01	1.709283e-01	7.288984e-02	168	3	7.102320e-02	1.666068e-01	1.094952e-01	7.384745e-02	4.731238e-01	1.059036e-01	5.839855e-03	7.418505e-02	3.531155e-01	4.163307e-01	4.301257e-01	1.535436e-01	2.692737e-03	8.763594e-03	2.417998e-03	1.934233e-02	1.911563e-02	1.229467e-02	5.873938e-03	1.916202e-02	2.203764e-02	7.677344e-03	1.924524e-02	1.279659e-02	4.025846e-02	1.108804e-02	1.825723e-02	4.359826e-02	6.451938e-03	1.312334e-02	4.548511e-03	1.652766e-02	8.023971e-03	9.087883e-03	6.821740e-03	1.067658e-02	8.185633e-03	5.124575e-03
555000	-3.190060e+04	-6.672829e+00	2.356128e+01	1.179484e-01	3.670875e-01	1.179484e-01	1.179484e-01	1.611187e-01	1.179484e-01	58	3	7.619904e-02	1.811835e-01	1.110021e-01	7.685819e-02	4.710902e-01	8.366698e-02	5.022533e-03	6.096194e-02	2.599851e-01	4.454317e-01	3.907585e-01	1.638098e-01	5.590404e-03	7.650187e-03	1.234499e-03	2.544306e-02	2.061474e-02	1.190739e-02	6.453759e-03	1.704629e-02	2.664125e-02	7.680644e-03	1.836986e-02	1.199429e-02	4.500891e-02	8.686378e-03	1.608070e-02	3.961360e-02	6.627223e-03	7.892789e-03	6.428264e-03	1.971784e-02	7.880079e-03	1.156299e-02	4.575688e-03	1.209730e-02	7.412998e-03	7.170085e-03
556000	-3.190719e+04	-3.839704e+00	2.321776e+01	8.448439e-02	3.513349e-01	1.598988e-01	1.598988e-01	1.598988e-01	8.448439e-02	168	3	6.916864e-02	1.640225e-01	1.266807e-01	7.090209e-02	4.746626e-01	9.456352e-02	5.187005e-03	7.114265e-02	3.223294e-01	4.234462e-01	4.346278e-01	1.419260e-01	3.471986e-03	8.321999e-03	1.418203e-03	1.881039e-02	2.039550e-02	1.631540e-02	5.556499e-03	1.903052e-02	2.068170e-02	7.015848e-03	1.822362e-02	1.339385e-02	3.957061e-02	9.314237e-03	1.729919e-02	4.082549e-02	8.594293e-03	1.347321e-02	4.791974e-03	1.764225e-02	7.478075e-03	1.042645e-02	5.935050e-03	1.015802e-02	8.017890e-03	5.861955e-03
557000	-3.189775e+04	-1.022275e+01	2.416355e+01	1.175668e-01	3.482263e-01	1.175668e-01	1.650840e-01	1.650840e-01	8.647216e-02	83	4	8.056495e-02	1.865677e-01	1.085237e-01	8.073923e-02	4.594956e-01	8.410878e-02	5.022533e-03	5.791917e-02	2.525906e-01	3.795499e-01	4.325889e-01	1.878612e-01	5.590404e-03	7.650187e-03	1.234499e-03	2.544306e-02	2.061474e-02	1.190739e-02	6.453759e-03	1.704629e-02	2.664125e-02	7.680644e-03	1.734415e-02	1.199429e-02	4.500891e-02	8.686378e-03	1.608070e-02	3.961360e-02	6.627223e-03	7.647731e-03	6.428264e-03	1.971784e-02	7.880079e-03	1.067870e-02	4.575688e-03	1.209730e-02	8.438707e-03	7.170085e-03
558000	-3.188412e+04	-1.476633e+01	2.503594e+01	1.182510e-01	3.718573e-01	1.312961e-01	1.229744e-01	1.685323e-01	8.708888e-02	202	6	7.842096e-02	1.819067e-01	1.085237e-01	8.073923e-02	4.641566e-01	8.625276e-02	5.610541e-03	6.133843e-02	2.475528e-01	3.718330e-01	4.465072e-01	1.816598e-01	5.590404e-03	7.650187e-03	1.234499e-03	2.009719e-02	2.061474e-02	1.108126e-02	6.453759e-03	1.704629e-02	2.664125e-02	7.680644e-03	2.313061e-02	1.199429e-02	3.644363e-02	8.686378e-03	1.608070e-02	3.961360e-02	6.627223e-03	7.647731e-03	5.352017e-03	2.265159e-02	8.143132e-03	1.153935e-02	4.575688e-03	1.209730e-02	8.617383e-03	7.170085e-03
559000	-3.190344e+04	3.785954e+00	2.256396e+01	1.084399e-01	3.157945e-01	1.604534e-01	1.604534e-01	1.604534e-01	9.440541e-02	171	4	7.742330e-02	1.716802e-01	1.048666e-01	6.977111e-02	4.853005e-01	9.095825e-02	6.192719e-03	5.987426e-02	2.896396e-01	3.974067e-01	4.561773e-01	1.464160e-01	3.471986e-03	8.321999e-03	1.658371e-03	2.155108e-02	2.039550e-02	1.070375e-02	5.556499e-03	1.903052e-02	2.068170e-02	7.580557e-03	1.517154e-02	1.339385e-02	3.957061e-02	1.100649e-02	1.341948e-02	4.082549e-02	8.594293e-03	9.611508e-03	7.844050e-03	1.764225e-02	7.478075e-03	1.042645e-02	5.935050e-03	1.015802e-02	7.777722e-03	4.350170e-03
560000	-3.190563e+04	-2.238957e+00	2.333191e+01	9.324598e-02	3.212561e-01	1.537867e-01	1.629756e-01	1.754896e-01	9.324598e-02	197	5	7.812738e-02	1.666303e-01	1.070771e-01	7.471227e-02	4.808373e-01	9.261563e-02	6.192719e-03	6.038247e-02	2.266349e-01	3.938036e-01	3.800333e-01	2.261631e-01	2.079434e-03	6.239983e-03	1.658371e-03	2.155108e-02	2.039550e-02	1.070375e-02	5.556499e-03	1.903052e-02	2.068170e-02	7.580557e-03	1.517154e-02	1.339385e-02	3.957061e-02	1.100649e-02	1.341948e-02	4.082549e-02	9.986845e-03	9.611508e-03	7.844050e-03	1.764225e-02	7.478075e-03	1.042645e-02	5.935050e-03	1.015802e-02	7.777722e-03	4.350170e-03
561000	-3.188969e+04	-9.259032e+00	2.386322e+01	8.095776e-02	3.735050e-01	1.548598e-01	1.548598e-01	1.548598e-01	8.095776e-02	168	3	6.945398e-02	1.840318e-01	1.087208e-01	7.974369e-02	4.588774e-01	9.917241e-02	4.963003e-03	6.459161e-02	2.681282e-01	3.864539e-01	4.418872e-01	1.716589e-01	5.590404e-03	7.650187e-03	1.234499e-03	1.831991e-02	2.061474e-02	1.108126e-02	5.554540e-03	1.704629e-02	2.754047e-02	7.680644e-03	2.313061e-02	1.199429e-02	3.644363e-02	7.193894e-03	1.608070e-02	3.961360e-02	6.627223e-03	9.140215e-03	5.352017e-03	2.265159e-02	8.143132e-03	1.153935e-02	4.575688e-03	1.209730e-02	8.617383e-03	7.170085e-03
562000	-3.190814e+04	7.991050e-02	2.311235e+01	1.104812e-01	3.258981e-01	1.471890e-01	1.471890e-01	1.792530e-01	8.998979e-02	176	5	8.195619e-02	1.644346e-01	1.085372e-01	7.072009e-02	4.956202e-01	7.873174e-02	5.926767e-03	5.981273e-02	2.323111e-01	3.701125e-01	4.551742e-01	1.747132e-01	2.400984e-03	8.212128e-03	9.891749e-04	2.388983e-02	2.324190e-02	9.646200e-03	3.911941e-03	1.587014e-02	2.097626e-02	8.493542e-03	1.807398e-02	1.315299e-02	3.850155e-02	8.848883e-03	1.560481e-02	4.178305e-02	9.862127e-03	1.013383e-02	9.862020e-03	1.796270e-02	7.157926e-03	1.194110e-02	5.870640e-03	9.813101e-03	8.394155e-03	5.520107e-03
563000	-3.190388e+04	-2.760817e+01	2.617390e+01	8.651189e-02	3.741155e-01	1.509536e-01	1.509536e-01	1.509536e-01	8.651189e-02	168	3	7.703211e-02	1.703653e-01	1.109052e-01	7.513650e-02	4.731830e-01	9.337789e-02	4.119437e-03	5.072500e-02	2.280144e-01	3.082181e-01	4.648719e-01	2.269100e-01	5.590404e-03	7.650187e-03	1.234499e-03	1.831991e-02	2.061474e-02	1.108126e-02	5.554540e-03	1.704629e-02	2.754047e-02	7.680644e-03	2.313061e-02	1.199429e-02	3.644363e-02	7.193894e-03	1.608070e-02	3.961360e-02	6.627223e-03	8.648327e-03	5.352017e-03	2.265159e-02	8.143132e-03	1.153935e-02	4.575688e-03	1.209730e-02	8.617383e-03	7.170085e-03
564000	-3.190698e+04	-9.685761e-01	2.304001e+01	9.192309e-02	3.301940e-01	1.634524e-01	1.590550e-01	1.634524e-01	9.192309e-02	187	4	7.481743e-02	1.752731e-01	1.083165e-01	7.480382e-02	4.675184e-01	9.927076e-02	5.926767e-03	6.010414e-02	2.567466e-01	3.519569e-01	4.086257e-01	2.394174e-01	1.850548e-03	8.799842e-03	1.113361e-03	2.369107e-02	2.266799e-02	1.158766e-02	6.493163e-03	2.077190e-02	2.402545e-02	8.884855e-03	1.582384e-02	9.205951e-03	3.855055e-02	8.626703e-03	1.603100e-02	4.213206e-02	8.899487e-03	9.918344e-03	9.729484e-03	1.583056e-02	6.228644e-03	1.208975e-02	5.664018e-03	1.015343e-02	8.138508e-03	4.942479e-03
565000	-3.189647e+04	8.494469e+00	2.198927e+01	9.107582e-02	3.093887e-01	1.563334e-01	1.760632e-01	1.760632e-01	9.107582e-02	192	4	8.314928e-02	1.670016e-01	1.174484e-01	7.262759e-02	4.560076e-01	1.037655e-01	5.926767e-03	6.010414e-02	2.492231e-01	4.004950e-01	3.900735e-01	2.094316e-01	3.873638e-03	8.799842e-03	1.113361e-03	2.369107e-02	2.266799e-02	1.158766e-02	6.493163e-03	2.077190e-02	2.402545e-02	8.884855e-03	1.582384e-02	9.205951e-03	3.855055e-02	8.626703e-03	1.603100e-02	4.213206e-02	8.899487e-03	9.918344e-03	9.729484e-03	1.583056e-02	6.228644e-03	1.208975e-02	5.664018e-03	1.015343e-02	8.138508e-03	4.942479e-03
566000	-3.188668e+04	1.365005e+01	2.142384e+01	9.840165e-02	3.093849e-01	1.539436e-01	1.539436e-01	1.859246e-01	9.840165e-02	172	4	6.921246e-02	1.706816e-01	1.138824e-01	8.316970e-02	4.625171e-01	1.005368e-01	4.315933e-03	6.010414e-02	2.492231e-01	3.450800e-01	4.539889e-01	2.009311e-01	3.873638e-03	8.799842e-03	1.708129e-03	2.369107e-02	2.266799e-02	1.158766e-02	6.493163e-03	2.077190e-02	2.402545e-02	8.884855e-03	1.582384e-02	9.205951e-03	3.855055e-02	1.002980e-02	1.603100e-02	4.213206e-02	8.899487e-03	9.918344e-03	9.729484e-03	1.583056e-02	6.228644e-03	1.208975e-02	5.664018e-03	1.015343e-02	8.138508e-03	4.942479e-03
567000	-3.189291e+04	1.020239e+01	2.180795e+01	9.383401e-02	3.198960e-01	1.442662e-01	1.740848e-01	1.740848e-01	9.383401e-02	192	4	6.921246e-02	1.706816e-01	1.138824e-01	7.187758e-02	4.754485e-01	9.889747e-02	6.428805e-03	6.620596e-02	2.288299e-01	3.719614e-01	4.335669e-01	1.944718e-01	3.873638e-03	8.799842e-03	1.708129e-03	2.369107e-02	2.266799e-02	1.158766e-02	6.493163e-03	1.936452e-02	2.402545e-02	8.884855e-03	1.582384e-02	9.205951e-03	3.855055e-02	1.002980e-02	1.603100e-02	4.213206e-02	8.899487e-03	9.918344e-03	9.729484e-03	1.586247e-02	6.228644e-03	1.208975e-02	5.664018e-03	1.015343e-02	8.138508e-03	4.942479e-03
568000	-3.188765e+04	1.408014e+01	2.138359e+01	9.383401e-02	3.198960e-01	1.442662e-01	1.740848e-01	1.740848e-01	9.383401e-02	192	4	6.520614e-02	1.636595e-01	1.142422e-01	7.674125e-02	4.777919e-01	1.023590e-01	6.428805e-03	6.720706e-02	2.417572e-01	3.728744e-01	4.300830e-01	1.970427e-01	3.873638e-03	8.799842e-03	1.708129e-03	2.369107e-02	2.266799e-02	1.158766e-02	6.493163e-03	1.936452e-02	2.402545e-02	8.884855e-03	1.582384e-02	9.205951e-03	3.855055e-02	1.002980e-02	1.603100e-02	4.213206e-02	8.899487e-03	9.918344e-03	9.729484e-03	1.586247e-02	6.228644e-03	1.208975e-02	5.664018e-03	1.015343e-02	8.138508e-03	4.942479e-03
569000	-3.190364e+04	5.417679e+00	2.232004e+01	9.396006e-02	3.397854e-01	1.469856e-01	1.626544e-01	1.626544e-01	9.396006e-02	192	4	7.092066e-02	1.791617e-01	1.236263e-01	7.766164e-02	4.525071e-01	9.612265e-02	6.428805e-03	6.720706e-02	2.473918e-01	4.101110e-01	3.888724e-01	2.010166e-01	3.688312e-03	8.894052e-03	8.878641e-04	2.582919e-02	2.123061e-02	1.148723e-02	6.975031e-03	1.922951e-02	2.607512e-02	8.645473e-03	1.644775e-02	9.903140e-03	3.954380e-02	8.805702e-03	1.682556e-02	4.324693e-02	7.859118e-03	1.003237e-02	9.328526e-03	1.785192e-02	6.872014e-03	1.136662e-02	7.063678e-03	1.013314e-02	6.650095e-03	5.106882e-03
570000	-3.189905e+04	3.829194e+01	1.909098e+01	9.531090e-02	3.121553e-01	1.541647e-01	1.541647e-01	1.864863e-01	9.771812e-02	176	5	7.481132e-02	1.736754e-01	9.397293e-02	8.346352e-02	4.736239e-01	1.004529e-01	6.428805e-03	6.720706e-02	2.500330e-01	4.599786e-01	3.336504e-01	2.063710e-01	3.688312e-03	8.894052e-03	8.878641e-04	2.582919e-02	2.123061e-02	1.148723e-02	6.975031e-03	1.922951e-02	2.607512e-02	8.645473e-03	1.644775e-02	9.903140e-03	3.954380e-02	8.805702e-03	1.682556e-02	4.324693e-02	7.859118e-03	1.003237e-02	1.020426e-02	1.872774e-02	6.872014e-03	1.136662e-02	7.063678e-03	1.013314e-02	6.667931e-03	5.106882e-03
571000	-3.191343e+04	2.334249e+01	2.043114e+01	1.127177e-01	3.199379e-01	1.707522e-01	1.129200e-01	1.707522e-01	1.129200e-01	190	4	7.853264e-02	1.772317e-01	9.767998e-02	7.862628e-02	4.626258e-01	1.053036e-01	6.428805e-03	6.049047e-02	2.534442e-01	4.304607e-01	4.035650e-01	1.659742e-01	3.688312e-03	8.894052e-03	3.220658e-03	2.582919e-02	2.046624e-02	1.148723e-02	6.975031e-03	1.922951e-02	2.607512e-02	8.645473e-03	1.644775e-02	9.903140e-03	3.954380e-02	8.805702e-03	1.682556e-02	4.324693e-02	7.859118e-03	1.003237e-02	1.020426e-02	1.872774e-02	6.872014e-03	1.136662e-02	7.063678e-03	1.013314e-02	6.667931e-03	5.355006e-03
572000	-3.191247e+04	2.810198e+01	1.995437e+01	1.118933e-01	3.241559e-01	1.686799e-01	1.118933e-01	1.686799e-01	1.146977e-01	137	4	7.560760e-02	1.969554e-01	1.061859e-01	8.271194e-02	4.425363e-01	9.600283e-02	5.326838e-03	5.935160e-02	2.462457e-01	4.203942e-01	3.933641e-01	1.862417e-01	3.688312e-03	8.894052e-03	3.220658e-03	2.582919e-02	2.046624e-02	1.148723e-02	6.975031e-03	1.922951e-02	2.607512e-02	8.645473e-03	1.644775e-02	9.903140e-03	3.954380e-02	8.805702e-03	1.682556e-02	4.324693e-02	6.771340e-03	1.003237e-02	1.020426e-02	1.872774e-02	6.872014e-03	1.136662e-02	7.389922e-03	1.013314e-02	6.667931e-03	5.355006e-03
573000	-3.191054e+04	2.509898e+01	2.022205e+01	1.126234e-01	3.465182e-01	1.262872e-01	1.262872e-01	1.756608e-01	1.126234e-01	172	4	7.642754e-02	1.713332e-01	1.162895e-01	7.949196e-02	4.652770e-01	9.118080e-02	5.991348e-03	6.639516e-02	2.481835e-01	3.723685e-01	4.086588e-01	2.189727e-01	3.688312e-03	8.894052e-03	3.220658e-03	2.660956e-02	2.046624e-02	1.148723e-02	6.975031e-03	1.922951e-02	2.607512e-02	8.645473e-03	1.644775e-02	9.903140e-03	3.954380e-02	8.805702e-03	1.682556e-02	4.324693e-02	6.771340e-03	1.003237e-02	1.020426e-02	1.872774e-02	6.872014e-03	1.136662e-02	7.389922e-03	1.013314e-02	6.667931e-03	5.355006e-03
574000	-3.190664e+04	3.984268e+01	1.881508e+01	1.367612e-01	3.002368e-01	1.367612e-01	1.367612e-01	1.877681e-01	1.017115e-01	61	4	7.615767e-02	1.641456e-01	1.038116e-01	7.697443e-02	4.859395e-01	9.297125e-02	5.991348e-03	6.639516e-02	2.750815e-01	3.493771e-01	4.339380e-01	2.166849e-01	3.688312e-03	8.894052e-03	3.220658e-03	2.710307e-02	2.046624e-02	1.148723e-02	6.975031e-03	1.922951e-02	2.607512e-02	8.645473e-03	1.644775e-02	9.903140e-03	3.954380e-02	8.805702e-03	1.766353e-02	4.324693e-02	6.771340e-03	1.003237e-02	9.710754e-03	1.872774e-02	6.872014e-03	1.136662e-02	7.389922e-03	1.013314e-02	6.955816e-03	5.355006e-03
575000	-3.190341e+04	3.690158e+01	1.922676e+01	1.071957e-01	3.040461e-01	1.575181e-01	1.575181e-01	1.788622e-01	9.485978e-02	176	5	7.913234e-02	1.686334e-01	1.008369e-01	7.697443e-02	4.814516e-01	9.297125e-02	5.043162e-03	5.593821e-02	2.581596e-01	4.188759e-01	4.112694e-01	1.698547e-01	3.688312e-03	8.894052e-03	3.220658e-03	2.710307e-02	2.046624e-02	1.148723e-02	6.975031e-03	1.922951e-02	2.382447e-02	8.645473e-03	1.644775e-02	9.903140e-03	3.954380e-02	8.805702e-03	1.766353e-02	4.324693e-02	6.771340e-03	1.003237e-02	9.151003e-03	1.872774e-02	6.872014e-03	1.136662e-02	7.389922e-03	1.013314e-02	1.160999e-02	5.355006e-03
576000	-3.190612e+04	3.213506e+01	1.953056e+01	1.058440e-01	3.144592e-01	1.408743e-01	1.664893e-01	1.664893e-01	1.058440e-01	192	4	7.824854e-02	1.751842e-01	1.042150e-01	7.515068e-02	4.800112e-01	8.719028e-02	6.938079e-03	5.943098e-02	3.025367e-01	3.951777e-01	4.254269e-01	1.793954e-01	5.129923e-03	9.577992e-03	2.515820e-03	2.872223e-02	2.144862e-02	1.123701e-02	6.829738e-03	1.869583e-02	2.034863e-02	7.906488e-03	1.792316e-02	1.199033e-02	4.111119e-02	9.617757e-03	1.659071e-02	4.015731e-02	7.576330e-03	8.729655e-03	1.012336e-02	1.811397e-02	7.349790e-03	1.031611e-02	6.312898e-03	1.086817e-02	8.953368e-03	4.444046e-03
577000	-3.190282e+04	3.053484e+01	1.967164e+01	1.004652e-01	3.242519e-01	1.438235e-01	1.438235e-01	1.871707e-01	1.004652e-01	172	4	6.722158e-02	1.751842e-01	1.042150e-01	8.617763e-02	4.800112e-01	8.719028e-02	6.869304e-03	7.554204e-02	2.675612e-01	4.247856e-01	3.853468e-01	1.898677e-01	5.129923e-03	9.577992e-03	2.515820e-03	2.872223e-02	2.144862e-02	1.123701e-02	6.829738e-03	1.869583e-02	2.034863e-02	7.906488e-03	1.792316e-02	1.199033e-02	4.111119e-02	9.617757e-03	1.659071e-02	4.384769e-02	7.576330e-03	8.729655e-03	1.012336e-02	1.811397e-02	7.349790e-03	1.031611e-02	6.312898e-03	1.086817e-02	8.953368e-03	4.444046e-03
578000	-3.192107e+04	2.762545e+01	2.011934e+01	1.307431e-01	2.954808e-01	1.307431e-01	1.596771e-01	1.867607e-01	9.659511e-02	88	5	6.722158e-02	1.751842e-01	1.042150e-01	8.617763e-02	4.800112e-01	8.719028e-02	6.869304e-03	7.095830e-02	2.531463e-01	3.765644e-01	4.535227e-01	1.699129e-01	5.129923e-03	9.577992e-03	2.515820e-03	2.872223e-02	2.144862e-02	1.123701e-02	6.829738e-03	1.869583e-02	2.034863e-02	7.906488e-03	1.792316e-02	1.199033e-02	4.111119e-02	9.617757e-03	1.659071e-02	4.384769e-02	7.576330e-03	8.471920e-03	1.012336e-02	1.811397e-02	7.349790e-03	1.031611e-02	6.312898e-03	1.086817e-02	8.953368e-03	4.444046e-03
579000	-3.190954e+04	2.237929e+01	2.068419e+01	1.001892e-01	3.340953e-01	1.672425e-01	1.515875e-01	1.672425e-01	7.964301e-02	191	5	7.259422e-02	1.815913e-01	1.025830e-01	8.690106e-02	4.701933e-01	8.613719e-02	5.382074e-03	5.617767e-02	2.526502e-01	4.013590e-01	4.269126e-01	1.717284e-01	5.129923e-03	9.577992e-03	2.515820e-03	2.872223e-02	2.144862e-02	1.123701e-02	7.223976e-03	1.869583e-02	2.034863e-02	7.906488e-03	1.752892e-02	1.199033e-02	4.111119e-02	9.617757e-03	1.659071e-02	4.384769e-02	7.576330e-03	8.471920e-03	1.012336e-02	2.353969e-02	7.349790e-03	1.031611e-02	6.312898e-03	1.086817e-02	8.953368e-03	4.444046e-03
580000	-3.189923e+04	9.763454e+00	2.184378e+01	9.842718e-02	3.317811e-01	1.455897e-01	1.455897e-01	1.801851e-01	9.842718e-02	172	4	8.362659e-02	1.748170e-01	1.005677e-01	7.296788e-02	4.711307e-01	9.689013e-02	5.382074e-03	4.984830e-02	2.415453e-01	3.874839e-01	4.018106e-01	2.107054e-01	5.129923e-03	9.577992e-03	1.393403e-03	2.872223e-02	2.144862e-02	1.308356e-02	7.223976e-03	1.869583e-02	2.034863e-02	7.906488e-03	1.752892e-02	1.199033e-02	4.111119e-02	9.617757e-03	1.659071e-02	4.384769e-02	7.576330e-03	8.471920e-03	1.012336e-02	2.353969e-02	7.349790e-03	1.031611e-02	6.312898e-03	1.086817e-02	8.953368e-03	4.444046e-03
581000	-3.191894e+04	2.406395e+01	2.035576e+01	1.269369e-01	3.127233e-01	1.692820e-01	1.269369e-01	1.692820e-01	9.483897e-02	137	4	7.067760e-02	1.727130e-01	1.047177e-01	7.562069e-02	4.826930e-01	9.357796e-02	7.930650e-03	6.820368e-02	2.878256e-01	4.182205e-01	3.983022e-01	1.834772e-01	7.392025e-03	8.258261e-03	3.836662e-04	2.375018e-02	1.987139e-02	1.186823e-02	6.275222e-03	1.882209e-02	2.081948e-02	9.026334e-03	1.835402e-02	1.492055e-02	3.630162e-02	9.031064e-03	1.453352e-02	3.431451e-02	9.540381e-03	8.161881e-03	5.162072e-03	2.219382e-02	9.663187e-03	1.102253e-02	6.001599e-03	1.146229e-02	4.142432e-03	4.117755e-03
582000	-3.189740e+04	4.268115e+00	2.233616e+01	9.160044e-02	3.385439e-01	1.594184e-01	1.594184e-01	1.594184e-01	9.160044e-02	168	3	6.910756e-02	1.626786e-01	1.124804e-01	8.552086e-02	4.802577e-01	8.995485e-02	4.130753e-03	5.870218e-02	2.369642e-01	3.690497e-01	4.560185e-01	1.749317e-01	6.633154e-03	9.577992e-03	1.393403e-03	3.100807e-02	2.144862e-02	1.532229e-02	4.985244e-03	1.665836e-02	2.034863e-02	7.906488e-03	1.752892e-02	1.199033e-02	4.111119e-02	9.617757e-03	1.738292e-02	4.384769e-02	7.576330e-03	8.471920e-03	7.837514e-03	2.353969e-02	7.349790e-03	1.031611e-02	6.312898e-03	1.061672e-02	8.953368e-03	4.444046e-03
583000	-3.191754e+04	9.286653e+00	2.189415e+01	8.299015e-02	3.368213e-01	1.427740e-01	1.772122e-01	1.772122e-01	8.299015e-02	192	4	6.633561e-02	1.876468e-01	1.014490e-01	9.160495e-02	4.595379e-01	9.342573e-02	7.461187e-03	5.638650e-02	2.409101e-01	4.046321e-01	4.145733e-01	1.807946e-01	6.633154e-03	9.577992e-03	1.393403e-03	3.021324e-02	2.144862e-02	1.532229e-02	4.985244e-03	1.665836e-02	2.034863e-02	7.906488e-03	1.752892e-02	1.199033e-02	4.111119e-02	9.617757e-03	1.738292e-02	4.384769e-02	7.576330e-03	8.590840e-03	7.837514e-03	2.353969e-02	7.349790e-03	1.031611e-02	6.312898e-03	1.056861e-02	8.834448e-03	4.444046e-03
584000	-3.191570e+04	9.350141e+00	2.188871e+01	9.176961e-02	3.327638e-01	1.525737e-01	1.655617e-01	1.655617e-01	9.176961e-02	192	4	6.319168e-02	1.849559e-01	1.122998e-01	7.842535e-02	4.661543e-01	9.497292e-02	5.708762e-03	6.983126e-02	2.335814e-01	4.627437e-01	3.758755e-01	1.613808e-01	6.633154e-03	9.577992e-03	1.393403e-03	3.021324e-02	2.144862e-02	1.532229e-02	4.985244e-03	1.665836e-02	2.034863e-02	7.906488e-03	1.752892e-02	1.199033e-02	4.111119e-02	9.617757e-03	1.738292e-02	4.384769e-02	8.065426e-03	8.590840e-03	7.837514e-03	2.437868e-02	7.349790e-03	1.031611e-02	6.312898e-03	1.056861e-02	8.834448e-03	4.444046e-03
585000	-3.190025e+04	1.711534e+01	2.105731e+01	9.582696e-02	3.246575e-01	1.555099e-01	1.640894e-01	1.640894e-01	9.582696e-02	192	4	6.965772e-02	1.944858e-01	1.098800e-01	7.317754e-02	4.602370e-01	9.256194e-02	5.770572e-03	6.252635e-02	2.555269e-01	3.902984e-01	4.416118e-01	1.680898e-01	6.633154e-03	9.577992e-03	1.393403e-03	3.021324e-02	2.144862e-02	1.532229e-02	4.985244e-03	1.665836e-02	2.034863e-02	7.906488e-03	1.752892e-02	1.466936e-02	4.111119e-02	9.617757e-03	1.738292e-02	4.384769e-02	8.065426e-03	8.590840e-03	7.837514e-03	2.437868e-02	7.349790e-03	1.031611e-02	6.312898e-03	1.056861e-02	8.834448e-03	4.444046e-03
586000	-3.190930e+04	2.298298e+01	2.051199e+01	9.326469e-02	3.283837e-01	1.661879e-01	1.661879e-01	1.661879e-01	7.978788e-02	171	4	7.803657e-02	1.764762e-01	1.098956e-01	7.704711e-02	4.594999e-01	9.904458e-02	6.807591e-03	7.521578e-02	2.568027e-01	4.208327e-01	4.373342e-01	1.418331e-01	5.523248e-03	1.088463e-02	5.594396e-04	1.934549e-02	1.809385e-02	1.363209e-02	6.604000e-03	1.770353e-02	2.266828e-02	9.397801e-03	1.808755e-02	1.384020e-02	3.652898e-02	9.490116e-03	1.518303e-02	3.278774e-02	1.023699e-02	9.594269e-03	5.635209e-03	2.263834e-02	1.123163e-02	1.312594e-02	6.930787e-03	1.101245e-02	4.488786e-03	3.462657e-03
587000	-3.189081e+04	1.292064e+01	2.150669e+01	9.891105e-02	3.261489e-01	1.437849e-01	1.661220e-01	1.661220e-01	9.891105e-02	192	4	7.053527e-02	1.788949e-01	1.098488e-01	7.293561e-02	4.710839e-01	9.670165e-02	5.770572e-03	5.890238e-02	2.555497e-01	4.083590e-01	4.039442e-01	1.876968e-01	6.633154e-03	9.577992e-03	2.172468e-03	3.021324e-02	2.144862e-02	1.532229e-02	4.985244e-03	1.665836e-02	2.034863e-02	7.906488e-03	1.752892e-02	1.488723e-02	4.111119e-02	9.617757e-03	1.738292e-02	4.314207e-02	8.065426e-03	8.590840e-03	7.058449e-03	2.437868e-02	7.349790e-03	1.031611e-02	5.818847e-03	1.056861e-02	8.834448e-03	4.444046e-03
588000	-3.189368e+04	1.177687e+01	2.149225e+01	8.917636e-02	3.392939e-01	1.607845e-01	1.607845e-01	1.607845e-01	8.917636e-02	168	3	7.630842e-02	1.817116e-01	1.187896e-01	6.978442e-02	4.590756e-01	9.433032e-02	4.295922e-03	7.070619e-02	2.861180e-01	3.670935e-01	4.436686e-01	1.892379e-01	5.523248e-03	9.880217e-03	5.594396e-04	1.934549e-02	1.809385e-02	1.363209e-02	5.524367e-03	1.702295e-02	1.697658e-02	1.007839e-02	1.808755e-02	1.003950e-02	3.652898e-02	9.490116e-03	1.518303e-02	3.847944e-02	1.012343e-02	1.447461e-02	5.635209e-03	2.263834e-02	9.690205e-03	1.312594e-02	6.930787e-03	1.101245e-02	6.699685e-03	3.462657e-03
589000	-3.189800e+04	1.770752e+01	2.095519e+01	9.506045e-02	3.535463e-01	1.406830e-01	1.406830e-01	1.749668e-01	9.506045e-02	172	4	8.348640e-02	1.634928e-01	1.118808e-01	7.530458e-02	4.701889e-01	9.564657e-02	4.295922e-03	7.070619e-02	3.236731e-01	3.833823e-01	4.575529e-01	1.590647e-01	5.523248e-03	8.811298e-03	5.594396e-04	1.934549e-02	1.809385e-02	1.363209e-02	5.524367e-03	1.702295e-02	1.697658e-02	1.007839e-02	1.808755e-02	1.003950e-02	3.652898e-02	9.490116e-03	1.518303e-02	3.847944e-02	9.730917e-03	1.447461e-02	5.635209e-03	2.263834e-02	9.690205e-03	1.312594e-02	6.930787e-03	1.101245e-02	6.699685e-03	3.462657e-03
590000	-3.190046e+04	1.159874e+01	2.150790e+01	9.097062e-02	3.370934e-01	1.603218e-01	1.603218e-01	1.603218e-01	9.097062e-02	168	3	7.718547e-02	1.860989e-01	1.057322e-01	7.682235e-02	4.582324e-01	9.592878e-02	7.687847e-03	7.070619e-02	3.012643e-01	4.208772e-01	4.271705e-01	1.519523e-01	5.523248e-03	8.811298e-03	5.594396e-04	1.934549e-02	1.809385e-02	1.363209e-02	5.524367e-03	1.702295e-02	1.697658e-02	1.007839e-02	1.808755e-02	1.003950e-02	3.652898e-02	9.490116e-03	1.518303e-02	3.847944e-02	9.730917e-03	1.447461e-02	5.635209e-03	2.263834e-02	9.690205e-03	1.312594e-02	6.930787e-03	1.101245e-02	3.433132e-03	3.462657e-03
591000	-3.191099e+04	1.269662e+01	2.138907e+01	8.756494e-02	3.342164e-01	1.635512e-01	1.635512e-01	1.635512e-01	8.756494e-02	168	3	7.957988e-02	1.784202e-01	1.038186e-01	8.510636e-02	4.663026e-01	8.677239e-02	7.687847e-03	7.070619e-02	2.979535e-01	3.558972e-01	5.031747e-01	1.409281e-01	4.280092e-03	8.811298e-03	5.594396e-04	1.419647e-02	1.809385e-02	1.363209e-02	5.524367e-03	1.702295e-02	1.697658e-02	1.007839e-02	1.808755e-02	1.003950e-02	3.652898e-02	9.490116e-03	1.518303e-02	3.847944e-02	9.730917e-03	1.447461e-02	5.635209e-03	2.778736e-02	9.690205e-03	1.368611e-02	6.930787e-03	1.101245e-02	3.433132e-03	3.462657e-03
592000	-3.191270e+04	1.996383e+01	2.064467e+01	9.809211e-02	3.395000e-01	1.547719e-01	1.547719e-01	1.547719e-01	9.809211e-02	168	3	7.893315e-02	1.813915e-01	1.111064e-01	7.455546e-02	4.649727e-01	8.904072e-02	7.588819e-03	7.070619e-02	2.479868e-01	3.639947e-01	4.248485e-01	2.111568e-01	4.280092e-03	8.811298e-03	5.594396e-04	1.733714e-02	1.809385e-02	1.363209e-02	5.524367e-03	1.702295e-02	1.697658e-02	7.987733e-03	1.808755e-02	1.003950e-02	3.652898e-02	9.490116e-03	1.518303e-02	3.847944e-02	1.182157e-02	1.447461e-02	2.494537e-03	2.778736e-02	9.690205e-03	1.368611e-02	6.930787e-03	1.101245e-02	3.394567e-03	3.462657e-03
593000	-3.190109e+04	2.149202e+01	2.049121e+01	1.021216e-01	3.269265e-01	1.562768e-01	1.562768e-01	1.562768e-01	1.021216e-01	168	3	7.893315e-02	1.696274e-01	1.110566e-01	7.460534e-02	4.767368e-01	8.904072e-02	7.588819e-03	6.118829e-02	2.635600e-01	3.562587e-01	4.136994e-01	2.300419e-01	3.152664e-03	8.811298e-03	5.594396e-04	1.733714e-02	1.809385e-02	1.363209e-02	5.524367e-03	1.702295e-02	1.697658e-02	6.773438e-03	1.808755e-02	1.261819e-02	4.023865e-02	9.490116e-03	1.518303e-02	3.847944e-02	1.182157e-02	1.447461e-02	2.494537e-03	2.778736e-02	9.358636e-03	1.368611e-02	6.930787e-03	1.101245e-02	3.394567e-03	3.462657e-03
594000	-3.191952e+04	1.667628e+01	2.128458e+01	1.175950e-01	3.301144e-01	1.312068e-01	1.657784e-01	1.657784e-01	8.952701e-02	196	5	7.195604e-02	1.660603e-01	1.176158e-01	7.690900e-02	4.784869e-01	8.897195e-02	4.906496e-03	5.447801e-02	2.540757e-01	3.724157e-01	4.005764e-01	2.270079e-01	6.633154e-03	7.229894e-03	6.739043e-04	3.021324e-02	2.144862e-02	1.532229e-02	4.985244e-03	1.665836e-02	2.140007e-02	8.401848e-03	1.693265e-02	1.488723e-02	4.260976e-02	1.025705e-02	1.738292e-02	3.993047e-02	1.031116e-02	8.694012e-03	8.959276e-03	2.465764e-02	7.349790e-03	8.925540e-03	5.818847e-03	8.235373e-03	1.116769e-02	6.602448e-03
595000	-3.191318e+04	1.373000e+01	2.160027e+01	9.977201e-02	3.224657e-01	1.509902e-01	1.694272e-01	1.694272e-01	8.791759e-02	196	5	6.482131e-02	1.597000e-01	1.100974e-01	7.280717e-02	5.046563e-01	8.791784e-02	4.906496e-03	5.349237e-02	2.511188e-01	2.793654e-01	4.698134e-01	2.508213e-01	5.769444e-03	7.260673e-03	8.894242e-04	2.910473e-02	2.103487e-02	1.462616e-02	5.820164e-03	1.694897e-02	2.216423e-02	8.741742e-03	1.765262e-02	1.647898e-02	4.260776e-02	9.499382e-03	1.641103e-02	4.444019e-02	1.051138e-02	9.561975e-03	9.774981e-03	2.582273e-02	8.690864e-03	1.183737e-02	6.842435e-03	8.915848e-03	9.196165e-03	5.313213e-03
596000	-3.189627e+04	1.265126e+01	2.169324e+01	9.964468e-02	3.485243e-01	1.538111e-01	1.543495e-01	1.543495e-01	8.932098e-02	196	5	7.812577e-02	1.801425e-01	1.061740e-01	7.392063e-02	4.685530e-01	9.308403e-02	6.018742e-03	6.106325e-02	2.828257e-01	4.211955e-01	3.942263e-01	1.845783e-01	3.776976e-03	8.811298e-03	9.057555e-04	1.733687e-02	1.886596e-02	1.363209e-02	5.524367e-03	1.683941e-02	1.697658e-02	6.773438e-03	1.808755e-02	1.184607e-02	4.023865e-02	8.803800e-03	1.518303e-02	3.847944e-02	1.182157e-02	1.447461e-02	2.494537e-03	2.778736e-02	9.358636e-03	1.368611e-02	6.930787e-03	1.119599e-02	3.394567e-03	3.462657e-03
597000	-3.189656e+04	1.323968e+01	2.146092e+01	9.771973e-02	3.347279e-01	1.370904e-01	1.663711e-01	1.663711e-01	9.771973e-02	192	4	7.812577e-02	1.801425e-01	1.061740e-01	7.392063e-02	4.685530e-01	9.308403e-02	6.018742e-03	6.831768e-02	2.864255e-01	3.638755e-01	4.448049e-01	1.913196e-01	3.776976e-03	8.811298e-03	9.057555e-04	1.733687e-02	1.886596e-02	1.363209e-02	5.524367e-03	1.683941e-02	1.697658e-02	6.773438e-03	1.808755e-02	1.184607e-02	4.023865e-02	8.803800e-03	1.518303e-02	3.847944e-02	1.182157e-02	1.447461e-02	2.494537e-03	2.778736e-02	9.358636e-03	1.368611e-02	6.930787e-03	1.119599e-02	3.394567e-03	3.462657e-03
598000	-3.186481e+04	1.607983e+01	2.115322e+01	9.979797e-02	3.300806e-01	1.513365e-01	1.513365e-01	1.676506e-01	9.979797e-02	172	4	7.812577e-02	1.801425e-01	1.061740e-01	7.392063e-02	4.685530e-01	9.308403e-02	5.738534e-03	6.831768e-02	2.774766e-01	4.600509e-01	3.873851e-01	1.525640e-01	3.776976e-03	8.811298e-03	1.329977e-03	1.865728e-02	1.648128e-02	1.363209e-02	5.524367e-03	1.683941e-02	1.697658e-02	6.773438e-03	1.448676e-02	1.184607e-02	4.023865e-02	8.803800e-03	1.518303e-02	3.847944e-02	1.182157e-02	1.447461e-02	8.447755e-03	2.778736e-02	9.358636e-03	1.368611e-02	6.930787e-03	1.082748e-02	5.779256e-03	3.462657e-03
599000	-3.188133e+04	9.024178e+00	2.191652e+01	8.966630e-02	3.278759e-01	1.775547e-01	1.376821e-01	1.775547e-01	8.966630e-02	187	4	6.885509e-02	1.766654e-01	1.171228e-01	7.198204e-02	4.660791e-01	9.929556e-02	5.738534e-03	7.250082e-02	2.774766e-01	3.559718e-01	4.744378e-01	1.695904e-01	3.776976e-03	8.811298e-03	1.329977e-03	2.371487e-02	1.648128e-02	1.363209e-02	5.524367e-03	1.683941e-02	1.697658e-02	6.773438e-03	1.448676e-02	1.184607e-02	4.023865e-02	7.639550e-03	1.518303e-02	3.847944e-02	1.182157e-02	1.447461e-02	9.835128e-03	2.778736e-02	9.358636e-03	1.368611e-02	5.543414e-03	1.082748e-02	5.779256e-03	3.462657e-03
600000	-3.189467e+04	5.430768e+00	2.218500e+01	8.948463e-02	3.254280e-01	1.652009e-01	1.652009e-01	1.652009e-01	8.948463e-02	168	3	6.885509e-02	1.766654e-01	1.171228e-01	7.198204e-02	4.660791e-01	9.929556e-02	5.091139e-03	6.652733e-02	3.118371e-01	3.921905e-01	4.441594e-01	1.636501e-01	3.776976e-03	8.811298e-03	1.329977e-03	2.371487e-02	1.648128e-02	1.363209e-02	5.524367e-03	1.683941e-02	1.697658e-02	6.773438e-03	1.448676e-02	1.184607e-02	4.023865e-02	8.492180e-03	1.518303e-02	3.847944e-02	1.182157e-02	1.122986e-02	9.114709e-03	2.778736e-02	9.358636e-03	1.368611e-02	5.543414e-03	1.082748e-02	8.433732e-03	3.462657e-03
601000	-3.190073e+04	2.380383e+01	2.064466e+01	8.820605e-02	3.152031e-01	1.518171e-01	1.730404e-01	1.907787e-01	8.095457e-02	202	6	7.519807e-02	1.669036e-01	1.107798e-01	8.174381e-02	4.660791e-01	9.929556e-02	5.091139e-03	6.652733e-02	2.570950e-01	3.615260e-01	4.480607e-01	1.904132e-01	4.451326e-03	8.811298e-03	1.329977e-03	2.371487e-02	1.648128e-02	1.363209e-02	5.524367e-03	1.767295e-02	1.697658e-02	6.773438e-03	1.448676e-02	1.184607e-02	4.023865e-02	8.492180e-03	1.518303e-02	3.847944e-02	1.182157e-02	1.055551e-02	9.114709e-03	2.695382e-02	9.358636e-03	1.368611e-02	5.543414e-03	1.082748e-02	8.433732e-03	3.462657e-03
602000	-3.189566e+04	1.794901e+01	2.095438e+01	8.458031e-02	3.152031e-01	1.617073e-01	1.617073e-01	1.922216e-01	8.458031e-02	172	4	6.709499e-02	1.829357e-01	1.128837e-01	7.781506e-02	4.624027e-01	9.686777e-02	5.091139e-03	6.290752e-02	2.559359e-01	4.033942e-01	4.460946e-01	1.505112e-01	4.451326e-03	8.811298e-03	1.329977e-03	2.371487e-02	1.648128e-02	1.363209e-02	5.524367e-03	1.767295e-02	2.078050e-02	6.773438e-03	1.448676e-02	1.184607e-02	4.023865e-02	8.492180e-03	1.518303e-02	3.847944e-02	1.182157e-02	1.055551e-02	9.114709e-03	2.029289e-02	9.358636e-03	1.368611e-02	5.543414e-03	1.082748e-02	8.433732e-03	4.421503e-03
603000	-3.189699e+04	5.693765e-01	2.271605e+01	8.868256e-02	3.934064e-01	1.430761e-01	1.430761e-01	1.430761e-01	8.868256e-02	168	3	7.083016e-02	1.649134e-01	1.235790e-01	6.748653e-02	4.764773e-01	9.671358e-02	5.091139e-03	6.290752e-02	2.623315e-01	4.028294e-01	3.989268e-01	1.982438e-01	4.451326e-03	8.811298e-03	1.329977e-03	2.379191e-02	1.648128e-02	1.363209e-02	5.524367e-03	1.767295e-02	2.078050e-02	6.773438e-03	1.448676e-02	1.184607e-02	4.023865e-02	8.492180e-03	1.518303e-02	3.847944e-02	1.182157e-02	1.055551e-02	7.609239e-03	2.029289e-02	9.358636e-03	1.368611e-02	5.543414e-03	1.082748e-02	7.014309e-03	4.421503e-03
604000	-3.188413e+04	5.758369e+00	2.217282e+01	9.574008e-02	3.304796e-01	1.593467e-01	1.593467e-01	1.593467e-01	9.574008e-02	168	3	6.746449e-02	1.644586e-01	1.078445e-01	7.403134e-02	4.927092e-01	9.349185e-02	5.091139e-03	5.734073e-02	2.452323e-01	3.667663e-01	3.917138e-01	2.415199e-01	4.451326e-03	8.811298e-03	1.329977e-03	2.405884e-02	1.648128e-02	1.363209e-02	5.524367e-03	1.767295e-02	2.078050e-02	7.528992e-03	1.448676e-02	1.184607e-02	4.023865e-02	8.492180e-03	1.442748e-02	3.847944e-02	1.182157e-02	1.055551e-02	7.609239e-03	2.029289e-02	9.358636e-03	1.368611e-02	5.543414e-03	1.082748e-02	7.014309e-03	6.273616e-03
605000	-3.188946e+04	1.265984e+01	2.150935e+01	8.954328e-02	3.520386e-01	1.430988e-01	1.430988e-01	1.826773e-01	8.954328e-02	172	4	7.439666e-02	1.747403e-01	1.035248e-01	7.118829e-02	4.864319e-01	8.971803e-02	5.091139e-03	5.734073e-02	2.532028e-01	3.202950e-01	4.108152e-01	2.688898e-01	6.665437e-03	8.811298e-03	1.329977e-03	2.535223e-02	1.648128e-02	1.363209e-02	5.524367e-03	1.767295e-02	2.078050e-02	7.528992e-03	1.448676e-02	1.184607e-02	4.023865e-02	8.492180e-03	1.442748e-02	3.847944e-02	1.182157e-02	8.341395e-03	7.609239e-03	2.029289e-02	9.358636e-03	1.368611e-02	6.524084e-03	1.082748e-02	7.014309e-03	6.273616e-03
606000	-3.188379e+04	1.988628e+01	2.076794e+01	1.005524e-01	3.224679e-01	1.509147e-01	1.509147e-01	1.745980e-01	1.005524e-01	172	4	6.798531e-02	1.705571e-01	1.140691e-01	8.077194e-02	4.724339e-01	9.418270e-02	5.091139e-03	5.734073e-02	2.412037e-01	3.024511e-01	5.112789e-01	1.862701e-01	6.665437e-03	8.811298e-03	1.329977e-03	2.535223e-02	1.648128e-02	1.363209e-02	5.524367e-03	1.767295e-02	1.992784e-02	7.528992e-03	1.448676e-02	1.184607e-02	4.023865e-02	8.492180e-03	1.442748e-02	3.847944e-02	1.182157e-02	8.341395e-03	7.609239e-03	2.114555e-02	9.358636e-03	1.368611e-02	6.524084e-03	1.082748e-02	7.014309e-03	6.273616e-03
607000	-3.189728e+04	1.876229e+01	2.076101e+01	8.627829e-02	3.328833e-01	1.648534e-01	1.648534e-01	1.648534e-01	8.627829e-02	168	3	7.169976e-02	1.789130e-01	1.078063e-01	7.424364e-02	4.625755e-01	1.047618e-01	5.091139e-03	6.576954e-02	2.833759e-01	4.254174e-01	3.850834e-01	1.894992e-01	6.665437e-03	8.811298e-03	1.329977e-03	2.535223e-02	2.160577e-02	1.363209e-02	5.524367e-03	1.767295e-02	1.992784e-02	7.528992e-03	1.448676e-02	1.184607e-02	4.023865e-02	8.492180e-03	1.442748e-02	3.847944e-02	1.178468e-02	8.341395e-03	7.609239e-03	2.114555e-02	9.358636e-03	1.368611e-02	6.524084e-03	1.082748e-02	7.014309e-03	6.273616e-03
608000	-3.191654e+04	1.412340e+01	2.137487e+01	1.156823e-01	3.228985e-01	1.156823e-01	1.466348e-01	1.834198e-01	1.156823e-01	84	4	7.284409e-02	1.843899e-01	1.117960e-01	6.747328e-02	4.612006e-01	1.022961e-01	5.492657e-03	5.885463e-02	2.408400e-01	3.516895e-01	4.439652e-01	2.043453e-01	6.119315e-03	6.801201e-03	3.214428e-03	2.877529e-02	2.124771e-02	1.209906e-02	4.819773e-03	1.824138e-02	2.160539e-02	8.515512e-03	1.691616e-02	1.479207e-02	4.026562e-02	1.126372e-02	1.764799e-02	4.141360e-02	1.109328e-02	7.926339e-03	9.175960e-03	2.464815e-02	7.278496e-03	9.602751e-03	5.278783e-03	9.477231e-03	1.363658e-02	4.982806e-03
609000	-3.189810e+04	1.161449e+01	2.163219e+01	9.666227e-02	3.355346e-01	1.539583e-01	1.585913e-01	1.585913e-01	9.666227e-02	192	4	6.654184e-02	1.769133e-01	1.308338e-01	7.120799e-02	4.580754e-01	9.642765e-02	5.381447e-03	6.526615e-02	2.733936e-01	4.700684e-01	3.304158e-01	1.995158e-01	4.385016e-03	8.811298e-03	1.329977e-03	2.535223e-02	2.238928e-02	1.363209e-02	5.524367e-03	1.767295e-02	1.992784e-02	7.528992e-03	1.676719e-02	1.184607e-02	3.728923e-02	8.492180e-03	1.442748e-02	3.847944e-02	1.085811e-02	1.174557e-02	7.609239e-03	2.076991e-02	9.358636e-03	1.368611e-02	6.524084e-03	1.082748e-02	7.014309e-03	6.273616e-03
610000	-3.188727e+04	1.357517e+01	2.131831e+01	8.551676e-02	3.263124e-01	1.675513e-01	1.675513e-01	1.675513e-01	8.551676e-02	168	3	7.839595e-02	1.811892e-01	1.271569e-01	7.626855e-02	4.394028e-01	9.758668e-02	5.381447e-03	6.896077e-02	2.467521e-01	3.504328e-01	4.182562e-01	2.313110e-01	4.385016e-03	8.811298e-03	1.329977e-03	2.654276e-02	2.238928e-02	1.363209e-02	5.524367e-03	1.684659e-02	1.992784e-02	7.528992e-03	1.676719e-02	1.140335e-02	3.728923e-02	8.492180e-03	1.569656e-02	3.847944e-02	1.085811e-02	9.968088e-03	6.416142e-03	2.076991e-02	9.358636e-03	1.368611e-02	6.524084e-03	1.082748e-02	5.823777e-03	6.273616e-03
611000	-3.189433e+04	1.537790e+01	2.111746e+01	9.362059e-02	3.237313e-01	1.630092e-01	1.630092e-01	1.630092e-01	9.362059e-02	168	3	7.839595e-02	1.985492e-01	1.097968e-01	7.626855e-02	4.394028e-01	9.758668e-02	8.776834e-03	6.896077e-02	2.921893e-01	4.284927e-01	3.656184e-01	2.058889e-01	4.802343e-03	6.962838e-03	1.463681e-03	2.637829e-02	2.090067e-02	1.403924e-02	6.551312e-03	1.584257e-02	2.165583e-02	7.228138e-03	1.656386e-02	1.273160e-02	3.807249e-02	7.142437e-03	1.511215e-02	3.942840e-02	1.087005e-02	1.000681e-02	6.542297e-03	2.079118e-02	9.155834e-03	1.409755e-02	5.338280e-03	1.139429e-02	6.746026e-03	6.259645e-03
612000	-3.188846e+04	1.100636e+01	2.157174e+01	8.717425e-02	3.457377e-01	1.599713e-01	1.599713e-01	1.599713e-01	8.717425e-02	168	3	7.955723e-02	1.768433e-01	1.125272e-01	7.184601e-02	4.710582e-01	8.816801e-02	5.021254e-03	6.896077e-02	2.921893e-01	4.268855e-01	4.153140e-01	1.578005e-01	4.802343e-03	6.962838e-03	1.463681e-03	2.637829e-02	2.135830e-02	1.403924e-02	6.551312e-03	1.584257e-02	2.165583e-02	7.228138e-03	1.656386e-02	1.273160e-02	3.577427e-02	7.142437e-03	1.511215e-02	3.942840e-02	1.087005e-02	1.230503e-02	6.542297e-03	1.926794e-02	9.155834e-03	1.409755e-02	5.338280e-03	1.060438e-02	6.746026e-03	6.259645e-03
613000	-3.188115e+04	1.659919e+01	2.108387e+01	9.182625e-02	3.439435e-01	1.473422e-01	1.473422e-01	1.777196e-01	9.182625e-02	172	4	7.492998e-02	1.665190e-01	1.132957e-01	6.869747e-02	4.858192e-01	9.073871e-02	6.547860e-03	7.282244e-02	2.799539e-01	3.849220e-01	4.238049e-01	1.912731e-01	4.802343e-03	6.962838e-03	1.463681e-03	2.386986e-02	2.135830e-02	1.403924e-02	7.397228e-03	1.573780e-02	2.165583e-02	9.085851e-03	1.656386e-02	1.273160e-02	3.577427e-02	7.907495e-03	1.511215e-02	3.942840e-02	9.012340e-03	8.914312e-03	6.542297e-03	1.926794e-02	9.155834e-03	1.409755e-02	5.338280e-03	1.060438e-02	6.746026e-03	6.259645e-03
614000	-3.190525e+04	1.464646e+01	2.143547e+01	1.018678e-01	3.328522e-01	1.360244e-01	1.393479e-01	1.880399e-01	1.018678e-01	197	5	7.231056e-02	1.728200e-01	1.118140e-01	6.551735e-02	4.746136e-01	1.029245e-01	5.152230e-03	6.953862e-02	2.740557e-01	4.491036e-01	4.123884e-01	1.385079e-01	2.568151e-03	6.928461e-03	1.821083e-03	2.070055e-02	1.889012e-02	1.497631e-02	7.442228e-03	1.719033e-02	2.332864e-02	6.964371e-03	1.674793e-02	1.477143e-02	4.303515e-02	8.932315e-03	1.585189e-02	4.573484e-02	1.209973e-02	8.686295e-03	1.091884e-02	2.675876e-02	8.624785e-03	1.260900e-02	5.151255e-03	9.811796e-03	8.153591e-03	5.001451e-03
615000	-3.188848e+04	1.825508e+01	2.104907e+01	8.718817e-02	3.305914e-01	1.533689e-01	1.683688e-01	1.732945e-01	8.718817e-02	197	5	6.964789e-02	1.715950e-01	1.154673e-01	7.052707e-02	4.841356e-01	8.862710e-02	6.305722e-03	6.612501e-02	2.319664e-01	4.117906e-01	3.848329e-01	2.033765e-01	4.802343e-03	6.962838e-03	1.463681e-03	2.386986e-02	2.135830e-02	1.209815e-02	7.397228e-03	1.573780e-02	2.165583e-02	9.085851e-03	1.656386e-02	1.273160e-02	3.577427e-02	7.907495e-03	1.511215e-02	3.942840e-02	9.012340e-03	8.914312e-03	6.542297e-03	1.926794e-02	9.155834e-03	1.409755e-02	5.338280e-03	1.060438e-02	6.746026e-03	6.259645e-03
616000	-3.187692e+04	1.400410e+01	2.139294e+01	9.342406e-02	3.280021e-01	1.335300e-01	1.758099e-01	1.758099e-01	9.342406e-02	192	4	8.100833e-02	1.609075e-01	1.114793e-01	7.052707e-02	4.848565e-01	9.122134e-02	6.305722e-03	6.612501e-02	2.319664e-01	3.943076e-01	3.691544e-01	2.365380e-01	4.802343e-03	6.962838e-03	1.463681e-03	2.386986e-02	2.135830e-02	1.209815e-02	7.397228e-03	1.573780e-02	2.165583e-02	9.085851e-03	1.667901e-02	1.273160e-02	3.577427e-02	7.907495e-03	1.511215e-02	3.942840e-02	9.012340e-03	8.914312e-03	6.542297e-03	1.926794e-02	9.155834e-03	1.105726e-02	5.338280e-03	1.060438e-02	6.746026e-03	6.259645e-03
617000	-3.187221e+04	1.746312e+01	2.112746e+01	9.125099e-02	3.436247e-01	1.376856e-01	1.460036e-01	1.901841e-01	9.125099e-02	197	5	7.503195e-02	1.609075e-01	1.174556e-01	7.140575e-02	4.848565e-01	9.034265e-02	6.305722e-03	7.233721e-02	2.548863e-01	3.635123e-01	4.229836e-01	2.135041e-01	4.802343e-03	6.962838e-03	1.463681e-03	2.386986e-02	2.135830e-02	1.209815e-02	7.397228e-03	1.573780e-02	2.165583e-02	9.085851e-03	1.667901e-02	1.273160e-02	3.577427e-02	7.907495e-03	1.511215e-02	3.942840e-02	9.012340e-03	8.914312e-03	6.542297e-03	1.926794e-02	1.012132e-02	1.105726e-02	5.338280e-03	1.060438e-02	6.746026e-03	6.259645e-03
618000	-3.188330e+04	1.480342e+01	2.127510e+01	7.894161e-02	3.469810e-01	1.478499e-01	1.736429e-01	1.736429e-01	7.894161e-02	192	4	7.503195e-02	1.609075e-01	1.174556e-01	7.140575e-02	4.848565e-01	9.034265e-02	6.305722e-03	7.233721e-02	2.797852e-01	3.895275e-01	4.512746e-01	1.591979e-01	4.802343e-03	7.390964e-03	1.463681e-03	2.386986e-02	2.135830e-02	1.209815e-02	6.376204e-03	1.573780e-02	2.438935e-02	9.085851e-03	1.667901e-02	1.273160e-02	3.577427e-02	7.907495e-03	1.511215e-02	3.942840e-02	9.012340e-03	8.914312e-03	7.563321e-03	1.926794e-02	1.012132e-02	1.105726e-02	6.494254e-03	1.060438e-02	6.746026e-03	6.259645e-03
619000	-3.188702e+04	2.093039e+01	2.063367e+01	1.004474e-01	3.338956e-01	1.386292e-01	1.386292e-01	1.879513e-01	1.004474e-01	172	4	7.165900e-02	1.757119e-01	1.183974e-01	7.913174e-02	4.559701e-01	9.912990e-02	7.504615e-03	7.117681e-02	2.906462e-01	4.440617e-01	3.763460e-01	1.795923e-01	3.745511e-03	8.502953e-03	5.519692e-04	2.070055e-02	1.889012e-02	1.497631e-02	7.442228e-03	1.726653e-02	1.772094e-02	6.961968e-03	1.514768e-02	1.198690e-02	4.303515e-02	8.691316e-03	1.628650e-02	4.145799e-02	1.171590e-02	9.361627e-03	8.669012e-03	2.398320e-02	9.222945e-03	1.260900e-02	5.151255e-03	9.811796e-03	9.422705e-03	5.001451e-03
620000	-3.188054e+04	2.660541e+01	1.994836e+01	8.537694e-02	3.539294e-01	1.584389e-01	1.584389e-01	1.584389e-01	8.537694e-02	168	3	7.194824e-02	1.621042e-01	1.111758e-01	7.523596e-02	4.866484e-01	9.288744e-02	6.305722e-03	7.233721e-02	2.946580e-01	3.814537e-01	4.556565e-01	1.628898e-01	4.802343e-03	7.390964e-03	1.463681e-03	2.513058e-02	2.135830e-02	1.209815e-02	6.376204e-03	1.573780e-02	2.438935e-02	9.085851e-03	1.667901e-02	1.411363e-02	3.577427e-02	6.548807e-03	1.511215e-02	3.942840e-02	9.012340e-03	6.737920e-03	7.563321e-03	1.926794e-02	1.012132e-02	1.105726e-02	6.494254e-03	1.060438e-02	9.152807e-03	5.621761e-03
621000	-3.188068e+04	1.471754e+01	2.140346e+01	9.280112e-02	3.163467e-01	1.624747e-01	1.440698e-01	1.915066e-01	9.280112e-02	197	5	7.581789e-02	1.621830e-01	1.160924e-01	7.741656e-02	4.787642e-01	8.972589e-02	6.305722e-03	7.233721e-02	3.164507e-01	3.933271e-01	4.187092e-01	1.879637e-01	4.802343e-03	7.390964e-03	1.463681e-03	2.513058e-02	1.901916e-02	1.209815e-02	6.376204e-03	1.573780e-02	2.438935e-02	9.085851e-03	1.667901e-02	1.411363e-02	3.561282e-02	6.548807e-03	1.511215e-02	3.942840e-02	9.012340e-03	9.077061e-03	8.417369e-03	1.851981e-02	1.012132e-02	1.105726e-02	6.494254e-03	1.060438e-02	9.152807e-03	5.621761e-03
622000	-3.188505e+04	6.952858e+00	2.230049e+01	1.222259e-01	3.222575e-01	1.452009e-01	1.222259e-01	2.033017e-01	8.478819e-02	142	5	6.782366e-02	1.676253e-01	1.092438e-01	8.223154e-02	4.839864e-01	8.908929e-02	5.371106e-03	7.233721e-02	2.564158e-01	3.860828e-01	4.268213e-01	1.870959e-01	4.802343e-03	7.390964e-03	1.463681e-03	2.513058e-02	1.901916e-02	1.261154e-02	6.376204e-03	1.573780e-02	2.438935e-02	9.085851e-03	1.667901e-02	1.411363e-02	3.561282e-02	6.548807e-03	1.511215e-02	3.942840e-02	9.012340e-03	9.077061e-03	7.287457e-03	1.851981e-02	1.012132e-02	1.105726e-02	6.494254e-03	1.060438e-02	9.152807e-03	5.621761e-03
623000	-3.189851e+04	1.363754e+01	2.128251e+01	8.048479e-02	3.557168e-01	1.611045e-01	1.611045e-01	1.611045e-01	8.048479e-02	168	3	7.115659e-02	1.732390e-01	1.129795e-01	6.758456e-02	4.724324e-01	1.026080e-01	6.577314e-03	7.233721e-02	2.949362e-01	4.672813e-01	3.811325e-01	1.515862e-01	4.802343e-03	7.390964e-03	1.463681e-03	2.513058e-02	1.901916e-02	1.261154e-02	6.376204e-03	1.573780e-02	2.438935e-02	9.085851e-03	1.667901e-02	1.411363e-02	3.561282e-02	6.548807e-03	1.511215e-02	3.942840e-02	9.012340e-03	9.077061e-03	7.287457e-03	1.851981e-02	1.012132e-02	1.105726e-02	6.494254e-03	1.060438e-02	9.152807e-03	5.621761e-03
624000	-3.190279e+04	2.711958e+01	1.998749e+01	8.658778e-02	3.254189e-01	1.551966e-01	1.551966e-01	1.910124e-01	8.658778e-02	172	4	7.608538e-02	1.790914e-01	1.130514e-01	7.070077e-02	4.543000e-01	1.067710e-01	6.577314e-03	7.926454e-02	3.190740e-01	4.653935e-01	4.113126e-01	1.232939e-01	4.802343e-03	7.390964e-03	1.463681e-03	2.513058e-02	1.901916e-02	1.261154e-02	6.376204e-03	1.573780e-02	2.438935e-02	9.085851e-03	1.667901e-02	1.411363e-02	3.561282e-02	6.548807e-03	1.476732e-02	3.942840e-02	9.012340e-03	9.077061e-03	7.287457e-03	1.851981e-02	1.012132e-02	1.105726e-02	6.494254e-03	1.060438e-02	9.152807e-03	5.426232e-03
625000	-3.191518e+04	3.611869e+01	1.909943e+01	8.921754e-02	3.437911e-01	1.492162e-01	1.492162e-01	1.793414e-01	8.921754e-02	172	4	7.502062e-02	1.816490e-01	1.091163e-01	8.371713e-02	4.626480e-01	8.784899e-02	6.577314e-03	7.926454e-02	3.537390e-01	4.088383e-01	4.959706e-01	9.519112e-02	4.480148e-03	8.668021e-03	1.557750e-03	2.280623e-02	1.846904e-02	1.154348e-02	6.628757e-03	1.747370e-02	2.422861e-02	1.040976e-02	1.674609e-02	1.323734e-02	3.685104e-02	7.103158e-03	1.298905e-02	4.170449e-02	9.674136e-03	1.053835e-02	7.621841e-03	1.795916e-02	9.568041e-03	1.008368e-02	5.692364e-03	1.097867e-02	9.937236e-03	4.646223e-03
626000	-3.191227e+04	-3.934348e-01	2.294883e+01	8.795420e-02	3.346175e-01	1.617653e-01	1.617653e-01	1.659435e-01	8.795420e-02	172	4	7.988569e-02	1.877955e-01	1.167196e-01	8.179322e-02	4.493980e-01	8.440803e-02	6.355316e-03	6.642640e-02	3.154306e-01	4.000816e-01	3.844920e-01	2.154264e-01	4.060675e-03	8.791842e-03	2.625839e-03	1.671456e-02	2.067637e-02	1.711451e-02	8.093330e-03	1.670998e-02	1.829025e-02	5.852761e-03	1.723006e-02	1.185276e-02	4.279957e-02	8.701440e-03	1.566927e-02	4.201443e-02	1.360617e-02	9.606573e-03	1.210436e-02	2.391553e-02	9.265287e-03	1.091176e-02	5.878361e-03	9.428772e-03	1.383234e-02	5.015071e-03
627000	-3.190336e+04	3.396079e+01	1.932199e+01	8.045182e-02	3.331808e-01	1.577923e-01	1.740616e-01	1.740616e-01	8.045182e-02	192	4	7.925219e-02	1.695542e-01	1.176605e-01	7.793705e-02	4.755297e-01	8.006636e-02	7.164906e-03	8.074289e-02	3.129327e-01	4.903264e-01	3.658848e-01	1.437887e-01	4.480148e-03	9.626238e-03	2.069633e-03	2.280623e-02	1.748823e-02	1.154348e-02	6.207704e-03	1.909379e-02	2.422861e-02	1.040976e-02	1.747049e-02	1.443934e-02	3.685104e-02	7.103158e-03	1.298905e-02	4.170449e-02	8.502863e-03	1.282820e-02	7.621841e-03	1.873979e-02	9.568041e-03	9.359272e-03	5.599518e-03	1.097867e-02	1.065732e-02	4.646223e-03
628000	-3.189037e+04	3.617839e+01	1.901936e+01	8.777057e-02	3.324637e-01	1.639984e-01	1.639984e-01	1.639984e-01	8.777057e-02	168	3	7.336815e-02	1.670685e-01	1.126563e-01	8.254880e-02	4.838522e-01	8.050596e-02	7.164906e-03	8.074289e-02	2.956607e-01	4.478711e-01	4.131720e-01	1.389569e-01	4.480148e-03	9.626238e-03	2.069633e-03	2.280623e-02	1.748823e-02	1.154348e-02	6.207704e-03	1.909379e-02	2.422861e-02	1.040976e-02	1.747049e-02	1.443934e-02	3.685104e-02	7.103158e-03	1.298905e-02	4.170449e-02	8.502863e-03	1.282820e-02	7.621841e-03	1.873979e-02	9.568041e-03	9.359272e-03	5.599518e-03	1.097867e-02	1.065732e-02	4.646223e-03
629000	-3.187979e+04	2.868088e+01	1.986165e+01	9.805975e-02	3.407745e-01	1.461096e-01	1.461096e-01	1.708868e-01	9.805975e-02	172	4	6.576468e-02	1.521873e-01	1.208773e-01	7.422516e-02	4.980667e-01	8.887893e-02	7.164906e-03	6.001349e-02	2.609564e-01	4.136443e-01	4.119666e-01	1.743891e-01	4.480148e-03	9.626238e-03	2.069633e-03	2.280623e-02	1.748823e-02	1.154348e-02	6.207704e-03	1.909379e-02	2.422861e-02	1.040976e-02	1.747049e-02	1.443934e-02	3.685104e-02	8.604394e-03	1.515444e-02	4.170449e-02	8.502863e-03	1.282820e-02	5.456454e-03	1.873979e-02	1.265723e-02	9.359272e-03	5.783901e-03	1.097867e-02	1.065732e-02	4.646223e-03
630000	-3.189197e+04	3.079941e+01	1.967930e+01	1.171699e-01	3.343684e-01	1.682971e-01	1.171699e-01	1.682971e-01	9.469767e-02	137	4	6.303871e-02	1.587070e-01	1.266286e-01	7.111748e-02	4.906633e-01	8.984495e-02	7.164906e-03	7.530052e-02	2.652970e-01	4.722604e-01	3.474938e-01	1.802459e-01	4.480148e-03	9.626238e-03	2.069633e-03	2.280623e-02	1.748823e-02	1.154348e-02	6.207704e-03	1.909379e-02	2.422861e-02	1.040976e-02	1.747049e-02	1.443934e-02	3.685104e-02	8.604394e-03	1.515444e-02	4.170449e-02	1.102902e-02	1.282820e-02	5.456454e-03	1.873979e-02	1.265723e-02	9.359272e-03	5.783901e-03	1.097867e-02	1.065732e-02	4.646223e-03
631000	-3.187864e+04	1.729457e+01	2.100903e+01	8.876914e-02	3.293136e-01	1.509053e-01	1.509053e-01	1.913375e-01	8.876914e-02	172	4	7.777002e-02	1.593114e-01	1.192806e-01	6.282353e-02	4.848410e-01	9.597356e-02	7.164906e-03	7.530052e-02	2.776473e-01	4.123056e-01	3.733901e-01	2.143043e-01	4.480148e-03	9.626238e-03	2.069633e-03	2.280623e-02	1.748823e-02	1.251685e-02	6.207704e-03	1.909379e-02	2.422861e-02	1.040976e-02	1.747049e-02	1.443934e-02	3.685104e-02	8.604394e-03	1.515444e-02	4.170449e-02	1.102902e-02	1.282820e-02	5.456454e-03	2.240132e-02	1.265723e-02	9.359272e-03	5.783901e-03	1.097867e-02	1.065732e-02	4.646223e-03
[truncated: 4,467 more rows]
[truncated: 44 more columns]
