# Supplementary material for: Genus level molecular phylogeny of Aegisthidae Gisbrecht, 1893 (Copepoda: Harpacticoida) reveals morphological adaptations to deep-sea and plagic habitats
Source: BMC Evol Biol. 2020 Mar 14;20:36. doi: 10.1186/s12862-020-1594-x (PMC7071595; doi:10.1186/s12862-020-1594-x)
Supplement: Supplementary file 3 — Additional file 3. MrBayes Job2. [file 12862_2020_1594_MOESM3_ESM.zip › Job2_supplementary_info/18S_28S_COI_codon_renamed_modified.nex.run2.t]

#NEXUS
[ID: 1454342174]
[Param: tree{all}]
begin trees;
   translate
       1 561_Misophriopsis,
       2 290_Benthomisophria,
       3 435_Misophriella,
       4 D21_Pontostratiotes_sp,
       5 D15_Pontostratiotes_sp,
       6 304_Pontostratiotes_sp,
       7 499_Pontostratiotes_sp,
       8 303_Pontostratiotes_sp,
       9 K127_Pontostratiotes_sp,
      10 K29_Pontostratiotes_sp,
      11 576_Andromastax_sp,
      12 619_Andromastax_sp,
      13 K34_Nudivorax_sp,
      14 368_Aegisthus_sp,
      15 411_Andromastax_sp,
      16 365_Andromastax_sp,
      17 367_Andromastax_sp,
      18 K93_Pontostratiotes_sp,
      19 518_Pontostratiotes_sp,
      20 K30_Pontostratiotes_sp,
      21 300_Pontostratiotes_sp,
      22 D46_Pontostratiotes_sp,
      23 D37_Pontostratiotes_sp,
      24 D25_Pontostratiotes_sp,
      25 D47_Pontostratiotes_sp,
      26 616_Andromastax_sp,
      27 313_Pontostratiotes_sp,
      28 D18_Jamstecia_sp,
      29 521_Pontostratiotes_sp,
      30 K132_Stratiopontotes_sp,
      31 K33_Stratiopontotes_sp,
      32 519_Pontostratiotes_sp,
      33 320_Pontostratiotes_sp,
      34 D35_Pontostratiotes_sp,
      35 D23_Pontostratiotes_sp,
      36 D24_Pontostratiotes_sp,
      37 612_Siphonis_aureus,
      38 562_Cerviniopsis_sp,
      39 507_Cerviniopsis_sp,
      40 396_Cerviniopsis_longicaudata,
      41 510_Cerviniopsis_sp,
      42 428_Cerviniella_sp,
      43 K155_Cerviniella_sp,
      44 K148_Cerviniella_sp,
      45 K43_Cerviniella_brodskayae,
      46 K124_Cerviniella_sp,
      47 105_Canuella,
      48 106_Canuella,
      49 184_longipedia,
      50 183_longipedia,
      51 301_Andromastax_sp,
      52 K141_Cerviniella_sp,
      53 K134_Cerviniella_sp,
      54 520_Pontostratiotes_sp,
      55 30_Pontostratiotes_fontani,
      56 31_Pontostratiotes_fontani,
      57 K128_Pontostratiotes_sp,
      58 K163_Nudivorax_sp,
      59 K159_Jamstecia_sp,
      60 K125_Jamstecia_sp,
      61 373_Aegisthus_sp,
      62 371_Aegisthus_sp,
      63 K31_Pontostratiotes_gladius,
      64 517_Pontostratiotes_sp,
      65 299_Pontostratiotes_sp,
      66 D11_Pontostratiotes_sp,
      67 K137_Stratiopontotes_sp,
      68 K36_Aegisthidae_gen_nov2,
      69 298_Siphonis_ruehlemanni,
      70 523_Siphonis_ruehlemanni,
      71 505_Cerviniopsis_sp,
      72 K162_Cerviniopsis_sp,
      73 512_Cerviniopsis_sp,
      74 K154_Cerviniella_brodskayae,
      75 K130_Cerviniella_sp,
      76 K129_Cerviniella_sp,
      77 K83_Cerviniella_sp,
      78 K28_Cerviniella_lagarderei,
      79 331_Aegisthidae_gen_nov1,
      80 564_Hase_sp,
      81 D10_Hase_sp,
      82 K152_Hase_sp,
      83 K44_Hase_sp,
      84 K46_Hase_sp,
      85 479_Hase_sp,
      86 D34_Aegisthus_sp,
      87 D30_Expansicervinia_sp,
      88 K158_Expansicervinia_sp,
      89 D22_Expansicervinia,
      90 501_Neocervinia_sp,
      91 358_Expansicervinia_sp,
      92 558_Expansicervinia_sp,
      93 432_Expansicervinia_sp,
      94 D31_Expansicervinia_sp,
      95 634_Expansicervinia_sp,
      96 K80_Cervinia_sp,
      97 K149_Cervinia_sp,
      98 601_Cervinia_sp,
      99 575_Cervinia_sp,
      100 K123_Cervinia_sp,
      101 K109_Cervinia_sp;
   tree gen.0 = [&U] (((15:2.000000e-02,((87:2.000000e-02,(38:2.000000e-02,(75:2.000000e-02,(78:2.000000e-02,(14:2.000000e-02,13:2.000000e-02):2.000000e-02):2.000000e-02):2.000000e-02):2.000000e-02):2.000000e-02,((98:2.000000e-02,65:2.000000e-02):2.000000e-02,6:2.000000e-02):2.000000e-02):2.000000e-02):2.000000e-02,((56:2.000000e-02,((43:2.000000e-02,(79:2.000000e-02,40:2.000000e-02):2.000000e-02):2.000000e-02,((34:2.000000e-02,(52:2.000000e-02,(44:2.000000e-02,23:2.000000e-02):2.000000e-02):2.000000e-02):2.000000e-02,(22:2.000000e-02,((74:2.000000e-02,27:2.000000e-02):2.000000e-02,((85:2.000000e-02,((61:2.000000e-02,((100:2.000000e-02,53:2.000000e-02):2.000000e-02,42:2.000000e-02):2.000000e-02):2.000000e-02,18:2.000000e-02):2.000000e-02):2.000000e-02,((((97:2.000000e-02,63:2.000000e-02):2.000000e-02,(57:2.000000e-02,35:2.000000e-02):2.000000e-02):2.000000e-02,17:2.000000e-02):2.000000e-02,9:2.000000e-02):2.000000e-02):2.000000e-02):2.000000e-02):2.000000e-02):2.000000e-02):2.000000e-02):2.000000e-02,(64:2.000000e-02,((30:2.000000e-02,(84:2.000000e-02,28:2.000000e-02):2.000000e-02):2.000000e-02,(31:2.000000e-02,((82:2.000000e-02,(91:2.000000e-02,((50:2.000000e-02,36:2.000000e-02):2.000000e-02,(59:2.000000e-02,(76:2.000000e-02,25:2.000000e-02):2.000000e-02):2.000000e-02):2.000000e-02):2.000000e-02):2.000000e-02,(19:2.000000e-02,(4:2.000000e-02,((96:2.000000e-02,37:2.000000e-02):2.000000e-02,(80:2.000000e-02,(46:2.000000e-02,((67:2.000000e-02,((89:2.000000e-02,71:2.000000e-02):2.000000e-02,(68:2.000000e-02,12:2.000000e-02):2.000000e-02):2.000000e-02):2.000000e-02,((77:2.000000e-02,20:2.000000e-02):2.000000e-02,((49:2.000000e-02,((99:2.000000e-02,10:2.000000e-02):2.000000e-02,(73:2.000000e-02,((72:2.000000e-02,(90:2.000000e-02,(29:2.000000e-02,16:2.000000e-02):2.000000e-02):2.000000e-02):2.000000e-02,5:2.000000e-02):2.000000e-02):2.000000e-02):2.000000e-02):2.000000e-02,(92:2.000000e-02,2:2.000000e-02):2.000000e-02):2.000000e-02):2.000000e-02):2.000000e-02):2.000000e-02):2.000000e-02):2.000000e-02):2.000000e-02):2.000000e-02):2.000000e-02):2.000000e-02):2.000000e-02):2.000000e-02):2.000000e-02):2.000000e-02,((69:2.000000e-02,55:2.000000e-02):2.000000e-02,(24:2.000000e-02,(81:2.000000e-02,((70:2.000000e-02,48:2.000000e-02):2.000000e-02,(11:2.000000e-02,((86:2.000000e-02,(62:2.000000e-02,(39:2.000000e-02,32:2.000000e-02):2.000000e-02):2.000000e-02):2.000000e-02,((101:2.000000e-02,(83:2.000000e-02,(93:2.000000e-02,(60:2.000000e-02,(88:2.000000e-02,((51:2.000000e-02,(54:2.000000e-02,33:2.000000e-02):2.000000e-02):2.000000e-02,(26:2.000000e-02,((45:2.000000e-02,21:2.000000e-02):2.000000e-02,(47:2.000000e-02,((94:2.000000e-02,8:2.000000e-02):2.000000e-02,7:2.000000e-02):2.000000e-02):2.000000e-02):2.000000e-02):2.000000e-02):2.000000e-02):2.000000e-02):2.000000e-02):2.000000e-02):2.000000e-02):2.000000e-02,(58:2.000000e-02,(95:2.000000e-02,((66:2.000000e-02,41:2.000000e-02):2.000000e-02,3:2.000000e-02):2.000000e-02):2.000000e-02):2.000000e-02):2.000000e-02):2.000000e-02):2.000000e-02):2.000000e-02):2.000000e-02):2.000000e-02):2.000000e-02,1:2.000000e-02);
   tree gen.1000 = [&U] ((96:1.428987e-01,99:8.328463e-02):1.397273e-01,((28:2.059934e-01,((101:2.206684e-01,20:1.049553e-01):6.195592e-02,(72:1.428987e-01,4:1.164340e-01):9.204057e-02):1.428987e-01):1.507637e-01,(((14:1.379015e-01,(74:1.428987e-01,89:2.179594e-01):1.000059e-01):1.152365e-01,((78:9.091020e-02,(43:8.098197e-02,44:1.428987e-01):1.372873e-01):2.296007e-01,(((73:2.399355e-01,(((62:1.416401e-01,61:1.735673e-01):6.842173e-03,86:1.428987e-01):1.349009e-01,(45:5.387068e-02,46:2.279441e-01):2.553211e-01):1.481443e-01):1.368866e-01,(69:3.294129e-01,63:2.305158e-01):1.618641e-02):3.681505e-02,(((25:1.375963e-01,((24:9.157461e-02,5:1.248124e-01):6.999874e-02,23:6.624667e-02):1.352465e-01):3.247715e-01,(((((85:1.428987e-01,49:1.428987e-01):1.959863e-01,54:9.304750e-02):1.286283e-01,(10:1.634937e-01,(59:7.558770e-02,58:1.408176e-01):1.448335e-01):1.310688e-01):4.843511e-03,(19:9.152252e-02,((((83:1.244101e-02,84:2.702618e-01):2.662712e-01,82:2.731864e-01):1.425783e-01,21:5.518962e-02):2.245190e-02,(65:1.428987e-01,22:1.839266e-01):2.373990e-02):7.825389e-02):4.038062e-01):3.329698e-03,((66:1.412251e-01,(97:2.196418e-01,(50:1.988808e-01,(47:2.216750e-01,48:1.073303e-01):1.473278e-01):1.905480e-01):1.428987e-01):9.307659e-02,60:1.291569e-01):1.400360e-01):1.331809e-01):1.416717e-01,(26:9.916399e-02,(12:1.428987e-01,11:1.456341e-01):8.009828e-02):1.445463e-01):2.093340e-01):1.271126e-01):1.179859e-01):1.047457e-01,((((((7:1.459036e-01,70:2.971330e-01):8.324455e-02,(6:1.428987e-01,8:7.640707e-02):8.506653e-02):1.535023e-01,(13:1.428987e-01,(75:1.389148e-01,87:1.525566e-01):1.387307e-01):5.039604e-02):1.440198e-01,(((29:1.466575e-01,79:2.022427e-01):9.128547e-02,((((36:1.659745e-01,((80:1.438533e-01,81:8.993713e-02):2.691259e-01,(77:1.371335e-01,(2:1.428987e-01,3:2.230324e-01):3.031595e-02):1.443569e-01):1.489547e-01):9.537903e-02,40:2.033957e-01):1.547059e-01,88:1.380817e-01):3.946905e-02,((57:1.428987e-01,(16:1.356979e-01,51:4.992493e-02):1.322291e-01):1.406838e-01,((52:1.693866e-01,53:6.397080e-02):3.566058e-01,37:2.879738e-01):1.428987e-01):1.062055e-01):1.475711e-01):5.448088e-02,(((68:2.505374e-01,((76:2.781917e-02,42:1.428987e-01):6.382234e-01,64:7.941856e-02):1.518723e-01):2.630587e-01,((71:1.428987e-01,(94:1.428987e-01,((38:1.826967e-01,39:8.734467e-02):1.437430e-01,((55:1.009770e-01,56:1.434612e-01):2.307365e-01,41:1.421151e-01):2.595710e-01):2.128400e-01):1.439178e-01):7.809027e-02,((98:1.698106e-01,34:1.458282e-01):1.429561e-01,100:1.502245e-01):1.104815e-01):8.568949e-02):5.588640e-03,((67:1.426516e-01,30:8.941940e-02):3.628627e-01,(90:1.439448e-01,18:2.016355e-01):1.117793e-01):7.738012e-02):1.402856e-01):9.275944e-02):7.465544e-02,(27:2.978843e-01,17:2.451470e-01):8.163420e-02):1.637149e-01,((15:1.623685e-01,(((93:1.671019e-01,92:1.611474e-01):1.483402e-01,91:8.962905e-02):2.666318e-01,(95:3.005911e-01,(32:1.151924e-01,(35:1.559782e-01,33:1.423479e-01):1.114927e-01):2.158279e-01):7.327640e-02):1.372975e-01):5.580758e-02,(31:2.908361e-01,9:1.285539e-01):1.599278e-01):1.503099e-02):1.330294e-01):4.999293e-02):1.373936e-01,1:1.428987e-01);
   tree gen.2000 = [&U] (69:2.755665e-02,(28:1.255509e-01,(64:1.028699e-01,(80:4.998975e-02,((((65:1.329809e-02,((21:2.691203e-02,19:3.954417e-02):5.427219e-02,20:3.604777e-02):3.168455e-02):1.370355e-01,((((((8:7.038717e-02,6:3.549800e-02):1.253718e-02,7:6.730450e-02):1.614001e-01,45:2.477388e-01):1.625076e-02,(54:6.801619e-02,22:8.606362e-02):6.733363e-02):1.297899e-02,(((58:6.471913e-02,14:7.041114e-02):3.084726e-02,(3:3.795504e-01,66:6.319766e-02):4.688575e-02):6.357642e-02,((((39:7.101283e-02,(71:7.093870e-02,72:7.483806e-02):7.457032e-02):7.206345e-02,38:1.168427e-01):2.217071e-01,33:8.810748e-02):6.702369e-02,(((31:6.100080e-02,(30:8.624621e-02,67:6.726005e-02):2.524901e-02):8.864225e-02,(70:6.555113e-02,27:9.106033e-02):2.674921e-02):6.872579e-02,((11:6.418836e-02,(100:1.205290e-01,(((53:6.291858e-02,52:1.419600e-01):5.082179e-02,(2:1.038540e-01,(48:6.667161e-02,47:3.390133e-02):2.799582e-01):1.754849e-02):1.595375e-02,81:8.743270e-02):1.370560e-01):6.529426e-02):3.976326e-02,(10:7.042243e-02,((73:8.492612e-02,41:1.619171e-01):1.477447e-01,(49:2.179223e-01,50:9.250198e-02):2.090958e-01):1.829953e-01):2.877319e-02):4.221130e-02):3.306896e-02):3.077375e-02):1.302653e-02):1.574484e-02,(((84:5.287015e-03,83:6.433608e-02):9.071598e-02,82:4.628195e-02):6.685484e-02,((87:7.888232e-02,(101:2.830398e-02,98:5.204055e-02):6.171499e-02):6.313639e-03,99:5.637263e-02):1.170449e-01):7.281020e-02):3.034792e-02):2.286643e-03,(((((((((((77:9.211460e-02,46:8.345364e-02):1.169593e-01,(76:9.737081e-02,75:4.629112e-02):2.654103e-02):2.340701e-02,42:1.062138e-01):1.561318e-01,74:1.263680e-01):7.515978e-02,(5:1.834956e-02,(24:4.662569e-02,(25:1.837456e-02,23:6.599335e-02):7.378575e-03):7.924094e-02):9.769945e-02):2.132372e-02,(((78:1.247243e-02,(43:2.031775e-02,44:4.079522e-02):8.165478e-03):1.696014e-01,79:1.412249e-01):6.923486e-02,40:9.859298e-02):6.645740e-02):1.337976e-02,59:6.353202e-02):2.837548e-02,((18:1.110956e-01,(86:6.035280e-02,(62:4.693053e-02,61:3.546873e-02):1.912025e-02):3.455068e-02):3.849091e-02,85:3.984468e-01):6.391403e-02):1.438389e-02,((60:3.346646e-02,97:8.755675e-02):4.234734e-02,63:4.788818e-02):4.416422e-02):3.578500e-02,((34:3.983417e-02,(35:6.778543e-02,32:4.129551e-02):6.530599e-02):1.171067e-01,(9:5.427520e-02,57:5.097237e-02):3.138080e-02):4.365836e-02):4.624225e-03,(((90:6.813143e-02,((13:6.912972e-02,(17:1.343337e-02,15:6.730450e-02):5.338870e-02):1.854919e-02,(16:7.733048e-02,51:1.387791e-02):7.096396e-02):3.788840e-02):8.652335e-02,29:9.959361e-02):8.440255e-03,(56:3.470360e-02,55:1.360502e-02):4.831209e-02):3.355433e-02):5.049877e-02):3.099430e-02,((89:6.115150e-02,(88:4.709633e-02,(((26:5.878996e-02,12:6.846623e-02):8.393398e-02,(96:6.279284e-02,37:6.730450e-02):1.131629e-01):3.689266e-02,68:1.860496e-01):3.788428e-02):3.251806e-02):9.471133e-03,((((92:1.324200e-02,(91:5.792759e-02,93:2.526701e-02):8.396542e-02):1.073549e-01,4:1.029604e-01):4.139915e-02,36:2.638427e-02):1.192109e-03,(94:6.550638e-02,95:8.455709e-02):3.772198e-02):2.919807e-02):7.305106e-03):4.987748e-02):3.904542e-02):1.218146e-02):3.919100e-02,1:2.442377e-01);
   tree gen.3000 = [&U] (69:4.593127e-02,((((((((84:9.408750e-03,83:4.863280e-02):7.964955e-02,82:4.063602e-02):1.610151e-01,(87:6.504163e-02,(101:2.368651e-02,((100:1.030597e-01,99:4.066638e-02):4.450306e-02,(98:4.397532e-02,97:9.015555e-02):2.360681e-02):1.820501e-02):8.753367e-02):9.923058e-02):1.985579e-02,(((59:5.823449e-02,((((56:2.843798e-02,55:9.833198e-03):6.786147e-02,((90:1.525750e-01,(13:8.917731e-02,(((51:1.218495e-02,17:4.341974e-03):7.700598e-02,16:1.226424e-02):3.329518e-03,15:9.106159e-03):4.687582e-02):3.326640e-02):4.682203e-02,(9:3.398285e-02,57:1.134632e-02):6.676742e-02):7.783428e-03):2.537443e-02,(((26:3.005071e-02,(12:6.230483e-02,11:5.675424e-02):4.603122e-02):7.465065e-02,(((53:5.524315e-02,52:1.455750e-01):1.197590e-01,(2:9.118490e-02,(48:5.397528e-03,47:2.708703e-02):3.039188e-01):1.540775e-02):2.838675e-02,81:7.676680e-02):2.293369e-01):5.523502e-02,(((39:7.597051e-03,38:1.025890e-01):6.446473e-02,(71:6.228489e-02,72:6.570858e-02):1.100026e-01):2.139850e-01,(33:1.010089e-01,(34:2.239469e-02,(35:4.009629e-02,32:3.625787e-02):6.932187e-03):7.404528e-02):6.705646e-03):3.947560e-02):3.247590e-02):1.649466e-02,((70:5.755455e-02,(31:5.355932e-02,(30:7.572504e-02,67:5.697862e-02):3.089116e-02):1.323489e-01):3.602772e-02,(27:9.867992e-02,(10:9.498222e-02,((73:7.456600e-02,41:1.282651e-01):1.572550e-01,(49:1.913380e-01,50:6.959381e-02):3.322229e-01):1.519530e-01):2.974620e-02):3.740652e-02):1.925631e-02):1.677067e-02):1.390192e-02,((58:3.187189e-02,14:6.182170e-02):3.294866e-02,(3:6.541941e-01,66:6.607618e-02):5.032719e-03):3.815617e-02):4.187581e-02,((((8:5.320374e-02,6:2.593991e-02):1.100777e-02,7:1.189949e-01):1.467702e-01,29:8.744420e-02):2.521675e-02,(68:1.602049e-01,((((96:5.529053e-02,37:5.909403e-02):1.014174e-01,60:5.136905e-02):1.896365e-02,63:4.204631e-02):4.218292e-02,((18:1.417075e-01,85:3.498403e-01):3.379540e-02,(86:5.891529e-02,(62:5.659241e-03,61:3.114191e-02):5.064668e-02):3.033584e-02):9.058172e-02):1.379643e-05):1.514274e-02):2.934933e-02):2.574153e-03):2.788920e-02,65:1.167586e-02):6.822337e-03,((40:2.064742e-01,(79:1.023430e-01,((77:8.087755e-02,46:8.363590e-02):2.995862e-02,(((76:4.217833e-02,75:4.170091e-02):6.348597e-02,(74:5.533850e-02,45:2.271169e-01):4.655296e-02):7.573218e-02,(42:9.325679e-02,(78:1.961732e-02,(43:9.199045e-03,44:3.279991e-02):3.241273e-02):2.558477e-02):2.785212e-02):3.055355e-02):5.222986e-02):6.540015e-02):6.500483e-02,(24:3.640735e-02,(25:7.202239e-03,(23:1.218445e-02,5:1.611110e-02):2.122901e-03):8.326877e-02):1.565610e-01):8.201456e-03):1.675389e-02,(((36:2.039322e-02,((91:2.368725e-02,(92:3.057648e-03,93:1.968062e-02):9.487911e-03):4.959008e-02,(94:5.955935e-02,95:5.136186e-02):2.455726e-02):2.577630e-02):1.193282e-02,(89:1.833198e-02,88:2.514926e-02):2.781818e-02):3.134875e-02,(4:3.877509e-02,(((21:2.462007e-02,(54:4.533150e-02,22:2.957648e-02):6.759942e-02):1.414363e-02,19:3.472018e-02):3.328082e-02,20:7.217223e-03):5.050018e-02):2.512938e-03):3.828397e-02):1.130993e-01,((28:1.102350e-01,64:8.335446e-03):4.915031e-02,80:4.389151e-02):2.981827e-02):6.622765e-02,1:2.144431e-01);
   tree gen.4000 = [&U] (69:8.785961e-02,((((((84:8.808264e-03,83:4.655104e-02):4.997167e-02,82:3.889656e-02):1.783127e-01,(87:5.091886e-02,((101:2.267259e-02,((100:9.864819e-02,99:3.892562e-02):2.178349e-02,98:2.486762e-02):5.577777e-02):1.082210e-02,97:9.690250e-02):9.608677e-02):9.498294e-02):2.245382e-02,(((((70:5.630584e-02,37:5.656447e-02):9.793214e-02,(31:5.126667e-02,(30:6.500590e-02,67:2.342986e-02):6.555658e-02):1.076949e-01):5.575435e-02,((((9:2.085476e-02,57:9.733833e-03):1.048750e-01,(((13:8.536001e-02,(((16:2.968875e-03,51:2.696149e-02):3.458960e-03,15:8.930551e-03):5.320419e-02,17:6.653967e-03):9.740570e-02):4.559196e-02,(56:2.722067e-02,55:2.602600e-03):5.752222e-02):1.226183e-02,90:1.460439e-01):2.052407e-02):2.605458e-02,((((39:1.745736e-03,38:3.298497e-02):1.134864e-01,(71:4.824555e-02,72:6.289587e-02):1.052939e-01):3.401077e-01,(33:1.034047e-02,((34:1.160191e-02,35:3.837994e-02):6.504846e-03,32:7.043011e-03):2.138106e-02):1.871763e-01):5.565915e-02,((((53:1.563297e-02,52:1.393435e-01):1.405154e-01,(2:8.728166e-02,(48:5.166482e-03,47:7.527449e-03):2.909094e-01):2.797645e-02):1.745083e-02,(81:7.310837e-02,80:2.219472e-02):1.431689e-01):1.305873e-01,(59:4.399586e-02,((11:5.432483e-02,12:5.946928e-02):2.435752e-02,26:3.127145e-02):8.409040e-02):5.048658e-02):3.240715e-02):1.557958e-02):1.553303e-02,(((27:9.445585e-02,(10:3.810920e-02,63:4.024649e-02):5.890939e-02):1.099066e-03,(73:9.759745e-02,41:1.147801e-01):6.861306e-01):1.875178e-02,(49:1.847134e-01,50:6.661480e-02):5.354102e-01):3.580530e-02):1.628038e-02):9.347478e-03,(((58:3.124114e-02,14:8.374330e-02):3.915980e-02,3:6.261908e-01):4.750315e-03,66:1.096885e-01):4.288818e-02):3.295440e-02,(68:1.533472e-01,((((18:1.776641e-01,85:3.348652e-01):3.234877e-02,(86:5.639338e-02,(62:5.416993e-03,61:2.980885e-02):4.708907e-02):1.032156e-01):8.173690e-03,((8:2.080424e-02,6:2.494547e-02):8.860411e-03,7:1.139013e-01):1.404876e-01):2.739838e-02,((96:5.380217e-02,60:6.560478e-02):2.967717e-02,29:1.355637e-01):3.499997e-05):2.532406e-02):2.897658e-02):3.044817e-03):1.936892e-02,((40:1.976359e-01,(79:9.796217e-02,((77:1.613369e-02,46:5.418261e-02):8.032666e-02,(((76:2.037971e-02,75:5.914381e-02):3.548143e-02,(74:3.278462e-02,45:1.558768e-01):4.017345e-02):2.885277e-02,(42:9.301631e-02,(78:1.877759e-02,(43:1.629003e-03,44:3.139589e-02):2.491438e-02):7.693023e-02):2.859359e-02):1.176981e-02):5.813879e-02):6.511049e-02):6.703402e-02,((24:1.382239e-02,(23:1.094205e-02,(25:6.893942e-03,5:1.384240e-02):1.999782e-03):7.970439e-02):1.498593e-01,((36:2.352987e-02,((91:2.376337e-02,(92:2.599467e-02,(93:1.634805e-02,(94:5.700987e-02,95:4.916328e-02):2.614777e-02):2.800843e-03):2.186504e-02):2.597080e-02,(88:1.438462e-02,89:1.754727e-02):5.848539e-03):4.547242e-02):1.089474e-02,(4:3.711530e-02,((((21:2.260335e-02,19:1.577780e-02):2.381543e-02,65:5.758963e-03):6.104368e-03,20:6.908284e-03):2.719493e-03,(54:2.384778e-02,22:1.851820e-02):1.801528e-02):2.358820e-03):2.267151e-02):8.173252e-02):2.792333e-02):8.823671e-03):1.911819e-02,(28:1.910300e-01,64:1.143831e-02):4.687257e-02):1.395051e-01,1:3.872571e-01);
   tree gen.5000 = [&U] ((((63:2.882547e-02,10:2.677602e-02):1.294201e-01,(64:1.138206e-01,(((((79:1.859103e-01,(55:2.080157e-02,56:3.863273e-03):4.698282e-02):2.533520e-02,((((35:5.791958e-02,34:3.059887e-03):6.566427e-03,33:7.223413e-03):3.082054e-03,32:1.043314e-02):1.303095e-01,((94:3.403769e-02,(91:1.122406e-02,(93:1.178487e-02,92:2.498941e-02):1.788474e-02):7.227653e-02):4.880076e-02,((101:1.387319e-02,(98:1.946908e-02,(99:2.122948e-02,100:3.288318e-02):1.290808e-01):1.091577e-01):4.622186e-02,(((89:1.202755e-02,87:1.404119e-01):5.007013e-02,95:1.762436e-01):1.600347e-02,88:4.491034e-02):8.085470e-02):1.279900e-02):1.389132e-01):3.687044e-02):3.619670e-02,27:1.717921e-01):4.063252e-02,((((36:4.547198e-02,4:5.023682e-02):1.960201e-02,(20:1.077053e-02,(19:3.962979e-03,(21:1.748888e-02,(54:1.792791e-02,(65:5.212655e-02,22:5.828124e-02):2.236357e-03):1.647278e-02):4.605363e-03):6.067788e-02):4.707471e-02):6.273986e-02,((25:2.025231e-02,(5:2.709784e-02,23:2.341911e-02):1.387666e-03):3.209542e-03,24:2.151289e-02):1.428197e-01):1.022241e-02,((68:1.856202e-01,(97:1.084730e-02,96:7.036456e-03):2.772519e-01):8.088072e-02,(((47:5.806138e-02,48:4.332707e-03):1.583063e-01,90:6.223193e-02):4.096360e-01,(50:1.214489e-01,49:1.931470e-01):1.958809e-01):2.500615e-01):3.674954e-02):3.898476e-02):6.700347e-04,((((((((72:1.406702e-02,71:1.123381e-01):2.086396e-01,((((38:4.310308e-02,39:5.904058e-03):7.139367e-02,73:1.536000e-01):2.521712e-01,40:2.036558e-01):4.835482e-02,41:1.964333e-01):6.605070e-02):3.400910e-01,18:1.399434e-01):5.330227e-02,(((70:2.124238e-02,37:7.073048e-02):5.082606e-02,69:1.787850e-02):2.976943e-01,76:1.696670e-01):2.310483e-02):3.011762e-02,(((((83:9.645512e-03,84:4.356407e-02):4.398438e-02,82:1.149418e-02):6.908620e-02,(81:5.924646e-03,80:2.689408e-02):3.902921e-02):4.142812e-02,85:8.703800e-02):9.804613e-02,((77:7.815769e-02,46:1.590894e-01):3.076869e-02,(((74:6.498393e-03,45:1.044349e-02):1.166978e-01,75:1.474213e-01):2.773198e-02,(42:1.179714e-01,((44:3.173010e-03,43:1.230031e-02):5.339019e-02,78:3.113208e-02):7.392805e-02):4.153391e-02):2.963018e-02):8.507745e-02):3.768618e-01):5.304257e-03,(31:1.282539e-01,(30:3.250327e-02,67:7.532262e-03):6.378587e-02):8.968603e-02):2.273785e-02,29:1.280616e-01):1.935402e-02,((7:9.699112e-02,((66:7.923372e-02,(57:3.871124e-03,9:5.358529e-02):7.847070e-02):1.490049e-02,(6:4.727057e-02,8:5.816550e-03):2.878034e-02):4.857471e-02):8.787927e-02,(((11:8.512053e-03,(26:2.672855e-02,12:3.648384e-04):2.498978e-02):5.678179e-02,59:4.154274e-02):4.693537e-02,((17:1.563157e-02,((51:5.656174e-03,15:6.045278e-03):1.447575e-03,16:6.549470e-03):1.157547e-02):1.231275e-01,(((28:6.379068e-02,60:1.549271e-02):1.373487e-01,13:1.031312e-01):2.071414e-02,(58:9.304245e-03,(14:4.233626e-02,(86:2.445741e-01,(61:2.299618e-02,62:3.628753e-03):7.250605e-03):1.008598e-01):1.243969e-01):5.488200e-03):3.393717e-02):1.548496e-02):6.693953e-02):2.176744e-02):3.282507e-03):2.242853e-03):2.964926e-02):1.588274e-01,(52:1.751071e-01,53:4.369189e-02):3.240120e-01):2.943446e-01,(2:2.747559e-01,3:1.142947e-01):1.225339e-01,1:2.699334e-01);
   tree gen.6000 = [&U] (((64:5.077769e-02,(((((((36:2.127261e-02,4:3.955982e-02):1.181695e-02,(20:1.003550e-02,(19:1.366497e-02,(21:8.805488e-03,(54:1.670445e-02,(65:2.320623e-02,22:4.595594e-02):2.479100e-02):1.737007e-02):1.367210e-02):1.492390e-02):1.523402e-02):9.029988e-02,((5:2.524858e-02,(24:2.056190e-02,25:7.438217e-03):1.709000e-03):3.678241e-03,23:4.935395e-03):1.452434e-01):4.885870e-02,68:1.921091e-01):7.833549e-06,((((((72:1.281425e-01,71:5.641045e-02):1.944012e-01,(((38:2.720717e-02,39:5.011480e-03):1.336803e-01,73:1.431177e-01):2.297109e-01,(40:1.897575e-01,41:1.830280e-01):4.392684e-02):1.062737e-01):2.557530e-01,18:2.381512e-01):3.645086e-02,((((((83:1.068370e-02,84:2.204530e-02):4.098271e-02,82:1.070978e-02):6.437149e-02,(81:3.269830e-03,80:3.756007e-02):3.636571e-02):7.198137e-02,85:6.834412e-02):1.012826e-01,((77:3.847675e-02,46:9.404531e-02):2.834459e-02,(((74:1.002671e-02,45:1.560357e-02):8.783426e-02,((69:2.923648e-02,(37:6.590356e-02,70:9.163779e-03):1.198014e-01):2.777084e-01,(76:7.352641e-02,75:1.259961e-01):2.553211e-02):2.930710e-02):4.045622e-02,(42:6.501676e-02,((44:2.584040e-03,43:1.146089e-02):5.571452e-02,78:8.340460e-03):6.888292e-02):5.912025e-02):2.760810e-02):7.150374e-02):3.511433e-01,(31:1.195014e-01,(30:2.597046e-02,67:2.586803e-03):5.943288e-02):1.069590e-01):1.766687e-02):1.133740e-02,(((11:7.931158e-03,(26:2.039901e-02,12:3.399405e-04):2.328438e-02):5.290679e-02,59:6.061388e-02):8.670576e-02,(((28:5.943736e-02,60:1.443543e-02):1.279755e-01,((17:1.543963e-02,((16:3.865939e-03,51:5.270175e-03):3.473805e-04,15:2.916717e-03):1.068993e-02):1.131584e-01,13:8.728164e-02):2.479621e-02):7.911313e-03,(58:3.224404e-02,(14:8.173537e-02,(86:2.278834e-01,(61:1.574541e-02,62:1.479512e-04):1.124564e-02):9.854820e-02):2.239487e-02):3.200083e-02):4.303794e-02):6.237132e-02):1.234570e-02,(29:1.216794e-01,((57:3.606944e-03,9:2.677903e-02):8.316105e-02,(66:4.653206e-02,((6:4.404464e-02,8:4.822311e-03):2.681626e-02,7:1.072837e-01):1.663578e-02):4.952635e-02):8.188205e-02):2.026890e-02):1.042356e-02):2.251346e-03,((27:1.600683e-01,((((35:3.194523e-02,34:6.181393e-04):5.063505e-03,32:5.334858e-03):1.459948e-02,33:6.195145e-03):1.181080e-01,((((91:8.957097e-03,(93:7.789910e-03,92:9.966813e-03):9.503731e-03):6.387970e-02,94:3.171483e-02):1.488497e-02,95:1.642161e-01):4.396509e-02,(((101:1.181861e-02,((((47:5.409905e-02,48:2.913387e-03):1.475029e-01,90:2.834403e-01):3.941335e-01,(50:1.131608e-01,49:2.017327e-01):2.823422e-01):1.715527e-01,(97:1.030236e-02,96:1.197190e-02):2.532334e-01):6.216101e-02):3.563820e-02,(98:9.416978e-03,(99:1.287046e-02,100:3.063911e-02):1.202718e-01):8.518932e-02):5.095560e-02,((89:2.040733e-03,87:7.405787e-02):3.815671e-02,88:4.184549e-02):1.317307e-01):1.601649e-02):1.245977e-01):7.606506e-02):7.020708e-03,(79:1.732231e-01,(55:9.232890e-03,56:3.534727e-03):4.377654e-02):2.360623e-02):2.319302e-02):7.659917e-03,(63:1.591428e-02,10:5.463494e-02):1.205880e-01):1.237991e-02):1.479884e-01,(52:1.631571e-01,53:4.071019e-02):3.019002e-01):2.742574e-01,(2:2.560055e-01,3:1.064948e-01):1.962489e-01,1:1.749214e-01);
   tree gen.7000 = [&U] (((((((((35:2.040812e-02,34:1.360864e-03):3.310959e-03,32:1.893905e-03):1.792079e-02,33:4.439433e-03):1.167621e-01,(((((92:6.366728e-03,91:8.609235e-03):6.706676e-03,93:2.611622e-03):6.315175e-02,94:3.135342e-02):1.913976e-02,95:1.269882e-01):8.832886e-02,(((((47:3.006928e-02,48:2.657749e-03):3.284983e-01,90:1.930517e-01):3.896421e-01,(50:1.011274e-01,49:2.006008e-01):2.791247e-01):1.695977e-01,(((98:1.560799e-02,(99:1.272380e-02,100:3.028996e-02):1.168206e-01):3.662247e-02,(97:1.018496e-02,96:1.183547e-02):9.885391e-02):2.884836e-02,101:4.855152e-02):3.617440e-02):1.448731e-01,((89:1.158656e-03,87:7.321393e-02):4.215651e-02,88:2.878648e-02):1.461569e-01):5.151681e-03):6.511646e-02):5.146870e-02,((((68:2.297738e-01,(((((31:1.181396e-01,(30:2.382186e-02,67:2.120622e-03):5.875560e-02):1.479663e-01,((72:1.266822e-01,71:5.431706e-02):1.775319e-01,(((38:2.689713e-02,39:1.006813e-03):1.290011e-01,73:3.474935e-01):2.270932e-01,(40:1.875951e-01,41:2.560109e-01):4.342627e-02):8.888720e-02):2.528385e-01):6.900071e-02,18:2.354373e-01):1.401918e-02,(((((83:6.000133e-03,84:2.763442e-02):4.881578e-02,82:6.105945e-03):5.890863e-02,(81:6.535813e-03,80:3.832785e-02):2.039070e-02):5.382646e-02,85:9.226125e-02):1.602032e-01,((77:3.253656e-02,46:9.560830e-02):2.802159e-02,(((74:4.939708e-03,45:1.200082e-02):8.683333e-02,((69:6.494515e-03,(37:2.377660e-01,70:1.413153e-02):6.953695e-02):2.745437e-01,(76:2.131117e-02,75:9.791665e-02):4.634094e-02):2.811385e-02):4.031078e-02,(42:6.427586e-02,((44:2.066301e-03,43:5.609978e-03):3.045723e-02,78:1.409637e-02):1.174164e-01):3.445317e-02):3.039449e-02):7.068890e-02):2.802083e-01):5.052091e-02,(((36:2.103019e-02,4:3.910901e-02):3.040015e-03,(((54:1.041526e-02,((65:6.537704e-03,22:4.543224e-02):2.484978e-02,21:3.132975e-03):1.537641e-03):3.345576e-02,19:1.350925e-02):2.187741e-03,20:9.449959e-03):1.506042e-02):9.286293e-02,((24:1.024364e-02,5:9.617088e-04):9.224011e-03,(23:1.874433e-02,25:4.888083e-03):6.925732e-03):1.389330e-01):3.101498e-02):1.591365e-02):1.228288e-02,(29:1.202928e-01,((57:6.633889e-03,9:1.741371e-02):9.173246e-02,(66:3.927958e-02,((6:4.354273e-02,8:4.767358e-03):1.799775e-02,7:1.060611e-01):1.644620e-02):4.896196e-02):9.147483e-02):4.728680e-02):2.419392e-02,(55:9.127675e-03,56:5.654152e-03):4.327768e-02):1.120778e-02,(((11:7.283933e-03,(26:2.016655e-02,12:1.224862e-02):1.135874e-02):1.017715e-01,59:5.752623e-02):6.585689e-03,((((28:5.184961e-02,60:1.466235e-02):1.265171e-01,(((16:1.170425e-03,15:3.175085e-03):6.882575e-03,(51:3.089421e-03,17:1.526369e-02):1.104435e-03):1.109755e-01,13:8.628700e-02):1.894441e-02):1.371968e-02,58:2.498011e-02):3.197884e-02,(14:8.080395e-02,(86:2.252865e-01,(61:5.636778e-03,62:1.590827e-03):9.940121e-03):1.030263e-01):3.468758e-02):4.838545e-02):3.663275e-02):1.451496e-02):1.692462e-02,27:1.582442e-01):2.262312e-02,(79:2.033125e-01,((63:1.768731e-02,10:5.401234e-02):6.622112e-02,64:4.705302e-02):4.012468e-02):7.490814e-03):1.305844e-01,(52:1.612978e-01,53:7.685019e-02):2.984598e-01):2.711320e-01,(2:2.530882e-01,3:2.040325e-01):1.648987e-01,1:1.956327e-01);
   tree gen.8000 = [&U] ((((((((((26:7.296891e-03,11:4.493932e-03):1.189090e-02,12:6.237147e-03):1.101498e-01,((((28:5.714815e-02,60:1.014429e-02):1.394460e-01,(((17:1.682349e-02,51:2.825053e-03):6.176247e-04,(16:1.347949e-03,15:4.575176e-03):6.392754e-03):1.172643e-01,13:9.510472e-02):2.633286e-02):1.386400e-02,58:4.696837e-02):1.065810e-02,(14:1.006053e-01,(86:2.483087e-01,(61:5.389342e-03,62:3.135420e-03):8.687835e-03):1.135546e-01):3.823233e-02):5.306260e-02):7.258685e-03,59:5.928752e-02):4.461966e-02,((((35:2.249364e-02,34:6.635459e-04):3.439860e-03,32:2.730141e-03):9.480370e-03,33:1.995415e-03):1.286941e-01,(((((93:5.173071e-03,92:7.017348e-03):5.420802e-03,91:1.172801e-02):8.314034e-02,94:3.947201e-02):1.644633e-02,95:8.117911e-02):7.947681e-02,((((97:1.467886e-02,96:1.151412e-02):1.049791e-01,(101:2.476073e-02,(98:2.729535e-02,(99:8.510503e-03,100:1.603222e-02):9.933274e-03):8.492740e-02):5.274370e-02):3.220211e-02,(((47:1.253373e-02,48:1.739190e-03):3.620677e-01,(50:1.114616e-01,49:2.986029e-01):3.076487e-01):4.294599e-01,90:8.289398e-02):1.869290e-01):7.543436e-02,((89:1.277060e-03,87:8.069571e-02):5.163458e-03,88:2.905266e-02):9.550267e-02):4.739408e-02):1.124634e-01):4.736685e-02):1.859515e-02,((((((36:3.839823e-02,(((((65:7.591319e-03,22:4.605515e-02):1.143033e-02,54:1.063719e-02):4.444046e-03,21:2.550759e-03):3.919903e-02,19:2.576817e-03):9.846162e-03,20:1.255978e-02):1.271992e-02):7.266691e-04,4:4.330891e-02):1.241160e-01,(23:1.016890e-02,(24:1.095619e-02,(25:5.262872e-03,5:1.202070e-03):5.591540e-03):5.023919e-03):1.531306e-01):1.684901e-02,18:2.594968e-01):1.353808e-02,((29:1.325855e-01,((57:9.850023e-03,9:9.461091e-03):1.421116e-01,(66:4.248493e-02,((6:1.810272e-02,8:1.938738e-03):1.983695e-02,7:1.168995e-01):3.148175e-02):2.592740e-02):8.606475e-02):3.542142e-02,(((((((83:6.613290e-03,84:3.045840e-02):5.380430e-02,82:1.245362e-02):6.492854e-02,(81:7.362395e-03,80:4.175159e-02):1.376047e-02):4.360461e-02,85:1.016895e-01):7.733613e-02,((77:4.697931e-02,46:1.053786e-01):1.329401e-02,(((74:1.034222e-02,45:1.322719e-02):1.527547e-01,(42:7.084424e-02,((44:3.314095e-03,43:3.008503e-03):1.016945e-02,78:1.553689e-02):1.139499e-01):6.081650e-02):4.746480e-02,((69:1.163809e-02,(37:1.677784e-01,70:8.354225e-03):8.703674e-02):3.025995e-01,(76:1.787795e-02,75:5.131287e-02):2.515963e-02):3.216920e-02):2.733067e-02):7.791265e-02):3.088429e-01,((31:1.568376e-01,(30:2.625623e-02,67:1.261560e-03):6.475987e-02):8.953313e-02,((72:1.396280e-01,71:8.223612e-02):1.956740e-01,(((38:2.964576e-02,39:2.108359e-03):1.312999e-01,73:3.830040e-01):2.503000e-01,(40:2.055088e-01,41:1.674255e-01):7.302150e-02):9.797063e-02):2.786762e-01):5.615804e-02):1.647344e-02,68:3.076460e-01):2.667509e-02):5.371238e-03):4.395188e-02,(55:1.006044e-02,56:6.231953e-03):4.770025e-02):2.879289e-03):1.844363e-02,79:5.748719e-01):2.524434e-02,(27:1.615519e-01,((63:7.437233e-04,10:5.953190e-02):7.552911e-02,64:5.186140e-02):2.197712e-02):3.866806e-03):1.439289e-01,(52:1.821740e-01,53:8.470356e-02):4.626629e-01):2.175983e-01,(2:2.714724e-01,3:2.248827e-01):1.817498e-01,1:1.749279e-01);
   tree gen.9000 = [&U] ((((((((((((((5:7.288900e-04,(23:5.435163e-03,24:7.060703e-03):5.214495e-03):5.741027e-03,25:5.615335e-03):1.639740e-01,18:2.768757e-01):1.737832e-02,(36:4.058442e-02,(((((22:4.583637e-02,21:2.308042e-03):1.786698e-02,(65:1.045838e-02,54:1.104171e-02):7.578835e-03):1.091111e-03,19:2.749391e-03):7.425604e-03,20:1.340093e-02):8.394309e-03,4:4.620938e-02):3.301062e-04):1.914269e-01):3.456871e-02,29:1.414650e-01):2.377114e-02,((57:5.053110e-03,9:1.009472e-02):1.383650e-01,(66:4.533021e-02,((6:4.002875e-03,8:1.859031e-03):3.107686e-02,7:1.247285e-01):3.359013e-02):2.766380e-02):9.097021e-02):3.152897e-03,68:3.145448e-01):3.485638e-02,(55:4.949427e-03,56:6.336598e-03):3.448518e-02):3.726428e-02,(((26:8.510836e-03,(12:6.654859e-03,11:5.094919e-03):1.080404e-02):1.099485e-01,59:6.325810e-02):1.731078e-02,(58:5.011392e-02,((14:1.073430e-01,(86:2.306411e-01,(61:3.239600e-03,62:3.962027e-03):7.263314e-03):1.444446e-01):4.390800e-02,((28:2.526053e-02,60:1.082367e-02):1.487849e-01,(((17:1.795019e-02,(16:1.428075e-03,15:2.619786e-03):4.493763e-03):3.033018e-03,51:6.379146e-03):1.480015e-01,13:1.014740e-01):2.359975e-02):1.266855e-02):7.193233e-03):5.991883e-02):4.269199e-02):1.807881e-02,(((35:3.709116e-03,34:1.493442e-03):1.246753e-02,(33:5.482827e-04,32:2.218952e-03):8.788100e-03):1.520473e-01,((((97:4.972126e-02,96:9.225780e-03):6.593929e-02,(101:1.085973e-02,(98:2.912336e-02,(99:2.795890e-03,100:8.709151e-03):7.474336e-02):2.062612e-02):5.627603e-02):1.056799e-01,(((47:1.337313e-02,48:2.134944e-03):3.863159e-01,(50:1.170896e-01,49:3.186008e-01):4.641180e-01):4.582215e-01,90:8.844552e-02):8.518768e-02):8.563920e-02,(((89:3.849737e-03,87:5.088986e-02):1.797919e-02,88:3.595542e-02):1.348918e-01,(((93:5.519520e-03,(91:1.275961e-02,92:1.601805e-02):4.920916e-03):9.147663e-02,94:4.148949e-02):1.962863e-02,95:8.680600e-02):6.069093e-02):6.722128e-02):1.199952e-01):1.849348e-02):1.717648e-02,((((((83:3.977678e-02,84:2.277208e-02):5.230206e-02,82:1.818445e-02):8.010735e-02,(85:1.242895e-01,(81:1.151956e-02,80:2.200289e-02):1.750815e-02):1.056620e-02):9.801955e-02,((77:1.751923e-02,46:9.423550e-02):3.784551e-02,(((74:7.234537e-03,45:1.507380e-02):9.277159e-02,(42:7.558879e-02,((44:3.956471e-03,43:2.355348e-03):3.303015e-02,78:2.594233e-02):1.215813e-01):4.980977e-02):3.380753e-02,((69:5.950889e-02,(37:1.790147e-01,70:8.913720e-03):9.286573e-02):4.671102e-01,(76:2.274009e-02,75:5.474937e-02):5.326648e-02):2.143130e-02):4.174505e-02):8.765774e-02):3.030652e-01,((31:1.613591e-01,(30:1.922977e-02,67:1.346049e-03):6.952845e-02):9.552930e-02,((72:1.489791e-01,71:7.156391e-02):2.161986e-01,(((38:3.163119e-02,39:9.378169e-04):1.400932e-01,73:4.086544e-01):2.589226e-01,(40:2.098002e-01,41:1.786382e-01):4.115951e-02):1.473731e-01):2.856573e-01):6.622204e-02):3.240804e-02,79:4.467701e-01):3.422469e-02):2.693499e-02,(27:1.289264e-01,((63:4.926866e-04,10:6.351884e-02):7.904536e-02,64:5.533463e-02):8.098778e-03):2.502643e-02):1.535680e-01,(52:1.943744e-01,53:1.387856e-01):3.981767e-01):2.321712e-01,(2:3.040745e-01,3:2.693620e-01):1.939219e-01,1:2.521896e-01);
   tree gen.10000 = [&U] (((((((((11:4.937384e-03,12:5.455950e-03):9.940429e-03,26:8.431678e-03):9.510577e-02,59:6.952990e-02):1.654129e-02,(((14:1.073430e-01,(86:2.306411e-01,(61:2.479669e-03,62:5.441250e-03):1.769644e-02):8.396128e-02):9.999454e-02,((28:1.127374e-02,60:4.454200e-03):1.487849e-01,((51:3.664311e-03,(17:2.005605e-02,(16:2.354140e-03,15:6.825684e-03):4.644721e-03):2.544321e-03):1.480015e-01,13:9.832788e-02):2.359975e-02):1.778632e-02):3.559186e-03,58:2.655084e-02):3.915837e-02):3.881309e-02,((((32:2.728639e-03,(35:3.709116e-03,34:1.365899e-03):5.949720e-03):3.203852e-03,33:1.102154e-03):1.681147e-01,(((97:3.389963e-02,96:1.163603e-02):7.071120e-02,(98:2.912336e-02,((99:2.518680e-03,100:2.016636e-02):4.990105e-02,101:1.085973e-02):2.062612e-02):5.345957e-02):1.056799e-01,((((89:3.849737e-03,87:1.280956e-01):3.088595e-02,88:3.595542e-02):1.348918e-01,((((92:7.697325e-03,91:8.009889e-03):4.507849e-03,93:5.147393e-03):6.136975e-02,94:9.505514e-02):3.695251e-02,95:5.513182e-02):8.586725e-02):6.441997e-02,(((47:1.337313e-02,48:3.455086e-03):8.984778e-01,(50:1.170896e-01,49:3.467579e-01):4.641180e-01):4.772817e-01,90:1.498787e-01):8.872295e-02):2.730169e-03):1.795996e-01):1.775366e-02,(68:2.849056e-01,((55:4.894274e-03,56:4.334561e-03):3.196609e-02,(((57:5.550125e-03,9:1.009472e-02):8.928427e-02,(66:7.488999e-02,((6:3.758602e-03,8:1.928652e-03):2.816733e-02,7:9.867254e-02):3.858204e-02):5.282246e-02):9.097021e-02,((((((24:2.087279e-03,23:6.551182e-03):2.158306e-03,25:5.615335e-03):4.697929e-03,5:1.524881e-03):1.334537e-01,18:2.768757e-01):2.070196e-02,(36:3.163333e-02,(4:4.464482e-02,(20:1.789771e-03,(((19:8.759152e-04,21:1.374580e-02):4.062893e-03,65:6.003726e-03):4.409311e-03,(22:2.708651e-02,54:1.037853e-02):2.596800e-03):1.126023e-03):2.050301e-03):6.319010e-03):1.914269e-01):4.293379e-02,29:1.551502e-01):4.851038e-02):2.478808e-02):3.730168e-02):2.793962e-02):1.558631e-02):5.600973e-02,(((31:1.613591e-01,(30:1.922977e-02,67:1.346049e-03):1.448866e-01):1.187833e-01,(((72:1.489791e-01,71:2.969214e-02):2.161986e-01,41:1.862354e-01):8.347085e-02,(((38:3.230085e-03,39:9.009104e-04):2.467781e-01,73:4.086544e-01):2.589226e-01,40:2.098002e-01):1.228399e-01):3.878066e-01):6.620129e-02,(((((83:1.023870e-02,84:4.171497e-02):5.230206e-02,82:7.992198e-03):8.010735e-02,(85:1.242895e-01,(81:1.513006e-02,80:3.086958e-02):1.545469e-02):1.934569e-02):8.494066e-02,((((74:3.697428e-03,45:1.507380e-02):9.280811e-02,(42:7.781275e-02,((44:2.666743e-03,43:2.355348e-03):2.690993e-02,78:5.110595e-02):1.215813e-01):6.846014e-02):3.380753e-02,((69:6.866047e-02,(37:8.962463e-02,70:1.972745e-02):6.831277e-02):5.527255e-01,(76:2.274009e-02,75:1.061690e-01):5.870981e-02):8.001351e-03):3.780912e-02,(46:9.423550e-02,77:1.931185e-02):3.877479e-02):1.017511e-01):2.807977e-01,79:4.467701e-01):3.491693e-02):2.173627e-02):2.933592e-02,(27:1.289264e-01,((63:4.926866e-04,10:6.351884e-02):7.904536e-02,64:6.440953e-02):8.098778e-03):6.100458e-02):1.507597e-01,(52:1.156501e-01,53:8.809537e-02):3.981767e-01):4.911492e-01,(2:3.040745e-01,3:2.693620e-01):1.939219e-01,1:2.521896e-01);
   tree gen.11000 = [&U] (((((((11:5.079029e-03,(12:8.140947e-03,26:8.330067e-03):8.165651e-04):1.606730e-01,59:6.987870e-02):7.956864e-03,(((28:1.133029e-02,60:5.856357e-04):1.642749e-01,((((17:1.803336e-02,(16:1.043500e-03,15:5.100383e-03):4.597673e-03):1.964837e-03,51:4.770935e-03):1.561155e-01,13:9.882113e-02):3.648802e-02,(14:1.326997e-01,(86:2.317981e-01,(61:3.497133e-03,62:1.197365e-02):6.974026e-03):1.023315e-01):3.373449e-02):1.454899e-02):1.659277e-02,58:1.520842e-02):3.935480e-02):4.731492e-02,((((32:1.817695e-03,(35:3.113579e-03,34:8.945260e-04):5.818618e-03):1.266003e-03,33:1.138448e-03):1.689581e-01,((90:1.746209e-01,((((89:2.331254e-03,87:6.918440e-02):2.843109e-02,88:2.076637e-02):1.355684e-01,((((93:2.229215e-03,92:3.775763e-03):1.185292e-02,91:1.416983e-04):7.092492e-02,94:8.866755e-02):2.888171e-02,95:5.131594e-02):6.860310e-02):6.224619e-02,((97:3.406968e-02,96:9.455679e-03):9.924857e-02,(101:1.907986e-02,((99:1.258041e-02,100:1.050065e-02):2.482560e-02,98:1.853004e-02):4.513837e-02):7.749891e-02):6.115772e-02):1.109335e-02):7.189105e-02,((47:5.497216e-03,48:1.826383e-03):9.029849e-01,(50:1.176769e-01,49:4.351246e-01):4.160468e-01):4.589304e-01):1.805006e-01):1.784272e-02,((68:2.903785e-01,((55:6.243802e-03,56:2.531443e-03):3.371680e-02,(((57:6.988447e-03,9:2.676792e-02):8.973216e-02,(66:4.170476e-02,((6:3.777457e-03,8:1.438431e-03):2.830863e-02,7:9.916752e-02):4.523472e-02):4.362753e-02):9.596475e-02,((18:2.782647e-01,((((24:2.666118e-03,5:1.532530e-03):3.890848e-03,25:5.643504e-03):3.048079e-03,23:1.687307e-03):1.350772e-01,(36:3.179202e-02,(4:4.486878e-02,((22:2.180702e-02,(19:1.392467e-03,((21:1.631169e-02,65:3.016627e-03):4.158903e-03,54:9.960409e-03):9.030722e-03):6.829992e-03):2.764433e-03,20:2.581363e-03):2.906155e-03):2.645067e-03):1.889767e-01):1.766131e-02):4.496296e-02,29:1.559285e-01):5.010384e-02):2.389571e-02):1.352123e-02):4.492269e-02,(27:1.322116e-01,((63:4.951581e-04,10:5.495204e-02):7.944189e-02,64:8.782498e-02):8.139405e-03):6.131061e-02):2.807978e-02):1.566450e-02):7.916320e-03,((31:1.621685e-01,(30:1.932623e-02,67:1.062515e-03):9.715776e-02):1.252068e-01,(((72:1.497264e-01,71:2.984109e-02):1.958691e-01,41:1.871697e-01):2.634241e-02,(((38:3.683763e-03,39:5.206064e-04):2.480160e-01,73:6.101154e-01):2.602214e-01,40:2.108526e-01):7.648268e-02):3.897520e-01):6.653339e-02):6.230202e-02,((52:5.971414e-02,53:8.853729e-02):4.001741e-01,((((81:1.520596e-02,80:3.102444e-02):1.922529e-02,85:1.249130e-01):3.448495e-02,((83:1.057761e-02,84:4.280828e-02):5.256443e-02,82:1.662246e-03):8.050921e-02):1.243243e-01,(((((74:3.715976e-03,45:2.187901e-02):9.327368e-02,(42:1.125082e-01,((44:2.680120e-03,43:1.107248e-03):3.454642e-02,78:2.572245e-02):1.221912e-01):8.437783e-02):2.397170e-02,(76:1.270138e-02,75:1.067016e-01):5.900433e-02):3.707210e-02,(46:1.162244e-01,77:8.344776e-03):3.846289e-02):1.114940e-01,(79:3.964607e-01,(69:6.039384e-02,(37:9.007423e-02,70:9.241845e-03):6.865546e-02):5.611171e-01):1.001992e-02):1.513332e-01):1.704888e-01):1.530496e-01):4.936130e-01,(2:3.264740e-01,3:2.925909e-01):1.413553e-01,1:2.895462e-01);
   tree gen.12000 = [&U] (((((((32:4.039164e-03,33:1.891362e-03):1.219822e-03,(35:3.901455e-03,34:9.806339e-04):2.082267e-03):1.872265e-01,((((((18:2.782647e-01,(23:2.083032e-03,((24:2.656029e-03,25:8.354643e-03):1.660748e-03,5:1.503385e-04):3.691189e-03):1.351086e-01):3.830956e-02,((4:4.468134e-02,(20:3.503366e-03,(((65:4.646271e-03,21:1.312578e-02):6.709339e-03,(54:1.359845e-02,19:1.440604e-03):5.402194e-04):4.360601e-03,22:3.628628e-02):1.008327e-03):2.922280e-03):3.535416e-03,36:2.946938e-02):1.889767e-01):4.505205e-02,29:1.559285e-01):8.051442e-02,(((55:3.870272e-03,56:3.003220e-03):6.581556e-02,68:2.903785e-01):4.890762e-02,((57:2.961122e-03,9:4.618553e-03):1.170489e-01,(66:4.170476e-02,((6:1.109570e-03,8:3.051229e-03):2.830863e-02,7:1.306344e-01):3.062862e-02):4.362753e-02):9.596475e-02):2.683526e-03):7.584314e-02,(27:1.322116e-01,((63:4.188451e-04,10:2.503380e-02):9.089395e-02,64:7.273337e-02):4.752901e-02):5.862280e-02):2.642440e-02,((((12:8.140947e-03,11:5.117493e-03):6.948588e-04,26:8.330067e-03):1.574227e-01,59:6.987870e-02):8.400127e-03,(((28:1.133029e-02,60:8.428670e-04):1.642749e-01,((((17:1.803336e-02,51:4.822336e-03):1.772490e-03,(16:1.048041e-03,15:5.100383e-03):4.502086e-03):1.074486e-01,13:9.882113e-02):3.732402e-02,(14:1.326997e-01,(61:2.922278e-03,(62:9.732671e-03,86:2.440844e-01):3.452095e-03):1.476555e-01):3.373449e-02):1.454899e-02):6.180984e-03,58:1.520842e-02):3.783302e-02):2.528781e-02):2.023583e-02):1.339834e-02,((90:1.746209e-01,((((89:3.891501e-03,87:6.184355e-02):2.843109e-02,88:2.384247e-02):1.355684e-01,((94:1.249679e-01,(92:3.784621e-03,(93:1.237572e-03,91:3.649680e-03):9.278702e-03):7.279149e-02):3.863613e-02,95:6.732755e-02):8.063908e-02):6.224619e-02,((97:1.807718e-02,96:2.459632e-02):1.151975e-01,(101:2.490068e-02,((99:8.333799e-03,100:1.189983e-02):2.410572e-02,98:2.885428e-02):4.184475e-02):7.749891e-02):6.115772e-02):2.813768e-02):8.041733e-02,((47:4.268152e-03,48:3.142059e-03):9.029849e-01,(50:1.176769e-01,49:3.265859e-01):3.528267e-01):6.277826e-01):4.697060e-02):8.479409e-03,((31:1.778328e-01,(30:1.521899e-02,67:1.467397e-03):9.715776e-02):9.206829e-02,(((72:1.413540e-01,71:5.282381e-02):1.902711e-01,41:1.871697e-01):7.464857e-02,(((38:8.874637e-04,39:5.206064e-04):2.945885e-01,73:4.487868e-01):1.754217e-01,40:1.133166e-01):1.197294e-01):3.897520e-01):9.941984e-02):6.230202e-02,((52:2.834504e-02,53:4.616822e-02):3.402815e-01,((((((83:2.599007e-02,84:3.272165e-02):6.244243e-02,82:1.763929e-02):6.975450e-02,((81:1.465991e-02,80:2.631752e-02):2.740756e-02,85:1.249130e-01):3.637655e-02):1.243243e-01,((((74:2.524595e-03,45:2.187901e-02):1.258750e-01,(76:1.270138e-02,75:1.067016e-01):5.900433e-02):2.460412e-02,(42:1.125082e-01,((44:4.545140e-04,43:8.457675e-04):3.454642e-02,78:2.572245e-02):1.458214e-01):5.586333e-02):3.135952e-02,(46:1.162244e-01,77:1.470544e-02):7.422589e-03):1.316841e-01):3.149665e-02,79:2.434436e-01):1.856284e-02,(37:4.565840e-02,(70:4.486570e-03,69:6.925390e-02):3.857190e-02):5.611171e-01):1.313254e-01):1.590652e-01):4.936130e-01,(2:3.475501e-01,3:4.371889e-01):1.413553e-01,1:2.618255e-01);
   tree gen.13000 = [&U] (((((((((26:8.859079e-03,11:5.299902e-03):7.397956e-04,12:7.778008e-04):8.382731e-02,59:7.095379e-02):2.325024e-02,(((28:1.150461e-02,60:7.396489e-04):1.668023e-01,(((51:5.260770e-03,(17:1.546011e-02,(16:1.064165e-03,15:4.218593e-03):2.711443e-03):5.858687e-04):1.091018e-01,13:6.632117e-02):3.783091e-02,(14:1.347413e-01,((61:2.967238e-03,62:9.836894e-03):4.661507e-03,86:2.478396e-01):1.268369e-01):5.301424e-02):1.477283e-02):1.080538e-02,58:1.362335e-02):3.841508e-02):6.188891e-02,((((((18:2.570707e-01,((5:1.207583e-03,24:3.531430e-04):2.927008e-03,(23:9.557902e-04,25:8.934054e-03):8.955844e-04):1.361920e-01):5.190704e-02,(4:5.152070e-02,(36:1.510429e-02,(22:3.684455e-02,((20:6.312377e-03,54:1.655976e-02):4.109526e-04,((65:1.452981e-02,21:3.184597e-02):4.609111e-03,19:1.498393e-03):9.701556e-03):6.741645e-04):2.177621e-03):3.228322e-03):1.804586e-01):4.574518e-02,29:1.923894e-01):5.941932e-02,(((55:8.268504e-03,56:2.200879e-03):5.727584e-02,68:2.948460e-01):4.966007e-02,((57:3.503237e-03,9:1.344248e-03):1.188497e-01,(66:4.709139e-02,((6:1.126641e-03,8:9.127950e-04):1.610789e-02,7:1.326443e-01):5.558570e-02):4.429875e-02):1.186779e-01):2.724813e-03):9.276257e-02,(27:1.342457e-01,((63:4.252891e-04,10:3.184832e-02):7.708972e-02,64:6.241710e-02):4.826025e-02):4.332570e-02):2.096018e-02,((32:2.710912e-03,(35:3.933088e-03,34:9.957210e-04):1.251008e-03):2.208089e-03,33:1.301325e-03):3.151869e-01):8.981296e-03):2.539104e-02,((47:4.333818e-03,48:2.887315e-03):9.168775e-01,(50:1.194874e-01,49:3.316105e-01):3.582550e-01):6.374411e-01):1.514288e-03,(((31:1.805687e-01,(30:1.163181e-02,67:6.445876e-04):9.865254e-02):1.143470e-01,((41:1.909069e-01,(((38:1.312080e-03,39:1.332905e-03):4.137654e-01,73:4.556914e-01):1.391912e-01,40:1.238943e-01):1.687974e-01):1.241049e-01,(72:1.435288e-01,71:7.596428e-02):2.986800e-01):3.957484e-01):8.302833e-02,(90:1.101585e-01,((((89:2.786641e-05,87:6.458270e-02):2.880734e-02,88:4.073120e-02):1.376542e-01,(95:6.836340e-02,(94:1.327861e-01,((93:1.191571e-03,91:8.677039e-03):5.441053e-03,92:6.968914e-04):6.197399e-02):3.793894e-02):8.187972e-02):3.278492e-02,((97:2.301301e-02,96:1.253289e-02):1.628256e-01,(101:2.528378e-02,((99:2.135862e-03,100:1.559226e-02):1.862933e-02,98:3.330826e-02):2.643751e-02):1.250211e-01):8.639716e-02):8.389525e-02):9.179386e-02):1.364404e-03):1.806956e-01,((((((83:2.638993e-02,84:4.463735e-02):7.478621e-02,82:1.920965e-02):7.092523e-02,(85:1.440712e-01,(81:1.494626e-02,80:3.417306e-02):3.984827e-02):1.896493e-02):2.013843e-01,((((74:3.724779e-03,45:1.542612e-02):1.278116e-01,(76:1.289679e-02,75:1.083432e-01):5.991212e-02):2.498265e-02,(42:9.284132e-02,((44:1.109329e-03,43:1.929591e-03):8.760803e-02,78:2.611820e-02):9.527531e-02):6.799688e-02):5.190965e-02,(77:9.572127e-03,46:1.024216e-01):5.391612e-02):1.355667e-01):3.198123e-02,79:2.471890e-01):8.121613e-02,((52:8.825543e-02,53:4.687852e-02):3.620718e-01,(37:4.636086e-02,(70:6.713065e-03,69:2.501912e-02):4.767204e-02):5.439686e-01):5.800507e-02):1.128258e-01):5.013142e-01,(2:3.528972e-01,3:4.439151e-01):1.286447e-01,1:2.658537e-01);
   tree gen.14000 = [&U] ((((90:9.056141e-02,((((89:2.329964e-04,87:6.421292e-02):2.792923e-02,88:2.233044e-02):1.368660e-01,(95:7.445079e-02,(94:1.320258e-01,((93:1.184749e-03,91:2.208255e-03):1.387071e-02,92:1.430602e-03):1.364543e-01):5.181073e-02):5.143786e-02):3.443802e-02,((97:4.291806e-02,96:1.769868e-02):9.293987e-02,(101:2.513902e-02,((99:1.963616e-03,100:5.021962e-03):3.307072e-02,98:2.337234e-02):2.628614e-02):1.243053e-01):8.590249e-02):9.555675e-02):1.031488e-01,(((47:5.280966e-03,48:2.870783e-03):9.116278e-01,(50:1.253274e-01,49:3.297118e-01):3.236757e-01):6.415160e-01,(((((26:8.826377e-03,(11:2.011379e-03,12:1.527729e-03):2.602128e-03):1.129445e-01,59:7.257339e-02):2.348995e-02,((28:2.307949e-02,60:4.126838e-04):1.658472e-01,(((((51:5.038172e-03,(16:1.603613e-03,15:6.093850e-03):3.300618e-03):6.091984e-04,17:1.152084e-02):1.084771e-01,13:1.428360e-01):3.761431e-02,(14:1.339698e-01,((61:2.375057e-03,62:2.436365e-03):9.991869e-03,86:2.464206e-01):1.261106e-01):5.271071e-02):1.301009e-02,58:1.594965e-02):1.290514e-02):3.727475e-02):3.018431e-02,(((((55:8.221162e-03,56:1.279792e-03):5.694790e-02,68:2.931578e-01):5.552256e-02,(((57:8.988809e-03,9:3.101495e-03):1.256163e-01,(66:5.957009e-02,((6:2.247153e-03,8:1.868527e-04):3.294374e-03,7:1.267008e-01):4.512899e-02):5.551837e-02):1.272147e-01,(((18:2.555988e-01,(24:5.080574e-04,((23:8.413560e-04,25:8.882901e-03):1.240305e-03,5:9.834258e-04):3.387965e-04):8.196555e-02):8.399265e-02,(4:5.122571e-02,(36:1.501781e-02,((((19:1.451745e-03,65:1.444662e-02):9.310545e-04,21:3.166363e-02):8.525840e-03,22:3.807771e-02):1.343802e-03,(20:1.535645e-03,54:1.268905e-02):3.571550e-03):1.080785e-03):1.547544e-03):1.794253e-01):4.548327e-02,29:1.912879e-01):5.907911e-02):4.653766e-02):1.354800e-02,(27:1.724776e-01,((63:4.513425e-04,10:3.197573e-02):3.629830e-02,64:9.946058e-02):7.688946e-02):6.942551e-02):2.721526e-02,((32:5.536232e-03,(35:1.698509e-03,34:9.900200e-04):1.566003e-03):7.197834e-04,33:7.739867e-04):3.133822e-01):1.307989e-02):4.088259e-02,((31:1.795349e-01,(30:3.954005e-03,67:6.408970e-04):1.738554e-01):8.659480e-02,((41:2.056020e-01,(((38:2.263860e-03,39:3.277436e-03):4.184271e-01,40:1.231850e-01):4.346848e-02,73:4.530823e-01):1.678309e-01):1.233943e-01,(72:8.852580e-02,71:6.536339e-02):2.363885e-01):3.132576e-01):8.421428e-02):1.711548e-03):4.150311e-03):1.796610e-01,(((((52:5.479837e-02,53:4.661011e-02):3.642100e-01,(((83:2.534634e-02,84:4.438177e-02):8.257011e-02,82:1.285758e-02):7.051914e-02,(85:1.432463e-01,(81:1.486068e-02,80:3.347961e-02):3.192783e-02):3.187661e-02):2.002312e-01):2.339115e-02,((((74:3.703452e-03,45:1.533779e-02):1.275184e-01,(76:1.282295e-02,75:1.295464e-01):6.642115e-02):1.788322e-02,(42:9.230975e-02,((44:9.115546e-05,43:3.751804e-03):4.260540e-02,78:5.178970e-02):9.472980e-02):6.173354e-02):8.419887e-02,(77:7.200093e-03,46:1.018352e-01):3.912386e-02):1.290337e-01):3.179812e-02,79:2.457737e-01):8.712384e-02,(37:5.965399e-02,(70:1.376169e-02,69:1.619327e-02):2.101081e-02):5.408541e-01):1.121799e-01):4.984439e-01,(2:3.508766e-01,3:4.413734e-01):9.618734e-02,1:2.643315e-01);
   tree gen.15000 = [&U] (((((((((26:8.690377e-03,12:9.354096e-04):2.476614e-03,11:1.980387e-03):1.112042e-01,59:7.145516e-02):2.420561e-02,(((((28:3.043656e-02,60:2.845222e-04):1.632918e-01,((((16:6.314042e-04,15:5.999954e-03):2.470943e-03,51:5.384159e-03):2.000544e-03,17:1.134332e-02):1.130030e-01,13:6.912315e-02):4.102005e-02):1.280530e-02,((61:2.338461e-03,86:2.414653e-01):5.403611e-03,62:2.384842e-03):1.217219e-01):6.702871e-03,14:1.828553e-01):7.282473e-03,58:2.215253e-02):3.831871e-02):2.971922e-02,((((55:2.096668e-03,56:4.594828e-04):5.607043e-02,68:2.886408e-01):5.466705e-02,((27:1.698200e-01,((63:3.020150e-03,10:3.738813e-02):7.377557e-02,64:9.792806e-02):7.018461e-02):8.623898e-02,((33:7.416692e-04,32:3.311414e-03):2.792683e-03,(34:1.514162e-03,35:1.701084e-03):1.465197e-03):3.013207e-01):2.743185e-02):9.083080e-03,(((57:4.966708e-03,9:3.825647e-03):1.009371e-01,(66:5.175366e-02,((6:4.718188e-04,8:3.709293e-04):6.369639e-03,7:1.247486e-01):2.593899e-02):7.156196e-02):1.084053e-01,(((18:2.516605e-01,(23:1.885233e-04,(25:8.926008e-03,(24:1.835503e-04,5:8.389312e-04):8.636711e-04):2.292599e-03):8.359022e-02):8.269846e-02,(4:5.043641e-02,(36:2.188670e-02,(20:5.329671e-04,(((65:1.422402e-02,(21:3.036483e-02,54:2.342562e-02):3.911756e-03):1.167376e-03,19:4.664745e-03):8.160965e-03,22:4.817131e-02):1.355426e-03):1.869067e-03):1.523698e-03):1.863130e-01):4.717852e-02,29:1.883405e-01):4.617500e-02):5.253068e-02):1.179972e-02):5.723473e-02,((31:1.767685e-01,(30:6.728129e-03,67:1.227721e-03):1.183910e-01):8.526052e-02,((41:2.024340e-01,(((38:2.228977e-03,39:2.621828e-03):4.074421e-01,40:1.212869e-01):7.322480e-02,73:6.315569e-01):1.652449e-01):1.214930e-01,(72:1.286450e-01,71:1.090946e-01):1.983343e-01):3.084308e-01):8.851476e-02):2.462116e-03,(((47:8.638779e-03,48:2.826549e-03):1.222471e+00,(50:1.233963e-01,49:3.246315e-01):3.563913e-01):5.264611e-01,((90:1.367454e-01,((((89:1.253202e-04,87:1.152610e-01):1.515186e-02,88:2.169795e-02):1.351688e-01,(95:7.330362e-02,(94:1.299915e-01,(92:1.111502e-03,(91:2.333670e-03,93:1.191521e-03):3.861792e-03):8.108871e-02):5.101241e-02):2.844081e-02):7.488011e-02,((97:4.225676e-02,96:1.019203e-02):1.012391e-01,(98:3.024678e-02,((99:1.580694e-03,100:7.454927e-03):1.111682e-02,101:1.788515e-02):2.588111e-02):1.223900e-01):7.552243e-02):9.790224e-02):7.784787e-02,(37:5.873482e-02,(70:7.083864e-03,69:2.539696e-02):1.844751e-02):5.139764e-01):8.512306e-03):4.377290e-03):2.584355e-01,((((((83:3.217259e-02,84:4.369792e-02):8.129784e-02,82:1.191228e-02):9.650491e-02,(81:2.326764e-02,80:2.329598e-02):3.158680e-02):1.729432e-02,85:1.410391e-01):1.596796e-01,(((((74:3.646388e-03,45:1.629932e-02):1.255535e-01,(76:1.262537e-02,75:1.226319e-01):6.539771e-02):1.770339e-02,(42:9.088741e-02,((44:8.182217e-05,43:1.310172e-03):4.910180e-02,78:5.558253e-02):9.327017e-02):6.787955e-02):8.290151e-02,(77:7.089151e-03,46:9.206697e-02):5.510250e-02):7.159983e-02,(52:3.941538e-02,53:5.160214e-02):4.151428e-01):2.040161e-02):3.130816e-02,79:3.755608e-01):1.687335e-01):4.487291e-01,(2:3.454702e-01,3:3.951555e-01):1.490128e-01,1:2.821523e-01);
   tree gen.16000 = [&U] (((((47:9.116658e-03,48:2.430161e-03):1.290095e+00,(50:1.302223e-01,49:3.597508e-01):3.761061e-01):5.555838e-01,((((37:6.198391e-02,(70:1.232943e-02,69:2.576674e-02):5.811890e-02):5.424085e-01,((31:1.002119e-01,(30:1.483013e-02,67:6.508785e-03):1.249402e-01):1.888312e-01,(((41:1.962644e-01,((38:1.437818e-03,39:2.766862e-03):5.589554e-01,40:1.279962e-01):1.071440e-01):1.603049e-01,(72:1.357613e-01,71:6.764737e-02):2.099911e-01):8.774440e-02,73:6.664932e-01):2.801110e-01):9.341121e-02):2.015272e-03,((((11:9.292469e-04,(12:3.117361e-03,26:1.241300e-02):1.571994e-03):1.177858e-01,59:8.317979e-02):1.636813e-02,(14:1.929704e-01,((58:2.988564e-02,(62:6.665760e-03,(61:5.438740e-03,86:2.673321e-01):2.022623e-03):1.348323e-01):1.326346e-03,((28:2.475149e-02,60:1.506337e-04):1.723248e-01,((17:1.197081e-02,((16:5.473939e-04,15:4.065408e-03):2.587136e-03,51:4.356104e-03):3.734043e-03):1.417887e-01,13:6.854163e-02):3.304750e-02):2.394222e-02):1.449654e-02):4.071369e-02):7.184573e-02,((((55:4.029148e-03,56:3.265296e-04):5.822754e-02,68:3.046078e-01):3.628454e-02,((((33:1.163639e-03,32:1.057836e-03):3.439363e-03,35:1.760997e-03):3.681360e-03,34:1.021739e-03):3.179891e-01,(27:1.547464e-01,((63:9.900882e-03,10:2.144137e-02):9.009473e-02,64:1.033452e-01):7.406707e-02):9.271369e-02):1.032930e-02):4.029525e-03,(((57:5.241456e-03,9:4.525408e-03):1.065207e-01,(66:5.461656e-02,((6:2.092423e-03,8:4.034239e-04):2.156021e-03,7:1.316494e-01):2.737388e-02):7.552062e-02):1.144021e-01,(((18:2.655818e-01,(24:1.386291e-04,(5:1.228905e-03,(23:1.804557e-04,25:9.348264e-03):2.443466e-03):5.965225e-04):8.563200e-02):4.338848e-02,((4:2.384124e-02,((22:5.124046e-02,((65:1.125484e-02,21:1.076794e-02):5.011598e-03,(19:2.676421e-03,54:2.475629e-02):6.057312e-03):5.916568e-03):1.363228e-03,20:8.492412e-04):1.904565e-03):1.257057e-03,36:2.372225e-02):1.966195e-01):3.896737e-02,29:1.987591e-01):4.872930e-02):5.901860e-02):2.096681e-02):4.005261e-02):2.371021e-02,(90:1.443099e-01,((((89:2.586598e-03,87:1.216370e-01):6.803600e-03,88:7.046931e-03):1.549691e-01,(95:7.735863e-02,(94:1.637045e-01,((91:2.839455e-03,92:6.429414e-04):1.383523e-03,93:1.914944e-03):9.081904e-02):2.649484e-02):3.553691e-02):3.842869e-02,((97:4.459432e-02,96:1.024369e-02):1.009938e-01,(98:1.647117e-02,(99:2.882973e-03,(101:1.815620e-02,100:7.867317e-03):2.755281e-02):2.731280e-02):1.291603e-01):7.970018e-02):1.049131e-01):6.205391e-02):4.294977e-02):2.324477e-01,((((((83:4.728300e-02,84:4.431361e-02):8.579507e-02,82:8.862214e-03):3.004259e-02,(85:1.912641e-01,(81:2.455476e-02,80:2.236353e-02):3.392432e-02):1.855350e-02):1.923367e-01,79:3.517066e-01):5.083487e-02,((((74:6.627161e-03,45:1.720096e-02):1.322383e-01,(76:1.566813e-02,75:1.294156e-01):6.901538e-02):1.868270e-02,(42:7.571399e-02,((44:3.918358e-05,43:7.257294e-04):4.050699e-02,78:5.747392e-02):1.250467e-01):3.344885e-02):8.748744e-02,(77:2.633715e-02,46:9.251807e-02):2.024633e-02):5.404210e-02):4.710178e-02,(52:3.961934e-02,53:5.445666e-02):3.570107e-01):1.372446e-01):4.645823e-01,(2:3.492450e-01,3:4.170147e-01):2.060552e-01,1:2.069632e-01);
   tree gen.17000 = [&U] (((((((37:2.874825e-02,(70:7.737726e-03,69:7.636419e-02):6.748593e-02):5.529313e-01,((31:1.021560e-01,(30:1.511784e-02,67:2.780200e-03):2.017412e-01):1.018984e-01,(((41:2.216917e-01,((38:1.735073e-03,39:3.949501e-03):5.697992e-01,40:1.919288e-01):2.094848e-01):3.589348e-02,(72:1.732604e-01,71:6.895974e-02):2.140649e-01):9.403710e-02,73:6.794233e-01):2.855451e-01):9.522340e-02):4.315510e-03,((((11:2.949273e-03,(12:2.966568e-03,26:5.724775e-03):4.032298e-04):1.217881e-01,59:8.479349e-02):4.445360e-02,(14:1.967141e-01,((58:1.964406e-02,((28:5.425779e-02,60:1.535560e-04):1.749575e-01,(((51:4.440613e-03,17:1.220304e-02):5.858883e-04,(16:5.580134e-04,15:4.144277e-03):7.355015e-04):1.400793e-01,13:6.728861e-02):4.237327e-02):1.409744e-02):2.100874e-02,(61:3.813281e-03,(86:2.767476e-01,62:4.684057e-03):8.983090e-04):1.318353e-01):5.160276e-03):4.150354e-02):5.635937e-02,((((55:2.820518e-03,56:3.328643e-04):5.935716e-02,68:3.867746e-01):3.158845e-02,((32:1.494382e-03,((33:1.133379e-03,35:1.795161e-03):9.462424e-04,34:8.145897e-04):4.726618e-03):2.609106e-01,(27:1.577485e-01,((63:1.584320e-03,10:1.169353e-02):9.184258e-02,64:3.836029e-02):8.549479e-02):7.492405e-02):3.606643e-02):1.718755e-02,(((57:9.816906e-03,9:7.760556e-03):1.085872e-01,(66:8.723708e-02,((6:2.133016e-03,8:4.112503e-04):3.030906e-03,7:1.342034e-01):5.819332e-02):5.835202e-02):1.166215e-01,(((18:2.707341e-01,((24:1.996384e-04,5:1.231964e-03):1.275735e-03,(23:2.365363e-04,25:4.614087e-03):1.294086e-03):8.683079e-02):4.440246e-02,(4:2.357733e-02,((((54:2.523657e-02,(65:4.337670e-03,21:1.177564e-02):6.429988e-03):5.933228e-03,(22:5.223453e-02,19:1.220430e-03):2.645402e-03):6.074831e-03,20:1.153571e-03):5.325176e-04,36:2.432791e-02):1.177168e-03):1.972874e-01):8.812923e-02,29:1.420724e-01):4.967466e-02):5.411036e-02):4.208243e-02):5.290152e-02):3.492093e-02,(90:1.471095e-01,((((89:1.710113e-03,87:1.239967e-01):2.110904e-02,88:2.852960e-02):1.610024e-01,(95:5.293942e-02,(94:1.668804e-01,((92:9.123207e-04,91:2.520057e-03):1.225522e-03,93:3.483306e-03):9.258094e-02):2.700885e-02):8.391061e-02):3.338394e-02,((97:4.545945e-02,96:1.044241e-02):1.392054e-01,(98:3.129056e-02,(99:9.928833e-04,(101:3.583979e-02,100:1.283877e-02):2.827400e-02):5.813346e-02):1.316661e-01):9.263561e-02):8.807924e-02):6.493825e-02):4.144546e-02,((((((83:1.563179e-02,84:4.517330e-02):1.250187e-01,82:1.685866e-02):3.359144e-02,(85:1.949746e-01,(81:2.742422e-02,80:1.227631e-02):2.995377e-02):2.802018e-02):1.960680e-01,79:3.585298e-01):6.073786e-02,((((74:1.533880e-03,45:1.753466e-02):1.348037e-01,(76:1.597209e-02,75:9.834661e-02):7.035429e-02):3.393977e-02,(42:1.142350e-01,((44:5.513229e-05,43:2.891705e-04):4.129283e-02,78:5.858892e-02):1.274726e-01):3.409776e-02):8.918471e-02,(77:2.642603e-02,46:9.431294e-02):2.063911e-02):7.566521e-02):4.528359e-02,(52:4.038796e-02,53:1.202065e-01):4.639008e-01):1.399072e-01):1.621943e-01,((47:6.599781e-03,48:6.612536e-03):1.315123e+00,(50:1.327487e-01,49:3.667300e-01):3.357389e-01):3.378120e-01):1.836539e-01,(2:4.365710e-01,3:4.173261e-01):1.816763e-01,1:2.053909e-01);
   tree gen.18000 = [&U] ((((((((12:1.014241e-03,(11:3.372315e-03,26:6.426122e-03):5.047915e-05):1.229562e-01,59:1.168493e-01):3.227496e-02,(14:2.134998e-01,((58:3.723754e-02,((62:4.815774e-03,61:2.947891e-03):3.420699e-03,86:3.189990e-01):1.483920e-01):3.984432e-03,((28:5.888764e-02,60:1.228548e-03):1.967447e-01,(((51:3.797268e-04,17:1.324434e-02):1.302227e-03,(16:2.626833e-04,15:3.367680e-03):1.182546e-03):1.520324e-01,13:7.303039e-02):4.387507e-02):3.595806e-02):3.678535e-03):5.496522e-02):5.384068e-02,((((55:2.407815e-03,56:5.172241e-04):6.442214e-02,68:4.197783e-01):3.637492e-02,(((33:1.696086e-03,(35:6.089779e-03,34:2.136495e-03):3.873829e-03):2.174994e-03,32:9.837508e-04):2.783194e-01,(27:1.712093e-01,((63:9.605064e-04,10:1.269135e-02):7.286357e-02,64:7.177505e-02):7.408845e-02):8.131736e-02):1.315934e-02):1.457497e-02,(((57:1.065459e-02,9:5.550701e-03):1.178530e-01,(66:9.468107e-02,((6:2.315028e-03,8:6.014533e-04):4.445039e-03,7:1.222907e-01):3.061180e-02):5.849864e-02):1.453065e-01,(((18:2.868272e-01,((23:3.971679e-04,(24:1.188329e-03,5:2.798458e-03):3.867996e-03):7.838502e-04,25:5.014018e-03):9.424011e-02):4.819135e-02,((((22:5.669173e-02,(65:4.984177e-04,(19:3.077165e-03,(54:2.665846e-02,21:1.942830e-02):2.391408e-03):2.214873e-03):5.224099e-03):4.241805e-03,20:4.246151e-03):2.033492e-03,4:3.142565e-02):1.716143e-03,36:1.897081e-02):2.141221e-01):7.756515e-02,29:1.541955e-01):2.639137e-02):5.872763e-02):2.890899e-02):5.741564e-02,(((37:5.617793e-02,(70:3.749255e-03,69:4.759908e-02):9.735818e-02):6.001133e-01,((31:1.108730e-01,(30:1.640785e-02,67:1.011416e-02):1.879773e-01):1.105934e-01,(((72:1.836543e-01,71:1.209985e-01):2.645959e-01,(41:2.345610e-01,((38:1.378619e-03,39:5.468628e-03):5.905329e-01,40:2.083062e-01):2.364295e-01):2.846723e-02):1.285169e-01,73:7.373989e-01):3.058679e-01):1.024581e-01):4.214677e-02,(90:2.713388e-01,((((89:2.934887e-03,87:1.291608e-01):9.014301e-03,88:3.096405e-02):1.747409e-01,(95:8.058437e-02,(94:1.811203e-01,((92:7.362529e-04,93:7.543869e-03):5.501663e-04,91:2.780118e-03):1.037396e-01):1.592025e-02):9.107076e-02):2.621673e-02,((97:4.275804e-02,96:1.133347e-02):1.510839e-01,((101:2.715966e-02,98:3.396060e-02):9.385347e-03,(99:1.077607e-03,100:2.541741e-02):6.309402e-02):1.071970e-01):1.005403e-01):8.829674e-02):8.813362e-02):3.405401e-03):9.218852e-02,((((((83:5.147428e-03,84:2.748011e-02):8.196362e-02,82:1.746770e-02):3.645782e-02,(85:2.116119e-01,(81:2.499394e-02,80:1.332386e-02):3.140326e-02):2.110034e-02):2.127986e-01,79:3.891234e-01):6.592065e-02,((((74:1.866241e-03,45:1.903090e-02):1.463066e-01,(76:8.089654e-03,75:1.067386e-01):1.120853e-01):4.083665e-02,(42:1.239827e-01,((44:9.597701e-05,43:4.314767e-04):5.761067e-02,78:6.358835e-02):1.383499e-01):3.700734e-02):1.297122e-01,(77:1.101637e-02,46:7.741551e-02):5.541586e-02):1.472567e-01):5.752345e-02,(52:4.383429e-02,53:5.381774e-02):3.950972e-01):1.520481e-01):3.710221e-01,((47:7.162944e-03,48:3.345321e-03):1.427343e+00,(50:1.440762e-01,49:4.952309e-01):3.643877e-01):2.222443e-01):3.074157e-01,(2:4.738238e-01,3:4.688408e-01):1.971788e-01,1:2.229171e-01);
   tree gen.19000 = [&U] ((((((37:2.054992e-02,(70:6.180866e-03,69:3.497652e-02):9.695499e-02):5.976280e-01,((31:1.104139e-01,(30:1.633990e-02,67:1.007227e-02):2.005201e-01):1.344712e-01,(((72:1.821319e-01,71:1.204974e-01):2.646901e-01,(((38:1.636087e-03,39:3.684857e-03):5.880874e-01,40:9.406802e-02):1.786646e-01,41:2.335897e-01):3.488015e-02):6.351258e-02,73:5.494002e-01):4.523030e-01):7.906714e-02):3.403843e-02,((90:2.702151e-01,((((89:2.313460e-03,87:1.188769e-01):2.177184e-02,88:5.024658e-02):1.348880e-01,(95:8.025064e-02,(94:1.803703e-01,((92:7.517726e-04,91:2.857074e-03):8.562573e-03,93:7.971117e-03):1.041398e-01):2.334261e-02):1.022068e-01):3.434734e-02,((97:1.430458e-02,96:4.292954e-02):1.404739e-01,((101:5.463876e-02,(99:1.115034e-03,100:2.531215e-02):1.712599e-03):7.756045e-02,98:3.381996e-02):1.073123e-01):1.001239e-01):8.793107e-02):8.776863e-02,((((26:5.844012e-03,(11:3.358350e-03,12:1.004392e-03):1.141700e-04):1.260564e-01,59:1.163654e-01):1.864573e-02,(14:1.860785e-01,((58:4.261275e-02,(62:1.881910e-03,(61:9.348018e-03,86:3.206654e-01):3.903835e-04):1.477775e-01):5.795485e-03,((28:3.442743e-02,60:1.995599e-03):1.959299e-01,(((51:3.943672e-04,(16:5.570208e-04,15:3.353733e-03):1.673350e-03):3.899429e-04,17:1.382890e-02):1.531728e-01,13:1.073263e-01):2.512206e-02):1.904548e-02):7.729693e-03):5.497350e-02):6.223560e-02,((((55:2.397843e-03,56:5.190441e-04):6.415535e-02,68:4.180399e-01):2.741285e-02,((33:4.660794e-03,(32:9.796768e-04,(35:1.925291e-03,34:1.976412e-03):3.182649e-03):2.919235e-03):2.771668e-01,(27:1.705003e-01,((63:1.838613e-03,10:1.218563e-02):7.256182e-02,64:7.147781e-02):7.378163e-02):7.815652e-02):1.699796e-02):1.504280e-02,(((57:5.698916e-03,9:5.527714e-03):1.173650e-01,(66:3.665394e-02,((6:2.305441e-03,8:5.989625e-04):8.410798e-03,7:1.217842e-01):3.048503e-02):4.615254e-02):1.447048e-01,(((18:2.856394e-01,((23:1.056495e-03,(24:3.802166e-03,25:5.233732e-03):7.893560e-04):6.699397e-04,5:9.378432e-04):9.384983e-02):4.799177e-02,((((22:2.853914e-02,((54:3.713549e-02,(65:4.871354e-04,19:2.633231e-03):3.822285e-05):2.205396e-03,21:1.649148e-02):5.064476e-03):4.136718e-03,20:1.299495e-03):4.172552e-04,4:3.862187e-02):2.284728e-03,36:2.313275e-02):2.132353e-01):5.418214e-02,29:1.535569e-01):4.279432e-02):5.848442e-02):5.320792e-02):6.005119e-02):8.906802e-03):2.441233e-01,((((((83:1.345799e-02,84:1.803118e-02):4.059521e-02,82:1.739536e-02):6.705025e-02,(85:1.457078e-01,(81:1.736765e-02,80:2.891706e-02):2.980263e-02):2.367638e-02):2.119173e-01,79:2.555182e-01):6.564766e-02,((((74:2.931350e-03,45:1.919240e-02):1.333454e-01,(76:1.316483e-02,75:1.062965e-01):7.231536e-02):5.123003e-02,(42:1.234693e-01,((44:9.557954e-05,43:4.296898e-04):5.737208e-02,78:8.488417e-02):1.114663e-01):4.073433e-02):1.048243e-01,(77:3.284772e-02,46:6.596822e-02):5.238934e-02):8.233664e-02):5.728523e-02,(52:1.874558e-02,53:5.434103e-02):3.934610e-01):1.514184e-01):3.351046e-01,((47:5.076933e-03,48:8.330340e-03):1.421432e+00,(50:1.434795e-01,49:4.931800e-01):3.891023e-01):2.424854e-01):2.164980e-01,(2:4.718616e-01,3:4.031771e-01):1.383805e-01,1:2.219939e-01);
   tree gen.20000 = [&U] ((((((37:1.524622e-02,(70:6.180866e-03,69:1.026509e-01):3.432723e-02):5.976280e-01,((31:1.912080e-01,(30:1.633990e-02,67:8.198156e-03):9.219436e-02):1.344712e-01,((((38:4.730408e-03,39:3.630216e-03):5.880874e-01,40:9.406802e-02):1.461346e-01,(41:1.078225e-01,(72:1.821319e-01,71:1.204974e-01):8.067864e-02):1.673170e-01):4.348378e-02,73:5.168676e-01):4.523030e-01):6.110714e-02):6.645320e-02,((90:2.056687e-01,((((89:6.703367e-03,87:1.188769e-01):1.390127e-02,88:2.141410e-02):1.592237e-01,(95:8.025064e-02,(94:1.828412e-01,(92:3.996097e-03,(91:1.273478e-03,93:4.821882e-03):2.585168e-03):1.067358e-01):1.110238e-02):1.022068e-01):1.958436e-02,((97:1.430458e-02,96:2.439743e-02):1.894856e-01,(((100:1.100998e-02,99:1.077676e-03):7.237690e-03,101:5.714206e-02):7.756045e-02,98:3.381996e-02):1.073123e-01):1.001239e-01):8.404901e-02):6.608100e-02,(((((11:6.029927e-03,26:1.396377e-02):1.166316e-04,12:3.554417e-03):1.282375e-01,59:1.009913e-01):2.659799e-02,(14:1.860785e-01,((58:3.426955e-02,(86:3.240128e-01,(62:1.217518e-03,61:1.992866e-03):8.072913e-03):1.542935e-01):6.427390e-03,((28:4.496453e-02,60:1.995599e-03):1.959299e-01,((51:5.380775e-04,((16:1.637730e-04,15:3.333159e-03):8.337996e-04,17:1.489247e-02):4.562464e-04):1.531728e-01,13:1.104929e-01):2.512206e-02):2.065041e-02):2.520252e-02):3.103041e-02):4.042416e-02,((((55:2.397843e-03,56:5.809090e-04):6.415535e-02,68:4.180399e-01):4.601571e-02,((33:2.570286e-03,((35:1.737495e-03,34:2.202058e-03):1.426057e-03,32:3.350658e-04):2.967327e-03):2.649050e-01,(27:1.705003e-01,((63:9.831567e-03,10:4.017335e-02):5.550245e-02,64:7.147781e-02):7.511777e-02):7.822537e-02):1.299683e-02):3.299145e-02,(((57:4.127487e-03,9:2.780191e-03):1.173650e-01,(66:3.665394e-02,((6:1.143431e-03,8:1.259772e-03):8.253392e-03,7:1.217842e-01):6.001841e-02):4.615254e-02):1.447048e-01,(((18:2.856394e-01,(5:5.055801e-04,((25:5.521293e-03,24:4.101361e-03):1.752715e-03,23:1.664134e-03):6.193083e-04):9.850144e-02):5.525378e-02,(36:2.362140e-02,((20:3.352427e-03,(((22:2.740673e-02,21:1.649148e-02):1.837656e-02,(65:1.811366e-04,19:1.043513e-03):2.099319e-04):2.203550e-03,54:1.334292e-02):4.350160e-03):7.615610e-04,4:3.683439e-02):2.071870e-03):2.132353e-01):5.418214e-02,29:1.535569e-01):3.902691e-02):5.440565e-02):6.660900e-02):3.829100e-02):3.181233e-02):2.189033e-01,((((((83:2.900093e-02,84:6.265770e-02):1.012240e-01,82:1.739536e-02):6.705025e-02,(85:1.457078e-01,(81:1.798721e-02,80:2.520281e-02):3.418932e-02):2.486972e-02):2.119173e-01,79:2.555182e-01):6.564766e-02,((((74:4.759756e-03,45:2.957734e-02):1.333454e-01,(76:1.229652e-02,75:1.062965e-01):6.434426e-02):1.711449e-02,(42:1.234693e-01,((44:9.557954e-05,43:2.928128e-03):5.737208e-02,78:4.454854e-02):1.114663e-01):4.822914e-02):1.048243e-01,(77:3.284772e-02,46:6.713637e-02):5.238934e-02):7.698485e-02):7.455660e-02,(52:2.709343e-02,53:7.587171e-02):4.247837e-01):1.514184e-01):3.351046e-01,((47:2.233457e-03,48:1.199589e-02):1.421432e+00,(50:1.477584e-01,49:4.931800e-01):4.021604e-01):2.475496e-01):2.164980e-01,(2:4.718616e-01,3:4.031771e-01):1.383805e-01,1:2.327086e-01);
   tree gen.21000 = [&U] ((((((37:3.665153e-02,(70:6.179336e-03,69:2.260374e-02):5.608583e-02):5.974801e-01,((31:1.911606e-01,(30:1.966835e-02,67:6.578685e-03):9.217153e-02):1.344379e-01,((((38:4.729237e-03,39:3.629317e-03):5.879418e-01,40:9.404473e-02):2.440218e-01,(41:8.495213e-02,(72:1.471818e-01,71:1.102741e-01):1.653737e-01):2.042097e-01):5.856731e-02,73:5.576630e-01):4.521910e-01):6.109201e-02):3.224646e-02,((90:2.030779e-01,((((89:1.860942e-02,87:1.188475e-01):1.389783e-02,88:2.140880e-02):1.591843e-01,((95:8.023077e-02,(92:3.995107e-03,(93:2.655669e-03,91:4.198783e-03):2.415550e-03):1.176593e-01):1.628655e-02,94:1.003083e-01):5.436294e-02):3.610636e-02,((97:3.841180e-02,96:2.439139e-02):1.894387e-01,(((100:2.657105e-02,99:1.103558e-03):5.906417e-03,101:9.979657e-03):6.428001e-02,98:3.322594e-02):1.072857e-01):1.365604e-01):8.402820e-02):6.606464e-02,((((11:3.355967e-03,(12:4.998293e-04,26:1.445607e-02):1.201871e-03):1.282058e-01,59:1.009663e-01):2.659141e-02,(14:1.860324e-01,((86:3.239326e-01,(62:4.266709e-03,61:1.472518e-02):8.933392e-03):1.542553e-01,(((28:2.034891e-02,60:1.995105e-03):2.177098e-01,(((16:1.002624e-04,15:5.173280e-03):1.582170e-03,(17:7.331314e-03,51:5.445000e-04):1.456123e-03):1.485951e-01,13:1.157602e-01):2.649490e-02):1.266165e-02,58:3.426107e-02):8.147129e-03):3.863119e-02):7.322449e-02):3.180747e-02,((((55:3.877510e-03,56:6.249074e-04):6.739675e-02,68:4.179364e-01):2.507697e-02,((32:1.519780e-03,((35:2.983557e-03,34:4.060115e-03):3.915322e-03,33:3.760611e-04):2.957781e-03):2.590593e-01,(27:1.704581e-01,((63:9.829133e-03,10:4.016341e-02):6.025118e-02,64:6.867918e-02):7.509917e-02):1.282179e-01):1.299361e-02):1.265699e-02,(((57:4.126465e-03,9:2.779503e-03):1.333636e-01,(66:3.664487e-02,((6:2.882162e-03,8:4.151776e-03):8.487806e-03,7:1.217541e-01):3.376820e-02):4.517091e-02):1.262205e-01,(((18:2.855687e-01,(5:2.523851e-04,(24:4.864093e-03,(23:1.680876e-03,25:1.647418e-03):3.994868e-03):8.675350e-05):1.023692e-01):5.524011e-02,((20:5.670870e-03,((65:1.876770e-04,21:1.641256e-02):5.754240e-03,(22:2.739995e-02,(54:3.376299e-02,19:7.957382e-04):9.596107e-04):6.711852e-04):4.587774e-03):4.390557e-03,(36:2.361555e-02,4:3.682527e-02):6.157991e-03):2.189627e-01):5.283921e-02,29:1.535189e-01):3.901725e-02):7.138926e-02):3.172121e-02):5.513316e-02):1.716541e-02):2.188491e-01,((((((83:7.542528e-03,84:6.264218e-02):1.011989e-01,82:1.739105e-02):7.127333e-02,(85:1.456718e-01,(81:8.592247e-03,80:3.808718e-02):2.144165e-02):5.042834e-02):2.118649e-01,79:2.381502e-01):7.476070e-02,((((74:1.307710e-02,45:2.957002e-02):1.333124e-01,(76:2.001810e-03,75:1.181170e-01):8.430403e-02):1.711025e-02,(42:1.234387e-01,((44:8.901018e-05,43:7.690718e-04):3.209370e-02,78:3.208723e-02):1.260760e-01):4.143756e-02):8.242038e-02,(77:5.318141e-03,46:6.711974e-02):5.237637e-02):6.812231e-02):7.956559e-02,(52:7.121375e-02,53:7.193090e-02):3.704788e-01):1.513809e-01):1.434351e-01,((47:7.937120e-03,48:3.286352e-03):1.421080e+00,(50:1.477219e-01,49:3.531646e-01):4.020609e-01):2.474883e-01):3.627901e-01,(2:4.717447e-01,3:4.030773e-01):1.541949e-01,1:2.292863e-01);
   tree gen.22000 = [&U] ((((((37:3.665153e-02,(70:3.745329e-02,69:2.260374e-02):5.608583e-02):5.974801e-01,((31:1.999125e-01,(30:1.999809e-02,67:1.593904e-02):9.217153e-02):1.379475e-01,((((38:1.292886e-03,39:3.629317e-03):5.879418e-01,40:2.227157e-01):1.426259e-01,(41:1.399517e-02,(72:1.471818e-01,71:1.102741e-01):8.733974e-02):2.042097e-01):5.856731e-02,73:5.576630e-01):4.852952e-01):7.200306e-02):3.224646e-02,((90:2.030779e-01,((((89:1.860942e-02,87:1.244232e-01):2.372042e-02,88:2.140880e-02):1.591843e-01,((95:8.104459e-02,(92:3.995107e-03,(93:2.655669e-03,91:5.640346e-03):2.977026e-02):1.153676e-01):1.481566e-02,94:1.043352e-01):5.874620e-02):3.017843e-02,((97:3.841180e-02,96:5.699185e-02):1.238864e-01,(((100:2.657105e-02,99:3.770358e-03):2.207016e-02,101:1.895571e-02):3.240018e-02,98:9.350665e-03):1.080785e-01):8.179318e-02):1.394417e-01):6.606464e-02,((((11:1.891060e-03,(12:5.462132e-03,26:1.683516e-02):2.077548e-03):1.042181e-01,59:1.009663e-01):2.659141e-02,(14:1.860324e-01,((86:3.239326e-01,(62:3.746655e-03,61:3.512968e-03):7.304242e-03):1.542553e-01,(58:3.426107e-02,((28:2.034891e-02,60:1.862247e-03):2.177098e-01,((((16:5.074255e-05,15:5.173280e-03):1.150507e-03,51:3.381596e-03):7.446892e-04,17:7.462579e-03):1.457777e-01,13:1.239691e-01):1.674093e-02):2.792244e-02):9.686220e-03):3.863119e-02):2.279579e-02):3.180747e-02,(((32:1.566613e-03,((35:2.648673e-03,34:4.060115e-03):2.800404e-03,33:3.760611e-04):3.949810e-03):2.549509e-01,(27:1.704581e-01,((63:8.477403e-03,10:4.245237e-02):8.126689e-02,64:9.251953e-02):4.997127e-02):7.534594e-02):4.031065e-02,((((57:2.323136e-03,9:2.779503e-03):1.333636e-01,(66:7.715201e-02,((6:2.684049e-03,8:5.310475e-03):7.420382e-03,7:1.217541e-01):5.844478e-02):3.181133e-02):1.262205e-01,(((18:3.148978e-01,(5:1.173068e-04,(25:1.654110e-03,(23:6.234566e-04,24:1.199295e-03):2.320146e-03):1.838084e-05):1.023692e-01):6.973034e-02,((20:5.149436e-03,(((19:1.067710e-03,(22:2.739995e-02,65:4.246289e-04):2.776041e-04):8.659540e-04,21:1.641256e-02):5.754240e-03,54:1.408318e-02):3.870117e-03):1.498580e-03,(36:1.080959e-02,4:3.682527e-02):7.458227e-03):1.914844e-01):5.283921e-02,29:1.535189e-01):3.671218e-02):5.159692e-02,((55:6.389220e-03,56:2.021308e-03):3.987652e-02,68:4.179364e-01):1.993278e-02):3.266184e-03):3.283531e-02):4.679843e-02):2.185150e-02):2.391541e-01,(((((((83:4.892826e-02,84:6.264218e-02):1.127072e-01,82:3.281978e-02):1.019793e-01,(81:8.592247e-03,80:1.335295e-02):2.954497e-02):1.564737e-02,85:1.797476e-01):2.118649e-01,79:3.001053e-01):7.240970e-02,((((74:2.723374e-02,45:2.957002e-02):1.192801e-01,(76:4.120386e-03,75:1.181170e-01):8.442926e-02):1.855374e-02,(42:8.194299e-02,((44:1.607958e-04,43:1.873569e-03):3.209370e-02,78:4.796174e-02):1.260760e-01):5.998687e-02):8.242038e-02,(77:2.756424e-02,46:8.942074e-02):5.587342e-02):6.812231e-02):7.522777e-02,(52:4.243483e-02,53:1.745630e-01):3.704788e-01):1.513809e-01):1.510867e-01,((47:9.145669e-03,48:5.880778e-03):1.421080e+00,(50:1.477219e-01,49:3.531646e-01):4.020609e-01):2.474883e-01):3.627901e-01,(2:4.717447e-01,3:4.150596e-01):1.410083e-01,1:2.429492e-01);
   tree gen.23000 = [&U] ((((((37:1.697245e-02,(70:3.719239e-02,69:5.165586e-02):5.569515e-02):5.933181e-01,((31:1.985200e-01,(30:4.215175e-04,67:1.582802e-02):1.181230e-01):1.369866e-01,((((38:5.694206e-04,39:3.604036e-03):5.838463e-01,40:2.211643e-01):1.416324e-01,(41:5.169532e-02,(72:1.461566e-01,71:1.233150e-01):1.277032e-01):2.027872e-01):5.815934e-02,73:5.537785e-01):4.819147e-01):5.361384e-02):3.202184e-02,((90:2.016633e-01,((((89:1.186376e-02,87:1.359547e-01):8.698508e-03,88:1.468976e-02):1.683596e-01,(95:8.048004e-02,(((91:2.716228e-03,92:5.314074e-03):8.436234e-03,93:3.133567e-02):1.145639e-01,94:1.653374e-01):1.802038e-02):3.338268e-02):2.998306e-02,((97:3.381110e-02,96:1.337420e-02):1.230234e-01,((101:1.882367e-02,(100:2.488361e-02,99:1.563799e-02):3.157464e-02):3.297156e-03,98:2.521169e-02):1.221732e-01):7.786709e-02):1.384704e-01):6.560444e-02,(((((26:4.460294e-03,12:5.424083e-03):8.334904e-03,11:5.496315e-03):1.679456e-01,59:8.696681e-02):1.678953e-02,((86:3.216762e-01,(62:3.963945e-04,61:3.488497e-03):1.538793e-02):1.674252e-01,((58:2.104612e-02,((28:2.020717e-02,60:1.849275e-03):2.161933e-01,((((16:1.719182e-04,15:5.137244e-03):2.221519e-03,17:7.410596e-03):1.818728e-03,51:5.807862e-03):1.505171e-01,13:1.231056e-01):1.662432e-02):2.772794e-02):9.618747e-03,14:1.862025e-01):3.113716e-02):2.263700e-02):4.071210e-02,(((((57:1.870457e-03,9:2.760142e-03):1.324347e-01,(66:7.661459e-02,((6:2.102330e-03,8:1.641055e-03):1.093411e-02,7:1.209060e-01):5.803767e-02):2.403671e-02):1.253412e-01,(((18:3.127042e-01,(25:1.639449e-03,(24:6.421267e-04,(5:1.649793e-04,23:1.175155e-03):6.872674e-04):2.895208e-04):1.016561e-01):6.924461e-02,(((((54:1.398508e-02,65:4.111665e-04):8.654107e-04,(21:1.629823e-02,19:1.060273e-03):5.823332e-03):3.725358e-03,20:1.719225e-03):2.333551e-03,22:2.603998e-02):1.970562e-03,(4:3.656875e-02,36:2.182492e-02):1.957234e-03):1.919655e-01):5.333298e-02,29:1.524495e-01):2.326866e-02):4.706031e-02,((55:6.803623e-03,56:7.542227e-03):7.098310e-02,68:4.150251e-01):4.571954e-02):1.576422e-02,(((34:9.589517e-04,(35:2.725238e-03,33:1.038305e-03):6.998664e-04):3.463875e-05,32:4.490245e-03):2.454836e-01,(27:1.692707e-01,((63:3.596068e-02,10:4.215666e-02):3.370078e-02,64:9.187506e-02):7.547743e-02):7.482109e-02):3.828134e-02):2.026732e-02):5.211270e-02):1.748814e-02):2.374882e-01,((((((83:3.233049e-02,84:6.029348e-02):8.611821e-02,82:1.853527e-02):1.012689e-01,(85:1.438244e-01,(81:8.433082e-03,80:2.565708e-02):2.179995e-02):1.625537e-02):2.103891e-01,79:2.980148e-01):7.190531e-02,((((74:2.704403e-02,45:2.936404e-02):1.184492e-01,(76:6.782001e-03,75:1.172942e-01):8.384114e-02):3.958095e-02,(42:8.137219e-02,((44:2.850138e-04,43:5.031939e-04):3.187014e-02,78:5.493741e-02):1.166050e-01):7.884289e-02):9.059274e-02,(77:2.737223e-02,46:8.879785e-02):3.701250e-02):8.114262e-02):6.367295e-02,(52:5.634119e-02,53:1.733470e-01):3.909809e-01):1.470487e-01):2.405501e-01,((47:9.081961e-03,48:5.839813e-03):1.411181e+00,(50:1.466929e-01,49:3.507045e-01):2.609705e-01):2.273250e-01):2.435154e-01,(2:4.684587e-01,3:4.121684e-01):1.400260e-01,1:2.412568e-01);
   tree gen.24000 = [&U] ((((((37:1.704505e-02,(70:7.431543e-02,69:4.648923e-02):2.741405e-02):5.958559e-01,((31:1.699232e-01,(30:4.569960e-04,67:7.300171e-03):1.186282e-01):1.439789e-01,((((38:5.718562e-04,39:5.143976e-03):5.467447e-01,40:1.265052e-01):2.208291e-01,(41:1.647194e-01,(72:1.662827e-01,71:1.238425e-01):1.282494e-01):2.036545e-01):5.840810e-02,73:5.561471e-01):3.841443e-01):5.384316e-02):1.431414e-02,((90:2.063403e-01,((((89:1.191451e-02,87:7.363773e-02):8.735713e-03,88:1.040382e-02):1.690798e-01,(((91:9.310721e-03,92:2.065156e-03):8.132121e-03,93:1.279559e-02):1.151342e-01,(94:1.619171e-01,95:5.095530e-02):1.979967e-02):4.999681e-02):3.011131e-02,((97:3.395572e-02,96:1.343141e-02):1.235496e-01,(((100:6.543136e-03,99:1.570488e-02):4.812153e-02,98:2.310320e-02):1.270536e-03,101:1.906654e-02):1.777241e-01):1.956741e-02):1.390627e-01):8.444970e-02,(((((26:1.102667e-02,12:1.364633e-03):4.513015e-03,11:5.519824e-03):1.433338e-01,59:7.014118e-02):1.686134e-02,((86:3.230521e-01,(62:4.816421e-04,61:3.645661e-03):1.666218e-02):1.681413e-01,(((28:3.162884e-02,60:1.857184e-03):2.171180e-01,(((16:1.805832e-04,15:6.461971e-03):2.962549e-03,(17:7.359806e-03,51:4.509786e-03):6.028924e-04):1.501497e-01,13:1.236321e-01):4.326221e-02):2.784654e-02,(58:4.443146e-02,14:1.869989e-01):1.323772e-02):2.293851e-02):2.323917e-02):4.917729e-02,(((((57:1.836796e-02,9:2.771947e-03):1.425798e-01,(66:7.694228e-02,((6:1.367067e-03,8:2.273440e-03):1.109077e-02,7:1.214231e-01):6.087645e-02):2.910379e-02):1.258774e-01,(((18:2.823445e-01,((5:4.056319e-04,23:1.731448e-03):4.218203e-05,(25:1.271035e-03,24:1.735530e-03):1.435444e-04):9.522452e-02):6.563119e-02,(4:3.672516e-02,(36:2.191827e-02,((20:2.668108e-03,22:4.856596e-02):2.367146e-03,((21:1.831466e-02,19:1.696774e-03):1.118257e-02,(54:3.094637e-02,65:4.078444e-04):2.949207e-03):1.161398e-03):3.514227e-03):2.019470e-03):1.927866e-01):4.834568e-02,29:1.531016e-01):3.589142e-02):5.250202e-02,((((32:3.885108e-03,35:2.800836e-03):3.048068e-04,34:1.185101e-03):1.239825e-03,33:1.042746e-03):2.499417e-01,(27:1.699947e-01,((63:1.304720e-03,10:2.803902e-02):6.705546e-02,64:1.114901e-01):6.189846e-02):8.151255e-02):5.372596e-02):3.800072e-03,((55:2.942561e-03,56:1.165069e-03):8.187010e-02,68:4.168003e-01):1.346554e-02):1.452215e-02):5.955093e-02):1.505573e-02):2.385040e-01,((((((81:8.469152e-03,80:2.318988e-02):1.652880e-02,((83:3.246877e-02,84:6.055137e-02):8.648656e-02,82:2.079474e-02):1.017021e-01):3.985087e-03,85:1.444396e-01):2.059650e-01,79:2.992895e-01):7.082035e-02,((((74:6.378034e-03,45:3.128211e-02):1.036444e-01,(76:6.811009e-03,75:1.177959e-01):8.419975e-02):2.185539e-02,(42:8.172023e-02,((44:1.745267e-04,43:2.921554e-04):3.712089e-02,78:5.588025e-02):1.171037e-01):7.918012e-02):9.098022e-02,(77:2.748931e-02,46:8.917765e-02):3.875703e-02):8.148969e-02):6.394529e-02,(52:3.451666e-02,53:1.444642e-01):3.852805e-01):1.476777e-01):2.415790e-01,((47:3.797740e-03,48:8.504327e-03):1.417217e+00,(50:1.473203e-01,49:3.522045e-01):3.082859e-01):2.282974e-01):2.445570e-01,(2:4.704624e-01,3:4.139313e-01):1.406250e-01,1:2.422887e-01);
   tree gen.25000 = [&U] (((((((31:1.688739e-01,(30:1.722805e-02,67:7.255094e-03):1.110620e-01):1.430899e-01,((((38:2.106735e-03,39:9.577166e-04):5.433687e-01,40:1.769178e-01):2.192250e-01,(41:2.642256e-02,(72:1.652560e-01,71:1.230778e-01):1.274575e-01):2.065568e-01):3.229083e-02,73:5.527130e-01):3.817723e-01):5.351069e-02,((90:2.157052e-01,((((89:3.568803e-03,87:7.318303e-02):3.413200e-02,88:1.809851e-02):1.680357e-01,(((92:2.379949e-03,(91:1.657651e-03,93:1.604080e-02):8.220837e-03):1.144233e-01,94:1.609173e-01):1.956073e-02,95:5.064067e-02):3.289580e-02):3.056102e-02,((97:9.496273e-03,96:1.334847e-02):1.228705e-01,(98:6.137390e-03,(101:2.423931e-02,(100:1.192392e-02,99:2.013873e-02):4.708386e-02):9.461097e-04):1.138151e-01):6.583455e-02):1.382040e-01):1.523475e-01,((((26:1.058499e-02,(11:8.799935e-03,12:1.041048e-03):4.248921e-03):1.424487e-01,59:6.743513e-02):1.675723e-02,((86:3.210573e-01,(62:4.786681e-04,61:7.570903e-04):2.291582e-02):1.671031e-01,((((28:3.143354e-02,60:1.845717e-03):2.196211e-01,((17:7.314361e-03,(51:4.481939e-03,(16:1.493425e-04,15:4.835472e-03):2.000635e-03):2.963474e-04):1.492226e-01,13:1.228687e-01):2.373062e-02):2.088086e-02,58:4.415710e-02):2.387561e-02,14:1.949354e-01):3.116622e-02):1.062417e-02):4.887363e-02,((((57:4.103149e-03,9:6.949655e-03):1.416994e-01,(66:5.512888e-02,((6:1.358625e-03,8:8.776903e-04):1.102229e-02,7:1.206733e-01):6.050055e-02):3.844169e-02):1.289820e-01,(((18:2.675092e-01,(25:8.318549e-04,((23:1.430898e-03,5:8.610778e-04):9.590550e-04,24:1.724813e-03):1.475116e-04):1.051295e-01):5.619174e-02,(4:3.916414e-02,(36:2.178293e-02,(20:4.645876e-03,((22:4.032448e-02,(54:2.996692e-02,21:1.802448e-02):4.401442e-03):8.927159e-03,(65:2.192980e-03,19:1.686297e-03):6.381655e-03):6.689019e-03):1.033321e-02):2.554530e-03):1.910205e-01):4.804715e-02,29:1.521562e-01):7.201055e-02):2.674547e-02,(((34:1.449978e-03,((32:2.289550e-03,35:1.760408e-03):3.013755e-04,33:2.502260e-03):3.145350e-04):2.445877e-01,(27:1.689450e-01,((63:2.748830e-03,10:1.573636e-02):6.154721e-02,64:1.108017e-01):8.231065e-02):8.100922e-02):5.035489e-02,((55:6.642716e-03,56:6.940207e-04):7.850501e-02,68:4.142266e-01):4.500125e-02):3.933488e-03):6.550088e-02):3.507661e-02):2.435451e-02):6.111584e-02,(37:5.990291e-02,(70:3.577867e-02,69:1.081042e-02):4.331762e-02):4.540516e-01):1.685721e-01,((((((83:1.383558e-02,84:3.472781e-02):8.898200e-02,82:3.423459e-02):9.143290e-02,((81:5.658257e-03,80:1.880858e-02):3.466108e-02,85:1.191389e-01):5.242921e-02):1.583565e-01,79:2.974415e-01):8.763870e-02,((((74:8.841038e-03,45:3.108895e-02):1.030044e-01,(76:3.035818e-03,75:1.305089e-01):6.692048e-02):3.376226e-02,(42:8.077251e-02,((44:5.993467e-04,43:2.903514e-04):3.729603e-02,78:4.038591e-02):1.161209e-01):7.098947e-02):7.502430e-02,(77:2.857750e-03,46:8.862700e-02):3.851772e-02):8.098651e-02):6.355044e-02,(52:8.217423e-02,53:5.556814e-02):4.123011e-01):1.837083e-01):2.381325e-01,((47:6.614256e-03,48:8.451815e-03):1.408466e+00,(50:1.464106e-01,49:3.500298e-01):3.283177e-01):2.830819e-01):2.430469e-01,(2:4.675574e-01,3:4.515687e-01):1.757453e-01,1:2.568158e-01);
   tree gen.26000 = [&U] (((((((31:1.786345e-01,(30:1.161950e-02,67:2.378074e-03):1.329892e-01):1.514588e-01,((((38:2.228500e-03,39:8.767531e-04):5.747742e-01,40:1.871432e-01):1.987086e-01,(41:1.104157e-01,(72:1.748074e-01,71:1.301914e-01):1.143630e-01):2.184953e-01):5.146016e-02,73:5.846586e-01):3.917498e-01):6.585567e-02,((90:2.281725e-01,((((89:1.224042e-02,87:1.717531e-01):3.610476e-02,88:3.520067e-02):2.320219e-01,(((93:1.627905e-02,(91:7.036902e-03,92:1.201640e-03):9.003324e-03):1.342734e-01,94:1.259285e-01):4.361641e-02,95:5.356759e-02):3.479711e-02):3.232738e-02,((97:3.939238e-02,96:1.735445e-02):7.419726e-02,(98:6.653942e-03,(99:1.981925e-02,(101:7.895579e-02,100:1.289645e-02):9.380189e-04):7.490276e-02):8.441016e-02):1.223463e-01):1.373819e-01):1.092107e-01,((((((28:4.944176e-02,60:3.774789e-03):2.323744e-01,(((16:7.864098e-04,15:3.344267e-03):2.116267e-03,(51:6.428939e-03,17:1.336537e-02):7.459179e-04):1.573884e-01,13:1.149392e-01):3.581255e-02):1.750532e-02,58:4.670929e-02):1.865961e-02,14:2.062022e-01):5.071291e-02,((26:1.555349e-02,(12:2.037413e-03,11:9.308552e-03):4.363864e-03):1.501825e-01,(59:7.133273e-02,(86:3.396137e-01,(62:7.293803e-04,61:6.239709e-04):1.887521e-02):1.767612e-01):3.371549e-02):1.123823e-02):3.633072e-02,((((57:4.519089e-03,9:7.351329e-03):1.498893e-01,(66:5.338467e-02,((6:2.297524e-03,8:3.294932e-04):1.017400e-02,7:1.436686e-01):5.447455e-02):3.966113e-02):1.275348e-01,(((18:2.829707e-01,((24:3.209777e-05,5:1.196999e-03):9.731894e-04,(25:4.207529e-03,23:3.480919e-04):3.121420e-03):1.112058e-01):5.799558e-02,((4:4.142774e-02,36:2.304193e-02):9.955842e-04,(20:4.914397e-03,(((22:4.265515e-02,65:6.357396e-03):1.921508e-03,(54:1.572555e-02,21:1.404567e-02):8.401091e-03):7.051434e-03,19:6.647259e-03):3.493416e-03):7.663395e-03):1.990020e-01):5.082417e-02,29:1.609505e-01):2.675209e-02):5.247189e-02,((((33:2.677492e-03,(35:1.846793e-03,34:3.743588e-04):3.024639e-04):3.015857e-04,32:4.411437e-04):2.587244e-01,(27:2.056257e-01,((63:2.907707e-03,10:1.664589e-02):6.510451e-02,64:1.209571e-01):8.170615e-02):6.627668e-02):5.646611e-02,((55:1.892837e-03,56:6.774761e-03):8.304243e-02,68:4.381680e-01):4.760222e-02):2.488950e-02):1.903341e-02):4.973679e-02):2.044796e-02):4.184332e-02,(37:6.336517e-02,(70:1.136449e-02,69:1.143524e-02):4.653499e-02):4.802948e-01):1.470583e-01,((((((83:1.463524e-02,84:3.673501e-02):9.412496e-02,82:3.621327e-02):7.668411e-02,((81:1.113789e-02,80:4.299431e-02):3.666441e-02,85:1.260249e-01):1.761832e-02):2.129845e-01,79:3.146329e-01):9.571981e-02,((((74:9.352030e-03,45:3.226854e-02):1.206019e-01,(76:3.211282e-03,75:1.158879e-01):9.956644e-02):6.160477e-02,(42:1.179669e-01,((44:6.339876e-04,43:3.071330e-04):2.842459e-02,78:4.272013e-02):1.471525e-01):3.720866e-02):7.350240e-02,(77:3.022922e-03,46:9.374945e-02):2.807255e-02):8.628000e-02):6.722352e-02,(52:6.492276e-02,53:8.094580e-02):4.361312e-01):1.943262e-01):2.520494e-01,((47:4.407879e-03,48:5.745601e-03):1.714428e+00,(50:1.548728e-01,49:3.702607e-01):3.472937e-01):2.049000e-01):2.570945e-01,(2:3.256040e-01,3:4.776684e-01):1.859029e-01,1:3.333251e-01);
   tree gen.27000 = [&U] (((((53:2.349728e-01,52:4.863971e-02):4.324320e-01,(((77:1.456304e-02,(((76:5.157365e-03,75:1.011352e-01):7.084854e-02,(74:1.788082e-03,45:2.225205e-02):1.450792e-01):1.101233e-02,(42:8.203442e-02,(78:4.212876e-02,(43:2.727058e-03,44:6.163568e-04):4.373856e-02):1.093336e-01):3.957495e-02):9.214638e-02):2.192331e-02,46:7.441003e-02):8.717164e-02,((((84:3.544945e-02,83:4.202490e-02):9.060954e-02,82:3.594039e-02):9.095653e-02,((81:1.091159e-02,80:1.084644e-02):3.592748e-02,85:1.315309e-01):3.448556e-02):1.996625e-01,79:3.839450e-01):7.155476e-02):5.633474e-02):1.429092e-01,(((((((61:1.645804e-03,(86:3.110951e-01,62:1.685310e-03):1.935510e-04):2.118586e-01,((34:1.787012e-03,35:2.707495e-03):2.474338e-03,(32:9.547333e-04,33:2.362001e-03):1.277086e-03):1.914402e-01):3.483321e-02,(27:1.281095e-01,(64:6.111193e-02,(63:6.650675e-04,10:3.327591e-02):1.040982e-01):6.001170e-02):1.165845e-01):3.176593e-02,((((18:2.555105e-01,((23:5.843835e-04,24:4.558966e-03):2.657079e-04,(25:4.835931e-03,5:3.973687e-04):1.289775e-04):1.520868e-01):2.417075e-02,((36:3.856092e-02,((65:4.776787e-03,20:7.869805e-05):1.358826e-03,(19:8.372658e-03,(54:5.736834e-03,(22:3.128451e-02,21:1.938283e-02):2.365578e-03):6.303179e-03):7.440588e-03):7.729279e-03):2.601243e-03,4:3.645903e-02):1.675706e-01):3.191351e-02,((56:2.772505e-03,55:6.586594e-03):6.404139e-02,29:1.549111e-01):2.662478e-02):1.193523e-02,((9:1.896883e-02,57:3.171105e-03):1.212181e-01,(66:9.335884e-02,(7:1.083017e-01,(8:2.154145e-03,6:2.038945e-03):4.463153e-03):5.263959e-02):5.205067e-02):1.407316e-01):8.042667e-02):2.954095e-02,((58:2.633082e-02,((60:4.100274e-03,28:9.747652e-02):1.653548e-01,(((17:4.012175e-03,(51:2.871806e-03,(16:1.773454e-04,15:9.113235e-03):1.385806e-03):8.517823e-04):1.144684e-01,13:9.335497e-02):6.798153e-02,14:1.786397e-01):9.560471e-03):2.843135e-02):2.090280e-02,(((26:6.703880e-03,11:4.202315e-03):6.454105e-05,12:1.574408e-03):1.166208e-01,59:8.757082e-02):3.395356e-02):3.169488e-02):7.948924e-02,((31:2.554805e-01,(30:1.137743e-02,67:4.004982e-03):8.493922e-02):2.524585e-01,((((41:4.200210e-02,(71:1.223110e-01,(73:5.050874e-01,72:1.451212e-01):4.694313e-02):1.252459e-01):2.863495e-01,(40:2.219123e-01,(39:6.535472e-04,38:2.125375e-03):6.482434e-01):2.264625e-01):4.774400e-01,((70:3.904322e-03,69:3.848106e-02):2.356556e-02,37:1.013152e-02):4.183996e-01):2.985818e-02,90:2.801450e-01):1.093767e-02):4.923106e-02):1.376192e-02,(68:3.246963e-01,(((87:1.231449e-01,89:3.807090e-03):7.586978e-03,88:1.886694e-02):8.345757e-02,((((101:3.079820e-02,98:3.598205e-03):5.645588e-03,(99:5.600433e-03,100:2.085344e-02):3.595656e-02):1.673865e-01,(97:5.573320e-02,96:2.832501e-03):4.431613e-02):1.048316e-01,((94:1.022520e-01,((92:6.609238e-04,91:3.813849e-03):1.965209e-04,93:1.101033e-02):7.292510e-02):6.042809e-02,95:7.641262e-02):3.042339e-02):1.185228e-01):7.393072e-02):3.279129e-02):1.655623e-01):2.445248e-01,((49:4.585823e-01,50:2.233574e-01):3.250006e-01,(48:8.171837e-03,47:6.226461e-03):1.280227e+00):2.341003e-01):2.480802e-01,(3:4.180040e-01,2:4.425316e-01):1.436312e-01,1:3.251667e-01);
   tree gen.28000 = [&U] (((((53:8.542920e-02,52:1.353979e-02):4.435301e-01,(79:3.937987e-01,((((84:3.589362e-02,83:1.704594e-02):1.012314e-01,82:1.580330e-02):8.644694e-02,((81:5.179498e-02,80:1.506631e-02):1.249160e-02,85:1.349066e-01):4.162900e-02):2.047867e-01,((77:6.275417e-02,46:1.442209e-01):5.542617e-03,(((76:6.978260e-03,75:1.037308e-01):7.494052e-02,(74:2.601062e-03,45:2.282313e-02):1.488026e-01):1.627028e-02,(42:7.038647e-02,(78:4.320996e-02,(43:1.291078e-03,44:3.118542e-04):2.029129e-02):1.303550e-01):6.606999e-02):7.827573e-02):9.716120e-02):4.846523e-02):3.089470e-02):1.465768e-01,(((((((61:2.990527e-03,(86:2.834943e-01,62:8.066348e-03):1.390486e-04):2.172581e-01,((32:1.367819e-03,(34:1.946302e-03,35:4.205498e-03):2.994794e-03):2.663061e-03,33:1.687583e-03):1.963534e-01):2.516462e-02,(27:1.313974e-01,(64:1.017584e-01,(63:1.482704e-03,10:3.890641e-02):9.474535e-02):4.337121e-02):1.195765e-01):4.336826e-02,((((18:2.620680e-01,(23:1.531426e-04,(25:6.638237e-03,(5:2.940741e-04,24:1.644711e-03):6.387408e-05):4.913756e-05):1.559900e-01):2.479108e-02,((36:3.563043e-02,((54:7.435345e-03,((19:4.830348e-03,21:2.985645e-02):1.809264e-04,22:1.035814e-02):5.295552e-04):5.230639e-03,(65:4.211083e-03,20:1.971857e-04):3.205619e-04):5.754018e-03):2.668002e-03,4:3.739473e-02):1.718712e-01):3.527215e-02,((56:2.843660e-03,55:6.755635e-03):5.210880e-02,29:1.776100e-01):4.091226e-02):1.670319e-02,((9:2.698718e-02,57:9.383629e-03):1.267321e-01,(66:3.954036e-02,(7:1.110812e-01,(8:4.026110e-04,6:6.205041e-04):8.731816e-03):3.185811e-02):6.714410e-03):1.443434e-01):8.249077e-02):3.681340e-02,((58:2.053096e-02,((60:2.519394e-03,28:4.593189e-02):1.695986e-01,((((17:7.047510e-03,51:2.945509e-03):3.940135e-03,(16:3.458112e-04,15:5.964107e-03):3.321944e-03):1.139651e-01,13:1.340251e-01):3.528740e-02,14:1.650398e-01):2.400683e-02):2.916103e-02):8.645710e-03,(((12:1.600299e-04,26:6.875931e-03):5.809238e-03,11:3.778950e-03):1.275510e-01,59:8.981827e-02):3.437421e-02):5.788631e-02):3.011335e-02,(90:2.873347e-01,((((41:4.308005e-02,(71:8.244136e-02,(73:5.180501e-01,72:3.980977e-02):5.360812e-02):1.029940e-01):2.841820e-01,(40:1.677056e-01,(39:7.537521e-04,38:2.179921e-03):6.648802e-01):2.221560e-01):6.151614e-01,((70:1.194277e-02,69:3.946866e-02):3.533970e-02,37:2.089994e-03):4.412567e-01):4.921043e-02,(31:2.620372e-01,(30:3.550929e-03,67:8.069903e-03):1.223654e-01):1.832311e-01):2.152922e-02):5.049454e-02):1.528953e-02,(68:3.330294e-01,(((87:1.434742e-01,89:3.904796e-03):3.604329e-02,88:1.935115e-02):2.129061e-01,(((98:3.121413e-03,((99:1.607880e-03,100:2.272236e-02):5.464085e-02,101:5.909900e-02):5.640256e-03):1.887969e-01,(97:5.716356e-02,96:2.809924e-03):8.026681e-02):1.244217e-01,((94:1.048762e-01,((92:3.636820e-03,91:3.172623e-03):6.663373e-04,93:1.168293e-02):8.804015e-02):5.467677e-02,95:4.093026e-02):7.540228e-02):6.102350e-02):9.652894e-02):3.363285e-02):1.698113e-01):2.508004e-01,((49:5.000475e-01,50:2.290897e-01):3.333415e-01,(48:1.585338e-02,47:1.552837e-03):1.313084e+00):2.401084e-01):2.544470e-01,(3:4.287318e-01,2:4.538889e-01):1.473174e-01,1:3.335119e-01);
   tree gen.29000 = [&U] (((((53:8.664951e-02,52:4.058520e-02):4.498657e-01,(79:3.715257e-01,((((84:4.709689e-02,83:1.728944e-02):1.196661e-01,82:1.752560e-02):8.768178e-02,((81:2.593551e-02,80:4.209579e-02):3.747878e-02,85:1.368336e-01):3.092835e-02):2.077120e-01,((77:6.158501e-03,46:1.462810e-01):2.873324e-02,(((76:7.592025e-03,75:9.739845e-02):9.610105e-02,(74:7.859170e-03,45:2.314915e-02):1.509281e-01):4.374706e-02,(42:1.038509e-01,(78:4.382719e-02,(43:4.342755e-03,44:6.203421e-05):2.357834e-02):1.641239e-01):6.701376e-02):8.367838e-02):1.317968e-01):2.184057e-02):3.233441e-02):1.486706e-01,((((((62:1.609880e-03,(61:3.033245e-03,86:2.875438e-01):9.327205e-03):1.277653e-01,((((32:2.022738e-03,(34:1.347176e-03,35:2.167013e-03):1.958946e-03):1.970530e-03,33:1.546103e-04):1.991582e-01,(27:1.332743e-01,(64:8.959074e-02,(63:1.736443e-03,10:3.946216e-02):4.701939e-02):4.399074e-02):1.212846e-01):4.927443e-02,((((18:2.658115e-01,((23:1.366070e-04,25:6.490409e-03):7.796701e-04,(5:3.121815e-04,24:1.096479e-03):1.222694e-05):1.582990e-01):2.488615e-02,(((((21:3.028293e-02,54:6.484280e-03):2.340978e-03,22:9.896205e-03):1.445987e-03,19:3.668678e-03):5.244150e-03,(65:1.312755e-03,20:2.000024e-04):2.141201e-03):3.480881e-03,(36:1.975861e-02,4:3.798643e-02):8.658922e-03):1.743263e-01):8.921947e-02,((56:2.884280e-03,55:2.768130e-02):4.730380e-02,29:1.829128e-01):5.408948e-02):4.585790e-02,((9:5.651653e-02,57:9.517668e-03):1.326936e-01,(66:4.010517e-02,(7:1.126680e-01,(8:2.526203e-04,6:6.293677e-04):9.371890e-03):2.958357e-02):6.810321e-03):1.462083e-01):8.366911e-02):2.620339e-02):5.163376e-02,((14:1.673973e-01,(((60:2.691507e-03,28:4.658800e-02):1.760883e-01,((17:9.598285e-03,(51:2.987584e-03,(16:4.384819e-03,15:3.753308e-03):1.556332e-03):8.999880e-04):1.155930e-01,13:1.359396e-01):3.579146e-02):2.349928e-02,58:2.082424e-02):2.153568e-02):2.706401e-02,(((12:1.623159e-04,26:6.822978e-03):4.367863e-03,11:2.636138e-03):1.293729e-01,59:9.110127e-02):7.949934e-03):6.590893e-02):4.646148e-02,(68:3.377866e-01,(((87:1.455236e-01,89:6.256627e-03):2.735765e-02,88:3.772152e-02):1.692044e-01,((((99:1.592319e-03,100:1.463119e-02):5.397675e-02,(98:3.195996e-02,101:2.288033e-02):9.597916e-03):1.434441e-01,(97:3.562165e-02,96:5.141343e-03):8.141338e-02):1.261990e-01,((94:1.063743e-01,(92:3.226245e-03,(91:9.478463e-04,93:8.872635e-04):2.743606e-03):6.623322e-02):5.545780e-02,95:8.032933e-02):6.562549e-02):6.189518e-02):1.052189e-01):3.411328e-02):1.609276e-02,90:2.914391e-01):1.535025e-02,((((41:3.613384e-02,(71:1.299558e-01,(73:5.254502e-01,72:4.037842e-02):8.040896e-02):1.706707e-01):2.882414e-01,(40:2.415604e-01,(39:3.127157e-03,38:2.489897e-03):6.743776e-01):1.769901e-01):5.095176e-01,(31:1.613935e-01,(30:8.741542e-03,67:4.178250e-03):1.241134e-01):1.906595e-01):4.991337e-02,((70:1.211337e-02,69:1.867163e-02):7.774014e-02,37:2.119848e-03):4.475598e-01):1.925394e-02):2.536496e-01):2.080907e-01,((49:5.071904e-01,50:1.226834e-01):3.381031e-01,(48:1.607984e-02,47:3.399644e-03):1.331840e+00):2.435382e-01):2.580816e-01,(3:4.348560e-01,2:4.603724e-01):1.405018e-01,1:4.132590e-01);
   tree gen.30000 = [&U] (((((53:8.574843e-02,52:4.016315e-02):4.451875e-01,(((77:2.721856e-03,46:1.001282e-01):2.926955e-02,(((76:3.444453e-02,75:9.638561e-02):9.510169e-02,(74:1.274726e-02,45:2.290842e-02):1.337894e-01):1.830776e-02,(42:1.027709e-01,(78:4.337143e-02,(43:4.297594e-03,44:6.310830e-04):3.717924e-02):1.197727e-01):6.631688e-02):6.388062e-02):1.862250e-01,((((84:4.660712e-02,83:1.390162e-02):1.505058e-01,82:4.236768e-03):6.498738e-02,((81:1.624736e-02,80:1.275112e-02):1.985299e-02,85:1.377847e-01):4.681042e-02):2.055520e-01,79:3.554382e-01):2.161345e-02):3.995024e-02):1.233385e-01,(((((86:2.845536e-01,(61:3.001702e-03,62:6.414943e-03):6.868158e-03):1.264366e-01,((14:1.656565e-01,(((60:2.663518e-03,28:4.610353e-02):1.742572e-01,(((51:2.956516e-03,(16:4.402308e-03,15:3.714277e-03):2.075180e-03):8.745049e-04,17:1.244459e-02):1.088155e-01,13:1.345260e-01):5.161065e-02):2.325491e-02,58:2.060768e-02):1.925803e-02):2.979199e-02,(((12:2.261848e-04,26:9.675455e-03):2.030343e-03,11:5.176287e-03):1.280276e-01,59:9.015391e-02):3.468311e-02):5.262579e-02):1.475153e-02,(((((34:1.391353e-03,35:2.445110e-03):1.918096e-03,32:1.177123e-03):1.698174e-03,33:4.183803e-04):2.068185e-01,(27:1.318884e-01,(64:8.865908e-02,(63:7.222524e-03,10:5.012788e-02):6.108582e-02):4.353328e-02):1.200234e-01):2.991854e-02,((((18:2.888775e-01,(((25:6.224612e-03,23:1.337681e-04):5.263707e-05,24:9.130784e-04):2.546279e-05,5:1.525223e-03):1.428395e-01):7.002195e-02,((((19:1.459336e-03,(65:2.853795e-03,21:3.094546e-02):9.029000e-04):1.168083e-03,(54:6.723782e-03,(22:1.532649e-02,20:1.937760e-04):1.221956e-03):5.128007e-03):4.303313e-03,36:8.617445e-03):1.941262e-03,4:4.279194e-02):1.623737e-01):5.811175e-02,((56:6.850047e-03,55:2.739344e-02):4.681189e-02,29:1.581288e-01):3.517872e-02):4.131537e-02,((9:4.197588e-02,57:3.130823e-03):1.313137e-01,(66:2.633533e-02,(7:1.182799e-01,(8:2.499933e-04,6:1.432634e-03):8.373098e-03):2.927593e-02):3.534241e-02):1.446879e-01):4.792013e-02):4.230967e-02):4.842949e-02,((68:3.342739e-01,(((87:1.557916e-01,89:1.334320e-03):2.196435e-02,88:2.591641e-02):1.364433e-01,((((99:1.623460e-04,100:1.447904e-02):5.341545e-02,(98:9.747982e-03,101:1.040823e-02):3.606252e-02):1.419525e-01,(97:4.840746e-02,96:1.891210e-02):7.511284e-02):9.745704e-02,((94:1.052681e-01,(91:9.379897e-04,(92:3.288436e-03,93:1.251146e-03):2.994626e-03):1.204756e-01):3.752743e-02,95:7.949398e-02):6.494305e-02):4.659250e-02):1.063945e-01):3.375853e-02,90:2.884085e-01):2.277094e-02):2.653143e-02,((((41:9.720752e-02,(71:1.464358e-01,(73:5.199860e-01,72:6.218539e-02):6.129938e-02):1.283476e-01):1.959645e-01,(40:1.248502e-01,(39:3.094638e-03,38:4.339072e-04):6.673647e-01):1.751495e-01):5.042191e-01,(31:2.209472e-01,(30:8.650639e-03,67:1.138981e-02):1.228227e-01):1.566861e-01):5.093476e-02,((70:1.927131e-02,69:2.955813e-03):1.264185e-01,37:4.851456e-03):4.429211e-01):5.677544e-02):2.510119e-01):2.059268e-01,((49:5.019161e-01,50:1.614671e-01):3.345872e-01,(48:1.591263e-02,47:5.660011e-03):1.317990e+00):2.410056e-01):2.320921e-01,(3:4.303339e-01,2:4.555850e-01):1.390407e-01,1:4.089615e-01);
   tree gen.31000 = [&U] (((((53:9.233544e-02,52:9.277614e-02):3.898186e-01,(79:3.299771e-01,((((84:5.552032e-02,83:1.496951e-02):1.552915e-01,82:4.562227e-03):7.119233e-02,((81:3.033579e-03,80:1.373063e-02):4.903974e-02,85:1.631572e-01):4.016579e-02):2.020843e-01,((77:2.930942e-03,46:1.078199e-01):4.354377e-02,(((76:8.951436e-03,75:1.037897e-01):1.035073e-01,(74:1.405608e-02,45:2.048169e-02):1.440668e-01):2.501435e-02,(42:1.106655e-01,(78:4.031779e-02,(43:2.023372e-03,44:5.113395e-03):7.393942e-02):9.939702e-02):7.141119e-02):6.878778e-02):1.031953e-01):3.603543e-02):5.504570e-02):1.279084e-01,((((((86:3.064124e-01,(61:3.232286e-03,62:1.595877e-02):7.122092e-03):1.361492e-01,59:9.979407e-02):2.152710e-02,((((60:6.198835e-03,28:4.875444e-02):2.059766e-01,((((16:4.848714e-03,15:3.999599e-03):3.418565e-03,(17:1.296290e-02,51:3.183628e-03):6.486520e-04):1.161466e-01,13:6.920857e-02):5.771164e-02,58:4.784017e-02):2.257157e-02):2.633233e-02,14:1.783819e-01):4.296869e-02,((12:5.486566e-04,26:1.041870e-02):1.783494e-03,11:4.069805e-03):1.378624e-01):1.712166e-02):9.610481e-02,((((34:2.198366e-03,35:2.441483e-03):1.857177e-03,(33:4.616185e-04,32:1.849968e-03):5.382578e-03):2.227059e-01,(27:1.288107e-01,(64:8.332818e-02,(63:3.397309e-03,10:5.397860e-02):1.131246e-01):3.231909e-02):1.025377e-01):3.221681e-02,((((18:3.110684e-01,(25:6.403339e-03,((23:1.286897e-06,24:3.462029e-04):1.182783e-04,5:1.468476e-03):1.340147e-04):1.538121e-01):7.362933e-02,((36:9.279418e-03,4:4.987572e-02):7.949316e-03,((22:1.650383e-02,20:8.546165e-05):1.315824e-03,(54:1.090594e-02,(19:1.603148e-03,(65:4.329865e-03,21:3.332262e-02):4.324199e-03):8.681568e-04):5.928934e-03):4.756744e-03):1.748468e-01):4.281798e-02,((56:7.376252e-03,55:2.949774e-02):5.040787e-02,29:1.702759e-01):3.788107e-02):3.699576e-02,((9:2.718701e-02,57:8.657356e-04):1.414009e-01,(66:2.835835e-02,(7:1.273659e-01,(8:2.848695e-04,6:3.691062e-03):7.590499e-03):3.701978e-02):3.805733e-02):1.558025e-01):5.620629e-02):1.748474e-02):4.443195e-02,((((87:9.859813e-02,89:1.436819e-03):2.365160e-02,88:2.790725e-02):1.469245e-01,((((98:7.531646e-03,101:3.144326e-02):1.621023e-02,(99:3.934227e-04,100:1.359641e-02):5.681272e-02):1.487279e-01,(97:3.630625e-02,96:2.036489e-02):1.080372e-01):8.163991e-02,((94:1.133546e-01,(92:3.541046e-03,(93:1.347256e-03,91:2.425285e-03):4.773805e-03):1.002154e-01):4.041020e-02,95:7.816845e-02):5.969310e-02):6.663208e-02):1.145675e-01,(90:3.105633e-01,68:3.599521e-01):1.371369e-02):5.806578e-02):3.370965e-02,((((41:1.046748e-01,(71:1.149567e-01,(73:5.599301e-01,72:8.825190e-02):6.600826e-02):1.382070e-01):2.110180e-01,(40:1.287196e-01,(39:3.332361e-03,38:1.620468e-03):7.186302e-01):1.886041e-01):5.429520e-01,(31:2.379198e-01,(30:6.695798e-03,67:1.226474e-02):1.322577e-01):1.687224e-01):3.698804e-02,((70:2.075169e-02,69:6.889493e-03):5.986413e-02,37:1.090140e-03):4.769453e-01):6.113680e-02):2.702940e-01):2.217456e-01,((49:5.404722e-01,50:1.738706e-01):3.602894e-01,(48:1.761354e-02,47:6.094801e-03):1.419235e+00):2.595191e-01):2.499209e-01,(3:4.633912e-01,2:4.905820e-01):1.748796e-01,1:4.403770e-01);
   tree gen.32000 = [&U] (((((53:5.233439e-02,52:9.652138e-02):4.055551e-01,(79:3.432978e-01,((((81:2.486965e-03,80:1.428492e-02):4.561031e-02,((84:2.148762e-02,83:1.557381e-02):1.070412e-01,82:4.746397e-03):9.679205e-02):4.168327e-02,85:1.697436e-01):1.952528e-01,((77:3.049261e-03,46:1.121724e-01):4.530157e-02,(((76:9.312793e-03,75:1.079796e-01):8.825814e-02,(74:1.462350e-02,45:2.556672e-02):1.498826e-01):2.602415e-02,(42:7.611570e-02,(78:4.194537e-02,(43:2.105053e-03,44:9.106236e-04):7.692425e-02):1.034095e-01):7.429397e-02):7.156465e-02):1.210091e-01):7.298292e-02):5.726782e-02):1.426887e-01,((((((86:3.036673e-01,(61:4.697952e-03,62:1.660301e-02):7.409601e-03):1.416454e-01,59:1.038226e-01):8.573469e-02,(((14:1.855829e-01,((((16:6.089232e-04,15:4.161058e-03):4.419023e-03,(51:1.837448e-03,17:6.613125e-03):2.743504e-05):1.720057e-01,13:7.200243e-02):6.004138e-02,58:2.652870e-02):1.698576e-02):6.569409e-03,(60:1.097410e-03,28:5.072259e-02):2.142916e-01):4.290184e-02,((11:4.242560e-03,12:1.542351e-03):4.218614e-03,26:1.081590e-02):1.356199e-01):2.839866e-03):5.403142e-02,((((34:2.287111e-03,(35:5.339626e-03,33:2.804465e-04):3.358797e-03):1.360864e-03,32:5.919936e-03):2.401365e-01,(27:1.340106e-01,(64:8.669203e-02,(63:4.430991e-03,10:5.615764e-02):4.939022e-02):9.854280e-02):1.066770e-01):3.351736e-02,((((18:3.236258e-01,(23:6.848224e-07,((25:3.308861e-03,24:1.400369e-03):1.263892e-04,5:6.336274e-04):1.207445e-04):1.429315e-01):7.660165e-02,((36:6.310676e-03,4:5.188914e-02):9.862268e-03,((22:1.717007e-02,((65:2.078678e-03,21:3.466781e-02):1.970352e-04,(19:1.865129e-03,54:1.677478e-02):6.741578e-05):6.168277e-03):2.150819e-04,20:6.558079e-04):1.960378e-03):1.819052e-01):4.454649e-02,((56:7.674021e-03,55:6.904896e-03):5.244277e-02,29:1.771497e-01):2.773918e-02):5.007544e-02,((9:8.303073e-03,57:9.006841e-04):1.471091e-01,(66:4.713387e-02,(7:1.325075e-01,(8:2.963692e-04,6:2.437704e-03):1.062050e-02):3.851422e-02):3.959365e-02):1.620921e-01):5.847526e-02):1.859451e-02):4.622561e-02,((((87:1.025784e-01,89:1.097197e-02):1.552530e-02,88:2.903383e-02):1.528557e-01,((((98:7.835688e-03,101:3.271258e-02):1.686462e-02,(99:4.093047e-04,100:1.339639e-02):3.530486e-02):1.547318e-01,(97:3.777188e-02,96:1.952537e-02):1.247543e-01):8.493560e-02,((94:1.192263e-01,((91:6.311956e-03,93:2.043302e-02):5.239999e-03,92:3.683994e-03):1.090622e-01):5.658506e-02,95:4.586528e-02):4.806042e-02):8.750946e-02):1.191924e-01,(90:3.231004e-01,68:3.744828e-01):4.154443e-02):2.613170e-02):3.507046e-02,((((41:1.089004e-01,(71:1.519077e-01,(73:6.739482e-01,72:9.181451e-02):6.480190e-02):1.036024e-01):2.195365e-01,(40:1.339158e-01,(39:2.046229e-03,38:1.685884e-03):6.939420e-01):1.918452e-01):4.567298e-01,(31:2.475243e-01,(30:6.966098e-03,67:2.634720e-03):1.375967e-01):1.755335e-01):3.848120e-02,((70:1.674330e-02,69:8.620532e-02):1.837961e-02,37:1.751682e-03):4.961990e-01):6.360481e-02):2.812054e-01):2.306972e-01,((49:5.622903e-01,50:1.808895e-01):3.748338e-01,(48:3.071783e-03,47:6.340839e-03):1.476528e+00):2.699956e-01):2.600098e-01,(3:4.820976e-01,2:4.165413e-01):1.819393e-01,1:2.504826e-01);
   tree gen.33000 = [&U] (((((53:5.032041e-02,52:6.397691e-02):3.899481e-01,(((77:7.613358e-04,46:1.078557e-01):4.355824e-02,(((76:8.954410e-03,75:1.038242e-01):6.804766e-02,(74:4.667932e-03,45:2.458284e-02):1.441147e-01):2.502266e-02,(42:7.840467e-02,(78:4.033119e-02,(43:2.136858e-03,44:6.304106e-04):7.235445e-02):9.943004e-02):7.143492e-02):6.881064e-02):1.131053e-01,((((84:2.066071e-02,83:4.673424e-02):6.772842e-02,82:1.393816e-02):8.565289e-02,((81:3.565052e-03,80:2.701218e-02):2.803967e-02,85:1.581233e-01):3.950698e-02):1.877389e-01,79:3.408456e-01):5.799405e-02):5.677901e-02):1.371976e-01,(((((((86:3.735184e-01,(61:1.068445e-02,62:1.595657e-02):2.508495e-02):1.203190e-01,59:9.982723e-02):6.301584e-02,(12:2.582210e-03,(11:2.432183e-03,26:1.115682e-02):7.976046e-04):1.368652e-01):2.809166e-03,(58:2.550780e-02,((((17:8.492126e-03,((16:7.948359e-05,15:4.000928e-03):4.824776e-03,51:1.766737e-03):2.119690e-05):1.743367e-01,13:6.767843e-02):5.599539e-02,14:1.784412e-01):1.633210e-02,(60:1.055179e-03,28:4.877063e-02):1.717112e-01):3.388878e-02):1.496554e-02):5.195214e-02,((((34:7.089812e-03,(35:4.941011e-03,33:4.659375e-04):5.199886e-04):1.327493e-03,32:5.692120e-03):2.363741e-01,(27:1.288535e-01,(64:8.335587e-02,(63:1.346058e-02,10:5.399653e-02):3.850987e-02):9.475059e-02):1.025717e-01):3.222751e-02,((((18:3.111717e-01,((5:6.661756e-04,25:2.285489e-03):6.741385e-05,(24:1.485937e-03,23:9.808383e-07):9.126180e-05):1.346631e-01):6.387443e-02,((36:6.666661e-03,4:3.023819e-02):1.811691e-02,((20:3.400241e-04,22:1.650931e-02):3.053053e-03,(((54:1.612924e-02,21:1.466222e-02):6.770470e-05,65:5.459507e-03):6.727361e-03,19:1.793353e-03):5.870089e-03):1.315714e-03):1.749049e-01):6.371188e-02,((56:7.378702e-03,55:1.877150e-03):5.826128e-02,29:1.703324e-01):2.088989e-02):3.515885e-02,((9:4.070076e-03,57:8.660232e-04):1.414479e-01,(66:4.532002e-02,(7:1.219068e-01,(8:2.849641e-04,6:1.902708e-03):9.077355e-03):2.165344e-02):5.356352e-02):1.558543e-01):7.493291e-02):1.741091e-02):3.832031e-02,(((((87:9.863089e-02,89:1.445490e-02):9.970015e-03,88:1.935274e-02):1.469733e-01,((((99:4.093823e-04,100:1.288085e-02):3.316427e-02,(101:1.094644e-02,98:7.785582e-03):1.414770e-02):1.487773e-01,(97:2.436793e-02,96:2.319720e-02):1.327206e-01):8.166703e-02,((94:1.146381e-01,((91:3.880498e-03,93:5.910515e-03):6.963112e-03,92:1.281354e-02):9.337241e-02):6.207444e-02,95:5.828807e-02):3.826822e-02):8.414185e-02):9.848964e-02,90:2.820190e-01):5.639731e-02,68:3.600717e-01):1.600148e-02):3.372085e-02,((((41:1.047096e-01,(71:1.460619e-01,(73:6.480128e-01,72:8.828122e-02):3.436826e-02):1.287844e-01):2.110881e-01,(40:2.329844e-01,(39:1.967484e-03,38:1.422541e-03):6.672371e-01):1.695473e-01):4.104534e-01,(31:2.131569e-01,(30:6.698022e-03,67:2.533328e-03):1.517248e-01):1.687785e-01):2.439495e-02,((70:2.097603e-02,69:6.170951e-02):7.527244e-02,37:1.958025e-03):4.771038e-01):4.686939e-02):2.703838e-01):1.819951e-01,((49:5.406517e-01,50:1.739284e-01):3.604091e-01,(48:3.170968e-03,47:6.096825e-03):1.572311e+00):2.462429e-01):2.249901e-01,(3:4.635451e-01,2:4.005116e-01):1.749377e-01,1:2.408433e-01);
   tree gen.34000 = [&U] (((((53:8.091231e-02,52:3.287387e-02):3.939430e-01,(((77:5.223996e-03,46:1.083868e-01):7.258633e-02,(((76:1.286084e-02,75:1.604915e-01):5.096562e-02,(74:4.690920e-03,45:2.470390e-02):1.448244e-01):2.514589e-02,(42:7.879078e-02,(78:4.052980e-02,(43:2.147381e-03,44:2.364473e-03):3.972567e-02):1.216958e-01):7.178670e-02):6.914950e-02):1.038245e-01,(((((84:2.076246e-02,83:2.714832e-02):9.375211e-02,82:2.248643e-02):8.607469e-02,(81:4.132961e-04,80:2.524361e-02):3.827701e-02):3.823086e-02,85:1.648087e-01):1.989880e-01,79:3.092937e-01):5.827965e-02):5.705862e-02):1.378733e-01,((((((((99:2.913457e-03,100:1.369335e-02):3.467648e-02,(101:7.307466e-03,98:8.139359e-03):3.573943e-03):8.287471e-02,(97:4.137187e-02,96:2.331144e-02):1.333742e-01):1.004701e-01,(((94:1.152026e-01,(92:7.466482e-03,(91:2.510090e-03,93:1.282673e-02):1.828844e-04):9.372877e-02):6.238013e-02,95:5.857511e-02):3.845667e-02,((87:9.911660e-02,89:1.452608e-02):8.237318e-03,88:1.944805e-02):2.243374e-01):8.444842e-02):1.186915e-01,90:2.834078e-01):8.859972e-02,(68:3.571459e-01,((((86:3.753578e-01,(61:4.603005e-03,62:1.247965e-03):3.082304e-02):1.209115e-01,59:9.678372e-02):1.754652e-02,(((12:2.594926e-03,11:5.919110e-03):4.595087e-03,26:1.121177e-02):1.329235e-01,(58:2.563341e-02,(((((16:2.219852e-04,15:3.431780e-03):9.130927e-03,(51:1.775438e-03,17:8.440590e-03):4.044629e-04):1.751952e-01,13:6.801172e-02):5.627114e-02,14:1.793199e-01):1.165291e-02,(60:1.060375e-03,28:7.475822e-02):1.725568e-01):3.643744e-02):1.576594e-02):5.136855e-04):5.220798e-02,(((35:1.625096e-03,(34:7.124726e-03,(33:2.037677e-03,32:3.162333e-03):2.035958e-03):9.188944e-04):2.375382e-01,(27:1.294880e-01,(64:8.376636e-02,(63:3.718758e-03,10:5.426244e-02):1.829224e-02):9.521719e-02):1.030769e-01):3.238622e-02,((((18:3.127041e-01,((5:7.310746e-04,24:2.083237e-04):1.991880e-03,(25:1.548166e-03,23:6.374122e-06):4.249084e-05):1.353262e-01):6.418898e-02,((4:3.798488e-02,(((54:7.918020e-03,(65:5.420240e-03,21:1.769875e-03):1.346765e-02):1.171704e-02,19:2.870057e-03):2.227715e-03,(22:4.330143e-02,20:3.159610e-04):1.509891e-03):1.788164e-03):4.366001e-03,36:8.183218e-03):1.757663e-01):6.402563e-02,((56:1.230124e-02,55:4.843004e-03):6.495589e-02,29:1.711712e-01):1.800242e-02):6.049355e-02,((9:4.090120e-03,57:5.868596e-04):1.421445e-01,(66:7.313538e-02,(7:1.149987e-01,(8:2.630295e-04,6:2.413340e-03):1.036126e-02):2.756993e-02):2.356539e-02):9.204189e-02):7.716907e-02):5.226335e-02):5.164820e-02):4.446788e-02):1.934603e-02,(((41:1.052252e-01,(71:1.467812e-01,(73:6.512039e-01,72:8.871597e-02):3.726440e-02):4.608459e-02):2.471278e-01,(40:2.341317e-01,(39:1.977173e-03,38:1.429546e-03):6.705229e-01):1.703823e-01):4.124747e-01,(31:2.142066e-01,(30:1.451105e-02,67:7.084932e-03):1.524720e-01):1.920257e-01):4.549380e-02):3.286498e-02,((70:4.287483e-02,69:5.019575e-02):9.692940e-02,37:1.518574e-02):4.724496e-01):1.923585e-01):1.828913e-01,((49:5.433142e-01,50:1.747849e-01):3.621840e-01,(48:3.656670e-03,47:6.126850e-03):1.695693e+00):2.474555e-01):2.260981e-01,(3:4.658279e-01,2:5.287893e-01):1.757992e-01,1:2.420294e-01);
   tree gen.35000 = [&U] (((((53:9.218094e-02,52:1.042613e-01):3.839204e-01,(((77:1.428416e-03,46:1.056292e-01):7.073960e-02,(((76:9.579511e-03,75:1.392267e-01):7.383953e-02,(74:4.571574e-03,45:3.665690e-02):1.411398e-01):2.450613e-02,(42:7.678619e-02,(78:3.949864e-02,(43:1.162432e-03,44:1.935761e-03):3.547780e-02):1.238455e-01):6.996031e-02):4.812940e-02):1.011830e-01,((((81:3.079633e-03,80:2.525536e-02):4.563801e-02,85:1.606156e-01):2.146604e-02,((84:2.023422e-02,83:2.497997e-02):9.287487e-02,82:1.102246e-02):7.005209e-02):2.218852e-01,79:3.014246e-01):6.695632e-02):5.560694e-02):1.343655e-01,(((((((((99:3.037695e-03,100:1.334497e-02):9.759216e-02,101:3.804036e-03):3.599670e-03,98:7.932278e-03):9.154807e-02,(97:4.031929e-02,96:1.145542e-02):1.083517e-01):6.564363e-02,(((94:1.122717e-01,(93:4.163406e-03,(91:1.879538e-03,92:2.071784e-04):4.673269e-03):8.162913e-02):6.079306e-02,95:6.969021e-02):2.377796e-02,((87:9.659488e-02,89:5.938394e-04):1.978486e-02,88:1.862285e-02):2.186298e-01):1.896796e-02):1.229033e-01,90:2.408852e-01):1.210298e-01,(68:3.480594e-01,((((12:2.649181e-03,26:8.756297e-03):4.629686e-03,11:6.532029e-03):1.229435e-01,((58:2.498125e-02,(((((51:2.233286e-03,(16:5.578940e-04,15:6.844054e-03):7.649275e-03):7.861551e-04,17:8.237830e-03):1.676530e-01,13:6.628137e-02):5.463075e-02,(60:1.995655e-02,28:6.656429e-02):1.681666e-01):2.808389e-02,14:1.747576e-01):1.035480e-02):3.095190e-02,((86:3.658080e-01,(61:1.961447e-02,62:1.216214e-03):3.003884e-02):1.178353e-01,59:9.636405e-02):1.913537e-02):1.259408e-02):5.087970e-02,((((32:1.857238e-03,34:6.943459e-03):1.421120e-03,(35:2.478577e-03,33:1.529400e-03):6.606616e-04):2.022492e-01,(27:1.261936e-01,(64:8.163518e-02,(63:1.866088e-02,10:5.288189e-02):3.397473e-02):7.574565e-02):1.004544e-01):3.156225e-02,((((18:3.047483e-01,(((5:8.543334e-04,24:2.214092e-03):2.449990e-04,23:1.091180e-03):3.108836e-04,25:1.482120e-03):1.402955e-01):6.255589e-02,(((((54:7.512940e-03,(21:1.859694e-03,65:5.199230e-03):6.552582e-04):1.737677e-02,19:2.797037e-03):8.146024e-03,(22:4.219975e-02,20:1.571626e-03):2.903462e-03):3.983308e-03,36:7.975021e-03):4.304656e-03,4:3.701847e-02):1.712944e-01):2.933739e-02,((56:1.198827e-02,55:2.036898e-03):6.330328e-02,29:1.668163e-01):1.754440e-02):5.895448e-02,((9:1.684523e-02,57:1.154879e-02):1.385280e-01,(66:4.253204e-02,(7:1.192116e-01,(8:7.508464e-04,6:3.299617e-04):3.939232e-03):3.858644e-02):4.511526e-02):8.716560e-02):7.520573e-02):3.222894e-02):5.181359e-02):4.333653e-02):1.885383e-02,(((41:1.025481e-01,(71:5.473278e-02,(73:6.346360e-01,72:8.645886e-02):2.962039e-02):1.443566e-01):2.408404e-01,(40:1.839717e-01,(39:2.453638e-03,38:2.024525e-03):6.907857e-01):1.315858e-01):4.928555e-01,(31:2.087568e-01,(30:1.414186e-02,67:6.904678e-03):1.485928e-01):1.871402e-01):4.866811e-02):1.438651e-02,((70:4.178401e-02,69:2.282138e-02):6.171740e-02,37:1.479938e-02):4.604296e-01):1.874645e-01):1.659699e-01,((49:3.055675e-01,50:1.703380e-01):3.899006e-01,(48:3.563637e-03,47:5.970971e-03):1.652551e+00):2.426734e-01):2.055032e-01,(3:4.539763e-01,2:5.153358e-01):9.119645e-02,1:2.358717e-01);
   tree gen.36000 = [&U] (((((53:1.213199e-01,52:1.039631e-01):3.828223e-01,(((77:4.099985e-03,46:1.053271e-01):8.386388e-02,(((76:2.253572e-02,75:1.152997e-01):1.140988e-01,(74:9.528445e-04,45:3.655206e-02):1.407361e-01):2.443604e-02,(42:8.696002e-02,(78:4.075921e-02,(43:4.853441e-03,44:1.930225e-03):3.537633e-02):1.234913e-01):6.033435e-02):4.799175e-02):1.008937e-01,((((81:2.560214e-03,80:2.518313e-02):4.550748e-02,85:1.601563e-01):2.140464e-02,((84:5.586642e-02,83:2.490852e-02):6.707387e-02,82:1.842246e-02):6.781003e-02):2.212506e-01,79:3.005625e-01):7.649174e-02):9.392182e-02):1.339812e-01,(((((41:1.432093e-01,(71:5.457625e-02,(73:8.811433e-01,72:1.326660e-01):5.114293e-02):1.439437e-01):1.479889e-01,(40:1.837923e-01,(39:2.446621e-03,38:1.289857e-03):4.356753e-01):1.326276e-01):5.212627e-01,(31:2.081598e-01,(30:1.410142e-02,67:3.726783e-03):1.110475e-01):2.146404e-01):4.947044e-02,((70:4.435442e-02,69:3.369100e-02):1.242942e-01,37:1.475706e-02):4.591127e-01):2.553323e-02,((((((101:3.490608e-02,(99:3.883931e-03,100:2.171900e-02):5.347285e-02):1.214845e-02,98:7.909592e-03):9.158462e-02,(97:4.020398e-02,96:2.019082e-03):1.219811e-01):1.096941e-01,(((94:1.077324e-01,(91:5.190789e-03,(92:2.065859e-04,93:2.087909e-03):5.155970e-03):9.840193e-02):2.915546e-02,95:6.949090e-02):2.370995e-02,((87:9.631862e-02,89:6.961077e-03):1.972828e-02,88:1.075889e-02):2.180046e-01):1.891371e-02):1.013841e-01,90:1.680619e-01):8.732179e-02,(68:3.470640e-01,((((((((51:4.210804e-03,(16:6.455474e-04,15:7.961761e-03):5.408344e-03):5.811557e-04,17:8.214269e-03):1.671735e-01,13:6.609180e-02):2.656528e-02,(60:2.460065e-03,28:4.103132e-02):1.771242e-01):2.800357e-02,14:1.742578e-01):1.321731e-02,(((86:3.647617e-01,(61:3.771082e-03,62:1.035029e-03):3.928577e-02):1.174982e-01,59:9.608845e-02):1.801957e-02,((12:1.970367e-03,26:8.731254e-03):1.189467e-03,11:4.793739e-03):1.363757e-01):3.086337e-02):1.599860e-02,58:1.537133e-02):5.086112e-02,(((33:1.525026e-03,((35:8.067905e-03,34:1.355098e-03):5.435059e-04,32:1.669434e-03):1.024020e-03):2.056857e-01,(27:1.258327e-01,(64:8.140170e-02,(63:1.860751e-02,10:5.273065e-02):3.387757e-02):7.552901e-02):1.001671e-01):3.147198e-02,((((18:2.409145e-01,(((24:1.604013e-04,23:1.576975e-03):1.302476e-03,5:3.887052e-04):1.414251e-03,25:2.013559e-03):1.248293e-01):8.149040e-02,((((54:1.753554e-02,(21:1.343624e-02,65:6.167901e-03):5.081199e-03):1.302240e-02,19:2.789037e-03):8.122726e-03,(20:4.817902e-03,22:4.078997e-02):7.502818e-04):3.986061e-03,(4:3.691260e-02,36:7.952212e-03):5.467579e-04):1.708045e-01):6.960572e-02,((56:6.396364e-03,55:6.475497e-04):1.275611e-01,29:1.554242e-01):1.782266e-02):6.954940e-02,((9:1.059857e-02,57:1.151576e-02):1.381318e-01,(66:4.241040e-02,(7:1.188707e-01,(8:3.236519e-04,6:4.434786e-04):4.587444e-03):8.102185e-02):2.907814e-02):8.691631e-02):6.225862e-02):5.761976e-02):1.094529e-02):4.321259e-02):6.440691e-03):1.869284e-01):1.654952e-01,((49:3.046935e-01,50:1.698508e-01):3.887854e-01,(48:3.553445e-03,47:4.216211e-03):1.647825e+00):2.419793e-01):2.049155e-01,(3:4.526779e-01,2:5.138620e-01):1.942209e-01,1:2.351971e-01);
   tree gen.37000 = [&U] (((((53:1.458824e-01,52:4.774439e-02):4.749444e-01,(((77:1.296715e-02,(((76:1.048594e-02,75:1.238575e-01):1.329884e-01,(74:1.020018e-02,45:2.402363e-02):1.541420e-01):5.692363e-03,(42:9.341439e-02,(78:4.378445e-02,(43:4.514763e-04,44:1.130524e-03):5.008197e-02):1.178122e-01):6.481250e-02):5.155380e-02):1.228596e-02,46:1.381192e-01):1.332692e-01,((((81:1.091921e-02,80:3.410738e-02):4.657890e-02,85:1.720434e-01):4.000344e-02,((84:2.558304e-02,83:2.675729e-02):7.205225e-02,82:7.182369e-03):5.575106e-02):1.708369e-01,79:3.228710e-01):8.411732e-02):7.044208e-02):1.439256e-01,(((((41:1.538386e-01,(71:7.577535e-02,(73:9.465437e-01,72:1.425128e-01):4.942609e-02):1.279320e-01):1.884979e-01,(40:1.974338e-01,(39:2.628215e-03,38:2.951571e-03):4.680121e-01):2.447907e-01):3.538897e-01,(31:2.586648e-01,(30:2.338855e-02,67:4.003393e-03):1.192897e-01):1.677945e-01):1.100931e-01,(((((((((51:4.523339e-03,(16:2.403720e-04,15:1.902530e-03):4.879431e-03):3.970346e-03,17:8.499195e-03):1.461147e-01,13:7.099728e-02):2.853702e-02,(60:2.642657e-03,28:4.407676e-02):1.902708e-01):3.008206e-02,14:1.624278e-01):4.400264e-02,(((86:3.918352e-01,(61:3.504170e-03,62:1.933438e-03):4.656367e-03):1.262192e-01,59:1.005439e-01):1.919988e-02,(26:1.524501e-02,(11:5.149541e-03,12:3.022985e-03):3.540438e-03):1.464979e-01):5.570084e-02):6.798797e-03,58:2.730332e-02):5.773831e-02,((((34:1.839038e-03,(35:6.849205e-03,33:1.305301e-03):4.207976e-03):1.679158e-03,32:6.004943e-04):2.650012e-01,(27:1.351723e-01,(64:8.744352e-02,(63:1.998860e-02,10:9.003908e-02):4.246077e-02):8.113495e-02):1.076017e-01):3.418108e-02,((((18:2.587957e-01,((5:5.643496e-04,(25:2.236846e-03,24:4.749646e-04):8.764335e-04):1.739632e-03,23:1.890494e-03):8.018118e-02):8.753880e-02,((((((65:3.787272e-03,21:1.397373e-02):4.743693e-03,54:2.003646e-02):1.840355e-02,19:5.146876e-03):1.218599e-03,22:2.559788e-02):4.813958e-03,20:5.009699e-03):3.533234e-04,(4:4.554706e-02,36:1.017356e-02):6.347864e-03):1.834820e-01):2.831173e-02,((56:6.871116e-03,55:1.214332e-03):1.370290e-01,29:1.391387e-01):1.914550e-02):5.472090e-02,((9:5.223147e-03,57:1.851453e-03):1.483843e-01,(66:4.555819e-02,(7:1.276935e-01,(8:3.476741e-04,6:3.247645e-04):2.447993e-02):3.448859e-02):3.123638e-02):1.230321e-01):6.021982e-02):3.753571e-02):3.853541e-02,(68:3.728239e-01,(((((101:3.127059e-02,98:2.346477e-02):8.017087e-03,(99:9.734841e-03,100:5.093772e-02):5.503552e-02):8.739881e-02,(97:4.318800e-02,96:2.168943e-03):1.310348e-01):1.040644e-01,(((94:1.157285e-01,((91:5.798041e-03,93:4.298112e-04):2.747337e-03,92:8.819792e-04):1.124768e-01):3.195580e-02,95:7.464867e-02):2.546976e-02,((87:1.034676e-01,89:2.634954e-02):1.970948e-02,88:1.155744e-02):2.341853e-01):2.031753e-02):1.089090e-01,90:1.891236e-01):5.876707e-02):6.609255e-02):1.988532e-02):2.742837e-02,((70:5.179582e-02,69:1.883277e-02):1.283209e-01,37:1.585236e-02):4.931891e-01):2.008026e-01):1.963493e-01,((49:3.735706e-01,50:1.824576e-01):4.176420e-01,(48:1.055284e-02,47:5.610927e-03):1.706420e+00):2.599396e-01):2.067001e-01,(3:4.862767e-01,2:3.942337e-01):1.852099e-01,1:2.526539e-01);
   tree gen.38000 = [&U] (((((53:8.150285e-02,52:5.135095e-02):5.108212e-01,(((77:2.967808e-03,(((76:1.127804e-02,75:1.332135e-01):1.243888e-01,(74:1.097068e-02,45:2.583835e-02):1.657858e-01):1.727812e-02,(42:1.004708e-01,(78:4.709188e-02,(43:2.294292e-03,44:1.215923e-03):5.386510e-02):1.267116e-01):6.970836e-02):4.251802e-02):1.321402e-02,46:1.485526e-01):1.602332e-01,((((81:2.755286e-02,80:2.941026e-02):3.940093e-02,85:1.850394e-01):2.015639e-02,((84:9.806420e-02,83:2.877850e-02):1.342258e-01,82:1.918621e-02):1.262310e-01):1.837418e-01,79:3.472603e-01):9.047144e-02):7.718319e-02):1.547976e-01,(((((41:1.425423e-01,(71:8.149933e-02,(73:1.018045e+00,72:1.532780e-01):5.315968e-02):2.045001e-01):1.824740e-01,(40:2.123477e-01,(39:7.103867e-04,38:4.268983e-03):5.033651e-01):2.632819e-01):3.806221e-01,(31:2.782041e-01,(30:1.251269e-03,67:4.879154e-03):1.354334e-01):1.711799e-01):1.184094e-01,(((((((86:4.013641e-01,(61:5.130590e-04,62:8.685424e-04):6.782173e-03):1.276028e-01,59:1.081389e-01):2.165412e-02,(26:1.777641e-02,(11:1.310897e-03,12:3.097942e-03):2.829223e-03):1.655782e-01):3.065060e-03,(((((15:2.027754e-03,(51:7.249959e-03,16:3.450804e-03):1.476554e-03):9.827943e-03,17:7.863351e-03):1.499284e-01,13:7.636033e-02):3.069267e-02,(60:1.161227e-02,28:6.519129e-02):2.046436e-01):3.235442e-02,14:1.746974e-01):4.534191e-02):1.597284e-02,58:2.936578e-02):5.230515e-02,(((32:3.566666e-04,((35:3.995659e-03,34:8.927098e-04):3.138483e-03,33:1.461535e-03):2.200265e-03):2.850191e-01,(27:1.453830e-01,(64:9.404890e-02,(63:7.705783e-02,10:1.003195e-02):4.566821e-02):8.329005e-02):1.072778e-01):3.257627e-02,((((18:2.783448e-01,(((25:4.002500e-03,24:1.680418e-03):4.435963e-04,23:8.011186e-04):1.047440e-03,5:2.997484e-03):7.501643e-02):8.075115e-02,((((54:4.237287e-02,(65:2.329472e-03,(22:2.935699e-02,21:1.253286e-02):4.577512e-03):4.940899e-03):1.002994e-02,19:3.776358e-04):4.409369e-03,20:3.822970e-03):6.425320e-03,(4:3.937517e-02,36:9.925325e-03):9.712923e-03):1.973420e-01):9.313286e-02,((56:1.402299e-02,55:3.369781e-03):1.057215e-01,29:1.496491e-01):2.059173e-02):5.885445e-02,((9:5.617698e-03,57:1.991309e-03):1.595931e-01,(66:4.899960e-02,(7:1.373393e-01,(8:2.127904e-03,6:3.492969e-04):2.632912e-02):3.709382e-02):5.886333e-02):1.323258e-01):6.476876e-02):2.987282e-02):6.437111e-02,(68:4.009865e-01,(((((101:2.595369e-02,98:1.764148e-03):1.695552e-02,(99:1.047020e-02,100:2.231559e-02):4.895485e-02):1.025782e-01,(97:1.901852e-02,96:2.332783e-03):1.409330e-01):1.053924e-01,(((94:1.244705e-01,((93:4.615202e-03,92:1.332571e-03):2.003928e-03,91:6.166514e-03):1.010467e-01):5.861357e-02,95:8.028754e-02):5.720224e-02,((87:1.112834e-01,89:2.833995e-02):2.119831e-02,88:1.243048e-02):2.518754e-01):6.586259e-02):6.276109e-02,90:2.034098e-01):6.320626e-02):7.108511e-02):5.466315e-02):3.924672e-02,((70:6.440140e-02,69:5.383277e-02):1.242501e-01,37:1.556230e-02):5.304440e-01):2.473174e-01):2.111813e-01,((49:4.017897e-01,50:1.962402e-01):4.491901e-01,(48:1.134999e-02,47:6.034770e-03):1.663764e+00):2.160553e-01):2.781850e-01,(3:5.230095e-01,2:3.989334e-01):2.155232e-01,1:2.717391e-01);
   tree gen.39000 = [&U] (((((53:8.007037e-02,52:7.220949e-02):5.018431e-01,(((((76:3.262523e-02,75:1.308722e-01):1.190506e-01,(74:1.077787e-02,45:2.538422e-02):1.628720e-01):1.104161e-02,(42:9.870495e-02,(78:4.626420e-02,(43:2.253968e-03,44:1.194552e-03):5.019619e-02):1.220069e-01):6.848318e-02):1.120216e-01,(77:1.579059e-02,46:1.398331e-01):3.797814e-02):1.089494e-01,((((81:4.589806e-03,80:3.607739e-02):3.870843e-02,85:1.817872e-01):2.871303e-02,((84:1.289601e-02,83:3.367964e-02):1.318667e-01,82:7.667585e-03):1.240124e-01):1.805124e-01,79:3.411569e-01):8.888134e-02):5.163431e-02):1.520769e-01,(((((41:1.289437e-01,(71:8.006692e-02,(73:1.000152e+00,72:7.569863e-02):6.519361e-02):2.009059e-01):1.092813e-01,(40:2.086156e-01,(39:1.497342e-03,38:4.193952e-03):4.945181e-01):2.586545e-01):4.572867e-01,(31:2.326059e-01,(30:1.379510e-03,67:1.844275e-02):1.330531e-01):1.681713e-01):3.325491e-02,((70:6.326950e-02,69:5.288662e-02):2.595744e-02,37:3.285958e-02):5.850187e-01):3.911017e-02,(((((((86:3.943098e-01,(61:1.274242e-03,62:8.807604e-03):1.091085e-02):1.253601e-01,59:1.062383e-01):6.193243e-03,(11:1.287857e-03,(12:3.043493e-03,26:1.057297e-02):7.209251e-04):1.685015e-01):5.907695e-03,(((((51:7.125366e-03,(16:8.182857e-04,15:1.992114e-03):5.684360e-03):4.583848e-03,17:7.725147e-03):1.237592e-01,13:1.008879e-01):4.659645e-02,(60:1.397525e-02,28:4.985910e-02):2.010468e-01):2.469077e-02,14:1.716270e-01):4.675155e-02):1.569210e-02,58:2.884965e-02):4.933910e-02,(((((35:6.671215e-03,34:8.770198e-04):4.872585e-03,32:4.614320e-04):2.127728e-03,33:2.076431e-03):2.800096e-01,(27:1.428278e-01,(64:9.239592e-02,(63:7.570348e-02,10:6.350055e-02):4.486556e-02):6.442531e-02):1.138127e-01):3.998602e-02,((((18:3.158150e-01,((23:8.181806e-04,24:2.992218e-03):7.525256e-04,(25:1.597922e-03,5:3.987942e-04):3.982701e-04):7.369796e-02):7.933189e-02,(((((22:7.188494e-02,(21:6.613978e-03,65:4.133879e-03):9.660167e-03):9.174051e-03,54:4.168551e-02):6.757891e-03,19:1.428069e-03):3.896875e-03,20:1.796851e-03):6.312390e-03,(4:4.840356e-02,36:1.043889e-02):2.055843e-03):1.938736e-01):3.277276e-02,((56:1.377652e-02,55:3.310554e-03):1.038633e-01,29:1.470189e-01):1.837066e-02):4.415053e-02,((9:5.261887e-04,57:4.945975e-03):1.616300e-01,(66:7.798375e-02,(7:1.217043e-01,(8:6.079671e-04,6:3.431577e-04):2.586636e-02):2.812955e-02):6.011213e-02):1.331489e-01):5.777658e-02):3.000514e-02):5.875039e-02,(68:3.939389e-01,(((((101:2.549753e-02,98:2.853143e-03):1.384406e-02,(99:2.185162e-02,100:9.565608e-03):4.916633e-02):1.007753e-01,(97:4.800942e-02,96:2.291782e-03):1.384560e-01):1.035400e-01,(((94:1.222828e-01,95:7.887643e-02):3.793649e-02,(91:8.706092e-03,(93:2.299595e-03,92:1.470262e-03):5.693975e-04):1.319263e-01):5.619687e-02,((87:1.060655e-01,89:1.214126e-02):2.082574e-02,88:1.221200e-02):2.571619e-01):4.520631e-02):6.165802e-02,90:1.998347e-01):9.436409e-02):3.890428e-02):6.434536e-02):2.429706e-01):2.074697e-01,((49:3.947280e-01,50:1.439624e-01):3.845148e-01,(48:1.115051e-02,47:5.659385e-03):1.634522e+00):2.544967e-01):2.732957e-01,(3:5.138172e-01,2:4.583575e-01):1.018534e-01,1:2.669631e-01);
   tree gen.40000 = [&U] (((((53:8.575543e-02,52:7.316171e-02):5.084609e-01,(((((76:3.305546e-02,75:1.263326e-01):1.206206e-01,(74:7.801341e-03,45:3.456424e-02):1.456092e-01):1.118722e-02,(42:1.000066e-01,(78:4.687429e-02,(43:2.283691e-03,44:5.054032e-03):3.940765e-02):1.280509e-01):4.686419e-02):8.040526e-02,(77:1.599882e-02,46:1.416771e-01):3.074453e-02):1.103861e-01,((85:1.759489e-01,((81:1.277642e-02,80:6.145599e-02):6.818546e-02,((84:3.269777e-02,83:3.412377e-02):1.336056e-01,82:7.768698e-03):1.236371e-01):2.961711e-02):1.828928e-01,79:3.456557e-01):9.005342e-02):5.231522e-02):1.540823e-01,(((((41:1.306441e-01,(71:8.112276e-02,(73:1.013341e+00,72:7.669687e-02):6.655215e-02):2.035552e-01):1.107224e-01,(40:2.113666e-01,(39:5.141874e-03,38:4.681083e-03):5.010393e-01):2.672747e-01):4.633170e-01,(31:2.356733e-01,(30:9.502144e-04,67:1.868595e-02):1.348076e-01):1.703890e-01):7.018401e-02,((70:6.410383e-02,69:5.358403e-02):1.464283e-02,37:3.329290e-02):5.927333e-01):1.452736e-02,(((((12:3.391346e-03,(26:1.165699e-02,11:3.698306e-03):5.311693e-04):1.707235e-01,((((((16:8.290360e-04,(51:7.485725e-03,17:7.827018e-03):4.732639e-03):6.149041e-03,15:8.565338e-04):1.204640e-01,13:1.045851e-01):4.951559e-02,(60:1.409059e-02,28:2.834556e-02):1.855471e-01):3.453929e-02,14:1.738902e-01):6.623256e-03,((86:3.995096e-01,(61:4.329442e-03,62:6.988179e-03):3.502327e-02):1.270132e-01,59:6.584102e-02):1.207206e-02):3.097987e-02):1.214008e-02,58:2.923009e-02):4.998973e-02,((((32:1.707194e-03,(35:2.317162e-03,34:8.885850e-04):4.951846e-03):3.889415e-03,33:1.934317e-03):2.368345e-01,(27:1.447113e-01,(64:9.361434e-02,(63:5.539606e-02,10:2.381928e-02):3.283483e-02):6.527489e-02):1.116745e-01):4.694174e-02,((((18:3.199796e-01,(25:2.125529e-03,((5:4.088145e-04,24:3.111480e-03):6.293934e-04,23:2.780264e-04):1.442143e-04):7.851033e-02):8.299396e-02,(36:1.057655e-02,(4:4.904186e-02,(((65:3.262393e-03,((21:6.814053e-03,22:7.578017e-02):1.002409e-02,54:5.607059e-03):1.009193e-02):3.457453e-03,19:3.230295e-03):3.737533e-03,20:2.045049e-03):6.388289e-03):1.065853e-03):1.753920e-01):3.320494e-02,((56:5.445311e-03,55:1.310976e-02):1.052330e-01,29:1.580428e-01):1.861292e-02):4.473274e-02,((9:5.331275e-04,57:6.188272e-03):1.637614e-01,(66:7.901212e-02,(7:1.233092e-01,(8:6.159844e-04,6:1.315726e-03):2.597300e-02):2.850049e-02):6.090483e-02):1.349047e-01):5.853848e-02):5.771277e-02):3.486484e-02,(68:3.696323e-01,(((((101:7.990096e-03,98:2.890768e-03):1.402663e-02,(99:1.480714e-02,100:6.207130e-03):5.161187e-02):7.074840e-02,(97:4.864253e-02,96:2.322004e-03):1.402818e-01):1.325142e-01,((94:1.238954e-01,95:7.991657e-02):5.693794e-02,(((87:1.074642e-01,89:1.230137e-02):1.818239e-02,88:1.237304e-02):2.605531e-01,(91:8.820899e-03,(92:1.489651e-03,93:2.334006e-03):6.055935e-04):1.269660e-01):2.681529e-02):4.580244e-02):3.188773e-02,90:2.024700e-01):1.362481e-01):1.734910e-02):1.737166e-02):2.461746e-01):2.102056e-01,((49:3.999333e-01,50:1.458608e-01):3.895854e-01,(48:1.129755e-02,47:5.734015e-03):1.656077e+00):2.578527e-01):2.768996e-01,(3:5.185786e-01,2:4.644018e-01):1.031965e-01,1:2.704835e-01);
   tree gen.41000 = [&U] (((((53:8.797838e-02,52:7.505821e-02):3.641234e-01,(((((76:3.391232e-02,75:1.296074e-01):1.074415e-01,(74:4.856635e-03,45:5.303644e-02):1.606619e-01):3.821980e-02,(42:1.025989e-01,(78:4.808936e-02,(43:1.640120e-03,44:6.191198e-04):4.042917e-02):1.313702e-01):4.807900e-02):9.304501e-02,(77:1.641354e-02,46:1.453496e-01):3.154148e-02):1.109317e-01,((85:1.805099e-01,((81:6.895518e-03,80:6.304905e-02):7.814717e-02,((84:3.354536e-02,83:3.500832e-02):1.370689e-01,82:7.970077e-03):1.174321e-01):8.258122e-02):1.876337e-01,79:3.546158e-01):9.238778e-02):4.486586e-02):1.531489e-01,((68:3.792139e-01,(((((101:8.197215e-03,(99:1.677847e-03,100:2.658414e-02):3.607624e-02):7.296755e-03,98:1.534788e-02):6.559501e-02,(97:1.288039e-01,96:3.512251e-02):8.452579e-02):1.271592e-01,(((87:1.102498e-01,89:1.262024e-02):4.050297e-02,88:1.269377e-02):2.673071e-01,(((91:9.856396e-03,92:6.743635e-04):3.897054e-03,93:1.743074e-03):1.321492e-01,(94:1.370120e-01,95:7.433294e-02):4.534269e-02):2.751040e-02):4.698973e-02):1.249063e-01,90:2.264829e-01):5.842533e-02):5.583896e-02,((((((11:3.794173e-03,26:1.195916e-02):4.460154e-03,12:3.429278e-03):1.751490e-01,((14:1.783978e-01,((86:4.098656e-01,(61:2.503990e-03,62:1.383890e-02):3.593114e-02):1.303057e-01,59:6.752534e-02):1.238499e-02):3.074232e-02,((((51:8.066982e-03,(15:1.348369e-03,16:1.340859e-03):2.618982e-03):2.738454e-03,17:8.029910e-03):1.243487e-01,13:1.072961e-01):7.319889e-02,(60:1.445585e-02,28:3.081000e-02):1.867548e-01):2.362508e-02):3.178293e-02):2.327085e-02,58:3.112295e-02):5.128557e-02,(((((35:4.622281e-03,34:9.116189e-04):4.986971e-03,32:5.453698e-04):2.415869e-03,33:1.079931e-03):2.525853e-01,(27:1.484625e-01,(64:9.604101e-02,(63:5.683203e-02,10:2.418120e-02):4.124035e-02):7.639282e-02):1.225633e-01):4.980367e-02,((((18:3.282741e-01,((5:3.142473e-03,(25:5.313959e-03,23:1.274799e-04):3.307747e-05):7.041142e-04,24:5.587590e-04):7.999871e-02):8.514532e-02,(36:1.085072e-02,(4:4.858974e-02,(20:2.098061e-03,((22:3.860294e-02,(21:6.690822e-03,54:9.504862e-03):1.418541e-02):3.957230e-04,(65:1.056543e-02,19:1.112327e-03):3.943960e-03):1.149716e-02):3.977398e-03):1.093482e-03):1.799385e-01):6.359594e-02,((56:5.586464e-03,55:1.344959e-02):1.079608e-01,29:1.621396e-01):1.909540e-02):4.134149e-02,((9:4.078408e-03,57:1.161217e-02):1.691569e-01,(66:8.106027e-02,(7:1.265056e-01,(8:2.931396e-03,6:1.065658e-03):1.508670e-02):1.927050e-02):7.187057e-02):1.537411e-01):2.401785e-02):5.920879e-02):2.623762e-02,((((41:1.424700e-01,(71:1.110847e-01,(73:6.950651e-01,72:7.868500e-02):1.223509e-01):1.894745e-01):1.191777e-01,(40:2.168456e-01,(39:1.425918e-03,38:5.706340e-04):4.991496e-01):2.742030e-01):5.104751e-01,(31:2.417824e-01,(30:1.581141e-04,67:1.917033e-02):1.383021e-01):1.748058e-01):7.200332e-02,((70:1.396951e-02,69:8.064578e-02):3.480721e-02,37:3.415591e-02):6.080981e-01):7.525957e-02):2.312714e-02):2.525560e-01):2.156545e-01,((49:4.103003e-01,50:1.496418e-01):3.996843e-01,(48:5.156004e-03,47:6.631086e-03):1.606037e+00):3.390615e-01):2.106343e-01,(3:5.320212e-01,2:4.764400e-01):1.058716e-01,1:2.774950e-01);
   tree gen.42000 = [&U] (((((53:8.985679e-02,52:7.666076e-02):3.718977e-01,((((((76:1.576260e-02,75:1.180119e-01):1.097354e-01,(74:4.960328e-03,45:5.416881e-02):1.640921e-01):1.552540e-02,(42:1.047895e-01,(78:4.911611e-02,(43:1.675138e-03,44:1.111447e-03):4.788376e-02):1.148262e-01):3.336809e-02):1.242089e-01,77:8.609785e-03):2.007716e-02,46:1.484530e-01):1.133002e-01,((85:2.646199e-01,((81:7.042742e-03,80:2.995606e-02):4.665741e-02,((84:3.426158e-02,83:1.418226e-02):7.883655e-02,82:8.140245e-03):1.199394e-01):3.292489e-02):2.404838e-01,79:3.621871e-01):6.001800e-02):8.254993e-02):1.555492e-01,(((68:3.873104e-01,(((((98:1.597046e-02,(99:1.713670e-03,100:1.314173e-02):3.684650e-02):7.174751e-03,101:8.383646e-03):1.720993e-01,(97:1.315539e-01,96:3.840144e-03):3.821170e-02):1.087357e-01,((((87:1.126038e-01,89:3.309548e-02):2.831928e-02,88:1.296480e-02):2.691103e-01,((91:1.006684e-02,92:6.887617e-04):5.572861e-04,93:1.780290e-03):1.096132e-01):3.275753e-02,(95:7.592000e-02,94:1.399373e-01):2.179221e-02):5.075845e-02):1.350688e-01,90:2.313185e-01):3.218623e-02):3.326254e-02,((((41:1.455118e-01,(71:1.134564e-01,(73:7.099053e-01,72:8.036499e-02):7.674704e-02):2.722884e-01):1.217222e-01,(40:2.214754e-01,(39:1.456362e-03,38:1.830453e-03):5.098069e-01):2.183249e-01):5.213741e-01,(31:2.469447e-01,(30:1.614900e-04,67:1.091004e-02):1.412550e-01):1.785381e-01):7.354065e-02,((70:1.153106e-01,69:5.148403e-02):3.596212e-02,37:2.447306e-02):6.750195e-01):7.686642e-02):2.365148e-02,(((((26:8.229902e-03,12:1.077809e-04):2.646606e-03,11:3.875181e-03):1.788886e-01,((14:1.822067e-01,((86:4.186166e-01,(61:2.517574e-03,62:1.342917e-03):1.499113e-02):1.632204e-01,59:8.452193e-02):1.785309e-02):2.855082e-02,((((15:1.010393e-03,17:8.201354e-03):3.185263e-03,(16:1.652478e-03,51:6.123044e-03):5.949537e-03):1.613293e-01,13:1.095870e-01):4.426215e-02,(60:1.476449e-02,28:3.146782e-02):1.907422e-01):2.412950e-02):3.246152e-02):2.376770e-02,58:3.408882e-02):5.238055e-02,(((35:4.720970e-03,(34:1.700375e-03,(33:1.268688e-03,32:2.483296e-03):9.666336e-04):2.543636e-05):2.481661e-01,(27:1.710131e-01,(64:9.809156e-02,(63:2.248383e-02,10:6.148733e-02):7.761403e-02):7.802387e-02):1.170814e-01):3.324401e-02,(((56:6.461992e-03,55:7.288430e-03):9.982645e-02,(((18:3.352830e-01,((25:5.916838e-03,5:3.199735e-03):3.652176e-04,(23:2.925802e-04,24:1.591408e-03):1.865812e-04):8.199286e-02):7.929957e-02,(36:1.108239e-02,(4:4.962716e-02,(20:3.389576e-03,(19:8.410628e-03,(21:2.266934e-02,(65:1.079101e-02,(54:1.102610e-02,22:3.942714e-02):5.834333e-03):5.442606e-03):1.209475e-02):5.077446e-03):1.160236e-02):4.288129e-03):1.837803e-01):6.359679e-02,29:1.656014e-01):1.971675e-02):4.222417e-02,((9:4.165486e-03,57:1.338256e-03):1.727686e-01,(66:8.279097e-02,(7:1.292066e-01,(8:2.993983e-03,6:1.088411e-03):1.540881e-02):1.968194e-02):4.696062e-02):1.570236e-01):3.398849e-02):3.099612e-02):2.679782e-02):2.501306e-01):1.977089e-01,((49:4.190605e-01,50:1.528368e-01):3.183352e-01,(48:4.866381e-03,47:1.171531e-02):1.640327e+00):3.463007e-01):2.219003e-01,(3:5.433803e-01,2:4.866124e-01):1.081320e-01,1:2.834197e-01);
   tree gen.43000 = [&U] (((((53:8.569673e-02,52:7.311163e-02):4.928355e-01,(79:4.501297e-01,((85:1.098970e-01,((81:1.957169e-02,80:2.894742e-02):4.501014e-02,((84:2.978606e-02,83:1.352567e-02):7.518669e-02,82:7.763380e-03):1.136303e-01):5.124153e-02):2.121457e-01,((77:2.458619e-03,(((76:1.503285e-02,75:1.141330e-01):9.264742e-02,(74:5.696382e-03,45:3.676036e-02):1.564952e-01):1.480663e-02,(42:1.031533e-01,(78:4.684220e-02,(43:5.325099e-04,44:5.491348e-04):2.236299e-02):1.357824e-01):5.614959e-02):8.203089e-02):2.832323e-02,46:1.478708e-01):1.004356e-01):4.625576e-02):6.924847e-02):5.260640e-02,((((((98:1.453403e-02,(101:2.158458e-02,(99:2.473721e-03,100:7.510825e-03):2.544609e-02):8.107141e-03):1.649396e-01,(97:7.979485e-02,96:3.662359e-03):3.644263e-02):1.037016e-01,((94:1.334587e-01,(((87:1.073906e-01,89:4.231764e-02):2.700819e-02,88:1.236457e-02):1.533167e-01,(91:9.789049e-03,(92:1.848148e-03,93:7.787004e-03):2.076739e-03):9.911791e-02):4.915351e-02):5.333809e-03,95:7.240517e-02):4.043065e-02):1.330088e-01,90:2.206092e-01):9.744771e-02,((((14:1.737712e-01,((((17:8.204863e-03,(16:1.750337e-03,15:4.383272e-03):5.591697e-03):3.191890e-03,51:2.243276e-03):1.544495e-01,13:1.045135e-01):5.078848e-02,(60:1.408095e-02,28:8.074459e-02):1.819115e-01):1.973681e-02):2.722901e-02,(((86:3.125461e-01,(61:8.476027e-03,62:1.280745e-03):1.429710e-02):1.387985e-01,59:7.768433e-02):3.808497e-02,(26:7.695988e-03,(11:3.654155e-03,12:5.091292e-04):3.853486e-03):1.817313e-01):3.095866e-02):2.266734e-02,58:3.013332e-02):3.298414e-02,(((35:4.502405e-03,(34:1.621653e-03,(33:1.209952e-03,32:5.797817e-04):9.218818e-04):7.144627e-05):2.366769e-01,(27:1.630958e-01,(64:9.355026e-02,(63:1.978597e-02,10:3.183024e-02):9.959829e-02):9.308575e-02):1.035078e-01):3.715420e-02,(((56:7.098945e-03,55:6.951001e-03):8.669324e-02,(((18:3.197606e-01,(((24:3.975852e-03,23:3.366389e-04):9.208205e-04,5:2.895896e-04):3.158870e-04,25:5.642908e-03):1.048938e-01):7.253945e-02,((36:2.433058e-02,(20:3.232650e-03,(19:8.021245e-03,((21:2.124105e-02,54:2.694126e-02):5.539910e-03,(65:5.164688e-03,22:3.339037e-02):7.844600e-04):1.153481e-02):4.842378e-03):1.092952e-02):4.130075e-03,4:4.732960e-02):1.752719e-01):6.065248e-02,29:1.579347e-01):2.473708e-02):4.026933e-02,((9:1.098393e-02,57:8.993206e-04):1.647700e-01,(66:7.273310e-02,(7:1.232248e-01,(8:2.487548e-03,6:5.393169e-03):1.469543e-02):4.944852e-02):1.463493e-02):1.293482e-01):6.551010e-02):4.679701e-02):5.902283e-02):3.992043e-03,(((68:3.739287e-01,((41:1.387751e-01,(71:1.082038e-01,(73:8.180048e-01,72:7.664437e-02):5.217360e-02):1.322067e-01):2.245925e-01,(40:2.112219e-01,(39:5.711560e-03,38:1.699227e-03):4.862046e-01):1.754711e-01):4.972363e-01):5.888421e-02,(31:2.355120e-01,(30:6.461346e-04,67:7.976340e-04):1.347154e-01):1.298066e-01):3.400808e-02,((70:1.099722e-01,69:4.910050e-02):3.429720e-02,37:2.334004e-02):6.437685e-01):3.250084e-02):2.385504e-01):1.885557e-01,((49:4.337238e-01,50:1.457610e-01):2.960959e-01,(48:4.641085e-03,47:1.364846e-02):1.564385e+00):3.302682e-01):2.116271e-01,(3:5.182237e-01,2:4.110132e-01):1.031259e-01,1:2.702984e-01);
   tree gen.44000 = [&U] (((((53:8.780999e-02,52:6.194921e-02):5.207743e-01,(79:4.612298e-01,((85:1.126071e-01,((81:2.150559e-02,80:2.372583e-02):3.671158e-02,((84:3.052058e-02,83:2.528265e-02):7.052008e-02,82:7.954823e-03):1.164323e-01):5.250513e-02):2.173772e-01,((77:2.631267e-03,(((76:1.540355e-02,75:9.914136e-02):5.634720e-02,(74:5.836853e-03,45:3.766686e-02):1.603544e-01):1.517176e-02,(42:1.056970e-01,(78:3.235087e-02,(43:5.456415e-04,44:5.626763e-04):2.771778e-02):1.391307e-01):5.753423e-02):8.405375e-02):3.382962e-02,46:1.515172e-01):1.061698e-01):4.739641e-02):7.095612e-02):1.741543e-01,((((((98:2.593430e-02,((99:1.175607e-03,100:7.696040e-03):5.537974e-03,101:2.211685e-02):8.380361e-03):1.741216e-01,(97:2.266350e-02,96:3.306693e-02):1.664219e-01):1.238941e-01,((94:1.367497e-01,(((87:1.100388e-01,89:7.654956e-03):2.087578e-02,88:1.266948e-02):1.728769e-01,(93:8.462296e-03,(91:1.038323e-02,92:3.069364e-03):2.301324e-03):1.051395e-01):5.036562e-02):5.465339e-03,95:7.419066e-02):1.081222e-01):1.146482e-01,90:2.260494e-01):1.159891e-01,((((14:1.780563e-01,(((17:9.026765e-03,((16:1.343161e-03,15:7.117285e-03):2.994177e-03,51:5.740297e-03):2.996358e-03):1.595054e-01,13:1.070908e-01):2.268723e-02,(60:1.509832e-02,28:8.273573e-02):1.863974e-01):2.022352e-02):3.038191e-02,((((61:7.584292e-03,62:3.827407e-04):8.394841e-03,86:3.202534e-01):1.408318e-01,59:7.960001e-02):2.845228e-02,(11:2.743319e-03,(26:7.645370e-03,12:1.416153e-03):4.904004e-04):1.703990e-01):4.735721e-03):6.658215e-03,58:5.061916e-02):5.495462e-02,(((((35:4.613433e-03,33:2.185771e-03):3.255137e-04,34:5.731130e-04):1.603093e-03,32:6.190735e-04):2.639207e-01,(27:1.671177e-01,(64:9.585718e-02,(63:8.394801e-03,10:4.079844e-02):1.081298e-01):6.036242e-02):1.054321e-01):5.254914e-02,((((18:3.276458e-01,(((25:5.587406e-03,23:3.449403e-04):4.154921e-04,5:4.528764e-04):1.018983e-03,24:5.770760e-04):9.852925e-02):7.432825e-02,((36:2.493057e-02,(20:3.312366e-03,(19:1.989583e-03,(((21:2.112213e-03,65:5.079949e-03):5.406599e-03,54:2.792746e-02):2.465097e-03,22:4.537161e-02):1.128337e-02):1.983007e-03):1.119904e-02):2.610913e-03,4:4.849673e-02):1.795941e-01):6.184784e-02,(29:1.618293e-01,(56:7.274004e-03,55:6.786117e-03):7.013800e-02):2.534709e-02):5.029950e-02,((9:1.834982e-03,57:1.122048e-03):1.688332e-01,(66:9.414801e-02,(7:1.262635e-01,(8:2.923047e-04,6:3.851129e-03):1.777994e-02):3.115655e-02):3.979590e-02):1.747325e-01):3.110369e-02):1.982572e-02):4.128176e-02):4.482394e-02,(((68:3.831497e-01,((70:1.673452e-02,69:3.125239e-03):1.909792e-01,37:2.468790e-02):6.596436e-01):1.505386e-02,((41:1.468597e-01,(71:1.108721e-01,(73:6.870759e-01,72:1.147009e-01):8.468014e-02):1.208960e-01):2.543663e-01,(40:2.164306e-01,(39:5.852406e-03,38:1.741129e-03):4.981942e-01):1.797982e-01):5.018621e-01):3.484671e-02,(31:2.413196e-01,(30:6.620682e-04,67:8.688851e-04):1.380374e-01):1.535077e-01):3.330230e-02):1.683966e-01):2.176175e-01,((49:4.444193e-01,50:1.493554e-01):3.033975e-01,(48:5.176561e-03,47:1.398503e-02):1.602963e+00):3.384125e-01):2.246114e-01,(3:5.310029e-01,2:4.211487e-01):2.235361e-01,1:2.979154e-01);
   tree gen.45000 = [&U] (((((53:7.342046e-02,52:5.833791e-02):4.841936e-01,(79:4.389754e-01,((85:1.060427e-01,((81:1.097803e-02,80:2.234275e-02):2.998676e-02,((84:2.874140e-02,83:2.380882e-02):6.640916e-02,82:6.163022e-03):1.096450e-01):4.944438e-02):2.047053e-01,((((76:1.450561e-02,75:9.336197e-02):8.185663e-02,(74:5.496597e-03,45:3.547109e-02):1.267074e-01):1.912172e-02,(42:9.953547e-02,(78:3.692395e-02,(43:4.383887e-03,44:1.649585e-03):3.687482e-02):1.310202e-01):5.343927e-02):6.951667e-02,(77:2.167356e-02,46:1.426846e-01):1.358221e-02):9.998073e-02):4.463347e-02):6.106500e-02):1.640021e-01,((((((98:3.280057e-02,(99:5.739334e-03,(100:7.247404e-03,101:1.387260e-02):5.319997e-03):1.994223e-02):1.501861e-01,(97:5.121827e-02,96:3.113932e-02):1.567204e-01):1.135498e-01,(94:1.290626e-01,(95:6.986576e-02,(((87:1.036242e-01,89:4.373104e-04):1.951844e-02,88:1.193092e-02):1.901829e-01,(93:1.111611e-02,(91:9.777949e-03,92:3.285087e-03):2.139023e-03):7.943387e-02):4.742959e-02):2.965778e-03):1.044926e-01):1.079648e-01,90:2.053625e-01):1.277798e-01,((((14:2.168058e-01,(((51:5.473711e-03,(17:8.187818e-03,(16:1.259475e-03,15:6.702387e-03):2.925012e-03):2.883698e-03):1.444786e-01,13:1.434951e-01):4.116542e-02,(60:1.324716e-02,28:8.359190e-02):1.629441e-01):2.922854e-02):3.475703e-02,((((61:2.263380e-03,62:8.475966e-05):7.905469e-03,86:4.319143e-01):1.326221e-01,59:7.495977e-02):2.679367e-02,(11:2.583399e-03,(26:6.047995e-03,12:7.056322e-04):2.444020e-04):1.547277e-01):2.875895e-02):4.814577e-03,58:4.766835e-02):5.175108e-02,(((32:5.035674e-04,(33:2.256343e-03,(35:4.243966e-03,34:6.763422e-04):1.252753e-03):5.146422e-04):2.485356e-01,(27:1.573757e-01,(64:6.027768e-02,(63:7.905431e-03,10:3.842012e-02):1.018264e-01):3.665674e-02):9.928596e-02):4.531156e-02,((((18:3.085459e-01,(((5:5.730026e-04,25:4.720750e-03):8.442284e-04,23:1.705725e-03):3.514411e-04,24:5.509166e-04):1.539284e-01):7.226732e-02,((36:2.347726e-02,(20:6.941283e-03,((19:7.790106e-03,65:4.420124e-03):2.295250e-03,(54:2.629945e-02,(21:6.171867e-03,22:4.391066e-02):1.313253e-02):8.599162e-03):2.295812e-03):6.951170e-03):5.699225e-03,4:4.566965e-02):1.691248e-01):6.470587e-02,(29:1.523955e-01,(56:3.421241e-03,55:6.390524e-03):6.604935e-02):4.283498e-02):4.736732e-02,((9:2.304437e-03,57:1.514636e-04):1.589911e-01,(66:8.865970e-02,(7:1.189030e-01,(8:5.135858e-04,6:8.875832e-03):6.488648e-03):5.280823e-02):3.747602e-02):1.637954e-01):5.022867e-02):3.813946e-02):3.745758e-02):1.181418e-02,((68:3.608142e-01,((70:1.762855e-02,69:3.988804e-03):1.798462e-01,37:2.324873e-02):6.413003e-01):3.793445e-03,(((41:4.843023e-02,(71:1.044088e-01,(73:6.470232e-01,72:1.730008e-02):7.974376e-02):1.138484e-01):2.453678e-01,(40:2.038139e-01,(39:1.148542e-03,38:1.639631e-03):4.691523e-01):1.693170e-01):4.726064e-01,(31:2.272521e-01,(30:8.777782e-03,67:8.182339e-04):1.299906e-01):1.445591e-01):3.200998e-02):5.644297e-02):1.574141e-01):2.331648e-01,((49:4.185121e-01,50:1.406488e-01):2.857111e-01,(48:4.874796e-03,47:8.918395e-03):1.509519e+00):3.186850e-01):2.115178e-01,(3:5.000484e-01,2:3.965981e-01):2.200586e-01,1:3.035038e-01);
   tree gen.46000 = [&U] (((((53:1.300284e-01,52:5.765440e-02):4.785206e-01,((79:3.857334e-01,(85:1.048003e-01,((81:1.084940e-02,80:1.080417e-02):3.011545e-02,((84:2.840465e-02,83:1.605446e-02):6.563108e-02,82:6.090814e-03):1.231646e-01):4.398397e-02):2.023069e-01):4.259443e-02,(((((76:4.245654e-02,75:9.226810e-02):8.089757e-02,(74:5.432197e-03,45:3.156448e-02):1.252229e-01):1.889768e-02,(42:9.836927e-02,(78:3.649133e-02,(43:2.255491e-03,44:2.369819e-03):4.632849e-02):1.294851e-01):5.281315e-02):6.870218e-02,77:6.837307e-03):4.233416e-02,46:1.410129e-01):9.003601e-02):1.118708e-01):1.787069e-01,(((((98:3.241626e-02,(101:5.185673e-02,(100:3.051583e-02,99:8.284572e-04):4.648836e-03):6.423919e-02):1.484265e-01,(97:5.061817e-02,96:1.292070e-02):1.548842e-01):1.262095e-01,(((((87:1.024101e-01,89:3.480534e-04):1.521609e-02,88:1.179113e-02):1.879546e-01,(93:1.098586e-02,(91:3.288699e-03,92:2.256695e-03):2.158981e-03):7.940711e-02):4.687388e-02,94:1.218263e-01):5.846877e-03,95:6.680630e-02):9.511685e-02):1.068873e-01,90:2.427826e-01):7.989307e-02,(((68:3.567118e-01,((70:1.858246e-02,69:3.942069e-03):1.777390e-01,37:2.297634e-02):6.337866e-01):2.389812e-02,(((41:4.786280e-02,(71:1.031855e-01,(73:6.394424e-01,72:5.791374e-02):7.880945e-02):1.125145e-01):2.424930e-01,(40:2.014259e-01,(39:3.990700e-03,38:3.539596e-03):4.636555e-01):1.673332e-01):4.670691e-01,(31:2.245895e-01,(30:2.065452e-02,67:5.925657e-05):1.284676e-01):1.428654e-01):3.163494e-02):6.265376e-02,(((((61:1.457336e-03,62:3.839237e-04):1.909319e-03,86:3.534085e-01):1.517627e-01,59:7.408151e-02):2.647975e-02,(58:4.710985e-02,((14:2.073810e-01,((((16:1.741755e-04,15:6.623859e-03):2.814489e-03,(17:8.091887e-03,51:5.727858e-03):1.593272e-03):1.427858e-01,13:1.171596e-01):5.505181e-02,(60:2.889382e-03,28:1.084191e-01):1.610349e-01):3.082815e-02):3.338819e-02,(11:6.519828e-03,(26:5.715104e-03,12:5.106161e-03):9.106764e-04):2.005434e-01):1.336937e-02):7.759881e-03):4.712336e-02,((((33:3.622284e-03,(35:6.893397e-03,34:4.580775e-04):3.638241e-03):2.706042e-04,32:5.168135e-04):2.456237e-01,(27:1.555318e-01,(64:1.465692e-01,(63:5.337568e-03,10:3.796997e-02):1.263055e-01):3.622726e-02):9.812269e-02):4.176617e-02,((((18:3.049308e-01,(23:1.357252e-03,((5:1.507364e-03,25:4.665440e-03):7.705853e-04,24:8.496069e-04):1.305807e-04):1.509182e-01):7.142061e-02,((36:2.320219e-02,(20:6.859956e-03,(19:7.698834e-03,(65:1.042990e-03,((22:4.857769e-02,54:2.502853e-02):9.081094e-03,21:1.891492e-02):5.537117e-03):2.256018e-03):9.422352e-03):5.950294e-03):5.595204e-03,4:4.513456e-02):2.073746e-01):7.313598e-02,(29:1.355075e-01,(56:1.365546e-02,55:4.951043e-03):7.145547e-02):4.233310e-02):4.681234e-02,((9:1.148641e-02,57:3.860615e-04):1.571283e-01,(66:8.762093e-02,(7:1.175099e-01,(8:5.700785e-04,6:2.633696e-03):1.150392e-02):3.789667e-02):5.889095e-02):1.618763e-01):5.871109e-02):3.499571e-02):3.671124e-02):2.492419e-02):1.773822e-01):2.304329e-01,((49:4.136087e-01,50:1.390009e-01):2.823636e-01,(48:4.817681e-03,47:8.813903e-03):1.491833e+00):3.149511e-01):2.090396e-01,(3:4.941896e-01,2:3.919514e-01):9.542714e-02,1:2.999478e-01);
   tree gen.47000 = [&U] (((((53:1.034709e-01,52:5.922638e-02):4.915677e-01,((79:3.962506e-01,(((81:1.114522e-02,80:1.109875e-02):3.030398e-02,85:1.115823e-01):5.011729e-02,((84:2.917912e-02,83:1.649219e-02):6.742055e-02,82:4.814891e-03):6.738803e-02):2.081812e-01):4.516645e-02,((77:2.986906e-02,46:1.448577e-01):2.441682e-02,(((76:4.361414e-02,75:9.478384e-02):8.310329e-02,(74:1.905088e-03,45:4.331980e-02):1.375829e-01):1.941294e-02,(42:1.010514e-01,(78:3.748629e-02,(43:1.844701e-03,44:2.434433e-03):4.759166e-02):1.330156e-01):5.425313e-02):7.057538e-02):8.287505e-02):1.149210e-01):1.835795e-01,((((((100:3.134786e-02,99:8.510455e-04):5.539411e-02,(101:6.479025e-02,98:3.330011e-02):1.517139e-02):1.524734e-01,(97:1.228867e-02,96:9.534497e-03):1.591072e-01):6.035639e-02,(((((87:1.052023e-01,89:1.653502e-02):1.688637e-02,88:1.211262e-02):1.930793e-01,((93:1.522817e-03,92:7.744691e-04):2.283622e-03,91:3.366368e-03):6.842616e-02):6.299174e-02,94:1.251480e-01):9.409781e-03,95:6.862781e-02):1.289029e-01):1.196792e-01,90:2.127274e-01):7.949481e-02,(((68:3.445674e-01,((70:3.612868e-02,69:1.449953e-02):1.825852e-01,37:2.040262e-02):6.510671e-01):3.084315e-02,(((41:5.453509e-02,(71:1.401359e-01,(73:7.112482e-01,72:6.093630e-02):2.649914e-02):8.635080e-02):3.526329e-01,(40:2.069179e-01,(39:4.099508e-03,38:3.251700e-03):4.762974e-01):1.718956e-01):4.940814e-01,(31:2.307130e-01,(30:2.964650e-02,67:4.076944e-03):1.638406e-01):1.467607e-01):4.792343e-02):6.436205e-02,((((14:2.130354e-01,(((51:6.081848e-03,(17:6.449133e-03,(16:4.382454e-04,15:4.261627e-03):5.727734e-03):1.614015e-03):1.466790e-01,13:1.220840e-01):5.110526e-02,(60:1.344746e-02,28:3.512344e-02):2.153737e-01):3.166870e-02):3.429853e-02,((11:1.085779e-02,(26:5.870929e-03,12:4.846331e-03):9.355065e-04):2.060113e-01,58:3.495242e-02):8.774289e-04):3.760356e-02,(((61:1.307467e-02,62:3.943916e-04):2.208348e-02,86:3.630444e-01):1.190089e-01,59:1.215789e-01):4.825117e-02):3.681432e-02,(((35:7.355441e-03,(33:6.755935e-04,(32:2.384112e-04,34:1.565740e-03):1.025958e-03):2.657204e-03):2.569889e-01,(27:1.468937e-01,(64:5.030288e-02,(63:5.035868e-04,10:3.934671e-02):1.297493e-01):3.721501e-02):1.029634e-01):4.957107e-02,((((18:3.132449e-01,((23:3.626016e-04,5:1.548463e-03):1.281925e-03,(25:3.528279e-03,24:2.060764e-03):1.950449e-03):1.533339e-01):6.710195e-02,(36:2.661284e-02,(4:4.659749e-02,(20:7.046996e-03,(((19:7.861069e-04,65:2.109873e-03):7.204227e-04,54:2.495827e-02):1.746323e-03,(21:2.203614e-02,22:4.168241e-02):1.677516e-02):5.261971e-03):4.283946e-03):7.225319e-04):2.130288e-01):3.671529e-02,(29:1.392022e-01,(56:1.402778e-02,55:1.857290e-02):7.340374e-02):3.979057e-02):8.617651e-03,((9:2.309442e-03,57:3.965877e-04):1.614125e-01,(66:5.924321e-02,(7:1.207139e-01,(8:2.179892e-03,6:1.852379e-03):1.181758e-02):3.892994e-02):6.049665e-02):1.662900e-01):7.495175e-02):3.718831e-02):3.786014e-02):2.560376e-02):2.466962e-01):2.367158e-01,((49:4.273936e-01,50:1.427908e-01):2.900624e-01,(48:4.949038e-03,47:9.054219e-03):1.532509e+00):3.235385e-01):2.147392e-01,(3:5.076640e-01,2:4.026381e-01):1.724927e-01,1:3.081260e-01);
   tree gen.48000 = [&U] (((((53:9.684345e-02,52:5.543283e-02):4.600820e-01,((79:3.708701e-01,(((81:9.293187e-03,80:1.038786e-02):2.836296e-02,85:1.044352e-01):2.200091e-02,((84:4.668596e-02,83:1.543584e-02):7.285457e-02,82:6.205480e-03):5.560597e-02):1.948469e-01):4.227346e-02,((77:1.607320e-02,46:1.505234e-01):2.305741e-02,(((76:4.082058e-02,75:8.871278e-02):7.386985e-02,(74:1.783064e-03,45:4.054510e-02):1.287705e-01):2.613120e-02,(42:9.457885e-02,(78:3.508523e-02,(43:4.052443e-04,44:1.926039e-04):5.879618e-02):1.244957e-01):5.077813e-02):6.605491e-02):8.119824e-02):4.888919e-02):2.104954e-01,((((((98:1.147218e-02,101:8.401512e-02):2.483021e-02,(100:3.092430e-02,99:7.965346e-04):4.647091e-02):1.427073e-01,(97:2.318020e-02,96:8.923797e-03):1.250764e-01):5.261455e-02,(((((87:9.846395e-02,89:1.547592e-02):1.580477e-02,88:2.513494e-02):1.807123e-01,(93:1.377440e-03,(92:2.629420e-03,91:1.161511e-03):4.000064e-03):6.237325e-02):6.561933e-02,94:1.171320e-01):8.807069e-03,95:6.423209e-02):1.206464e-01):1.032211e-01,90:1.991018e-01):7.440303e-02,(((68:3.224973e-01,((70:3.381458e-02,69:1.357081e-02):1.708903e-01,37:9.074888e-03):6.093652e-01):2.886760e-02,(((41:5.104203e-02,(71:7.853822e-02,(73:6.656916e-01,72:7.964136e-02):1.390325e-02):8.081989e-02):3.300462e-01,(40:1.936645e-01,(39:3.836928e-03,38:1.495715e-03):4.457897e-01):1.547039e-01):4.624347e-01,(31:2.159355e-01,(30:2.087914e-03,67:2.017561e-03):1.533464e-01):1.373604e-01):4.481032e-02):6.363094e-02,((((14:1.993901e-01,((((17:7.554879e-03,(16:4.129149e-04,15:3.988663e-03):1.537256e-03):8.331120e-04,51:2.135351e-03):1.372839e-01,13:1.142643e-01):4.783189e-02,(60:1.258613e-02,28:3.287372e-02):2.015786e-01):2.964027e-02):3.210166e-02,(((26:1.366626e-02,11:1.014902e-02):3.033420e-03,12:3.422874e-04):2.067011e-01,58:3.271366e-02):8.468927e-04):3.519499e-02,(((61:1.080037e-02,62:3.709236e-05):2.066899e-02,86:3.397908e-01):1.113862e-01,59:1.137916e-01):4.146261e-02):1.186180e-02,(((((33:6.668239e-03,35:4.454756e-03):6.207752e-04,32:3.269952e-03):2.471635e-03,34:1.415161e-03):2.429788e-01,(27:1.374849e-01,(64:4.708090e-02,(63:7.511604e-03,10:3.682648e-02):5.739116e-02):6.388153e-02):7.133542e-02):4.639596e-02,(((9:1.626072e-03,57:1.630301e-04):1.510738e-01,(66:8.018788e-02,(7:1.129820e-01,(8:2.040266e-03,6:1.733731e-03):1.128096e-02):3.698858e-02):4.051971e-02):1.329637e-01,((((18:2.931811e-01,((23:3.892768e-03,5:1.348711e-03):1.143112e-03,(25:3.540987e-03,24:1.334822e-03):9.466416e-04):1.156844e-01):6.280396e-02,((36:2.581211e-02,(20:2.518487e-03,(((22:3.901258e-02,21:1.673437e-02):1.693443e-02,54:2.337141e-02):3.948832e-03,(19:8.871310e-04,65:8.118434e-03):7.225620e-03):4.924933e-03):6.247893e-03):4.643651e-04,4:4.361285e-02):2.008064e-01):3.329758e-02,29:1.302860e-01):3.859059e-02,(56:3.628563e-03,55:1.738327e-02):6.671328e-02):8.033426e-03):6.836482e-02):2.739598e-02):6.958646e-02):4.855820e-02):1.943901e-01):2.215538e-01,((49:4.000184e-01,50:1.336449e-01):2.714834e-01,(48:4.632044e-03,47:8.474282e-03):1.612836e+00):2.817202e-01):2.317074e-01,(3:4.751473e-01,2:3.768485e-01):1.614443e-01,1:2.925445e-01);
   tree gen.49000 = [&U] (((((53:6.898425e-02,52:2.274764e-02):4.670305e-01,((79:4.096168e-01,(((81:1.875417e-03,80:1.009562e-02):2.756503e-02,85:2.149081e-01):2.138196e-02,((84:4.537255e-02,83:1.500159e-02):7.080496e-02,82:6.030901e-03):5.404161e-02):1.665408e-01):3.145109e-02,((77:1.562102e-02,46:1.093652e-01):4.495400e-02,(((76:1.063285e-02,75:8.621703e-02):9.876136e-02,(74:3.768315e-03,45:3.940444e-02):1.251478e-01):2.908322e-02,(42:7.540473e-02,(78:3.409818e-02,(43:3.938436e-04,44:1.871853e-04):5.714207e-02):1.125136e-01):7.135367e-02):5.124727e-02):1.021963e-01):6.592625e-02):2.045736e-01,((((((98:1.139696e-02,101:8.165153e-02):1.091092e-02,(100:1.354220e-02,99:2.290428e-03):6.057222e-02):1.488080e-01,(97:2.252808e-02,96:8.220922e-03):1.215576e-01):5.113435e-02,(((((87:1.380552e-01,89:2.491726e-02):2.055840e-02,88:2.442782e-02):1.756283e-01,(93:1.338689e-03,(92:1.451144e-03,91:2.373043e-04):2.339118e-03):6.061851e-02):6.377326e-02,94:1.482244e-01):8.559300e-03,95:7.846720e-02):1.172523e-01):1.003171e-01,90:2.072273e-01):6.295836e-02,(((((70:1.865779e-02,69:1.512734e-02):5.943251e-02,37:8.819585e-03):5.922219e-01,(((41:2.748260e-02,(71:1.087626e-01,(73:6.469637e-01,72:7.740082e-02):9.520869e-02):2.981228e-02):3.207610e-01,(40:1.925459e-01,(39:3.728984e-03,38:1.453636e-03):4.332483e-01):1.778901e-01):4.801347e-01,(31:2.098606e-01,(30:2.442639e-02,67:1.960801e-03):1.324191e-01):1.334961e-01):4.354968e-02):1.618528e-02,68:3.134245e-01):6.849015e-02,((((14:1.937807e-01,(((17:7.554646e-03,(51:2.075278e-03,(16:2.361938e-03,15:3.876450e-03):9.692719e-04):8.474017e-04):1.360802e-01,13:1.110497e-01):2.995512e-02,(60:1.223204e-02,28:4.093213e-02):1.959076e-01):3.926840e-02):4.043448e-02,(58:3.179333e-02,((26:1.328179e-02,12:1.254213e-03):5.209492e-04,11:4.197703e-03):2.008859e-01):3.728898e-03):2.853863e-02,(((61:1.049652e-02,62:8.825822e-04):1.032924e-02,86:3.076210e-01):9.606365e-02,59:1.105903e-01):4.029615e-02):4.624487e-02,((((34:1.070736e-03,(33:6.480642e-03,35:1.937187e-03):4.131307e-03):5.340768e-04,32:2.892887e-03):2.361431e-01,(27:1.336171e-01,(64:4.575638e-02,(63:1.444747e-02,10:1.433014e-02):1.002378e-01):4.105814e-02):8.392114e-02):2.952541e-02,(((9:2.774645e-03,57:1.106002e-03):1.468236e-01,(66:7.793196e-02,(7:1.098035e-01,(8:2.302339e-03,6:1.684956e-03):9.399054e-03):3.594798e-02):3.937977e-02):1.292230e-01,((29:1.266207e-01,(56:3.365010e-03,55:5.622572e-03):6.483643e-02):3.750492e-02,((18:2.849330e-01,(((23:7.988828e-04,25:3.287788e-03):6.882690e-05,24:1.344860e-03):1.109987e-03,5:9.479277e-04):1.120382e-01):6.038607e-02,((36:2.508594e-02,(((54:2.239352e-02,22:3.791504e-02):1.017313e-03,20:2.447635e-03):4.001136e-03,((21:6.344179e-03,65:6.935001e-03):2.136186e-02,19:3.616928e-03):4.795168e-03):5.573939e-03):2.515043e-04,4:4.238589e-02):1.951571e-01):3.236082e-02):3.367971e-02):6.644152e-02):2.662525e-02):2.166940e-02):1.493677e-02):1.817473e-01):2.153208e-01,((49:3.887647e-01,50:1.298850e-01):2.638458e-01,(48:4.501731e-03,47:8.235875e-03):1.567462e+00):2.737946e-01):2.251888e-01,(3:4.617800e-01,2:3.662466e-01):1.569024e-01,1:2.843143e-01);
   tree gen.50000 = [&U] (((((53:8.809432e-02,52:4.472227e-02):4.822371e-01,((79:2.801605e-01,(((81:5.500349e-03,80:1.042433e-02):2.846255e-02,85:2.219056e-01):2.207816e-02,((84:4.684989e-02,83:1.549004e-02):7.311039e-02,82:1.325160e-02):5.580122e-02):1.719635e-01):3.247514e-02,((77:7.292066e-03,46:1.129261e-01):4.641772e-02,(((76:1.039716e-02,75:8.902428e-02):1.019771e-01,(74:9.948247e-04,45:5.005411e-02):1.053009e-01):3.003018e-02,(42:7.785993e-02,(78:3.520842e-02,(43:1.149165e-04,44:6.393991e-05):5.900263e-02):1.161771e-01):7.367696e-02):5.121883e-02):1.154166e-01):5.950353e-02):1.475310e-01,(((((98:5.785470e-03,(101:7.521569e-02,(100:1.398313e-02,99:2.365005e-03):2.481190e-02):1.998515e-02):1.536533e-01,(97:1.697060e-02,96:8.488597e-03):1.158147e-01):5.279930e-02,(95:9.372763e-02,(94:1.530506e-01,(((87:1.425503e-01,89:2.572857e-02):1.587322e-02,88:2.522320e-02):1.825756e-01,(93:1.435586e-03,(91:6.545403e-04,92:1.476122e-03):6.997363e-03):6.525236e-02):6.584974e-02):3.131102e-02):8.952633e-02):7.465333e-02,90:2.139746e-01):1.000676e-01,((68:3.236296e-01,(((70:2.015806e-02,69:2.325796e-02):6.136765e-02,37:9.106752e-03):6.115048e-01,(((41:9.045385e-02,(71:1.123039e-01,(73:6.680290e-01,72:9.481675e-02):9.459371e-02):2.778467e-02):3.312050e-01,(40:1.988153e-01,(39:3.850400e-03,38:8.133769e-05):4.473550e-01):1.964394e-01):5.407964e-01,(31:2.166937e-01,(30:6.536879e-04,67:5.834417e-03):1.367307e-01):1.340037e-01):3.690093e-02):6.306182e-02):2.607587e-02,((((14:2.000902e-01,((((17:7.800627e-03,(16:2.438843e-03,15:7.015705e-03):9.959091e-04):8.628482e-04,51:2.142849e-03):1.405110e-01,13:1.146655e-01):3.093047e-02,(60:1.785590e-03,28:4.226489e-02):2.022864e-01):2.109226e-02):5.542003e-02,(((26:1.382437e-02,12:7.929351e-04):8.454663e-04,11:3.343067e-03):2.101328e-01,(((61:3.859487e-03,62:4.305766e-04):7.484578e-03,86:3.176372e-01):9.919150e-02,59:1.141911e-01):4.160820e-02):1.813322e-02):2.561514e-02,58:3.282853e-02):4.775061e-02,(((35:2.000262e-03,((33:6.382856e-04,32:2.936063e-03):4.383472e-03,34:1.105599e-03):5.396314e-04):2.438320e-01,(27:1.379677e-01,(64:3.329732e-02,(63:1.595873e-03,10:2.278932e-02):1.059767e-01):5.099453e-02):8.665364e-02):3.048676e-02,(((9:5.344867e-03,57:1.142014e-03):1.529311e-01,(66:8.046944e-02,(7:1.133787e-01,(8:2.377304e-03,6:5.204964e-03):9.705090e-03):4.446278e-02):2.677967e-02):1.723606e-01,((29:1.433846e-01,(56:3.474575e-03,55:5.805645e-03):7.350458e-02):2.537025e-02,((18:2.942105e-01,(((24:1.388649e-03,5:6.842553e-04):1.611758e-03,25:3.394840e-03):6.832312e-05,23:1.098316e-04):1.113661e-01):8.949868e-02,((36:2.717192e-02,4:4.250497e-02):2.515170e-04,(((54:2.377683e-02,22:5.868840e-02):1.486806e-04,20:2.643125e-03):5.449265e-03,((21:3.622878e-03,65:6.427681e-04):2.205741e-02,19:3.595027e-03):4.951299e-03):4.810036e-03):1.960691e-01):2.949318e-02):4.531401e-02):4.553010e-02):3.458646e-02):1.692703e-02):2.715154e-02):2.059904e-01):2.197410e-01,((49:4.014229e-01,50:1.341141e-01):2.724367e-01,(48:5.132550e-03,47:8.504037e-03):1.618499e+00):2.827094e-01):2.325210e-01,(3:4.768157e-01,2:4.576011e-01):6.615785e-02,1:3.905580e-01);
   tree gen.51000 = [&U] (((((53:1.179732e-01,52:4.579261e-02):4.237944e-01,((79:3.044596e-01,(((81:5.631990e-03,80:3.966085e-02):8.884368e-03,85:2.272165e-01):1.499122e-02,((84:4.797115e-02,83:1.374089e-02):7.486014e-02,82:1.356875e-02):5.713671e-02):1.760791e-01):6.508327e-02,((77:7.466587e-03,46:1.156288e-01):4.752863e-02,(((76:1.064599e-02,75:9.115490e-02):1.044177e-01,(74:2.942640e-03,45:5.125205e-02):1.078211e-01):7.524344e-02,(42:7.972336e-02,(78:3.605107e-02,(43:1.569906e-04,44:6.547019e-05):4.113247e-02):1.189575e-01):4.867409e-02):8.495789e-02):9.321122e-02):7.668983e-02):2.413030e-01,((((((101:7.650624e-02,98:5.740140e-03):4.916138e-02,(100:2.014877e-02,99:2.421607e-03):2.510362e-02):1.508599e-01,(97:1.737676e-02,96:2.021836e-02):1.185865e-01):5.406294e-02,(95:9.597081e-02,(94:1.567136e-01,(((87:1.459620e-01,89:7.639861e-03):1.308978e-02,88:8.177034e-03):1.961324e-01,((92:6.902897e-04,93:6.914635e-03):2.119538e-03,91:6.702055e-04):6.794063e-02):1.293739e-01):9.298855e-03):1.390582e-01):7.644001e-02,90:2.190957e-01):1.024625e-01,((68:3.313751e-01,(((70:3.132865e-03,69:2.381459e-02):1.376802e-01,37:1.979225e-02):6.261400e-01,(((41:9.261868e-02,(71:1.149917e-01,(73:6.840170e-01,72:9.708600e-02):9.685763e-02):2.892775e-01):7.072889e-02,(40:2.035735e-01,(39:3.942552e-03,38:3.441121e-04):4.580616e-01):2.011408e-01):5.191002e-01,(31:2.218798e-01,(30:6.693327e-04,67:5.974053e-03):1.400030e-01):1.372108e-01):7.366138e-02):3.396784e-03):8.242241e-02,((((((86:3.252392e-01,62:4.361884e-04):7.514850e-03,61:3.951857e-03):1.015655e-01,59:1.169241e-01):2.168581e-02,((26:1.379248e-02,(12:3.106681e-03,11:3.162816e-03):1.704161e-03):2.151619e-01,(14:2.048790e-01,((((16:3.025852e-04,15:5.103285e-03):4.280355e-03,(51:2.159009e-03,17:1.076858e-02):9.012751e-04):1.490985e-01,13:1.174098e-01):2.180796e-02,(60:1.296039e-03,28:3.511812e-02):2.071278e-01):3.655473e-02):5.674640e-02):1.062043e-02):1.325346e-02,58:4.755853e-02):2.251255e-02,((((32:3.006332e-03,(35:2.590551e-03,34:5.120934e-04):2.786057e-03):1.232294e-03,33:2.458706e-04):2.909591e-01,(27:1.412697e-01,(64:4.829234e-02,(63:1.136457e-02,10:6.202456e-03):9.755717e-02):4.288617e-02):8.256140e-02):3.457478e-02,(((9:5.472786e-03,57:9.349352e-03):1.565912e-01,(66:8.239532e-02,(7:1.363537e-01,(8:3.277337e-04,6:5.329535e-03):9.383707e-03):4.552691e-02):2.742059e-02):1.764857e-01,((29:1.411629e-01,(56:2.952171e-04,55:5.944591e-03):7.526377e-02):4.472740e-02,((18:3.012519e-01,(24:1.354707e-03,(25:2.351633e-03,(5:1.139865e-03,23:4.679799e-07):6.476148e-03):1.757236e-04):1.160313e-01):9.164066e-02,(36:2.662183e-02,(4:4.352225e-02,(20:2.013960e-03,(((65:2.234745e-03,22:5.863518e-02):2.100282e-03,(21:2.256911e-02,54:2.434588e-02):9.937175e-04):1.178060e-02,19:3.681067e-03):1.889671e-03):6.084201e-03):2.544435e-04):2.007617e-01):2.979616e-02):5.937076e-02):5.029495e-02):3.716106e-02):6.084933e-02):3.158619e-02):2.109204e-01):2.250000e-01,((49:4.110302e-01,50:1.522401e-01):2.789569e-01,(48:3.402782e-03,47:8.707565e-03):1.657235e+00):3.802885e-01):2.380860e-01,(3:5.087266e-01,2:4.163712e-01):9.847891e-02,1:4.042648e-01);
   tree gen.52000 = [&U] (((((53:1.492009e-01,52:4.494803e-02):3.596508e-01,((79:2.988442e-01,(((81:7.949093e-03,80:3.892936e-02):9.115275e-02,85:2.230257e-01):1.471472e-02,((84:4.708638e-02,83:4.969687e-02):7.415172e-02,82:1.331849e-02):5.048503e-02):1.522172e-01):1.424195e-01,((77:3.459777e-02,46:1.134962e-01):4.665203e-02,(((76:3.103031e-02,75:8.947366e-02):9.325256e-02,(74:8.073324e-03,45:5.030677e-02):1.058325e-01):4.978125e-02,(42:7.825296e-02,(78:3.538615e-02,(43:9.248671e-04,44:2.274787e-04):4.037383e-02):1.612884e-01):4.777636e-02):8.339095e-02):9.149205e-02):5.132706e-02):1.647650e-01,(((((101:2.749905e-02,((100:4.883256e-03,99:8.496441e-03):4.145188e-02,98:1.647353e-02):6.897392e-02):1.137353e-01,(97:2.500879e-02,96:1.711425e-02):1.163993e-01):5.306582e-02,(95:8.556949e-02,(94:1.174759e-01,(((87:1.432699e-01,89:8.768904e-03):1.304831e-02,88:8.026218e-03):1.925150e-01,(93:1.439733e-03,(91:8.770251e-04,92:2.024968e-04):1.081394e-03):5.934769e-02):1.204446e-01):2.858727e-02):9.586744e-02):1.940754e-01,90:1.618998e-01):6.359304e-02,(((((41:6.836830e-02,(71:1.128708e-01,(73:6.714012e-01,72:9.529538e-02):9.507121e-02):1.502694e-01):1.738641e-01,(40:1.822662e-01,(39:8.396822e-04,38:1.801013e-03):4.835231e-01):2.526152e-01):5.095261e-01,(31:1.989742e-01,(30:6.569877e-04,67:5.574524e-03):1.374209e-01):1.814253e-01):6.909118e-02,(((70:2.039434e-03,69:8.642296e-02):4.258583e-02,37:1.795691e-02):6.145916e-01,68:3.252633e-01):2.333586e-02):6.976875e-02,((((((62:4.281434e-04,61:2.833689e-04):7.376248e-03,86:3.192406e-01):9.969221e-02,59:1.147675e-01):2.128584e-02,((14:2.011003e-01,((((51:2.170908e-03,17:7.537997e-03):8.773829e-04,(16:2.970044e-04,15:5.009161e-03):4.328936e-03):1.463485e-01,13:1.152443e-01):2.598700e-02,(60:1.272135e-03,28:5.041228e-02):2.031216e-01):2.617017e-02):3.798790e-02,((12:4.094890e-03,26:7.968632e-03):4.832961e-03,11:4.339221e-03):2.111935e-01):7.559219e-03):1.343752e-02,58:3.789838e-02):1.889519e-02,(((32:3.412522e-03,(33:4.407235e-03,(35:1.801254e-03,34:9.541332e-04):2.142280e-03):3.146353e-03):2.758781e-01,(27:1.386641e-01,(64:4.740165e-02,(63:1.079650e-02,10:5.185836e-02):5.678439e-02):4.209519e-02):5.677131e-02):3.393709e-02,(((9:5.371847e-03,57:9.176915e-03):1.426860e-01,(66:8.087564e-02,(7:1.338389e-01,(8:7.114836e-04,6:5.231238e-03):9.210636e-03):4.468722e-02):2.691485e-02):1.238710e-01,((29:1.391911e-01,(56:3.607444e-04,55:5.834951e-03):7.387562e-02):1.505748e-02,((18:2.956957e-01,(25:1.431116e-03,(5:1.117551e-03,(24:3.325310e-04,23:6.601161e-05):8.149244e-04):7.311017e-04):1.189866e-01):8.995046e-02,((36:2.735714e-02,(20:1.976815e-03,(65:3.930710e-03,(22:3.908661e-02,((21:4.844732e-03,54:2.462680e-02):2.689268e-02,19:3.613174e-03):4.077456e-04):2.000163e-03):2.348833e-03):1.506709e-03):6.793233e-04,4:4.333729e-02):1.970589e-01):2.924661e-02):5.827574e-02):4.936732e-02):4.127909e-02):4.879168e-02):3.100363e-02):2.070302e-01):2.208502e-01,((49:4.034493e-01,50:1.494322e-01):2.738119e-01,(48:9.970284e-04,47:8.546965e-03):1.626669e+00):2.569007e-01):2.336948e-01,(3:4.993438e-01,2:4.086917e-01):9.666259e-02,1:3.968086e-01);
   tree gen.53000 = [&U] (((((53:1.268445e-01,52:4.439280e-02):4.526740e-01,((79:2.951527e-01,(((81:3.933954e-03,80:3.844848e-02):1.253647e-02,85:1.985389e-01):4.353703e-02,((84:2.932574e-02,83:4.908299e-02):7.323575e-02,82:1.148856e-03):1.163289e-01):1.918002e-01):2.633377e-02,((77:3.417040e-02,(((76:1.709937e-02,75:8.836843e-02):9.859819e-02,(74:7.973598e-03,45:4.968535e-02):1.045252e-01):3.222213e-02,(42:5.331372e-02,(78:2.582425e-02,(43:9.134426e-04,44:1.448178e-03):3.987511e-02):1.406040e-01):4.718620e-02):6.942220e-02):1.291765e-02,46:1.133468e-01):9.036189e-02):7.190537e-02):1.615630e-01,((((((100:1.089771e-02,99:8.391488e-03):4.093984e-02,(98:1.627003e-02,101:2.715936e-02):5.659526e-03):1.123304e-01,(97:6.195254e-02,96:1.690284e-02):7.593802e-02):5.241032e-02,(95:8.451248e-02,(94:2.089770e-01,(((87:1.409419e-01,89:8.660585e-03):3.424393e-02,88:7.927074e-03):2.096181e-01,((93:1.421949e-03,91:2.767146e-04):6.347729e-03,92:2.126407e-04):5.729497e-02):1.218270e-01):2.823415e-02):5.444513e-02):7.634720e-02,90:1.574289e-01):1.674978e-01,(((((41:9.724944e-02,(71:1.223250e-01,(73:6.631076e-01,72:7.107699e-02):2.264645e-02):1.824036e-01):1.856482e-01,(40:1.800147e-01,(39:7.885111e-04,38:6.736593e-04):4.775503e-01):2.494947e-01):5.038394e-01,(31:1.957966e-01,(30:1.106132e-02,67:5.505664e-03):1.357234e-01):1.931947e-01):5.842190e-02,(((70:2.014242e-03,69:8.535541e-02):4.205978e-02,37:3.476451e-02):6.069998e-01,68:3.212454e-01):2.304760e-02):3.981093e-02,((((11:6.450496e-03,(26:7.870199e-03,12:1.709982e-03):9.073562e-03):1.559749e-01,((14:1.986161e-01,((((51:2.144091e-03,(16:5.556945e-04,15:4.947285e-03):4.827835e-03):8.665449e-04,17:7.444883e-03):1.445407e-01,13:1.138208e-01):2.566599e-02,(60:5.433530e-03,28:5.772445e-02):2.006125e-01):2.584690e-02):3.751865e-02,(((62:6.379547e-03,61:1.734922e-04):7.285132e-03,86:3.152971e-01):9.846075e-02,59:1.133499e-01):2.102290e-02):2.660640e-03):1.071989e-02,58:3.743024e-02):4.248653e-02,((((33:6.682881e-03,32:1.888342e-03):3.765892e-03,(35:1.781161e-03,34:5.704942e-04):2.637345e-03):2.520239e-01,(27:1.369513e-01,(64:4.681611e-02,(63:1.066313e-02,10:5.121778e-02):4.722229e-02):4.888111e-02):5.607003e-02):5.627748e-02,(((9:6.512550e-03,57:2.574100e-03):1.409234e-01,(66:7.987661e-02,(7:1.321856e-01,(8:4.399684e-04,6:4.518727e-03):8.685577e-03):4.849411e-02):3.730772e-02):1.223409e-01,((29:1.374717e-01,(56:3.562883e-04,55:2.179203e-03):7.296307e-02):2.792839e-02,((18:2.920430e-01,(23:1.387625e-04,((25:6.793731e-03,5:1.198430e-03):7.703490e-04,24:7.829115e-04):3.281269e-04):1.131432e-01):8.883934e-02,((36:2.701920e-02,((65:3.882155e-03,((21:3.766947e-03,54:2.432259e-02):2.825068e-02,19:7.244287e-04):3.573763e-03):4.073621e-03,(20:1.952396e-03,22:3.797432e-02):7.335208e-04):2.432389e-03):1.412026e-03,4:4.280196e-02):1.969184e-01):7.192653e-02):3.671155e-02):4.875751e-02):6.389819e-02):4.818897e-02):3.570552e-02):2.346244e-01):2.181221e-01,((49:3.984656e-01,50:1.611220e-01):2.690522e-01,(48:9.847125e-04,47:8.441387e-03):1.606576e+00):2.537273e-01):2.308080e-01,(3:4.931756e-01,2:4.036433e-01):9.546855e-02,1:3.919070e-01);
   tree gen.54000 = [&U] (((((53:9.762500e-02,52:4.530761e-02):4.620024e-01,((79:3.012350e-01,(((81:4.015021e-03,80:4.691799e-02):8.247119e-03,85:2.026303e-01):3.367928e-02,((84:2.993006e-02,83:5.009445e-02):7.474493e-02,82:2.962106e-02):1.187262e-01):1.957527e-01):2.687644e-02,((((76:1.255206e-02,75:1.053921e-01):1.006300e-01,(74:8.543937e-03,45:5.211233e-02):1.289152e-01):1.142700e-02,(42:7.755532e-02,(78:2.635641e-02,(43:9.322660e-04,44:8.998919e-04):5.962241e-02):1.197634e-01):5.353140e-02):6.259742e-02,(77:3.116021e-02,46:8.060453e-02):1.392091e-02):1.010362e-01):7.338714e-02):1.648923e-01,(((((98:2.235382e-02,(101:2.771904e-02,(100:2.907395e-02,99:3.778821e-04):3.794020e-02):2.790582e-03):1.146452e-01,(97:4.818782e-02,96:1.725116e-02):7.969518e-02):3.608512e-02,((95:9.642785e-02,(((87:1.438463e-01,89:1.086780e-02):2.265171e-02,88:1.815605e-02):2.086083e-01,(91:1.145176e-03,(93:2.593742e-03,92:5.036949e-03):8.142384e-03):9.535394e-02):3.192437e-02):2.163717e-02,94:2.132834e-01):5.400535e-02):6.244624e-02,90:1.606731e-01):1.733128e-01,((68:3.278654e-01,((((41:9.925348e-02,(71:1.202602e-01,(73:6.767724e-01,72:6.275472e-02):6.699058e-02):1.861624e-01):1.894739e-01,(40:1.837243e-01,(39:6.989302e-04,38:2.748474e-03):6.282559e-01):1.824457e-01):5.142221e-01,(31:1.998314e-01,(30:2.376888e-02,67:1.496506e-02):1.385202e-01):1.971759e-01):4.671490e-02,((70:2.157401e-03,69:4.072929e-02):5.560665e-02,37:1.185187e-02):6.209729e-01):2.231563e-02):3.443712e-02,((((12:7.386261e-04,(11:5.040944e-03,26:8.032382e-03):2.408975e-03):1.604647e-01,((14:1.519447e-01,(((17:7.598301e-03,((15:8.943392e-03,16:2.849215e-03):2.213722e-03,51:3.216316e-03):8.947676e-04):1.470058e-01,13:1.161663e-01):2.354637e-02,(60:1.840831e-03,28:5.891398e-02):2.047466e-01):3.056176e-02):3.829181e-02,(((62:1.599758e-03,61:2.009886e-04):7.435258e-03,86:3.340737e-01):1.166740e-01,59:1.156857e-01):2.145613e-02):1.234508e-02):2.664503e-02,58:3.820157e-02):2.285438e-02,(((33:6.820597e-03,(32:1.897492e-03,(35:1.817866e-03,34:4.796470e-04):2.575518e-03):3.416714e-03):2.572174e-01,(27:1.657284e-01,(64:9.596105e-02,(63:1.088287e-02,10:2.900876e-02):7.526634e-02):4.988841e-02):3.454458e-02):5.743720e-02,(((9:6.646755e-03,57:2.627145e-03):1.438274e-01,(66:8.152265e-02,(7:1.349096e-01,(8:8.105001e-04,6:8.096554e-04):9.639231e-03):3.202841e-02):3.807652e-02):1.248620e-01,((29:1.403046e-01,(56:7.870189e-03,55:2.092087e-03):7.446663e-02):2.850392e-02,((18:2.980612e-01,(((25:7.325116e-03,24:6.391982e-04):3.329524e-04,5:1.223126e-03):3.823077e-04,23:1.063779e-04):1.189819e-01):9.067007e-02,(4:4.368399e-02,(((22:4.015449e-02,((21:3.832444e-03,65:1.112586e-02):1.345589e-02,(19:7.605695e-04,54:2.533675e-02):2.160367e-03):2.594591e-03):8.868520e-04,20:3.042698e-03):2.406293e-03,36:2.757599e-02):1.762455e-03):2.009763e-01):7.340873e-02):4.830548e-02):4.976226e-02):6.521495e-02):4.918201e-02):4.937127e-02):2.388798e-01):2.226170e-01,((49:4.066769e-01,50:1.644422e-01):2.745966e-01,(48:7.467323e-03,47:8.615340e-03):1.639683e+00):2.589559e-01):2.355643e-01,(3:5.033385e-01,2:4.315448e-01):9.513827e-02,1:3.999831e-01);
   tree gen.55000 = [&U] (((((53:1.073248e-01,52:4.530761e-02):4.620024e-01,((79:3.633784e-01,(((80:4.729754e-02,81:1.988492e-03):1.664697e-02,85:1.971254e-01):3.381037e-02,((84:2.993006e-02,83:2.209394e-02):7.474493e-02,82:8.981157e-03):1.187262e-01):1.957527e-01):8.433162e-02,((((76:1.255206e-02,75:1.053921e-01):1.096928e-01,(74:1.660609e-03,45:5.211233e-02):1.604541e-01):4.511724e-03,(42:7.755532e-02,(78:2.635641e-02,(43:8.522092e-04,44:1.331203e-04):2.608398e-02):1.485594e-01):5.345023e-02):6.259742e-02,(77:1.755445e-02,46:8.060453e-02):2.537739e-02):9.988129e-02):7.338714e-02):1.648923e-01,(((((98:3.578140e-02,(101:2.771904e-02,(100:3.663995e-02,99:6.535086e-04):3.728806e-02):1.550656e-02):1.080626e-01,(97:4.818782e-02,96:1.725116e-02):7.969518e-02):9.072329e-02,((95:9.642785e-02,94:2.101865e-01):2.171808e-02,(((87:1.438463e-01,89:3.949336e-03):1.858007e-02,88:1.815605e-02):2.086083e-01,(93:2.593742e-03,(91:1.197337e-03,92:5.036949e-03):7.172097e-03):9.535394e-02):3.192437e-02):1.014517e-01):7.407415e-02,90:1.606731e-01):9.891471e-02,(((((41:9.925348e-02,(71:1.202602e-01,(73:6.767724e-01,72:6.275472e-02):6.699058e-02):1.861624e-01):1.894739e-01,(40:1.837243e-01,(39:1.967698e-03,38:2.748474e-03):6.282559e-01):1.509586e-01):5.206855e-01,(31:1.998314e-01,(30:9.094395e-03,67:2.248243e-02):1.385202e-01):2.039660e-01):1.290099e-02,(68:3.278654e-01,((70:5.143839e-02,69:1.889410e-02):8.389789e-02,37:2.076218e-02):6.209729e-01):1.007345e-02):5.126357e-02,((((((62:1.599758e-03,61:3.155454e-04):1.016171e-02,86:3.340737e-01):1.166740e-01,59:1.156857e-01):3.191544e-02,(11:5.280255e-03,(26:8.032382e-03,12:2.180117e-03):2.352664e-03):1.769042e-01):2.218476e-02,(14:1.519447e-01,((((((15:3.374015e-03,16:5.176503e-04):1.202303e-03,51:7.166880e-03):8.940458e-04,17:7.251454e-03):1.470058e-01,13:8.734271e-02):3.999578e-02,(60:1.840831e-03,28:5.506928e-02):2.047466e-01):3.079582e-02,58:3.515338e-02):1.278064e-02):3.829181e-02):3.409224e-02,(((32:1.930728e-03,(34:4.796470e-04,(33:7.063619e-03,35:1.707968e-03):1.926577e-04):1.047464e-03):2.485067e-01,(27:1.657284e-01,(64:9.596105e-02,(63:1.516837e-02,10:2.900876e-02):7.526634e-02):5.539927e-02):7.099200e-02):7.971640e-02,(((9:1.226000e-02,57:6.060466e-03):1.450138e-01,(66:8.152265e-02,(7:1.349096e-01,(8:2.811084e-04,6:3.602568e-03):1.149811e-02):4.363706e-02):3.807652e-02):1.231469e-01,((29:1.403046e-01,(56:1.075869e-02,55:1.003164e-02):7.446663e-02):3.757027e-02,((18:2.980612e-01,((25:7.046514e-03,23:1.111714e-04):1.451566e-03,(24:6.147783e-04,5:1.217036e-03):2.068818e-03):1.226293e-01):9.067007e-02,(((22:4.015449e-02,20:3.042698e-03):1.131764e-03,(19:1.680842e-03,(54:7.148944e-03,(21:3.832444e-03,65:1.246525e-02):1.716292e-02):2.027606e-03):2.185677e-03):3.605482e-03,(36:2.757599e-02,4:4.368399e-02):7.520147e-04):2.009763e-01):7.340873e-02):2.331494e-02):2.979393e-02):4.265488e-02):4.918201e-02):4.937127e-02):2.388798e-01):2.259532e-01,((49:4.066769e-01,50:1.644422e-01):2.745966e-01,(48:7.467323e-03,47:7.893484e-03):1.639683e+00):2.589559e-01):2.355643e-01,(3:5.033385e-01,2:4.315448e-01):9.513827e-02,1:2.890505e-01);
   tree gen.56000 = [&U] (((((53:1.139582e-01,52:3.953189e-02):4.907531e-01,((79:3.858375e-01,(((84:3.177992e-02,83:2.345949e-02):1.016298e-01,82:8.624724e-03):1.260642e-01,((80:1.106410e-02,81:5.066212e-02):1.922255e-02,85:1.856055e-01):4.870838e-02):2.078514e-01):8.832921e-02,((((74:5.183854e-03,45:5.533320e-02):1.703712e-01,(42:8.234872e-02,(78:2.798540e-02,(43:2.033732e-03,44:1.112192e-04):2.769614e-02):1.495761e-01):5.675379e-02):3.188279e-03,(76:1.376211e-02,75:1.119060e-01):1.164725e-01):7.108000e-02,(77:2.485675e-03,46:8.558639e-02):2.694587e-02):1.060546e-01):8.454383e-02):1.735576e-01,(((((98:2.093238e-02,((100:3.890453e-02,99:7.296134e-03):4.032959e-02,101:6.332214e-02):3.168594e-02):9.603314e-02,(97:5.116613e-02,96:2.009623e-02):9.611336e-02):9.633056e-02,((95:1.023877e-01,94:1.858246e-01):2.306039e-02,(((87:9.996444e-02,89:4.647264e-03):2.338339e-02,88:2.488605e-02):1.915837e-01,(93:9.836438e-03,(91:1.271340e-03,92:5.348264e-03):7.032733e-04):4.549746e-02):5.254585e-02):7.942719e-02):7.865240e-02,90:1.706037e-01):8.713874e-02,(((((70:7.830756e-03,69:2.006188e-02):8.908331e-02,37:2.204541e-02):5.470469e-01,68:3.481295e-01):7.442595e-02,(((41:1.053880e-01,(71:1.276931e-01,(73:7.186012e-01,72:6.663335e-02):7.113102e-02):1.025329e-01):2.742617e-01,(40:1.955887e-01,(39:2.089314e-03,38:2.918347e-03):6.670861e-01):1.418528e-01):5.528671e-01,(31:1.729684e-01,(30:6.004337e-03,67:1.785322e-03):1.470817e-01):1.163829e-01):7.855240e-02):5.443198e-02,((((((62:1.069335e-02,(86:3.528662e-01,61:1.831309e-05):1.576732e-03):1.238852e-01,59:1.268060e-01):2.943428e-02,(12:5.392103e-03,(26:8.017634e-03,11:5.627732e-03):2.002211e-03):1.862346e-01):2.355591e-02,(14:1.613358e-01,(((((15:3.582550e-03,16:5.496444e-04):1.276613e-03,51:7.609838e-03):1.903308e-03,17:7.699640e-03):1.560917e-01,13:9.274104e-02):4.246777e-02,(60:1.590614e-02,28:6.554505e-02):1.576388e-01):4.979578e-02):2.559272e-02):1.412063e-02,58:2.525806e-02):3.517510e-02,(((32:2.023511e-03,(33:2.201826e-04,(35:3.250651e-03,34:1.246304e-03):6.321733e-04):1.152486e-03):2.638660e-01,(27:1.590899e-01,(64:1.018921e-01,(63:2.896890e-02,10:2.721589e-02):7.991827e-02):5.882330e-02):8.412626e-02):8.464337e-02,(((9:1.301775e-02,57:6.117324e-04):1.539766e-01,(66:1.385470e-01,(7:1.432478e-01,(8:2.984827e-04,6:1.786566e-03):6.434230e-03):4.633410e-02):4.222318e-02):1.215499e-01,((29:1.489763e-01,(56:1.142364e-02,55:1.065166e-02):8.400142e-02):9.789730e-02,((18:2.891001e-01,(((25:7.482032e-03,23:1.180425e-04):1.527815e-03,24:9.684228e-04):4.777043e-03,5:7.216016e-04):1.366720e-01):5.603940e-02,((20:1.244355e-03,(54:7.590793e-03,(22:4.263629e-02,((21:1.112697e-02,65:1.146749e-02):1.436417e-02,19:2.519932e-03):2.243791e-03):1.959643e-03):4.807846e-03):3.010770e-03,(36:2.928036e-02,4:4.638394e-02):4.109908e-03):1.892427e-01):5.185161e-02):4.351825e-02):4.647741e-02):4.239847e-02):4.203088e-02):8.442035e-03):2.439049e-01):2.399185e-01,((49:4.318121e-01,50:1.746058e-01):2.915684e-01,(48:4.559816e-03,47:8.381351e-03):1.741025e+00):2.749610e-01):2.937107e-01,(3:4.304031e-01,2:4.582170e-01):1.459043e-01,1:3.069157e-01);
   tree gen.57000 = [&U] (((((53:1.358925e-01,52:7.221563e-02):4.640094e-01,((79:3.648112e-01,(((80:9.981140e-03,81:2.776289e-02):1.474063e-02,((84:3.004807e-02,83:2.218106e-02):9.609147e-02,82:6.240444e-03):1.191943e-01):4.486153e-02,85:1.754909e-01):1.965245e-01):8.351568e-02,((((42:7.786110e-02,(78:5.911354e-02,(43:1.922903e-03,44:1.697683e-04):2.618683e-02):1.414249e-01):6.706271e-02,(76:1.330249e-02,75:1.058076e-01):9.823866e-02):3.014533e-03,(74:4.901359e-03,45:5.231780e-02):1.610868e-01):8.422020e-02,(77:2.350218e-03,46:1.460686e-01):2.547745e-02):1.002751e-01):5.107247e-02):1.812863e-01,(((((((100:3.678441e-02,99:6.898529e-03):3.813182e-02,101:5.953221e-02):2.265082e-02,98:2.121692e-02):9.079979e-02,(97:8.041637e-03,96:1.900108e-02):1.438656e-01):9.108099e-02,((95:1.127772e-01,94:1.658979e-01):1.133582e-02,(((87:9.451685e-02,89:4.394010e-03):2.210910e-02,88:2.352987e-02):1.811851e-01,(91:6.033608e-03,(92:6.667731e-04,93:6.243956e-04):4.608020e-03):4.379312e-02):4.968234e-02):7.509878e-02):7.436622e-02,90:1.613066e-01):9.460071e-02,(((((70:1.257209e-02,69:1.896860e-02):8.422869e-02,37:2.084404e-02):5.172354e-01,68:3.291581e-01):7.914681e-02,(((41:9.964482e-02,(71:1.207344e-01,(73:6.794408e-01,72:6.300215e-02):7.526681e-02):9.694532e-02):2.593157e-01,(40:1.215405e-01,(39:1.975457e-03,38:8.955825e-04):6.307330e-01):1.736594e-01):5.227384e-01,(31:1.635424e-01,(30:5.677129e-03,67:9.195715e-04):1.390664e-01):1.100406e-01):7.427166e-02):4.239244e-02,(((((((86:3.403936e-01,62:9.233394e-03):4.727271e-03,61:1.605154e-02):1.171340e-01,59:1.198957e-01):2.340056e-02,(26:7.388715e-03,(11:5.337668e-03,12:5.098258e-03):1.923110e-03):1.760857e-01):1.173291e-02,(14:1.822605e-01,((((51:6.211551e-03,(15:3.387318e-03,16:5.674593e-04):5.612977e-04):1.624891e-03,17:7.280045e-03):1.403645e-01,13:8.768709e-02):3.181233e-02,(60:1.838289e-02,28:6.197315e-02):1.490482e-01):6.462009e-02):2.419803e-02):2.221151e-02,58:2.388162e-02):4.901025e-02,(((33:2.106636e-04,(34:1.295478e-03,(32:9.220107e-04,35:3.130228e-03):4.074378e-04):1.013378e-03):2.494865e-01,(27:1.504203e-01,(64:9.174453e-02,(63:3.266197e-02,10:1.076244e-02):7.556310e-02):5.561770e-02):7.954178e-02):8.003071e-02,(((9:1.230834e-02,57:3.392182e-03):1.015806e-01,(66:9.632527e-02,(7:1.068670e-01,(8:9.926494e-04,6:2.518507e-03):4.821429e-03):7.115810e-02):6.817132e-02):1.149260e-01,((29:1.408578e-01,(56:1.080111e-02,55:2.726656e-03):1.430721e-01):3.624752e-02,((18:2.693693e-01,((25:3.799571e-03,24:7.951972e-04):4.448409e-03,(5:7.141348e-04,23:1.102895e-04):4.214435e-03):1.357417e-01):5.298552e-02,((20:1.176544e-03,((((21:1.759869e-02,54:2.181427e-02):3.536174e-03,22:4.020241e-02):1.092573e-03,65:8.899280e-04):5.752022e-04,19:1.119462e-03):4.545841e-03):2.739246e-03,(36:2.768472e-02,4:3.391236e-02):1.655298e-03):1.789299e-01):4.902594e-02):4.114671e-02):3.750478e-02):3.026936e-02):3.842682e-02):4.115274e-02):2.347180e-01):2.268441e-01,((49:4.082803e-01,50:1.395143e-01):3.266391e-01,(48:4.311327e-03,47:7.924607e-03):1.646148e+00):2.691930e-01):2.777048e-01,(3:4.069482e-01,2:4.332463e-01):1.379532e-01,1:2.901902e-01);
   tree gen.58000 = [&U] (((((53:1.382001e-01,52:7.688444e-02):5.187422e-01,((79:3.883966e-01,(((80:1.062643e-02,81:3.494956e-02):7.281509e-02,((84:3.199070e-02,83:2.361508e-02):1.023039e-01,82:6.643895e-03):1.269003e-01):4.776187e-02,85:1.868365e-01):2.092300e-01):8.891505e-02,(46:1.555121e-01,(77:2.502161e-03,((42:8.289490e-02,(78:6.293529e-02,(43:4.214679e-03,44:1.807440e-04):2.855242e-02):1.505682e-01):7.139838e-02,((76:2.155223e-02,75:1.126482e-01):1.045899e-01,(74:3.724967e-04,45:5.570020e-02):1.336007e-01):4.350502e-02):8.966512e-02):8.853319e-03):1.067580e-01):1.182684e-01):1.277427e-01,(((((101:4.276539e-02,((100:5.276510e-03,99:3.796951e-04):7.116605e-02,98:2.258861e-02):5.539385e-03):8.952356e-02,(97:1.318538e-02,96:2.022952e-02):1.531667e-01):9.696947e-02,((95:1.200683e-01,94:1.570842e-01):1.255399e-02,(((87:1.006275e-01,89:1.992127e-02):3.172619e-02,88:2.505110e-02):1.928989e-01,((93:6.587880e-03,91:7.861622e-03):5.931412e-04,92:5.906484e-03):4.662438e-02):5.081279e-02):4.429004e-02):7.917406e-02,90:1.717352e-01):1.007167e-01,(((((70:4.621835e-03,69:4.117180e-02):8.967415e-02,37:2.219163e-02):5.679194e-01,68:3.504385e-01):4.684089e-02,(((41:1.060870e-01,(71:1.285400e-01,(73:7.360338e-01,72:1.203775e-01):1.355603e-02):1.032129e-01):2.760807e-01,(40:1.604461e-01,(39:2.103172e-03,38:1.330198e-03):6.715105e-01):1.420153e-01):5.565340e-01,(31:1.741156e-01,(30:1.522220e-02,67:1.111118e-03):1.359617e-01):1.171548e-01):7.063125e-02):3.643518e-02,((((((86:3.624003e-01,(61:9.060262e-03,62:9.830342e-03):1.425429e-03):1.783216e-01,59:1.276471e-01):4.202756e-02,((26:1.057988e-02,12:1.084962e-03):5.667569e-03,11:5.001246e-03):1.813368e-01):1.249145e-02,(14:1.940438e-01,(((17:7.750708e-03,((15:1.156782e-02,16:6.041461e-04):2.588080e-03,51:6.613134e-03):9.854364e-04):1.494392e-01,13:9.335614e-02):3.386903e-02,(60:3.095984e-03,28:6.597978e-02):1.586843e-01):6.483617e-02):9.289024e-03):3.685876e-02,58:4.456729e-02):4.162031e-02,(((33:2.242832e-04,((34:9.111209e-04,35:3.441455e-03):2.146353e-03,32:9.816196e-04):7.210662e-03):2.656161e-01,(27:1.601451e-01,(64:9.767591e-02,(63:2.487850e-02,10:9.531129e-02):6.039264e-02):4.391900e-02):8.468423e-02):8.520477e-02,(((9:2.685268e-03,57:1.006889e-02):1.081479e-01,(66:1.025528e-01,(7:1.137760e-01,(8:1.056825e-03,6:2.420480e-03):4.177941e-03):8.682759e-02):3.657996e-02):1.223561e-01,((29:1.156451e-01,(56:1.149941e-02,55:2.902937e-03):1.523219e-01):9.121285e-02,((18:2.867843e-01,(5:7.475013e-04,((23:2.784385e-03,25:4.091211e-03):5.894028e-03,24:8.286397e-04):7.736836e-04):1.293880e-01):8.087663e-02,(36:2.947456e-02,((20:6.365337e-03,((21:2.001956e-02,(22:6.079176e-02,(65:9.581203e-04,19:8.334387e-04):1.150496e-03):4.259298e-05):1.928011e-03,54:2.498605e-02):4.843326e-03):3.015318e-03,4:3.610483e-02):6.803244e-03):1.904979e-01):5.219552e-02):4.380688e-02):3.992951e-02):3.222630e-02):4.091115e-02):4.381330e-02):2.498927e-01):2.415098e-01,((49:4.346761e-01,50:1.171418e-01):3.866161e-01,(48:4.590059e-03,47:8.436941e-03):1.752573e+00):2.865966e-01):2.640862e-01,(3:4.332578e-01,2:4.612561e-01):1.468720e-01,1:3.089513e-01);
   tree gen.59000 = [&U] (((((53:1.436200e-01,52:2.877598e-02):5.390861e-01,((79:4.036285e-01,(((84:3.324530e-02,83:2.454121e-02):7.914430e-02,82:6.904452e-03):1.346525e-01,((80:2.218504e-02,81:2.227884e-02):7.567072e-02,85:2.016089e-01):4.915568e-02):1.658109e-01):9.240209e-02,(((42:8.614584e-02,(78:6.540346e-02,(43:2.353650e-04,44:1.583294e-03):3.266477e-02):1.564731e-01):7.419845e-02,((76:2.239745e-02,75:1.170660e-01):1.086917e-01,(74:8.714258e-03,45:5.788463e-02):1.388402e-01):4.521118e-02):9.318157e-02,(77:1.820827e-02,46:1.616109e-01):9.200525e-03):1.109448e-01):7.240762e-02):1.188912e-01,(((((101:4.998062e-02,(98:2.338841e-02,(100:4.612918e-02,99:3.310409e-04):3.143107e-02):2.799377e-02):9.531769e-02,(97:1.370248e-02,96:8.192999e-03):1.591735e-01):1.082065e-01,((95:1.235325e-01,94:1.632446e-01):2.301572e-02,(((87:8.740411e-02,89:2.070253e-02):1.089021e-02,88:2.603355e-02):1.682529e-01,((91:5.056978e-03,92:5.936143e-03):8.514294e-03,93:2.730194e-03):5.099834e-02):4.766487e-02):8.467798e-02):8.561355e-02,90:1.784703e-01):1.046666e-01,(((((70:2.662432e-03,69:3.485174e-02):9.319096e-02,37:2.306193e-02):5.901918e-01,68:3.641819e-01):4.867788e-02,(((41:1.024386e-01,(71:1.335810e-01,(73:7.025303e-01,72:1.222203e-01):7.805206e-02):1.342537e-01):2.869079e-01,(40:1.667384e-01,(39:2.033593e-04,38:3.366656e-04):6.653032e-01):1.475848e-01):5.783599e-01,(31:1.809440e-01,(30:3.249656e-02,67:1.154693e-03):1.412938e-01):1.217493e-01):7.340124e-02):3.786408e-02,((((14:2.016537e-01,(((17:8.054672e-03,((15:1.198532e-02,16:7.558672e-04):5.853507e-03,51:6.989281e-03):9.784876e-04):1.485141e-01,13:9.701735e-02):4.067313e-02,(60:4.930851e-03,28:6.856735e-02):1.633879e-01):3.144788e-02):2.326547e-03,(((62:2.193835e-03,(61:9.415584e-03,86:3.766128e-01):8.249938e-04):1.853149e-01,59:1.326531e-01):4.367578e-02,(26:1.099480e-02,(12:4.110909e-03,11:4.141809e-03):3.236891e-03):1.866213e-01):1.277903e-02):6.263354e-03,58:3.485172e-02):6.302250e-02,(((33:2.330791e-04,((34:6.573950e-03,35:2.772238e-03):8.170882e-04,32:1.067199e-03):2.059911e-03):2.760329e-01,(27:1.664256e-01,(64:1.015065e-01,(63:5.452096e-03,10:8.074102e-03):8.744687e-02):4.721131e-02):8.800535e-02):8.854630e-02,(((9:2.790578e-03,57:1.046377e-02):1.123892e-01,(66:1.065747e-01,(7:1.182380e-01,(8:1.098271e-03,6:2.515406e-03):7.773959e-03):4.037684e-02):7.372229e-02):1.271546e-01,((29:1.201805e-01,(56:1.195039e-02,55:1.939332e-03):1.582956e-01):9.479000e-02,((18:2.980313e-01,(24:2.181585e-03,(23:5.837080e-04,(25:4.250428e-03,5:7.768165e-04):1.150988e-05):8.481827e-04):1.408712e-01):8.500785e-02,(((20:1.495736e-03,(54:2.571164e-02,(19:1.652681e-03,((21:1.999936e-02,65:2.210964e-04):3.667196e-03,22:6.536176e-02):3.782676e-03):9.629461e-06):2.482120e-03):7.561658e-03,36:2.997890e-02):6.740426e-03,4:3.580780e-02):1.979687e-01):5.424250e-02):4.552488e-02):4.149545e-02):3.349014e-02):4.054638e-02):3.012450e-02):2.596929e-01):2.850168e-01,((49:3.942198e-01,50:1.217359e-01):4.017783e-01,(48:4.770070e-03,47:3.379157e-03):1.821304e+00):2.978363e-01):2.744430e-01,(3:4.502491e-01,2:4.793455e-01):1.286488e-01,1:3.210676e-01);
   tree gen.60000 = [&U] (((((53:1.389410e-01,52:3.300624e-02):3.540536e-01,((79:3.904787e-01,(85:1.157082e-01,((80:2.522910e-02,81:3.351381e-03):4.689247e-02,((84:3.216220e-02,83:2.374168e-02):8.515935e-02,82:1.261326e-02):8.782460e-02):7.360821e-02):1.604090e-01):8.939171e-02,(((42:8.333929e-02,(78:4.167400e-02,(43:2.276971e-04,44:2.919337e-04):1.078759e-01):7.857565e-02):7.178113e-02,((76:2.166776e-02,75:1.132521e-01):1.051506e-01,(74:8.430356e-03,45:5.599880e-02):9.371947e-02):4.373824e-02):4.630987e-02,(77:6.123419e-03,46:1.563458e-01):8.900780e-03):9.942047e-02):6.359588e-02):2.106001e-01,(((((101:4.835229e-02,(98:2.885961e-02,(100:2.900807e-02,99:1.146624e-03):3.833329e-02):2.184213e-02):9.221233e-02,(97:8.377572e-03,96:1.360462e-03):1.539878e-01):1.046813e-01,(95:7.639989e-02,(94:1.579263e-01,(((87:8.455657e-02,89:1.031896e-03):1.053542e-02,88:8.149064e-03):1.627713e-01,(91:1.382371e-02,(93:1.105879e-02,92:5.687153e-03):1.816674e-03):1.078090e-01):4.952360e-02):2.477110e-02):8.191925e-02):8.282433e-02,90:1.726559e-01):1.531697e-01,(((((70:1.404342e-02,69:3.371630e-02):9.356918e-02,37:8.225549e-03):5.709639e-01,68:3.523171e-01):4.709200e-02,(((41:9.910124e-02,(71:1.292291e-01,(73:6.796425e-01,72:3.818283e-02):7.524056e-02):1.310857e-01):2.153915e-01,(40:1.613062e-01,(39:1.968280e-03,38:3.256973e-04):6.436282e-01):1.427766e-01):5.595175e-01,(31:1.750490e-01,(30:1.734869e-02,67:1.117074e-03):1.502250e-01):1.177829e-01):7.602725e-02):4.317030e-02,(((((60:4.770208e-03,28:6.158496e-02):1.580648e-01,(((17:7.792258e-03,((15:1.159485e-02,16:8.660844e-04):6.586392e-03,51:4.991875e-03):3.365118e-03):1.561508e-01,13:1.108042e-01):3.934804e-02,14:1.950840e-01):3.538795e-02):3.481069e-02,(((86:3.643431e-01,(61:7.260947e-03,62:1.630847e-03):2.280282e-02):1.792775e-01,59:1.283314e-01):4.110806e-03,(11:3.374988e-03,(26:7.401644e-03,12:2.457729e-04):6.604374e-04):1.805413e-01):3.741889e-02):1.345288e-02,58:3.371629e-02):6.096928e-02,((((34:1.773867e-03,(33:2.808838e-03,32:1.551923e-03):1.928614e-03):5.094314e-03,35:2.649212e-03):2.803877e-01,(27:1.837165e-01,(64:9.819953e-02,(63:3.301116e-02,10:2.520590e-02):6.690919e-02):4.567320e-02):6.428309e-02):6.784721e-02,(((9:1.910454e-04,57:1.012287e-02):1.135486e-01,(66:1.031026e-01,(7:1.143859e-01,(8:1.062491e-03,6:3.635196e-03):7.520691e-03):3.906140e-02):7.132049e-02):1.230121e-01,((29:1.520934e-01,(56:1.156106e-02,55:1.876150e-03):1.531385e-01):3.341640e-02,((18:2.883217e-01,((25:4.045976e-03,(24:3.748716e-04,5:9.639426e-04):1.945210e-03):2.417498e-03,23:1.202358e-04):1.362817e-01):8.223837e-02,(((20:1.447006e-03,(54:2.158860e-02,((65:2.048841e-04,19:1.580515e-03):3.761922e-03,(21:3.055081e-03,22:6.597743e-02):2.537705e-02):3.236161e-03):1.923399e-03):2.670346e-03,36:1.049064e-02):3.854124e-03,4:3.464121e-02):1.915191e-01):5.247533e-02):3.409830e-02):4.095497e-02):6.772732e-02):3.922541e-02):1.823742e-02):2.512323e-01):2.641341e-01,((49:3.813764e-01,50:1.549095e-01):3.886887e-01,(48:4.614666e-03,47:3.269067e-03):1.761968e+00):2.881330e-01):2.655019e-01,(3:4.355804e-01,2:4.637288e-01):1.244575e-01,1:3.106075e-01);
   tree gen.61000 = [&U] (((((53:1.306694e-01,52:5.441651e-02):3.384774e-01,((79:3.733001e-01,(85:1.106177e-01,((80:5.450403e-02,81:3.203941e-03):3.105088e-02,((84:3.074727e-02,83:2.269720e-02):8.141287e-02,82:1.610755e-02):8.396087e-02):6.688507e-02):1.558136e-01):8.545904e-02,((77:5.854027e-03,46:1.425168e-01):8.912667e-03,((42:7.967288e-02,(78:7.128955e-02,(43:2.031906e-03,44:1.961103e-03):9.523518e-02):7.511881e-02):6.863811e-02,((76:2.861420e-02,75:8.005965e-02):1.005246e-01,(74:8.059473e-03,45:5.301206e-02):1.315764e-01):2.589963e-02):4.221242e-02):9.504659e-02):6.079806e-02):1.311630e-01,(((((101:4.622510e-02,(98:5.309752e-02,(100:2.773190e-02,99:1.917625e-03):1.392057e-02):7.702571e-02):5.031633e-02,(97:4.035441e-02,96:9.896481e-03):1.472133e-01):1.000759e-01,(95:7.303878e-02,(94:1.387277e-01,(((87:1.651656e-01,89:2.328587e-02):3.352536e-02,88:7.790556e-03):1.243111e-01,(92:5.251126e-03,(91:7.370255e-03,93:1.114516e-02):1.883037e-04):1.029160e-01):4.211214e-02):1.027383e-02):7.831531e-02):8.851303e-02,90:1.010738e-01):1.464312e-01,(((((41:5.776013e-02,(71:1.235438e-01,(73:6.497425e-01,72:3.650302e-02):1.009930e-01):9.999896e-02):2.059156e-01,(40:1.432364e-01,(39:1.881688e-03,38:3.927233e-05):6.153126e-01):1.643014e-01):5.311347e-01,(31:1.673480e-01,(30:2.331776e-02,67:1.067930e-03):1.381948e-01):1.126011e-01):5.736081e-02,(68:3.774794e-01,((70:1.342560e-02,69:3.480867e-02):8.945272e-02,37:9.663995e-03):5.458451e-01):2.558384e-02):4.515923e-02,(((((60:4.560349e-03,28:5.887561e-02):1.511110e-01,(((17:7.449447e-03,((15:2.529940e-03,16:8.279821e-04):1.407456e-03,51:7.038063e-03):4.945387e-04):1.492812e-01,13:1.017961e-01):3.761697e-02,14:1.865016e-01):3.383110e-02):3.327924e-02,(((86:3.483143e-01,(61:1.618484e-03,62:4.325311e-03):2.050359e-02):1.341807e-01,59:1.226856e-01):2.915392e-02,((11:3.216992e-03,12:2.030635e-03):1.387514e-03,26:1.181440e-02):1.725986e-01):2.613255e-02):2.779074e-02,58:3.350996e-02):4.046364e-02,((((35:4.016636e-03,33:1.392908e-03):6.884088e-04,(34:1.695828e-03,32:1.034781e-03):3.516492e-03):2.585655e-01,(27:1.756341e-01,(64:9.387937e-02,(63:3.155888e-02,10:2.409700e-02):9.131211e-02):5.240941e-02):6.145504e-02):6.486236e-02,(((9:1.869536e-04,57:3.659333e-03):1.522976e-01,(66:9.750081e-02,(7:1.093537e-01,(8:1.015748e-03,6:2.997609e-03):9.756808e-03):5.879003e-02):4.171562e-02):1.176003e-01,((29:1.454022e-01,(56:2.330095e-04,55:4.790726e-03):6.174397e-02):1.833362e-02,((18:2.619121e-01,(5:2.657750e-03,(24:6.314250e-04,(25:4.791474e-03,23:1.740658e-05):1.061241e-04):1.269758e-03):1.360765e-01):7.320561e-02,((((19:3.269518e-03,(21:1.465960e-02,(22:6.077557e-02,54:2.170630e-02):4.857783e-03):1.158336e-02):3.631708e-03,(20:1.649789e-03,65:8.825253e-03):1.939639e-03):4.303424e-03,36:1.002912e-02):6.462355e-03,4:3.311722e-02):1.830935e-01):5.016674e-02):3.259819e-02):3.955876e-02):6.474774e-02):3.142399e-02):4.770992e-02):2.447639e-01):2.525139e-01,((49:3.645983e-01,50:9.471467e-02):3.715888e-01,(48:4.411649e-03,47:1.579834e-02):1.684452e+00):2.754570e-01):2.538215e-01,(3:4.164176e-01,2:4.433277e-01):1.189822e-01,1:2.969428e-01);
   tree gen.62000 = [&U] (((((53:1.292046e-01,52:5.380647e-02):3.346829e-01,((79:3.691152e-01,(85:1.618603e-01,((80:5.389301e-02,81:3.168023e-03):1.866570e-02,((84:3.040257e-02,83:2.244275e-02):8.050019e-02,82:1.592697e-02):7.523354e-02):1.010449e-01):1.540668e-01):7.078943e-02,((77:7.133280e-03,46:1.409191e-01):1.510701e-02,((42:7.877971e-02,(78:3.474723e-02,(43:9.197322e-04,44:8.507964e-04):2.782345e-02):1.302849e-01):6.786865e-02,((76:1.510019e-03,75:7.491333e-02):9.939768e-02,(74:1.809921e-03,45:5.241777e-02):1.301014e-01):2.560928e-02):4.173919e-02):9.398107e-02):5.248458e-02):1.614813e-01,(((((98:5.250227e-02,((100:9.295971e-03,99:1.896128e-03):2.251691e-02,101:1.408007e-02):6.562457e-03):1.087520e-01,(97:2.046905e-02,96:9.785536e-03):1.484656e-01):9.895404e-02,((94:1.294089e-01,(((87:1.433683e-01,89:7.431215e-03):3.314953e-02,88:7.703220e-03):1.229175e-01,(91:2.645752e-02,(92:5.381964e-03,93:4.948947e-03):1.265208e-03):8.099843e-02):4.171046e-02):2.680848e-02,95:7.624107e-02):5.612100e-02):1.093327e-01,90:1.227766e-01):1.115544e-01,(((((41:1.883964e-02,(71:7.859146e-02,(73:6.424585e-01,72:1.588411e-01):2.893496e-02):1.413721e-01):1.623842e-01,(40:1.416306e-01,(39:2.236763e-03,38:2.671683e-05):6.084147e-01):1.624595e-01):5.251804e-01,(31:1.654719e-01,(30:2.305636e-02,67:5.738302e-04):8.919907e-02):1.445905e-01):4.201790e-02,(68:3.732477e-01,((70:2.873770e-02,69:3.334095e-02):3.484084e-02,37:7.950243e-02):5.397259e-01):2.941755e-03):6.363555e-02,((((((((15:2.501579e-03,16:3.242704e-04):1.790915e-03,(17:7.531541e-03,51:6.959163e-03):4.889947e-04):1.448626e-01,13:1.006549e-01):5.259076e-02,(60:4.509225e-03,28:5.821559e-02):1.494170e-01):2.057381e-02,14:1.844108e-01):3.290616e-02,(((86:3.444095e-01,(61:1.600340e-03,62:4.276822e-03):1.224365e-02):1.326765e-01,59:1.213102e-01):1.927928e-02,((11:3.180928e-03,12:1.947213e-03):1.398311e-03,26:5.926873e-03):1.687514e-01):9.891286e-03):8.662649e-03,58:3.313429e-02):4.001002e-02,((((35:3.967979e-03,(34:3.214765e-03,32:1.023181e-03):1.086441e-03):3.742186e-04,33:5.166524e-03):2.617119e-01,(27:1.736652e-01,(64:9.282693e-02,(63:3.470639e-02,10:2.382686e-02):7.974827e-02):3.505201e-02):1.189142e-01):3.162086e-02,(((9:1.848578e-04,57:3.618310e-03):1.505902e-01,(66:9.640777e-02,(7:1.292777e-01,(8:1.004361e-03,6:1.251060e-03):9.647429e-03):3.940708e-02):4.124797e-02):1.162819e-01,((29:1.437722e-01,(56:5.182479e-03,55:3.117969e-03):6.105179e-02):1.812809e-02,((18:2.589759e-01,(5:6.820247e-05,(24:6.164533e-04,(25:1.286117e-03,23:2.811056e-04):1.258369e-03):6.084657e-04):1.283361e-01):7.238494e-02,((((19:5.063507e-03,(65:1.014479e-02,((21:1.492888e-02,22:6.009425e-02):4.858015e-03,54:2.150035e-02):1.429707e-04):1.209534e-02):3.513179e-03,20:3.359295e-03):9.316322e-03,36:9.916689e-03):2.002780e-03,4:3.799153e-02):1.810409e-01):4.960435e-02):4.624691e-02):3.651415e-02):6.402189e-02):1.766012e-02):4.717507e-02):2.420200e-01):2.496831e-01,((49:3.605109e-01,50:1.038728e-01):3.674231e-01,(48:4.362192e-03,47:1.278707e-02):1.665569e+00):2.723690e-01):2.509760e-01,(3:4.117493e-01,2:4.383578e-01):1.176483e-01,1:2.936139e-01);
   tree gen.63000 = [&U] (((((53:1.316198e-01,52:5.481230e-02):5.112438e-01,((79:3.760152e-01,(85:2.071830e-01,((80:2.608740e-02,81:1.006060e-02):3.998766e-02,((84:2.412245e-02,83:1.182106e-02):9.910155e-02,82:7.521353e-03):1.431061e-01):4.019004e-02):1.569469e-01):7.211273e-02,((77:7.266626e-03,46:1.524160e-01):1.538942e-02,((42:8.025238e-02,(78:5.784615e-02,(43:9.745492e-04,44:2.002854e-03):2.834357e-02):1.327203e-01):6.913735e-02,((76:8.917423e-03,75:7.523813e-02):1.012558e-01,(74:2.934680e-03,45:5.339764e-02):1.325334e-01):1.370409e-02):4.667939e-02):9.573791e-02):5.288437e-02):1.644999e-01,(((((98:5.348372e-02,((100:9.469745e-03,99:3.885030e-03):3.255272e-02,101:1.467923e-02):9.786754e-04):1.107850e-01,(97:2.085169e-02,96:2.381556e-02):1.512410e-01):1.078444e-01,((94:1.318280e-01,(((87:1.460483e-01,89:7.570130e-03):3.376921e-02,88:7.847220e-03):1.252152e-01,((91:3.510390e-03,93:3.021349e-03):6.110151e-03,92:5.197713e-03):8.251257e-02):4.249018e-02):2.730963e-02,95:7.766629e-02):5.717010e-02):1.062514e-01,90:2.487356e-01):1.114410e-01,(((((41:7.915177e-02,(71:8.006061e-02,(73:6.043534e-01,72:8.869705e-02):3.419395e-02):1.440148e-01):1.654197e-01,(40:1.262207e-01,(39:3.533150e-03,38:7.541681e-05):6.197881e-01):1.654964e-01):5.349978e-01,(31:1.685652e-01,(30:1.738417e-02,67:5.579653e-03):9.919812e-02):1.472934e-01):6.917948e-02,(68:3.802250e-01,((70:2.927491e-02,69:1.432803e-02):3.355302e-02,37:8.098860e-02):5.498152e-01):4.415571e-02):3.279460e-02,(((((((((15:2.396845e-03,16:2.950230e-04):1.505814e-03,51:6.614250e-03):6.103160e-04,17:7.385640e-03):1.507730e-01,13:1.025365e-01):5.357386e-02,(60:9.989204e-04,28:5.930384e-02):1.522101e-01):6.235045e-02,14:1.878581e-01):1.958744e-02,(((86:3.508477e-01,(61:1.101071e-02,62:4.356771e-03):1.180679e-02):1.281238e-01,59:1.235779e-01):1.290920e-02,((11:2.843845e-03,12:1.983613e-03):5.618028e-04,26:5.283156e-03):1.719059e-01):2.088944e-02):1.820662e-02,58:3.375369e-02):5.046065e-02,((((32:5.101699e-04,33:1.176740e-03):3.271818e-03,(34:3.274860e-03,35:4.042154e-03):1.078986e-03):2.519845e-01,(27:1.673951e-01,(64:9.456219e-02,(63:1.960565e-02,10:3.660522e-02):7.089251e-02):3.604988e-02):1.336913e-01):3.456083e-02,(((9:4.508692e-04,57:4.948900e-04):1.534053e-01,(66:9.820997e-02,(7:1.316943e-01,(8:1.023136e-03,6:1.274447e-03):8.667500e-03):1.602815e-02):4.810918e-02):1.184557e-01,((29:1.464598e-01,(56:5.279358e-03,55:2.804719e-02):6.219306e-02):3.669064e-02,((18:2.638171e-01,((5:7.206142e-05,24:1.808919e-04):3.620581e-04,(25:8.772151e-04,23:3.897914e-04):1.193057e-03):1.340584e-01):4.654090e-02,(4:3.601644e-02,(36:2.007450e-02,((((22:3.952779e-02,54:2.190227e-02):1.227692e-02,21:1.520795e-02):1.239105e-02,(19:5.158162e-03,65:1.041957e-02):4.399868e-04):1.235450e-02,20:1.723698e-03):6.286157e-03):3.252103e-03):1.814964e-01):7.533603e-02):4.711143e-02):3.719672e-02):6.521868e-02):3.219884e-02):3.353667e-02):2.465442e-01):1.856719e-01,((49:3.672501e-01,50:1.058145e-01):3.742915e-01,(48:4.443737e-03,47:1.268941e-02):1.865504e+00):2.723059e-01):2.556677e-01,(3:4.194464e-01,2:4.465522e-01):1.198476e-01,1:2.991026e-01);
   tree gen.64000 = [&U] (((((53:1.316198e-01,52:8.225609e-02):4.566956e-01,((79:3.760152e-01,((85:2.071830e-01,(80:2.608740e-02,81:1.392318e-02):1.036602e-02):3.840724e-02,((84:6.593823e-02,83:1.182106e-02):9.910155e-02,82:2.736102e-03):1.437760e-01):1.977073e-01):1.004631e-01,((77:7.266626e-03,46:1.488287e-01):1.297189e-02,((42:8.176196e-02,(78:5.784615e-02,(43:9.745492e-04,44:7.880597e-05):3.235250e-02):1.327203e-01):6.913735e-02,((76:2.007030e-02,75:7.523813e-02):1.012558e-01,(74:2.934680e-03,45:3.734473e-02):1.252482e-01):1.370409e-02):4.667939e-02):1.056007e-01):5.288437e-02):1.526730e-01,((((((101:1.467923e-02,(99:3.885030e-03,100:4.987729e-03):1.893282e-02):3.157089e-02,98:5.348372e-02):1.285493e-01,(97:4.417749e-02,96:7.134531e-02):9.530533e-02):1.078444e-01,((94:1.318280e-01,(((87:1.460483e-01,89:7.570130e-03):3.376921e-02,88:3.033402e-02):1.372691e-01,(92:2.071504e-02,(93:5.332909e-04,91:1.063088e-02):1.142587e-02):9.598884e-02):4.321421e-02):2.629591e-02,95:8.093818e-02):7.238372e-02):1.986809e-01,90:2.625824e-01):3.442925e-02,(((((41:3.792921e-02,(71:8.006061e-02,(73:6.043534e-01,72:8.869705e-02):3.419395e-02):1.440148e-01):2.200351e-01,(40:1.262207e-01,(39:3.533150e-03,38:5.414237e-05):6.197881e-01):1.654964e-01):5.349978e-01,(31:1.685652e-01,(30:1.738417e-02,67:1.370510e-03):9.919812e-02):1.647352e-01):6.917948e-02,(68:3.802250e-01,((70:2.927491e-02,69:9.497622e-03):3.483636e-02,37:8.098860e-02):5.099608e-01):3.481051e-02):3.279460e-02,((((((((51:6.909594e-03,17:5.084613e-03):4.119864e-03,(15:3.261610e-03,16:4.176851e-04):4.830321e-04):1.523880e-01,13:1.025365e-01):5.357386e-02,(60:6.388907e-03,28:5.930384e-02):1.522101e-01):6.235045e-02,14:1.878581e-01):1.773453e-02,(((86:3.508477e-01,(61:1.101071e-02,62:4.831760e-03):1.077512e-02):1.281238e-01,59:1.235779e-01):1.607711e-02,(26:5.438381e-03,(12:1.961316e-04,11:3.027378e-03):7.844862e-04):1.723333e-01):2.350234e-02):1.888398e-02,58:3.375369e-02):5.046065e-02,(((32:1.262200e-03,(33:2.197097e-03,(34:2.177177e-03,35:4.042154e-03):1.170934e-02):1.381008e-03):2.455306e-01,(27:1.673951e-01,(64:9.456219e-02,(63:2.426504e-02,10:7.139143e-02):4.042033e-02):4.000914e-02):1.336913e-01):3.456083e-02,(((9:4.691761e-03,57:4.948900e-04):1.508780e-01,(66:9.820997e-02,(7:1.316943e-01,(8:1.023136e-03,6:6.159015e-04):9.751610e-03):1.602815e-02):4.561413e-02):1.300282e-01,((29:1.464598e-01,(56:5.279358e-03,55:2.804719e-02):6.219306e-02):3.669064e-02,((18:2.638171e-01,(((24:9.566201e-04,25:4.230305e-03):1.981412e-03,23:1.131504e-03):9.527941e-04,5:2.163718e-04):1.416644e-01):8.212706e-02,(4:3.484606e-02,(36:2.007450e-02,((((21:1.242143e-02,(22:3.828272e-02,54:2.028688e-02):1.184543e-02):7.876851e-03,65:2.843713e-03):7.070974e-03,19:3.931919e-03):1.351942e-02,20:3.102773e-03):5.388705e-03):3.252103e-03):1.888112e-01):9.774864e-03):5.166339e-02):3.467513e-02):5.917017e-02):3.219884e-02):1.037849e-02):2.465442e-01):2.561207e-01,((49:3.672501e-01,50:1.829760e-01):2.669359e-01,(48:4.443737e-03,47:1.268941e-02):1.865504e+00):2.779369e-01):2.150190e-01,(3:4.194464e-01,2:3.782903e-01):1.198476e-01,1:2.991026e-01);
   tree gen.65000 = [&U] (((((53:3.811016e-02,52:7.883932e-02):4.377253e-01,((79:3.603963e-01,(((80:2.500378e-02,81:1.334483e-02):9.935435e-03,((84:6.319928e-02,83:1.133004e-02):9.498506e-02,82:4.603027e-03):1.378038e-01):9.459977e-02,85:1.985770e-01):1.894949e-01):1.006737e-01,((77:6.964784e-03,46:1.426466e-01):1.243306e-02,((42:7.836572e-02,(78:5.544332e-02,(43:1.307306e-04,44:7.553251e-05):3.100864e-02):1.272074e-01):6.626551e-02,((76:2.187778e-02,75:7.211288e-02):7.579146e-02,(74:1.662228e-03,45:3.579350e-02):1.200456e-01):1.313485e-02):4.474041e-02):1.012142e-01):6.002114e-02):1.463313e-01,(((((((99:8.458155e-03,100:9.789102e-03):3.143071e-02,101:1.368443e-02):5.539633e-02,98:3.807517e-02):1.020553e-01,(97:4.234244e-02,96:4.956540e-02):9.134652e-02):1.033647e-01,((94:1.078326e-01,(((87:7.044512e-02,89:4.770074e-03):1.994431e-02,88:2.907401e-02):1.741866e-01,((93:9.769883e-03,91:1.709020e-03):8.905479e-03,92:6.863219e-03):9.193055e-02):4.141917e-02):2.520363e-02,95:7.757615e-02):5.755628e-02):1.195329e-01,90:2.516752e-01):3.299912e-02,(((((41:1.799633e-01,(71:1.064731e-01,(73:5.792497e-01,72:8.501274e-02):1.000491e-01):1.203725e-01):2.144029e-01,(40:2.227741e-01,(39:7.626896e-04,38:5.946927e-04):5.940432e-01):1.294435e-01):5.236778e-01,(31:1.615633e-01,(30:2.941832e-02,67:1.614859e-03):9.507762e-02):1.578924e-01):6.630590e-02,(68:3.798642e-01,((70:2.805888e-02,69:9.103108e-03):3.754589e-02,37:5.281841e-03):4.887779e-01):1.277354e-02):3.143237e-02,((((((((51:1.628447e-03,17:4.873407e-03):1.119257e-03,(15:3.053426e-03,16:9.472935e-04):2.858107e-03):1.460581e-01,13:9.827732e-02):3.784062e-02,(60:6.123523e-03,28:5.472294e-02):1.961179e-01):2.624659e-02,14:1.800548e-01):5.517168e-02,(((86:3.362742e-01,(61:1.055334e-02,62:4.631058e-03):1.580010e-02):1.228017e-01,59:1.184447e-01):1.479616e-02,(12:4.646106e-03,(26:5.212481e-03,11:7.800603e-04):6.263033e-04):1.326152e-01):2.252610e-02):1.809958e-02,58:3.235162e-02):4.836460e-02,((((32:3.453368e-04,(34:5.399516e-03,35:2.126394e-03):5.123732e-03):1.154453e-03,33:2.097513e-03):2.084399e-01,(27:1.604418e-01,(64:9.063425e-02,(63:3.360981e-03,10:6.842596e-02):3.874134e-02):4.413308e-02):1.281380e-01):7.408793e-02,(((9:1.322364e-03,57:4.743332e-04):1.446108e-01,(66:7.540742e-02,(7:1.262240e-01,(8:2.451829e-04,6:4.127805e-03):1.697107e-02):2.549691e-02):7.594141e-02):1.246271e-01,((29:1.403761e-01,(56:7.850120e-04,55:1.448267e-03):4.913543e-02):3.677416e-02,((18:2.528586e-01,((5:4.828298e-04,23:1.057053e-03):1.162591e-03,(24:9.902242e-04,25:4.054586e-03):5.196397e-04):1.339218e-01):7.871565e-02,(4:3.339862e-02,(36:1.924065e-02,(((19:3.768594e-03,((21:1.142027e-02,54:1.499751e-02):1.272576e-02,65:2.725590e-03):4.779097e-03):1.299509e-02,20:2.145182e-03):1.448483e-04,22:7.031589e-02):4.741142e-03):2.824411e-03):1.720355e-01):4.395900e-02):2.874153e-02):5.845079e-02):2.380573e-02):4.324342e-02):9.947391e-03):2.363032e-01):2.454819e-01,((49:3.604624e-01,50:1.753756e-01):2.984225e-01,(48:7.749238e-04,47:1.216232e-02):1.788014e+00):2.663919e-01):2.060875e-01,(3:4.786471e-01,2:3.625768e-01):1.148693e-01,1:2.866784e-01);
   tree gen.66000 = [&U] ((((((((((((17:7.587348e-03,(51:6.280406e-03,(16:5.090899e-05,15:5.946153e-03):2.658844e-03):2.353604e-03):1.837589e-01,13:1.042519e-01):2.893308e-02,(28:2.231388e-02,60:2.620300e-02):2.147561e-01):2.482263e-02,58:3.513774e-02):1.937733e-02,14:1.831918e-01):4.671301e-02,((12:7.489439e-04,(11:5.538027e-03,26:8.435410e-03):2.120071e-03):1.516866e-01,(59:8.740182e-02,(62:4.910199e-03,(86:3.338900e-01,61:2.612518e-03):3.065816e-03):1.388964e-01):1.840620e-02):2.182378e-02):3.723393e-02,((((((18:3.264580e-01,(((25:1.088616e-03,5:9.952459e-04):1.013897e-03,23:4.622021e-03):1.169314e-03,24:4.739642e-03):1.252143e-01):7.830815e-02,(4:4.987874e-02,(((65:8.124546e-03,(21:1.817239e-02,19:3.872456e-03):6.044101e-03):3.194521e-03,((22:3.230076e-02,54:2.393870e-02):1.731648e-02,20:6.264444e-05):4.730033e-03):4.965786e-03,36:1.357251e-02):7.786176e-03):2.184538e-01):7.932988e-02,29:1.477202e-01):8.983791e-02,((57:8.768809e-03,9:2.346858e-03):1.711429e-01,(66:6.777978e-02,((6:3.346784e-03,8:3.328749e-03):7.925902e-03,7:1.352284e-01):1.098537e-03):8.393909e-02):1.446283e-01):4.312619e-02,((55:7.261733e-04,56:2.006421e-03):1.631494e-02,68:3.960628e-01):6.025676e-02):2.545286e-02,((((35:4.224914e-03,34:2.059201e-03):2.429620e-03,32:8.961923e-04):1.260925e-03,33:2.852148e-03):2.523098e-01,(27:1.972359e-01,((63:6.174015e-03,10:2.323978e-02):8.312440e-02,64:9.209523e-02):3.849600e-02):1.186276e-01):5.403232e-02):4.314561e-02):5.678653e-02,(90:2.572354e-01,(((((89:1.525989e-03,87:9.909092e-02):1.678401e-02,88:2.574390e-02):2.195137e-01,(93:5.032448e-03,(92:4.979527e-03,91:1.719358e-03):3.760502e-03):6.589729e-02):8.737020e-02,(95:1.211108e-01,94:1.498598e-01):3.092249e-02):1.085883e-01,((97:1.991512e-02,96:1.333030e-02):1.361419e-01,(98:3.298376e-02,((100:9.869381e-03,99:3.061364e-02):3.661761e-02,101:1.709040e-02):2.941473e-02):1.085276e-01):4.870931e-02):1.333163e-01):1.244243e-01):3.790067e-02,(((31:1.793605e-01,(30:1.586033e-02,67:2.931778e-03):1.247140e-01):1.742483e-01,((41:2.907805e-01,((38:1.514046e-03,39:3.306899e-03):6.314479e-01,40:1.906739e-01):1.849437e-01):7.548382e-02,(71:8.384959e-02,(73:8.177005e-01,72:9.034403e-02):9.239160e-02):1.877612e-01):5.920634e-01):5.403210e-02,(37:1.176666e-02,(70:1.623235e-02,69:6.074351e-03):7.683609e-02):5.468335e-01):5.619867e-02):2.458870e-01,((((((81:3.703664e-02,80:1.746075e-02):7.995405e-02,85:1.939656e-01):5.245034e-02,((83:1.973608e-02,84:5.137581e-02):1.143015e-01,82:1.569389e-02):7.306395e-02):2.070338e-01,79:3.505274e-01):4.993500e-02,((77:8.464822e-02,46:8.881486e-02):3.329550e-02,(((76:4.468127e-03,75:1.643360e-01):7.607921e-02,(74:5.199309e-03,45:1.090519e-02):1.207598e-01):2.945562e-02,(42:1.174135e-01,((44:2.991802e-03,43:7.945945e-04):6.938315e-02,78:5.622169e-02):1.557457e-01):7.099972e-02):7.581418e-02):9.161956e-02):5.507228e-02,(52:6.513621e-02,53:7.864291e-02):3.304945e-01):1.443858e-01):2.339165e-01,((47:4.866905e-03,48:7.663915e-03):1.811265e+00,(50:1.787973e-01,49:3.993533e-01):3.826870e-01):2.213175e-01):2.466563e-01,(2:4.395171e-01,3:5.275836e-01):2.075732e-01,1:3.334385e-01);
   tree gen.67000 = [&U] (((((53:3.941863e-02,52:6.693547e-02):4.089103e-01,((79:3.727701e-01,(((84:5.861332e-02,83:1.171904e-02):7.193864e-02,82:2.846882e-03):7.321595e-02,((80:2.436981e-02,81:7.205520e-03):2.169207e-02,85:1.643840e-01):1.564513e-02):1.960010e-01):1.041303e-01,((77:2.900352e-02,((42:8.105632e-02,(78:3.802455e-02,(43:7.761470e-04,44:7.812584e-05):3.207328e-02):1.687273e-01):6.854066e-02,((76:1.813617e-02,75:1.671502e-01):7.839368e-02,(74:1.719299e-03,45:3.702243e-02):1.265740e-01):1.471664e-02):5.078421e-02):1.306792e-02,46:1.475443e-01):9.424459e-02):6.511806e-02):1.688290e-01,((((((99:1.268601e-03,100:2.093117e-02):5.469576e-02,(98:3.189932e-02,101:8.812603e-03):4.427209e-03):1.055592e-01,(97:3.708001e-02,96:6.343893e-03):1.380116e-01):1.069137e-01,((94:1.115349e-01,(((87:7.286377e-02,89:4.638710e-03):1.844145e-02,88:3.007223e-02):1.801671e-01,(93:4.338429e-03,(92:2.314397e-03,91:5.241560e-03):1.327663e-02):6.586581e-02):7.429153e-02):2.915534e-02,95:1.033033e-01):8.368557e-02):1.241919e-01,90:2.828472e-01):8.853516e-02,((68:3.793323e-01,(((70:4.082049e-02,69:6.638448e-02):5.090199e-02,37:1.767915e-02):5.216263e-01,(((41:1.271748e-01,(71:1.075989e-01,(73:6.556000e-01,72:8.793155e-02):1.177328e-01):2.017636e-01):1.945875e-01,(40:2.304228e-01,(39:7.888757e-04,38:2.579125e-03):6.144390e-01):2.128684e-01):4.950878e-01,(31:1.671104e-01,(30:3.799517e-02,67:2.694707e-03):9.431316e-02):1.633134e-01):2.795772e-02):4.797831e-02):2.862378e-02,(((((((((15:6.050996e-03,16:3.131261e-03):1.503785e-03,51:1.002836e-02):8.688643e-03,17:5.225261e-03):1.450717e-01,13:1.016516e-01):3.168243e-02,(60:6.569599e-03,28:5.660179e-02):1.942866e-01):3.479443e-02,14:1.862368e-01):1.926784e-02,(((86:3.478198e-01,(61:1.091568e-02,62:4.790060e-03):5.483849e-03):1.510650e-01,59:7.183392e-02):1.636989e-02,(12:6.835148e-04,(26:5.238381e-03,11:4.135299e-03):2.508883e-03):1.426414e-01):3.244927e-02):7.445611e-03,58:3.346238e-02):6.049048e-02,(((32:1.604520e-03,(33:2.286019e-04,(34:8.519790e-04,35:6.038085e-03):2.863733e-03):8.008778e-04):2.329103e-01,(27:1.659504e-01,(64:9.374608e-02,(63:1.002435e-02,10:6.648244e-03):8.972762e-02):3.193630e-02):1.147332e-01):3.248056e-02,(((9:6.921305e-04,57:3.741533e-04):1.495759e-01,(66:8.208538e-02,(7:1.305578e-01,(8:1.552858e-03,6:1.153146e-03):6.827916e-03):4.505172e-02):3.058424e-02):1.289060e-01,((29:1.451958e-01,(56:1.395093e-03,55:3.685083e-03):1.449801e-01):3.344665e-02,((18:2.685851e-01,(25:2.163631e-03,((24:6.520247e-04,23:1.099407e-03):3.168439e-03,5:2.265765e-04):1.588529e-03):1.306114e-01):6.726949e-02,(4:3.454533e-02,(36:1.924857e-02,(20:7.727258e-03,(((54:1.284042e-02,21:1.734737e-02):7.372455e-03,(65:1.419632e-02,19:2.340344e-03):2.808387e-04):4.953833e-03,22:3.250910e-02):1.633860e-03):5.720024e-03):3.888063e-03):1.779421e-01):2.429936e-02):3.157104e-02):6.919542e-02):3.122253e-02):4.472814e-02):1.364581e-02):2.128027e-01):2.289511e-01,((49:3.929203e-01,50:1.813969e-01):3.157113e-01,(48:6.781554e-04,47:1.257990e-02):1.473811e+00):2.755382e-01):1.911841e-01,(3:4.950809e-01,2:3.750255e-01):1.188132e-01,1:3.216454e-01);
   tree gen.68000 = [&U] (((((53:3.885913e-02,52:6.598540e-02):4.031063e-01,((79:3.674790e-01,(((84:5.778137e-02,83:1.155271e-02):7.629300e-02,82:8.233643e-03):7.217673e-02,((80:2.402391e-02,81:1.820875e-02):2.902575e-02,85:1.620507e-01):5.086216e-02):2.246393e-01):8.947228e-02,((77:1.973744e-02,((42:7.990582e-02,(78:6.366727e-02,(43:7.651304e-04,44:8.240349e-05):3.750353e-02):1.612065e-01):6.851901e-02,((76:1.787875e-02,75:1.647777e-01):7.728097e-02,(74:8.069265e-04,45:2.950888e-02):1.247774e-01):1.450775e-02):4.101231e-02):2.101490e-02,46:1.454500e-01):9.044695e-02):6.433967e-02):1.401898e-01,(((((98:3.474863e-03,(101:3.641566e-02,(99:1.250595e-03,100:4.109136e-02):3.241811e-02):2.466891e-02):1.040609e-01,(97:1.127812e-02,96:1.745068e-02):1.853237e-01):1.053961e-01,((94:1.099518e-01,(((87:6.864950e-02,89:1.548146e-02):6.071538e-02,88:2.964539e-02):1.587246e-01,(91:7.500269e-03,(93:1.941826e-02,92:4.242489e-03):1.266326e-02):5.581344e-02):8.490800e-02):4.342740e-02,95:5.441992e-02):8.249775e-02):1.224291e-01,90:2.954140e-01):4.796971e-02,(((((41:1.253697e-01,(71:1.060716e-01,(73:6.462944e-01,72:7.707946e-02):8.157780e-02):1.988998e-01):1.918256e-01,(40:2.271522e-01,(39:7.776785e-04,38:3.115241e-03):6.057177e-01):1.799911e-01):4.997703e-01,(31:1.647384e-01,(30:2.738216e-02,67:1.620364e-03):9.297449e-02):1.609954e-01):5.922022e-02,(((70:1.424994e-02,69:5.068897e-02):2.849911e-02,37:8.023340e-02):5.142224e-01,68:3.739481e-01):1.697317e-02):2.821750e-02,(((((((((15:3.212933e-03,16:1.711276e-03):9.166804e-04,51:8.867037e-04):3.781413e-03,17:5.151094e-03):1.536551e-01,13:1.002087e-01):2.861797e-02,(60:6.476351e-03,28:5.579839e-02):1.915289e-01):2.758942e-02,14:1.835933e-01):1.857017e-02,58:2.891360e-02):3.918420e-02,(((86:3.428829e-01,(61:1.076074e-02,62:2.515377e-03):7.296634e-03):1.498771e-01,59:1.513123e-01):1.613753e-02,(12:1.154908e-03,(26:5.134836e-03,11:4.076603e-03):1.478246e-03):1.406168e-01):1.640368e-02):6.491902e-02,(((((34:1.918097e-03,35:1.813389e-03):3.618058e-03,32:3.056443e-03):7.660352e-04,33:1.177567e-03):2.312066e-01,(27:1.635949e-01,(64:7.193577e-02,(63:9.882061e-03,10:1.785318e-02):5.618793e-02):3.688004e-02):8.765212e-02):4.113225e-02,(((9:1.408080e-02,57:3.688426e-04):1.506431e-01,(66:8.092027e-02,(7:1.187535e-01,(8:2.917233e-04,6:1.136778e-03):5.875328e-03):4.935255e-02):3.015013e-02):1.500616e-01,((29:1.431349e-01,(56:4.597777e-03,55:3.632778e-03):1.429222e-01):3.297191e-02,((18:2.647728e-01,((25:5.728079e-03,23:6.188351e-05):5.098656e-04,(24:1.344539e-03,5:1.021722e-04):3.316315e-03):1.348193e-01):6.631468e-02,(4:3.405500e-02,(36:1.897536e-02,(20:2.757962e-03,(((54:1.265817e-02,22:3.204767e-02):7.267811e-03,21:1.710114e-02):4.883519e-03,(65:7.496658e-04,19:9.804461e-05):6.443622e-03):1.610669e-03):3.338574e-03):1.469028e-03):1.754164e-01):2.695078e-02):4.047841e-02):6.821327e-02):1.484755e-02):4.409327e-02):1.345212e-02):2.097822e-01):2.257014e-01,((49:4.627824e-01,50:1.788222e-01):3.112302e-01,(48:8.415488e-03,47:1.240134e-02):1.452892e+00):2.716272e-01):1.884705e-01,(3:4.880538e-01,2:3.697024e-01):1.171268e-01,1:3.170800e-01);
   tree gen.69000 = [&U] (((((53:3.935687e-02,52:3.919549e-02):4.082696e-01,((79:3.721860e-01,(((84:5.852148e-02,83:1.632172e-02):7.727022e-02,82:8.339106e-03):7.310123e-02,((80:2.411159e-02,81:6.534924e-03):5.542840e-02,85:1.641264e-01):3.750051e-02):2.275166e-01):9.061831e-02,((77:1.425276e-03,((42:8.092931e-02,(78:3.427942e-02,(43:8.456624e-04,44:8.345898e-05):3.798390e-02):1.632713e-01):5.753988e-02,((76:3.566962e-02,75:1.365461e-01):8.486359e-02,(74:1.110516e-02,45:3.688435e-02):1.263756e-01):1.469358e-02):5.616500e-02):2.823218e-02,46:1.473131e-01):6.715367e-02):8.954725e-02):1.419854e-01,((((((101:3.749902e-02,98:2.742487e-02):2.492118e-02,(99:1.266613e-03,100:3.481747e-02):6.707274e-02):7.084817e-02,(97:8.421922e-02,96:2.260111e-02):1.051734e-01):1.067461e-01,((94:1.113601e-01,(((87:9.006362e-02,89:1.567976e-02):6.029518e-02,88:1.349248e-02):1.607576e-01,(91:5.348013e-03,(93:1.966699e-02,92:5.277190e-03):1.600416e-02):6.208113e-02):6.099939e-02):4.398366e-02,95:5.511698e-02):8.355444e-02):1.239973e-01,90:2.991979e-01):4.858415e-02,(((((41:1.628093e-02,(71:1.113077e-01,(73:6.545727e-01,72:7.806675e-02):8.262271e-02):1.546881e-01):1.898303e-01,(40:2.300618e-01,(39:7.876396e-04,38:3.155143e-03):6.134762e-01):1.822966e-01):5.439510e-01,(31:1.668485e-01,(30:2.773290e-02,67:1.210632e-02):9.416538e-02):1.630575e-01):5.997876e-02,(((70:4.547279e-02,69:5.133823e-02):2.886415e-02,37:9.048751e-03):5.208089e-01,68:3.787379e-01):9.236481e-03):2.588441e-02,(((((((((15:3.254087e-03,16:1.733195e-03):1.497863e-03,51:3.335957e-03):1.230689e-03,17:1.925784e-02):1.523801e-01,13:1.014923e-01):3.061195e-02,(60:1.138682e-02,28:4.142939e-02):1.948291e-01):2.207986e-02,14:1.859449e-01):3.598999e-02,58:1.430531e-02):3.767493e-02,(((86:3.472748e-01,(61:1.089858e-02,62:2.547596e-03):8.019760e-03):1.140510e-01,59:5.401701e-02):1.634424e-02,((12:1.097769e-03,11:4.128819e-03):1.578818e-03,26:7.104444e-03):1.398824e-01):2.306258e-02):6.280223e-02,((((33:5.081288e-04,(34:1.942665e-03,35:7.955482e-04):3.664400e-03):1.345911e-03,32:3.173407e-03):2.341681e-01,(27:1.656904e-01,(64:7.285718e-02,(63:1.000864e-02,10:1.808186e-02):5.690763e-02):3.735243e-02):8.877483e-02):4.165910e-02,(((9:1.426115e-02,57:1.294409e-03):1.525726e-01,(66:8.690705e-02,(7:1.202746e-01,(8:4.550938e-04,6:1.171645e-03):6.090715e-03):4.998470e-02):2.971664e-02):1.519837e-01,((29:1.449683e-01,(56:1.800796e-03,55:3.679309e-03):1.447529e-01):5.048149e-02,((18:2.681643e-01,(5:1.283947e-04,(24:4.125451e-04,(25:5.972614e-03,23:1.510585e-04):7.651093e-04):3.306913e-03):1.365462e-01):6.716409e-02,((4:3.449120e-02,36:1.921841e-02):1.429954e-03,((20:2.616880e-03,((22:3.398689e-02,21:1.763699e-02):2.555952e-03,(65:3.228207e-03,19:1.547786e-04):2.438879e-03):8.180143e-03):2.226135e-03,54:1.282030e-02):3.263002e-03):1.776633e-01):2.729598e-02):3.964286e-02):7.698248e-02):1.503773e-02):4.465805e-02):2.770330e-02):2.067814e-01):2.417359e-01,((49:4.687101e-01,50:1.811126e-01):3.152166e-01,(48:1.764309e-03,47:1.256019e-02):1.471501e+00):2.751064e-01):1.908845e-01,(3:4.943051e-01,2:3.744379e-01):1.186271e-01,1:3.211414e-01);
   tree gen.70000 = [&U] (((((53:1.522271e-01,52:4.068483e-02):4.237830e-01,((79:3.863283e-01,(((84:6.074518e-02,83:1.694191e-02):8.020632e-02,82:3.871251e-03):5.567406e-02,((80:1.663487e-02,81:1.112092e-02):6.146050e-02,85:1.703629e-01):3.892545e-02):2.428029e-01):9.406162e-02,(((42:8.400446e-02,(78:5.850155e-02,(43:8.777958e-04,44:7.202416e-04):3.942721e-02):1.694753e-01):5.972627e-02,((76:3.702500e-02,75:1.417345e-01):8.808823e-02,(74:1.152714e-02,45:3.828587e-02):1.311776e-01):1.525190e-02):5.829915e-02,(46:1.529106e-01,77:2.401379e-02):2.943634e-02):6.667995e-02):1.203819e-01):1.062371e-01,(((((101:4.799831e-02,(98:2.846696e-02,(99:1.705274e-02,100:3.614047e-02):4.140217e-02):5.400864e-02):4.795427e-02,(97:8.741937e-02,96:5.961133e-02):1.091698e-01):8.866092e-02,((94:1.155916e-01,(((87:9.348585e-02,89:2.230852e-02):6.258627e-02,88:1.400517e-02):1.432115e-01,(93:1.371112e-02,(91:5.290328e-03,92:5.477712e-03):2.523173e-02):6.337190e-02):6.168659e-02):5.325363e-02,95:5.263954e-02):8.341939e-02):1.160360e-01,90:3.105668e-01):3.778097e-02,((68:3.931292e-01,(((70:1.932008e-03,69:5.328898e-02):2.929511e-02,37:3.513013e-02):5.526499e-01,(((41:4.588470e-02,(71:1.155372e-01,(73:6.794451e-01,72:1.059205e-01):7.744743e-02):1.605659e-01):2.007066e-01,(40:2.388036e-01,(39:3.244565e-03,38:3.275032e-03):4.222234e-01):2.628056e-01):5.557814e-01,(31:1.731884e-01,(30:2.878669e-02,67:1.256633e-02):9.774347e-02):1.692534e-01):6.032260e-02):2.732547e-02):2.686797e-02,((((((((51:6.747492e-03,(15:8.514047e-03,16:3.027413e-03):1.933747e-03):2.412225e-03,17:5.667734e-03):1.581702e-01,13:1.053488e-01):1.990756e-02,(60:1.181950e-02,28:3.268819e-02):2.356818e-01):3.415052e-02,14:1.930105e-01):3.735754e-02,(((86:3.604705e-01,(61:1.348728e-02,62:2.649897e-03):5.620633e-03):1.164288e-01,59:5.606954e-02):1.766315e-02,(11:4.215940e-03,(12:3.289765e-03,26:7.464304e-03):1.508191e-03):1.369024e-01):2.410987e-02):3.163633e-02,58:2.041561e-02):6.518859e-02,(((32:1.691665e-03,(34:5.426585e-03,(33:1.477937e-03,35:4.986898e-03):1.289074e-03):1.498722e-03):2.412630e-01,(27:1.719863e-01,(64:7.562560e-02,(63:1.882460e-02,10:2.365633e-02):5.182250e-02):3.670398e-02):9.269171e-02):2.757737e-02,(((9:2.067160e-03,57:4.528258e-04):1.583701e-01,(66:9.020934e-02,(7:1.248448e-01,(8:8.711385e-04,6:3.077336e-03):6.322150e-03):5.511672e-02):2.528041e-02):1.577588e-01,((29:1.504768e-01,(56:1.181335e-03,55:4.272920e-03):1.560494e-01):2.985727e-02,((18:2.783539e-01,((5:1.302850e-04,24:4.351148e-04):3.522856e-03,(25:4.971417e-03,23:1.567984e-04):1.347051e-04):1.417347e-01):6.971618e-02,((36:1.994867e-02,((((22:3.527832e-02,21:1.830716e-02):5.264680e-03,65:3.350872e-03):5.613535e-05,19:1.074649e-03):6.670735e-03,(54:1.707457e-02,20:1.439241e-03):2.346970e-03):6.887460e-03):1.645349e-03,4:3.580179e-02):1.844141e-01):2.772595e-02):3.381996e-02):7.990765e-02):9.911535e-03):4.635497e-02):1.633525e-02):2.266583e-01):2.509213e-01,((49:4.865201e-01,50:1.521532e-01):3.710841e-01,(48:1.831349e-03,47:1.303745e-02):1.576194e+00):1.730832e-01):1.981377e-01,(3:4.610553e-01,2:3.886657e-01):1.499430e-01,1:3.333441e-01);
   tree gen.71000 = [&U] (((((53:1.364931e-01,52:4.117065e-02):4.288434e-01,((79:3.909414e-01,(((84:5.296033e-02,83:1.714421e-02):1.499675e-01,82:4.358127e-03):4.515744e-02,((80:3.152532e-02,81:8.872825e-03):6.219439e-02,85:1.723972e-01):3.939025e-02):1.700081e-01):4.902649e-02,(46:1.547365e-01,(77:9.625947e-03,((42:8.500754e-02,(78:5.920011e-02,(43:8.882774e-04,44:7.288419e-04):3.220459e-02):1.621030e-01):5.906550e-02,((76:1.170944e-02,75:1.434270e-01):8.914008e-02,(74:1.380238e-02,45:3.874304e-02):1.327440e-01):1.543402e-02):5.287586e-02):1.685081e-02):6.747617e-02):5.642352e-02):2.132127e-01,(((((101:2.160914e-02,(98:2.880688e-02,(99:1.725637e-02,100:2.492011e-02):4.189655e-02):5.465355e-02):7.766785e-02,(97:1.422093e-02,96:6.032314e-02):1.104734e-01):8.971961e-02,((94:1.155377e-01,(((87:9.460216e-02,89:1.956397e-03):6.333360e-02,88:1.417240e-02):1.421768e-01,(93:8.959181e-03,(91:5.353499e-03,92:4.100871e-03):1.869875e-02):5.906138e-02):6.022227e-02):5.842544e-02,95:5.346068e-02):8.015504e-02):1.174215e-01,90:3.142753e-01):3.823211e-02,((68:3.978235e-01,(((70:1.955078e-03,69:1.085518e-01):4.598946e-02,37:3.554962e-02):5.592491e-01,(((41:3.476893e-02,(71:1.169168e-01,(73:6.875583e-01,72:1.071852e-01):7.837222e-02):1.624832e-01):2.031032e-01,(40:2.416552e-01,(39:3.662187e-03,38:3.314139e-03):4.272651e-01):2.562933e-01):5.624180e-01,(31:1.752564e-01,(30:2.913043e-02,67:1.026178e-02):9.891061e-02):1.249583e-01):2.229117e-02):3.819022e-02):2.722582e-02,(((((((17:5.735412e-03,((15:7.465656e-03,16:1.645035e-04):3.293140e-03,51:2.084387e-03):4.638518e-03):1.646581e-01,13:1.066067e-01):2.082602e-02,(60:8.375255e-03,28:3.307851e-02):2.384961e-01):3.455831e-02,14:1.953152e-01):3.780362e-02,((((61:1.364833e-02,86:3.364062e-01):5.593488e-03,62:2.721390e-03):1.178191e-01,59:5.673906e-02):1.787407e-02,(11:4.274526e-03,(12:3.062732e-04,26:9.724885e-03):6.007529e-03):1.357626e-01):2.439777e-02):3.402048e-02,58:2.065939e-02):8.229861e-03,(((33:2.745020e-03,(35:5.271185e-03,(34:1.891941e-03,32:5.269865e-04):2.234443e-03):3.127687e-04):2.332574e-01,(27:1.740399e-01,(64:7.652863e-02,(63:1.904938e-02,10:2.393881e-02):5.244131e-02):3.714226e-02):9.379853e-02):2.467273e-02,(((9:2.091844e-03,57:4.616450e-03):1.501072e-01,(66:1.000467e-01,(7:1.263356e-01,(8:1.068410e-03,6:1.981957e-03):2.272438e-03):1.575118e-02):5.584773e-02):1.596425e-01,((29:1.522736e-01,(56:3.284924e-03,55:4.323943e-03):1.251338e-01):5.770481e-02,((18:2.816777e-01,(24:4.319751e-04,((23:1.365691e-03,25:2.132942e-03):2.261761e-03,5:1.954379e-03):9.962904e-04):1.517475e-01):8.191851e-02,(((54:1.761354e-02,(((22:3.813711e-02,19:1.857816e-03):1.623210e-03,21:1.386614e-02):8.297072e-03,(65:1.661662e-03,20:1.563499e-03):8.678305e-04):1.137137e-04):3.009590e-03,36:1.935887e-02):6.163179e-03,4:3.475361e-02):1.876679e-01):2.805702e-02):3.742714e-02):6.801647e-02):1.658013e-02):5.251129e-02):1.576756e-02):2.293648e-01):2.539176e-01,((49:4.923296e-01,50:1.539701e-01):3.755151e-01,(48:1.853217e-03,47:1.319313e-02):1.595015e+00):2.137434e-01):1.707994e-01,(3:4.665607e-01,2:3.933067e-01):1.107218e-01,1:3.373246e-01);
   tree gen.72000 = [&U] (((((53:1.006990e-01,52:6.796611e-02):4.388314e-01,((79:4.000466e-01,(((84:5.419381e-02,83:9.398245e-03):1.276294e-01,82:8.363804e-04):6.344799e-02,((80:4.188010e-02,81:9.079478e-03):3.202998e-02,85:1.764124e-01):5.642304e-02):1.739677e-01):5.016835e-02,((77:2.170838e-02,46:1.403196e-01):5.778321e-02,((42:1.197747e-01,(78:6.057892e-02,(43:9.089659e-04,44:7.458171e-04):3.295465e-02):1.658785e-01):6.044117e-02,((76:1.571854e-02,75:1.467675e-01):9.121621e-02,(74:1.808634e-03,45:3.964539e-02):9.972292e-02):1.579349e-02):5.366726e-02):6.904773e-02):5.773766e-02):2.181786e-01,(((((101:2.211242e-02,(98:2.947781e-02,(99:1.751619e-02,100:1.368638e-02):5.960673e-02):5.688680e-02):7.947678e-02,(97:1.455214e-02,96:3.280732e-02):1.630007e-01):6.562225e-02,((94:1.182286e-01,(((87:9.680549e-02,89:2.071510e-03):6.480868e-02,88:1.450249e-02):1.507821e-01,((92:8.861070e-03,93:1.253057e-02):2.529432e-03,91:2.122081e-02):5.541295e-02):1.276347e-01):2.996486e-02,95:5.470581e-02):8.202189e-02):1.312049e-01,90:3.215949e-01):4.241491e-02,((68:4.070890e-01,(((70:2.000613e-03,69:7.090540e-02):8.578011e-02,37:2.372888e-02):5.796007e-01,(((41:3.557872e-02,(71:1.061198e-01,(73:7.126712e-01,72:1.096816e-01):7.919703e-02):1.123763e-01):2.078336e-01,(40:2.472835e-01,(39:8.648241e-04,38:3.391327e-03):4.372164e-01):2.392706e-01):5.755170e-01,(31:1.793383e-01,(30:2.980889e-02,67:2.361093e-03):1.012143e-01):1.359459e-01):2.630635e-02):3.025516e-02):3.320536e-02,(((((((17:5.868993e-03,((15:5.789628e-03,16:8.163457e-04):2.700478e-03,51:2.132933e-03):2.984380e-03):1.650064e-01,13:1.090897e-01):3.542400e-02,(60:8.570319e-03,28:3.384893e-02):2.440508e-01):1.180544e-02,14:1.998642e-01):3.868409e-02,(((86:3.442413e-01,(61:3.343842e-03,62:6.191149e-03):1.503130e-02):1.386196e-01,59:1.138688e-01):3.283664e-02,(12:3.134065e-04,(26:9.603042e-03,11:3.367383e-03):3.005064e-03):1.426341e-01):1.483839e-02):1.429843e-02,58:4.164546e-02):2.946873e-02,((((35:5.467177e-03,34:4.771876e-04):5.151420e-03,(32:3.477546e-03,33:2.826445e-03):2.248416e-03):2.335114e-01,(27:1.780934e-01,(64:7.831103e-02,(63:1.949306e-02,10:2.449635e-02):5.366270e-02):5.268191e-02):1.193691e-01):2.524737e-02,(((9:1.595620e-03,57:2.373025e-03):1.536033e-01,(66:1.023768e-01,(7:1.079101e-01,(8:1.093294e-03,6:4.429399e-05):4.345783e-03):5.777695e-02):5.714846e-02):1.202570e-01,((29:1.558201e-01,(56:3.361432e-03,55:1.795603e-03):1.280482e-01):9.595561e-03,((18:2.882382e-01,((25:2.298988e-03,(24:4.445163e-04,23:1.381049e-03):2.013987e-03):1.564293e-03,5:1.494342e-03):1.552817e-01):6.766678e-02,(4:3.556304e-02,((((19:2.418842e-03,22:4.592449e-02):5.674937e-04,21:2.205585e-02):8.363266e-03,((20:2.531534e-03,54:1.802377e-02):1.054706e-03,65:3.266742e-04):2.163959e-03):3.214043e-03,36:1.980974e-02):1.608780e-03):1.983496e-01):3.815240e-02):5.543555e-02):7.969535e-02):1.696629e-02):3.175492e-02):1.613480e-02):2.347068e-01):2.598314e-01,((49:5.037962e-01,50:1.575561e-01):3.842611e-01,(48:1.896380e-03,47:1.350040e-02):1.632164e+00):2.187216e-01):1.747774e-01,(3:4.774271e-01,2:4.024671e-01):1.009557e-01,1:3.451811e-01);
   tree gen.73000 = [&U] (((((53:1.013871e-01,52:6.128833e-02):4.418302e-01,(79:4.027804e-01,(((77:2.185673e-02,46:1.728150e-01):8.634581e-03,((42:1.039758e-01,(78:6.099289e-02,(43:4.550424e-03,44:1.202410e-03):3.317985e-02):1.670120e-01):7.592059e-02,((76:1.582595e-02,75:1.477704e-01):9.183954e-02,(74:1.820994e-03,45:3.991631e-02):1.004044e-01):1.590142e-02):5.403400e-02):6.951958e-02,(85:1.776179e-01,((80:3.450435e-02,81:1.067445e-03):4.460012e-02,((84:5.456415e-02,83:9.462469e-03):1.285016e-01,82:2.602709e-03):1.902734e-01):4.181801e-02):1.797891e-01):4.954731e-02):7.564304e-02):2.196695e-01,(((((98:3.017952e-02,((99:5.512021e-03,100:1.348252e-02):1.426178e-02,101:3.348571e-02):2.831592e-02):1.446898e-01,(97:3.718610e-02,96:4.823410e-02):1.641145e-01):6.607069e-02,((94:1.190365e-01,(((87:1.170819e-01,89:2.085665e-03):4.360870e-02,88:1.460159e-02):1.518125e-01,(92:3.818934e-03,(93:9.094323e-03,91:3.334003e-02):1.986189e-03):5.579162e-02):4.065955e-02):3.016962e-02,95:5.507965e-02):6.525550e-02):1.818917e-01,90:1.968319e-01):4.270476e-02,((68:4.384632e-01,(((70:7.961470e-03,69:7.138994e-02):8.636630e-02,37:4.541755e-03):5.835614e-01,(((41:8.633640e-02,(71:1.068450e-01,(73:7.175413e-01,72:1.242789e-01):7.973823e-02):1.201793e-01):2.092539e-01,(40:2.489733e-01,(39:8.707339e-04,38:8.189834e-04):6.048227e-01):2.409057e-01):5.897771e-01,(31:1.805638e-01,(30:3.001259e-02,67:2.377228e-03):1.019060e-01):1.368749e-01):2.648612e-02):2.957833e-02):5.037745e-02,(((((((17:6.192174e-03,(15:5.829192e-03,(16:1.564920e-03,51:5.303535e-03):1.277819e-03):9.532074e-03):1.661340e-01,13:1.098351e-01):3.676825e-02,(60:8.628886e-03,28:3.408024e-02):2.457185e-01):4.205205e-02,14:1.820183e-01):3.894844e-02,((((86:3.390150e-01,62:1.743621e-03):5.716862e-03,61:6.276987e-03):1.804813e-01,59:1.146469e-01):1.400229e-02,((26:9.668665e-03,12:4.556616e-05):4.882894e-04,11:8.641763e-03):1.466162e-01):1.957562e-02):2.653008e-02,58:3.566798e-02):2.707103e-02,(((((35:7.034869e-03,34:8.931165e-03):4.746978e-04,33:2.913600e-03):6.451459e-04,32:3.401411e-03):2.351071e-01,(27:1.864419e-01,(64:8.047764e-02,(63:2.607857e-02,10:2.466375e-02):5.402941e-02):5.559205e-02):1.201848e-01):8.086671e-02,(((9:1.606523e-03,57:2.389242e-03):1.546530e-01,(66:1.030764e-01,(7:1.086475e-01,(8:1.439604e-03,6:7.776295e-05):8.091524e-04):5.716621e-02):5.753899e-02):1.210788e-01,((29:1.412527e-01,(56:1.905035e-02,55:1.807873e-03):1.289233e-01):5.276325e-02,((18:2.902079e-01,((24:2.788734e-03,(25:5.181698e-03,23:1.731759e-04):1.389567e-03):1.172811e-03,5:1.067553e-03):1.562942e-01):6.812918e-02,(4:3.580607e-02,((20:6.521816e-04,(54:2.479383e-02,(((22:4.721263e-02,21:1.441376e-02):1.431056e-02,19:2.435371e-03):3.083897e-04,65:3.282393e-04):2.294266e-03):2.149909e-03):4.651201e-03,36:1.697641e-02):1.262053e-03):1.997051e-01):5.441676e-02):4.225971e-02):2.510394e-02):7.892017e-02):3.562975e-02):1.624506e-02):2.362995e-01):2.489965e-01,((49:5.072390e-01,50:1.586328e-01):3.653383e-01,(48:1.909339e-03,47:1.359266e-02):1.643317e+00):2.350006e-01):2.086576e-01,(3:4.806897e-01,2:4.052174e-01):1.016456e-01,1:3.475399e-01);
   tree gen.74000 = [&U] (((((53:4.539142e-02,52:5.987374e-02):4.017963e-01,(((77:3.616099e-02,((42:1.015759e-01,(78:7.231456e-02,(43:2.256706e-04,44:1.174658e-03):5.271333e-02):1.181524e-01):4.084626e-02,((76:5.167291e-03,75:1.443597e-01):8.971981e-02,(74:1.778964e-03,45:3.899501e-02):9.808697e-02):1.553440e-02):8.175172e-02):9.006113e-03,46:1.688263e-01):6.644357e-02,(79:3.260374e-01,(85:2.572384e-01,((80:3.370796e-02,81:5.316323e-03):1.335720e-02,((84:5.330476e-02,83:5.464849e-02):7.539209e-02,82:2.542636e-03):1.858817e-01):2.712963e-02):1.756394e-01):6.789800e-02):5.569042e-02):2.145994e-01,(((((98:2.948295e-02,(101:5.328643e-02,(99:5.384799e-03,100:1.669337e-03):1.022067e-02):3.021764e-02):1.797728e-01,(97:5.279743e-03,96:2.219383e-03):1.750326e-01):4.293215e-02,((94:1.162891e-01,(((87:1.143796e-01,89:3.653989e-03):1.375053e-02,88:1.426457e-02):1.483085e-01,((91:1.446001e-03,92:1.069048e-02):1.600019e-03,93:1.536983e-02):5.687453e-02):3.972109e-02):1.234385e-02,95:5.380836e-02):6.991234e-02):1.776935e-01,90:1.922888e-01):4.171909e-02,((68:4.283431e-01,(((70:7.777712e-03,69:5.833357e-02):3.296880e-02,37:5.010604e-03):5.700923e-01,(((41:8.434369e-02,(71:7.804841e-02,(73:7.009799e-01,72:4.362516e-02):1.127498e-01):9.841558e-02):2.044241e-01,(40:2.432268e-01,(39:7.524412e-03,38:8.789255e-04):5.908629e-01):2.167776e-01):5.761645e-01,(31:1.763962e-01,(30:8.479936e-03,67:2.322359e-03):9.955388e-02):1.337158e-01):2.587480e-02):2.934458e-02):5.217237e-02,((((((((17:6.172789e-03,(15:5.694649e-03,16:4.996339e-04):6.201081e-03):5.276426e-03,51:5.181125e-03):1.619287e-01,13:1.073001e-01):3.591960e-02,(60:8.429724e-03,28:4.731603e-02):2.400471e-01):4.108146e-02,14:1.778172e-01):3.804948e-02,(((86:3.316014e-01,(61:6.712816e-04,62:4.888608e-03):8.608308e-04):1.837056e-01,59:1.120008e-01):1.367911e-02,((26:9.445505e-03,12:1.407676e-03):4.770192e-04,11:8.442304e-03):1.432322e-01):2.596622e-02):2.517171e-02,58:3.484473e-02):4.578633e-02,(((((34:9.024122e-03,33:2.846352e-03):1.727484e-03,32:3.322903e-03):7.700439e-04,35:1.929264e-03):2.309472e-01,(27:1.821387e-01,(64:7.862015e-02,(63:1.516492e-02,10:4.568432e-02):4.173913e-02):5.430894e-02):1.174108e-01):7.900024e-02,(((9:1.733240e-03,57:3.413869e-03):1.510835e-01,(66:1.006973e-01,(7:1.061399e-01,(8:1.406377e-03,6:1.496783e-03):2.392258e-03):5.584676e-02):5.621094e-02):1.182842e-01,((29:1.379925e-01,(56:7.377997e-04,55:9.379076e-03):1.544827e-01):4.427452e-02,((18:2.835096e-01,((25:5.062100e-03,(5:1.767700e-04,23:1.818140e-04):6.870614e-04):4.467577e-04,24:1.299964e-03):1.578338e-01):6.655671e-02,(4:4.611117e-02,((20:6.445769e-04,((19:2.379161e-03,((21:1.516800e-03,22:4.612292e-02):6.623042e-03,65:4.326763e-03):2.086011e-02):4.180861e-03,54:2.422157e-02):3.272026e-03):9.298091e-03,36:2.000595e-02):2.493324e-03):1.950957e-01):5.316078e-02):4.128432e-02):2.452452e-02):8.244053e-02):2.089808e-02):1.548299e-02):2.385205e-01):2.432495e-01,((49:4.136235e-01,50:1.549714e-01):3.569060e-01,(48:1.865270e-03,47:1.221677e-02):1.605388e+00):2.295766e-01):2.038417e-01,(3:4.695950e-01,2:3.958646e-01):9.929951e-02,1:3.991174e-01);
   tree gen.75000 = [&U] (((((53:5.003211e-02,52:4.771995e-02):3.967046e-01,(((77:2.825747e-02,((42:1.002887e-01,(78:7.139816e-02,(43:2.228108e-04,44:1.771112e-04):5.204532e-02):1.166551e-01):4.207757e-02,((76:3.076615e-03,75:1.082657e-01):9.243664e-02,(74:1.175776e-02,45:3.850085e-02):9.684397e-02):1.697209e-02):7.633667e-02):1.034809e-02,46:9.786480e-02):6.560157e-02,(79:3.219057e-01,(((80:9.279619e-03,81:5.248952e-03):5.145146e-02,85:1.019218e-01):5.015553e-02,((84:5.262926e-02,83:4.306649e-02):8.858327e-02,82:7.209708e-03):9.617128e-02):1.733558e-01):9.393306e-02):5.498469e-02):2.118799e-01,((((((100:5.670737e-03,99:1.363742e-02):7.506473e-03,(101:4.172399e-02,98:2.910933e-02):1.184089e-02):1.879783e-01,(97:5.212836e-03,96:2.191258e-03):1.598027e-01):4.238810e-02,((94:1.148154e-01,(((87:1.129301e-01,89:3.149155e-02):4.775591e-02,88:2.233409e-02):1.464291e-01,((92:1.720856e-02,91:3.105875e-04):1.118845e-02,93:1.532768e-02):5.615379e-02):3.083953e-02):1.218742e-02,95:5.312648e-02):6.902638e-02):1.754417e-01,90:1.495435e-01):6.879905e-02,((68:4.229150e-01,(((70:1.777889e-02,69:3.188870e-03):1.972127e-02,37:4.676344e-03):5.628679e-01,(((41:8.327485e-02,(71:8.683856e-02,(73:6.920968e-01,72:2.139061e-02):1.113210e-01):6.978607e-02):2.085623e-01,(40:8.941179e-02,(39:2.000437e-03,38:4.577957e-03):5.833752e-01):2.354694e-01):5.688631e-01,(31:1.741609e-01,(30:5.238780e-02,67:1.682920e-03):9.829229e-02):1.320213e-01):2.554690e-02):4.294854e-02):4.062851e-02,(((((((17:6.371396e-03,(51:5.063140e-03,(16:1.000033e-04,15:5.622484e-03):5.473449e-03):2.930608e-03):1.644791e-01,13:1.059403e-01):3.630466e-02,(60:8.322899e-03,28:4.671642e-02):2.370052e-01):4.056086e-02,14:1.799232e-01):4.063279e-02,((((61:5.693661e-03,62:2.649301e-03):8.867145e-04,86:3.273992e-01):1.813776e-01,59:1.105815e-01):1.350576e-02,((26:9.325807e-03,11:3.496044e-03):6.577825e-03,12:1.389838e-03):1.414171e-01):2.563717e-02):3.406961e-02,58:3.440316e-02):3.765541e-02,(((35:1.887991e-03,(33:1.488550e-03,(32:1.637037e-03,34:9.031026e-03):2.890394e-03):5.783338e-05):2.194848e-01,(27:1.798306e-01,(64:7.762385e-02,(63:1.497274e-02,10:4.510539e-02):4.121019e-02):5.435072e-02):1.118308e-01):5.721935e-02,(((9:2.145138e-04,57:2.451447e-04):1.491689e-01,(66:9.942125e-02,(7:1.047948e-01,(8:1.101072e-03,6:8.245906e-03):2.888693e-03):5.411529e-02):5.549861e-02):1.167852e-01,((29:1.362438e-01,(56:1.459234e-03,55:1.906990e-02):1.091059e-01):7.280004e-02,((18:2.799169e-01,(24:1.283490e-03,((25:2.953908e-03,23:1.000694e-03):5.404417e-04,5:1.676984e-04):5.703916e-04):1.361170e-01):6.136584e-02,(4:4.552683e-02,((20:6.364086e-04,((((21:8.280100e-05,22:4.553843e-02):1.364377e-02,65:4.271933e-03):5.138638e-03,19:2.412997e-03):6.587957e-03,54:2.372906e-02):8.091147e-04):9.509645e-03,36:1.975243e-02):1.923724e-03):1.862738e-01):4.689614e-02):3.929778e-02):3.032667e-02):8.235508e-02):6.213665e-02):1.528679e-02):2.354979e-01):2.401669e-01,((49:4.083818e-01,50:1.530076e-01):3.523831e-01,(48:2.157031e-04,47:1.206196e-02):1.585044e+00):2.266673e-01):2.012585e-01,(3:4.636441e-01,2:3.908481e-01):1.909795e-01,1:3.151988e-01);
   tree gen.76000 = [&U] (((((53:5.111753e-02,52:2.885625e-02):4.053109e-01,(((77:5.726622e-03,46:7.057930e-02):9.069996e-02,((42:1.024644e-01,(78:2.683425e-02,(43:5.411898e-05,44:5.460345e-05):5.317441e-02):1.191859e-01):5.798437e-02,((76:3.143361e-03,75:1.106144e-01):9.444200e-02,(74:1.201284e-02,45:2.204301e-02):1.071047e-01):6.180842e-02):6.834314e-02):6.702476e-02,(79:3.288893e-01,(85:1.084830e-01,((80:5.926100e-02,81:5.362825e-03):5.172929e-02,((84:5.377102e-02,83:4.400079e-02):1.005578e-01,82:6.007615e-03):8.531814e-02):5.613561e-02):1.771167e-01):1.319022e-01):4.837548e-02):2.131261e-01,((((((100:2.520349e-02,99:1.555758e-02):3.538899e-02,(101:1.206002e-02,98:3.090648e-02):2.283763e-02):1.920564e-01,(97:6.956502e-02,96:4.001245e-03):8.917775e-02):4.330768e-02,((94:1.173062e-01,95:6.165525e-02):7.992882e-02,(((87:1.153801e-01,89:1.313374e-02):4.209684e-02,88:4.914841e-02):1.496058e-01,(92:4.819881e-03,(91:4.647070e-03,93:2.049505e-03):1.126000e-02):5.486556e-02):6.945665e-02):5.138524e-02):1.792478e-01,90:1.527878e-01):7.029160e-02,((68:4.320899e-01,(((70:1.816459e-02,69:3.551676e-03):2.014912e-02,37:2.088462e-02):5.750790e-01,(((41:8.508145e-02,(71:7.377239e-02,(73:7.071114e-01,72:2.185467e-02):1.137361e-01):2.259557e-01):2.130870e-01,(40:9.135152e-02,(39:1.305211e-03,38:3.483318e-04):5.960312e-01):2.405778e-01):4.168283e-01,(31:1.779392e-01,(30:5.352432e-02,67:8.517871e-04):1.272124e-01):1.150793e-01):2.610113e-02):5.418352e-02):2.641051e-02,(((((((17:6.753604e-03,(51:5.387692e-03,(16:7.719399e-04,15:5.744461e-03):3.520574e-03):5.221141e-03):1.614995e-01,13:1.157349e-01):5.174930e-02,(60:8.503459e-03,28:4.772991e-02):2.421468e-01):4.144080e-02,14:1.838265e-01):2.975148e-02,((((61:1.384333e-03,62:4.225922e-04):3.533559e-03,86:3.345020e-01):1.853125e-01,59:1.020177e-01):2.183747e-02,((26:9.528125e-03,12:8.804409e-04):6.412590e-03,11:3.571889e-03):1.444850e-01):1.540570e-02):7.370129e-03,58:3.514952e-02):3.847232e-02,((((33:1.557376e-03,(34:6.055238e-04,32:1.445372e-03):1.113616e-03):4.902433e-04,35:1.928950e-03):2.210613e-01,(27:1.837319e-01,(64:7.930785e-02,(63:1.529757e-02,10:4.215809e-02):4.210422e-02):5.552982e-02):1.142569e-01):5.650301e-02,(((9:1.887656e-04,57:7.887404e-04):1.524050e-01,(66:1.015781e-01,(7:1.070683e-01,(8:1.124959e-03,6:8.424796e-03):3.947500e-03):4.394132e-02):3.224604e-02):1.156786e-01,((29:1.391995e-01,(56:3.825320e-03,55:4.157812e-03):1.196731e-01):7.015947e-02,((18:2.859895e-01,((24:7.559069e-04,(25:2.758260e-03,23:1.022404e-03):7.841288e-04):7.668501e-04,5:2.593142e-03):1.390700e-01):6.269714e-02,(((20:5.503829e-03,54:2.424385e-02):7.507589e-03,((65:1.208542e-02,(22:5.544737e-02,21:2.422698e-03):7.431651e-03):5.026692e-03,19:5.001407e-03):1.289188e-02):8.570792e-03,(4:3.470407e-02,36:2.018094e-02):1.617429e-03):1.903149e-01):3.814779e-02):4.355762e-02):3.098459e-02):4.136628e-02):3.315842e-02):4.463141e-02):2.406069e-01):3.052895e-01,((49:4.172415e-01,50:1.563270e-01):3.600279e-01,(48:1.182072e-03,47:1.232363e-02):1.619430e+00):2.315847e-01):2.056247e-01,(3:4.737026e-01,2:4.685055e-01):1.518308e-01,1:3.220368e-01);
   tree gen.77000 = [&U] (((((53:4.872400e-02,52:4.605057e-02):4.395448e-01,(((77:6.118640e-02,46:8.857498e-02):4.803543e-02,((42:1.065424e-01,(78:2.790224e-02,(43:4.610576e-05,44:5.677663e-05):5.529072e-02):1.239294e-01):6.029211e-02,((76:3.268464e-03,75:1.150168e-01):9.820073e-02,(74:1.249094e-02,45:2.292031e-02):1.113674e-01):6.426836e-02):7.106315e-02):1.501146e-01,(79:3.419789e-01,(85:1.128006e-01,((80:3.269539e-02,81:5.576262e-03):7.106007e-02,((84:3.326708e-02,83:4.575199e-02):1.045600e-01,82:9.340908e-03):8.696099e-02):6.032679e-02):1.841658e-01):1.117617e-01):8.439112e-02):2.216084e-01,(((((101:3.543279e-02,((100:2.639214e-02,99:1.617676e-02):3.687896e-02,98:4.820459e-03):2.340082e-02):1.653647e-01,(97:3.436173e-02,96:4.160492e-03):4.015119e-02):4.503130e-02,((95:6.381062e-02,94:1.219750e-01):4.310440e-02,(((87:1.199721e-01,89:9.193936e-03):2.661538e-02,88:5.110449e-02):1.555600e-01,((91:9.789723e-03,92:3.014891e-03):9.454817e-04,93:1.172046e-03):5.867523e-02):7.222097e-02):6.090063e-02):1.431177e-01,90:1.588686e-01):1.329886e-01,((68:4.492868e-01,(((70:1.888753e-02,69:1.423276e-02):2.095104e-02,37:2.171582e-02):5.979667e-01,(((41:9.498954e-02,(71:7.670848e-02,(73:7.224186e-01,72:1.058226e-01):5.111002e-02):2.349486e-01):2.215677e-01,(40:9.498725e-02,(39:2.985146e-03,38:3.621952e-04):6.197529e-01):2.501526e-01):4.334178e-01,(31:1.850210e-01,(30:1.906219e-02,67:8.856876e-04):1.322754e-01):1.196594e-01):2.713994e-02):5.633999e-02):2.746163e-02,(((((((17:9.791487e-03,(51:5.602119e-03,(16:8.026626e-04,15:2.774863e-03):5.314894e-03):6.553752e-04):1.715513e-01,13:1.203411e-01):5.380889e-02,(60:8.841891e-03,28:4.962953e-02):2.517841e-01):1.598983e-02,14:1.911427e-01):1.258913e-02,((((61:4.741413e-03,62:4.394111e-04):1.749454e-02,86:3.478149e-01):1.926878e-01,59:8.044942e-02):9.149841e-03,(11:3.750276e-03,(12:2.528095e-03,26:9.612148e-03):7.287015e-03):1.448927e-01):1.546899e-02):2.638538e-02,58:3.654845e-02):4.000349e-02,((((32:2.485791e-04,33:1.188357e-03):5.530183e-04,(34:5.390276e-04,35:2.005721e-03):4.918230e-03):2.583438e-01,(27:1.910443e-01,(64:8.246425e-02,(63:1.590640e-02,10:4.383596e-02):4.377995e-02):5.773987e-02):1.188042e-01):1.810097e-02,(((9:3.049629e-03,57:7.631018e-03):1.584706e-01,(66:1.056209e-01,(7:1.113295e-01,(8:1.169732e-03,6:2.401249e-03):9.962749e-03):4.569015e-02):3.352941e-02):1.202825e-01,((29:1.447395e-01,(56:2.592586e-03,55:4.323290e-03):1.244360e-01):7.295177e-02,((18:2.973717e-01,(24:9.212969e-04,(5:3.899754e-04,(25:1.526513e-03,23:1.413674e-03):1.490842e-04):7.607507e-04):1.446049e-01):6.519244e-02,((4:3.866022e-02,(20:1.277750e-03,(((22:5.765414e-02,21:7.391933e-03):2.411854e-02,(65:2.462899e-03,54:8.713423e-03):7.548540e-03):2.165042e-03,19:5.785616e-03):3.598463e-03):9.258690e-04):2.734195e-03,36:2.060731e-02):1.978893e-01):3.966605e-02):4.529118e-02):3.221776e-02):4.301263e-02):3.447811e-02):2.253716e-02):2.501829e-01):3.174398e-01,((49:4.338474e-01,50:1.625487e-01):3.743568e-01,(48:1.229118e-03,47:1.281411e-02):1.683883e+00):2.606150e-01):2.161478e-01,(3:4.925556e-01,2:4.276196e-01):1.380949e-01,1:3.348537e-01);
   tree gen.78000 = [&U] (((((53:9.607183e-02,52:1.532026e-02):5.147925e-01,(((77:5.539585e-02,46:1.881045e-01):4.192890e-02,((42:1.133544e-01,(78:4.418321e-02,(43:4.620227e-03,44:4.086363e-04):6.125075e-02):1.070730e-01):6.414701e-02,((76:3.477441e-03,75:1.223707e-01):1.206722e-01,(74:1.328958e-02,45:2.438577e-02):1.184879e-01):5.912360e-02):7.560673e-02):1.597125e-01,(79:3.638440e-01,(85:1.200127e-01,((80:3.478584e-02,81:3.343566e-02):2.262975e-02,((84:3.539408e-02,83:4.730970e-02):1.112452e-01,82:5.992969e-03):1.346836e-01):1.189028e-01):1.959408e-01):8.706848e-02):4.539374e-02):1.596088e-01,(((((98:5.128665e-03,((100:9.048882e-03,99:1.218176e-02):3.665148e-02,101:2.427340e-02):4.305711e-02):1.754196e-01,(97:3.655872e-02,96:4.426501e-03):4.464800e-02):4.478022e-02,((94:1.297737e-01,(((87:1.276428e-01,89:1.617244e-04):2.831709e-02,88:5.437196e-02):2.361795e-01,(91:3.391019e-03,(92:1.354655e-02,93:4.026116e-03):1.274007e-03):6.172104e-02):7.683857e-02):1.873086e-02,95:6.789049e-02):6.479444e-02):1.522683e-01,90:1.690262e-01):1.414915e-01,((68:4.780129e-01,(((70:2.597834e-02,69:1.169233e-01):1.691261e-01,37:2.310427e-02):6.361990e-01,(((41:1.062519e-01,(71:1.009395e-01,(73:7.686079e-01,72:1.125886e-01):9.749332e-02):7.816792e-02):2.357341e-01,(40:9.073069e-02,(39:3.176008e-03,38:2.871289e-04):6.593781e-01):2.817437e-01):4.611292e-01,(31:1.968507e-01,(30:2.374445e-02,67:3.017826e-03):1.407327e-01):1.273101e-01):2.887518e-02):4.595183e-02):3.317009e-02,((((((((17:9.433177e-03,51:5.843484e-03):4.013642e-04,(16:3.153295e-04,15:6.539682e-03):3.069955e-03):1.598207e-01,13:1.280353e-01):5.821703e-02,(60:8.968429e-03,28:4.408285e-02):2.678825e-01):1.701218e-02,14:2.033638e-01):1.339404e-02,((((61:5.546092e-03,62:4.675058e-04):1.565935e-02,86:3.700532e-01):2.050077e-01,59:8.559312e-02):9.734855e-03,((26:1.022672e-02,12:7.434359e-04):2.742858e-03,11:3.990058e-03):1.765649e-01):1.648165e-02):2.807238e-02,58:3.888525e-02):4.256120e-02,((((33:1.191062e-03,(35:1.531559e-04,32:5.776718e-03):8.964650e-05):2.398801e-03,34:7.024820e-03):2.715273e-01,(27:1.236469e-01,(64:8.773677e-02,(63:1.692341e-02,10:3.885212e-02):4.657911e-02):9.737598e-02):1.264002e-01):5.999843e-02,(((9:3.244614e-03,57:8.118923e-03):1.686028e-01,(66:1.123740e-01,(7:1.184476e-01,(8:1.244521e-03,6:6.025295e-03):1.240349e-02):4.861145e-02):3.567319e-02):1.279730e-01,((29:1.539938e-01,(56:2.758349e-03,55:4.599709e-03):1.474559e-01):7.761609e-02,((18:3.163848e-01,((5:3.986194e-04,23:2.598071e-03):1.038630e-03,(25:1.433647e-03,24:2.607105e-04):3.142076e-04):1.267056e-01):6.095344e-02,(4:4.023934e-02,(36:2.168420e-02,(20:1.359445e-03,(19:4.990300e-03,(((22:6.197453e-02,65:4.907186e-03):1.745931e-03,21:7.864551e-03):2.561385e-02,54:7.519139e-03):5.671824e-03):4.239720e-03):4.041498e-03):4.395333e-03):2.105418e-01):4.220218e-02):4.818697e-02):5.148514e-02):2.516603e-02):7.973384e-02):2.142653e-02):2.655698e-01):3.446167e-01,((49:4.615863e-01,50:1.729416e-01):3.982921e-01,(48:1.307704e-03,47:1.363340e-02):1.791545e+00):1.736444e-01):2.299677e-01,(3:5.240482e-01,2:4.549603e-01):1.469243e-01,1:3.562632e-01);
   tree gen.79000 = [&U] (((((53:9.834870e-02,52:8.567264e-02):4.370718e-01,(((77:7.506561e-03,46:1.925626e-01):4.292260e-02,((42:1.160409e-01,(78:3.944746e-02,(43:2.196599e-04,44:4.183209e-04):6.270237e-02):1.303746e-01):6.278613e-02,((76:1.381658e-02,75:1.252708e-01):1.235321e-01,(74:1.360454e-02,45:2.736989e-02):1.212961e-01):6.052482e-02):7.739858e-02):1.634977e-01,(79:3.724670e-01,(85:1.319792e-01,(80:3.561025e-02,(((84:3.623291e-02,83:2.896478e-02):1.433582e-01,82:6.135001e-03):1.378756e-01,81:9.730874e-03):3.551853e-03):1.217207e-01):2.005846e-01):5.050150e-02):8.068109e-02):1.633914e-01,((((((101:2.559237e-02,(100:9.395216e-03,99:2.266914e-02):2.407556e-02):4.645969e-02,98:5.487675e-02):1.816948e-01,(97:5.643842e-02,96:4.531408e-03):5.593335e-02):9.967503e-02,((94:1.328493e-01,(((87:1.306679e-01,89:1.186786e-03):2.085496e-02,88:5.566056e-02):2.054478e-01,((93:6.384254e-03,91:1.249356e-03):9.961268e-04,92:1.674200e-02):6.512413e-02):5.051185e-02):6.897667e-02,95:1.065648e-01):6.633005e-02):9.031401e-02,90:3.332080e-01):1.347013e-01,(((68:4.893416e-01,((70:5.261990e-02,69:1.438780e-01):2.031531e-01,37:2.365183e-02):6.512767e-01):5.822103e-02,(((41:2.299465e-01,(71:1.260715e-01,(73:7.344238e-01,72:1.152569e-01):9.980389e-02):8.002048e-02):2.567077e-01,(40:9.860230e-02,(39:7.060962e-04,38:2.939337e-04):6.750051e-01):1.812491e-01):4.720578e-01,(31:2.015161e-01,(30:2.430719e-02,67:3.089348e-03):1.440680e-01):1.303273e-01):5.651943e-02):3.380157e-02,(((((((51:2.895012e-03,(17:8.939707e-03,(16:5.543348e-03,15:7.178779e-03):1.802166e-03):4.167850e-04):1.636084e-01,13:1.310697e-01):3.649915e-02,(60:9.180978e-03,28:9.980007e-02):1.945657e-01):4.287351e-02,14:2.081835e-01):2.760447e-02,((((61:5.677533e-03,62:9.645848e-04):1.603047e-02,86:3.295684e-01):1.870211e-01,59:7.353455e-02):1.706237e-02,((26:1.046909e-02,11:1.472152e-02):2.714015e-03,12:2.181455e-04):1.740390e-01):9.665118e-03):1.301516e-02,58:3.980682e-02):4.356989e-02,(((((34:1.720138e-03,35:2.146649e-03):2.599490e-03,32:3.421679e-03):2.069209e-03,33:1.219289e-03):2.848535e-01,(27:1.511743e-01,(64:1.379149e-01,(63:1.732449e-02,10:3.977290e-02):4.768302e-02):4.049765e-02):1.013246e-01):2.757991e-02,(((9:3.321510e-03,57:8.311339e-03):1.725986e-01,(66:1.150372e-01,(7:1.212548e-01,(8:3.949616e-03,6:3.604285e-04):1.269745e-02):4.976353e-02):3.651863e-02):1.844014e-01,((29:2.026609e-01,(56:2.823721e-03,55:1.332307e-02):8.076031e-02):7.945557e-02,((18:3.238830e-01,(((5:3.574216e-04,25:1.522725e-03):3.208479e-04,24:1.051302e-03):1.442509e-03,23:1.224189e-03):1.319718e-01):5.996520e-02,((((22:6.177345e-02,20:1.391664e-03):4.186344e-03,((54:1.307651e-02,(21:6.547601e-03,65:4.063744e-03):3.499297e-03):9.433430e-03,19:1.820286e-03):9.163158e-03):2.402829e-03,4:4.119300e-02):6.024021e-03,36:2.219810e-02):2.155315e-01):4.320236e-02):4.633992e-02):4.334745e-02):6.009258e-02):5.059838e-02):2.026003e-02):2.978596e-01):3.527841e-01,((49:4.725258e-01,50:1.770402e-01):4.077315e-01,(48:1.015960e-03,47:1.395651e-02):1.834004e+00):2.955395e-01):2.354178e-01,(3:5.364680e-01,2:4.657428e-01):1.753310e-01,1:3.647066e-01);
   tree gen.80000 = [&U] (((((53:7.421322e-02,52:8.411759e-02):4.291385e-01,(((77:4.932922e-03,46:1.422580e-01):2.758138e-02,((42:1.139346e-01,(78:3.873144e-02,(43:2.156728e-04,44:2.901814e-03):6.156425e-02):1.273963e-01):6.164649e-02,((76:1.356580e-02,75:1.229970e-01):1.212898e-01,(74:2.159329e-03,45:2.687310e-02):1.190944e-01):5.942622e-02):7.599371e-02):1.605300e-01,(79:3.657063e-01,(85:1.295836e-01,(((84:2.542756e-02,83:5.266065e-02):1.407561e-01,82:1.369734e-02):1.308672e-01,(81:1.816517e-02,80:1.766219e-02):1.521709e-02):1.590448e-01):1.969437e-01):6.000662e-02):7.921664e-02):1.604257e-01,((((((99:1.015981e-02,(100:9.217641e-03,101:2.823405e-02):6.123762e-03):1.287657e-02,98:5.388067e-02):1.783969e-01,(97:3.485541e-02,96:4.040995e-02):1.457442e-01):9.786582e-02,((94:1.304379e-01,(((87:1.282961e-01,89:1.184901e-03):2.066654e-02,88:5.465026e-02):2.020944e-01,(92:4.174983e-03,(93:4.020572e-03,91:2.207569e-03):2.296942e-04):6.439582e-02):4.959500e-02):1.008336e-02,95:7.774643e-02):7.700100e-02):1.201192e-01,90:2.140473e-01):1.432509e-01,(((68:4.804595e-01,((70:5.166479e-02,69:9.724456e-02):3.850674e-02,37:8.329550e-02):6.394553e-01):3.024832e-02,(((41:2.257727e-01,(71:1.237832e-01,(72:1.155514e-01,73:7.210932e-01):9.992119e-02):7.695803e-02):2.500208e-01,(40:9.016517e-02,(39:2.181516e-03,38:2.885985e-04):6.577750e-01):1.915916e-01):4.634895e-01,(31:1.978583e-01,(30:5.303034e-04,67:3.033272e-03):1.414530e-01):1.279617e-01):5.549354e-02):4.265913e-02,((((((((51:2.907687e-03,(16:5.442730e-03,15:6.676298e-03):1.841208e-03):4.372500e-03,17:8.777441e-03):1.606388e-01,13:1.286907e-01):1.999717e-02,(60:9.014333e-03,28:6.278220e-02):2.455661e-01):4.209531e-02,14:1.749057e-01):4.896003e-02,(((86:4.024490e-01,(61:5.483221e-03,62:1.764070e-03):1.609641e-02):1.678325e-01,59:7.219982e-02):1.675267e-02,(11:4.867278e-03,(26:1.047175e-02,12:2.141859e-04):8.127000e-04):1.789612e-01):7.959956e-03):2.667058e-02,58:3.908428e-02):4.277904e-02,(((32:3.359571e-03,((34:1.688915e-03,35:3.974342e-03):5.712036e-03,33:6.745788e-04):1.066763e-03):2.796830e-01,(27:1.715137e-01,(64:1.354116e-01,(63:4.139526e-02,10:6.097756e-02):3.986571e-02):2.284345e-02):9.948545e-02):2.707930e-02,(((9:3.261221e-03,57:1.319404e-03):2.059487e-01,(66:1.129491e-01,(7:1.040851e-01,(8:3.877926e-03,6:5.686175e-03):1.246697e-02):6.518320e-02):2.967321e-02):1.278645e-01,((29:1.989824e-01,(56:2.600111e-03,55:7.480605e-03):1.085155e-01):4.519125e-02,((18:3.180042e-01,(5:2.872409e-03,(24:1.664647e-03,(23:1.969332e-04,25:2.234553e-03):4.060055e-03):8.834269e-05):1.527627e-01):5.887676e-02,((((22:6.065219e-02,20:1.366403e-03):1.772465e-03,(((21:1.302752e-03,54:1.283915e-02):1.085015e-02,65:1.867291e-03):1.165479e-02,19:1.787246e-03):8.996836e-03):5.152041e-03,4:4.044530e-02):1.890984e-03,36:2.179518e-02):2.116194e-01):3.900153e-02):3.454657e-02):9.864304e-02):3.371567e-02):4.298231e-02):1.989229e-02):2.866977e-01):3.463806e-01,((49:4.639489e-01,50:1.738268e-01):4.213043e-01,(48:9.975190e-04,47:1.193519e-02):1.800715e+00):3.204387e-01):2.311447e-01,(3:5.267305e-01,2:4.572890e-01):1.024942e-01,1:4.104884e-01);
   tree gen.81000 = [&U] (((((53:7.435542e-02,52:8.386858e-02):3.701554e-01,(((77:4.942374e-03,46:1.362461e-01):4.698682e-02,((42:1.141529e-01,(78:4.199983e-02,(43:2.160860e-04,44:2.907374e-03):6.168222e-02):1.190439e-01):7.038639e-02,((76:1.872556e-02,75:2.100633e-01):1.469076e-01,(74:2.163467e-03,45:2.692459e-02):1.193226e-01):1.720871e-02):7.613932e-02):1.608376e-01,(79:3.664070e-01,(85:1.298319e-01,(((84:2.547628e-02,83:5.276155e-02):1.844094e-01,82:1.372358e-02):1.311179e-01,(81:3.572861e-02,80:1.769603e-02):4.384882e-02):1.136610e-01):2.274120e-01):9.508572e-02):5.513074e-02):1.607331e-01,(((68:4.813801e-01,((70:1.774264e-02,69:9.743089e-02):1.228215e-01,37:3.793366e-02):5.978118e-01):3.503949e-02,(((41:1.718302e-01,(71:1.240204e-01,(72:1.157728e-01,73:7.224748e-01):1.001126e-01):7.008056e-02):3.392947e-01,(40:1.431529e-01,(39:2.185696e-03,38:2.631416e-04):6.590353e-01):1.919587e-01):4.643776e-01,(31:1.982374e-01,(30:5.313195e-04,67:1.008468e-03):1.340871e-01):1.366840e-01):5.559987e-02):4.274087e-02,(((((((86:4.032201e-01,62:5.021635e-04):1.607129e-03,61:5.493728e-03):1.733990e-01,59:1.367044e-01):1.716320e-02,(11:4.876604e-03,(26:1.049181e-02,12:4.452918e-04):2.411521e-03):1.508493e-01):7.975208e-03,(14:1.724315e-01,(((60:3.182993e-03,28:2.542060e-02):2.460366e-01,(((51:2.913259e-03,(16:1.293101e-03,15:6.689091e-03):1.844736e-03):4.380879e-03,17:8.794260e-03):1.422349e-01,13:1.289457e-01):1.367867e-02):5.588267e-02,58:4.073561e-02):2.481946e-02):2.696480e-02):4.286101e-02,((((34:5.264594e-03,(35:3.981957e-03,33:3.871352e-03):1.497010e-03):1.394297e-03,32:1.707005e-03):2.800894e-01,(27:1.718423e-01,(64:7.668533e-02,(63:4.802660e-02,10:6.109440e-02):3.994210e-02):5.001143e-02):9.967608e-02):2.158959e-02,(((9:2.480370e-03,57:3.012605e-03):2.063434e-01,(66:7.899978e-02,(7:1.042846e-01,(8:2.622666e-04,6:8.992440e-04):1.726901e-02):1.385950e-02):6.076271e-02):1.281095e-01,((29:1.993637e-01,((18:3.500729e-01,(25:2.321649e-03,(23:3.703735e-04,(5:2.767672e-03,24:4.852611e-03):4.707704e-04):1.569420e-03):1.365769e-01):7.181455e-02,((20:1.369022e-03,((22:3.861555e-02,(65:1.770459e-03,(54:1.316397e-02,21:1.305249e-03):9.059031e-04):2.446864e-03):1.226033e-02,19:2.737430e-03):7.996835e-03):5.161913e-03,(36:2.183695e-02,4:4.109858e-02):2.326660e-03):2.120249e-01):4.543485e-02):4.527784e-02,(56:3.422327e-03,55:1.109006e-02):1.132917e-01):2.729362e-02):8.509280e-02):3.546607e-02):4.306466e-02,(((((99:1.887989e-03,100:1.936474e-02):1.815446e-02,(98:5.667805e-02,101:4.678204e-02):6.413441e-03):1.787387e-01,(97:3.492220e-02,96:2.411311e-02):1.460234e-01):9.805334e-02,((94:1.306878e-01,(((87:1.773885e-01,89:1.187171e-03):1.292164e-02,88:1.581744e-02):2.024816e-01,(92:4.155458e-03,(93:1.550806e-04,91:1.567326e-03):1.558209e-03):6.704512e-02):8.541777e-02):3.280769e-02,95:7.789541e-02):7.714854e-02):1.401749e-01,90:2.144575e-01):8.585934e-02):2.540301e-02):2.872470e-01):2.494106e-01,((49:4.648379e-01,50:1.741598e-01):4.221115e-01,(48:9.994304e-04,47:1.195806e-02):1.804165e+00):3.008484e-01):3.310219e-01,(3:5.277397e-01,2:4.581652e-01):7.621923e-02,1:4.112750e-01);
   tree gen.82000 = [&U] (((((53:7.545828e-02,52:8.511254e-02):3.756457e-01,(((77:4.807329e-02,46:1.382669e-01):4.732473e-02,((42:1.158461e-01,(78:4.262278e-02,(43:6.659160e-04,44:2.024353e-03):6.259710e-02):1.208096e-01):7.143038e-02,((76:2.352367e-02,75:1.129650e-01):9.172029e-02,(74:2.195556e-03,45:2.732394e-02):1.210924e-01):7.183272e-02):7.726864e-02):1.632232e-01,(79:3.718416e-01,(85:1.317576e-01,(((84:2.585415e-02,83:5.354412e-02):1.968174e-01,82:1.802654e-03):1.481875e-01,(81:3.625855e-02,80:1.795850e-02):1.417096e-02):1.051179e-01):2.934035e-01):1.020328e-01):5.594845e-02):1.631171e-01,(((((70:3.867765e-02,69:1.049851e-03):7.317575e-02,37:7.472193e-02):6.324448e-01,((((41:9.430396e-02,(71:1.258599e-01,(72:1.583786e-01,73:7.331908e-01):9.122462e-02):1.026666e-01):3.105656e-01,(40:1.452762e-01,(39:1.856559e-03,38:1.461534e-04):6.688103e-01):1.948059e-01):4.712653e-01,(31:2.011777e-01,(30:9.158192e-03,67:1.023425e-03):1.360759e-01):1.387113e-01):5.642454e-02,68:4.885201e-01):9.387430e-04):4.337481e-02,(((((86:4.054083e-01,(62:2.866889e-03,61:5.663344e-03):1.556548e-02):1.804340e-01,59:1.387320e-01):1.349831e-02,(12:4.518965e-04,(26:1.068071e-02,11:5.043440e-03):7.477572e-04):1.531495e-01):1.257962e-02,((58:4.133981e-02,((60:8.667619e-03,28:2.579765e-02):2.206889e-01,(((51:3.640035e-03,(16:1.445262e-03,15:6.788305e-03):1.872097e-03):1.888269e-03,17:8.924698e-03):1.443446e-01,13:1.308583e-01):2.130091e-02):4.338113e-02):2.406078e-02,14:1.749890e-01):2.786064e-02):4.349674e-02,(((((35:4.235901e-03,34:4.945114e-03):2.822117e-03,33:1.590141e-03):1.135747e-03,32:1.787292e-03):2.755279e-01,(27:1.743911e-01,(64:8.235641e-02,(63:3.818444e-02,10:6.200057e-02):5.780238e-02):5.075321e-02):1.011545e-01):4.376280e-02,((29:2.023207e-01,((18:3.552653e-01,(((5:9.766207e-05,25:1.741383e-03):1.728203e-03,23:3.891834e-03):2.431459e-04,24:1.292296e-03):1.386027e-01):7.287972e-02,(36:2.472997e-02,((((65:5.594718e-03,(21:7.429678e-03,54:1.783420e-02):2.529223e-04):1.205592e-02,19:5.299587e-03):2.547523e-03,22:3.918831e-02):7.808938e-03,(20:1.468499e-03,4:4.170817e-02):5.602333e-03):2.361169e-03):2.151697e-01):4.610875e-02):4.594942e-02,((56:1.826496e-03,55:1.125455e-02):1.149721e-01,((9:1.809825e-03,57:3.057289e-03):2.094039e-01,(66:8.017153e-02,(7:1.058313e-01,(8:1.261364e-04,6:4.807621e-03):1.754631e-02):3.682679e-02):2.969927e-02):1.256021e-01):2.002926e-02):8.635491e-02):2.091606e-02):6.289193e-02):4.522249e-02,(((((99:7.164182e-03,100:1.965197e-02):8.379574e-03,(101:4.747592e-02,98:3.386650e-02):8.793341e-03):1.754117e-01,(97:1.739309e-02,96:2.447076e-02):1.481893e-01):7.779912e-02,((94:1.326262e-01,(((87:1.800196e-01,89:4.655489e-04):7.562748e-03,88:2.723787e-02):1.742517e-01,(91:1.637000e-03,(93:1.072915e-03,92:3.924425e-03):9.074067e-04):7.611275e-02):7.733736e-02):1.553383e-02,95:7.905077e-02):7.829283e-02):1.622742e-01,90:2.176383e-01):8.384989e-02):2.970571e-01):2.617075e-01,((49:4.717325e-01,50:1.767430e-01):4.283724e-01,(48:1.014254e-03,47:7.652668e-03):1.830925e+00):3.053107e-01):3.359317e-01,(3:5.727487e-01,2:4.427653e-01):1.893036e-01,1:2.485684e-01);
   tree gen.83000 = [&U] (((((53:7.088952e-02,52:9.710790e-02):3.788133e-01,(((77:3.235099e-02,46:1.028728e-01):4.842966e-02,((42:1.088320e-01,(78:4.004211e-02,(43:8.328389e-04,44:5.413043e-04):5.880705e-02):1.134949e-01):6.710551e-02,((76:2.209939e-02,75:1.061254e-01):8.676988e-02,(74:2.062622e-03,45:2.566957e-02):1.137607e-01):4.390835e-02):7.259028e-02):1.144642e-01,(79:3.443230e-01,(85:1.237801e-01,(((84:2.428877e-02,83:1.455918e-02):1.849008e-01,82:4.622830e-03):1.392152e-01,(81:1.445609e-02,80:1.826459e-02):4.633531e-02):7.758395e-02):2.756389e-01):9.585506e-02):7.985402e-02):1.532409e-01,(((68:3.442076e-01,((((41:8.859417e-02,(71:7.982456e-02,(72:5.535248e-02,73:6.887985e-01):1.134126e-01):1.229018e-01):2.917619e-01,(40:1.364802e-01,(39:1.280967e-03,38:3.906504e-04):6.283160e-01):1.830110e-01):4.427317e-01,(31:1.889971e-01,(30:1.278908e-02,67:9.004367e-04):1.278369e-01):1.303128e-01):9.629273e-02,((70:3.633585e-02,69:6.386625e-02):1.173544e-02,37:2.707594e-02):5.941523e-01):1.047583e-02):4.074861e-02,((((((62:1.132136e-02,61:6.802074e-03):1.534412e-02,86:3.888324e-01):1.737742e-01,59:1.303322e-01):5.702161e-03,(12:7.232058e-04,(11:5.006452e-03,26:9.981631e-03):1.565297e-04):1.311429e-01):1.717572e-02,((58:1.739933e-02,((60:1.624971e-02,28:2.423568e-02):2.073269e-01,(((51:3.291828e-03,17:7.003454e-03):1.824437e-03,(16:1.746576e-04,15:3.162154e-03):6.139823e-03):1.370979e-01,13:1.229352e-01):1.984466e-02):1.704710e-02):4.427870e-02,14:1.643940e-01):2.617377e-02):2.891693e-02,(((((34:8.233655e-03,33:9.163970e-05):2.128294e-04,32:7.381092e-04):1.021609e-03,35:3.906865e-03):2.484091e-01,(27:1.638323e-01,(64:7.737000e-02,(63:3.587249e-02,10:5.824664e-02):5.430264e-02):4.768027e-02):1.058919e-01):2.727728e-02,(((9:1.700246e-03,57:9.298275e-03):1.967252e-01,(66:7.531740e-02,(7:9.942359e-02,(8:1.184993e-04,6:1.556105e-03):5.361602e-03):3.459705e-02):5.055752e-02):1.505768e-01,(((56:1.082975e-02,55:1.057313e-02):1.073418e-01,29:1.900708e-01):1.920655e-02,((18:3.337551e-01,((5:3.914941e-03,25:1.507404e-03):1.517674e-03,(23:9.538699e-05,24:1.715013e-04):2.502564e-04):1.302108e-01):6.846709e-02,(36:2.323265e-02,(((((54:1.675440e-02,(21:6.968506e-03,65:5.115680e-03):2.369406e-03):3.748397e-03,22:3.681558e-02):5.429051e-03,19:5.133268e-03):1.181678e-02,20:1.379587e-03):5.043081e-03,4:3.918287e-02):3.162578e-03):2.021419e-01):4.331702e-02):4.584517e-02):8.112641e-02):5.046306e-02):6.118185e-02):3.606674e-02,((((((100:1.792126e-02,99:2.354495e-02):1.126201e-02,101:1.316101e-02):8.351920e-03,98:2.961551e-02):1.982259e-01,(97:3.466456e-02,96:7.300727e-03):1.157210e-01):7.474936e-02,((((87:1.159176e-01,89:2.527797e-03):5.008578e-03,88:2.558871e-02):1.637014e-01,(91:4.951340e-04,(93:8.552863e-03,92:1.451026e-02):1.912236e-03):6.343572e-02):8.121694e-02,(95:7.426450e-02,94:1.714184e-01):2.964465e-02):6.690297e-02):8.503102e-02,90:2.044611e-01):7.877305e-02):2.790713e-01):2.458619e-01,((49:4.431706e-01,50:1.660418e-01):4.130968e-01,(48:4.048931e-03,47:7.189324e-03):1.720069e+00):2.868251e-01):2.081988e-01,(3:5.380706e-01,2:4.159573e-01):1.778419e-01,1:3.848083e-01);
   tree gen.84000 = [&U] (((((53:7.131187e-02,52:9.768646e-02):3.810702e-01,(((77:1.181899e-03,46:1.034857e-01):5.418748e-02,((42:1.094804e-01,(78:2.863002e-02,(43:8.378008e-04,44:1.591469e-03):5.915742e-02):1.141711e-01):6.580646e-02,((76:9.628402e-03,75:1.365132e-01):8.728684e-02,(74:1.365033e-02,45:4.519616e-02):1.036772e-01):4.416995e-02):7.302276e-02):8.085635e-02,(79:3.463744e-01,(85:1.245176e-01,(((84:2.443348e-02,83:6.053555e-02):1.014513e-01,82:1.071139e-02):1.400446e-01,(81:1.454222e-02,80:3.880710e-02):4.762104e-02):2.417730e-02):2.772811e-01):9.642615e-02):9.777744e-02):1.541539e-01,((((((41:8.912200e-02,(71:8.030014e-02,(72:7.389119e-02,73:7.063814e-01):1.140883e-01):1.236341e-01):2.935002e-01,(40:1.372934e-01,(39:1.288599e-03,38:3.331573e-03):6.320594e-01):1.841014e-01):4.453695e-01,(31:1.901231e-01,(30:5.863621e-03,67:8.059013e-03):1.285985e-01):1.310892e-01):9.686643e-02,(((70:3.655233e-02,69:8.175443e-03):4.142955e-02,37:2.723726e-02):5.976922e-01,68:3.462583e-01):1.035678e-02):4.188099e-02,((((((62:1.138881e-02,61:6.842600e-03):2.436659e-02,86:3.911490e-01):1.657963e-01,59:1.311087e-01):5.736134e-03,((11:4.916111e-03,26:8.218786e-03):9.555495e-04,12:2.893107e-04):1.385115e-01):1.716560e-02,((58:1.764184e-02,((60:1.634652e-02,28:2.438008e-02):2.085622e-01,(((51:3.433740e-03,(16:1.784587e-04,15:4.387583e-03):7.523336e-03):1.739749e-03,17:5.980188e-03):1.373885e-01,13:1.236676e-01):1.405211e-02):5.996200e-02):3.890006e-03,14:1.653734e-01):8.540462e-02):3.799466e-02,(((32:7.442485e-04,((35:4.102940e-03,34:2.984447e-03):9.989974e-04,33:9.606919e-05):2.171658e-04):2.586193e-01,(27:1.648084e-01,(64:7.783096e-02,(63:3.346242e-03,10:7.002111e-03):6.459986e-02):6.563490e-02):1.065228e-01):5.269085e-02,(((9:5.172156e-04,57:9.353672e-03):1.978972e-01,(66:7.576613e-02,(7:1.000159e-01,(8:1.034056e-03,6:1.565376e-03):5.393545e-03):3.480317e-02):5.085873e-02):1.514740e-01,(((56:1.089428e-02,55:6.661570e-03):6.616936e-02,29:1.891499e-01):3.063197e-02,((18:2.715033e-01,((24:5.817360e-04,(25:5.068040e-03,5:2.004431e-04):5.109034e-03):2.275041e-03,23:2.724599e-04):1.309865e-01):3.759503e-02,(4:3.941632e-02,((((((22:5.926254e-02,65:5.146159e-03):3.170390e-03,21:7.356509e-03):1.969495e-02,54:1.722865e-02):4.562571e-03,19:5.163851e-03):1.188718e-02,20:2.451175e-04):4.255506e-03,36:2.337107e-02):5.585825e-03):2.033462e-01):7.343170e-02):1.927042e-02):8.160975e-02):2.703930e-02):5.275166e-02):2.209040e-02,((((((100:3.077394e-02,99:8.874475e-03):3.256753e-02,101:7.922787e-02):1.145084e-02,98:2.979196e-02):1.217427e-01,(97:2.885303e-02,96:1.500905e-03):1.269025e-01):8.416352e-02,((((87:1.166082e-01,89:2.542857e-03):5.038419e-03,88:2.574116e-02):1.483267e-01,((91:7.378996e-03,93:8.461868e-03):2.505737e-03,92:1.133078e-02):6.136215e-02):1.407511e-01,(95:9.295487e-02,94:1.871935e-01):8.216960e-03):6.730156e-02):1.476758e-01,90:2.056792e-01):6.090343e-02):2.860300e-01):2.473267e-01,((49:4.458110e-01,50:1.458641e-01):4.155580e-01,(48:4.073054e-03,47:7.232157e-03):1.730317e+00):2.885340e-01):2.094392e-01,(3:5.162309e-01,2:4.184355e-01):2.193617e-01,1:4.198466e-01);
   tree gen.85000 = [&U] (((((53:7.344838e-02,52:1.006131e-01):3.478252e-01,(((77:9.782827e-03,46:1.340404e-01):4.217672e-02,((42:1.158289e-01,(78:2.948778e-02,(43:6.120812e-04,44:1.639150e-03):6.092978e-02):1.175917e-01):8.218448e-02,((76:9.916870e-03,75:1.406031e-01):8.990195e-02,(74:1.405929e-02,45:4.655024e-02):1.067833e-01):4.549328e-02):7.521052e-02):8.586336e-02,(79:3.567518e-01,(((84:2.516551e-02,83:2.251296e-02):1.044907e-01,82:1.041636e-02):1.442404e-01,(85:1.247399e-01,(81:1.497790e-02,80:4.643265e-02):3.282540e-02):2.371632e-02):2.855884e-01):9.921433e-02):5.888078e-02):2.508435e-01,((((((41:1.042635e-01,(71:8.270593e-02,(72:7.610497e-02,73:7.275446e-01):1.175064e-01):1.273382e-01):1.825230e-01,(40:1.414067e-01,(39:1.327206e-03,38:2.268871e-04):6.509960e-01):1.896170e-01):4.287186e-01,(31:1.958192e-01,(30:6.039295e-03,67:8.300462e-03):1.324514e-01):1.927289e-01):9.745282e-02,(((70:3.014116e-02,69:8.420380e-03):6.806653e-02,37:8.404360e-03):6.155991e-01,68:3.566323e-01):4.326307e-02):4.182621e-02,((((((86:4.028679e-01,62:4.108330e-04):2.280426e-03,61:7.467284e-03):1.799716e-01,59:1.350367e-01):2.116794e-02,((26:6.679472e-03,11:7.875725e-03):2.673935e-03,12:1.502403e-03):1.485735e-01):1.767989e-02,((58:1.817039e-02,((60:2.250559e-03,28:4.667342e-02):2.148107e-01,(((51:3.536614e-03,(16:9.687137e-04,15:1.247204e-02):4.206633e-03):4.601014e-03,17:5.052432e-03):1.415047e-01,13:1.455025e-01):4.253068e-02):2.027411e-02):2.592605e-02,14:1.703280e-01):2.675100e-02):3.913298e-02,((((35:3.637867e-03,34:2.233282e-03):3.154849e-03,(33:8.092948e-04,32:2.855433e-03):2.167660e-03):2.663675e-01,(27:1.697461e-01,(64:8.016278e-02,(63:3.446495e-03,10:1.560088e-02):6.653527e-02):6.222225e-02):9.761807e-02):5.426947e-02,(((9:5.327114e-04,57:1.995384e-02):2.038262e-01,(66:7.803609e-02,(7:1.030124e-01,(8:4.450699e-04,6:2.033679e-03):1.354177e-02):7.056799e-02):9.022098e-03):1.560121e-01,(((56:9.179852e-03,55:6.861150e-03):7.991694e-02,29:1.948168e-01):2.635325e-02,((18:2.796376e-01,(((24:5.232879e-04,23:5.281565e-04):9.081111e-04,5:1.158216e-03):2.343202e-03,25:5.219879e-03):1.134319e-01):6.306567e-02,(4:4.059723e-02,((((65:5.300338e-03,19:5.318560e-03):4.699266e-03,((21:7.576911e-03,22:6.010515e-02):3.383252e-03,54:1.774482e-02):2.040186e-02):1.224332e-02,20:3.954255e-04):1.173632e-02,36:2.628451e-02):1.191617e-03):2.094385e-01):5.950728e-02):3.341625e-02):9.163929e-02):3.017860e-02):5.433210e-02):2.275223e-02,(((((98:2.549813e-02,101:7.460677e-02):1.214901e-02,(100:3.169593e-02,99:1.356246e-03):3.811382e-02):1.253901e-01,(97:9.022318e-02,96:1.780563e-03):1.039025e-01):8.668507e-02,(94:1.784031e-01,(95:9.573981e-02,(((87:1.201018e-01,89:2.619041e-03):4.829564e-02,88:2.651237e-02):2.135103e-01,((91:1.230453e-02,93:6.436898e-03):5.436186e-03,92:1.951823e-02):6.549374e-02):3.826642e-02):5.236810e-02):8.505358e-02):1.521002e-01,90:1.789246e-01):7.112520e-02):2.945994e-01):2.547367e-01,((49:4.591675e-01,50:1.502342e-01):4.280081e-01,(48:4.195082e-03,47:7.448833e-03):1.782157e+00):2.971785e-01):2.157140e-01,(3:5.316972e-01,2:4.309719e-01):1.008584e-01,1:5.480977e-01);
   tree gen.86000 = [&U] (((((53:6.068826e-02,52:3.637956e-02):4.626400e-01,(((77:2.159484e-02,46:1.277495e-01):4.019725e-02,((42:1.103927e-01,(78:4.351067e-02,(43:5.833545e-04,44:6.886410e-04):5.807017e-02):1.120728e-01):7.832733e-02,((76:7.487629e-03,75:8.825988e-02):9.699216e-02,(74:4.749535e-03,45:2.807406e-02):1.216479e-01):3.844031e-02):7.949412e-02):8.183355e-02,(79:3.400084e-01,((((84:2.398442e-02,83:2.145637e-02):9.958670e-02,82:1.279137e-02):1.374708e-01,(81:1.427495e-02,80:4.944101e-02):3.268885e-02):2.175415e-02,85:1.188855e-01):2.721850e-01):9.455792e-02):5.718147e-02):1.209778e-01,((((((41:5.342385e-02,(71:1.591906e-01,(72:7.253315e-02,73:6.933989e-01):5.739375e-02):1.859980e-01):1.739566e-01,(40:1.347700e-01,(39:9.536650e-04,38:2.162387e-04):6.204429e-01):1.807178e-01):4.085976e-01,(31:1.866288e-01,(30:4.595569e-03,67:1.447512e-03):1.117861e-01):1.836836e-01):9.287908e-02,(((70:1.298246e-02,69:1.983637e-02):5.835557e-02,37:8.009919e-03):5.116470e-01,68:3.398945e-01):6.922865e-02):3.986319e-02,((((((61:7.691237e-03,86:3.645721e-01):1.102105e-03,62:8.854668e-04):1.715251e-01,59:1.286991e-01):2.017447e-02,((12:1.431891e-03,26:6.185813e-03):2.742995e-03,11:1.642396e-03):1.416005e-01):3.029317e-02,((((60:2.144934e-03,28:4.328867e-02):2.005265e-01,((17:4.815307e-03,(51:7.314357e-03,(16:1.381736e-04,15:1.188669e-02):4.009203e-03):2.020504e-03):1.348635e-01,13:1.050947e-01):4.281162e-02):1.093454e-02,14:1.623341e-01):2.470926e-02,58:1.525788e-02):2.172002e-02):3.784929e-02,(((((33:7.249924e-03,32:2.721420e-03):3.842357e-03,34:1.390067e-03):1.309472e-03,35:3.809173e-03):2.538661e-01,(27:1.617794e-01,(64:7.640051e-02,(63:3.284741e-03,10:5.501302e-02):6.341258e-02):7.450971e-02):9.303658e-02):3.923787e-02,((29:1.856735e-01,((18:2.665134e-01,((5:1.182421e-03,(25:2.408428e-03,23:1.039664e-03):1.617330e-03):1.366762e-03,24:4.936410e-04):1.103443e-01):6.026942e-02,((36:1.491755e-02,(((65:8.314404e-03,(21:1.202970e-03,(22:5.728425e-02,54:1.764327e-02):1.893100e-03):1.544391e-02):1.212023e-02,19:8.236453e-03):3.921191e-03,20:6.488637e-03):4.446466e-03):1.165408e-03,4:3.869189e-02):2.312432e-01):5.764771e-02):2.550115e-02,((56:2.793409e-03,55:6.539137e-03):9.952285e-02,((66:7.346756e-02,(7:9.817776e-02,(8:2.975214e-04,6:1.412682e-03):9.789696e-03):6.725603e-02):1.082568e-02,(9:5.077097e-04,57:1.169245e-03):1.942601e-01):1.486900e-01):6.329469e-03):4.523044e-02):4.337581e-02):5.178214e-02):2.168441e-02,(((((98:2.589424e-02,(100:1.257470e-02,99:1.292594e-03):4.307911e-02):1.039834e-02,101:7.105596e-02):1.195052e-01,(97:8.598875e-02,96:1.696996e-03):1.394103e-01):5.378433e-02,(95:9.124646e-02,((((87:1.144651e-01,89:2.496122e-03):4.602899e-02,88:2.526807e-02):2.034896e-01,(93:3.419741e-03,(91:1.112009e-02,92:5.559342e-03):8.957060e-03):6.251318e-02):3.647046e-02,94:1.700301e-01):4.991032e-02):8.106177e-02):1.449617e-01,90:1.705272e-01):6.778709e-02):2.807730e-01):3.221879e-01,((49:4.376174e-01,50:1.431833e-01):4.079205e-01,(48:3.998195e-03,47:7.099238e-03):1.698515e+00):2.324411e-01):2.201991e-01,(3:5.067432e-01,2:3.359223e-01):1.504878e-01,1:2.988055e-01);
   tree gen.87000 = [&U] (((((53:6.183587e-02,52:3.706749e-02):4.713885e-01,(((77:6.669479e-03,46:1.027680e-01):4.095738e-02,((42:1.124802e-01,(78:4.544134e-02,(43:5.943857e-04,44:1.751916e-03):5.916827e-02):9.682153e-02):7.980849e-02,((76:3.189840e-02,75:8.992887e-02):9.882628e-02,(74:3.127895e-03,45:2.860494e-02):1.239482e-01):5.067001e-02):5.900222e-02):1.180121e-01,(79:3.464379e-01,((((84:2.443796e-02,83:1.742912e-02):1.014699e-01,82:1.303326e-02):1.400703e-01,(81:1.093429e-02,80:4.770542e-02):5.981758e-02):4.330416e-02,85:1.211336e-01):2.773320e-01):9.634600e-02):1.016104e-01):1.232654e-01,((((((41:1.161025e-02,(71:1.622009e-01,(72:7.390475e-02,73:5.999692e-01):1.101971e-01):1.563082e-01):1.772462e-01,(40:1.505486e-01,(39:7.413187e-04,38:2.203277e-04):6.321754e-01):3.271765e-01):4.163242e-01,(31:2.163415e-01,(30:1.664844e-02,67:2.647753e-02):1.139000e-01):1.871570e-01):9.463542e-02,(((70:1.322795e-02,69:2.021148e-02):1.355259e-01,37:1.031185e-02):5.213222e-01,68:3.463219e-01):7.053776e-02):4.061700e-02,((((((61:4.008051e-03,86:3.714661e-01):1.122946e-03,62:9.022109e-04):1.747686e-01,59:1.311328e-01):1.805624e-02,((11:9.692202e-03,26:6.424939e-03):8.813518e-04,12:1.831427e-03):1.453020e-01):1.011951e-02,((((60:8.067983e-03,28:4.410726e-02):2.150463e-01,(((51:6.343948e-03,(16:2.118559e-03,15:2.173085e-03):1.418155e-03):4.183799e-03,17:8.197745e-03):1.682867e-01,13:1.070820e-01):7.187101e-02):9.275580e-03,14:1.654038e-01):2.953781e-02,58:1.043486e-02):2.213075e-02):3.856502e-02,(((32:3.811660e-04,(33:7.032051e-03,(35:3.579936e-03,34:1.764838e-04):5.630737e-03):1.304299e-03):2.506932e-01,(27:1.648386e-01,(64:6.591116e-02,(63:4.274708e-02,10:5.605331e-02):6.461171e-02):6.879898e-02):9.640146e-02):4.991933e-02,(((56:2.846232e-03,55:6.662792e-03):4.810981e-02,(29:1.891846e-01,((18:2.715531e-01,((23:8.569786e-04,(24:8.338060e-04,25:2.374419e-03):1.886340e-04):8.367758e-04,5:1.029609e-03):1.124309e-01):6.140911e-02,((36:1.519964e-02,(((21:2.705723e-03,((22:5.836749e-02,65:1.626116e-03):4.477810e-03,54:2.362306e-02):1.600635e-02):2.122406e-02,19:8.392203e-03):3.995341e-03,20:6.611337e-03):4.530548e-03):1.187446e-03,4:3.942355e-02):2.356160e-01):5.646260e-02):4.457026e-02):8.102933e-03,((66:7.485683e-02,(7:1.332264e-01,(8:3.031475e-04,6:5.427034e-03):1.416938e-02):2.351907e-02):7.081006e-02,(9:2.373229e-04,57:1.191356e-03):1.979335e-01):1.670504e-01):2.414144e-02):4.603209e-02):5.276134e-02):2.209446e-02,((((98:2.638390e-02,((100:1.671699e-02,99:1.207577e-02):7.498145e-03,101:1.157150e-02):3.230587e-02):1.233997e-01,(97:8.761479e-02,96:1.738862e-02):1.178604e-01):5.441935e-02,(95:9.297193e-02,((((87:1.166296e-01,89:2.543324e-03):4.689939e-02,88:2.574589e-02):2.120946e-01,(93:4.637284e-03,(92:5.412861e-03,91:1.145205e-02):8.656208e-03):6.592591e-02):4.067675e-02,94:1.146179e-01):1.704866e-02):1.024489e-01):1.177576e-01,90:1.737518e-01):6.906894e-02):2.860824e-01):3.282804e-01,((49:4.458928e-01,50:1.458909e-01):4.156342e-01,(48:4.073801e-03,47:7.233484e-03):1.730634e+00):2.368365e-01):2.243630e-01,(3:5.163256e-01,2:3.422746e-01):1.533336e-01,1:3.044559e-01);
   tree gen.88000 = [&U] (((((53:6.183587e-02,52:8.937198e-02):3.715745e-01,(((77:1.590883e-02,46:1.027680e-01):6.634299e-02,((42:1.271242e-01,(78:4.544134e-02,(43:1.030555e-03,44:3.862434e-04):5.916827e-02):7.172917e-02):7.980849e-02,((76:3.189840e-02,75:1.510894e-01):1.330430e-01,(74:4.781208e-03,45:2.860494e-02):1.239482e-01):3.065447e-02):7.624402e-02):9.524721e-02,(79:3.464379e-01,((((84:2.354452e-02,83:1.742912e-02):1.251620e-01,82:1.303326e-02):1.400703e-01,(81:8.482485e-03,80:4.770542e-02):1.744297e-02):4.330416e-02,85:1.178442e-01):2.068384e-01):9.634600e-02):1.016104e-01):2.410334e-01,(((68:3.300893e-01,(((70:4.106662e-03,69:2.021148e-02):9.438023e-02,37:1.031185e-02):6.742913e-01,(((41:9.343897e-02,(71:1.622009e-01,(72:9.474535e-02,73:5.999692e-01):1.102744e-01):1.830646e-01):1.340730e-01,(40:1.642911e-01,(39:4.272747e-03,38:1.008194e-03):6.321754e-01):2.538170e-01):4.908701e-01,(31:2.163415e-01,(30:1.958848e-02,67:8.957144e-03):1.139000e-01):1.871570e-01):3.834659e-02):7.053776e-02):4.061700e-02,(((((61:4.008051e-03,(86:3.903278e-01,62:3.449454e-03):2.074188e-03):1.708061e-01,59:1.311328e-01):6.141255e-02,((26:6.424939e-03,12:1.831427e-03):1.273729e-03,11:5.549042e-03):1.453020e-01):1.663755e-02,(((60:8.067983e-03,28:4.410726e-02):2.220821e-01,(((51:8.241305e-03,(17:8.167633e-03,(16:2.076717e-03,15:2.256047e-03):3.909039e-03):1.892158e-03):1.153781e-01,13:1.070820e-01):7.187101e-02,14:1.654038e-01):1.329793e-02):4.747033e-02,58:1.043486e-02):1.540932e-02):3.916230e-02,((((35:3.579936e-03,34:1.764838e-04):5.630737e-03,(33:7.032051e-03,32:3.811660e-04):8.702665e-03):2.506932e-01,(27:1.648386e-01,(64:4.071160e-02,(63:2.852034e-02,10:5.605331e-02):8.739309e-02):6.879898e-02):9.640146e-02):6.066237e-02,(((56:2.846232e-03,55:6.662792e-03):4.810981e-02,((66:7.485683e-02,(7:1.332264e-01,(8:4.246137e-04,6:3.770917e-03):1.460095e-02):2.351907e-02):7.081006e-02,(9:2.918778e-03,57:1.191356e-03):1.979335e-01):1.670504e-01):6.348458e-02,(29:1.891846e-01,((18:2.715531e-01,((23:7.688313e-05,(25:2.241362e-03,24:7.744216e-04):1.399217e-04):3.232782e-06,5:8.858244e-04):1.379769e-01):6.815363e-02,((36:1.519964e-02,(((54:2.344559e-02,(22:5.708278e-02,(65:2.599039e-03,21:5.723986e-03):8.340044e-05):7.350964e-03):2.213406e-02,19:7.533702e-03):3.995341e-03,20:6.611337e-03):8.489682e-03):1.534521e-03,4:3.942355e-02):2.380676e-01):4.546055e-02):4.457026e-02):4.505910e-02):4.332861e-02):5.276134e-02):2.209446e-02,((((98:2.638390e-02,((100:1.671699e-02,99:1.141063e-02):1.628473e-02,101:1.196941e-02):2.371853e-02):1.233997e-01,(97:8.761479e-02,96:1.900086e-02):1.178604e-01):1.188094e-01,(95:9.297193e-02,((((87:1.166296e-01,89:4.189115e-03):1.708355e-02,88:2.574589e-02):2.120946e-01,(93:1.240515e-03,(92:1.781825e-03,91:4.851321e-03):9.844470e-03):5.687017e-02):3.267379e-02,94:1.088491e-01):1.704866e-02):8.749383e-02):1.177576e-01,90:1.737518e-01):6.906894e-02):2.860824e-01):3.282804e-01,((49:4.458928e-01,50:1.458909e-01):4.156342e-01,(48:6.035380e-03,47:4.018282e-03):1.730634e+00):2.368365e-01):2.243630e-01,(3:5.540694e-01,2:3.422746e-01):1.533336e-01,1:3.044559e-01);
   tree gen.89000 = [&U] (((((53:6.336400e-02,52:9.158060e-02):3.807571e-01,(((77:4.461932e-02,((42:1.302658e-01,(78:7.140409e-02,(43:1.056023e-03,44:3.957885e-04):6.063048e-02):7.350179e-02):7.060149e-02,((76:7.851613e-03,75:1.548232e-01):1.363309e-01,(74:4.899365e-03,45:2.931184e-02):1.270113e-01):3.141202e-02):8.871000e-02):1.242844e-02,46:1.529607e-01):9.760101e-02,(79:3.549993e-01,((((84:7.326949e-02,83:1.863763e-02):7.197565e-02,82:1.335534e-02):1.028509e-01,(81:8.692109e-03,80:2.821688e-02):5.666123e-02):3.695539e-02,85:1.587439e-01):2.119499e-01):9.872696e-02):4.830933e-02):2.469900e-01,(((68:3.382467e-01,(((70:4.805216e-03,69:5.554753e-02):9.751858e-02,37:1.056669e-02):7.334070e-01,(((41:1.165971e-01,(71:1.662093e-01,(72:9.708676e-02,73:6.043163e-01):1.129996e-01):1.875886e-01):2.025905e-01,(40:1.683511e-01,(39:1.070244e-03,38:1.280519e-03):6.477981e-01):2.600895e-01):4.503362e-01,(31:2.216878e-01,(30:2.007257e-02,67:9.178498e-03):1.167148e-01):1.917822e-01):6.721150e-02):2.219801e-02):5.686926e-02,(((((61:4.107100e-03,(86:3.999738e-01,62:5.536099e-03):1.045418e-02):1.750272e-01,59:1.343734e-01):6.674547e-03,((26:3.771408e-03,12:1.876686e-03):5.738772e-04,11:5.686174e-03):1.447455e-01):1.706244e-02,(((14:2.338517e-01,((17:8.580629e-03,(51:8.503644e-03,(15:3.177028e-03,16:7.953703e-04):2.305257e-03):7.318427e-04):1.173427e-01,13:1.215264e-01):4.168301e-02):4.348781e-02,(60:6.597721e-03,28:4.519726e-02):2.177688e-01):4.864345e-02,58:1.334939e-02):1.944300e-02):4.013010e-02,(((((32:3.909478e-04,33:7.205831e-03):3.186570e-03,34:1.634087e-03):8.539312e-04,35:3.668406e-03):2.568885e-01,(27:1.689122e-01,(64:4.171769e-02,(63:2.922515e-02,10:5.743854e-02):2.674244e-02):7.185604e-02):1.304633e-01):7.294452e-02,(((56:1.211446e-03,55:6.827447e-03):6.118273e-02,((66:7.670673e-02,(7:1.522041e-01,(8:4.351070e-04,6:4.267692e-03):1.496177e-02):9.470256e-03):7.410079e-02,(9:4.904244e-03,57:1.220797e-03):2.020541e-01):1.505661e-01):6.264714e-02,(29:1.406654e-01,((18:2.723732e-01,((5:1.578447e-03,25:2.806684e-03):1.753593e-03,(24:1.999471e-04,23:1.348212e-03):8.313622e-04):1.428138e-01):6.659491e-02,((36:1.411021e-02,4:4.039781e-02):3.694950e-03,((((65:8.952747e-03,(22:5.619063e-02,54:2.402499e-02):7.768331e-03):1.600503e-03,21:2.012764e-02):6.023385e-03,19:7.719880e-03):3.938146e-03,20:6.299699e-03):1.131233e-02):2.439509e-01):4.658400e-02):4.567171e-02):4.617263e-02):4.439937e-02):5.406521e-02):2.264047e-02,((((98:3.419904e-02,((100:1.713011e-02,99:4.504940e-02):1.142291e-02,101:6.396820e-02):8.119434e-03):1.264492e-01,(97:8.977998e-02,96:1.947042e-02):1.207730e-01):1.217455e-01,(95:9.526951e-02,((((87:1.195118e-01,89:1.312254e-02):1.750572e-02,88:5.072855e-02):2.173360e-01,((93:3.819993e-03,91:5.178937e-03):1.002727e-03,92:1.234022e-02):1.105748e-01):3.348125e-02,94:1.115391e-01):1.746998e-02):8.965604e-02):1.206677e-01,90:1.637963e-01):7.952236e-02):2.931523e-01):3.363931e-01,((49:4.569119e-01,50:1.494963e-01):4.259056e-01,(48:1.771320e-02,47:4.225506e-03):1.773403e+00):2.426894e-01):2.859937e-01,(3:5.677620e-01,2:3.507331e-01):1.571228e-01,1:3.119798e-01);
   tree gen.90000 = [&U] (((((((77:4.499270e-03,46:1.407330e-01):4.144064e-02,((((43:9.443528e-05,44:8.219985e-04):7.438767e-02,78:5.365631e-02):9.265617e-02,42:1.340596e-01):4.658963e-02,((75:1.008580e-01,76:1.738122e-02):4.806993e-02,(45:1.679884e-02,74:1.049320e-03):1.233828e-01):3.267056e-02):9.200194e-02):1.276045e-01,((((81:2.070866e-02,80:3.029848e-02):3.523809e-02,85:1.777208e-01):1.822965e-02,(82:2.735012e-02,(84:3.636704e-02,83:3.470779e-02):6.431668e-02):4.616487e-02):1.594915e-01,79:3.939704e-01):2.018431e-02):6.215571e-02,(52:6.805076e-02,53:4.923001e-02):3.815936e-01):2.130168e-01,((((((59:1.367442e-01,((86:3.472268e-01,61:1.142783e-02):5.127709e-04,62:2.751285e-03):1.925463e-01):3.273357e-02,(26:1.191929e-02,(12:1.114034e-03,11:8.419000e-03):2.756521e-03):1.598786e-01):8.937981e-03,(14:2.201604e-01,(((((17:8.373757e-03,51:6.251439e-03):7.911890e-04,(15:4.747243e-03,16:9.607452e-05):4.387076e-03):1.792463e-01,13:8.829006e-02):2.893495e-02,(28:4.382705e-02,60:5.560629e-03):2.097420e-01):1.534679e-02,58:4.214289e-02):1.320803e-02):4.356060e-02):5.587192e-02,((((64:1.211721e-01,(10:1.539943e-02,63:4.729521e-03):1.119730e-01):3.997290e-02,27:1.329571e-01):7.523116e-02,((33:2.125189e-03,32:2.093157e-04):9.712744e-04,(34:3.535124e-03,35:1.415094e-03):1.115975e-03):2.557008e-01):3.060487e-02,(((18:3.079114e-01,(((((4:4.082335e-02,20:2.100068e-03):4.606887e-03,(36:2.295494e-02,((21:7.420409e-03,65:1.604941e-03):2.544612e-02,19:2.459265e-03):1.153748e-02):1.946256e-03):1.675572e-02,54:3.399907e-02):1.923250e-02,22:3.242875e-02):1.772049e-01,((23:6.755327e-04,(24:2.702025e-03,5:1.520929e-04):1.537906e-04):9.370821e-04,25:2.452752e-03):1.531952e-01):2.920418e-02):3.513353e-02,(29:1.498192e-01,(55:2.982792e-03,56:6.393061e-03):1.251461e-01):2.074959e-02):1.460546e-02,((57:8.427805e-03,9:1.395462e-02):1.479281e-01,(66:4.603534e-02,(7:1.338870e-01,(6:3.003832e-04,8:5.130432e-03):1.264828e-02):1.416717e-02):5.454976e-02):1.377815e-01):6.626058e-02):2.928679e-02):5.439937e-02,(68:3.650635e-01,(((((71:1.007030e-01,(72:1.028898e-01,73:5.716162e-01):1.133318e-01):2.609388e-01,41:9.682675e-02):2.149517e-01,(40:1.730920e-01,(38:5.723050e-04,39:3.341723e-03):6.179671e-01):1.818709e-01):5.176523e-01,((67:5.817672e-03,30:2.979615e-03):1.461141e-01,31:1.580869e-01):1.275031e-01):5.405939e-02,(37:4.922394e-02,(70:6.170573e-03,69:6.655892e-02):7.633590e-02):5.993897e-01):1.406856e-02):7.349914e-02):1.466772e-02,((((96:4.344292e-02,97:4.044243e-02):1.504114e-01,(101:1.769416e-02,(98:1.710210e-02,(99:4.032717e-04,100:2.087020e-02):4.533310e-02):1.060281e-02):6.481327e-02):1.118437e-01,((94:1.083684e-01,((88:2.455172e-02,(89:6.745359e-03,87:1.332905e-01):3.029187e-02):2.373850e-01,(93:5.332945e-03,(91:4.454820e-03,92:1.842524e-03):7.699547e-05):4.941685e-02):7.563104e-02):1.348727e-02,95:1.285097e-01):1.227526e-01):1.400984e-01,90:2.097587e-01):8.250285e-02):2.373802e-01):2.850084e-01,((49:3.662883e-01,50:1.943363e-01):3.974153e-01,(47:2.647531e-03,48:2.846426e-03):1.646324e+00):3.471463e-01):2.795737e-01,(2:4.498160e-01,3:5.312002e-01):1.118722e-01,1:3.429256e-01);
   tree gen.91000 = [&U] (((((((77:5.528403e-04,46:1.413484e-01):4.162186e-02,((((43:1.241220e-04,44:7.034335e-05):1.049451e-01,78:5.389094e-02):9.306135e-02,42:1.346458e-01):4.679336e-02,((75:1.012990e-01,76:1.745723e-02):4.828013e-02,(45:1.687230e-02,74:1.053908e-03):1.239223e-01):3.014707e-02):9.148410e-02):1.281625e-01,((((81:2.318312e-02,80:1.350728e-02):5.301891e-02,85:1.644458e-01):2.714084e-02,(82:1.810335e-02,(84:3.652607e-02,83:3.485956e-02):6.459793e-02):5.107936e-02):1.474820e-01,79:3.956932e-01):7.194829e-02):1.016629e-01,(52:4.072574e-02,53:4.944529e-02):4.209526e-01):1.792527e-01,((((((14:2.211231e-01,(((((17:8.146171e-03,(15:4.768003e-03,16:1.477456e-03):3.108118e-03):1.858821e-03,51:6.163696e-03):1.721659e-01,13:8.867614e-02):3.561807e-02,(28:3.093681e-02,60:1.747350e-03):2.007202e-01):8.688909e-03,58:4.327212e-02):1.326579e-02):4.375108e-02,(59:1.373421e-01,((62:2.773500e-03,86:3.487452e-01):5.638917e-03,61:2.605858e-02):1.933882e-01):3.287671e-02):1.012667e-02,((11:1.432865e-02,26:9.426942e-03):4.110484e-03,12:1.169556e-03):1.650552e-01):4.653941e-02,(((((64:5.470836e-02,(10:1.546677e-02,63:4.750202e-03):1.124626e-01):4.637621e-02,27:1.335386e-01):7.150383e-02,(((33:1.091875e-03,32:1.123434e-03):3.691467e-05,35:1.148509e-03):1.081454e-03,34:2.900453e-03):2.568189e-01):3.073870e-02,(55:3.332315e-03,56:3.430989e-03):1.231744e-01):1.106182e-02,(((18:3.092578e-01,(((((4:4.100186e-02,20:2.109251e-03):9.692008e-04,(36:2.305532e-02,((21:8.933593e-03,65:1.611959e-03):2.055872e-02,19:2.470019e-03):7.894814e-03):4.416488e-03):1.431509e-02,54:3.414774e-02):2.271997e-03,22:3.918859e-02):1.634546e-01,((24:1.470204e-04,5:9.672270e-04):9.257364e-04,(23:5.259072e-04,25:5.577154e-03):6.250869e-04):1.538651e-01):2.933188e-02):3.528716e-02,29:1.707472e-01):3.325142e-02,((57:3.069047e-03,9:6.280253e-03):1.485750e-01,(66:6.749779e-02,(7:1.344724e-01,(6:5.835779e-04,8:2.894243e-03):1.295487e-02):1.565487e-02):7.012898e-02):1.383840e-01):6.655033e-02):2.941485e-02):4.946832e-02,(68:3.666598e-01,(((((71:8.398841e-02,(72:1.033398e-01,73:5.741158e-01):2.245712e-02):1.273585e-01,41:9.725016e-02):3.391345e-01,(40:1.738489e-01,(38:2.319262e-03,39:3.356336e-03):6.206694e-01):2.020046e-01):5.266376e-01,((67:1.439636e-03,30:2.174643e-02):1.467530e-01,31:1.587781e-01):1.255145e-01):6.367703e-02,(37:3.445663e-03,(70:5.454100e-02,69:1.929882e-02):7.047729e-02):6.020107e-01):2.387498e-02):6.489013e-02):1.473186e-02,((((96:2.475307e-03,97:8.407858e-02):1.864073e-01,(101:6.675506e-02,(98:2.652860e-02,(99:1.479783e-03,100:2.096146e-02):4.553134e-02):4.227451e-03):7.364962e-02):8.897366e-02,((94:1.088423e-01,((88:1.533153e-02,(89:1.360063e-03,87:1.338734e-01):4.553333e-02):2.384230e-01,((91:4.131774e-03,92:3.343268e-04):1.679384e-03,93:1.089118e-02):7.374185e-02):6.739251e-02):2.501118e-02,95:9.412167e-02):8.142178e-02):1.989892e-01,90:2.106760e-01):8.286362e-02):2.384183e-01):2.862547e-01,((49:3.678900e-01,50:1.951861e-01):3.717978e-01,(47:2.659108e-03,48:1.146335e-02):1.653523e+00):2.106552e-01):2.807962e-01,(2:4.517830e-01,3:5.335231e-01):1.058722e-01,1:3.060638e-01);
   tree gen.92000 = [&U] (((((((77:1.098090e-02,46:1.375497e-01):1.763211e-02,((((43:5.306337e-04,44:3.751967e-05):6.948041e-02,78:5.244263e-02):9.056034e-02,42:1.281311e-01):5.087803e-02,((75:1.178871e-01,76:1.698807e-02):4.698261e-02,(45:1.641885e-02,74:9.059367e-03):1.205919e-01):3.776086e-02):8.902548e-02):1.423858e-01,((((81:1.376613e-02,80:1.805802e-02):4.096231e-02,85:1.600263e-01):3.807449e-02,(82:1.761682e-02,(84:3.554444e-02,83:3.392272e-02):6.286187e-02):3.398335e-02):1.754706e-01,79:3.850590e-01):3.095098e-02):9.893070e-02,(52:3.963124e-02,53:1.057864e-01):3.334950e-01):1.863445e-01,((((((14:2.151805e-01,((((17:3.971960e-03,((15:6.434192e-03,16:7.353870e-04):4.346212e-03,51:3.724186e-03):4.202644e-03):1.668906e-01,13:1.003619e-01):3.811938e-02,(28:5.413523e-02,60:2.383689e-03):1.965143e-01):1.756670e-02,58:3.540699e-02):7.965755e-03):4.955814e-02,(59:1.336511e-01,((61:2.539021e-02,62:4.702080e-03):1.837766e-03,86:3.555689e-01):1.276436e-01):3.199315e-02):2.079570e-02,(11:1.303131e-03,(26:9.173594e-03,12:1.138124e-03):3.934487e-03):1.609146e-01):4.655699e-02,(((((64:5.323808e-02,(10:6.795311e-02,63:4.273430e-03):4.952383e-02):5.769119e-02,27:1.299497e-01):9.818465e-02,((33:4.746138e-04,32:2.601535e-04):7.464615e-04,(34:2.748742e-03,35:1.466306e-03):6.356768e-04):2.452893e-01):3.272213e-02,(55:3.242759e-03,56:3.338782e-03):1.198641e-01):1.318170e-02,(((18:3.009466e-01,((((((21:8.693504e-03,65:1.568638e-03):7.180092e-03,19:2.403637e-03):4.785061e-03,(36:1.768065e-02,(4:3.989994e-02,20:2.625917e-03):4.349669e-03):1.707759e-04):4.442084e-02,54:3.323003e-02):1.299268e-02,22:2.895934e-02):1.631115e-01,((24:1.527016e-04,23:8.162338e-04):9.783923e-04,(25:5.562159e-03,5:1.973061e-04):9.210496e-04):1.497300e-01):2.854359e-02):3.433883e-02,29:1.661584e-01):3.235779e-02,((57:1.766892e-03,9:6.111472e-03):1.445821e-01,(66:9.587123e-02,(7:1.308585e-01,(6:5.678943e-04,8:2.885997e-04):1.421328e-02):5.610173e-02):3.586384e-03):1.245422e-01):8.267349e-02):2.862433e-02):4.813887e-02,(68:3.568059e-01,(((((71:8.173123e-02,(72:1.005625e-01,73:4.676215e-01):9.562402e-02):1.018643e-01,41:8.866965e-02):2.630978e-01,(40:1.733355e-01,(38:2.067601e-03,39:3.266135e-03):6.039889e-01):1.965758e-01):5.124843e-01,((67:6.763470e-04,30:1.251819e-02):1.428090e-01,31:1.545110e-01):1.221413e-01):4.639746e-02,(37:3.353061e-03,(70:5.307522e-02,69:1.878016e-02):6.858322e-02):5.858317e-01):1.699646e-02):6.314622e-02):2.923325e-02,((((96:4.325760e-02,97:4.372620e-02):1.608481e-01,(101:4.645986e-02,(98:1.615177e-02,(99:1.440014e-03,100:2.039812e-02):4.430769e-02):1.551791e-02):7.167030e-02):8.658251e-02,((94:1.101413e-01,((88:1.491950e-02,(89:1.323512e-03,87:1.302756e-01):2.311690e-02):2.320155e-01,(93:3.165377e-02,(91:2.045358e-03,92:4.883105e-03):2.319049e-02):8.828333e-02):7.573755e-02):1.287228e-02,95:9.159217e-02):7.923358e-02):1.936414e-01,90:2.050141e-01):8.063667e-02):2.766369e-01):2.384089e-01,((49:3.580030e-01,50:1.899405e-01):3.618058e-01,(47:2.587645e-03,48:1.115527e-02):1.609085e+00):2.049939e-01):2.732498e-01,(2:4.396414e-01,3:5.191847e-01):1.030269e-01,1:2.978384e-01);
   tree gen.93000 = [&U] (((((((77:3.043801e-02,46:1.361980e-01):1.745883e-02,((((43:5.254190e-04,44:3.860379e-05):3.293305e-02,78:3.418777e-02):1.157640e-01,42:1.268720e-01):5.716853e-02,((75:1.167286e-01,76:1.682112e-02):1.374070e-01,(45:1.589737e-02,74:3.499772e-03):1.194068e-01):3.738977e-02):8.524163e-02):1.415987e-01,((((81:1.363085e-02,80:4.629609e-02):5.508782e-02,85:1.831351e-01):3.770032e-02,(82:1.744370e-02,(84:3.519513e-02,83:3.358935e-02):6.224411e-02):3.364939e-02):1.737462e-01,79:3.578692e-01):3.844386e-02):7.522244e-02,(52:3.924177e-02,53:1.047468e-01):3.302176e-01):2.134542e-01,((((((14:1.754936e-01,(((17:3.932927e-03,((15:8.466867e-03,16:1.608372e-04):1.177324e-04,51:4.415468e-03):2.395386e-03):1.652505e-01,13:9.937563e-02):3.774477e-02,(28:5.360323e-02,60:9.831925e-03):1.945831e-01):1.739407e-02):2.351316e-02,58:3.055679e-02):4.105235e-02,((59:1.157497e-01,(61:1.031726e-02,(62:2.956342e-05,86:3.520746e-01):5.754462e-03):1.291850e-01):3.148190e-02,(11:1.787018e-03,(26:9.083443e-03,12:1.126940e-03):3.546650e-03):1.593332e-01):1.342545e-02):5.696187e-02,(((((64:5.271489e-02,(10:6.408887e-02,63:5.855522e-03):4.903714e-02):4.868715e-02,27:1.501819e-01):8.592966e-02,(33:4.791647e-04,(32:1.777405e-05,(34:2.219623e-03,35:1.451896e-03):1.092376e-03):6.545100e-03):2.428788e-01):3.447393e-02,(55:3.210892e-03,56:3.305970e-03):1.186861e-01):1.684460e-02,(((18:2.398469e-01,(((((36:1.750690e-02,(4:3.950784e-02,20:2.600111e-03):2.534876e-03):1.582694e-04,((21:1.391380e-02,65:1.255327e-03):1.260977e-02,19:2.380016e-03):2.770835e-03):2.392214e-02,22:2.867475e-02):9.105153e-03,54:7.453084e-03):1.615086e-01,(5:1.227530e-05,(24:7.069877e-04,(25:5.507498e-03,23:1.211362e-03):1.237237e-04):2.209706e-03):1.432925e-01):2.826309e-02):3.400137e-02,29:1.645255e-01):3.203980e-02,((66:9.194215e-02,(7:1.295725e-01,(6:6.482703e-04,8:1.388617e-03):1.139587e-02):5.555040e-02):1.001179e-02,(57:6.494651e-03,9:1.039127e-02):1.478008e-01):1.278362e-01):8.186103e-02):2.834303e-02):2.916260e-02,(68:3.532995e-01,(((((71:8.092804e-02,(72:6.545794e-02,73:4.630260e-01):9.468430e-02):1.008632e-01,41:7.174140e-02):1.524634e-01,(40:1.919321e-01,(38:2.047282e-03,39:1.460634e-03):5.980534e-01):1.946440e-01):5.352853e-01,(37:3.320110e-03,(70:1.008536e-02,69:3.529064e-02):6.790923e-02):5.988721e-01):4.651305e-02,((67:2.484246e-03,30:6.705909e-03):1.414056e-01,31:1.529926e-01):1.209410e-01):4.682569e-02):6.829196e-02):5.113993e-02,((((96:1.011348e-02,97:1.856300e-02):1.592674e-01,(101:4.600329e-02,(98:1.599305e-02,(99:1.425863e-03,100:2.019767e-02):5.692896e-02):3.359911e-02):2.116603e-02):8.573164e-02,(95:9.069207e-02,(((88:1.477288e-02,(89:9.319166e-04,87:1.289953e-01):2.288973e-02):2.297354e-01,(91:2.025257e-03,(93:8.588328e-04,92:3.569450e-03):5.576691e-03):8.565144e-02):7.622593e-02,94:1.674360e-01):2.793016e-02):8.517111e-02):1.917384e-01,90:2.029994e-01):7.984423e-02):2.739183e-01):2.360659e-01,((49:3.544848e-01,50:1.880739e-01):3.582502e-01,(47:6.481601e-03,48:1.104565e-02):1.593272e+00):2.029793e-01):2.705645e-01,(2:4.353209e-01,3:5.140826e-01):1.020144e-01,1:2.949115e-01);
   tree gen.94000 = [&U] (((((((77:5.390298e-03,46:1.488608e-01):1.508182e-02,((((43:9.128922e-04,44:3.947632e-05):3.367741e-02,78:3.496049e-02):1.183805e-01,42:1.297395e-01):5.846066e-02,((75:1.193669e-01,76:1.720131e-02):6.471302e-02,(45:1.625668e-02,74:3.578874e-03):1.221057e-01):2.046987e-02):8.716826e-02):5.874480e-02,((((81:1.393893e-02,80:3.975841e-02):4.401582e-02,85:1.872744e-01):5.017066e-02,(82:9.734791e-03,(84:3.599061e-02,83:9.604692e-03):9.776917e-02):2.960570e-02):1.776732e-01,79:3.659577e-01):1.365064e-01):7.692262e-02,(52:8.552755e-02,53:1.071143e-01):3.376812e-01):2.182787e-01,(((((14:1.794601e-01,(((((51:2.945373e-03,(15:7.831058e-03,16:1.644724e-04):2.643798e-03):4.530909e-03,17:1.056541e-02):1.579782e-01,13:1.016217e-01):5.139807e-02,(28:5.481477e-02,60:1.178692e-02):1.528907e-01):1.778721e-02,58:3.124744e-02):1.809118e-02):4.030210e-02,((59:1.183659e-01,(86:3.600322e-01,(62:3.023161e-05,61:1.098326e-02):5.755033e-03):1.386619e-01):1.285247e-02,((26:1.943949e-02,12:5.883623e-04):3.980832e-03,11:8.807606e-03):1.554794e-01):2.889087e-02):5.824932e-02,(((((64:5.390636e-02,(10:2.007397e-02,63:7.078539e-03):1.011795e-01):3.870396e-02,27:1.433661e-01):7.619111e-02,((32:4.404222e-05,33:4.393995e-04):6.423377e-04,(34:2.269791e-03,35:5.916362e-04):5.369884e-03):2.483683e-01):3.525311e-02,(55:3.283464e-03,56:1.541773e-02):1.213687e-01):1.722532e-02,(((18:3.019940e-01,((((((21:1.180476e-03,65:7.831296e-04):2.544243e-02,19:1.317916e-03):1.295246e-03,(4:4.040079e-02,20:3.793995e-03):1.702104e-03):4.917213e-04,36:1.638341e-02):2.560276e-02,(22:3.142535e-02,54:7.548866e-03):1.039471e-02):1.591922e-01,(23:4.805572e-04,((5:1.432232e-04,24:7.229671e-04):1.248260e-03,25:2.056749e-03):2.059185e-03):1.462481e-01):4.324595e-02):3.213129e-02,29:1.682441e-01):2.394606e-02,((66:9.402023e-02,(7:1.325011e-01,(6:6.629225e-04,8:3.109636e-03):6.181339e-03):4.677253e-02):3.213095e-02,(57:6.641443e-03,9:1.062613e-02):1.511414e-01):1.307255e-01):8.504911e-02):4.628695e-02):2.982174e-02,(68:3.612848e-01,(((((71:1.281176e-01,(72:6.693742e-02,73:4.734914e-01):9.682435e-02):1.031429e-01,41:4.989951e-03):2.559153e-01,(40:1.962701e-01,(38:2.093555e-03,39:8.527951e-04):6.341036e-01):1.990433e-01):5.473839e-01,((67:9.464505e-03,30:6.857476e-03):1.446017e-01,31:1.564505e-01):1.236745e-01):3.969495e-02,(37:3.395151e-03,(70:1.031331e-02,69:3.608828e-02):8.399299e-02):6.328144e-01):4.068201e-02):6.983550e-02):5.229579e-02,((((96:1.912130e-02,97:4.646205e-03):1.628672e-01,(101:4.704305e-02,(98:1.635452e-02,(99:1.287090e-02,100:1.911184e-02):5.271182e-02):3.435852e-02):7.127994e-02):4.427447e-02,(95:1.068049e-01,(((88:1.510678e-02,(89:9.529798e-04,87:1.319109e-01):2.629718e-02):1.331158e-01,(93:2.537508e-03,(91:2.006568e-03,92:1.761958e-03):4.470401e-03):8.208784e-02):5.718992e-02,94:1.712204e-01):1.254472e-02):1.149886e-01):2.333643e-01,90:2.075875e-01):4.839650e-02):2.801094e-01):2.414015e-01,((49:4.298526e-01,50:1.923248e-01):3.663474e-01,(47:8.045680e-03,48:5.205862e-04):1.629283e+00):2.075671e-01):2.766798e-01,(2:4.451601e-01,3:5.257018e-01):1.043201e-01,1:3.015771e-01);
   tree gen.95000 = [&U] (((((((77:1.335812e-03,46:1.415932e-01):1.776149e-02,((((43:8.683236e-04,44:3.198694e-04):1.033446e-01,78:3.325367e-02):1.126010e-01,42:1.234055e-01):5.560653e-02,((75:1.135392e-01,76:1.861255e-02):1.208401e-01,(45:1.546301e-02,74:3.404149e-03):1.094047e-01):3.675826e-02):6.593078e-02):5.587680e-02,((((81:1.325842e-02,80:3.781735e-02):4.186690e-02,85:1.998273e-01):2.511840e-02,(82:9.259526e-03,(84:5.760281e-02,83:9.135779e-03):9.299595e-02):2.816031e-02):1.587292e-01,79:3.480912e-01):1.298420e-01):6.449858e-02,(52:8.135198e-02,53:1.018848e-01):3.211952e-01):2.076220e-01,(((((14:1.706986e-01,(((((51:5.668020e-03,(15:7.448735e-03,16:1.321651e-04):7.370905e-04):2.637140e-03,17:1.004959e-02):1.502655e-01,13:9.654927e-02):4.888875e-02,(28:9.773865e-02,60:5.786382e-03):1.454264e-01):1.691881e-02,58:3.497956e-02):2.447361e-02):3.833450e-02,((59:1.161268e-01,((62:2.760864e-05,61:8.381103e-03):5.458010e-03,86:3.420925e-01):1.318922e-01):1.302096e-02,(26:1.663233e-02,(12:6.128678e-04,11:1.290954e-02):5.120434e-04):1.626743e-01):5.549089e-03):5.540551e-02,(((((64:5.127458e-02,(10:1.909393e-02,63:5.252138e-03):5.861396e-02):7.083915e-02,27:1.320952e-01):7.247136e-02,((32:5.798653e-06,33:5.701142e-04):6.170337e-04,(34:3.415934e-03,35:6.587622e-03):5.107719e-03):2.362427e-01):3.353201e-02,(55:3.123161e-03,56:1.466501e-02):1.043566e-01):1.645199e-02,(((18:2.872502e-01,((((4:3.842837e-02,20:3.608767e-03):1.619005e-03,(36:1.558355e-02,((21:1.112198e-03,(54:5.148243e-03,65:1.799408e-03):1.008679e-02):2.156724e-02,19:1.189980e-03):7.652319e-03):2.330189e-03):1.220631e-02,22:3.051116e-02):2.271928e-01,((5:1.523298e-04,24:7.025435e-04):1.198777e-03,(25:2.246573e-03,23:3.450820e-04):2.041427e-04):1.460359e-01):3.186214e-02):4.260311e-02,29:1.600302e-01):2.277698e-02,((66:8.943004e-02,(7:1.260322e-01,(6:6.305577e-04,8:2.957819e-03):5.879558e-03):6.689034e-02):3.056227e-02,(57:3.732098e-04,9:2.136760e-02):1.437625e-01):1.515138e-01):6.167749e-02):5.513967e-02):6.160409e-02,(((((71:1.218628e-01,(72:6.366945e-02,73:4.503749e-01):1.391457e-01):6.762757e-02,41:4.746335e-03):2.434211e-01,(40:1.866879e-01,(38:1.991345e-03,39:2.402144e-04):5.291841e-01):1.893258e-01):5.206598e-01,((37:2.348404e-02,(70:9.809800e-03,69:8.224009e-02):8.215668e-02):6.019196e-01,68:3.436464e-01):7.917252e-04):4.635724e-02,((67:2.410502e-03,30:5.173587e-03):1.375420e-01,31:1.452588e-01):1.521712e-01):6.642604e-02):4.974264e-02,((((96:1.818777e-02,97:3.581553e-03):1.549158e-01,(101:4.474635e-02,(98:7.237325e-03,(99:1.384228e-02,100:3.174431e-02):7.131277e-02):5.473522e-02):4.678030e-02):4.211293e-02,(95:1.015905e-01,(((88:1.436925e-02,(89:9.408625e-04,87:1.254708e-01):2.501332e-02):1.266169e-01,(93:6.049468e-04,(92:6.367887e-03,91:2.694657e-04):4.245992e-03):7.845894e-02):5.439783e-02,94:1.628612e-01):1.193227e-02):1.093747e-01):1.173208e-01,90:1.974528e-01):4.603372e-02):2.664341e-01):2.296160e-01,((49:3.579862e-01,50:1.829352e-01):3.872911e-01,(47:1.066343e-02,48:1.319488e-03):1.549739e+00):1.974334e-01):2.631720e-01,(2:4.234268e-01,3:5.000364e-01):9.922709e-02,1:2.868537e-01);
   tree gen.96000 = [&U] (((((((77:6.783739e-02,((((43:8.250389e-04,44:3.039243e-04):9.819300e-02,78:2.975111e-02):1.069880e-01,42:1.172539e-01):5.283462e-02,((75:1.078795e-01,76:1.768474e-02):1.148164e-01,(45:1.469220e-02,74:3.234457e-03):1.039510e-01):3.492591e-02):6.264423e-02):1.030340e-02,46:1.345350e-01):8.894664e-02,((((81:1.259750e-02,80:3.593221e-02):3.052269e-02,85:1.823397e-01):2.262026e-02,(82:2.962820e-02,(84:4.185984e-02,83:8.680373e-03):5.850290e-02):6.035362e-02):1.508168e-01,79:3.385265e-01):5.580374e-02):3.465915e-02,(52:7.729670e-02,53:8.450739e-02):3.051840e-01):1.972723e-01,(((((14:1.621896e-01,((((((15:7.077426e-03,16:2.782613e-04):8.284917e-04,17:1.312851e-02):5.314477e-03,51:5.482299e-03):1.427750e-01,13:9.173643e-02):4.645171e-02,(28:9.286652e-02,60:7.417794e-03):1.381771e-01):1.039370e-02,58:1.029949e-02):2.638812e-02):1.518403e-02,((59:1.103381e-01,(61:2.280003e-03,(62:3.420391e-04,86:2.908767e-01):5.807429e-04):1.036829e-01):9.354424e-03,((12:3.632081e-04,26:1.602532e-02):2.706992e-04,11:1.197864e-02):1.629191e-01):5.272475e-03):7.145215e-02,(((((64:4.871861e-02,(10:1.814212e-02,63:1.495185e-02):4.876742e-02):6.730792e-02,27:1.255104e-01):6.885876e-02,(35:6.377083e-03,((32:2.042621e-03,34:5.835424e-03):5.529742e-04,33:2.891033e-04):6.745345e-04):2.244663e-01):5.162419e-02,(55:2.572248e-03,56:1.997843e-03):9.915460e-02):1.087716e-02,(((18:2.729312e-01,(((((4:4.079502e-02,20:3.428875e-03):1.535131e-03,36:2.465366e-02):4.297949e-03,((21:4.969222e-03,(54:4.891610e-03,65:1.709710e-03):6.855751e-03):1.488607e-02,19:2.560487e-03):5.954127e-03):1.159784e-02,22:2.899022e-02):2.158676e-01,((5:2.099400e-04,(25:3.169489e-03,23:6.598260e-04):1.060903e-03):3.684947e-04,24:1.950816e-03):1.387562e-01):3.027386e-02):3.334515e-02,29:1.520529e-01):2.164158e-02,((66:8.497208e-02,(7:1.197497e-01,(6:6.214342e-03,8:1.023632e-04):8.695116e-03):5.287805e-02):2.903879e-02,(57:3.546058e-04,9:7.780439e-03):1.170497e-01):1.569941e-01):5.860296e-02):4.776267e-02):5.165150e-02,((68:3.265161e-01,(((67:2.290342e-03,30:8.767160e-04):1.306857e-01,31:1.380179e-01):1.332494e-01,(((71:1.157881e-01,(72:7.973940e-02,73:4.279243e-01):2.171074e-02):1.695391e-01,41:4.509737e-03):2.265867e-01,(40:1.773818e-01,(38:1.892079e-03,39:1.844546e-03):5.028050e-01):1.798881e-01):4.947057e-01):3.953158e-02):4.679458e-03,(37:2.231340e-02,(70:1.206525e-02,69:7.814054e-02):7.806128e-02):5.719148e-01):6.595475e-02):3.553094e-02,((((96:1.728114e-02,97:5.227523e-02):5.755976e-02,(101:4.251581e-02,(98:6.876555e-03,(99:1.315226e-02,100:7.038758e-03):5.315670e-02):9.377601e-02):1.261402e-02):7.801836e-02,(((88:1.365296e-02,(89:8.939618e-04,87:1.192163e-01):2.376644e-02):1.203052e-01,((92:5.394901e-03,93:4.349420e-04):1.209590e-03,91:3.452574e-04):6.891853e-02):1.064814e-01,(94:1.547428e-01,95:5.536696e-02):9.309945e-03):1.039226e-01):5.469099e-02,90:1.876101e-01):1.022889e-01):2.272102e-01):2.181699e-01,((49:4.728138e-01,50:1.738162e-01):3.679852e-01,(47:1.013188e-02,48:2.365140e-04):1.472487e+00):1.243463e-01):2.500532e-01,(2:3.130839e-01,3:4.751103e-01):1.921810e-01,1:2.725544e-01);
   tree gen.97000 = [&U] ((((((((((43:8.419121e-04,44:3.101400e-04):1.002012e-01,78:7.016936e-02):6.009364e-02,42:1.064712e-01):4.577716e-02,((75:1.100858e-01,76:1.804642e-02):1.173780e-01,(45:2.529294e-02,74:3.300606e-03):9.349589e-02):3.432246e-02):7.396862e-02,(77:3.814932e-02,46:1.372864e-01):1.066748e-02):5.503781e-02,((((81:1.285514e-02,80:2.296935e-02):3.114693e-02,85:1.860688e-01):2.308287e-02,(82:8.345911e-03,(84:4.271593e-02,83:8.857899e-03):5.969937e-02):8.306427e-02):1.701262e-01,79:3.454499e-01):7.510995e-02):7.881009e-02,(52:7.887753e-02,53:8.623569e-02):3.114255e-01):2.013069e-01,(((((12:3.361867e-03,(26:1.693868e-02,11:1.222362e-02):4.444191e-03):1.662511e-01,((59:6.929632e-02,(86:2.968256e-01,(61:2.326632e-03,62:9.123778e-03):6.540552e-04):1.000239e-01):3.445551e-02,(14:1.601206e-01,(((((15:6.408748e-03,(17:1.339701e-02,51:8.400749e-03):1.024918e-03):6.089188e-04,16:2.658678e-04):1.661450e-01,13:9.361258e-02):4.740172e-02,(28:6.780392e-02,60:7.569499e-03):1.920933e-01):1.060626e-02,58:1.051013e-02):2.692779e-02):1.549457e-02):3.905026e-02):7.291345e-02,(((((64:6.547890e-02,(10:2.585181e-03,63:1.525763e-02):6.081983e-02):9.207370e-02,27:1.280773e-01):7.026702e-02,(33:1.876329e-03,((32:3.159482e-03,34:4.864664e-03):5.452368e-04,35:3.041259e-03):7.763493e-04):2.290570e-01):3.279180e-02,(55:6.167232e-05,56:2.038701e-03):5.711806e-02):3.639223e-02,(((18:2.785131e-01,((((36:2.515787e-02,(4:4.035399e-02,20:1.366364e-03):9.333017e-03):5.329480e-03,((65:7.047824e-03,(54:4.148813e-03,21:4.649843e-03):4.573646e-03):1.996239e-02,19:1.448572e-02):6.075897e-03):2.728737e-02,22:2.958311e-02):2.202824e-01,(((25:3.234310e-03,24:1.656215e-03):1.809345e-03,5:2.600852e-04):1.299756e-04,23:4.822251e-05):1.415940e-01):3.089300e-02):7.868730e-02,29:1.551626e-01):2.208418e-02,((66:7.389092e-02,(7:1.221988e-01,(6:6.341434e-03,8:1.532176e-03):8.872944e-03):5.067087e-02):4.946798e-02,(57:2.113682e-03,9:7.939561e-03):1.194436e-01):1.602048e-01):5.980148e-02):4.873949e-02):5.270785e-02,(((37:4.429528e-03,(70:2.311222e-02,69:8.184005e-02):7.197969e-02):5.836113e-01,68:3.331938e-01):1.935973e-02,(((67:1.951741e-03,30:9.608440e-03):1.681842e-01,31:1.408405e-01):1.359746e-01,(((71:1.181561e-01,(72:7.771663e-02,73:4.366760e-01):6.663763e-02):1.730064e-01,41:7.793878e-02):1.370983e-01,(40:1.810095e-01,(38:1.930775e-03,39:3.323850e-03):5.130881e-01):1.835671e-01):5.048231e-01):3.544209e-02):7.924046e-02):3.625759e-02,((((96:3.351559e-02,97:5.334433e-02):8.998250e-02,(101:3.908868e-02,(98:7.017191e-03,(99:2.957436e-03,100:7.182711e-03):5.424383e-02):9.569387e-02):1.721983e-02):5.362858e-02,((((88:1.906548e-02,(89:1.059442e-03,87:1.216544e-01):2.425250e-02):1.888703e-01,(93:4.342752e-04,(92:5.332794e-03,91:3.578387e-03):3.665750e-03):7.299083e-02):1.086591e-01,94:1.579075e-01):9.871434e-03,95:5.434963e-02):1.060479e-01):5.580950e-02,90:1.914470e-01):1.043809e-01):2.318570e-01):2.226318e-01,((49:4.824835e-01,50:1.773710e-01):2.905398e-01,(47:1.033909e-02,48:2.413511e-04):1.502601e+00):2.210631e-01):2.141820e-01,(2:3.194869e-01,3:4.848270e-01):1.961114e-01,1:2.781286e-01);
   tree gen.98000 = [&U] (((((((((((43:5.435715e-04,44:3.065539e-04):9.899853e-02,78:6.935798e-02):6.708511e-02,42:1.052400e-01):6.484429e-02,((75:1.088128e-01,76:1.783775e-02):1.160208e-01,(45:2.533925e-02,74:3.262441e-03):9.241479e-02):3.392559e-02):1.217306e-01,77:4.149478e-03):1.102767e-02,46:1.356990e-01):1.054546e-01,((((81:5.953782e-03,80:3.184325e-02):3.616261e-02,85:1.839173e-01):5.219076e-03,(82:8.249407e-03,(84:4.222201e-02,83:7.974110e-03):5.900906e-02):8.210379e-02):2.390752e-01,79:3.038509e-01):8.131977e-02):7.789880e-02,(52:4.101552e-02,53:8.523854e-02):3.078245e-01):1.524533e-01,((((((26:1.063901e-02,11:1.208228e-02):1.204058e-03,12:3.322993e-03):1.389989e-01,((59:6.849504e-02,(86:2.973155e-01,(62:4.074951e-03,61:5.376331e-03):6.465451e-04):1.009273e-01):3.376604e-02,(14:1.776660e-01,((((((15:5.649403e-03,16:2.627936e-04):2.422788e-03,17:1.292857e-02):1.552585e-03,51:6.845039e-03):1.698342e-01,13:7.486245e-02):5.951518e-02,(28:1.643267e-02,60:7.481972e-03):1.898721e-01):1.048362e-02,58:1.038860e-02):2.661643e-02):3.829635e-03):3.249305e-02):7.207035e-02,(((((64:6.472176e-02,(10:2.555289e-03,63:1.508121e-02):5.944633e-02):6.251775e-02,27:1.265963e-01):7.645624e-02,(35:3.070101e-03,(33:1.719784e-03,(34:4.808413e-03,32:3.014029e-03):7.402796e-04):7.325033e-04):2.331544e-01):2.908450e-02,(55:6.095920e-05,56:2.015128e-03):5.457707e-02):3.597143e-02,(((18:2.752926e-01,((((36:2.486696e-02,((21:1.093481e-02,65:3.713270e-04):6.292090e-03,(19:1.998586e-03,54:3.919027e-03):3.465609e-03):3.178019e-03):3.205930e-03,(4:3.958145e-02,20:1.149434e-03):8.823352e-03):2.596566e-03,22:2.924104e-02):2.208548e-01,(((5:1.488532e-03,24:1.633318e-04):6.506091e-04,23:1.585544e-03):1.432003e-03,25:3.218031e-03):1.416935e-01):3.053579e-02):7.777743e-02,29:1.429401e-01):2.182882e-02,((66:7.303652e-02,(7:1.207858e-01,(6:4.929442e-03,8:1.514459e-03):1.193346e-02):4.988634e-02):4.889598e-02,(57:2.089241e-03,9:7.847755e-03):1.421833e-01):1.583524e-01):5.910999e-02):4.817591e-02):5.209839e-02,(((37:8.532466e-03,(70:2.407741e-02,69:9.693815e-03):3.122220e-02):5.768629e-01,68:3.293411e-01):1.913587e-02,(((67:1.929173e-03,30:9.497337e-03):1.662395e-01,31:1.904152e-01):1.344023e-01,(((71:1.167899e-01,(72:9.044852e-02,73:4.316267e-01):6.586709e-02):1.710059e-01,41:8.385517e-02):1.355131e-01,(40:1.789165e-01,(38:1.574819e-03,39:3.208925e-03):5.071553e-01):1.814445e-01):4.989858e-01):3.503227e-02):7.832420e-02):4.675126e-02,((((96:5.113762e-03,97:4.769896e-02):7.976499e-02,(101:1.377724e-02,(98:6.086693e-03,(99:9.351251e-03,100:7.099657e-03):5.361661e-02):9.158363e-02):4.597220e-02):7.083136e-02,((((88:1.884503e-02,(89:1.650277e-03,87:8.430699e-02):3.291962e-02):1.890722e-01,(93:1.252309e-03,(92:1.075725e-02,91:5.088741e-03):3.982814e-04):6.973301e-02):4.930114e-02,94:1.437578e-01):3.940179e-02,95:5.372118e-02):1.048217e-01):1.024589e-01,90:1.892333e-01):1.031739e-01):2.163694e-01):2.934633e-01,((49:4.769046e-01,50:1.581546e-01):3.458868e-01,(47:1.021954e-02,48:1.825654e-03):1.485227e+00):2.043708e-01):2.117054e-01,(2:4.029867e-01,3:4.792209e-01):1.669644e-01,1:2.816207e-01);
   tree gen.99000 = [&U] (((((((((((43:1.895393e-03,44:1.248750e-03):9.624628e-02,78:6.742977e-02):6.179940e-02,42:1.023143e-01):5.834371e-02,((75:1.057877e-01,76:1.734184e-02):6.610872e-02,(45:2.463479e-02,74:9.055792e-03):9.146210e-02):3.298242e-02):1.195416e-01,77:4.129135e-03):1.579890e-03,46:1.319264e-01):1.122750e-01,((((81:6.325768e-03,80:3.095798e-02):2.356588e-02,85:1.788043e-01):7.507799e-02,(82:2.083996e-02,(84:4.104820e-02,83:1.721747e-02):6.668513e-02):7.796511e-02):2.324287e-01,79:3.513572e-01):7.402387e-02):4.933746e-02,(52:5.204880e-02,53:8.286884e-02):3.131211e-01):1.482150e-01,((((((26:1.034323e-02,12:1.797272e-03):1.693853e-03,11:1.001295e-02):1.403067e-01,(14:1.734142e-01,((59:6.659082e-02,(86:2.890498e-01,(62:7.648380e-03,61:3.563125e-03):1.725185e-03):9.812139e-02):3.282731e-02,((((17:1.256915e-02,(51:6.654741e-03,(15:3.168239e-03,16:3.078857e-04):3.182723e-03):5.323035e-03):1.429545e-01,13:7.278120e-02):4.420405e-02,(28:1.597583e-02,60:7.273967e-03):1.845935e-01):3.141054e-02,58:1.009979e-02):2.750810e-02):3.548903e-03):3.158971e-02):7.006673e-02,(((((64:6.292244e-02,(10:6.863977e-03,63:1.466194e-02):5.779367e-02):6.077970e-02,27:1.230769e-01):7.284019e-02,(((35:2.920982e-03,32:2.930236e-03):6.524291e-04,33:1.671973e-03):2.136375e-03,34:4.674735e-03):2.251930e-01):3.741017e-02,(55:3.990563e-03,56:1.959105e-03):5.305978e-02):3.497139e-02,(((18:2.676392e-01,(((((4:3.848105e-02,20:3.096701e-03):3.331082e-03,(36:2.417564e-02,((21:1.063081e-02,65:6.306895e-04):9.718892e-03,19:5.360146e-03):4.899293e-03):3.962975e-03):5.215590e-02,22:2.842811e-02):1.785360e-03,54:3.178578e-02):2.217252e-01,(24:5.047791e-04,(25:1.182553e-03,(23:4.007964e-04,5:1.379326e-03):1.154876e-04):9.337286e-04):1.462386e-01):5.469054e-02):8.992694e-02,29:1.389662e-01):2.122196e-02,((66:7.100603e-02,(7:1.174278e-01,(6:9.804259e-04,8:1.472356e-03):1.160170e-02):4.849945e-02):3.713062e-02,(57:1.796757e-02,9:1.903012e-02):1.382304e-01):1.111039e-01):5.746668e-02):4.683658e-02):7.439040e-02,(((37:8.295256e-03,(70:2.930082e-02,69:7.380412e-02):2.287496e-02):5.608256e-01,68:3.201851e-01):4.577148e-02,(((67:2.301558e-03,30:9.233303e-03):1.616179e-01,31:1.851215e-01):1.677263e-01,(((71:9.036140e-02,(72:9.718976e-02,73:4.196271e-01):4.061482e-02):1.505262e-01,41:8.152392e-02):1.317457e-01,(40:1.739425e-01,(38:1.531038e-03,39:2.384331e-03):4.241344e-01):1.764002e-01):4.851136e-01):7.299925e-03):7.614671e-02):1.191303e-02,((((96:9.587666e-03,97:4.637289e-02):7.754746e-02,((101:7.410963e-03,(99:6.570806e-03,100:1.499968e-02):5.212602e-02):1.046811e-02,98:5.954008e-03):1.007905e-01):6.886218e-02,((94:1.298707e-01,95:5.222768e-02):2.427426e-02,((88:1.832112e-02,(89:2.316443e-03,87:9.180220e-02):2.941516e-02):1.783360e-01,((91:4.947270e-03,93:1.217493e-03):8.766756e-04,92:2.865255e-03):7.025745e-02):4.793052e-02):8.225418e-02):1.333711e-01,90:1.839724e-01):1.086148e-01):2.103541e-01):2.719870e-01,((49:4.636462e-01,50:1.537578e-01):3.362709e-01,(47:9.935425e-03,48:1.774900e-03):1.443936e+00):1.986891e-01):2.058198e-01,(2:3.917833e-01,3:4.658981e-01):1.194585e-01,1:2.737914e-01);
   tree gen.100000 = [&U] (((((((46:1.400075e-01,77:5.900364e-03):8.793559e-03,((((43:1.980409e-03,44:1.304761e-03):1.005633e-01,78:7.045423e-02):6.457132e-02,42:1.069034e-01):6.096063e-02,((75:1.431914e-01,76:2.332664e-02):4.852347e-02,(45:2.469175e-02,74:4.918951e-03):9.556450e-02):1.054454e-01):6.546974e-02):1.173109e-01,((((81:1.826155e-02,80:1.258851e-02):2.462289e-02,85:1.868243e-01):1.974235e-02,(82:2.177470e-02,(84:4.288935e-02,83:1.798973e-02):6.967619e-02):1.208335e-01):1.602229e-01,79:3.671169e-01):7.734410e-02):5.155042e-02,(52:5.438337e-02,53:8.658580e-02):3.271657e-01):1.548630e-01,(((((11:1.367628e-02,(12:6.290831e-04,26:1.080716e-02):1.799864e-03):1.292967e-01,(((59:6.957765e-02,(86:3.845491e-01,(62:1.465015e-03,61:4.458795e-03):8.431209e-03):1.025225e-01):3.429973e-02,(((((17:1.313292e-02,(15:4.568300e-03,16:4.731794e-04):7.783780e-04):3.695162e-04,51:6.850008e-03):1.487156e-01,13:1.114470e-01):4.265029e-02,(28:1.669240e-02,60:7.600230e-03):1.928732e-01):3.281942e-02,58:4.337865e-02):3.833190e-02):3.114765e-03,14:1.811924e-01):1.875052e-02):7.320947e-02,(((((64:7.231866e-02,(10:4.709284e-03,63:1.531958e-02):6.038592e-02):6.350588e-02,27:1.285973e-01):7.610733e-02,((32:3.016064e-03,(35:3.051998e-03,33:1.770501e-03):6.967624e-04):2.232199e-03,34:4.884414e-03):2.352937e-01):5.803029e-02,(55:1.599117e-03,56:1.548407e-03):5.543970e-02):1.446958e-02,(((18:2.796438e-01,((((20:3.235599e-03,(4:4.134676e-02,36:2.279991e-02):8.821758e-03):3.002060e-04,((21:1.110764e-02,65:6.589781e-04):1.015482e-02,19:5.611604e-04):5.119044e-03):2.002026e-02,(22:2.915770e-02,54:3.290019e-02):1.563554e-02):2.316704e-01,(24:2.891659e-04,(25:7.178214e-04,(23:4.956443e-04,5:1.537780e-03):9.774680e-04):2.138877e-03):1.527979e-01):1.901546e-02):9.396048e-02,29:1.715948e-01):4.177488e-02,((66:7.419091e-02,(7:1.226949e-01,(6:9.717514e-03,8:6.898984e-04):8.624956e-03):5.317638e-02):2.682908e-02,(57:1.031830e-03,9:1.566086e-03):1.444306e-01):1.160873e-01):6.004426e-02):4.893736e-02):7.772707e-02,(((67:2.404791e-03,30:9.647449e-03):1.951784e-01,31:1.512210e-01):1.752494e-01,(((37:1.697600e-03,(70:3.061507e-02,69:2.678512e-02):7.249702e-02):5.951445e-01,((((71:9.441443e-02,72:1.015491e-01):5.868729e-03,73:4.522016e-01):2.040739e-01,41:1.097004e-01):9.435896e-02,(40:1.817444e-01,(38:1.033874e-03,39:5.898641e-04):4.431583e-01):1.843124e-01):5.068727e-01):4.640075e-02,68:3.345465e-01):5.921149e-03):6.486639e-02):1.763046e-02,((((96:9.013756e-03,97:4.845287e-02):8.102573e-02,((99:6.865530e-03,100:1.777490e-02):5.446405e-02,(98:3.181128e-04,101:1.904169e-02):1.366625e-02):1.013671e-01):7.195090e-02,((94:1.356958e-01,((88:1.914289e-02,(89:2.420344e-03,87:9.591985e-02):3.073454e-02):1.594750e-01,((93:1.016853e-03,91:4.878636e-03):5.352530e-03,92:6.182922e-03):7.279172e-02):5.008038e-02):4.773384e-02,95:4.935538e-02):6.667391e-02):1.393533e-01,90:1.922242e-01):1.134866e-01):2.191879e-01):2.841865e-01,((49:4.844424e-01,50:1.606544e-01):3.513538e-01,(47:4.071474e-03,48:2.339652e-03):1.508702e+00):2.076011e-01):2.150516e-01,(2:4.093561e-01,3:4.867953e-01):1.248167e-01,1:2.860719e-01);
   tree gen.101000 = [&U] (((((((46:1.433065e-01,77:9.675683e-03):3.564191e-02,((((43:5.332012e-04,44:1.335505e-03):1.029328e-01,78:7.211434e-02):6.609281e-02,42:1.094224e-01):6.239703e-02,((75:1.465654e-01,76:1.887323e-02):1.083154e-01,(45:2.527356e-02,74:8.444995e-04):9.781627e-02):8.761270e-03):6.185442e-02):9.335364e-02,((85:1.979755e-01,((81:1.745781e-02,80:1.288513e-02):5.916057e-02,(82:5.090532e-03,(84:4.389995e-02,83:3.499768e-02):8.774415e-02):1.104855e-01):2.042997e-02):1.912876e-01,79:3.757672e-01):7.916655e-02):7.079907e-02,(52:5.566480e-02,53:5.570418e-02):3.576630e-01):1.553718e-01,((((((12:1.769335e-03,26:1.426211e-02):2.421217e-04,11:1.355945e-02):1.323433e-01,(((59:7.121710e-02,(86:3.936101e-01,(62:1.499535e-03,61:5.410461e-04):8.629872e-03):1.049382e-01):3.510793e-02,14:1.854618e-01):1.241879e-02,(((((17:1.344237e-02,51:6.779379e-03):1.171885e-03,(15:4.669695e-03,16:4.843288e-04):7.746905e-04):1.453304e-01,13:1.140730e-01):4.365525e-02,(28:5.082531e-02,60:8.762495e-03):1.695543e-01):8.525597e-03,58:4.440078e-02):3.923511e-02):3.274473e-02):5.724992e-02,(((((64:7.402269e-02,(10:3.530693e-03,63:1.943405e-03):6.260786e-02):6.500226e-02,27:1.252637e-01):7.790064e-02,((35:2.868461e-03,34:8.762125e-04):5.736970e-03,(33:3.500238e-03,32:2.678796e-03):1.743364e-03):2.359527e-01):5.939765e-02,(55:7.691474e-04,56:6.821124e-04):9.805002e-02):1.319821e-04,(((18:3.372626e-01,((((20:3.311839e-03,((4:4.232100e-02,36:2.333714e-02):9.029623e-03,((21:1.136937e-02,65:7.720486e-04):9.590880e-03,19:5.709369e-03):1.623031e-03):1.213059e-03):1.914931e-02,22:2.960457e-02):3.371842e-03,54:2.263895e-02):1.898723e-01,((5:2.594788e-04,25:1.098207e-03):2.558899e-03,(23:5.073231e-04,24:1.570413e-03):2.089608e-03):1.526470e-01):1.946352e-02):5.626499e-02,29:1.756381e-01):4.275921e-02,((66:7.593906e-02,(7:1.255859e-01,(6:1.167480e-03,8:1.101219e-03):8.828185e-03):5.442937e-02):2.746125e-02,(57:1.056142e-03,9:3.909947e-03):1.478338e-01):1.188226e-01):6.145908e-02):5.009047e-02):7.955854e-02,(((67:6.122243e-04,30:1.679900e-02):1.997773e-01,31:1.547842e-01):1.875799e-01,(68:3.424294e-01,((((72:1.039419e-01,(73:9.667653e-01,71:9.663911e-02):3.721023e-03):1.565276e-01,41:1.122853e-01):6.540845e-02,(40:2.292848e-01,(38:1.058235e-03,39:6.037630e-04):4.536004e-01):1.751910e-01):5.388359e-01,(37:9.199583e-03,(70:6.759334e-02,69:7.891996e-02):7.474798e-02):6.091678e-01):4.670107e-02):5.092602e-02):6.639482e-02):1.804588e-02,((((96:9.226146e-03,97:4.226552e-02):1.395340e-01,(98:1.062615e-02,((99:7.027301e-03,100:1.819373e-02):5.574738e-02,101:4.311940e-02):1.902895e-02):8.298016e-02):8.340427e-02,((94:1.388932e-01,((88:1.959395e-02,(89:2.477374e-03,87:9.818000e-02):3.145873e-02):1.632326e-01,(91:2.546553e-04,(93:1.429966e-02,92:6.053103e-03):1.481945e-02):7.310848e-02):5.126041e-02):4.885858e-02,95:6.259922e-02):5.916886e-02):1.447315e-01,90:1.967536e-01):5.388101e-02):2.243526e-01):2.553445e-01,((49:4.958572e-01,50:1.644398e-01):3.596327e-01,(47:4.167410e-03,48:2.394781e-03):1.544251e+00):3.066302e-01):2.201188e-01,(2:3.820262e-01,3:4.982656e-01):1.637421e-01,1:2.928126e-01);
   tree gen.102000 = [&U] ((((((((((43:5.515237e-04,44:1.381397e-03):1.064699e-01,78:7.459242e-02):6.836397e-02,42:9.386515e-02):5.804219e-02,((75:1.516019e-01,76:1.155297e-02):1.252154e-01,(45:2.460341e-02,74:3.522488e-03):1.150669e-01):9.062335e-03):3.802259e-02,(77:1.000817e-02,46:1.659688e-01):2.455347e-02):1.142784e-01,(((82:1.695760e-02,(84:4.540849e-02,83:1.367744e-02):1.141801e-01):1.235876e-01,((81:1.805771e-02,80:6.091715e-02):1.678292e-02,85:1.559630e-01):3.847171e-02):1.978609e-01,79:3.886797e-01):5.014733e-02):7.323195e-02,(52:5.757762e-02,53:1.538100e-01):3.699535e-01):1.607109e-01,((((((11:1.524153e-02,26:4.416259e-03):7.074210e-04,12:3.781821e-04):1.442341e-01,(((59:7.366434e-02,(86:4.071358e-01,(62:1.515311e-03,61:7.040173e-03):8.926422e-03):1.123932e-01):3.598945e-02,(((((15:4.830160e-03,16:2.280635e-03):4.339597e-03,(51:6.771971e-03,17:1.493331e-02):1.984779e-03):1.503244e-01,13:1.179929e-01):4.515538e-02,(28:9.142499e-02,60:9.057226e-03):1.207211e-01):2.469880e-02,58:4.592653e-02):2.699769e-02):6.032470e-03,14:1.918349e-01):7.136711e-02):5.959779e-02,(((((64:6.225899e-02,(10:1.365761e-02,63:2.010187e-03):7.349188e-02):6.723595e-02,27:1.295682e-01):1.014132e-01,((34:9.063219e-04,(35:2.731390e-03,33:3.620517e-03):1.622908e-03):4.259341e-03,32:2.528522e-04):2.506119e-01):2.824837e-02,(((18:3.488520e-01,((((20:3.425644e-03,(((21:5.198368e-03,65:7.985786e-04):1.252254e-02,19:4.209213e-04):4.962248e-03,(4:5.320003e-02,36:2.413908e-02):9.527790e-03):1.248854e-03):1.886808e-02,54:8.021971e-03):3.487709e-03,22:3.062187e-02):1.858406e-01,(5:6.138462e-04,(25:4.167651e-03,(23:5.420336e-04,24:1.624378e-03):1.022679e-03):2.757669e-04):1.511137e-01):2.013235e-02):4.463391e-02,29:1.816736e-01):4.422856e-02,((66:7.854856e-02,(7:1.299014e-01,(6:1.207598e-03,8:2.139177e-03):8.519456e-03):4.035500e-02):3.504854e-02,(57:2.080830e-03,9:1.847640e-02):1.529138e-01):1.497180e-01):6.357100e-02):3.564299e-04,(55:2.284789e-04,56:7.055519e-04):1.014193e-01):5.181174e-02):4.223845e-02,(((67:3.483071e-03,30:3.703988e-03):2.066423e-01,31:1.154448e-01):1.940257e-01,((37:5.574379e-03,(70:2.402623e-02,69:8.163190e-02):7.731656e-02):6.301007e-01,(((41:2.249444e-01,(40:2.371637e-01,(38:1.094600e-03,39:6.245102e-04):4.691875e-01):1.812111e-01):1.620339e-01,(71:9.995993e-02,(73:6.566615e-01,72:1.075136e-01):5.906587e-03):2.706120e-01):4.691214e-01,68:3.541964e-01):4.610369e-02):5.541900e-02):6.867636e-02):1.453878e-02,((((96:9.543186e-03,97:4.371790e-02):1.384838e-01,(98:3.069497e-02,(101:1.449190e-02,(99:1.509814e-03,100:1.881892e-02):1.267823e-02):4.259759e-02):1.055810e-01):7.983452e-02,((94:1.436660e-01,((88:2.026726e-02,(89:1.421916e-03,87:1.015538e-01):3.253975e-02):1.688418e-01,(92:6.371029e-03,(91:2.739317e-04,93:6.153298e-03):1.044756e-02):7.995113e-02):5.302188e-02):1.890185e-02,95:7.457456e-02):6.120209e-02):8.631721e-02,90:2.942479e-01):7.232416e-02):2.621313e-01):2.278703e-01,((49:5.128964e-01,50:1.700905e-01):3.719908e-01,(47:5.791829e-03,48:2.477074e-03):1.597316e+00):3.171669e-01):2.276828e-01,(2:3.951538e-01,3:5.153876e-01):1.693688e-01,1:3.124781e-01);
   tree gen.103000 = [&U] (((((53:1.274242e-01,52:1.817752e-02):4.293359e-01,(((((81:7.146129e-03,80:3.744142e-02):2.451777e-02,85:1.851425e-01):3.094725e-02,((84:5.894100e-02,83:2.970147e-02):1.102080e-01,82:1.659000e-02):6.300552e-02):2.099950e-01,79:4.053301e-01):5.493759e-02,((77:8.551039e-02,46:1.348758e-01):2.558421e-02,((42:6.263976e-02,(78:2.786577e-02,(43:4.508057e-04,44:1.397129e-03):5.659386e-02):1.119487e-01):8.577912e-02,((76:2.436651e-02,75:1.423270e-01):1.108215e-01,(74:2.279305e-03,45:3.248119e-02):1.215403e-01):2.651261e-02):7.706902e-02):8.818817e-02):7.962041e-02):1.871039e-01,(((((70:3.991047e-02,69:4.449713e-02):1.415919e-01,37:3.342255e-02):6.727059e-01,68:3.557392e-01):2.552647e-02,(((41:6.529130e-02,(73:6.365402e-01,(72:9.290028e-02,71:1.245350e-01):9.464169e-02):8.703961e-02):2.110886e-01,(40:2.312259e-01,(39:2.318638e-03,38:7.190345e-03):6.019936e-01):1.544307e-01):4.838333e-01,(31:2.609347e-01,(30:2.212960e-02,67:5.811556e-03):7.274738e-02):1.718143e-01):7.580196e-02):2.228232e-02,((((((26:8.888214e-03,12:3.183797e-03):9.987225e-04,11:7.411370e-03):1.246093e-01,(59:1.356481e-01,((62:2.785171e-02,61:3.200410e-03):1.961272e-02,86:3.782384e-01):1.448121e-01):7.408867e-03):1.397497e-02,((14:2.028874e-01,(58:9.702921e-03,((((16:3.472954e-03,15:3.695944e-03):7.742266e-04,51:6.305830e-03):6.680501e-03,17:5.888325e-03):1.218818e-01,13:1.050845e-01):3.402800e-02):2.070890e-02):1.861387e-02,(60:5.469761e-04,28:4.631655e-02):1.961159e-01):4.902428e-02):2.726499e-02,(((((33:5.943623e-04,34:6.469870e-03):1.529469e-03,32:1.320898e-03):9.794570e-04,35:2.015852e-03):2.302097e-01,(27:1.450710e-01,(64:7.977020e-02,(63:7.810296e-04,10:7.016980e-02):4.869008e-02):4.925413e-02):7.708239e-02):6.647895e-02,(((66:6.780888e-02,(7:1.515537e-01,(8:1.327954e-03,6:1.949931e-03):1.363384e-02):2.636721e-02):1.124555e-01,(9:3.882630e-03,57:6.285654e-03):1.339272e-01):1.586243e-01,((56:2.195837e-03,55:6.327723e-03):8.423293e-02,(29:1.547387e-01,((18:2.987870e-01,(24:5.802552e-04,((5:3.073922e-03,25:7.398678e-03):7.650234e-03,23:1.239463e-03):2.725486e-04):1.346305e-01):8.423081e-02,(36:2.209411e-02,(4:3.259338e-02,(20:6.125161e-03,((((21:6.146478e-03,65:3.318818e-03):1.356100e-02,19:3.886106e-04):5.510843e-03,54:9.040525e-03):1.187370e-03,22:6.864192e-02):3.507601e-03):3.338286e-03):7.710709e-03):1.687640e-01):7.594364e-02):2.425717e-02):2.396915e-02):4.076863e-02):3.550936e-02):5.209599e-02,(((((100:1.339511e-02,(101:4.060066e-02,99:2.020203e-03):9.032955e-03):6.096509e-02,98:1.834891e-02):1.498257e-01,(97:1.816030e-02,96:3.697659e-02):1.405902e-01):8.771926e-02,(95:6.862125e-02,(94:1.243602e-01,(((87:9.736686e-02,89:5.373256e-03):1.436302e-02,88:6.470802e-03):2.081501e-01,(91:1.281418e-02,(93:5.897718e-04,92:1.149641e-02):1.717966e-03):3.477350e-02):1.048724e-01):7.639159e-03):7.546492e-02):1.155446e-01,90:3.172816e-01):1.131893e-01):2.046653e-02):1.467420e-01):1.831505e-01,((49:3.375443e-01,50:1.870975e-01):4.367985e-01,(48:1.230409e-03,47:7.222037e-03):1.447139e+00):1.335444e-01):2.838923e-01,(3:5.159315e-01,2:3.510311e-01):2.210120e-01,1:4.156650e-01);
   tree gen.104000 = [&U] (((((((((((43:1.478916e-03,44:1.545659e-03):4.135859e-02,78:7.231267e-02):1.105234e-01,42:6.936094e-02):7.828998e-02,((75:1.469685e-01,76:1.119988e-02):1.213885e-01,(45:2.385146e-02,74:1.230585e-02):1.115501e-01):1.816380e-02):9.076023e-02,77:2.813279e-02):1.097272e-03,46:1.503638e-01):1.107858e-01,((((82:1.150155e-02,(84:4.402068e-02,83:1.325942e-02):1.106905e-01):1.001203e-01,(81:1.026084e-02,80:2.872099e-02):2.263483e-02):9.449200e-02,85:1.392800e-01):1.452094e-01,79:3.768006e-01):3.333649e-02):7.503430e-02,(52:5.581789e-02,53:1.491092e-01):3.564478e-01):1.557991e-01,((((((((((17:1.447691e-02,51:9.056532e-03):2.507281e-03,(15:4.849017e-03,16:1.995650e-04):4.675349e-03):1.445633e-01,13:1.143867e-01):2.909084e-02,(28:8.863080e-02,60:1.275444e-03):1.707767e-01):2.394394e-02,58:1.713895e-02):1.236971e-02,14:1.859719e-01):2.131860e-02,(((12:2.107343e-04,11:2.939161e-03):3.351574e-03,26:4.470392e-03):1.412762e-01,(59:1.076758e-01,(86:4.575233e-01,(62:3.168999e-03,61:6.825006e-03):1.372604e-02):1.089582e-01):2.581284e-02):3.055108e-02):3.199973e-02,(((((64:6.805341e-02,(10:4.306854e-03,63:2.924437e-03):8.084518e-02):4.958102e-02,27:1.844379e-01):5.222583e-02,(32:6.702090e-04,(34:3.610037e-03,(33:5.099312e-04,35:3.587268e-03):8.957953e-04):5.985069e-04):2.429526e-01):5.856809e-02,(55:3.425595e-03,56:7.644447e-03):9.831968e-02):5.614913e-03,(((18:3.381902e-01,(((((36:1.435736e-02,4:3.996564e-02):9.550008e-03,((21:5.039491e-03,65:8.693308e-03):2.050364e-02,19:4.944200e-04):2.909754e-03):4.907195e-03,20:2.841206e-03):1.779136e-02,(54:1.819488e-02,22:2.968599e-02):2.458849e-02):1.801608e-01,(((25:3.999143e-03,24:4.201191e-03):1.006607e-03,23:1.177998e-03):1.223405e-03,5:9.129087e-05):1.434347e-01):3.222246e-02):5.902360e-02,29:1.761211e-01):3.748961e-02,((66:5.003702e-02,(7:1.259313e-01,(6:4.263761e-04,8:7.066653e-04):8.259078e-03):5.790991e-02):3.716401e-02,(57:1.060398e-03,9:3.903256e-03):1.482403e-01):1.067782e-01):8.155242e-02):4.180419e-02):7.237307e-02,(((((41:2.180695e-01,(40:2.299154e-01,(38:3.166020e-03,39:8.876089e-04):4.730988e-01):2.072038e-01):1.548214e-01,(71:9.690488e-02,(73:6.365922e-01,72:8.392653e-02):1.202216e-02):2.547583e-01):4.121948e-01,68:3.206004e-01):7.992331e-02,(37:1.862648e-02,(70:3.790511e-02,69:2.918341e-02):7.128950e-02):6.108431e-01):6.702627e-02,((67:7.710957e-03,30:3.590784e-03):1.949564e-01,31:1.119165e-01):2.327483e-01):4.706233e-02):5.815432e-03,((((96:1.748222e-03,97:4.238176e-02):1.342514e-01,((98:2.943836e-02,(99:6.241277e-03,100:1.157397e-02):2.839073e-02):1.970932e-02,101:6.750994e-03):1.038151e-01):6.659951e-02,((94:1.392752e-01,((88:1.535169e-02,(89:3.451749e-03,87:9.851729e-02):3.284442e-02):1.637296e-01,(93:2.053599e-02,(91:4.061393e-03,92:1.857360e-03):3.782970e-03):7.613004e-02):5.140139e-02):1.219135e-02,95:7.229535e-02):6.103263e-02):1.481298e-01,90:2.585533e-01):7.011373e-02):2.422814e-01):2.370347e-01,((49:3.978160e-01,50:1.648921e-01):3.606218e-01,(47:5.861939e-03,48:2.977328e-03):1.548498e+00):3.074734e-01):2.708199e-01,(2:3.830768e-01,3:4.996359e-01):1.258325e-01,1:3.102745e-01);
   tree gen.105000 = [&U] (((((53:1.278670e-01,52:1.824070e-02):4.308280e-01,(((((81:8.950410e-03,80:6.307481e-02):5.677902e-02,85:1.979166e-01):2.081719e-02,((84:5.585714e-02,83:1.294170e-02):8.640845e-02,82:2.811886e-03):8.588798e-02):1.725387e-01,79:4.067388e-01):7.061400e-02,(46:1.438923e-01,(77:2.328446e-02,((42:6.285746e-02,(78:2.948604e-02,(43:4.018921e-05,44:1.401984e-03):5.679055e-02):1.601337e-01):6.495853e-02,((76:8.893898e-03,75:1.913053e-01):9.758473e-02,(74:2.287227e-03,45:1.400184e-02):1.219627e-01):4.253317e-02):7.337753e-02):3.568160e-02):1.262274e-01):7.321406e-02):2.097265e-01,(((((70:1.139032e-02,69:1.314965e-02):4.135763e-02,37:5.695622e-03):6.750439e-01,68:3.684725e-01):2.184573e-02,(((41:8.699998e-02,(71:1.249678e-01,(72:1.969174e-01,73:6.387524e-01):6.576551e-02):8.734211e-02):1.465021e-01,(40:2.320295e-01,(39:1.650507e-03,38:1.538144e-03):6.040858e-01):2.507364e-01):4.855148e-01,(31:2.618416e-01,(30:1.009317e-02,67:8.812418e-03):7.300021e-02):1.872832e-01):3.321401e-02):3.883721e-02,((((((100:2.178621e-02,99:1.411220e-02):5.351699e-02,(101:6.618805e-03,98:1.230545e-02):1.420693e-02):1.503464e-01,(97:2.250727e-02,96:1.083235e-02):9.093209e-02):1.177061e-01,((((87:7.257404e-02,89:6.233409e-03):2.840777e-02,88:4.950144e-03):2.057420e-01,(92:4.891245e-03,(93:6.486300e-03,91:2.366760e-03):1.305928e-02):7.973225e-02):5.116462e-02,(94:1.331370e-01,95:1.205505e-01):3.936001e-03):7.844410e-02):6.269326e-02,90:3.183843e-01):1.135827e-01,((((62:4.921906e-04,61:7.304263e-03):1.361388e-02,86:3.984421e-01):1.465832e-01,((59:1.329742e-01,(11:6.548885e-03,(26:7.789321e-03,12:1.872458e-04):1.168534e-04):1.129430e-01):3.847597e-02,(14:2.035926e-01,(58:2.014838e-02,((((15:2.331910e-03,16:2.520649e-04):4.627028e-03,(17:1.112318e-02,51:2.173981e-03):1.082951e-03):1.720452e-01,13:1.054497e-01):5.137336e-02,(60:1.007866e-02,28:8.172683e-02):1.409314e-01):2.521688e-02):1.846286e-02):3.110337e-02):1.436491e-02):4.865078e-02,(((((32:1.032652e-03,34:6.556560e-03):2.253961e-03,33:6.383147e-04):9.454004e-05,35:5.427722e-03):2.240053e-01,(27:1.364306e-01,(64:7.441564e-02,(63:5.989604e-03,10:7.041367e-02):4.791958e-02):5.727150e-02):1.125027e-01):6.670999e-02,((56:2.203468e-03,55:6.349714e-03):8.452567e-02,(((66:6.804455e-02,(7:1.352241e-01,(8:9.450600e-04,6:1.956707e-03):8.638584e-03):3.310237e-02):7.412346e-02,(9:1.542208e-02,57:6.307499e-03):1.343927e-01):1.612084e-01,(29:1.552765e-01,((18:2.998254e-01,((24:3.911063e-03,(25:2.522741e-03,23:1.278148e-03):5.989373e-04):1.610587e-03,5:2.062043e-04):1.645740e-01):4.708785e-02,(36:2.217089e-02,((((21:1.908974e-02,54:3.067192e-02):1.188105e-02,65:7.210202e-03):6.455334e-04,(22:6.727708e-02,19:1.151224e-03):3.097979e-03):3.839451e-03,(20:3.796323e-03,4:3.270665e-02):3.075916e-03):7.743561e-03):1.906796e-01):3.798426e-02):4.158656e-02):1.460518e-02):6.233798e-02):3.423371e-02):7.865724e-02):2.014872e-02):1.519257e-01):1.837871e-01,((49:4.739497e-01,50:1.877477e-01):4.383166e-01,(48:2.042788e-03,47:4.439049e-03):1.398369e+00):1.576801e-01):2.905315e-01,(3:5.177246e-01,2:3.639274e-01):1.790244e-01,1:4.171096e-01);
   tree gen.106000 = [&U] (((((((77:2.320255e-02,46:1.415168e-01):1.967916e-02,((((43:1.509470e-03,44:9.747960e-04):4.221304e-02,78:7.380663e-02):1.764025e-01,42:7.079392e-02):4.336980e-02,((75:1.500049e-01,76:8.617302e-03):1.244842e-01,(45:2.434423e-02,74:1.256008e-02):1.138547e-01):6.269047e-02):6.994840e-02):1.078001e-01,((((82:1.652705e-03,(84:4.493014e-02,83:2.613610e-02):1.025419e-01):1.075034e-01,(81:2.236640e-02,80:3.695453e-02):2.370678e-02):9.644418e-02,85:9.849211e-02):1.368069e-01,79:3.805366e-01):1.316578e-01):7.658449e-02,(52:4.262994e-02,53:1.521897e-01):3.827589e-01):9.866979e-02,(((((96:5.333125e-04,97:7.500997e-02):9.836599e-02,(98:3.881623e-02,(101:2.002507e-02,(99:8.745449e-04,100:1.181308e-02):3.152700e-02):9.405307e-03):9.966368e-02):5.172179e-02,(95:4.784455e-02,(94:1.454786e-01,((88:1.566886e-02,(89:3.523061e-03,87:8.303274e-02):6.866859e-02):1.744001e-01,((91:1.447088e-02,92:1.072919e-03):3.760866e-03,93:1.212409e-03):6.296245e-02):7.870102e-02):2.812400e-02):6.229355e-02):8.185350e-02,90:2.638949e-01):1.292165e-01,((((((41:3.048457e-01,(40:2.346653e-01,(38:1.716095e-03,39:6.623406e-03):4.327084e-01):2.774959e-01):1.595349e-01,(71:9.890691e-02,(73:6.497440e-01,72:8.063428e-02):8.035128e-02):2.600215e-01):4.207106e-01,(37:6.174075e-03,(70:3.370300e-02,69:1.631711e-02):7.773953e-02):6.232673e-01):1.017254e-02,68:3.272239e-01):1.972708e-02,((67:3.872001e-03,30:8.209767e-03):1.989842e-01,31:1.618737e-01):2.375568e-01):3.736789e-02,((((((((15:8.518942e-03,16:1.503400e-03):3.763629e-05,(51:3.959725e-03,17:1.477599e-02):7.006331e-03):1.475499e-01,13:1.080910e-01):4.572904e-02,(28:9.046189e-02,60:7.256781e-03):1.537124e-01):5.279760e-03,58:4.198270e-02):1.262526e-02,14:1.898140e-01):2.175903e-02,(((11:5.968619e-03,12:1.555127e-03):5.236602e-04,26:4.580385e-03):1.380346e-01,(59:1.099003e-01,(86:3.661740e-01,(62:4.588614e-05,61:6.343265e-03):1.400962e-02):1.359002e-01):2.634613e-02):2.653629e-02):5.580365e-02,((55:9.970960e-03,56:9.148384e-03):1.133697e-01,((((18:3.451771e-01,(((((21:5.143606e-03,65:1.488467e-02):1.874844e-02,19:3.109517e-03):5.406963e-04,(20:6.811902e-03,(36:1.204116e-02,4:4.598188e-02):5.051089e-03):5.327463e-03):2.566033e-02,(54:4.499714e-03,22:2.393891e-02):2.574324e-03):1.838828e-01,(25:2.788786e-03,(23:1.536650e-04,(5:1.272991e-03,24:3.124723e-04):3.405111e-03):1.650728e-03):1.565674e-01):4.038034e-02):3.727877e-02,29:1.797598e-01):3.826413e-02,((66:6.405663e-02,(7:1.285330e-01,(6:2.488739e-03,8:1.221421e-03):7.039425e-03):5.910632e-02):8.701427e-03,(57:1.082305e-03,9:7.671874e-03):1.513029e-01):1.089842e-01):8.323727e-02,(((64:6.945938e-02,(10:2.235844e-02,63:4.145517e-03):6.959261e-02):3.925839e-02,27:1.882483e-01):1.126695e-01,((32:2.128326e-03,33:4.754823e-04):2.085358e-03,(34:2.725485e-03,35:6.911419e-03):2.530582e-03):2.420359e-01):4.351851e-02):1.901062e-03):4.099227e-02):5.632429e-02):4.013549e-02):2.249043e-01):2.419317e-01,((49:4.060347e-01,50:1.682987e-01):3.680721e-01,(47:5.983046e-03,48:3.038839e-03):1.580489e+00):3.138258e-01):2.764150e-01,(2:3.938015e-01,3:5.099583e-01):1.284322e-01,1:3.166847e-01);
   tree gen.107000 = [&U] (((((53:9.183272e-02,52:6.137386e-02):4.440370e-01,(((((81:2.296905e-02,80:1.452637e-02):1.645623e-02,85:2.039846e-01):2.145543e-02,((84:5.756969e-02,83:2.496083e-02):8.905768e-02,82:7.024182e-03):1.090397e-01):1.624459e-01,79:4.192092e-01):7.277898e-02,(46:1.496178e-01,(77:1.889820e-02,((42:6.478463e-02,(78:1.746355e-02,(43:4.816118e-04,44:1.444968e-03):2.708033e-02):1.782553e-01):8.251008e-02,((76:9.166579e-03,75:1.704838e-01):1.104761e-01,(74:4.915276e-03,45:2.564266e-02):1.596037e-01):1.262171e-02):8.031821e-02):1.350251e-02):1.922458e-01):7.545876e-02):2.161566e-01,(((((70:4.101703e-02,69:1.216202e-02):3.503979e-02,37:4.922149e-03):6.957403e-01,(((41:7.582060e-02,(73:6.583362e-01,(72:2.274944e-01,71:7.484048e-02):1.017414e-01):1.031482e-01):1.509938e-01,(40:2.391434e-01,(39:1.857468e-03,38:4.490546e-03):6.226067e-01):3.012935e-01):5.004004e-01,(31:2.424640e-01,(30:1.635040e-03,67:9.082601e-03):1.072352e-01):1.211106e-01):9.524397e-02):2.251551e-02,68:3.797696e-01):2.758260e-02,((((((100:4.586196e-02,99:1.212394e-03):4.485651e-02,(98:2.897019e-02,101:1.216622e-01):3.798894e-03):1.277520e-01,(97:2.319733e-02,96:2.003127e-02):1.150181e-01):1.017256e-01,(95:1.242465e-01,((((87:7.479911e-02,89:2.531926e-02):3.102279e-02,88:4.390741e-02):2.120500e-01,(93:2.026910e-02,(92:5.271897e-03,91:2.335527e-03):1.121755e-02):1.283429e-01):3.999258e-02,94:1.413752e-01):5.505168e-02):8.435002e-02):7.325529e-02,90:2.112076e-01):8.976201e-02,(((14:2.098346e-01,(58:2.076612e-02,(((17:1.165612e-02,((15:5.324022e-03,16:2.597930e-04):5.990624e-03,51:2.240634e-03):5.345148e-04):1.706117e-01,13:1.086828e-01):2.271642e-02,(60:5.657830e-03,28:1.773162e-02):2.128217e-01):2.136216e-02):3.671928e-02):5.655702e-02,((59:1.305596e-01,((61:1.544600e-02,62:6.544363e-03):7.039195e-03,86:3.324027e-01):2.066262e-01):5.998335e-03,(11:3.788547e-03,(12:3.689421e-04,26:8.367929e-03):1.797918e-03):1.164058e-01):6.005295e-02):6.987528e-02,((((34:3.874603e-03,35:1.137121e-04):4.791805e-03,(33:7.376670e-04,32:1.461691e-03):8.675716e-05):2.249263e-01,(27:1.406135e-01,(64:1.546409e-01,(63:5.598141e-03,10:6.208748e-02):6.555016e-02):5.902741e-02):1.099730e-01):7.237564e-02,((29:1.600372e-01,((18:2.576218e-01,((5:3.242804e-04,(24:1.633390e-03,25:2.792250e-03):1.742494e-03):3.681065e-03,23:2.297076e-03):1.733589e-01):4.853153e-02,((4:3.370942e-02,((((54:3.005868e-02,(21:5.030253e-03,22:7.540811e-02):7.917703e-03):6.224687e-03,65:1.283883e-02):3.195889e-03,19:2.202241e-03):8.051449e-03,20:3.018809e-03):1.569049e-03):3.532040e-03,36:2.002485e-02):2.009750e-01):3.914884e-02):4.286157e-02,((56:9.844664e-03,55:2.190067e-02):8.771272e-02,((66:7.220504e-02,(7:1.393700e-01,(8:5.551090e-03,6:2.016699e-03):1.293712e-02):3.411727e-02):7.639604e-02,(9:2.812559e-03,57:6.500883e-03):1.367648e-01):1.661509e-01):1.604867e-02):5.411811e-02):4.938752e-02):1.876848e-02):4.497187e-02):1.565837e-01):1.894219e-01,((49:4.884807e-01,50:1.935040e-01):4.517551e-01,(48:2.105419e-03,47:8.987709e-03):1.441242e+00):1.625145e-01):2.994390e-01,(3:4.626701e-01,2:3.750852e-01):1.154807e-01,1:3.514068e-01);
   tree gen.108000 = [&U] (((((((77:2.358979e-02,((((43:1.534662e-03,44:7.294992e-04):9.709850e-02,78:4.020100e-02):7.407419e-02,42:8.736091e-02):7.761927e-02,((75:1.525083e-01,76:2.140057e-02):1.265618e-01,(45:3.385148e-02,74:1.276970e-02):1.744174e-01):2.481689e-02):8.883508e-02):7.576826e-03,46:1.438787e-01):8.889809e-02,((((82:1.368016e-02,(84:4.568000e-02,83:2.657230e-02):1.042533e-01):1.252760e-01,(81:8.378588e-03,80:3.913214e-02):3.752354e-02):9.805378e-02,85:1.422205e-01):1.073650e-01,79:3.818804e-01):1.553307e-01):7.786263e-02,(52:5.539611e-02,53:7.086161e-02):3.891469e-01):1.378176e-01,((((37:9.369174e-03,(70:5.320107e-03,69:4.702777e-02):1.113223e-01):6.336693e-01,(((41:2.418553e-01,(40:2.411130e-01,(38:2.404100e-03,39:1.858990e-04):4.399301e-01):2.877858e-01):2.715685e-01,(71:1.787069e-01,(73:6.565687e-01,72:8.198002e-02):8.920818e-02):2.643611e-01):4.266335e-01,68:3.326851e-01):7.833680e-02):3.974857e-02,((67:3.936622e-03,30:1.929374e-03):1.587775e-01,31:1.386146e-01):2.415215e-01):3.799153e-02,(((((((15:8.630362e-04,((17:1.537186e-02,51:3.623926e-03):5.062810e-03,16:1.839930e-03):3.902031e-03):1.395994e-01,13:1.098950e-01):4.649223e-02,(28:9.197164e-02,60:8.781027e-03):1.562777e-01):3.903200e-02,(14:2.106194e-01,58:3.706086e-02):1.121672e-02):6.218895e-02,((11:6.148616e-03,(12:4.471910e-04,26:1.056381e-02):2.806886e-03):1.447671e-01,(59:1.117345e-01,((62:9.265963e-04,61:2.506605e-03):1.155644e-02,86:4.371272e-01):1.313511e-01):2.410706e-02):2.772722e-02):3.688444e-02,(((((18:3.509379e-01,((((((19:1.797193e-03,(65:3.577259e-03,21:2.003097e-02):1.228247e-02):1.823421e-03,20:3.297236e-03):2.674350e-03,(36:3.600694e-03,4:4.306049e-02):2.946048e-02):1.424110e-02,54:2.493333e-02):3.992894e-04,22:4.326804e-02):1.645985e-01,(5:6.142016e-04,(23:1.492907e-04,(24:5.022875e-04,25:3.034891e-03):3.107930e-04):6.994877e-04):1.682905e-01):4.321130e-02):3.790093e-02,29:2.140130e-01):4.858697e-02,((66:6.512570e-02,(7:1.151549e-01,(6:7.914709e-04,8:1.259455e-03):8.286297e-03):6.194929e-02):3.795472e-02,(57:1.100368e-03,9:7.799912e-03):1.538281e-01):1.108031e-01):5.786354e-02,(55:1.399298e-02,56:8.391857e-03):1.158433e-01):1.198912e-02,(((64:7.061861e-02,(10:5.511827e-02,63:4.920689e-02):6.841734e-02):5.930907e-02,27:1.913901e-01):1.256811e-01,((34:1.966065e-03,35:1.576323e-03):1.550101e-03,(33:3.648212e-03,32:8.542277e-04):3.979198e-03):2.343660e-01):3.005842e-02):2.070279e-02):5.726431e-02,((((96:1.075851e-02,97:3.901980e-02):1.630835e-01,(((99:3.870507e-03,100:1.034394e-02):9.597284e-03,101:1.385775e-02):3.547576e-02,98:2.071676e-02):6.624312e-02):4.767250e-02,(95:4.864304e-02,(94:1.479065e-01,((88:1.219906e-02,(89:3.581859e-03,87:8.441851e-02):4.316115e-02):1.566075e-01,(91:2.856217e-03,(92:5.140163e-03,93:2.062798e-04):4.951501e-03):5.237562e-02):1.088251e-01):2.680728e-02):4.572076e-02):1.176832e-01,90:2.682992e-01):1.440000e-01):3.722355e-02):2.286578e-01):2.108632e-01,((49:4.128112e-01,50:1.711075e-01):3.539019e-01,(47:6.082899e-03,48:7.246792e-03):1.606867e+00):3.190633e-01):2.895101e-01,(2:4.003738e-01,3:5.184692e-01):1.433989e-01,1:3.219700e-01);
   tree gen.109000 = [&U] (((((53:9.173515e-02,52:5.697053e-02):6.066558e-01,(((((80:1.451476e-02,85:2.678215e-01):7.203932e-03,81:2.294465e-02):5.520586e-02,((84:5.567552e-02,83:2.816554e-02):8.896306e-02,82:9.965992e-03):1.237098e-01):1.826654e-01,79:4.187637e-01):3.289983e-02,((77:6.578273e-02,((42:9.643274e-02,(78:8.859232e-02,(43:4.811001e-04,44:2.717129e-05):2.705155e-02):1.780659e-01):4.035769e-02,((76:9.666232e-03,75:1.124215e-01):1.111284e-01,(74:9.532111e-03,45:4.936939e-02):1.594342e-01):2.228063e-02):8.141630e-02):1.982149e-02,46:1.494589e-01):1.399270e-01):5.996740e-02):2.402403e-01,((((68:3.793661e-01,(((41:6.156639e-03,(73:6.576367e-01,(72:2.272527e-01,71:7.476097e-02):1.016333e-01):1.316396e-01):2.536590e-01,(40:1.201286e-01,(39:7.716053e-03,38:5.945552e-04):6.219452e-01):2.297162e-01):4.920173e-01,(31:2.422063e-01,(30:4.655246e-03,67:1.013905e-03):8.555960e-02):1.668850e-01):6.844627e-02):1.374149e-02,((70:3.350176e-02,69:5.506062e-02):2.098293e-02,37:1.871085e-03):6.793249e-01):6.187758e-02,(((14:2.096116e-01,(58:2.527724e-02,(((((15:3.793010e-03,16:1.624463e-03):5.762772e-03,17:1.238527e-02):1.576076e-04,51:2.219335e-03):1.704304e-01,13:1.087624e-01):4.555856e-02,(60:3.072542e-03,28:1.771278e-02):2.007974e-01):2.184572e-02):3.170886e-02):5.907076e-02,((((86:3.180738e-01,61:5.441028e-03):8.794661e-03,62:2.225252e-03):1.897196e-01,59:8.057110e-02):1.796191e-02,((11:4.966798e-03,26:1.191424e-02):2.965775e-03,12:1.455824e-03):9.653522e-02):4.221686e-02):3.618016e-02,(((33:7.866040e-04,(34:3.362008e-03,(32:8.082702e-04,35:8.388776e-04):3.658756e-04):1.303205e-03):2.204750e-01,(27:1.404641e-01,(64:6.600975e-02,(63:3.396754e-02,10:3.260843e-02):6.869198e-02):5.896469e-02):1.000475e-01):7.390793e-02,((56:1.012893e-02,55:8.360923e-03):8.862090e-02,((66:6.985870e-02,((7:1.392219e-01,(8:2.661376e-04,6:4.941947e-04):6.993256e-03):1.000747e-01,(9:1.568644e-03,57:2.895836e-03):1.366195e-01):1.725540e-02):1.341466e-01,(29:1.598671e-01,((18:2.152668e-01,(5:5.999141e-04,(24:2.950259e-03,(25:4.852970e-03,23:8.898239e-05):3.436197e-04):6.353839e-04):1.401891e-01):9.801479e-02,(4:3.394287e-02,((((54:8.703607e-03,((21:4.791920e-03,22:7.776359e-02):9.975995e-04,65:1.002785e-03):4.734946e-03):3.906715e-03,19:6.514170e-03):1.028850e-02,20:3.015601e-03):7.384305e-03,36:2.842550e-02):4.412499e-03):1.949262e-01):4.792218e-02):4.430323e-02):2.811049e-02):3.724036e-02):4.180564e-02):4.397408e-02):2.081520e-02,(((((98:3.376430e-02,(100:2.695029e-02,99:2.222636e-03):4.559309e-02):1.356931e-03,101:3.855320e-02):1.167941e-01,(97:4.101727e-02,96:2.078513e-02):1.234662e-01):9.362726e-02,((95:1.071919e-01,94:1.443835e-01):5.656646e-02,(((87:2.033861e-01,89:1.816029e-02):4.998367e-02,88:1.020989e-02):2.118247e-01,(91:6.278695e-03,(92:3.013899e-02,93:9.816209e-04):6.570116e-03):1.287554e-01):3.937903e-02):8.228413e-02):6.767669e-02,90:1.739476e-01):8.966663e-02):1.564173e-01):2.617271e-01,((49:4.879617e-01,50:1.932984e-01):3.197413e-01,(48:3.490522e-04,47:5.828635e-03):1.439711e+00):3.072136e-01):2.652457e-01,(3:4.621786e-01,2:3.746866e-01):1.578148e-01,1:3.510334e-01);
   tree gen.110000 = [&U] (((((((77:8.685484e-03,46:1.480093e-01):3.586868e-02,((((43:1.346359e-03,44:1.420241e-04):2.442796e-02,78:3.526832e-02):1.382852e-01,42:5.057064e-02):6.693198e-02,((75:1.337955e-01,76:1.877471e-02):9.249780e-02,(45:2.969789e-02,74:1.109755e-02):1.235374e-01):3.860637e-02):3.379561e-02):1.021503e-01,((((81:1.743670e-02,80:1.933457e-02):4.314932e-02,85:1.255726e-01):3.130506e-02,(82:1.434150e-02,(84:4.007504e-02,83:2.331187e-02):6.741370e-02):1.062520e-01):1.733291e-01,79:3.350235e-01):1.247217e-01):8.291487e-02,(52:4.859898e-02,53:6.216685e-02):4.052155e-01):1.209073e-01,((((67:8.510459e-03,30:4.369691e-03):1.392159e-01,31:2.261291e-01):2.031890e-01,((((41:2.121795e-01,(40:1.918062e-01,(38:2.810075e-03,39:5.893292e-04):3.859504e-01):2.627621e-01):1.019495e-01,((71:1.116158e-01,72:7.257368e-02):1.498975e-01,73:5.760074e-01):1.355236e-01):3.930811e-01,68:2.918644e-01):8.143573e-02,(37:8.219571e-03,(70:1.696123e-04,69:4.125744e-02):1.134613e-01):5.559177e-01):5.704646e-02):4.431992e-02,(((58:3.318933e-02,((((26:8.101419e-03,12:2.933559e-03):3.315442e-04,11:5.222861e-03):1.512549e-01,(59:9.802462e-02,((86:3.834915e-01,61:1.007119e-02):9.578253e-03,62:3.699868e-03):2.015988e-01):3.419105e-02):3.417689e-03,((((17:1.461564e-02,(51:3.234146e-03,(15:3.640287e-03,16:7.713937e-04):2.765564e-03):5.949138e-04):1.306568e-01,13:9.641083e-02):3.190433e-02,(28:4.363193e-02,60:7.703591e-03):1.371024e-01):3.117208e-02,14:1.544554e-01):1.257251e-02):3.739326e-02):3.144608e-02,(((((66:6.380738e-02,(7:1.148234e-01,(6:1.434394e-03,8:3.278732e-03):6.960450e-03):2.925780e-02):5.363480e-02,(57:6.861817e-03,9:2.669121e-04):1.349533e-01):1.270094e-01,(55:1.227603e-02,56:4.944745e-03):7.856788e-02):3.913986e-02,((18:3.078776e-01,((((((65:5.329233e-03,21:1.627033e-02):2.697404e-03,19:2.637044e-03):3.248638e-03,(36:3.440972e-02,(20:2.526369e-03,4:4.149025e-02):1.118628e-02):1.365767e-03):1.249371e-02,54:5.785743e-03):3.581786e-03,22:4.302690e-02):1.396296e-01,((5:2.046179e-03,(24:3.797009e-04,23:2.690399e-05):1.921546e-03):1.661902e-04,25:2.152941e-03):1.436927e-01):3.790925e-02):4.619575e-02,29:1.877535e-01):3.445178e-02):9.712826e-02,(((64:7.794605e-02,(10:2.866073e-02,63:4.316918e-02):6.002250e-02):4.247929e-02,27:1.645683e-01):1.092623e-01,((35:3.118864e-03,34:3.465501e-04):5.429324e-03,(33:1.663027e-03,32:4.224851e-04):2.180903e-03):2.109752e-01):4.177316e-02):2.509846e-02):6.414525e-02,((((96:9.438432e-03,97:1.008202e-01):9.125998e-02,((99:6.762265e-03,(100:1.509545e-04,101:4.592129e-02):2.549573e-02):3.099585e-02,98:2.819788e-02):5.811506e-02):6.830509e-02,(95:4.267452e-02,(94:1.347286e-01,((88:1.070223e-02,(89:2.004000e-03,87:7.406032e-02):1.436486e-02):1.373917e-01,(92:9.985454e-04,(91:2.316227e-03,93:3.475446e-03):1.316830e-02):4.594911e-02):3.953413e-02):1.660926e-02):5.672123e-02):1.186193e-01,90:2.353787e-01):6.687786e-02):2.142367e-02):1.904654e-01):2.173967e-01,((49:3.621591e-01,50:1.058158e-01):3.362675e-01,(47:5.741662e-03,48:1.038520e-02):1.409704e+00):3.024867e-01):2.644011e-01,(2:3.512477e-01,3:4.548528e-01):1.612511e-01,1:3.063829e-01);
   tree gen.111000 = [&U] (((((53:8.776043e-02,52:5.450210e-02):4.190101e-01,(((((84:3.934818e-02,83:3.318274e-02):1.000194e-01,82:2.145240e-03):1.217265e-01,((80:7.397113e-02,81:1.181207e-02):2.623012e-02,85:2.465055e-01):4.292221e-02):2.242476e-01,((77:3.019461e-02,((42:9.004298e-02,(78:4.638247e-02,(43:4.700028e-03,44:6.013711e-06):6.329151e-02):1.054974e-01):6.610341e-02,((76:9.247412e-03,75:1.075505e-01):7.258766e-02,(74:9.680564e-04,45:4.404035e-02):1.107201e-01):3.139592e-02):5.716439e-02):3.341927e-02,46:1.429831e-01):1.216228e-01):2.650195e-02,79:4.006195e-01):6.675684e-02):2.466365e-01,(((68:3.629289e-01,((((41:3.846511e-02,((73:6.291426e-01,72:2.030491e-01):2.791802e-02,71:7.226216e-02):1.359796e-01):2.426684e-01,(40:1.535646e-01,(39:3.622441e-04,38:1.530267e-04):5.735087e-01):2.793193e-01):4.706991e-01,(31:2.317120e-01,(30:4.453543e-03,67:4.732887e-04):8.624615e-02):1.788013e-01):3.445990e-02,((70:1.645159e-05,69:6.005100e-02):1.951402e-02,37:3.215933e-02):6.757607e-01):1.197993e-02):4.506304e-02,(((58:2.409947e-02,(((((51:4.279346e-03,(15:8.506852e-03,16:5.359530e-03):1.599853e-03):1.308908e-03,17:1.149380e-02):1.625412e-01,13:1.040499e-01):4.358459e-02,(60:2.180273e-02,28:2.063030e-02):1.920972e-01):2.546048e-02,14:1.980794e-01):9.031170e-03):5.030710e-02,((((86:3.318888e-01,61:5.205279e-03):2.042946e-03,62:5.920063e-03):1.713768e-01,59:8.200182e-02):1.421720e-02,((26:7.628791e-03,11:8.710431e-03):3.738116e-05,12:1.776262e-03):1.868822e-01):1.904369e-02):5.939322e-02,(((((34:1.188145e-03,35:1.874174e-03):3.898113e-03,32:6.414015e-04):1.232420e-03,33:7.543883e-04):2.520577e-01,(27:1.343780e-01,(64:1.013753e-01,(63:1.896886e-02,10:3.488254e-02):7.959125e-02):5.640986e-02):9.571262e-02):7.070564e-02,(((9:9.774654e-03,57:1.613881e-02):1.248829e-01,(66:1.022550e-01,(7:1.331897e-01,(8:5.543112e-04,6:1.623540e-03):6.116014e-03):4.429070e-02):4.942512e-02):1.311755e-01,((56:1.249634e-03,55:3.837545e-04):8.795498e-02,(29:1.529404e-01,((18:4.023325e-01,(((25:5.297556e-03,23:9.104898e-05):6.980634e-04,5:1.282896e-03):5.854037e-04,24:9.680010e-04):1.114139e-01):6.693090e-02,(((65:2.588108e-04,((54:9.247302e-03,21:7.291923e-03):1.032635e-02,19:4.290621e-03):3.808231e-03):4.488177e-03,(20:2.605190e-03,22:6.766998e-02):1.719067e-03):5.561807e-03,(36:2.719387e-02,4:3.473241e-02):1.383191e-03):1.883992e-01):5.217132e-02):3.355428e-02):3.156917e-02):3.967114e-02):2.009773e-02):1.192261e-01):1.247364e-02,((((((100:2.515247e-02,99:1.441516e-02):4.438801e-02,101:3.342530e-02):6.169270e-03,98:3.230136e-02):1.117337e-01,(97:1.203256e-02,96:2.616729e-02):1.200329e-01):9.419223e-02,((95:1.025475e-01,94:1.632327e-01):1.540233e-02,(((87:8.217645e-02,89:1.737344e-02):2.304805e-02,88:1.197624e-02):1.890271e-01,((93:1.948594e-03,91:6.881790e-03):9.641101e-03,92:3.960640e-04):9.619958e-02):9.928355e-02):7.871891e-02):9.525473e-02,90:2.392722e-01):1.147800e-01):1.785246e-01):2.503870e-01,((49:4.668192e-01,50:1.487868e-01):3.174136e-01,(48:8.305037e-03,47:5.576091e-03):1.377331e+00):2.517261e-01):2.537531e-01,(3:4.421532e-01,2:3.584522e-01):1.509769e-01,1:3.358238e-01);
   tree gen.112000 = [&U] (((((53:9.077264e-02,52:6.455615e-02):4.063017e-01,(((((84:6.317847e-02,83:1.562400e-02):1.034524e-01,82:2.767359e-02):1.613380e-01,((80:1.276954e-02,81:5.744968e-03):4.073454e-02,85:2.549663e-01):1.369645e-02):2.319444e-01,79:3.716956e-01):2.854229e-02,(((42:9.313353e-02,(78:3.324667e-02,(43:3.388109e-03,44:2.879417e-05):6.546387e-02):1.091184e-01):6.837228e-02,((76:9.564812e-03,75:1.112420e-01):7.507909e-02,(74:1.001283e-03,45:4.555195e-02):1.494044e-01):3.295189e-02):5.912645e-02,(46:1.363372e-01,77:3.123098e-02):4.043989e-02):1.259458e-01):1.302930e-01):1.753185e-01,((((((((((51:4.426226e-03,(15:8.798833e-03,16:6.142269e-04):1.293076e-03):3.187453e-03,17:1.188830e-02):1.681201e-01,13:1.163889e-01):4.508055e-02,(60:4.234839e-03,28:2.133840e-02):1.897463e-01):2.971358e-02,58:3.826256e-02):7.991876e-03,14:2.048781e-01):4.629359e-02,((((86:3.432803e-01,62:4.993015e-03):4.235336e-04,61:7.554225e-03):1.772590e-01,59:1.070646e-01):6.574282e-03,((11:9.228030e-03,12:1.837229e-03):4.517981e-03,26:7.889878e-03):1.854469e-01):1.167066e-02):4.523863e-02,((((32:5.518023e-04,(34:9.812045e-04,35:3.052735e-03):2.929470e-03):1.628542e-03,33:7.642867e-04):2.607091e-01,(27:1.389903e-01,(64:6.949284e-02,(63:5.815620e-03,10:3.607981e-02):7.658333e-02):6.705949e-02):9.899777e-02):7.313247e-02,(((9:1.211952e-03,57:1.669275e-02):1.291693e-01,(66:1.057647e-01,(7:1.377612e-01,(8:8.806980e-04,6:3.330170e-04):9.306075e-03):4.581090e-02):5.112155e-02):1.356778e-01,(((18:4.161418e-01,((5:1.322238e-03,23:9.670440e-05):3.375356e-04,(25:5.847782e-03,24:1.798581e-03):1.671136e-03):1.185345e-01):8.560866e-02,(4:3.592453e-02,(36:2.812725e-02,(20:2.296326e-04,(((54:2.463199e-02,21:9.771172e-03):1.063427e-02,22:6.999262e-02):4.612745e-03,(19:4.620997e-03,65:1.787568e-03):1.301783e-02):2.639808e-03):6.289903e-03):9.295571e-04):1.948657e-01):4.512760e-02,(29:1.581898e-01,(56:3.197031e-03,55:4.687798e-03):9.097386e-02):3.470596e-02):2.987909e-02):4.671890e-02):6.549622e-02):7.661332e-02,((((((100:2.489806e-02,99:1.296020e-03):2.957742e-03,101:6.649169e-02):4.046100e-02,98:3.341004e-02):7.277756e-02,(97:1.244556e-02,96:3.120975e-02):1.241528e-01):9.742519e-02,(95:1.047990e-01,(94:1.688353e-01,(((87:8.499700e-02,89:1.639862e-03):2.383913e-02,88:3.354779e-02):1.955151e-01,(92:4.096581e-04,(91:2.350928e-03,93:5.697984e-03):5.247704e-04):2.840054e-02):1.094325e-01):2.906877e-02):8.417952e-02):1.017472e-01,90:2.474847e-01):1.187196e-01):4.245297e-02,(68:3.753857e-01,((((41:4.888119e-02,(73:6.507366e-01,(71:1.213448e-01,72:2.271971e-01):2.498224e-02):1.406468e-01):2.509975e-01,(40:1.998276e-01,(39:1.281213e-03,38:1.582790e-04):5.931933e-01):2.616434e-01):4.868549e-01,(31:2.422628e-01,(30:1.061376e-02,67:4.895334e-04):7.956531e-02):2.018240e-01):3.564267e-02,((70:7.467072e-05,69:6.211213e-02):1.300902e-02,37:3.326314e-02):6.989549e-01):1.239112e-02):5.248961e-02):1.846521e-01):2.589810e-01,((49:4.828419e-01,50:1.538937e-01):3.283082e-01,(48:8.590091e-03,47:5.767480e-03):1.424605e+00):3.346864e-01):2.624627e-01,(3:4.573293e-01,2:3.707554e-01):1.561589e-01,1:3.395764e-01);
   tree gen.113000 = [&U] (((((53:1.353203e-01,52:6.271418e-02):3.769756e-01,(((((84:6.137581e-02,83:1.517820e-02):1.210243e-01,82:2.528327e-02):9.494440e-02,((80:2.124679e-02,81:5.581047e-03):3.795484e-02,85:2.525344e-01):3.864896e-02):2.253264e-01,79:3.610901e-01):2.772790e-02,(((42:9.047617e-02,(78:3.229805e-02,(43:1.054003e-03,44:1.627180e-05):6.359600e-02):1.094888e-01):5.898682e-02,((76:9.291901e-03,75:1.080679e-01):7.293687e-02,(74:5.190318e-03,45:4.003146e-02):1.442535e-01):3.201168e-02):5.743941e-02,(46:1.582347e-01,77:3.033987e-02):3.489415e-02):1.196045e-01):1.265753e-01):1.703161e-01,((((((((((51:4.299933e-03,(15:8.535981e-03,16:7.735500e-04):1.264822e-03):3.114197e-03,17:1.154909e-02):1.633232e-01,13:1.130680e-01):4.379428e-02,(60:4.114007e-03,28:1.591695e-02):1.843323e-01):2.693403e-02,58:3.605778e-02):1.910685e-02,14:1.990323e-01):3.548045e-02,(((86:3.334855e-01,(61:2.463644e-03,62:6.586641e-03):1.404120e-02):1.722013e-01,59:1.040098e-01):6.386699e-03,(12:3.899093e-03,(26:5.856123e-03,11:4.311357e-03):3.771339e-03):1.505926e-01):3.273687e-02):6.068608e-02,((((32:3.746390e-04,(34:9.532080e-04,35:1.997532e-03):3.001001e-03):1.582075e-03,33:3.666289e-04):2.532704e-01,(27:1.350245e-01,(64:8.041164e-02,(63:1.179354e-02,10:3.505036e-02):7.439819e-02):6.514609e-02):9.617308e-02):3.711994e-02,(((9:5.246820e-03,57:1.621646e-02):1.254837e-01,(66:1.027469e-01,(7:1.338305e-01,(8:8.555692e-04,6:1.999608e-03):9.040547e-03):4.450378e-02):4.966290e-02):1.017760e-01,(((18:4.042681e-01,(5:1.735476e-03,((24:1.698805e-03,23:7.058991e-04):1.390112e-03,25:5.542254e-03):1.639142e-04):1.182584e-01):6.702847e-02,(4:3.444834e-02,(36:2.725465e-02,(((19:3.469368e-03,(54:2.392917e-02,(21:9.235822e-03,65:6.932105e-03):2.396052e-02):5.303704e-03):7.435819e-03,22:6.799553e-02):5.028878e-05,20:2.587824e-03):6.149122e-03):2.919183e-03):1.893056e-01):3.546878e-02,(29:1.397642e-01,(56:3.105810e-03,55:4.554042e-03):8.837812e-02):3.379597e-02):6.172918e-02):3.623652e-02):3.497652e-02):4.747187e-02,(((((100:9.169909e-03,99:1.249528e-02):4.328128e-02,(101:6.459449e-02,98:3.149263e-02):3.848161e-02):1.097500e-01,(97:1.209045e-02,96:3.031925e-02):2.364740e-01):9.464538e-02,(95:1.018088e-01,(94:1.640180e-01,(((87:7.057258e-02,89:9.197302e-04):3.428063e-02,88:3.360968e-02):1.899365e-01,((91:1.317530e-03,92:2.011235e-05):3.606875e-03,93:5.535404e-03):1.002537e-01):1.063101e-01):2.823936e-02):8.177764e-02):9.884405e-02,90:2.404233e-01):1.153322e-01):5.758016e-02,(68:4.752252e-01,((((41:1.566630e-02,(73:6.321693e-01,(71:1.178825e-01,72:1.347772e-01):2.426943e-02):7.428496e-02):3.068013e-01,(40:1.941259e-01,(39:1.869435e-03,38:5.527695e-04):5.762678e-01):2.019607e-01):4.729636e-01,(31:2.353503e-01,(30:1.031092e-02,67:4.471165e-04):1.004281e-01):1.960654e-01):3.462568e-02,((70:5.452824e-05,69:6.033990e-02):1.263783e-02,37:1.796275e-02):6.569850e-01):1.318252e-02):4.961176e-02):2.877889e-01):2.515916e-01,((49:4.690650e-01,50:1.495026e-01):3.189407e-01,(48:8.344991e-03,47:5.602917e-03):1.595991e+00):3.251369e-01):2.549739e-01,(3:4.442804e-01,2:3.763809e-01):1.794580e-01,1:3.298873e-01);
   tree gen.114000 = [&U] (((((53:1.419793e-01,52:6.580031e-02):3.855678e-01,(((((84:6.439608e-02,83:8.408786e-03):1.269798e-01,82:1.259473e-02):9.961655e-02,((80:2.229233e-02,81:9.533898e-04):3.982257e-02,85:2.649614e-01):4.055085e-02):2.364146e-01,79:3.644246e-01):1.254324e-01,(((42:9.492844e-02,(78:3.388741e-02,(43:1.849998e-03,44:1.950704e-04):6.672551e-02):1.148767e-01):6.188952e-02,((76:1.570461e-02,75:1.133859e-01):7.652605e-02,(74:7.774266e-03,45:1.725385e-02):1.430319e-01):4.211343e-02):7.451004e-02,(46:1.684306e-01,77:1.360384e-02):4.292508e-02):6.752213e-02):9.476827e-02):1.589825e-01,((((((((((51:6.952746e-03,(15:8.956031e-03,16:2.861338e-03):1.327063e-03):2.722639e-03,17:1.211742e-02):1.495997e-01,13:1.038683e-01):5.818446e-02,(60:2.363427e-03,28:2.238325e-02):2.525349e-01):2.406981e-02,58:3.783216e-02):1.025592e-02,14:2.088266e-01):5.077088e-02,(((86:3.498961e-01,(61:1.039364e-02,62:6.910765e-03):8.225153e-03):1.806752e-01,59:1.081229e-01):7.591134e-03,((12:7.905043e-04,26:4.862740e-03):4.741402e-03,11:5.209750e-03):1.357951e-01):1.422477e-02):4.374648e-02,((((34:3.122814e-03,35:2.095829e-03):4.851444e-03,(32:1.067162e-03,33:3.870066e-04):4.539221e-04):2.618423e-01,(27:1.416690e-01,(64:8.476194e-02,(63:1.237389e-02,10:2.804090e-02):6.867787e-02):6.455536e-02):8.922770e-02):2.441940e-02,((((9:5.505012e-03,57:1.701446e-02):1.316587e-01,(66:8.664481e-02,(7:1.404162e-01,(8:7.808555e-05,6:2.098007e-03):9.485426e-03):6.592130e-02):5.249112e-02):1.067843e-01,(56:1.920486e-04,55:4.778143e-03):8.845596e-02):3.599561e-02,(((18:3.169301e-01,(((23:3.227434e-04,25:5.814985e-03):6.426577e-04,24:2.043964e-04):5.432885e-04,5:3.713437e-03):1.205468e-01):7.032690e-02,(4:3.614352e-02,(36:2.859583e-02,((22:2.389195e-02,(19:3.640094e-03,(65:1.062300e-02,(54:2.499191e-02,21:3.753366e-03):1.547795e-02):5.564696e-03):7.891115e-03):5.038813e-05,20:2.327292e-03):6.639320e-03):7.855681e-03):1.986212e-01):5.768081e-02,29:1.466419e-01):6.476683e-02):3.801969e-02):6.049216e-02):4.980793e-02,(68:4.986107e-01,((((41:1.643723e-02,((73:6.632779e-01,72:1.023401e-01):2.425280e-02,71:1.428535e-01):8.895176e-02):3.218988e-01,(40:2.036787e-01,(39:1.961429e-03,38:5.799709e-04):6.046256e-01):2.118991e-01):4.962378e-01,(31:2.469317e-01,(30:1.081832e-02,67:4.691188e-04):1.053701e-01):1.459462e-01):3.581669e-02,((70:1.204023e-04,69:6.330918e-02):2.838657e-02,37:1.884668e-02):6.964620e-01):1.383122e-02):5.216621e-02):7.682027e-02,((((((100:9.263345e-03,99:1.311016e-02):3.379180e-02,101:6.935962e-02):4.207256e-02,98:2.605368e-02):1.075311e-01,(97:4.996665e-02,96:4.185076e-02):1.197331e-01):1.519732e-01,(95:1.068188e-01,(94:1.720892e-01,(((87:7.404541e-02,89:9.649895e-04):2.341724e-02,88:3.526358e-02):1.955006e-01,(93:5.828650e-03,(91:3.274991e-03,92:4.024095e-05):2.431442e-04):1.051629e-01):1.115416e-01):2.962900e-02):8.382856e-02):1.535743e-01,90:2.522544e-01):9.121264e-02):3.019508e-01):2.639722e-01,((49:5.216150e-01,50:1.833111e-01):3.476428e-01,(48:8.755643e-03,47:6.565192e-03):1.674528e+00):3.411367e-01):2.675210e-01,(3:4.661431e-01,2:4.772782e-01):1.752635e-01,1:3.461209e-01);
   tree gen.115000 = [&U] (((((53:1.442764e-01,52:1.087882e-01):3.918059e-01,(((((84:6.543794e-02,83:4.983879e-02):1.194843e-01,82:8.591638e-03):1.012282e-01,((80:2.265299e-02,81:3.026466e-02):3.575172e-02,85:2.692482e-01):4.120692e-02):2.402395e-01,79:3.703206e-01):1.274618e-01,(46:1.285266e-01,(((42:1.076149e-01,(78:5.344359e-02,(43:1.879929e-03,44:2.498903e-04):6.780506e-02):1.487624e-01):6.147000e-02,((76:2.957115e-02,75:1.152203e-01):8.501433e-02,(74:7.900045e-03,45:3.358501e-02):1.453460e-01):5.170826e-02):7.570726e-02,77:1.382393e-02):3.745274e-02):1.002838e-01):9.630152e-02):1.615546e-01,((((((((((51:2.327108e-03,17:7.693739e-03):1.972532e-03,(15:5.925417e-03,16:2.092808e-04):1.091313e-03):1.520201e-01,13:1.055488e-01):5.912583e-02,(60:2.401665e-03,28:3.203175e-02):2.226300e-01):2.445923e-02,58:3.844424e-02):1.042185e-02,14:2.122052e-01):5.159230e-02,(((86:3.555571e-01,(61:2.920511e-03,62:9.080317e-03):8.358227e-03):1.835983e-01,59:1.098722e-01):2.126143e-03,(11:4.219066e-03,(12:5.459749e-05,26:4.941414e-03):1.911892e-03):1.352674e-01):1.171287e-02):5.778635e-02,(((((32:1.721873e-03,35:2.067316e-03):8.211778e-05,34:5.976883e-03):4.016688e-03,33:1.119006e-03):2.926719e-01,(27:1.439610e-01,(64:8.613330e-02,(63:1.257409e-02,10:2.849457e-02):6.978901e-02):6.559980e-02):1.455251e-01):2.481448e-02,((((9:1.592929e-02,57:5.815230e-03):1.337888e-01,(66:8.804663e-02,(7:1.426880e-01,(8:6.297032e-04,6:6.628073e-04):6.759587e-03):1.073315e-01):1.250485e-02):1.180488e-01,(56:2.211835e-03,55:4.855448e-03):8.988708e-02):3.657798e-02,(((18:3.220576e-01,((24:2.164844e-04,25:3.791790e-03):2.362385e-03,(5:3.773517e-03,23:1.334166e-04):1.016083e-03):1.237019e-01):7.146471e-02,(4:3.672828e-02,(36:2.683589e-02,(20:2.637855e-03,(22:2.427849e-02,(19:2.650328e-03,(65:1.120814e-03,(54:2.539625e-02,21:3.863860e-03):1.535480e-02):1.199387e-02):7.047457e-03):9.546889e-04):5.295649e-03):8.133738e-03):2.018347e-01):5.861402e-02,29:1.490144e-01):4.761534e-02):3.863481e-02):3.037717e-02):7.450470e-02,(((70:1.223503e-04,69:1.134863e-02):3.677291e-02,37:1.915160e-02):7.077300e-01,((((41:1.670317e-02,((73:6.740091e-01,72:1.039959e-01):9.821834e-03,71:1.451647e-01):1.280902e-01):3.271068e-01,(40:1.615782e-01,(39:9.839501e-04,38:5.893542e-04):7.774994e-01):2.283512e-01):5.042664e-01,(31:3.036698e-01,(30:1.797037e-02,67:5.433179e-04):1.070749e-01):1.483074e-01):3.639617e-02,68:5.066777e-01):1.405500e-02):2.494902e-02):1.585148e-02,((((98:2.647520e-02,((100:9.320472e-03,99:1.669327e-02):3.363939e-02,101:3.682926e-02):6.584090e-02):8.032596e-02,(97:5.077506e-02,96:1.253221e-02):1.216703e-01):1.112468e-01,(95:5.701690e-02,(94:1.748734e-01,(((87:7.524339e-02,89:9.806020e-04):1.597125e-02,88:3.583411e-02):2.050634e-01,((93:2.271024e-03,91:2.608043e-03):1.328468e-03,92:1.823634e-04):1.009513e-01):4.604439e-02):3.010836e-02):9.000952e-02):1.560590e-01,90:2.563356e-01):9.268837e-02):3.068360e-01):2.682430e-01,((49:5.163184e-01,50:2.017893e-01):4.459315e-01,(48:7.960804e-03,47:6.671410e-03):1.701620e+00):3.466559e-01):2.718492e-01,(3:4.736848e-01,2:4.850000e-01):1.780991e-01,1:3.517207e-01);
   tree gen.116000 = [&U] (((((53:1.643103e-01,52:3.167177e-02):3.959415e-01,(((((80:3.959510e-02,81:1.252645e-02):4.110692e-02,85:1.578514e-01):3.194639e-02,((84:6.612865e-02,83:5.036485e-02):9.693244e-02,82:8.299907e-03):1.022967e-01):2.441703e-01,79:4.546297e-01):5.617049e-02,(((42:1.087508e-01,(78:5.400770e-02,(43:8.491495e-04,44:5.685699e-04):6.852076e-02):1.503326e-01):6.211883e-02,((76:2.463876e-02,75:1.164365e-01):8.591168e-02,(74:7.983432e-03,45:3.393951e-02):1.468802e-01):3.660131e-02):8.303601e-02,(77:3.053007e-03,46:1.298832e-01):3.784806e-02):1.327447e-01):8.275097e-02):1.632599e-01,(((((((((16:9.383365e-04,15:5.971964e-03):2.461730e-03,(51:2.263930e-03,17:8.644670e-03):4.147090e-03):1.536247e-01,13:1.066629e-01):4.792817e-02,(60:2.427015e-03,28:3.636117e-02):2.366647e-01):1.737867e-02,58:1.663255e-02):1.517134e-02,14:1.918601e-01):5.213687e-02,((59:1.110319e-01,(86:4.029911e-01,(61:2.951337e-03,62:9.176162e-03):8.446450e-03):1.294647e-01):2.148585e-03,(26:7.532942e-03,(12:5.715713e-05,11:4.091685e-03):3.606451e-04):1.375016e-01):2.235638e-02):5.637885e-02,(((((32:4.691141e-04,33:8.098710e-04):1.669451e-03,34:6.039971e-03):2.747172e-03,35:2.129192e-03):2.957611e-01,(27:1.454806e-01,(64:8.704246e-02,(63:1.270681e-02,10:3.812134e-02):5.611001e-02):5.936964e-02):1.505151e-01):2.507640e-02,(((56:2.235181e-03,55:4.906699e-03):1.289341e-01,(((18:3.072552e-01,(23:1.348248e-04,(25:3.780346e-03,(24:1.405740e-04,5:1.771543e-03):2.087931e-03):1.019312e-03):1.291270e-01):1.125296e-01,(((20:1.110778e-02,(((22:1.686309e-02,19:2.248477e-03):7.311465e-03,21:3.851626e-02):7.754298e-03,(54:1.424097e-02,65:1.438754e-03):1.847640e-02):5.733086e-04):5.351546e-03,4:3.424815e-02):4.167094e-04,36:2.534030e-02):1.985336e-01):6.983323e-02,29:1.505873e-01):3.744011e-02):1.336785e-02,((9:1.538056e-02,57:8.818995e-03):1.234290e-01,((7:1.374430e-01,(8:6.363499e-04,6:6.698035e-04):6.830936e-03):7.722869e-02,66:7.694653e-02):3.715678e-02):1.192949e-01):4.138011e-02):2.754136e-02):7.803045e-02,((((70:8.669575e-03,69:1.199792e-01):1.563071e-02,37:5.669816e-02):7.152003e-01,((((41:7.440129e-02,((73:8.281631e-01,72:1.050936e-01):1.794583e-01,71:1.466969e-01):1.294422e-01):3.305595e-01,(40:1.632837e-01,(39:9.943360e-04,38:2.077965e-03):7.857061e-01):2.307615e-01):5.095891e-01,(31:3.068751e-01,(30:2.424513e-02,67:5.490528e-04):9.322647e-02):1.638082e-01):2.444025e-02,68:5.120258e-01):2.675782e-02):4.047732e-02,(((((98:2.783638e-02,(100:7.359358e-03,99:2.300886e-02):1.267917e-02):9.924600e-02,101:8.739706e-02):1.104558e-01,(97:5.131100e-02,96:1.266449e-02):6.475049e-02):8.918449e-02,(95:5.761873e-02,(94:1.767193e-01,(((87:7.603760e-02,89:9.909525e-04):1.452442e-02,88:8.707077e-03):2.072279e-01,(92:1.864848e-04,(91:5.973993e-03,93:2.209429e-03):1.315101e-03):7.404793e-02):4.653040e-02):3.042616e-02):9.656335e-02):1.683089e-01,90:2.590413e-01):9.366672e-02):4.058874e-03):3.100748e-01):2.710744e-01,((49:5.217683e-01,50:2.039193e-01):3.375697e-01,(48:8.044832e-03,47:6.741829e-03):1.719581e+00):3.503149e-01):3.172347e-01,(3:4.786847e-01,2:4.414818e-01):1.799790e-01,1:3.554333e-01);
   tree gen.117000 = [&U] (((((53:5.335811e-02,52:3.138891e-02):4.705986e-01,(((85:1.564416e-01,((80:3.924148e-02,81:1.241457e-02):4.019268e-02,((84:4.695903e-02,83:4.991504e-02):8.190424e-02,82:1.019800e-03):1.013831e-01):3.931438e-02):2.419896e-01,79:4.505694e-01):5.528029e-02,(((42:1.077795e-01,(78:5.352536e-02,(43:2.058504e-04,44:6.755121e-04):6.790880e-02):1.489900e-01):6.156405e-02,((76:3.600509e-02,75:1.153966e-01):8.514440e-02,(74:3.042818e-03,45:3.363639e-02):1.455684e-01):3.627442e-02):8.229441e-02,(77:9.029435e-05,46:1.287232e-01):3.751004e-02):7.837358e-02):1.091799e-01):2.039798e-01,(((((((((17:8.985617e-03,51:6.116491e-03):1.398702e-03,(16:1.212730e-03,15:5.918628e-03):1.816659e-03):1.550662e-01,13:1.441041e-01):3.369560e-02,(60:3.984893e-02,28:3.603643e-02):2.345511e-01):1.913752e-02,58:1.648401e-02):1.128844e-02,14:1.901466e-01):5.167123e-02,((59:1.100403e-01,(86:3.993920e-01,(61:1.992439e-03,62:9.094209e-03):8.371015e-03):1.283085e-01):2.235694e-02,(26:7.156602e-03,(12:5.731176e-05,11:4.389574e-03):4.140304e-04):1.277455e-01):1.617397e-02):4.192360e-02,(((32:2.734848e-04,((35:2.110177e-03,34:5.454756e-03):5.021893e-03,33:9.662224e-04):2.817281e-03):2.841864e-01,(27:1.441813e-01,(64:8.626508e-02,(63:1.259333e-02,10:3.778088e-02):5.560889e-02):5.883941e-02):7.927740e-02):3.259618e-02,(((56:5.719232e-03,55:4.862877e-03):1.260746e-01,((9:1.524320e-02,57:1.254820e-03):1.223266e-01,((7:1.362155e-01,(8:6.823372e-04,6:9.846869e-03):6.769929e-03):7.653896e-02,66:7.625932e-02):3.551076e-02):1.182295e-01):3.411439e-02,(((18:3.045111e-01,((23:1.524510e-03,5:1.347980e-03):1.807585e-04,(25:1.930069e-03,24:5.833705e-05):3.854646e-04):1.717441e-01):7.176547e-02,(((20:6.527641e-03,((54:8.521245e-03,65:6.472358e-05):2.303604e-02,((22:1.168368e-01,21:3.817227e-02):5.534590e-03,19:3.119695e-03):6.594286e-03):5.897134e-03):4.511557e-03,36:2.505659e-02):1.207757e-03,4:3.394228e-02):2.260310e-01):4.290670e-02,29:1.492424e-01):4.361501e-02):5.244555e-02):2.729539e-02):7.733355e-02,((((((41:1.348573e-01,((73:7.256606e-01,72:1.041550e-01):1.246196e-01,71:1.453868e-01):1.880385e-01):1.801551e-01,(40:1.618254e-01,(39:7.340058e-04,38:5.965181e-04):5.679864e-01):3.609785e-01):4.969889e-01,(31:3.041344e-01,(30:2.402860e-02,67:5.441492e-04):9.239387e-02):2.207035e-01):2.390336e-02,((70:8.592146e-03,69:8.958936e-03):1.549111e-02,37:5.619179e-02):7.088128e-01):2.735756e-02,68:5.074529e-01):4.011582e-02,(((((101:1.222674e-01,98:2.817206e-02):1.126742e-02,(100:7.293631e-03,99:2.299391e-02):5.283409e-02):9.175920e-02,(97:7.358313e-02,96:1.255138e-02):5.035255e-02):9.044113e-02,(95:5.710414e-02,(94:1.751410e-01,(((87:1.418812e-01,89:1.682297e-02):1.439470e-02,88:4.749277e-02):2.053771e-01,((93:1.167376e-02,92:6.328306e-05):6.895120e-03,91:8.966818e-03):6.316261e-02):1.026654e-01):2.387925e-02):1.080874e-01):1.668058e-01,90:2.277041e-01):8.494316e-02):6.108664e-03):3.125358e-01):2.678681e-01,((49:5.171084e-01,50:2.020981e-01):3.345549e-01,(48:8.631621e-03,47:6.681617e-03):1.704224e+00):3.471863e-01):3.144015e-01,(3:4.744096e-01,2:4.491162e-01):1.783716e-01,1:3.522589e-01);
   tree gen.118000 = [&U] (((((53:1.824892e-01,52:7.424319e-02):3.642201e-01,(((((80:3.952606e-02,81:2.112214e-02):6.521218e-02,85:1.572425e-01):3.886536e-02,((84:4.000943e-02,83:2.351749e-02):1.302412e-01,82:1.885775e-03):1.011129e-01):2.552981e-01,79:4.538370e-01):5.048891e-02,(((42:1.288556e-01,(78:5.391353e-02,(43:2.073433e-04,44:1.152358e-03):6.840129e-02):1.500705e-01):1.041085e-01,((76:3.626621e-02,75:1.162335e-01):8.576188e-02,(74:1.227495e-03,45:4.027401e-02):1.466241e-01):2.306180e-02):9.896079e-02,(46:1.183380e-01,77:3.546024e-03):2.254798e-02):8.799631e-02):6.995215e-02):2.470742e-01,((((((41:1.358353e-01,((73:7.309232e-01,72:1.049104e-01):1.255234e-01,71:1.464412e-01):1.894022e-01):1.814616e-01,(40:1.544526e-01,(39:3.088029e-03,38:6.008442e-04):5.721055e-01):3.635963e-01):4.720954e-01,(31:3.063401e-01,(30:3.924419e-03,67:5.480955e-04):9.306392e-02):2.223041e-01):3.975861e-02,((70:2.823470e-02,69:9.023907e-03):4.465843e-02,37:2.722738e-02):7.139533e-01):2.460602e-02,68:5.111330e-01):3.212234e-02,(((((101:8.515107e-02,((100:2.037667e-02,99:2.074417e-03):5.135941e-02,98:5.263392e-02):4.670349e-02):7.346862e-02,(97:7.411676e-02,96:4.646125e-02):5.071772e-02):1.040596e-01,(95:5.751827e-02,(94:1.764111e-01,(((87:1.429102e-01,89:9.229546e-03):2.484633e-02,88:4.783719e-02):2.021751e-01,(92:6.105404e-05,(93:3.302571e-03,91:1.236597e-02):5.228459e-03):6.362068e-02):1.034099e-01):2.405243e-02):1.088712e-01):1.303954e-01,90:2.865519e-01):6.784902e-02,(((((((17:9.050783e-03,(51:6.160848e-03,(16:1.191576e-03,15:5.961551e-03):1.917663e-03):1.621776e-03):1.362035e-01,13:8.351402e-02):3.393997e-02,(60:4.013792e-02,28:1.423744e-02):2.362521e-01):1.283880e-02,58:3.210748e-02):1.243982e-02,14:1.915255e-01):3.946238e-02,((59:1.108383e-01,(86:4.022884e-01,(61:2.127084e-03,62:8.755755e-03):6.098073e-03):1.292390e-01):2.351832e-02,(12:3.953378e-04,(11:7.292351e-03,26:1.196158e-02):1.803420e-05):1.391850e-01):2.120019e-02):4.222764e-02,(((((35:2.161937e-03,34:2.463268e-04):4.824092e-03,32:1.301669e-04):1.901332e-03,33:7.476441e-04):2.952757e-01,(27:1.452269e-01,(64:8.689069e-02,(63:5.836286e-03,10:3.805487e-02):5.601218e-02):5.926613e-02):7.985233e-02):8.895009e-02,(((56:5.760709e-03,55:6.106858e-03):1.205370e-01,((9:2.428174e-02,57:1.862313e-03):1.232138e-01,((7:1.372034e-01,(8:6.872856e-04,6:3.081855e-04):1.008799e-02):7.709403e-02,66:7.681236e-02):3.576829e-02):1.280981e-01):3.436179e-02,(((18:3.067195e-01,(5:1.348742e-03,(23:1.656998e-03,(24:9.275734e-04,25:1.950056e-03):1.426589e-03):1.103204e-04):1.781935e-01):7.228593e-02,(4:3.418844e-02,(36:2.443702e-02,(20:6.574981e-03,((((65:2.496001e-03,22:1.176841e-01):3.177085e-04,54:4.479776e-03):8.371105e-04,19:2.523395e-03):4.452027e-03,21:3.575081e-02):1.194649e-02):4.467267e-03):3.455905e-03):2.276702e-01):4.321787e-02,29:1.503247e-01):4.393131e-02):3.663458e-02):4.325217e-02):7.789439e-02):6.152965e-03):2.533894e-01):2.047547e-01,((49:5.208586e-01,50:2.035637e-01):4.030058e-01,(48:7.347308e-03,47:6.730073e-03):1.715621e+00):3.427445e-01):2.331865e-01,(3:4.778500e-01,2:4.523732e-01):1.796651e-01,1:4.492245e-01);
   tree gen.119000 = [&U] (((((79:3.744822e-01,((((82:6.169032e-03,(84:4.172283e-02,83:2.045377e-02):7.114555e-02):1.164117e-01,(81:1.554359e-02,80:3.582896e-02):8.376111e-03):4.993279e-02,85:1.213432e-01):2.471990e-01,(46:1.203661e-01,(((((43:2.549383e-03,44:4.419105e-05):4.511428e-02,78:4.300951e-02):1.115467e-01,42:1.045860e-01):6.401042e-02,((75:1.142562e-01,76:2.839965e-02):8.025020e-02,(45:3.378172e-02,74:8.485141e-03):1.379627e-01):2.811675e-02):7.682962e-02,77:1.095628e-01):1.630706e-02):6.498410e-02):1.917162e-02):1.046452e-01,(52:2.200125e-02,53:8.407351e-02):3.718071e-01):1.892328e-01,((((37:5.321463e-03,(70:1.382469e-02,69:2.567717e-02):5.413527e-02):6.162831e-01,(((67:8.297984e-03,30:5.868262e-03):9.670756e-02,31:1.645389e-01):1.816670e-01,(((41:2.746499e-01,(40:2.170390e-01,(38:8.366656e-04,39:1.930283e-04):4.820106e-01):2.005889e-01):3.322715e-01,((71:1.339766e-01,72:1.393531e-01):2.129519e-01,73:8.461502e-01):3.121374e-02):4.318889e-01,68:2.953104e-01):6.923907e-02):3.156955e-02):4.174548e-02,(((14:1.489995e-01,((((17:1.664883e-02,(51:5.264186e-03,(15:6.299519e-03,16:3.761172e-04):4.925694e-03):7.562770e-04):1.453225e-01,13:1.007594e-01):4.037315e-02,(28:8.050634e-02,60:6.563985e-04):2.023764e-01):1.316580e-02,58:2.065004e-02):1.590723e-02):3.300295e-02,(((11:7.235431e-03,12:1.539714e-04):4.760259e-03,26:1.523211e-02):2.047580e-01,(59:9.037200e-02,((86:3.840713e-01,61:1.008779e-02):4.200612e-04,62:3.339980e-03):8.616288e-02):8.129521e-03):1.311432e-02):4.255987e-02,((((18:3.950967e-01,((24:1.020667e-03,((23:1.008779e-04,5:1.598678e-03):9.469057e-04,25:6.572181e-03):2.869046e-03):1.504838e-01,(4:4.363790e-02,(36:1.702031e-02,((((54:1.080740e-02,(21:7.311319e-03,65:7.735428e-03):9.871941e-04):2.858272e-03,22:6.308797e-02):8.158360e-03,19:7.901531e-03):5.313505e-03,20:6.354237e-03):4.558837e-03):3.885767e-03):2.005908e-01):2.393390e-02):3.767067e-02,29:1.447531e-01):9.169048e-02,(((57:1.888033e-03,9:3.130582e-02):1.349680e-01,(66:1.134352e-01,(7:1.225861e-01,(6:2.957843e-03,8:3.462191e-04):2.619094e-03):4.637708e-02):6.365634e-02):1.300092e-01,(55:1.001217e-02,56:4.513172e-03):5.890258e-02):1.238513e-02):3.924433e-02,(((64:5.588046e-02,(10:2.978671e-02,63:3.356235e-02):2.629035e-02):6.170244e-02,27:1.936851e-01):8.161318e-02,((35:2.720508e-03,34:3.467915e-03):1.320700e-03,(33:8.091323e-04,32:1.751729e-03):9.305133e-04):2.675807e-01):3.245213e-02):4.037341e-02):7.959895e-02):2.674372e-02,((((96:8.207714e-03,97:2.880179e-02):1.878820e-01,((98:2.279614e-02,(100:3.250125e-03,99:6.460524e-04):4.274877e-02):2.971711e-02,101:3.630781e-02):8.171234e-02):4.156987e-02,(95:3.542860e-02,(94:1.113787e-01,((88:3.834070e-02,(89:3.030903e-04,87:1.047669e-01):3.392061e-02):2.032012e-01,((91:1.663382e-03,93:8.984207e-04):1.492965e-03,92:8.499868e-04):5.578346e-02):5.641144e-02):4.750304e-03):9.133822e-02):1.960300e-01,90:2.201260e-01):4.598646e-02):2.030351e-01):2.340589e-01,((49:5.615981e-01,50:1.814961e-01):2.548655e-01,(47:1.261895e-02,48:2.494473e-03):1.591010e+00):3.803024e-01):2.073605e-01,(2:3.964227e-01,3:6.377262e-01):1.021682e-01,1:3.901761e-01);
   tree gen.120000 = [&U] (((((53:1.214237e-01,52:7.227208e-02):3.545503e-01,((((85:1.503167e-01,(80:3.847667e-02,81:1.875637e-02):5.930304e-02):4.446493e-02,((84:5.029841e-02,83:4.275206e-02):6.542312e-02,82:1.156619e-02):9.881735e-02):2.517033e-01,79:4.417880e-01):1.319998e-01,(((42:1.157912e-01,(78:2.945728e-02,(43:1.915694e-03,44:5.980326e-04):6.236013e-02):7.724036e-02):7.829047e-02,((76:2.429261e-02,75:1.131476e-01):8.348495e-02,(74:2.637716e-03,45:2.404548e-02):1.532142e-01):2.244952e-02):9.616716e-02,(46:1.348428e-01,77:3.451879e-03):3.027203e-02):8.566007e-02):8.359130e-02):2.405146e-01,(((((70:8.776952e-03,69:4.894240e-03):3.541415e-02,37:2.433081e-02):6.949982e-01,((((41:1.322290e-01,((73:7.115177e-01,72:1.126371e-01):1.221908e-01,71:1.425532e-01):1.843737e-01):1.766439e-01,(40:1.503520e-01,(39:1.180409e-03,38:4.062005e-03):5.569165e-01):2.263621e-01):4.595616e-01,(31:2.982069e-01,(30:7.036582e-03,67:2.509941e-04):9.059313e-02):2.164021e-01):7.128691e-02,68:2.989792e-01):4.049945e-03):7.338448e-02,((((((((51:2.424857e-03,17:8.810490e-03):1.792917e-03,(16:3.842404e-04,15:4.932673e-03):2.635800e-03):1.341874e-01,13:8.129677e-02):4.206379e-02,(60:3.539209e-02,28:3.773751e-02):2.299797e-01):2.757985e-02,58:3.125505e-02):3.360936e-02,14:1.864406e-01):2.343054e-02,((59:1.078956e-01,(86:3.916079e-01,(61:8.396447e-03,62:2.190892e-03):2.312725e-02):1.237192e-01):2.289392e-02,(12:8.484351e-04,(26:1.014405e-02,11:3.491253e-03):9.748817e-04):1.354898e-01):2.063734e-02):4.649648e-02,((((32:1.699166e-03,33:3.242550e-03):3.560128e-03,(35:3.637181e-03,34:1.441895e-05):9.218435e-03):2.874363e-01,(27:1.618723e-01,(64:8.217261e-02,(63:4.868510e-02,10:1.666109e-02):7.390134e-02):6.394869e-02):9.039386e-02):3.127956e-02,(((56:6.643292e-03,55:5.944725e-03):7.482949e-02,((9:2.296345e-02,57:1.909502e-02):1.486357e-01,((7:1.115761e-01,(8:2.529059e-03,6:5.718000e-03):3.859116e-03):8.801186e-02,66:6.411347e-02):2.564027e-03):1.282065e-01):2.956651e-02,(((18:2.985762e-01,(24:2.447642e-04,((25:3.285100e-03,5:1.565884e-03):7.231043e-04,23:8.405555e-05):7.461833e-04):1.667044e-01):5.427645e-02,(((20:6.320121e-03,((21:6.780603e-03,54:4.363615e-03):2.880160e-02,(65:2.943974e-04,(22:1.153518e-01,19:1.317732e-03):6.087509e-03):9.649921e-03):1.634273e-03):6.257661e-03,36:2.610895e-02):3.272701e-03,4:4.729162e-02):2.216257e-01):3.843787e-02,29:1.463337e-01):4.359023e-02):1.077778e-01):6.679051e-02):3.639248e-02):4.261615e-02,(((((101:8.870839e-02,(100:5.059945e-02,99:1.073263e-03):1.247045e-02):3.311650e-02,98:5.186715e-02):6.253253e-02,(97:5.559666e-02,96:1.266969e-02):9.222263e-02):8.219998e-02,(95:5.599119e-02,(94:1.717275e-01,(((87:1.391160e-01,89:1.143852e-03):2.418668e-02,88:4.656714e-02):2.691574e-01,((92:4.385815e-03,93:7.895516e-03):2.625630e-03,91:2.252538e-03):5.875028e-02):7.752741e-02):3.394878e-02):9.033073e-02):1.390265e-01,90:2.870240e-01):7.233734e-02):2.213365e-01):2.723042e-01,((49:5.070301e-01,50:1.981592e-01):3.361461e-01,(48:6.920657e-03,47:6.551394e-03):1.670073e+00):3.336448e-01):1.947700e-01,(3:4.651634e-01,2:4.403630e-01):1.748951e-01,1:3.550014e-01);
   tree gen.121000 = [&U] (((((53:1.290023e-01,52:7.678296e-02):3.766796e-01,((((85:1.596987e-01,(80:4.087820e-02,81:1.992705e-02):6.300446e-02):4.724022e-02,((84:4.235947e-02,83:4.542044e-02):1.241152e-01,82:1.228810e-02):1.049851e-01):2.038789e-01,79:4.693623e-01):1.402387e-01,(((42:1.230183e-01,(78:3.129586e-02,(43:2.035262e-03,44:1.197765e-03):6.625236e-02):8.206134e-02):8.317699e-02,((76:2.580884e-02,75:1.202097e-01):8.869569e-02,(74:1.463185e-02,45:2.554629e-02):1.524999e-01):1.734306e-02):1.021695e-01,(46:1.432591e-01,77:8.776414e-03):2.863820e-02):9.100656e-02):8.880868e-02):2.199850e-01,((((68:3.176400e-01,(((41:1.404821e-01,((73:7.559272e-01,72:9.617157e-02):1.298174e-01,71:1.104199e-01):1.958814e-01):1.313727e-01,(40:1.597362e-01,(39:5.205375e-04,38:1.854109e-03):5.916766e-01):2.404906e-01):5.348182e-01,(31:3.168196e-01,(30:1.861226e-02,67:5.215875e-03):9.624753e-02):2.299089e-01):4.918073e-02):3.660631e-03,((70:9.324768e-03,69:1.914436e-02):8.597364e-02,37:4.666205e-03):7.383767e-01):7.653969e-02,((((((((51:2.567740e-03,(16:4.459399e-04,15:3.446487e-03):2.044770e-03):4.320671e-03,17:9.072506e-03):1.382350e-01,13:8.637093e-02):5.268676e-02,(60:3.760110e-02,28:4.009291e-02):2.443340e-01):1.765153e-02,58:3.320584e-02):7.978837e-03,14:1.980774e-01):2.489296e-02,((59:1.146300e-01,(86:4.160502e-01,(61:8.920514e-03,62:1.116444e-02):2.116767e-02):1.536834e-01):2.432285e-02,(11:3.709160e-03,(26:4.268330e-03,12:3.153170e-03):1.218628e-03):1.731279e-01):3.660430e-03):4.908872e-02,((((32:4.981834e-03,33:2.076208e-03):1.376087e-04,(35:9.977161e-04,34:6.309615e-03):3.642966e-03):3.053767e-01,(27:1.567452e-01,(64:8.730144e-02,(63:6.060514e-02,10:1.770099e-02):6.470788e-02):7.384828e-02):9.983415e-02):5.939476e-02,(((56:1.119543e-02,55:6.315767e-03):7.949999e-02,((9:2.439672e-02,57:2.200185e-02):1.579128e-01,((7:1.457508e-01,(8:2.686910e-03,6:6.074891e-03):6.368189e-03):6.818391e-02,66:6.811513e-02):3.502868e-02):1.076159e-01):3.141191e-02,(((18:3.172120e-01,(24:2.196138e-03,(5:1.601830e-03,(25:1.926992e-03,23:2.348646e-04):2.047160e-04):2.290528e-03):1.803163e-01):5.766413e-02,((36:2.773854e-02,4:5.024334e-02):4.170048e-03,(20:5.023844e-03,(65:1.407931e-03,((22:4.040948e-02,19:1.399978e-03):6.667857e-03,(21:3.281270e-04,54:4.635971e-03):3.059926e-02):1.370807e-02):1.736277e-03):2.082941e-03):2.354585e-01):4.083698e-02,29:1.554671e-01):5.253024e-02):5.294413e-02):2.647531e-02):3.138776e-02):3.802310e-02,((((((100:6.815876e-03,99:1.140251e-03):8.897939e-03,101:2.227939e-02):7.643985e-02,98:5.510445e-02):1.141284e-01,(97:5.906674e-02,96:1.346047e-02):9.797873e-02):8.733052e-02,(95:4.490125e-02,(94:1.060859e-01,(((87:1.477990e-01,89:1.215246e-03):2.768376e-02,88:2.785303e-02):3.356540e-01,((92:1.897998e-02,93:7.976316e-03):2.159553e-02,91:1.192361e-02):6.161864e-02):8.302567e-02):3.606770e-02):8.302751e-02):2.042216e-01,90:3.049387e-01):3.024372e-02):2.419169e-01):2.962464e-01,((49:5.386765e-01,50:2.105274e-01):3.571267e-01,(48:7.352611e-03,47:6.960301e-03):1.774311e+00):3.536995e-01):1.767667e-01,(3:4.941967e-01,2:4.678484e-01):1.858113e-01,1:3.771589e-01);
   tree gen.122000 = [&U] (((((53:1.428555e-01,52:6.137247e-02):3.725612e-01,((((85:1.579527e-01,(80:3.315315e-02,81:1.970918e-02):4.854013e-02):1.745491e-02,((84:4.321411e-02,83:4.492384e-02):1.197050e-01,82:1.186930e-02):1.038372e-01):2.016498e-01,79:4.642305e-01):1.387054e-01,(((42:1.428223e-01,(78:3.095369e-02,(43:9.933101e-05,44:1.351047e-03):4.834834e-02):8.116413e-02):8.226758e-02,((76:2.552666e-02,75:1.188954e-01):8.772594e-02,(74:1.139522e-02,45:2.710846e-02):1.563747e-01):4.341635e-02):5.138070e-02,(46:1.416928e-01,77:2.379517e-02):2.840818e-02):9.001155e-02):5.836540e-02):1.933785e-01,(((68:3.141672e-01,(((70:1.050008e-02,69:1.893505e-02):8.868711e-02,37:4.615187e-03):7.021181e-01,(((41:1.389462e-01,((73:7.476624e-01,72:8.679909e-02):1.183616e-01,71:5.227701e-02):2.759300e-01):1.299363e-01,(40:1.579898e-01,(39:1.647372e-03,38:1.833837e-03):5.852076e-01):2.333975e-01):5.289708e-01,(31:3.133557e-01,(30:9.506468e-03,67:5.158848e-03):9.519522e-02):2.273952e-01):4.864302e-02):1.963153e-02):7.587849e-02,((((((((51:2.539665e-03,(16:4.385771e-04,15:3.408805e-03):1.150613e-03):4.273431e-03,17:7.123268e-03):1.367236e-01,13:8.542660e-02):5.110745e-02,(60:3.807348e-03,28:3.965456e-02):2.416626e-01):1.529322e-02,58:3.284279e-02):1.185472e-02,14:1.959117e-01):2.997174e-02,(((11:3.668607e-03,26:4.050437e-03):5.713659e-04,12:4.737616e-04):1.651812e-01,(59:1.133767e-01,(86:4.115014e-01,(61:2.184201e-03,62:1.104237e-02):2.093624e-02):1.520031e-01):2.405692e-02):1.725525e-02):3.385176e-02,((((32:3.971521e-03,(35:3.868080e-03,34:3.421747e-03):1.182608e-03):5.760738e-04,33:2.053508e-03):2.845317e-01,(27:1.550314e-01,(64:8.634693e-02,(63:1.556546e-03,10:6.146089e-03):9.800937e-02):8.725711e-02):9.874262e-02):6.959338e-02,(((56:1.026123e-02,55:6.246714e-03):7.863078e-02,((9:2.412998e-02,57:2.176129e-02):1.561863e-01,((7:1.441573e-01,(8:1.015050e-03,6:4.641179e-04):6.298563e-03):6.743842e-02,66:8.220034e-02):1.954457e-02):1.064393e-01):3.508945e-02,(((18:3.137438e-01,((23:1.979012e-04,(5:1.584317e-03,25:2.023018e-03):1.177399e-03):1.181144e-03,24:2.172127e-03):1.783448e-01):7.240778e-02,((36:2.743527e-02,4:4.969401e-02):4.124455e-03,(65:1.365285e-03,(((22:3.996767e-02,19:3.121949e-03):4.763721e-03,(21:3.245394e-04,54:1.098370e-02):3.739919e-02):5.195172e-03,20:1.080035e-03):9.705320e-04):2.088632e-03):2.337025e-01):4.039050e-02,29:1.537673e-01):5.195591e-02):5.634313e-02):2.219234e-02):3.104458e-02):3.619317e-02,(((((101:1.839779e-02,(100:1.306504e-02,99:1.051119e-03):6.722768e-04):4.635997e-02,98:2.252094e-02):1.236280e-01,(97:5.842094e-02,96:1.331331e-02):9.690749e-02):9.607050e-02,(95:5.441330e-02,(94:2.200844e-01,(((87:1.224229e-01,89:2.721690e-03):2.742706e-02,88:2.754850e-02):3.319842e-01,(91:1.711540e-02,(92:2.834795e-02,93:7.889107e-03):1.178339e-02):5.853062e-02):8.211792e-02):2.545954e-02):7.432307e-02):1.887461e-01,90:3.016047e-01):6.121297e-02):2.392719e-01):3.275123e-01,((49:5.327869e-01,50:2.082256e-01):3.532221e-01,(48:7.272222e-03,47:6.884201e-03):1.754911e+00):2.981263e-01):1.603783e-01,(3:4.887935e-01,2:4.627332e-01):1.837797e-01,1:4.298374e-01);
   tree gen.123000 = [&U] (((((53:1.459965e-01,52:6.272190e-02):3.807529e-01,(((85:1.614256e-01,((80:3.388210e-02,81:2.014254e-02):4.960740e-02,((84:4.416427e-02,83:4.591159e-02):1.230020e-01,82:1.213028e-02):1.114327e-01):2.351567e-02):2.069380e-01,79:2.874792e-01):1.368857e-01,(((42:1.459626e-01,(78:3.163428e-02,(43:2.763791e-05,44:2.508235e-04):4.941140e-02):8.294871e-02):8.424832e-02,((76:2.608792e-02,75:1.641132e-01):6.450257e-02,(74:8.942827e-04,45:4.755131e-02):1.452449e-01):4.437096e-02):5.131705e-02,(46:1.334196e-01,77:2.020841e-02):4.705694e-02):8.144944e-02):6.848328e-02):1.976304e-01,((((((((((51:4.593868e-03,17:7.279890e-03):4.659362e-04,(16:4.488553e-04,15:1.097244e-02):1.161962e-03):1.397298e-01,13:1.109711e-01):2.271430e-02,(60:3.891061e-03,28:5.576420e-02):2.469761e-01):1.562947e-02,58:4.150258e-02):3.823886e-03,14:2.527168e-01):3.211246e-02,((11:3.749270e-03,(26:3.961752e-03,12:4.688288e-04):4.933075e-03):1.762111e-01,(59:9.623625e-02,(86:4.270524e-01,(61:2.208718e-03,62:8.135305e-03):2.865861e-02):1.488345e-01):2.458587e-02):1.763465e-02):3.459607e-02,((((35:2.076737e-03,34:1.429244e-03):3.363368e-03,(33:2.126669e-03,32:2.325682e-03):2.315217e-03):2.907878e-01,(27:1.584401e-01,(64:8.824548e-02,(63:1.970690e-03,10:5.737857e-03):1.001643e-01):8.917567e-02):1.009137e-01):7.112355e-02,(((56:4.471897e-03,55:4.526870e-03):7.745364e-02,((9:6.426837e-03,57:4.990501e-03):1.596204e-01,((7:1.473269e-01,(8:1.037369e-03,6:4.743227e-04):6.437052e-03):6.892122e-02,66:5.593189e-02):5.474933e-02):1.087796e-01):3.586097e-02,(((18:3.206422e-01,(((25:5.749445e-03,5:1.308534e-03):8.822926e-05,24:8.720087e-04):1.633396e-03,23:2.122654e-04):1.660294e-01):4.630859e-02,((36:2.803850e-02,(((21:9.934449e-04,54:5.261200e-03):3.822150e-02,((22:3.991950e-02,65:6.047373e-04):5.534519e-03,19:4.541929e-03):9.775854e-04):6.816085e-03,20:1.131650e-03):1.483707e-03):4.215141e-03,4:5.078665e-02):2.388410e-01):4.127858e-02,29:1.571483e-01):3.574698e-02):6.797481e-02):2.268029e-02):5.146660e-02,(((((101:1.343197e-02,(99:4.758824e-03,100:1.945548e-02):7.131005e-04):8.633709e-02,98:2.301611e-02):1.011386e-01,(97:5.431550e-02,96:2.297298e-02):1.537379e-01):9.818284e-02,(95:5.560971e-02,(94:2.249235e-01,(((87:1.251147e-01,89:6.241862e-03):2.539943e-02,88:4.779911e-03):3.392836e-01,(92:2.968803e-03,(93:8.187762e-03,91:4.644482e-03):2.378736e-03):5.899043e-02):8.712188e-02):2.601932e-02):7.595724e-02):1.622234e-01,90:2.978224e-01):6.255889e-02):3.698897e-02,((((70:1.677237e-03,69:5.971133e-02):5.105713e-02,37:2.265016e-03):7.175559e-01,(((41:1.758053e-01,((73:7.641015e-01,72:8.870758e-02):1.209641e-01,71:1.815334e-01):2.819970e-01):1.327933e-01,(40:1.437062e-01,(39:3.133449e-03,38:9.944753e-04):5.980748e-01):2.572079e-01):5.406015e-01,(31:2.513931e-01,(30:1.692838e-02,67:6.534189e-03):9.713956e-02):3.031622e-01):8.883516e-03):1.507187e-02,68:4.890293e-01):7.854108e-02):2.445329e-01):3.347134e-01,((49:5.445015e-01,50:1.445389e-01):4.007471e-01,(48:7.432120e-03,47:7.035567e-03):1.793497e+00):2.667172e-01):1.639046e-01,(3:4.995408e-01,2:4.729075e-01):1.878206e-01,1:4.392884e-01);
   tree gen.124000 = [&U] (((((53:1.420964e-01,52:6.104634e-02):3.705814e-01,(((85:1.571133e-01,((80:3.492759e-02,81:1.960445e-02):4.304269e-02,((84:4.298446e-02,83:4.468511e-02):1.197162e-01,82:1.579204e-02):1.126694e-01):2.288747e-02):2.014099e-01,79:4.695397e-01):1.332289e-01,(((42:1.420633e-01,(78:5.825554e-02,(43:8.417797e-06,44:2.441230e-04):4.809142e-02):6.865534e-02):8.689450e-02,((76:1.639977e-02,75:1.597291e-01):7.492448e-02,(74:8.703928e-04,45:5.061749e-02):1.315439e-01):3.247696e-02):4.994616e-02,(46:1.048585e-01,77:2.154139e-02):5.130948e-02):7.927359e-02):4.591772e-02):2.298889e-01,(((((((((51:4.471148e-03,((16:4.444361e-04,15:4.569829e-03):1.085040e-03,17:7.085415e-03):4.638017e-04):1.139087e-01,13:1.080066e-01):3.382452e-02,(60:3.787115e-03,28:5.822694e-02):2.403784e-01):1.872155e-02,58:4.039388e-02):5.114297e-03,14:2.459657e-01):8.775631e-02,((11:3.630550e-03,(26:1.299275e-02,12:4.710199e-03):1.887633e-03):1.715038e-01,(59:9.366538e-02,(86:4.156441e-01,(61:1.830310e-03,62:4.360124e-03):2.256650e-02):1.730621e-01):8.019522e-03):1.716355e-02):3.389910e-02,((((32:3.316805e-03,35:3.506948e-03):1.205471e-03,(33:4.328923e-03,34:1.251582e-03):9.008872e-04):2.810388e-01,(27:1.542076e-01,(64:8.588808e-02,(63:8.223407e-03,10:5.584575e-03):9.748854e-02):8.679342e-02):1.039036e-01):6.922355e-02,(((56:7.329850e-03,55:5.587750e-04):6.936464e-02,((9:3.915226e-03,57:8.177875e-03):1.553563e-01,((7:1.433912e-01,(8:1.009656e-03,6:7.434447e-04):7.138750e-03):7.014773e-02,66:5.443772e-02):2.112858e-02):1.058736e-01):8.696982e-03,(((18:3.120765e-01,(((25:1.774077e-03,24:5.245675e-04):7.434059e-04,23:1.709177e-04):8.587230e-05,5:1.273577e-03):1.666918e-01):4.507150e-02,(36:2.825537e-02,(4:5.013029e-02,((19:3.456251e-03,(22:6.874260e-02,((65:4.365778e-03,54:4.729434e-03):8.573469e-04,21:2.331933e-02):7.139574e-03):2.992220e-04):3.296563e-03,20:1.101419e-03):2.987994e-03):2.678785e-03):2.324606e-01):2.650511e-02,29:1.576404e-01):4.826336e-02):7.154338e-02):3.179501e-02):5.009172e-02,(((((101:1.307315e-02,(100:1.952129e-02,99:4.631696e-03):9.169073e-04):8.824965e-02,98:2.240126e-02):9.843678e-02,(97:5.286451e-02,96:4.239867e-02):1.236841e-01):8.119815e-02,(95:9.611313e-02,(94:2.189148e-01,(((87:1.217724e-01,89:1.379824e-03):2.472091e-02,88:4.652221e-03):3.302200e-01,(93:8.455513e-03,(91:5.638980e-03,92:2.978732e-03):4.286668e-03):5.517307e-02):8.479450e-02):2.977002e-02):6.715818e-02):1.601719e-01,90:1.674959e-01):6.088768e-02):3.600084e-02,((((41:1.711089e-01,((73:7.436893e-01,72:8.633783e-02):1.177327e-01,71:7.130067e-02):2.744637e-01):1.292458e-01,(40:1.398673e-01,(39:9.799018e-04,38:2.084729e-03):5.820977e-01):2.503369e-01):5.261598e-01,(68:4.759653e-01,((70:1.297642e-02,69:5.811619e-02):2.807451e-02,37:8.519783e-03):6.983870e-01):3.277886e-03):8.646201e-03,(31:2.446774e-01,(30:1.563921e-02,67:6.359634e-03):9.454457e-02):2.950635e-01):2.859603e-02):2.380004e-01):3.257719e-01,((49:5.299557e-01,50:2.076052e-01):3.539072e-01,(48:7.233577e-03,47:6.847618e-03):1.745586e+00):2.208534e-01):2.224325e-01,(3:4.861960e-01,2:4.602742e-01):1.828031e-01,1:4.275532e-01);
   tree gen.125000 = [&U] (((((53:1.462597e-01,52:6.283497e-02):3.814393e-01,(((((80:3.595096e-02,81:3.034426e-02):3.376347e-02,85:1.677814e-01):2.265028e-02,((84:4.424389e-02,83:4.599436e-02):7.956430e-02,82:4.765243e-03):1.181382e-01):2.073111e-01,79:4.832971e-01):1.371324e-01,(((42:1.462257e-01,(78:5.273905e-02,(43:1.718364e-04,44:2.512757e-04):4.950047e-02):1.045231e-01):6.024155e-02,((76:1.688027e-02,75:1.644091e-01):7.711973e-02,(74:1.945684e-03,45:4.974112e-02):1.541581e-01):5.612699e-02):5.812723e-02,(46:1.462218e-01,77:3.206607e-03):6.822940e-02):8.159627e-02):4.726309e-02):2.366245e-01,((((((((16:1.199408e-03,((51:4.602150e-03,15:5.255564e-03):1.416351e-03,17:7.293014e-03):1.696199e-04):1.708284e-01,13:1.111712e-01):3.481556e-02,(60:2.109928e-03,28:5.993296e-02):2.474213e-01):2.000187e-02,(14:2.552881e-01,58:2.507625e-02):5.093281e-03):8.682617e-02,((11:3.736924e-03,(26:1.337933e-02,12:4.827824e-03):7.886978e-04):1.703790e-01,(59:9.640974e-02,((61:6.008262e-03,86:4.146821e-01):2.418336e-02,62:1.757247e-03):1.781328e-01):1.660736e-02):1.214738e-02):2.545185e-02,((((32:3.413986e-03,(35:3.501366e-03,34:2.275974e-03):1.732952e-03):8.146821e-04,33:4.501824e-03):2.690758e-01,(27:1.587258e-01,(64:8.840456e-02,(63:8.464349e-03,10:5.748201e-03):1.003449e-01):6.875234e-02):1.574871e-01):7.125177e-02,(((56:7.544611e-03,55:1.228671e-02):1.118293e-01,((9:1.803352e-02,57:8.417483e-03):1.599082e-01,((7:1.483954e-01,(8:1.039239e-03,6:7.652273e-04):3.834439e-03):7.220302e-02,66:5.603272e-02):2.174764e-02):1.089757e-01):1.070579e-02,(((18:3.212202e-01,(23:3.063039e-03,(25:1.917334e-03,(24:5.399371e-04,5:5.248884e-05):1.384702e-03):1.063317e-04):1.713694e-01):7.741372e-02,((36:2.863549e-02,((22:2.375000e-02,(((54:5.830039e-03,65:4.432090e-03):6.847096e-03,21:2.400258e-02):2.649238e-04,19:3.427225e-03):2.223788e-03):3.519140e-03,20:1.200785e-02):7.745801e-03):6.041140e-04,4:5.159908e-02):2.392716e-01):2.728170e-02,29:1.622592e-01):4.967745e-02):7.363957e-02):3.272659e-02):9.290432e-02,((((101:1.345619e-02,(98:1.807407e-02,(100:7.134238e-03,99:4.964580e-03):9.083532e-02):5.808376e-03):1.013209e-01,(97:5.441342e-02,96:4.364093e-02):1.273080e-01):8.357722e-02,(95:5.887266e-02,(94:2.253290e-01,(((87:1.253403e-01,89:1.420252e-03):1.552985e-02,88:1.987973e-02):2.243209e-01,((92:2.862051e-03,91:2.039244e-02):1.391248e-02,93:2.689892e-02):5.215834e-02):7.730024e-02):3.301988e-02):9.101287e-02):2.059005e-01,90:1.657004e-01):5.550592e-02):1.117974e-02,((68:4.899109e-01,(((41:1.761223e-01,((73:7.654790e-01,72:8.886749e-02):1.718196e-01,71:7.338974e-02):2.338344e-01):1.745740e-01,(40:1.439653e-01,(39:2.559573e-04,38:2.145810e-03):5.991529e-01):2.576716e-01):5.415761e-01,((70:2.452663e-04,69:2.836533e-02):6.975669e-02,37:8.769408e-03):7.188306e-01):4.200925e-03):1.937708e-02,(31:2.518463e-01,(30:1.385094e-02,67:6.545968e-03):1.389323e-01):2.427420e-01):2.943388e-02):2.976800e-01):3.353169e-01,((49:5.454831e-01,50:2.136880e-01):2.714797e-01,(48:7.445518e-03,47:4.187349e-03):1.796731e+00):3.118193e-01):2.289496e-01,(3:5.004413e-01,2:4.737600e-01):1.881592e-01,1:4.400803e-01);
   tree gen.126000 = [&U] (((((53:1.448346e-01,52:6.222273e-02):3.736214e-01,(((((84:4.701104e-02,83:4.554621e-02):7.938061e-02,82:3.215511e-02):1.189000e-01,((80:4.179245e-02,81:1.347165e-02):4.798684e-02,85:1.661467e-01):1.849360e-02):2.052911e-01,79:4.785880e-01):1.357963e-01,(((42:1.448010e-01,(78:5.222518e-02,(43:2.729922e-03,44:8.424874e-04):4.901816e-02):1.035047e-01):5.497935e-02,((76:2.432111e-02,75:1.628072e-01):1.607522e-01,(74:1.926726e-03,45:4.925647e-02):1.526560e-01):1.823129e-02):5.756086e-02,(46:1.447971e-01,77:1.892809e-02):4.938091e-02):1.215543e-01):4.680258e-02):2.323618e-01,(((((58:2.483192e-02,((((((51:6.986671e-03,17:1.059255e-02):4.376767e-03,16:1.176078e-03):1.669564e-04,15:1.997341e-03):1.691639e-01,13:1.100879e-01):3.636590e-02,14:2.528006e-01):2.183263e-02,(60:2.146164e-03,28:3.653915e-02):2.474958e-01):9.521850e-03):5.634340e-02,((11:3.695957e-03,(26:1.382854e-02,12:1.040818e-03):3.283436e-03):1.765087e-01,(59:9.547036e-02,(86:4.106416e-01,(61:1.377862e-02,62:1.740125e-03):1.543791e-02):1.473311e-01):1.512230e-02):1.202903e-02):2.520386e-02,((((35:3.510057e-03,(32:3.821468e-03,34:2.204267e-03):4.310171e-04):1.927150e-03,33:4.457960e-03):2.664541e-01,(27:1.788742e-01,(64:1.707315e-01,(63:8.381876e-03,10:1.907751e-02):9.936719e-02):7.343912e-02):1.019248e-01):4.401967e-02,(((56:1.487437e-03,55:8.485530e-04):1.300736e-01,((9:1.785781e-02,57:8.335467e-03):1.583501e-01,((7:1.469495e-01,(8:1.599713e-03,6:7.577712e-04):3.797078e-03):7.149951e-02,66:5.114224e-02):2.958494e-02):1.846768e-01):1.113930e-02,(((18:3.180904e-01,(24:2.395572e-04,(25:1.853399e-03,(5:5.008908e-04,23:1.701169e-03):1.183826e-04):1.792116e-03):1.712325e-01):7.665944e-02,((36:2.835648e-02,((((54:5.835531e-03,21:1.391016e-02):6.716925e-03,19:5.237563e-03):1.040001e-02,20:2.177262e-03):1.145653e-03,(65:4.593934e-03,22:6.403116e-02):1.000933e-02):8.777396e-03):5.982278e-04,4:5.109632e-02):2.369402e-01):2.701588e-02,29:1.606782e-01):6.575311e-02):7.292205e-02):5.595014e-02):4.104462e-02,((((101:1.332507e-02,(98:1.789797e-02,(100:7.457829e-03,99:4.916207e-03):5.556035e-02):5.149652e-02):1.003337e-01,(97:1.777161e-02,96:4.510856e-02):1.592663e-01):8.276287e-02,(95:6.758536e-02,(94:2.231334e-01,(((87:1.241190e-01,89:2.573320e-02):3.268269e-02,88:1.968604e-02):2.221353e-01,(91:3.900259e-03,(93:2.788644e-02,92:5.180758e-03):3.732265e-04):7.033265e-02):5.530271e-02):1.861965e-02):8.600498e-02):2.150978e-01,90:1.640859e-01):1.191317e-01):4.374860e-02,((((41:1.909997e-01,((73:6.401331e-01,72:1.679873e-02):2.468177e-01,71:7.267467e-02):2.315560e-01):1.728730e-01,(40:2.031195e-01,(39:1.390542e-03,38:1.763640e-03):5.933150e-01):2.551610e-01):5.362992e-01,(68:4.687348e-01,((70:2.929348e-04,69:2.808895e-02):6.907701e-02,37:2.673930e-03):7.118266e-01):3.094157e-03):2.135405e-02,(31:2.493924e-01,(30:1.315453e-03,67:5.863214e-03):1.375786e-01):2.403769e-01):2.914709e-02):2.897354e-01):3.192320e-01,((49:5.401682e-01,50:2.116059e-01):4.997559e-01,(48:7.372972e-03,47:7.151481e-03):1.779224e+00):3.606044e-01):2.267189e-01,(3:4.955652e-01,2:4.691439e-01):1.863258e-01,1:4.357923e-01);
[truncated: 15,457,081 more chars]
