# Supplementary material for: Genus level molecular phylogeny of Aegisthidae Gisbrecht, 1893 (Copepoda: Harpacticoida) reveals morphological adaptations to deep-sea and plagic habitats
Source: BMC Evol Biol. 2020 Mar 14;20:36. doi: 10.1186/s12862-020-1594-x (PMC7071595; doi:10.1186/s12862-020-1594-x)
Supplement: Supplementary file 3 — Additional file 3. MrBayes Job2. [file 12862_2020_1594_MOESM3_ESM.zip › Job2_supplementary_info/18S_28S_COI_codon_renamed_modified.nex.trprobs]

#NEXUS
[ID: 1454342174]
[This file contains the trees that were found during the MCMC
search, sorted by posterior probability. "p" indicates the
posterior probability of the tree whereas "P" indicates the
cumulative posterior probability.]

begin trees;
   translate
    1 561_Misophriopsis,
    2 290_Benthomisophria,
    3 435_Misophriella,
    4 D21_Pontostratiotes_sp,
    5 D15_Pontostratiotes_sp,
    6 304_Pontostratiotes_sp,
    7 499_Pontostratiotes_sp,
    8 303_Pontostratiotes_sp,
    9 K127_Pontostratiotes_sp,
   10 K29_Pontostratiotes_sp,
   11 576_Andromastax_sp,
   12 619_Andromastax_sp,
   13 K34_Nudivorax_sp,
   14 368_Aegisthus_sp,
   15 411_Andromastax_sp,
   16 365_Andromastax_sp,
   17 367_Andromastax_sp,
   18 K93_Pontostratiotes_sp,
   19 518_Pontostratiotes_sp,
   20 K30_Pontostratiotes_sp,
   21 300_Pontostratiotes_sp,
   22 D46_Pontostratiotes_sp,
   23 D37_Pontostratiotes_sp,
   24 D25_Pontostratiotes_sp,
   25 D47_Pontostratiotes_sp,
   26 616_Andromastax_sp,
   27 313_Pontostratiotes_sp,
   28 D18_Jamstecia_sp,
   29 521_Pontostratiotes_sp,
   30 K132_Stratiopontotes_sp,
   31 K33_Stratiopontotes_sp,
   32 519_Pontostratiotes_sp,
   33 320_Pontostratiotes_sp,
   34 D35_Pontostratiotes_sp,
   35 D23_Pontostratiotes_sp,
   36 D24_Pontostratiotes_sp,
   37 612_Siphonis_aureus,
   38 562_Cerviniopsis_sp,
   39 507_Cerviniopsis_sp,
   40 396_Cerviniopsis_longicaudata,
   41 510_Cerviniopsis_sp,
   42 428_Cerviniella_sp,
   43 K155_Cerviniella_sp,
   44 K148_Cerviniella_sp,
   45 K43_Cerviniella_brodskayae,
   46 K124_Cerviniella_sp,
   47 105_Canuella,
   48 106_Canuella,
   49 184_longipedia,
   50 183_longipedia,
   51 301_Andromastax_sp,
   52 K141_Cerviniella_sp,
   53 K134_Cerviniella_sp,
   54 520_Pontostratiotes_sp,
   55 30_Pontostratiotes_fontani,
   56 31_Pontostratiotes_fontani,
   57 K128_Pontostratiotes_sp,
   58 K163_Nudivorax_sp,
   59 K159_Jamstecia_sp,
   60 K125_Jamstecia_sp,
   61 373_Aegisthus_sp,
   62 371_Aegisthus_sp,
   63 K31_Pontostratiotes_gladius,
   64 517_Pontostratiotes_sp,
   65 299_Pontostratiotes_sp,
   66 D11_Pontostratiotes_sp,
   67 K137_Stratiopontotes_sp,
   68 K36_Aegisthidae_gen_nov2,
   69 298_Siphonis_ruehlemanni,
   70 523_Siphonis_ruehlemanni,
   71 505_Cerviniopsis_sp,
   72 K162_Cerviniopsis_sp,
   73 512_Cerviniopsis_sp,
   74 K154_Cerviniella_brodskayae,
   75 K130_Cerviniella_sp,
   76 K129_Cerviniella_sp,
   77 K83_Cerviniella_sp,
   78 K28_Cerviniella_lagarderei,
   79 331_Aegisthidae_gen_nov1,
   80 564_Hase_sp,
   81 D10_Hase_sp,
   82 K152_Hase_sp,
   83 K44_Hase_sp,
   84 K46_Hase_sp,
   85 479_Hase_sp,
   86 D34_Aegisthus_sp,
   87 D30_Expansicervinia_sp,
   88 K158_Expansicervinia_sp,
   89 D22_Expansicervinia,
   90 501_Neocervinia_sp,
   91 358_Expansicervinia_sp,
   92 558_Expansicervinia_sp,
   93 432_Expansicervinia_sp,
   94 D31_Expansicervinia_sp,
   95 634_Expansicervinia_sp,
   96 K80_Cervinia_sp,
   97 K149_Cervinia_sp,
   98 601_Cervinia_sp,
   99 575_Cervinia_sp,
   100 K123_Cervinia_sp,
   101 K109_Cervinia_sp;
   tree tree_1 [p = 0.000, P = 0.000] = [&W 0.000131] ((((50,49),(48,47)),(((53,52),(((((84,83),82),(85,(81,80))),79),((77,46),(((76,75),(74,45)),((78,(44,43)),42))))),((90,((((101,(100,99)),98),(97,96)),(95,(94,((93,(92,91)),(88,(89,87))))))),((((68,((73,(72,71)),(41,(40,(39,38))))),((70,69),37)),(31,(67,30))),(((14,(58,((60,28),((17,(51,(16,15))),13)))),((((86,62),61),59),((26,12),11))),((((35,(34,33)),32),(27,(64,(63,10)))),(((57,9),(66,(7,(8,6)))),(((56,55),29),((18,((25,24),(23,5))),(36,(((22,20),(54,((65,21),19))),4))))))))))),(2,3),1);
   tree tree_2 [p = 0.000, P = 0.000] = [&W 0.000131] ((((50,49),(48,47)),(((53,52),(((((84,83),82),(85,(81,80))),79),((77,46),(((76,75),(74,45)),((78,(44,43)),42))))),((90,(((101,((100,99),98)),(97,96)),(95,(94,(((93,92),91),(88,(89,87))))))),((((68,((73,(72,71)),(41,(40,(39,38))))),((70,69),37)),(31,(67,30))),((58,((14,((60,28),((17,((51,16),15)),13))),(((62,(86,61)),59),((26,12),11)))),(((33,((35,34),32)),(27,(64,(63,10)))),(((57,9),(66,(7,(8,6)))),(((56,55),29),((18,((25,24),(23,5))),(((22,20),((54,(65,21)),19)),(36,4))))))))))),(2,3),1);
   tree tree_3 [p = 0.000, P = 0.000] = [&W 0.000131] ((((50,49),(48,47)),(((53,52),(((85,(((84,83),82),(81,80))),79),((77,46),(((76,75),(74,45)),((78,(44,43)),42))))),((((68,((73,(72,71)),(41,(40,(39,38))))),((70,69),37)),(31,(67,30))),((90,((((100,99),(101,98)),(97,96)),(95,(94,((93,(92,91)),(88,(89,87))))))),((58,((14,((60,28),((17,(51,(16,15))),13))),(((62,(86,61)),59),(12,(26,11))))),(((34,(35,(33,32))),(27,(64,(63,10)))),(((57,9),(66,(7,(8,6)))),((56,55),(29,((18,((25,24),(23,5))),(((22,20),((65,(54,21)),19)),(36,4)))))))))))),(2,3),1);
   tree tree_4 [p = 0.000, P = 0.001] = [&W 0.000131] ((((50,49),(48,47)),(((53,52),(((((84,83),82),(85,(81,80))),79),(46,(77,(((76,75),(74,45)),((78,(44,43)),42)))))),(((68,(((((73,72),71),41),(40,(39,38))),((70,69),37))),(31,(67,30))),((90,(((101,((100,99),98)),(97,96)),(95,(94,(((93,92),91),(88,(89,87))))))),((58,((14,((60,28),(((51,17),(16,15)),13))),(((86,(62,61)),59),((26,12),11)))),(((56,55),(((35,(34,33)),32),(27,(64,(63,10))))),(((57,9),(66,(7,(8,6)))),(29,((18,((25,24),(23,5))),((36,(((54,22),20),((65,21),19))),4)))))))))),(2,3),1);
   tree tree_5 [p = 0.000, P = 0.001] = [&W 0.000131] ((((50,49),(48,47)),(((53,52),(((((84,83),82),(85,(81,80))),79),((77,46),(((76,75),(74,45)),((78,(44,43)),42))))),((90,(((101,((100,99),98)),(97,96)),(94,(95,((93,(92,91)),(88,(89,87))))))),((((68,((((73,72),71),41),(40,(39,38)))),((70,69),37)),(31,(67,30))),((((((86,62),61),59),(14,(58,((60,28),(((51,17),(16,15)),13))))),((26,12),11)),((((35,34),(33,32)),(27,(64,(63,10)))),(((66,(57,9)),(7,(8,6))),((56,55),(29,((18,((25,24),(23,5))),(((22,20),(65,((54,21),19))),(36,4)))))))))))),(2,3),1);
   tree tree_6 [p = 0.000, P = 0.001] = [&W 0.000131] ((((50,49),(48,47)),(((53,52),(((85,(((84,83),82),(81,80))),79),((77,46),(((76,75),(74,45)),((78,(44,43)),42))))),((90,((((100,99),(101,98)),(97,96)),(95,(94,((92,(93,91)),(88,(89,87))))))),((((68,((73,(72,71)),(41,(40,(39,38))))),((70,69),37)),(31,(67,30))),(((14,(58,((60,28),((17,(51,(16,15))),13)))),(((86,(62,61)),59),((26,12),11))),(((56,55),(((35,34),(33,32)),(27,(64,(63,10))))),(((57,9),(66,(7,(8,6)))),(29,((18,((25,24),(23,5))),(36,((((54,22),20),((65,21),19)),4))))))))))),(2,3),1);
   tree tree_7 [p = 0.000, P = 0.001] = [&W 0.000131] ((((50,49),(48,47)),(((53,52),(((((84,83),82),(85,(81,80))),79),((77,46),(((76,75),(74,45)),((78,(44,43)),42))))),(((68,(((((73,72),71),41),(40,(39,38))),((70,69),37))),(31,(67,30))),((90,(((101,((100,99),98)),(97,96)),(95,(94,(((93,92),91),(88,(89,87))))))),(((((86,62),61),59),((14,(58,((60,28),((17,(51,(16,15))),13)))),((26,12),11))),((56,55),((((35,34),(33,32)),(27,(64,(63,10)))),(((57,9),(66,(7,(8,6)))),(29,((18,((25,24),(23,5))),(36,(((22,20),(54,(21,(65,19)))),4)))))))))))),(2,3),1);
   tree tree_8 [p = 0.000, P = 0.001] = [&W 0.000131] ((((50,49),(48,47)),(((53,52),(((((84,83),82),(85,(81,80))),79),((77,46),(((76,75),(74,45)),((78,(44,43)),42))))),(((68,(((((73,72),71),41),(40,(39,38))),((70,69),37))),(31,(67,30))),((90,((((100,99),(101,98)),(97,96)),(95,(94,((93,(92,91)),(88,(89,87))))))),((((86,(62,61)),59),((14,(58,((60,28),((17,(51,(16,15))),13)))),(12,(26,11)))),(((56,55),(((35,34),(33,32)),(27,(64,(63,10))))),(((57,9),(66,(7,(8,6)))),(29,((18,((25,24),(23,5))),((((54,22),20),((65,21),19)),(36,4))))))))))),(2,3),1);
   tree tree_9 [p = 0.000, P = 0.001] = [&W 0.000131] ((((50,49),(48,47)),(((53,52),(((((84,83),82),(85,(81,80))),79),((77,46),(((76,75),(74,45)),((78,(44,43)),42))))),((90,((((100,99),(101,98)),(97,96)),(95,(94,(((93,92),91),(88,(89,87))))))),(((68,((73,(((72,71),41),(40,(39,38)))),((70,69),37))),(31,(67,30))),(((14,(58,((60,28),((51,(17,(16,15))),13)))),(((62,(86,61)),59),(12,(26,11)))),(((((35,34),33),32),(27,(64,(63,10)))),((56,55),(((57,9),(66,(7,(8,6)))),(29,((18,((25,24),(23,5))),(36,((54,((22,20),((65,21),19))),4)))))))))))),(2,3),1);
   tree tree_10 [p = 0.000, P = 0.001] = [&W 0.000131] ((((50,49),(48,47)),(((53,52),(((((84,83),82),(81,(85,80))),79),((77,46),(((76,75),(74,45)),((78,(44,43)),42))))),(((68,(((73,(72,71)),(41,(40,(39,38)))),((70,69),37))),(31,(67,30))),((90,((((100,99),(101,98)),(97,96)),(95,(94,((93,(92,91)),(88,(89,87))))))),(((14,(58,((60,28),((17,(51,(16,15))),13)))),(((62,(86,61)),59),(26,(12,11)))),(((35,(34,(33,32))),(27,(64,(63,10)))),(((57,9),(66,(7,(8,6)))),(((56,55),29),((18,(24,((25,23),5))),(36,(((22,20),((54,(65,21)),19)),4))))))))))),(2,3),1);
   tree tree_11 [p = 0.000, P = 0.001] = [&W 0.000131] ((((50,49),(48,47)),(((53,52),(((85,(((84,83),82),(81,80))),79),(46,(77,(((76,75),(74,45)),((78,(44,43)),42)))))),((90,((((101,(100,99)),98),(97,96)),(95,(94,(((93,92),91),(88,(89,87))))))),((((68,((72,71),(73,(41,(40,(39,38)))))),((70,69),37)),(31,(67,30))),(((14,(58,((60,28),((17,(51,(16,15))),13)))),(((62,(86,61)),59),(12,(26,11)))),((((35,34),(33,32)),(27,(64,(63,10)))),(((57,9),(66,(7,(8,6)))),((56,55),(29,((18,((25,24),(23,5))),((((65,(54,22)),20),(21,19)),(36,4)))))))))))),(2,3),1);
   tree tree_12 [p = 0.000, P = 0.002] = [&W 0.000131] ((((50,49),(48,47)),(((53,52),(((((84,83),82),(85,(81,80))),79),((77,46),(((76,75),(74,45)),((78,(44,43)),42))))),((90,((((101,(100,99)),98),(97,96)),(95,(94,((93,(92,91)),(88,(89,87))))))),((((((73,72),71),(41,(40,(39,38)))),(68,((70,69),37))),(31,(67,30))),((58,((14,((60,28),((17,(51,(16,15))),13))),(((86,(62,61)),59),(12,(26,11))))),(((35,(34,(33,32))),(27,(64,(63,10)))),(((57,9),(66,(7,(8,6)))),((56,55),(29,((18,((25,24),(23,5))),((36,((22,20),((65,21),(54,19)))),4))))))))))),(2,3),1);
   tree tree_13 [p = 0.000, P = 0.002] = [&W 0.000131] ((((50,49),(48,47)),(((53,52),(((((84,83),82),(85,(81,80))),79),(46,(77,(((76,75),(74,45)),((78,(44,43)),42)))))),((90,(((101,((100,99),98)),(97,96)),(95,(94,((93,(92,91)),(88,(89,87))))))),((((68,(((73,72),71),(41,(40,(39,38))))),((70,69),37)),(31,(67,30))),(((14,(58,((60,28),((17,(51,(16,15))),13)))),(((62,(86,61)),59),(12,(26,11)))),(((56,55),(((35,34),(33,32)),(27,(64,(63,10))))),(((57,9),(66,(7,(8,6)))),(29,((18,((25,24),(23,5))),((36,((54,(22,20)),(65,(21,19)))),4)))))))))),(2,3),1);
   tree tree_14 [p = 0.000, P = 0.002] = [&W 0.000131] ((((50,49),(48,47)),(((53,52),(((85,(((84,83),82),(81,80))),79),(46,(77,(((76,75),(74,45)),((78,(44,43)),42)))))),((90,(((101,((100,99),98)),(97,96)),((95,94),((92,(93,91)),(88,(89,87)))))),((((68,((((73,72),71),41),(40,(39,38)))),((70,69),37)),(31,(67,30))),(((14,(58,((60,28),(((51,17),(16,15)),13)))),(((86,(62,61)),59),(12,(26,11)))),(((56,55),(((35,34),(33,32)),(27,(64,(63,10))))),(((57,9),(66,(7,(8,6)))),(29,((18,((25,24),(23,5))),((36,((22,20),(54,((65,21),19)))),4)))))))))),(2,3),1);
   tree tree_15 [p = 0.000, P = 0.002] = [&W 0.000131] ((((50,49),(48,47)),(((53,52),(((85,(((84,83),82),(81,80))),79),((77,46),(((76,75),(74,45)),((78,(44,43)),42))))),((90,(((101,((100,99),98)),(97,96)),(95,(94,((92,(93,91)),(88,(89,87))))))),((((68,((73,(72,71)),(41,(40,(39,38))))),((70,69),37)),(31,(67,30))),(((86,(62,61)),(59,((14,(58,((60,28),((17,((51,16),15)),13)))),((26,12),11)))),((((35,34),(33,32)),(27,(64,(63,10)))),(((56,55),((57,9),(66,(7,(8,6))))),(29,((18,((25,24),(23,5))),((36,((54,(22,20)),((65,21),19))),4)))))))))),(2,3),1);
   tree tree_16 [p = 0.000, P = 0.002] = [&W 0.000131] ((((50,49),(48,47)),(((53,52),(((((84,83),82),(85,(81,80))),79),((77,46),(((76,75),(74,45)),((78,(44,43)),42))))),((90,((((101,(100,99)),98),(97,96)),(94,(95,(((93,92),91),(88,(89,87))))))),((((68,((((73,72),71),41),(40,(39,38)))),((70,69),37)),(31,(67,30))),((((((86,(62,61)),59),14),(58,((60,28),((17,(51,(16,15))),13)))),(26,(12,11))),(((35,(33,(34,32))),(27,(64,(63,10)))),(((57,9),(66,(7,(8,6)))),(((56,55),29),((18,((25,24),(23,5))),((36,((22,(65,20)),((54,21),19))),4)))))))))),(2,3),1);
   tree tree_17 [p = 0.000, P = 0.002] = [&W 0.000131] ((((50,49),(48,47)),(((53,52),(((((84,83),82),(85,(81,80))),79),((77,46),(((76,75),(74,45)),((78,(44,43)),42))))),((90,((((100,99),(101,98)),(97,96)),(95,(94,(((93,92),91),(88,(89,87))))))),((((68,(73,(((72,71),41),(40,(39,38))))),((70,69),37)),(31,(67,30))),(((((86,(62,61)),59),(14,(58,((60,28),((17,(51,(16,15))),13))))),(26,(12,11))),(((33,((35,34),32)),(27,(64,(63,10)))),((56,55),(((57,9),(66,(7,(8,6)))),(29,((18,((25,24),(23,5))),((((65,22),20),((54,21),19)),(36,4)))))))))))),(2,3),1);
   tree tree_18 [p = 0.000, P = 0.002] = [&W 0.000131] ((((50,49),(48,47)),(((53,52),(((85,(((84,83),82),(81,80))),79),((77,46),(((76,75),(74,45)),((78,(44,43)),42))))),((90,(((101,((100,99),98)),(97,96)),(95,(94,((93,(92,91)),(88,(89,87))))))),(((68,(((((73,72),71),41),(40,(39,38))),((70,69),37))),(31,(67,30))),(((14,(58,((60,28),((51,(17,(16,15))),13)))),(((62,(86,61)),59),(26,(12,11)))),(((33,((35,34),32)),(27,(64,(63,10)))),(((57,9),(66,(7,(8,6)))),(((56,55),29),((18,((25,24),(23,5))),(36,((54,((22,20),((65,21),19))),4))))))))))),(2,3),1);
   tree tree_19 [p = 0.000, P = 0.002] = [&W 0.000131] ((((50,49),(48,47)),(((53,52),(((85,(((84,83),82),(81,80))),79),((77,46),(((76,75),(74,45)),((78,(44,43)),42))))),((90,((((100,99),(101,98)),(97,96)),((95,94),((93,(92,91)),(88,(89,87)))))),(((68,((73,(((72,71),41),(40,(39,38)))),((70,69),37))),(31,(67,30))),(((14,(58,((60,28),((51,(17,(16,15))),13)))),(((86,(62,61)),59),(26,(12,11)))),((((35,33),(34,32)),(27,(64,(63,10)))),(((57,9),(66,(7,(8,6)))),(((56,55),29),((18,((25,24),(23,5))),((36,((22,20),(((65,54),21),19))),4)))))))))),(2,3),1);
   tree tree_20 [p = 0.000, P = 0.003] = [&W 0.000131] ((((50,49),(48,47)),(((53,52),(((((84,83),82),(85,(81,80))),79),(46,(77,(((76,75),(74,45)),((78,(44,43)),42)))))),(((90,(((101,((100,99),98)),(97,96)),((95,94),((93,(92,91)),(88,(89,87)))))),((68,((73,((72,71),(41,(40,(39,38))))),((70,69),37))),(31,(67,30)))),((((((86,(62,61)),59),14),(58,((60,28),((17,(51,(16,15))),13)))),(26,(12,11))),(((34,(35,(33,32))),(27,(64,(63,10)))),(((56,55),((57,9),(66,(7,(8,6))))),(29,((18,((25,24),(23,5))),((36,(((54,22),20),((65,21),19))),4))))))))),(2,3),1);
   tree tree_21 [p = 0.000, P = 0.003] = [&W 0.000131] ((((50,49),(48,47)),(((53,52),(((((84,83),82),(85,(81,80))),79),((77,46),(((76,75),(74,45)),((78,(44,43)),42))))),(((68,(((73,(72,71)),(41,(40,(39,38)))),((70,69),37))),(31,(67,30))),((90,((((100,99),(101,98)),(97,96)),((95,94),((92,(93,91)),(88,(89,87)))))),((((86,62),61),(((58,14),((60,28),((17,((51,16),15)),13))),(59,(26,(12,11))))),((((35,34),(33,32)),(27,(64,(63,10)))),(((56,55),((57,9),(66,(7,(8,6))))),(29,((18,((25,24),(23,5))),((36,((22,20),((54,(65,21)),19))),4)))))))))),(2,3),1);
   tree tree_22 [p = 0.000, P = 0.003] = [&W 0.000131] ((((50,49),(48,47)),(((53,52),(((((84,83),82),(85,(81,80))),79),(46,(77,(((76,75),(74,45)),((78,(44,43)),42)))))),(((68,(((((73,72),71),41),(40,(39,38))),((70,69),37))),(31,(67,30))),((90,((((101,(100,99)),98),(97,96)),((95,94),(((93,92),91),(88,(89,87)))))),(((58,(14,((60,28),((17,(51,(16,15))),13)))),((((86,62),61),59),(26,(12,11)))),((((35,34),(33,32)),(27,(64,(63,10)))),(((57,9),(66,(7,(8,6)))),(((56,55),29),((18,((25,24),(23,5))),((36,((22,20),((54,(65,21)),19))),4)))))))))),(2,3),1);
   tree tree_23 [p = 0.000, P = 0.003] = [&W 0.000131] ((((50,49),(48,47)),(((53,52),(((((84,83),82),(85,(81,80))),79),((77,46),(((76,75),(74,45)),((78,(44,43)),42))))),(((68,(((((73,72),71),41),(40,(39,38))),((70,69),37))),(31,(67,30))),((90,((((101,(100,99)),98),(97,96)),((95,94),((92,(93,91)),(88,(89,87)))))),(((14,(58,((60,28),(((51,17),(16,15)),13)))),(((86,(62,61)),59),((26,12),11))),(((56,55),(((35,34),(33,32)),(27,(64,(63,10))))),(((57,9),(66,(7,(8,6)))),(29,((18,((25,24),(23,5))),((36,((22,20),(54,((65,21),19)))),4)))))))))),(2,3),1);
   tree tree_24 [p = 0.000, P = 0.003] = [&W 0.000131] ((((50,49),(48,47)),(((53,52),(((((84,83),82),(85,(81,80))),79),((77,46),(((76,75),(74,45)),((78,(44,43)),42))))),((((68,(73,(((72,71),41),(40,(39,38))))),((70,69),37)),(31,(67,30))),((90,(((101,((100,99),98)),(97,96)),((95,94),(((93,92),91),(88,(89,87)))))),((((((86,(62,61)),59),14),(58,((60,28),((17,(16,(51,15))),13)))),((26,12),11)),(((34,(35,(33,32))),(27,(64,(63,10)))),(((57,9),(66,(7,(8,6)))),(((56,55),29),((18,((25,24),(23,5))),((36,((22,20),(65,(54,(21,19))))),4)))))))))),(2,3),1);
   tree tree_25 [p = 0.000, P = 0.003] = [&W 0.000131] ((((50,49),(48,47)),(((53,52),(((85,(((84,83),82),(81,80))),79),((77,46),(((76,75),(74,45)),((78,(44,43)),42))))),((68,(((70,69),37),(((((73,72),71),41),(40,(39,38))),(31,(67,30))))),((90,(((101,((100,99),98)),(97,96)),(95,(94,((93,(92,91)),(88,(89,87))))))),((58,((14,((60,28),((17,(51,(16,15))),13))),(((86,(62,61)),59),((26,12),11)))),((((35,34),(33,32)),(27,(64,(63,10)))),(((57,9),(66,(7,(8,6)))),(((56,55),29),((18,((25,24),(23,5))),((36,((22,20),((65,(54,21)),19))),4)))))))))),(2,3),1);
   tree tree_26 [p = 0.000, P = 0.003] = [&W 0.000131] ((((50,49),(48,47)),(((53,52),(((((84,83),82),(85,(81,80))),79),((77,46),(((76,75),(74,45)),((78,(44,43)),42))))),(((68,(((((73,72),71),41),(40,(39,38))),((70,69),37))),(31,(67,30))),((90,((((100,99),(101,98)),(97,96)),(95,(94,((93,(92,91)),(88,(89,87))))))),(((14,(58,((60,28),(((51,17),(16,15)),13)))),((((86,62),61),59),((26,12),11))),(((34,(35,(33,32))),(27,(64,(63,10)))),((56,55),(((57,9),(66,(7,(8,6)))),(29,((18,((25,24),(23,5))),((36,((22,20),((54,(65,21)),19))),4))))))))))),(2,3),1);
   tree tree_27 [p = 0.000, P = 0.004] = [&W 0.000131] ((((50,49),(48,47)),(((53,52),(((((84,83),82),(85,(81,80))),79),(46,(77,(((76,75),(74,45)),((78,(44,43)),42)))))),((68,(((70,69),37),((73,(((72,71),41),(40,(39,38)))),(31,(67,30))))),((90,(((((101,100),99),98),(97,96)),(95,(94,((93,(92,91)),(88,(89,87))))))),(((14,(58,((60,28),(((51,17),(16,15)),13)))),(((62,(86,61)),59),((26,12),11))),((((35,34),(33,32)),(27,(64,(63,10)))),((56,55),(((66,(57,9)),(7,(8,6))),((18,((25,24),(23,5))),(29,((36,((22,20),((54,(65,21)),19))),4))))))))))),(2,3),1);
   tree tree_28 [p = 0.000, P = 0.004] = [&W 0.000131] ((((50,49),(48,47)),(((53,52),(79,((((84,83),82),(81,(85,80))),((77,46),(((76,75),(74,45)),((78,(44,43)),42)))))),((90,((((100,99),(101,98)),(97,96)),(94,(95,((93,(92,91)),(88,(89,87))))))),((((70,69),37),(68,((73,(((72,71),41),(40,(39,38)))),(31,(67,30))))),(((14,(58,((60,28),((17,(51,(16,15))),13)))),(((86,(62,61)),59),(12,(26,11)))),((((35,34),(33,32)),(27,(64,(63,10)))),(((66,(57,9)),(7,(8,6))),(((56,55),29),((18,((25,24),(23,5))),((36,((22,20),((65,(54,21)),19))),4)))))))))),(2,3),1);
   tree tree_29 [p = 0.000, P = 0.004] = [&W 0.000131] ((((50,49),(48,47)),(((53,52),(((((84,83),82),(85,(81,80))),79),(46,(77,(((76,75),(74,45)),((78,(44,43)),42)))))),((90,((((100,99),(101,98)),(97,96)),(95,(94,((92,(93,91)),(88,(89,87))))))),((((68,(73,(((72,71),41),(40,(39,38))))),((70,69),37)),(31,(67,30))),(((14,(58,((60,28),((17,(51,(16,15))),13)))),(((86,(62,61)),59),((26,12),11))),((((34,(35,33)),32),(27,(64,(63,10)))),(((57,9),(66,(7,(8,6)))),(((56,55),29),((18,((25,24),(23,5))),((36,(((54,22),20),((65,21),19))),4)))))))))),(2,3),1);
   tree tree_30 [p = 0.000, P = 0.004] = [&W 0.000131] ((((50,49),(48,47)),(((53,52),(((((84,83),82),(85,(81,80))),79),((77,46),(((76,75),(74,45)),((78,(44,43)),42))))),(((68,((((73,(72,71)),41),(40,(39,38))),((70,69),37))),(31,(67,30))),((90,((((101,(100,99)),98),(97,96)),(95,(94,((92,(93,91)),(88,(89,87))))))),((((86,(62,61)),59),((58,(14,((60,28),((51,(17,(16,15))),13)))),(12,(26,11)))),(((35,(33,(34,32))),(27,(64,(63,10)))),(((57,9),(66,(7,(8,6)))),(((56,55),29),((18,((25,24),(23,5))),((36,((22,20),(54,((65,21),19)))),4)))))))))),(2,3),1);
   tree tree_31 [p = 0.000, P = 0.004] = [&W 0.000131] ((((50,49),(48,47)),(((53,52),(((((84,83),82),(85,(81,80))),79),(46,(77,(((76,75),(74,45)),((78,(44,43)),42)))))),((90,(((101,((100,99),98)),(97,96)),(95,(94,(((93,92),91),(88,(89,87))))))),((((68,(73,(((72,71),41),(40,(39,38))))),((70,69),37)),(31,(67,30))),((((86,62),61),((14,(58,((60,28),((17,((51,16),15)),13)))),(59,(26,(12,11))))),((((35,34),(33,32)),(27,(64,(63,10)))),(((57,9),(66,(7,(8,6)))),(((56,55),29),((18,(24,((25,23),5))),((36,(((54,22),20),(65,(21,19)))),4)))))))))),(2,3),1);
   tree tree_32 [p = 0.000, P = 0.004] = [&W 0.000131] ((((50,49),(48,47)),(((53,52),(((((84,83),82),(85,(81,80))),79),((77,46),(((76,75),(74,45)),((78,(44,43)),42))))),((((68,(73,(((72,71),41),(40,(39,38))))),((70,69),37)),(31,(67,30))),((90,(((((101,100),99),98),(97,96)),(95,(94,((92,(93,91)),(88,(89,87))))))),(((14,(58,((60,28),((17,(51,(16,15))),13)))),(((86,(62,61)),59),(26,(12,11)))),(((((35,34),33),32),(27,(64,(63,10)))),(((56,55),((57,9),(66,(7,(8,6))))),(29,((18,(24,((25,23),5))),((36,((22,20),((54,(65,21)),19))),4)))))))))),(2,3),1);
   tree tree_33 [p = 0.000, P = 0.004] = [&W 0.000131] ((((50,49),(48,47)),(((53,52),(((((84,83),82),(85,(81,80))),79),((77,46),(((76,75),(74,45)),((78,(44,43)),42))))),(((68,(((73,(72,71)),(41,(40,(39,38)))),((70,69),37))),(31,(67,30))),((90,((((100,99),(101,98)),(97,96)),(95,(94,(((93,92),91),(88,(89,87))))))),(((14,(58,((60,28),((17,(51,(16,15))),13)))),(((62,(86,61)),59),(26,(12,11)))),((((35,34),(33,32)),(27,(64,(63,10)))),(((57,9),(66,(7,(8,6)))),(((56,55),29),((18,(24,((25,23),5))),(36,(((22,(65,20)),((54,21),19)),4))))))))))),(2,3),1);
   tree tree_34 [p = 0.000, P = 0.004] = [&W 0.000131] ((((50,49),(48,47)),(((53,52),(((85,(((84,83),82),(81,80))),79),((77,46),(((76,75),(74,45)),((78,(44,43)),42))))),(((90,(((((101,100),99),98),(97,96)),((95,94),((92,(93,91)),(88,(89,87)))))),((68,((((73,72),71),(41,(40,(39,38)))),((70,69),37))),(31,(67,30)))),(((((86,(62,61)),59),(14,(58,((60,28),((17,(51,(16,15))),13))))),(26,(12,11))),((((35,34),(33,32)),(27,(64,(63,10)))),(((57,9),(66,(7,(8,6)))),(((56,55),29),((18,(24,((25,23),5))),((36,((22,20),(54,((65,21),19)))),4))))))))),(2,3),1);
   tree tree_35 [p = 0.000, P = 0.005] = [&W 0.000131] ((((50,49),(48,47)),(((53,52),(((85,(((84,83),82),(81,80))),79),((77,46),(((76,75),(74,45)),((78,(44,43)),42))))),((90,(((101,((100,99),98)),(97,96)),(95,(94,((92,(93,91)),(88,(89,87))))))),((((68,((72,71),(73,(41,(40,(39,38)))))),((70,69),37)),(31,(67,30))),(((14,(58,((60,28),((51,(17,(16,15))),13)))),(((86,(62,61)),59),(26,(12,11)))),((((35,34),(33,32)),(27,(64,(63,10)))),(((57,9),(66,(7,(8,6)))),((56,55),(29,((18,(24,((25,23),5))),((36,(54,((65,(22,20)),(21,19)))),4))))))))))),(2,3),1);
   tree tree_36 [p = 0.000, P = 0.005] = [&W 0.000131] ((((50,49),(48,47)),(((53,52),(((((84,83),82),(85,(81,80))),79),((77,46),(((76,75),(74,45)),((78,(44,43)),42))))),(((90,((((101,(100,99)),98),(97,96)),(95,(94,(((93,92),91),(88,(89,87))))))),((68,((73,(((72,71),41),(40,(39,38)))),((70,69),37))),(31,(67,30)))),(((((86,(62,61)),59),(14,(58,((60,28),(((51,17),(16,15)),13))))),(26,(12,11))),((((35,34),(33,32)),(27,(64,(63,10)))),(((57,9),(66,(7,(8,6)))),(((56,55),29),((18,(24,((25,23),5))),((36,((65,(22,20)),((54,21),19))),4))))))))),(2,3),1);
   tree tree_37 [p = 0.000, P = 0.005] = [&W 0.000131] ((((50,49),(48,47)),(((53,52),(((85,(((84,83),82),(81,80))),79),(46,(77,(((76,75),(74,45)),((78,(44,43)),42)))))),((90,((((100,99),(101,98)),(97,96)),((95,94),((93,(92,91)),(88,(89,87)))))),((((68,(73,(((72,71),41),(40,(39,38))))),((70,69),37)),(31,(67,30))),(((14,(58,((60,28),((17,(51,(16,15))),13)))),(((86,(62,61)),59),(26,(12,11)))),((((35,34),(33,32)),(27,(64,(63,10)))),(((57,9),(66,(7,(8,6)))),(((56,55),29),((18,(24,((25,23),5))),((36,((22,20),(21,(65,(54,19))))),4)))))))))),(2,3),1);
   tree tree_38 [p = 0.000, P = 0.005] = [&W 0.000131] ((((50,49),(48,47)),(((53,52),(((((84,83),82),(85,(81,80))),79),(46,(77,(((76,75),(74,45)),((78,(44,43)),42)))))),((90,((((100,99),(101,98)),(97,96)),(95,(94,((93,(92,91)),(88,(89,87))))))),((((68,((((73,72),71),41),(40,(39,38)))),((70,69),37)),(31,(67,30))),(((14,(58,((60,28),(((51,17),(16,15)),13)))),(((62,(86,61)),59),(26,(12,11)))),(((((35,34),33),32),(27,(64,(63,10)))),(((57,9),(66,(7,(8,6)))),(((56,55),29),((18,(24,((25,23),5))),(((65,(22,20)),((54,21),19)),(36,4))))))))))),(2,3),1);
   tree tree_39 [p = 0.000, P = 0.005] = [&W 0.000131] ((((50,49),(48,47)),(((53,52),(((((84,83),82),(85,(81,80))),79),(46,(77,(((76,75),(74,45)),((78,(44,43)),42)))))),((90,((((101,(100,99)),98),(97,96)),(95,(94,((93,(92,91)),(88,(89,87))))))),((((68,((((73,72),71),41),(40,(39,38)))),((70,69),37)),(31,(67,30))),((((62,(86,61)),59),((14,(58,((60,28),((17,(51,(16,15))),13)))),(26,(12,11)))),((((34,(35,33)),32),(27,(64,(63,10)))),(((57,9),(66,(7,(8,6)))),(((56,55),29),((18,(24,((25,23),5))),((36,((65,((54,22),20)),(21,19))),4)))))))))),(2,3),1);
   tree tree_40 [p = 0.000, P = 0.005] = [&W 0.000131] ((((50,49),(48,47)),(((53,52),(((85,(((84,83),82),(81,80))),79),((77,46),(((76,75),(74,45)),((78,(44,43)),42))))),(((68,((73,(((72,71),41),(40,(39,38)))),((70,69),37))),(31,(67,30))),((90,((((100,99),(101,98)),(97,96)),(95,(94,((92,(93,91)),(88,(89,87))))))),((((86,(62,61)),59),((14,(58,((60,28),((51,(17,(16,15))),13)))),(26,(12,11)))),((((34,(35,33)),32),(27,(64,(63,10)))),((56,55),(((57,9),(66,(7,(8,6)))),(29,((18,(24,((25,23),5))),(((22,20),((54,(65,21)),19)),(36,4)))))))))))),(2,3),1);
   tree tree_41 [p = 0.000, P = 0.005] = [&W 0.000131] ((((50,49),(48,47)),(((53,52),(((85,(((84,83),82),(81,80))),79),((77,46),(((76,75),(74,45)),((78,(44,43)),42))))),(((68,(((((73,72),71),41),(40,(39,38))),((70,69),37))),(31,(67,30))),((90,(((101,((100,99),98)),(97,96)),(95,(94,(((93,92),91),(88,(89,87))))))),(((14,(58,((60,28),((17,(51,(16,15))),13)))),(((86,(62,61)),59),(26,(12,11)))),(((33,((35,34),32)),(27,(64,(63,10)))),(((57,9),(66,(7,(8,6)))),(((56,55),29),((18,(24,((25,23),5))),((36,((22,20),(54,((65,21),19)))),4)))))))))),(2,3),1);
   tree tree_42 [p = 0.000, P = 0.005] = [&W 0.000131] ((((50,49),(48,47)),(((53,52),(((85,(((84,83),82),(81,80))),79),((77,46),(((76,75),(74,45)),((78,(44,43)),42))))),((((68,(73,(((72,71),41),(40,(39,38))))),((70,69),37)),(31,(67,30))),((90,((((100,(101,99)),98),(97,96)),(95,(94,((93,(92,91)),(88,(89,87))))))),(((14,(58,((60,28),((17,(51,(16,15))),13)))),(((86,(62,61)),59),(26,(12,11)))),(((34,(33,(35,32))),(27,(64,(63,10)))),(((57,9),(66,(7,(8,6)))),((56,55),(29,((18,(24,((25,23),5))),((36,((22,20),((54,(65,21)),19))),4))))))))))),(2,3),1);
   tree tree_43 [p = 0.000, P = 0.006] = [&W 0.000131] ((((50,49),(48,47)),(((53,52),(((((84,83),82),(85,(81,80))),79),((77,46),(((76,75),(74,45)),((78,(44,43)),42))))),((90,((((101,(100,99)),98),(97,96)),(94,(95,((92,(93,91)),(88,(89,87))))))),(((68,(((73,(72,71)),(41,(40,(39,38)))),((70,69),37))),(31,(67,30))),(((14,(58,((60,28),((17,(51,(16,15))),13)))),(((86,(62,61)),59),(26,(12,11)))),((((35,34),(33,32)),(27,(64,(63,10)))),(((57,9),(66,(7,(8,6)))),(((56,55),29),((18,(24,((25,23),5))),((54,((22,20),((65,21),19))),(36,4))))))))))),(2,3),1);
   tree tree_44 [p = 0.000, P = 0.006] = [&W 0.000131] ((((50,49),(48,47)),(((53,52),(((((84,83),82),(85,(81,80))),79),((77,46),(((76,75),(74,45)),((78,(44,43)),42))))),((90,(((101,((100,99),98)),(97,96)),(95,(94,((93,(92,91)),(88,(89,87))))))),(((68,((((73,72),71),(41,(40,(39,38)))),((70,69),37))),(31,(67,30))),(((14,(58,((60,28),((17,(51,(16,15))),13)))),(((86,(62,61)),59),(26,(12,11)))),(((((35,34),33),32),(27,(64,(63,10)))),(((57,9),(66,(7,(8,6)))),(((56,55),29),((18,(24,((25,23),5))),(((22,20),((65,(54,21)),19)),(36,4))))))))))),(2,3),1);
   tree tree_45 [p = 0.000, P = 0.006] = [&W 0.000131] ((((50,49),(48,47)),(((53,52),(((((84,83),82),(85,(81,80))),79),(46,(77,(((76,75),(74,45)),((78,(44,43)),42)))))),(((68,((73,(((72,71),41),(40,(39,38)))),((70,69),37))),(31,(67,30))),((90,(((101,((100,99),98)),(97,96)),(95,(94,(((93,92),91),(88,(89,87))))))),(((14,((60,28),(58,((51,(17,(16,15))),13)))),(((86,(62,61)),59),(26,(12,11)))),((((35,34),(33,32)),(27,(64,(63,10)))),(((57,9),(66,(7,(8,6)))),(((56,55),29),((18,(24,((25,23),5))),((36,((22,20),((65,(54,21)),19))),4)))))))))),(2,3),1);
   tree tree_46 [p = 0.000, P = 0.006] = [&W 0.000131] ((((50,49),(48,47)),(((53,52),(79,((((84,83),82),(85,(81,80))),((77,46),(((76,75),(74,45)),((78,(44,43)),42)))))),((90,(((101,((100,99),98)),(97,96)),(95,(94,(((93,92),91),(88,(89,87))))))),(((68,(((((73,72),71),41),(40,(39,38))),((70,69),37))),(31,(67,30))),(((14,(58,((60,28),(((51,17),(16,15)),13)))),(((86,(62,61)),59),(12,(26,11)))),(((33,(34,(35,32))),(27,(64,(63,10)))),(((57,9),(66,(7,(8,6)))),(((56,55),29),((18,((25,24),(23,5))),((36,(((54,22),20),((65,21),19))),4)))))))))),(2,3),1);
   tree tree_47 [p = 0.000, P = 0.006] = [&W 0.000131] ((((50,49),(48,47)),(((53,52),(((85,(((84,83),82),(81,80))),79),((77,46),(((76,75),(74,45)),((78,(44,43)),42))))),((90,(((((101,100),99),98),(97,96)),((95,94),((92,(93,91)),(88,(89,87)))))),((((68,(73,(((72,71),41),(40,(39,38))))),((70,69),37)),(31,(67,30))),(((14,(58,((60,28),((17,(51,(16,15))),13)))),(((86,(62,61)),59),(12,(26,11)))),((((35,33),(34,32)),(27,(64,(63,10)))),(((57,9),(66,(7,(8,6)))),(((56,55),29),((18,((25,24),(23,5))),(((22,20),(65,((54,21),19))),(36,4))))))))))),(2,3),1);
   tree tree_48 [p = 0.000, P = 0.006] = [&W 0.000131] ((((50,49),(48,47)),(((53,52),(((((84,83),82),(85,(81,80))),79),((77,46),(((76,75),(74,45)),((78,(44,43)),42))))),((90,((((100,99),(101,98)),(97,96)),(95,(94,(((93,92),91),(88,(89,87))))))),((((68,(73,(((72,71),41),(40,(39,38))))),((70,69),37)),(31,(67,30))),(((((86,(62,61)),59),(14,(58,((60,28),((17,((51,16),15)),13))))),(12,(26,11))),(((33,((35,34),32)),(27,(64,(63,10)))),(((57,9),(66,(7,(8,6)))),((56,55),(29,((18,((25,24),(23,5))),(((22,20),(21,(65,(54,19)))),(36,4)))))))))))),(2,3),1);
   tree tree_49 [p = 0.000, P = 0.006] = [&W 0.000131] ((((50,49),(48,47)),(((53,52),(((((84,83),82),(85,(81,80))),79),((77,46),(((76,75),(74,45)),((78,(44,43)),42))))),((90,(((101,((100,99),98)),(97,96)),(95,(94,((93,(92,91)),(88,(89,87))))))),((((68,(73,(((72,71),41),(40,(39,38))))),((70,69),37)),(31,(67,30))),(((14,(58,((60,28),((17,(51,(16,15))),13)))),(((86,(62,61)),59),(26,(12,11)))),(((56,55),((35,(34,(33,32))),(27,(64,(63,10))))),(((57,9),(66,(7,(8,6)))),(29,((18,(24,((25,23),5))),((36,((65,(22,20)),((54,21),19))),4)))))))))),(2,3),1);
   tree tree_50 [p = 0.000, P = 0.007] = [&W 0.000131] ((((50,49),(48,47)),(((53,52),(((((84,83),82),(85,(81,80))),79),((77,46),(((76,75),(74,45)),((78,(44,43)),42))))),((90,(((((101,100),99),98),(97,96)),(95,(94,((93,(92,91)),(88,(89,87))))))),(((68,(((73,(72,71)),(41,(40,(39,38)))),((70,69),37))),(31,(67,30))),((((((86,(62,61)),59),14),(58,((60,28),(((51,17),(16,15)),13)))),(12,(26,11))),((((34,33),(35,32)),(27,(64,(63,10)))),(((56,55),((57,9),(66,(7,(8,6))))),(29,((18,((25,24),(23,5))),((36,((22,20),((54,(65,21)),19))),4)))))))))),(2,3),1);
   tree tree_51 [p = 0.000, P = 0.007] = [&W 0.000131] ((((50,49),(48,47)),(((53,52),(((85,(((84,83),82),(81,80))),79),((77,46),(((76,75),(74,45)),((78,(44,43)),42))))),((90,((((101,(100,99)),98),(97,96)),(95,(94,((92,(93,91)),(88,(89,87))))))),((((68,(73,(((72,71),41),(40,(39,38))))),(69,(70,37))),(31,(67,30))),(((14,(58,((60,28),((17,(51,(16,15))),13)))),(((86,(62,61)),59),(12,(26,11)))),(((56,55),((33,((35,34),32)),(27,(64,(63,10))))),(((57,9),(66,(7,(8,6)))),(29,((18,((25,24),(23,5))),((36,((22,20),(54,((65,21),19)))),4)))))))))),(2,3),1);
   tree tree_52 [p = 0.000, P = 0.007] = [&W 0.000131] ((((50,49),(48,47)),(((53,52),(((((84,83),82),(85,(81,80))),79),((77,46),(((76,75),(74,45)),((78,(44,43)),42))))),((90,((((101,(100,99)),98),(97,96)),(95,(94,((92,(93,91)),(88,(89,87))))))),(((68,((73,(((72,71),41),(40,(39,38)))),((70,69),37))),(31,(67,30))),(((((86,62),61),59),((14,(58,((60,28),((51,(17,(16,15))),13)))),(12,(26,11)))),(((33,((35,34),32)),(27,(64,(63,10)))),(((57,9),(66,(7,(8,6)))),(((56,55),29),((18,((25,24),(23,5))),((36,(((65,22),(54,20)),(21,19))),4)))))))))),(2,3),1);
   tree tree_53 [p = 0.000, P = 0.007] = [&W 0.000131] ((((50,49),(48,47)),(((53,52),(((85,(((84,83),82),(81,80))),79),(46,(77,(((76,75),(74,45)),((78,(44,43)),42)))))),((((68,((((73,72),71),41),(40,(39,38)))),((70,69),37)),(31,(67,30))),((90,((((101,(100,99)),98),(97,96)),(95,(94,(((93,92),91),(88,(89,87))))))),((((60,28),((58,14),(((51,17),(16,15)),13))),(((86,(62,61)),59),(26,(12,11)))),(((35,((34,33),32)),(27,(64,(63,10)))),(((57,9),(66,(7,(8,6)))),((56,55),(29,((18,(24,((25,23),5))),(36,(((22,20),((65,21),(54,19))),4)))))))))))),(2,3),1);
   tree tree_54 [p = 0.000, P = 0.007] = [&W 0.000131] ((((50,49),(48,47)),(((53,52),(((85,(((84,83),82),(81,80))),79),(46,(77,(((76,75),(74,45)),((78,(44,43)),42)))))),((90,((((101,(100,99)),98),(97,96)),(95,(94,((92,(93,91)),(88,(89,87))))))),(((68,(((((73,72),71),41),(40,(39,38))),((70,69),37))),(31,(67,30))),((58,((14,((60,28),((51,(17,(16,15))),13))),(((62,(86,61)),59),(26,(12,11))))),(((((35,34),33),32),(27,(64,(63,10)))),(((57,9),(66,(7,(8,6)))),(((56,55),29),((18,(24,((25,23),5))),(((22,20),(54,((65,21),19))),(36,4))))))))))),(2,3),1);
   tree tree_55 [p = 0.000, P = 0.007] = [&W 0.000131] ((((50,49),(48,47)),(((53,52),(((((84,83),82),(85,(81,80))),79),((77,46),(((76,75),(74,45)),((78,(44,43)),42))))),((90,((((101,(100,99)),98),(97,96)),(95,(94,(((93,92),91),(88,(89,87))))))),(((68,((((73,72),71),(41,(40,(39,38)))),((70,69),37))),(31,(67,30))),(((58,(14,((60,28),((17,(51,(16,15))),13)))),(((62,(86,61)),59),(26,(12,11)))),(((56,55),(((35,34),(33,32)),(27,(64,(63,10))))),(((57,9),(66,(7,(8,6)))),(29,((18,(24,((25,23),5))),(36,((((54,22),(65,20)),(21,19)),4))))))))))),(2,3),1);
   tree tree_56 [p = 0.000, P = 0.007] = [&W 0.000131] ((((50,49),(48,47)),(((53,52),(((85,(((84,83),82),(81,80))),79),((77,46),(((76,75),(74,45)),((78,(44,43)),42))))),((90,((((101,(100,99)),98),(97,96)),(95,(94,((92,(93,91)),(88,(89,87))))))),(((68,(((73,(72,71)),(41,(40,(39,38)))),((70,69),37))),(31,(67,30))),(((14,((60,28),((51,(17,(16,15))),13))),(58,((((86,62),61),59),((26,12),11)))),(((35,(34,(33,32))),(27,(64,(63,10)))),((56,55),(((57,9),(66,(7,(8,6)))),(29,((18,(24,((25,23),5))),((36,((22,20),((65,(54,21)),19))),4))))))))))),(2,3),1);
   tree tree_57 [p = 0.000, P = 0.007] = [&W 0.000131] ((((50,49),(48,47)),(((53,52),(79,((85,(((84,83),82),(81,80))),((77,46),(((76,75),(74,45)),((78,(44,43)),42)))))),(((68,(((((73,72),71),41),(40,(39,38))),((70,69),37))),(31,(67,30))),((90,((((101,(100,99)),98),(97,96)),(95,(94,((92,(93,91)),(88,(89,87))))))),(((14,(58,((60,28),((17,(51,(16,15))),13)))),(((86,(62,61)),59),(26,(12,11)))),(((56,55),((35,(34,(33,32))),(27,(64,(63,10))))),(((57,9),(66,(7,(8,6)))),(29,((18,(24,((25,23),5))),((36,((22,20),(((65,54),21),19))),4)))))))))),(2,3),1);
   tree tree_58 [p = 0.000, P = 0.008] = [&W 0.000131] ((((50,49),(48,47)),(((53,52),(((85,(((84,83),82),(81,80))),79),((77,46),(((76,75),(74,45)),((78,(44,43)),42))))),((90,((((100,99),(101,98)),(97,96)),(95,(94,(((93,92),91),(88,(89,87))))))),(((68,(((((73,72),71),41),(40,(39,38))),((70,69),37))),(31,(67,30))),(((14,(58,((60,28),(((51,17),(16,15)),13)))),(((86,(62,61)),59),(26,(12,11)))),(((34,(35,(33,32))),(27,(64,(63,10)))),(((56,55),((57,9),(66,(7,(8,6))))),(29,((18,(24,((25,23),5))),((36,((22,20),((65,54),(21,19)))),4)))))))))),(2,3),1);
   tree tree_59 [p = 0.000, P = 0.008] = [&W 0.000131] ((((50,49),(48,47)),(((53,52),(((((84,83),82),(85,(81,80))),79),((77,46),(((76,75),(74,45)),((78,(44,43)),42))))),((90,(((101,((100,99),98)),(97,96)),((95,94),(((93,92),91),(88,(89,87)))))),(((68,(((((73,72),71),41),(40,(39,38))),((70,69),37))),(31,(67,30))),(((14,(58,((60,28),((17,(51,(16,15))),13)))),(((86,(62,61)),59),(12,(26,11)))),(((56,55),(((35,34),(33,32)),(27,(64,(63,10))))),(((57,9),(66,(7,(8,6)))),(29,((18,(24,((25,23),5))),(((22,20),((65,(54,21)),19)),(36,4))))))))))),(2,3),1);
   tree tree_60 [p = 0.000, P = 0.008] = [&W 0.000131] ((((50,49),(48,47)),(((53,52),(((85,(((84,83),82),(81,80))),79),((77,46),(((76,75),(74,45)),((78,(44,43)),42))))),((90,(((101,((100,99),98)),(97,96)),(95,(94,(((93,92),91),(88,(89,87))))))),((((68,(73,(((72,71),41),(40,(39,38))))),((70,69),37)),(31,(67,30))),((((((86,62),61),59),(14,(58,((60,28),(((51,17),(16,15)),13))))),(26,(12,11))),(((56,55),((34,(35,(33,32))),(27,(64,(63,10))))),(((57,9),(66,(7,(8,6)))),(29,((18,((25,24),(23,5))),(36,(((22,20),((54,21),(65,19))),4))))))))))),(2,3),1);
   tree tree_61 [p = 0.000, P = 0.008] = [&W 0.000131] ((((50,49),(48,47)),(((53,52),(79,((((84,83),82),(85,(81,80))),(46,(77,(((76,75),(74,45)),((78,(44,43)),42))))))),((90,((((100,99),(101,98)),(97,96)),(95,(94,(((93,92),91),(88,(89,87))))))),(((68,(((((73,72),71),41),(40,(39,38))),((70,69),37))),(31,(67,30))),(((14,(58,((60,28),((17,(51,(16,15))),13)))),((((86,62),61),59),((26,12),11))),((((35,34),(33,32)),(27,(64,(63,10)))),(((57,9),(66,(7,(8,6)))),(((56,55),29),((18,(24,(25,(23,5)))),((36,((22,20),(54,((65,21),19)))),4)))))))))),(2,3),1);
   tree tree_62 [p = 0.000, P = 0.008] = [&W 0.000131] ((((50,49),(48,47)),(((53,52),(((((84,83),82),(85,(81,80))),79),((77,46),((76,75),((74,45),((78,(44,43)),42)))))),((90,((((101,(100,99)),98),(97,96)),(94,(95,((92,(93,91)),(88,(89,87))))))),((68,(((70,69),37),((73,((72,71),(41,(40,(39,38))))),(31,(67,30))))),((((((62,(86,61)),59),14),(58,((60,28),(((51,17),(16,15)),13)))),((26,12),11)),((56,55),((((35,34),(33,32)),(27,(64,(63,10)))),(((57,9),(66,(7,(8,6)))),(29,((18,(24,(25,(23,5)))),((36,((22,20),((54,21),(65,19)))),4))))))))))),(2,3),1);
   tree tree_63 [p = 0.000, P = 0.008] = [&W 0.000131] ((((50,49),(48,47)),(((53,52),(((((84,83),82),(85,(81,80))),79),((77,46),(((76,75),(74,45)),((78,(44,43)),42))))),((((68,((73,(72,71)),(41,(40,(39,38))))),((70,69),37)),(31,(67,30))),((90,((((101,(100,99)),98),(97,96)),(95,(94,((92,(93,91)),(88,(89,87))))))),(((14,(58,((60,28),((17,(51,(16,15))),13)))),(((86,(62,61)),59),((26,12),11))),((56,55),((((35,34),(33,32)),(27,(64,(63,10)))),(((57,9),(66,(7,(8,6)))),(29,((18,(24,(25,(23,5)))),((36,(((65,22),20),(54,(21,19)))),4))))))))))),(2,3),1);
   tree tree_64 [p = 0.000, P = 0.008] = [&W 0.000131] ((((50,49),(48,47)),(((53,52),(((85,(((84,83),82),(81,80))),79),((77,46),(((76,75),(74,45)),((78,(44,43)),42))))),((((68,(73,(((72,71),41),(40,(39,38))))),((70,69),37)),(31,(67,30))),((90,(((101,((100,99),98)),(97,96)),(95,(94,((93,(92,91)),(88,(89,87))))))),(((14,((60,28),((17,(51,(16,15))),13))),(58,(((62,(86,61)),59),((26,12),11)))),(((35,(34,(33,32))),(27,(64,(63,10)))),(((57,9),(66,(7,(8,6)))),(((56,55),29),((18,(24,(25,(23,5)))),(((22,20),((54,(65,21)),19)),(36,4))))))))))),(2,3),1);
   tree tree_65 [p = 0.000, P = 0.008] = [&W 0.000131] ((((50,49),(48,47)),(((53,52),(((((84,83),82),(85,(81,80))),79),((77,46),(((76,75),(74,45)),((78,(44,43)),42))))),(((68,(((((73,72),71),41),(40,(39,38))),((70,69),37))),(31,(67,30))),((90,((((101,(100,99)),98),(97,96)),((95,94),((93,(92,91)),(88,(89,87)))))),(((58,(14,((60,28),(((51,17),(16,15)),13)))),(((86,(62,61)),59),((26,12),11))),(((35,(34,(33,32))),(27,(64,(63,10)))),((56,55),(((57,9),(66,(7,(8,6)))),(29,((18,(24,(25,(23,5)))),((36,((22,20),((65,21),(54,19)))),4))))))))))),(2,3),1);
   tree tree_66 [p = 0.000, P = 0.009] = [&W 0.000131] ((((50,49),(48,47)),(((53,52),(((85,(((84,83),82),(81,80))),79),((77,46),(((76,75),(74,45)),((78,(44,43)),42))))),(((90,((((101,(100,99)),98),(97,96)),(95,(94,((92,(93,91)),(88,(89,87))))))),(((70,69),37),(68,((73,(((72,71),41),(40,(39,38)))),(31,(67,30)))))),(((14,(58,((60,28),((51,(17,(16,15))),13)))),((((86,62),61),59),((26,12),11))),(((35,(34,(33,32))),(27,(64,(63,10)))),(((57,9),(66,(7,(8,6)))),(((56,55),29),((18,(24,(25,(23,5)))),((36,(((54,22),20),((65,21),19))),4))))))))),(2,3),1);
   tree tree_67 [p = 0.000, P = 0.009] = [&W 0.000131] ((((50,49),(48,47)),(((53,52),(79,((85,(((84,83),82),(81,80))),((77,46),(((76,75),(74,45)),((78,(44,43)),42)))))),(((68,(73,((72,71),(41,(40,(39,38)))))),(((70,69),37),(31,(67,30)))),((90,(((101,((100,99),98)),(97,96)),(95,(94,((92,(93,91)),(88,(89,87))))))),(((14,(58,((60,28),((17,(51,(16,15))),13)))),(((86,(62,61)),59),((26,12),11))),(((35,(34,(33,32))),(27,(64,(63,10)))),((56,55),(((57,9),(66,(7,(8,6)))),((18,(24,(25,(23,5)))),(29,((36,((22,20),((65,(54,21)),19))),4))))))))))),(2,3),1);
   tree tree_68 [p = 0.000, P = 0.009] = [&W 0.000131] ((((50,49),(48,47)),(((53,52),(79,((85,(((84,83),82),(81,80))),((77,46),((74,45),((76,75),((78,(44,43)),42))))))),((((68,((73,(72,71)),(41,(40,(39,38))))),((70,69),37)),(31,(67,30))),((90,((((100,99),(101,98)),(97,96)),(95,(94,((92,(93,91)),(88,(89,87))))))),((((86,(62,61)),59),((14,(58,((60,28),((17,(51,(16,15))),13)))),((26,12),11))),(((34,(33,(35,32))),(27,(64,(63,10)))),(((57,9),(66,(7,(8,6)))),(((56,55),29),((18,(24,(25,(23,5)))),(((22,20),(54,((65,21),19))),(36,4))))))))))),(2,3),1);
   tree tree_69 [p = 0.000, P = 0.009] = [&W 0.000131] ((((50,49),(48,47)),(((53,52),(((85,(((84,83),82),(81,80))),79),((77,46),(((76,75),(74,45)),((78,(44,43)),42))))),(((68,((73,(((72,71),41),(40,(39,38)))),((70,69),37))),(31,(67,30))),((90,(((101,((100,99),98)),(97,96)),(95,(94,(((93,92),91),(88,(89,87))))))),(((((62,(86,61)),59),(14,(58,((60,28),(((51,17),(16,15)),13))))),((26,12),11)),(((56,55),(((35,34),(33,32)),(27,(64,(63,10))))),(((57,9),(66,(7,(8,6)))),(29,((18,(24,(25,(23,5)))),(36,(((54,((65,22),20)),(21,19)),4))))))))))),(2,3),1);
   tree tree_70 [p = 0.000, P = 0.009] = [&W 0.000131] ((((50,49),(48,47)),(((53,52),(((85,(((84,83),82),(81,80))),79),((77,46),(((76,75),(74,45)),((78,(44,43)),42))))),((90,((((101,(100,99)),98),(97,96)),(95,(94,(((93,92),91),(88,(89,87))))))),(((68,(((((73,72),71),41),(40,(39,38))),((70,69),37))),(31,(67,30))),((((((86,(62,61)),59),14),(58,((60,28),((17,(51,(16,15))),13)))),((26,12),11)),(((34,(33,(35,32))),(27,(64,(63,10)))),((56,55),((66,((57,9),(7,(8,6)))),(29,((18,(24,(25,(23,5)))),((36,(((54,22),20),((65,21),19))),4))))))))))),(2,3),1);
   tree tree_71 [p = 0.000, P = 0.009] = [&W 0.000131] ((((50,49),(48,47)),(((53,52),(((((84,83),82),(85,(81,80))),79),(46,(77,(((76,75),(74,45)),((78,(44,43)),42)))))),((((68,(73,(((72,71),41),(40,(39,38))))),((70,69),37)),(31,(67,30))),((90,(((((101,100),99),98),(97,96)),((95,94),((92,(93,91)),(88,(89,87)))))),(((14,(58,((60,28),(((51,17),(16,15)),13)))),(((62,(86,61)),59),((26,12),11))),(((((35,34),33),32),(27,(64,(63,10)))),(((57,9),(66,(7,(8,6)))),(((56,55),29),((18,(24,(25,(23,5)))),((36,((22,20),((54,(65,21)),19))),4)))))))))),(2,3),1);
   tree tree_72 [p = 0.000, P = 0.009] = [&W 0.000131] ((((50,49),(48,47)),(((53,52),(((((84,83),82),(85,(81,80))),79),((77,46),(((76,75),(74,45)),((78,(44,43)),42))))),((((70,69),37),((68,(73,(((72,71),41),(40,(39,38))))),(31,(67,30)))),((90,((((101,(100,99)),98),(97,96)),((95,94),(((93,92),91),(88,(89,87)))))),(((14,(58,((60,28),((17,(51,(16,15))),13)))),(((86,(62,61)),59),(26,(12,11)))),((((35,34),(33,32)),(27,(64,(63,10)))),(((57,9),(66,(7,(8,6)))),(((56,55),29),((18,(24,((25,23),5))),((36,(((65,22),20),((54,21),19))),4)))))))))),(2,3),1);
   tree tree_73 [p = 0.000, P = 0.010] = [&W 0.000131] ((((50,49),(48,47)),(((53,52),(((((84,83),82),(85,(81,80))),79),((77,46),(((76,75),(74,45)),((78,(44,43)),42))))),((90,(((101,((100,99),98)),(97,96)),((95,94),((92,(93,91)),(88,(89,87)))))),((((68,(73,(((72,71),41),(40,(39,38))))),((70,69),37)),(31,(67,30))),(((14,(58,((60,28),((17,(51,(16,15))),13)))),((((86,62),61),59),(12,(26,11)))),(((56,55),(((34,(35,33)),32),(27,(64,(63,10))))),(((57,9),(66,(7,(8,6)))),(29,((18,(24,(25,(23,5)))),((36,((22,20),((65,21),(54,19)))),4)))))))))),(2,3),1);
   tree tree_74 [p = 0.000, P = 0.010] = [&W 0.000131] ((((50,49),(48,47)),(((53,52),(((85,(((84,83),82),(81,80))),79),(46,(77,(((76,75),(74,45)),((78,(44,43)),42)))))),(((68,(((((73,72),71),41),(40,(39,38))),((70,69),37))),(31,(67,30))),((90,((((101,(100,99)),98),(97,96)),(95,(94,(((93,92),91),(88,(89,87))))))),((((((86,62),61),59),(14,(58,((60,28),((51,(17,(16,15))),13))))),((26,12),11)),(((33,((35,34),32)),(27,(64,(63,10)))),(((56,55),((57,9),(66,(7,(8,6))))),(29,((18,(24,(25,(23,5)))),(((22,20),(65,((54,21),19))),(36,4))))))))))),(2,3),1);
   tree tree_75 [p = 0.000, P = 0.010] = [&W 0.000131] ((((50,49),(48,47)),(((53,52),(((85,(((84,83),82),(81,80))),79),((77,46),(((76,75),(74,45)),((78,(44,43)),42))))),((((68,(73,((72,71),(41,(40,(39,38)))))),((70,69),37)),(31,(67,30))),((90,(((101,((100,99),98)),(97,96)),(95,(94,((93,(92,91)),(88,(89,87))))))),(((14,(58,((60,28),(((51,17),(16,15)),13)))),(((62,(86,61)),59),(26,(12,11)))),(((33,((35,34),32)),(27,(64,(63,10)))),(((57,9),(66,(7,(8,6)))),(((56,55),29),((18,(24,(25,(23,5)))),(36,(((22,(54,20)),((65,21),19)),4))))))))))),(2,3),1);
   tree tree_76 [p = 0.000, P = 0.010] = [&W 0.000131] ((((50,49),(48,47)),(((53,52),(((((84,83),82),(85,(81,80))),79),((77,46),(((76,75),(74,45)),((78,(44,43)),42))))),((90,((((101,(100,99)),98),(97,96)),(95,(94,(((93,92),91),(88,(89,87))))))),((((68,((((73,72),71),41),(40,(39,38)))),((70,69),37)),(31,(67,30))),(((14,(58,((60,28),(((51,17),(16,15)),13)))),(((86,(62,61)),59),(26,(12,11)))),((((35,34),(33,32)),(27,(64,(63,10)))),(((57,9),(66,(7,(8,6)))),(((56,55),29),((18,(24,(25,(23,5)))),((36,((22,20),((65,21),(54,19)))),4)))))))))),(2,3),1);
   tree tree_77 [p = 0.000, P = 0.010] = [&W 0.000131] ((((50,49),(48,47)),(((53,52),(((((84,83),82),(85,(81,80))),79),((77,46),(((76,75),(74,45)),((78,(44,43)),42))))),(((68,(((73,(72,71)),(41,(40,(39,38)))),((70,69),37))),(31,(67,30))),((90,(((101,((100,99),98)),(97,96)),(95,(94,((93,(92,91)),(88,(89,87))))))),(((86,(62,61)),((58,(14,((60,28),((17,(51,(16,15))),13)))),(59,(26,(12,11))))),(((34,(33,(35,32))),(27,(64,(63,10)))),((66,((57,9),(7,(8,6)))),((56,55),(29,((18,(24,(25,(23,5)))),((36,((22,20),((65,(54,21)),19))),4))))))))))),(2,3),1);
   tree tree_78 [p = 0.000, P = 0.010] = [&W 0.000131] ((((50,49),(48,47)),(((53,52),(((85,(((84,83),82),(81,80))),79),((77,46),(((76,75),(74,45)),((78,(44,43)),42))))),((90,(((101,((100,99),98)),(97,96)),(94,(95,((93,(92,91)),(88,(89,87))))))),(((68,(((((73,72),71),41),(40,(39,38))),((70,69),37))),(31,(67,30))),(((((86,(62,61)),59),(14,(58,((60,28),(((51,17),(16,15)),13))))),(26,(12,11))),(((56,55),(((35,34),(33,32)),(27,(64,(63,10))))),(((57,9),(66,(7,(8,6)))),(29,((18,(24,(25,(23,5)))),(((22,(54,20)),((65,21),19)),(36,4))))))))))),(2,3),1);
   tree tree_79 [p = 0.000, P = 0.010] = [&W 0.000131] ((((50,49),(48,47)),(((53,52),(((85,(((84,83),82),(81,80))),79),((77,46),(((76,75),(74,45)),((78,(44,43)),42))))),(((68,((73,(((72,71),41),(40,(39,38)))),((70,69),37))),(31,(67,30))),((90,((((101,(100,99)),98),(97,96)),((95,94),((93,(92,91)),(88,(89,87)))))),((((59,14),(((86,62),61),(58,((60,28),((17,(51,(16,15))),13))))),(26,(12,11))),((((35,34),(33,32)),(27,(64,(63,10)))),((56,55),(((57,9),(66,(7,(8,6)))),(29,((18,(24,(25,(23,5)))),((((54,22),20),((65,21),19)),(36,4)))))))))))),(2,3),1);
   tree tree_80 [p = 0.000, P = 0.010] = [&W 0.000131] ((((50,49),(48,47)),(((53,52),(((85,(((84,83),82),(81,80))),79),((77,46),(((76,75),(74,45)),((78,(44,43)),42))))),(((90,(((((101,100),99),98),(97,96)),(94,(95,((92,(93,91)),(88,(89,87))))))),(((68,(73,(((72,71),41),(40,(39,38))))),((70,69),37)),(31,(67,30)))),((59,((14,(58,((60,28),((17,(51,(16,15))),13)))),((62,(86,61)),(26,(12,11))))),(((35,((34,33),32)),(27,(64,(63,10)))),(((56,55),((57,9),(66,(7,(8,6))))),(29,((18,(24,(25,(23,5)))),((36,((22,20),((54,(65,21)),19))),4))))))))),(2,3),1);
   tree tree_81 [p = 0.000, P = 0.011] = [&W 0.000131] ((((50,49),(48,47)),(((53,52),(((85,(((84,83),82),(81,80))),79),((77,46),(((76,75),(74,45)),((78,(44,43)),42))))),(((68,((73,(((72,71),41),(40,(39,38)))),(69,(70,37)))),(31,(67,30))),((90,((((100,99),(101,98)),(97,96)),((95,94),((92,(93,91)),(88,(89,87)))))),(((14,(58,((60,28),((17,(51,(16,15))),13)))),(((86,(62,61)),59),(26,(12,11)))),((((35,34),(33,32)),(27,(64,(63,10)))),(((57,9),(66,(7,(8,6)))),(((56,55),29),((18,(24,(25,(23,5)))),((36,((22,20),(21,((65,54),19)))),4)))))))))),(2,3),1);
   tree tree_82 [p = 0.000, P = 0.011] = [&W 0.000131] ((((50,49),(48,47)),(((53,52),(((((84,83),82),(85,(81,80))),79),((77,46),(((76,75),(74,45)),((78,(44,43)),42))))),((90,((((100,99),(101,98)),(97,96)),(95,(94,(((93,92),91),(88,(89,87))))))),(((68,((73,(((72,71),41),(40,(39,38)))),((70,69),37))),(31,(67,30))),(((58,(14,((60,28),(((51,17),(16,15)),13)))),(((62,(86,61)),59),(26,(12,11)))),((((35,(34,33)),32),(27,(64,(63,10)))),(((57,9),(66,(7,(8,6)))),(((56,55),29),((18,(24,(25,(23,5)))),(((22,20),(((65,54),21),19)),(36,4))))))))))),(2,3),1);
   tree tree_83 [p = 0.000, P = 0.011] = [&W 0.000131] ((((50,49),(48,47)),(((53,52),(((((84,83),82),(85,(81,80))),79),((77,46),(((76,75),(74,45)),((78,(44,43)),42))))),((90,((((101,(100,99)),98),(97,96)),(95,(94,((92,(93,91)),(88,(89,87))))))),(((68,(((((73,72),71),41),(40,(39,38))),((70,69),37))),(31,(67,30))),(((14,(58,((60,28),(((51,17),(16,15)),13)))),((((86,62),61),59),(26,(12,11)))),(((33,(35,(34,32))),(27,(64,(63,10)))),(((56,55),((57,9),(66,(7,(8,6))))),(29,((18,(24,(25,(23,5)))),((((54,22),20),((65,21),19)),(36,4))))))))))),(2,3),1);
   tree tree_84 [p = 0.000, P = 0.011] = [&W 0.000131] ((((50,49),(48,47)),(((53,52),(((((84,83),82),(85,(81,80))),79),(46,(77,(((76,75),(74,45)),((78,(44,43)),42)))))),((((68,(73,(((72,71),41),(40,(39,38))))),((70,69),37)),(31,(67,30))),((90,(((101,((100,99),98)),(97,96)),(95,(94,(((93,92),91),(88,(89,87))))))),((58,(((((86,(62,61)),59),14),((60,28),((17,(51,(16,15))),13))),(26,(12,11)))),(((56,55),((33,(35,(34,32))),(27,(64,(63,10))))),(((57,9),(66,(7,(8,6)))),(29,((18,(24,(25,(23,5)))),((36,((22,20),((65,(54,21)),19))),4)))))))))),(2,3),1);
   tree tree_85 [p = 0.000, P = 0.011] = [&W 0.000131] ((((50,49),(48,47)),(((53,52),(((((84,83),82),(85,(81,80))),79),(46,(77,(((76,75),(74,45)),((78,(44,43)),42)))))),((90,((((101,(100,99)),98),(97,96)),((95,94),((92,(93,91)),(88,(89,87)))))),((((68,((((73,72),71),41),(40,(39,38)))),((70,69),37)),(31,(67,30))),(((((86,(62,61)),59),(14,(58,((60,28),((17,((51,16),15)),13))))),(26,(12,11))),(((33,((35,34),32)),(27,(64,(63,10)))),(((56,55),((57,9),(66,(7,(8,6))))),(29,((18,(24,(25,(23,5)))),((36,((((65,54),22),20),(21,19))),4)))))))))),(2,3),1);
   tree tree_86 [p = 0.000, P = 0.011] = [&W 0.000131] ((((50,49),(48,47)),(((53,52),(((((84,83),82),(85,(81,80))),79),((77,46),(((76,75),(74,45)),((78,(44,43)),42))))),((90,(((((101,100),99),98),(97,96)),(95,(94,((93,(92,91)),(88,(89,87))))))),((((68,(73,(((72,71),41),(40,(39,38))))),((70,69),37)),(31,(67,30))),(((14,(58,((60,28),((17,(51,(16,15))),13)))),((((86,62),61),59),(26,(12,11)))),(((33,((35,34),32)),(27,(64,(63,10)))),(((57,9),(66,(7,(8,6)))),(((56,55),29),((18,(24,(25,(23,5)))),((36,((54,(22,20)),((65,21),19))),4)))))))))),(2,3),1);
   tree tree_87 [p = 0.000, P = 0.011] = [&W 0.000131] ((((50,49),(48,47)),(((53,52),(((((84,83),82),(85,(81,80))),79),(46,(77,(((76,75),(74,45)),((78,(44,43)),42)))))),((90,((((101,(100,99)),98),(97,96)),(95,(94,(((93,92),91),(88,(89,87))))))),((((68,(73,(((72,71),41),(40,(39,38))))),((70,69),37)),(31,(67,30))),(((14,(58,((60,28),((51,(17,(16,15))),13)))),(((86,(62,61)),59),(26,(12,11)))),(((34,((35,33),32)),(27,(64,(63,10)))),((56,55),(((57,9),(66,(7,(8,6)))),(29,((18,(24,(25,(23,5)))),((36,(54,((22,20),(21,(65,19))))),4))))))))))),(2,3),1);
   tree tree_88 [p = 0.000, P = 0.012] = [&W 0.000131] ((((50,49),(48,47)),(((53,52),(79,((85,(((84,83),82),(81,80))),((77,46),(((76,75),(74,45)),((78,(44,43)),42)))))),((((68,((((73,72),71),41),(40,(39,38)))),((70,69),37)),(31,(67,30))),((90,(((101,((100,99),98)),(97,96)),(95,(94,((93,(92,91)),(88,(89,87))))))),(((14,(58,((60,28),((17,(51,(16,15))),13)))),(((62,(86,61)),59),(26,(12,11)))),(((((35,34),33),32),(27,(64,(63,10)))),((56,55),(((57,9),(66,(7,(8,6)))),(29,((18,(24,(25,(23,5)))),(36,(((22,20),(54,((65,21),19))),4)))))))))))),(2,3),1);
   tree tree_89 [p = 0.000, P = 0.012] = [&W 0.000131] ((((50,49),(48,47)),(((53,52),(((85,(((84,83),82),(81,80))),79),((77,46),(((76,75),(74,45)),((78,(44,43)),42))))),((90,((((101,(100,99)),98),(97,96)),(95,(94,(((93,92),91),(88,(89,87))))))),((((68,(73,(((72,71),41),(40,(39,38))))),((70,69),37)),(31,(67,30))),(((((86,(62,61)),59),(14,(58,((60,28),((17,(51,(16,15))),13))))),(26,(12,11))),((((34,(35,33)),32),(27,(64,(63,10)))),(((57,9),(66,(7,(8,6)))),(((56,55),29),((18,(24,(25,(23,5)))),(36,(((22,20),(((65,54),21),19)),4))))))))))),(2,3),1);
   tree tree_90 [p = 0.000, P = 0.012] = [&W 0.000131] ((((50,49),(48,47)),(((53,52),(((((84,83),82),(85,(81,80))),79),((77,46),(((76,75),(74,45)),((78,(44,43)),42))))),(((68,((((73,(72,71)),41),(40,(39,38))),((70,69),37))),(31,(67,30))),((90,(((101,((100,99),98)),(97,96)),(95,(94,((93,(92,91)),(88,(89,87))))))),((((86,(62,61)),59),(58,((14,((60,28),(((51,17),(16,15)),13))),((26,12),11)))),((((35,34),(33,32)),(27,(64,(63,10)))),(((57,9),(66,(7,(8,6)))),(((56,55),29),((18,(24,(25,(23,5)))),(36,(((22,20),((65,(54,21)),19)),4))))))))))),(2,3),1);
   tree tree_91 [p = 0.000, P = 0.012] = [&W 0.000131] ((((50,49),(48,47)),(((53,52),(((85,(((84,83),82),(81,80))),79),((77,46),(((76,75),(74,45)),((78,(44,43)),42))))),((90,(((101,((100,99),98)),(97,96)),((95,94),((93,(92,91)),(88,(89,87)))))),(((68,(((73,(72,71)),(41,(40,(39,38)))),((70,69),37))),(31,(67,30))),(((86,(62,61)),(59,((14,(58,((60,28),((17,(51,(16,15))),13)))),(12,(26,11))))),(((((35,34),33),32),(27,(64,(63,10)))),(((57,9),(66,(7,(8,6)))),((56,55),(29,((18,(24,(25,(23,5)))),((36,((22,20),(54,((65,21),19)))),4))))))))))),(2,3),1);
   tree tree_92 [p = 0.000, P = 0.012] = [&W 0.000131] ((((50,49),(48,47)),(((53,52),(((((84,83),82),(85,(81,80))),79),((77,46),(((76,75),(74,45)),((78,(44,43)),42))))),((((73,(((72,71),41),(40,(39,38)))),(68,((70,69),37))),(31,(67,30))),((90,((((101,(100,99)),98),(97,96)),(95,(94,((93,(92,91)),(88,(89,87))))))),(((14,(58,((60,28),((17,(51,(16,15))),13)))),(((62,(86,61)),59),(12,(26,11)))),(((56,55),((((35,34),33),32),(27,(64,(63,10))))),(((57,9),(66,(7,(8,6)))),(29,((18,(24,(25,(23,5)))),(36,(((22,20),((65,21),(54,19))),4))))))))))),(2,3),1);
   tree tree_93 [p = 0.000, P = 0.012] = [&W 0.000131] ((((50,49),(48,47)),(((53,52),(((85,(((84,83),82),(81,80))),79),((77,46),(((76,75),(74,45)),((78,(44,43)),42))))),((90,(((101,((100,99),98)),(97,96)),(95,(94,(((93,92),91),(88,(89,87))))))),((68,(((((73,72),71),(41,(40,(39,38)))),((70,69),37)),(31,(67,30)))),(((58,(14,((60,28),((51,(17,(16,15))),13)))),(((86,(62,61)),59),(12,(26,11)))),(((((35,34),33),32),(27,(64,(63,10)))),(((56,55),((57,9),(66,(7,(8,6))))),(29,((18,(24,(25,(23,5)))),((((65,22),20),((54,21),19)),(36,4))))))))))),(2,3),1);
   tree tree_94 [p = 0.000, P = 0.012] = [&W 0.000131] ((((50,49),(48,47)),(((53,52),(((((84,83),82),(85,(81,80))),79),(46,(77,(((76,75),(74,45)),((78,(44,43)),42)))))),((90,((((101,(100,99)),98),(97,96)),(95,(94,((92,(93,91)),(88,(89,87))))))),(((68,((73,(((72,71),41),(40,(39,38)))),((70,69),37))),(31,(67,30))),(((58,(14,((60,28),((17,(51,(16,15))),13)))),(((86,(62,61)),59),(12,(26,11)))),(((56,55),((((35,34),33),32),(27,(64,(63,10))))),(((57,9),(66,(7,(8,6)))),(29,((18,(24,(25,(23,5)))),((36,((22,20),(((65,54),21),19))),4)))))))))),(2,3),1);
   tree tree_95 [p = 0.000, P = 0.012] = [&W 0.000131] ((((50,49),(48,47)),(((53,52),(((((84,83),82),(85,(81,80))),79),((77,46),(((76,75),(74,45)),((78,(44,43)),42))))),((((68,(73,(((72,71),41),(40,(39,38))))),((70,69),37)),(31,(67,30))),((90,((((101,(100,99)),98),(97,96)),(95,(94,(((93,92),91),(88,(89,87))))))),(((14,(58,((60,28),(((51,17),(16,15)),13)))),(((86,(62,61)),59),(12,(26,11)))),((((35,34),(33,32)),(27,(64,(63,10)))),(((57,9),(66,(7,(8,6)))),(((56,55),29),((18,(24,(25,(23,5)))),(36,(((22,20),(65,((54,21),19))),4))))))))))),(2,3),1);
   tree tree_96 [p = 0.000, P = 0.013] = [&W 0.000131] ((((50,49),(48,47)),(((53,52),(((((84,83),82),(85,(81,80))),79),((77,46),(((76,75),(74,45)),((78,(44,43)),42))))),((90,(((((101,100),99),98),(97,96)),(95,(94,((93,(92,91)),(88,(89,87))))))),((((68,(73,(((72,71),41),(40,(39,38))))),((70,69),37)),(31,(67,30))),((((((86,(62,61)),59),14),(58,((60,28),(((51,17),(16,15)),13)))),(12,(26,11))),(((56,55),(((35,34),(33,32)),(27,(64,(63,10))))),(((57,9),(66,(7,(8,6)))),(29,((18,(24,(25,(23,5)))),((36,((22,20),((54,(65,21)),19))),4)))))))))),(2,3),1);
   tree tree_97 [p = 0.000, P = 0.013] = [&W 0.000131] ((((50,49),(48,47)),(((53,52),(((((84,83),82),(85,(81,80))),79),((77,46),(((76,75),(74,45)),((78,(44,43)),42))))),(((68,((73,(((72,71),41),(40,(39,38)))),((70,69),37))),(31,(67,30))),((90,(((101,((100,99),98)),(97,96)),(94,(95,((92,(93,91)),(88,(89,87))))))),((((86,62),61),((14,(58,((60,28),((17,(51,(16,15))),13)))),(59,(12,(26,11))))),(((((35,34),33),32),(27,(64,(63,10)))),(((57,9),(66,(7,(8,6)))),(((56,55),29),((18,(24,(25,(23,5)))),(((22,20),((54,(65,21)),19)),(36,4))))))))))),(2,3),1);
   tree tree_98 [p = 0.000, P = 0.013] = [&W 0.000131] ((((50,49),(48,47)),(((53,52),(((((84,83),82),(81,(85,80))),79),((77,46),(((76,75),(74,45)),((78,(44,43)),42))))),((((68,((73,(72,71)),(41,(40,(39,38))))),((70,69),37)),(31,(67,30))),((90,((((101,(100,99)),98),(97,96)),(95,(94,((93,(92,91)),(88,(89,87))))))),(((14,(58,((60,28),(((51,17),(16,15)),13)))),(((62,(86,61)),59),(12,(26,11)))),(((33,((35,34),32)),(27,(64,(63,10)))),(((57,9),(66,(7,(8,6)))),(((56,55),29),((18,(24,(25,(23,5)))),((36,((22,20),((54,(65,21)),19))),4)))))))))),(2,3),1);
   tree tree_99 [p = 0.000, P = 0.013] = [&W 0.000131] ((((50,49),(48,47)),(((53,52),(((((84,83),82),(85,(81,80))),79),(46,(77,(((76,75),(74,45)),((78,(44,43)),42)))))),((90,(((101,((100,99),98)),(97,96)),(95,(94,(((93,92),91),(88,(89,87))))))),(((68,(((73,(72,71)),(41,(40,(39,38)))),((70,69),37))),(31,(67,30))),(((86,(62,61)),(59,((14,(58,((60,28),((17,(51,(16,15))),13)))),(12,(26,11))))),(((33,((35,34),32)),(27,(64,(63,10)))),(((57,9),(66,(7,(8,6)))),((56,55),(29,((18,(24,(25,(23,5)))),((36,((22,20),(54,(21,(65,19))))),4))))))))))),(2,3),1);
   tree tree_100 [p = 0.000, P = 0.013] = [&W 0.000131] ((((50,49),(48,47)),(((53,52),(((85,(((84,83),82),(81,80))),79),((77,46),(((76,75),(74,45)),((78,(44,43)),42))))),((90,(((101,((100,99),98)),(97,96)),(95,(94,(((93,92),91),(88,(89,87))))))),((((68,(73,((72,71),(41,(40,(39,38)))))),((70,69),37)),(31,(67,30))),(((14,(58,((60,28),((17,(51,(16,15))),13)))),(((86,(62,61)),59),(12,(26,11)))),(((56,55),((33,((35,34),32)),(27,(64,(63,10))))),(((57,9),(66,(7,(8,6)))),(29,((18,(24,(25,(23,5)))),((36,((22,(54,20)),((65,21),19))),4)))))))))),(2,3),1);
   tree tree_101 [p = 0.000, P = 0.013] = [&W 0.000131] ((((50,49),(48,47)),(((53,52),(((85,(((84,83),82),(81,80))),79),((77,46),(((76,75),(74,45)),((78,(44,43)),42))))),((90,(((101,((100,99),98)),(97,96)),(95,(94,((93,(92,91)),(88,(89,87))))))),((68,(((70,69),37),((73,(((72,71),41),(40,(39,38)))),(31,(67,30))))),(((14,(58,((60,28),((17,(51,(16,15))),13)))),(((86,(62,61)),59),(26,(12,11)))),((((35,34),(33,32)),(27,(64,(63,10)))),(((57,9),(66,(7,(8,6)))),(((56,55),29),((18,((25,24),(23,5))),(54,(65,(((22,20),(21,19)),(36,4))))))))))))),(2,3),1);
   tree tree_102 [p = 0.000, P = 0.013] = [&W 0.000131] ((((50,49),(48,47)),(((53,52),(((((84,83),82),(85,(81,80))),79),(46,(77,(((76,75),(74,45)),((78,(44,43)),42)))))),((((68,((((73,72),71),41),(40,(39,38)))),((70,69),37)),(31,(67,30))),((90,((((101,(100,99)),98),(97,96)),((95,94),(((93,92),91),(88,(89,87)))))),(((14,(58,((60,28),(((51,17),(16,15)),13)))),(((86,(62,61)),59),(12,(26,11)))),(((((35,34),33),32),(27,(64,(63,10)))),((56,55),(((57,9),(66,(7,(8,6)))),(29,((18,((25,24),(23,5))),(((22,20),((65,(54,21)),19)),(36,4)))))))))))),(2,3),1);
   tree tree_103 [p = 0.000, P = 0.013] = [&W 0.000131] ((((50,49),(48,47)),(((53,52),(((((84,83),82),(85,(81,80))),79),((77,46),(((76,75),(74,45)),((78,(44,43)),42))))),(((90,(((101,((100,99),98)),(97,96)),(95,(94,(((93,92),91),(88,(89,87))))))),(((68,(73,(((72,71),41),(40,(39,38))))),((70,69),37)),(31,(67,30)))),(((14,(58,((60,28),((17,(51,(16,15))),13)))),(((86,(62,61)),59),((26,12),11))),(((35,(34,(33,32))),(27,(64,(63,10)))),(((56,55),((57,9),(66,(7,(8,6))))),(29,((18,((25,24),(23,5))),((36,((22,20),((65,(54,21)),19))),4))))))))),(2,3),1);
   tree tree_104 [p = 0.000, P = 0.014] = [&W 0.000131] ((((50,49),(48,47)),(((53,52),(((((84,83),82),(85,(81,80))),79),((77,46),(((76,75),(74,45)),((78,(44,43)),42))))),((90,((((100,99),(101,98)),(97,96)),(95,(94,(((93,92),91),(88,(89,87))))))),(((68,((73,(((72,71),41),(40,(39,38)))),((70,69),37))),(31,(67,30))),(((14,(58,((60,28),((17,((51,16),15)),13)))),(((86,(62,61)),59),(12,(26,11)))),(((56,55),(((34,(35,33)),32),(27,(64,(63,10))))),(((57,9),(66,(7,(8,6)))),(29,((18,(24,(25,(23,5)))),((36,(((54,22),20),((65,21),19))),4)))))))))),(2,3),1);
   tree tree_105 [p = 0.000, P = 0.014] = [&W 0.000131] ((((50,49),(48,47)),(((53,52),(((85,(((84,83),82),(81,80))),79),(46,(77,(((76,75),(74,45)),((78,(44,43)),42)))))),((((68,(73,(((72,71),41),(40,(39,38))))),((70,69),37)),(31,(67,30))),((90,(((101,((100,99),98)),(97,96)),(95,(94,((93,(92,91)),(88,(89,87))))))),((58,((14,((60,28),((17,(51,(16,15))),13))),(((86,(62,61)),59),(12,(26,11))))),(((34,(35,(33,32))),(27,(64,(63,10)))),(((57,9),(66,(7,(8,6)))),(((56,55),29),((18,(24,(25,(23,5)))),((((54,22),20),((65,21),19)),(36,4))))))))))),(2,3),1);
   tree tree_106 [p = 0.000, P = 0.014] = [&W 0.000131] ((((50,49),(48,47)),(((53,52),(((85,(((84,83),82),(81,80))),79),((77,46),(((76,75),(74,45)),((78,(44,43)),42))))),((90,((((101,(100,99)),98),(97,96)),(95,(94,((92,(93,91)),(88,(89,87))))))),((((68,(((73,72),71),(41,(40,(39,38))))),((70,69),37)),(31,(67,30))),(((14,(58,((60,28),((17,(51,(16,15))),13)))),(((86,(62,61)),59),((26,12),11))),(((56,55),((((35,34),33),32),(27,(64,(63,10))))),(((57,9),(66,(7,(8,6)))),(29,((18,(24,(25,(23,5)))),((36,((54,(22,20)),((65,21),19))),4)))))))))),(2,3),1);
   tree tree_107 [p = 0.000, P = 0.014] = [&W 0.000131] ((((50,49),(48,47)),(((53,52),(((85,(((84,83),82),(81,80))),79),(46,(77,(((76,75),(74,45)),((78,(44,43)),42)))))),((90,((((101,(100,99)),98),(97,96)),(95,(94,(((93,92),91),(88,(89,87))))))),(((68,((73,(((72,71),41),(40,(39,38)))),((70,69),37))),(31,(67,30))),(((58,(14,((60,28),(((51,17),(16,15)),13)))),((((86,62),61),59),((26,12),11))),(((35,(33,(34,32))),(27,(64,(63,10)))),(((57,9),(66,(7,(8,6)))),(((56,55),29),((18,(24,(25,(23,5)))),((((54,22),20),((65,21),19)),(36,4))))))))))),(2,3),1);
   tree tree_108 [p = 0.000, P = 0.014] = [&W 0.000131] ((((50,49),(48,47)),(((53,52),(((((84,83),82),(85,(81,80))),79),(46,(77,(((76,75),(74,45)),((78,(44,43)),42)))))),((((68,(73,(((72,71),41),(40,(39,38))))),((70,69),37)),(31,(67,30))),((90,(((101,((100,99),98)),(97,96)),(95,(94,((93,(92,91)),(88,(89,87))))))),((58,((14,((60,28),((17,(51,(16,15))),13))),(((86,(62,61)),59),((26,12),11)))),((((34,33),(35,32)),(27,(64,(63,10)))),(((56,55),((57,9),(66,(7,(8,6))))),(29,((18,(24,(25,(23,5)))),((((54,22),20),((65,21),19)),(36,4))))))))))),(2,3),1);
   tree tree_109 [p = 0.000, P = 0.014] = [&W 0.000131] ((((50,49),(48,47)),(((53,52),(((85,(((84,83),82),(81,80))),79),((77,46),(((76,75),(74,45)),((78,(44,43)),42))))),(((90,(((101,((100,99),98)),(97,96)),(95,(94,((92,(93,91)),(88,(89,87))))))),(((68,(73,(((72,71),41),(40,(39,38))))),((70,69),37)),(31,(67,30)))),(((14,(58,((60,28),(((51,17),(16,15)),13)))),(((86,(62,61)),59),((26,12),11))),(((56,55),((((35,34),33),32),(27,(64,(63,10))))),(((57,9),(66,(7,(8,6)))),(29,((18,(24,(25,(23,5)))),((36,((22,(65,20)),((54,21),19))),4))))))))),(2,3),1);
   tree tree_110 [p = 0.000, P = 0.014] = [&W 0.000131] ((((50,49),(48,47)),(((53,52),(((((84,83),82),(85,(81,80))),79),(46,(77,(((76,75),(74,45)),((78,(44,43)),42)))))),((90,((((100,99),(101,98)),(97,96)),(95,(94,((93,(92,91)),(88,(89,87))))))),(((68,((73,(((72,71),41),(40,(39,38)))),((70,69),37))),(31,(67,30))),(((14,((60,28),(58,((17,(51,(16,15))),13)))),((((86,62),61),59),((26,12),11))),(((56,55),((34,((35,33),32)),(27,(64,(63,10))))),(((57,9),(66,(7,(8,6)))),(29,((18,(24,(25,(23,5)))),((36,((22,20),((54,(65,21)),19))),4)))))))))),(2,3),1);
   tree tree_111 [p = 0.000, P = 0.015] = [&W 0.000131] ((((50,49),(48,47)),(((53,52),(((((84,83),82),(85,(81,80))),79),(46,(77,(((76,75),(74,45)),((78,(44,43)),42)))))),((90,((((101,(100,99)),98),(97,96)),(95,(94,((93,(92,91)),(88,(89,87))))))),(((((((73,72),71),41),(40,(39,38))),(68,((70,69),37))),(31,(67,30))),(((14,(58,((60,28),((51,(17,(16,15))),13)))),(((86,(62,61)),59),((26,12),11))),((((35,34),(33,32)),(27,(64,(63,10)))),(((66,(57,9)),(7,(8,6))),(((56,55),29),((18,(24,(25,(23,5)))),(((54,(22,20)),(21,(65,19))),(36,4))))))))))),(2,3),1);
   tree tree_112 [p = 0.000, P = 0.015] = [&W 0.000131] ((((50,49),(48,47)),(((53,52),(79,((85,(((84,83),82),(81,80))),(46,(77,(((76,75),(74,45)),((78,(44,43)),42))))))),((90,(((101,((100,99),98)),(97,96)),(95,(94,((92,(93,91)),(88,(89,87))))))),(((68,((73,((72,71),(41,(40,(39,38))))),((70,69),37))),(31,(67,30))),(((86,(62,61)),(59,((14,(58,((60,28),((51,(17,(16,15))),13)))),((26,12),11)))),(((((35,34),33),32),(27,(64,(63,10)))),(((56,55),((57,9),(66,(7,(8,6))))),(29,((18,(24,(25,(23,5)))),((36,((22,20),(21,(65,(54,19))))),4)))))))))),(2,3),1);
   tree tree_113 [p = 0.000, P = 0.015] = [&W 0.000131] ((((50,49),(48,47)),(((53,52),(((((84,83),82),(85,(81,80))),79),((77,46),(((76,75),(74,45)),((78,(44,43)),42))))),((90,(((101,((100,99),98)),(97,96)),(95,(94,((92,(93,91)),(88,(89,87))))))),((((68,(73,(((72,71),41),(40,(39,38))))),((70,69),37)),(31,(67,30))),(((14,(58,((60,28),((17,(51,(16,15))),13)))),(((86,(62,61)),59),((26,12),11))),(((33,((35,34),32)),(27,(64,(63,10)))),(((57,9),(66,(7,(8,6)))),(((56,55),29),((18,(24,(25,(23,5)))),((36,((22,20),(((65,54),21),19))),4)))))))))),(2,3),1);
   tree tree_114 [p = 0.000, P = 0.015] = [&W 0.000131] ((((50,49),(48,47)),(((53,52),(((85,(((84,83),82),(81,80))),79),(46,(77,(((76,75),(74,45)),((78,(44,43)),42)))))),((90,(((101,((100,99),98)),(97,96)),(95,(94,((93,(92,91)),(88,(89,87))))))),((((68,((((73,72),71),41),(40,(39,38)))),((70,69),37)),(31,(67,30))),((58,((14,((60,28),((51,(17,(16,15))),13))),(((86,(62,61)),59),(12,(26,11))))),((((35,(34,33)),32),(27,(64,(63,10)))),((56,55),(((57,9),(66,(7,(8,6)))),(29,((18,(24,(25,(23,5)))),(36,(((22,20),((65,21),(54,19))),4)))))))))))),(2,3),1);
   tree tree_115 [p = 0.000, P = 0.015] = [&W 0.000131] ((((50,49),(48,47)),(((53,52),(((((84,83),82),(85,(81,80))),79),(46,(77,(((76,75),(74,45)),((78,(44,43)),42)))))),(((90,(((101,((100,99),98)),(97,96)),(95,(94,((93,(92,91)),(88,(89,87))))))),((68,((((73,72),71),(41,(40,(39,38)))),((70,69),37))),(31,(67,30)))),((((((86,(62,61)),59),14),(58,((60,28),((17,(51,(16,15))),13)))),(12,(26,11))),(((56,55),(((35,34),(33,32)),(27,(64,(63,10))))),(((57,9),(66,(7,(8,6)))),(29,((18,(24,(25,(23,5)))),((36,(((54,22),20),((65,21),19))),4))))))))),(2,3),1);
   tree tree_116 [p = 0.000, P = 0.015] = [&W 0.000131] ((((50,49),(48,47)),(((53,52),(((((84,83),82),(85,(81,80))),79),((77,46),(((76,75),(74,45)),((78,(44,43)),42))))),((90,((((101,(100,99)),98),(97,96)),(94,(95,((93,(92,91)),(88,(89,87))))))),(((68,(((((73,72),71),41),(40,(39,38))),((70,69),37))),(31,(67,30))),(((14,(58,((60,28),(((51,17),(16,15)),13)))),(((86,(62,61)),59),((26,12),11))),(((33,((35,34),32)),(27,(64,(63,10)))),((56,55),(((57,9),(66,(7,(8,6)))),(29,((18,(24,(25,(23,5)))),((36,((22,20),(54,(21,(65,19))))),4))))))))))),(2,3),1);
   tree tree_117 [p = 0.000, P = 0.015] = [&W 0.000131] ((((50,49),(48,47)),(((53,52),(((((84,83),82),(85,(81,80))),79),((77,46),(((76,75),(74,45)),((78,(44,43)),42))))),((90,((((100,99),(101,98)),(97,96)),(95,(94,((93,(92,91)),(88,(89,87))))))),(((68,((73,(((72,71),41),(40,(39,38)))),((70,69),37))),(31,(67,30))),(((86,(62,61)),(59,(((58,14),((60,28),((51,(17,(16,15))),13))),((26,12),11)))),(((((35,34),33),32),(27,(64,(63,10)))),(((57,9),(66,(7,(8,6)))),(((56,55),29),((18,(24,(25,(23,5)))),(36,((((54,22),20),((65,21),19)),4))))))))))),(2,3),1);
   tree tree_118 [p = 0.000, P = 0.015] = [&W 0.000131] ((((50,49),(48,47)),(((53,52),(79,((85,(((84,83),82),(81,80))),((77,46),(((76,75),(74,45)),((78,(44,43)),42)))))),((90,((((101,(100,99)),98),(97,96)),(95,(94,((93,(92,91)),(88,(89,87))))))),(((68,(((((73,72),71),41),(40,(39,38))),((70,69),37))),(31,(67,30))),(((14,(58,((60,28),((17,(51,(16,15))),13)))),(((86,(62,61)),59),((26,12),11))),(((33,((35,34),32)),(27,(64,(63,10)))),(((57,9),(66,(7,(8,6)))),(((56,55),29),((18,(24,(25,(23,5)))),((36,((22,20),(65,((54,21),19)))),4)))))))))),(2,3),1);
   tree tree_119 [p = 0.000, P = 0.016] = [&W 0.000131] ((((50,49),(48,47)),(((53,52),(((((84,83),82),(85,(81,80))),79),((77,46),(((76,75),(74,45)),((78,(44,43)),42))))),(((68,((70,69),37)),((73,(((72,71),41),(40,(39,38)))),(31,(67,30)))),((90,(((101,((100,99),98)),(97,96)),(95,(94,((93,(92,91)),(88,(89,87))))))),(((((86,(62,61)),59),(14,(58,((60,28),(((51,17),(16,15)),13))))),((26,12),11)),(((56,55),((33,((35,34),32)),(27,(64,(63,10))))),(((57,9),(66,(7,(8,6)))),(29,((18,(24,(25,(23,5)))),(((22,20),(36,((54,(65,21)),19))),4)))))))))),(2,3),1);
   tree tree_120 [p = 0.000, P = 0.016] = [&W 0.000131] ((((50,49),(48,47)),(((53,52),(((((84,83),82),(85,(81,80))),79),(46,(77,(((76,75),(74,45)),((78,(44,43)),42)))))),((((68,(73,((72,71),(41,(40,(39,38)))))),((70,69),37)),(31,(67,30))),((90,(((101,((100,99),98)),(97,96)),(95,(94,(((93,92),91),(88,(89,87))))))),(((((86,(62,61)),59),(14,(58,((60,28),((17,(51,(16,15))),13))))),(26,(12,11))),(((33,(35,(34,32))),(27,(64,(63,10)))),(((57,9),(66,(7,(8,6)))),((56,55),(29,((18,(24,((25,23),5))),((36,((22,20),((65,(54,21)),19))),4))))))))))),(2,3),1);
   tree tree_121 [p = 0.000, P = 0.016] = [&W 0.000131] ((((50,49),(48,47)),(((53,52),(((((84,83),82),(85,(81,80))),79),(46,(77,(((76,75),(74,45)),((78,(44,43)),42)))))),((90,(((101,((100,99),98)),(97,96)),(95,(94,((92,(93,91)),(88,(89,87))))))),((((68,((73,(72,71)),(41,(40,(39,38))))),((70,69),37)),(31,(67,30))),(((14,(58,((60,28),((17,(51,(16,15))),13)))),(((86,(62,61)),59),((26,12),11))),(((34,(35,(33,32))),(27,(64,(63,10)))),(((66,(57,9)),(7,(8,6))),(((56,55),29),((18,(24,(23,(25,5)))),((36,(((54,22),(65,20)),(21,19))),4)))))))))),(2,3),1);
   tree tree_122 [p = 0.000, P = 0.016] = [&W 0.000131] ((((50,49),(48,47)),(((53,52),(79,((85,(((84,83),82),(81,80))),((77,46),(((76,75),(74,45)),((78,(44,43)),42)))))),((90,((((100,99),(101,98)),(97,96)),(95,(94,(((93,92),91),(88,(89,87))))))),(((68,(((((73,72),71),41),(40,(39,38))),((70,69),37))),(31,(67,30))),(((14,(58,((60,28),(((51,17),(16,15)),13)))),(((86,(62,61)),59),(26,(12,11)))),(((56,55),((33,((35,34),32)),(27,(64,(63,10))))),(((57,9),(66,(7,(8,6)))),(29,((18,(24,(23,(25,5)))),((36,((22,(65,20)),((54,21),19))),4)))))))))),(2,3),1);
   tree tree_123 [p = 0.000, P = 0.016] = [&W 0.000131] ((((50,49),(48,47)),(((53,52),(((((84,83),82),(85,(81,80))),79),(46,(77,(((76,75),(74,45)),((78,(44,43)),42)))))),((90,(((101,((100,99),98)),(97,96)),(95,(94,((92,(93,91)),(88,(89,87))))))),(((68,(((((73,72),71),41),(40,(39,38))),((70,69),37))),(31,(67,30))),(((58,(14,((60,28),((51,(17,(16,15))),13)))),(((86,(62,61)),59),(26,(12,11)))),(((33,(35,(34,32))),(27,(64,(63,10)))),((56,55),(((57,9),(66,(7,(8,6)))),(29,((18,(24,(23,(25,5)))),((36,((22,20),((65,(54,21)),19))),4))))))))))),(2,3),1);
   tree tree_124 [p = 0.000, P = 0.016] = [&W 0.000131] ((((50,49),(48,47)),(((53,52),(((((84,83),82),(85,(81,80))),79),((77,46),(((76,75),(74,45)),((78,(44,43)),42))))),((90,((((101,(100,99)),98),(97,96)),(95,(94,((93,(92,91)),(88,(89,87))))))),((((68,(73,(((72,71),41),(40,(39,38))))),((70,69),37)),(31,(67,30))),(((58,(14,((60,28),((51,(17,(16,15))),13)))),(((86,(62,61)),59),(12,(26,11)))),((((35,34),(33,32)),(27,(64,(63,10)))),(((57,9),(66,(7,(8,6)))),(((56,55),29),((18,(24,(23,(25,5)))),(36,(((22,20),(65,(54,(21,19)))),4))))))))))),(2,3),1);
   tree tree_125 [p = 0.000, P = 0.016] = [&W 0.000131] ((((50,49),(48,47)),(((53,52),(((((84,83),82),(85,(81,80))),79),(46,(77,(((76,75),(74,45)),((78,(44,43)),42)))))),(((68,((73,(((72,71),41),(40,(39,38)))),((70,69),37))),(31,(67,30))),((90,((((101,(100,99)),98),(97,96)),(95,(94,((93,(92,91)),(88,(89,87))))))),((((86,(62,61)),59),((14,(58,((60,28),((17,(51,(16,15))),13)))),((26,12),11))),(((((35,34),33),32),(27,(64,(63,10)))),(((56,55),((57,9),(66,(7,(8,6))))),(29,((18,(((25,24),23),5)),(((22,(54,20)),((65,21),19)),(36,4))))))))))),(2,3),1);
   tree tree_126 [p = 0.000, P = 0.016] = [&W 0.000131] ((((50,49),(48,47)),(((53,52),(((((84,83),82),(85,(81,80))),79),((77,46),(((76,75),(74,45)),((78,(44,43)),42))))),((90,(((((101,100),99),98),(97,96)),(95,(94,((92,(93,91)),(88,(89,87))))))),(((68,((73,(((72,71),41),(40,(39,38)))),((70,69),37))),(31,(67,30))),(((14,(58,((60,28),((17,(51,(16,15))),13)))),((86,(62,61)),(59,(26,(12,11))))),(((56,55),((((35,34),33),32),(27,(64,(63,10))))),(((57,9),(66,(7,(8,6)))),(29,((18,(24,(23,(25,5)))),((36,((22,20),((54,(65,21)),19))),4)))))))))),(2,3),1);
   tree tree_127 [p = 0.000, P = 0.017] = [&W 0.000131] ((((50,49),(48,47)),(((53,52),(((((84,83),82),(85,(81,80))),79),(46,(77,(((76,75),(74,45)),((78,(44,43)),42)))))),((90,((((100,99),(101,98)),(97,96)),((95,94),((93,(92,91)),(88,(89,87)))))),(((68,(((((73,72),71),41),(40,(39,38))),((70,69),37))),(31,(67,30))),((58,((14,((60,28),((51,(17,(16,15))),13))),(((86,(62,61)),59),(26,(12,11))))),(((((35,34),33),32),(27,(64,(63,10)))),(((57,9),(66,(7,(8,6)))),(((56,55),29),((18,(24,(23,(25,5)))),((36,((22,20),((54,21),(65,19)))),4)))))))))),(2,3),1);
   tree tree_128 [p = 0.000, P = 0.017] = [&W 0.000131] ((((50,49),(48,47)),(((53,52),(((((84,83),82),(85,(81,80))),79),(46,(77,(((76,75),(74,45)),((78,(44,43)),42)))))),((90,(((101,((100,99),98)),(97,96)),(95,(94,(((93,92),91),(88,(89,87))))))),(((68,((73,(((72,71),41),(40,(39,38)))),((70,69),37))),(31,(67,30))),(((14,(58,((60,28),((17,(51,(16,15))),13)))),((((86,62),61),59),(26,(12,11)))),(((33,(35,(34,32))),(27,(64,(63,10)))),((56,55),(((57,9),(66,(7,(8,6)))),(29,((18,(24,(23,(25,5)))),(((22,(54,20)),((65,21),19)),(36,4)))))))))))),(2,3),1);
   tree tree_129 [p = 0.000, P = 0.017] = [&W 0.000131] ((((50,49),(48,47)),(((53,52),(((85,(((84,83),82),(81,80))),79),(46,(77,(((76,75),(74,45)),((78,(44,43)),42)))))),((90,(((101,((100,99),98)),(97,96)),((95,94),((93,(92,91)),(88,(89,87)))))),((((68,(73,(((72,71),41),(40,(39,38))))),((70,69),37)),(31,(67,30))),(((14,(58,((60,28),((17,(51,(16,15))),13)))),((86,(62,61)),(59,(26,(12,11))))),(((33,((35,34),32)),(27,(64,(63,10)))),(((57,9),(66,(7,(8,6)))),(((56,55),29),((18,(24,(23,(25,5)))),((36,(54,((22,20),((65,21),19)))),4)))))))))),(2,3),1);
   tree tree_130 [p = 0.000, P = 0.017] = [&W 0.000131] ((((50,49),(48,47)),(((53,52),(((((84,83),82),(85,(81,80))),79),(46,(77,(((76,75),(74,45)),((78,(44,43)),42)))))),((90,(((101,((100,99),98)),(97,96)),((95,94),((93,(92,91)),(88,(89,87)))))),((68,(((70,69),37),((73,((72,71),(41,(40,(39,38))))),(31,(67,30))))),((58,((14,((60,28),((17,(51,(16,15))),13))),(((86,(62,61)),59),((26,12),11)))),(((35,(34,(33,32))),(27,(64,(63,10)))),(((56,55),((57,9),(66,(7,(8,6))))),(29,((18,(24,(23,(25,5)))),((36,((22,20),(((65,54),21),19))),4)))))))))),(2,3),1);
   tree tree_131 [p = 0.000, P = 0.017] = [&W 0.000131] ((((50,49),(48,47)),(((53,52),(((85,(((84,83),82),(81,80))),79),((77,46),((74,45),((76,75),((78,(44,43)),42)))))),(((68,((73,(((72,71),41),(40,(39,38)))),((70,69),37))),(31,(67,30))),((90,(((101,((100,99),98)),(97,96)),(95,(94,(((93,92),91),(88,(89,87))))))),(((((86,(62,61)),59),(14,(58,((60,28),((17,(51,(16,15))),13))))),(26,(12,11))),(((33,((35,34),32)),(27,(64,(63,10)))),(((57,9),(66,(7,(8,6)))),(((56,55),29),((18,(24,(23,(25,5)))),((36,((22,20),((65,21),(54,19)))),4)))))))))),(2,3),1);
   tree tree_132 [p = 0.000, P = 0.017] = [&W 0.000131] ((((50,49),(48,47)),(((53,52),(((((84,83),82),(85,(81,80))),79),((77,46),(((76,75),(74,45)),((78,(44,43)),42))))),(((68,(((((73,72),71),41),(40,(39,38))),((70,69),37))),(31,(67,30))),((90,(((101,((100,99),98)),(97,96)),(95,(94,(((93,92),91),(88,(89,87))))))),(((14,(58,((60,28),(((51,17),(16,15)),13)))),((((86,62),61),59),(26,(12,11)))),(((((35,34),33),32),(27,(64,(63,10)))),(((57,9),(66,(7,(8,6)))),(((56,55),29),((18,(24,(23,(25,5)))),(((22,20),(65,(54,(21,19)))),(36,4))))))))))),(2,3),1);
   tree tree_133 [p = 0.000, P = 0.017] = [&W 0.000131] ((((50,49),(48,47)),(((53,52),(((((84,83),82),(85,(81,80))),79),(46,(77,(((76,75),(74,45)),((78,(44,43)),42)))))),(((68,(((((73,72),71),41),(40,(39,38))),((70,69),37))),(31,(67,30))),((90,((((100,99),(101,98)),(97,96)),(95,(94,(((93,92),91),(88,(89,87))))))),((((86,(62,61)),59),((14,(58,((60,28),((51,(17,(16,15))),13)))),(26,(12,11)))),(((((35,34),33),32),(27,(64,(63,10)))),(((56,55),((57,9),(66,(7,(8,6))))),(29,((18,(24,(23,(25,5)))),(((22,20),(54,(21,(65,19)))),(36,4))))))))))),(2,3),1);
   tree tree_134 [p = 0.000, P = 0.018] = [&W 0.000131] ((((50,49),(48,47)),(((53,52),(((((84,83),82),(85,(81,80))),79),((77,46),(((76,75),(74,45)),((78,(44,43)),42))))),((90,(((((101,100),99),98),(97,96)),((95,94),((93,(92,91)),(88,(89,87)))))),(((68,((((73,(72,71)),41),(40,(39,38))),((70,69),37))),(31,(67,30))),(((((86,(62,61)),59),(14,(58,((60,28),(((51,17),(16,15)),13))))),(26,(12,11))),(((56,55),((((35,34),33),32),(27,(64,(63,10))))),(((57,9),(66,(7,(8,6)))),(29,((18,(24,(23,(25,5)))),((36,((22,20),((65,21),(54,19)))),4)))))))))),(2,3),1);
   tree tree_135 [p = 0.000, P = 0.018] = [&W 0.000131] ((((50,49),(48,47)),(((53,52),(((((84,83),82),(85,(81,80))),79),((77,46),(((76,75),(74,45)),((78,(44,43)),42))))),(((68,(((73,(72,71)),(41,(40,(39,38)))),((70,69),37))),(31,(67,30))),((90,((((101,(100,99)),98),(97,96)),(95,(94,((92,(93,91)),(88,(89,87))))))),(((14,(58,((60,28),((51,(17,(16,15))),13)))),(((62,(86,61)),59),(26,(12,11)))),(((((35,34),33),32),(27,(64,(63,10)))),((56,55),(((57,9),(66,(7,(8,6)))),(29,((18,(24,(23,(25,5)))),((36,(((54,22),20),((65,21),19))),4))))))))))),(2,3),1);
   tree tree_136 [p = 0.000, P = 0.018] = [&W 0.000131] ((((50,49),(48,47)),(((53,52),(((((84,83),82),(85,(81,80))),79),((77,46),(((76,75),(74,45)),((78,(44,43)),42))))),(((68,((73,(((72,71),41),(40,(39,38)))),((70,69),37))),(31,(67,30))),((90,(((99,(100,(101,98))),(97,96)),(95,(94,(((93,92),91),(88,(89,87))))))),(((14,(58,((60,28),((17,(51,(16,15))),13)))),(((86,(62,61)),59),(12,(26,11)))),(((33,((35,34),32)),(27,(64,(63,10)))),((56,55),(((57,9),(66,(7,(8,6)))),(29,((18,(24,((25,23),5))),(((22,20),(((65,54),21),19)),(36,4)))))))))))),(2,3),1);
   tree tree_137 [p = 0.000, P = 0.018] = [&W 0.000131] ((((50,49),(48,47)),(((53,52),(((((84,83),82),(85,(81,80))),79),((77,46),(((76,75),(74,45)),((78,(44,43)),42))))),(((68,(((((73,72),71),41),(40,(39,38))),((70,69),37))),(31,(67,30))),((90,((((101,(100,99)),98),(97,96)),(95,(94,(((93,92),91),(88,(89,87))))))),(((((86,(62,61)),59),(14,(58,((60,28),(((51,17),(16,15)),13))))),(12,(26,11))),(((56,55),((33,((35,34),32)),(27,(64,(63,10))))),(((57,9),(66,(7,(8,6)))),(29,((18,(24,((25,23),5))),((((54,22),20),((65,21),19)),(36,4))))))))))),(2,3),1);
   tree tree_138 [p = 0.000, P = 0.018] = [&W 0.000131] ((((50,49),(48,47)),(((53,52),(((((84,83),82),(85,(81,80))),79),(46,(77,(((76,75),(74,45)),((78,(44,43)),42)))))),((90,((((101,(100,99)),98),(97,96)),(95,(94,((92,(93,91)),(88,(89,87))))))),(((68,(((((73,72),71),41),(40,(39,38))),((70,69),37))),(31,(67,30))),(((((86,(62,61)),59),(14,(58,((60,28),(((51,17),(16,15)),13))))),(12,(26,11))),(((56,55),((33,((35,34),32)),(27,(64,(63,10))))),(((57,9),(7,(66,(8,6)))),(29,((18,(24,((25,23),5))),(((22,20),((65,(54,21)),19)),(36,4))))))))))),(2,3),1);
   tree tree_139 [p = 0.000, P = 0.018] = [&W 0.000131] ((((50,49),(48,47)),(((53,52),(((((84,83),82),(85,(81,80))),79),((77,46),(((76,75),(74,45)),((78,(44,43)),42))))),((90,((((101,(100,99)),98),(97,96)),(95,(94,((93,(92,91)),(88,(89,87))))))),(((68,(((((73,72),71),41),(40,(39,38))),((70,69),37))),(31,(67,30))),(((14,(58,((60,28),((17,(51,(16,15))),13)))),(((86,(62,61)),59),(12,(26,11)))),(((56,55),((33,(34,(35,32))),(27,(64,(63,10))))),(((57,9),(66,(7,(8,6)))),(29,((18,(24,((25,23),5))),(36,(((22,20),(65,(54,(21,19)))),4))))))))))),(2,3),1);
   tree tree_140 [p = 0.000, P = 0.018] = [&W 0.000131] ((((50,49),(48,47)),(((53,52),(((((84,83),82),(85,(81,80))),79),(46,(77,(((76,75),(74,45)),((78,(44,43)),42)))))),((((68,(73,(((72,71),41),(40,(39,38))))),((70,69),37)),(31,(67,30))),((90,((((100,99),(101,98)),(97,96)),(95,(94,((92,(93,91)),(88,(89,87))))))),(((14,(58,((60,28),((51,(17,(16,15))),13)))),((((86,62),61),59),(12,(26,11)))),(((33,((35,34),32)),(27,(64,(63,10)))),(((57,9),(66,(7,(8,6)))),(((56,55),29),((18,(24,((25,23),5))),(36,(((54,(22,20)),((65,21),19)),4))))))))))),(2,3),1);
   tree tree_141 [p = 0.000, P = 0.018] = [&W 0.000131] ((((50,49),(48,47)),(((53,52),(((((84,83),82),(85,(81,80))),79),((77,46),(((76,75),(74,45)),((78,(44,43)),42))))),((90,((((100,99),(101,98)),(97,96)),(95,(94,(((93,92),91),(88,(89,87))))))),((((68,((((73,72),71),41),(40,(39,38)))),((70,69),37)),(31,(67,30))),(((14,(58,((60,28),((17,(51,(16,15))),13)))),(((86,(62,61)),59),(26,(12,11)))),(((35,(34,(33,32))),(27,(64,(63,10)))),(((57,9),(66,(7,(8,6)))),(((56,55),29),((18,(24,(23,(25,5)))),(((22,20),((54,(65,21)),19)),(36,4))))))))))),(2,3),1);
   tree tree_142 [p = 0.000, P = 0.019] = [&W 0.000131] ((((50,49),(48,47)),(((53,52),(((85,(((84,83),82),(81,80))),79),((77,46),(((76,75),(74,45)),((78,(44,43)),42))))),(((90,((((101,(100,99)),98),(97,96)),((95,94),((93,(92,91)),(88,(89,87)))))),(((68,((((73,72),71),41),(40,(39,38)))),((70,69),37)),(31,(67,30)))),(((14,(58,((60,28),((51,(17,(16,15))),13)))),(((86,(62,61)),59),(12,(26,11)))),(((56,55),((33,((35,34),32)),(27,(64,(63,10))))),(((57,9),(66,(7,(8,6)))),(29,((18,(24,((25,23),5))),((((54,22),20),((65,21),19)),(36,4)))))))))),(2,3),1);
   tree tree_143 [p = 0.000, P = 0.019] = [&W 0.000131] ((((50,49),(48,47)),(((53,52),(((((84,83),82),(85,(81,80))),79),((77,46),(((76,75),(74,45)),((78,(44,43)),42))))),((90,(((101,((100,99),98)),(97,96)),(95,(94,(((93,92),91),(88,(89,87))))))),((((68,((73,(72,71)),(41,(40,(39,38))))),((70,69),37)),(31,(67,30))),(((14,(58,((60,28),((17,(51,(16,15))),13)))),(((86,(62,61)),59),(26,(12,11)))),(((34,((35,33),32)),(27,(64,(63,10)))),(((56,55),((57,9),(66,(7,(8,6))))),(29,((18,(24,(23,(25,5)))),((36,((22,20),((54,(65,21)),19))),4)))))))))),(2,3),1);
   tree tree_144 [p = 0.000, P = 0.019] = [&W 0.000131] ((((50,49),(48,47)),(((53,52),(((((84,83),82),(85,(81,80))),79),(77,(46,(((76,75),(74,45)),((78,(44,43)),42)))))),((((68,(73,(((72,71),41),(40,(39,38))))),((70,69),37)),(31,(67,30))),((90,((((100,99),(101,98)),(97,96)),(95,(94,((93,(92,91)),(88,(89,87))))))),((58,((14,((60,28),((17,(51,(16,15))),13))),(((86,(62,61)),59),(26,(12,11))))),((((35,34),(33,32)),(27,(64,(63,10)))),(((57,9),(66,(7,(8,6)))),(((56,55),29),((18,(24,(23,(25,5)))),(((22,20),(54,((65,21),19))),(36,4))))))))))),(2,3),1);
   tree tree_145 [p = 0.000, P = 0.019] = [&W 0.000131] ((((50,49),(48,47)),(((53,52),(((85,(((84,83),82),(81,80))),79),((77,46),(((76,75),(74,45)),((78,(44,43)),42))))),(((68,(((((73,72),71),41),(40,(39,38))),((70,69),37))),(31,(67,30))),((90,(((101,((100,99),98)),(97,96)),(95,(94,((93,(92,91)),(88,(89,87))))))),((58,((14,((60,28),((17,(51,(16,15))),13))),(((62,(86,61)),59),(26,(12,11))))),((((35,34),(33,32)),(27,(64,(63,10)))),(((57,9),(66,(7,(8,6)))),(((56,55),29),((18,(24,(23,(25,5)))),((36,((22,(65,20)),((54,21),19))),4)))))))))),(2,3),1);
   tree tree_146 [p = 0.000, P = 0.019] = [&W 0.000131] ((((50,49),(48,47)),(((53,52),(((((84,83),82),(85,(81,80))),79),((77,46),(((76,75),(74,45)),((78,(44,43)),42))))),((90,((((100,99),(101,98)),(97,96)),(95,(94,((93,(92,91)),(88,(89,87))))))),(((68,((73,(((72,71),41),(40,(39,38)))),((70,69),37))),(31,(67,30))),(((14,(58,((60,28),((17,(51,(16,15))),13)))),(((86,(62,61)),59),(26,(12,11)))),((((35,34),(33,32)),(27,(64,(63,10)))),(((57,9),(66,(7,(8,6)))),(((56,55),29),((18,(24,(23,(25,5)))),((36,((22,20),((54,(65,21)),19))),4)))))))))),(2,3),1);
   tree tree_147 [p = 0.000, P = 0.019] = [&W 0.000131] ((((50,49),(48,47)),(((53,52),(((((84,83),82),(85,(81,80))),79),((77,46),(((76,75),(74,45)),((78,(44,43)),42))))),(((90,((((101,(100,99)),98),(97,96)),(95,(94,((92,(93,91)),(88,(89,87))))))),((68,((73,(((72,71),41),(40,(39,38)))),((70,69),37))),(31,(67,30)))),((((86,(62,61)),59),((14,(58,((60,28),(((51,17),(16,15)),13)))),(26,(12,11)))),(((35,(34,(33,32))),(27,(64,(63,10)))),(((57,9),(66,(7,(8,6)))),(((56,55),29),((18,(24,(23,(25,5)))),((36,((22,20),((65,21),(54,19)))),4))))))))),(2,3),1);
   tree tree_148 [p = 0.000, P = 0.019] = [&W 0.000131] ((((50,49),(48,47)),(((53,52),(((((84,83),82),(85,(81,80))),79),((77,46),(((76,75),(74,45)),((78,(44,43)),42))))),((((68,(73,(((72,71),41),(40,(39,38))))),((70,69),37)),(31,(67,30))),((90,((((100,99),(101,98)),(97,96)),(95,(94,(((93,92),91),(88,(89,87))))))),((((58,14),((60,28),((51,(17,(16,15))),13))),(((62,(86,61)),59),(26,(12,11)))),(((56,55),(((35,34),(33,32)),(27,(64,(63,10))))),(((57,9),(66,(7,(8,6)))),(29,((18,(24,(23,(25,5)))),((36,((22,((65,54),20)),(21,19))),4)))))))))),(2,3),1);
   tree tree_149 [p = 0.000, P = 0.019] = [&W 0.000131] ((((50,49),(48,47)),(((53,52),(((85,(((84,83),82),(81,80))),79),(46,(77,(((76,75),(74,45)),((78,(44,43)),42)))))),((((68,(73,(((72,71),41),(40,(39,38))))),((70,69),37)),(31,(67,30))),((90,((((101,(100,99)),98),(97,96)),(95,(94,(((93,92),91),(88,(89,87))))))),(((14,(58,((60,28),((17,(51,(16,15))),13)))),((((86,62),61),59),(26,(12,11)))),(((56,55),((34,(35,(33,32))),(27,(64,(63,10))))),(((57,9),(66,(7,(8,6)))),(29,((18,(24,(23,(25,5)))),((36,(((54,(65,22)),20),(21,19))),4)))))))))),(2,3),1);
   tree tree_150 [p = 0.000, P = 0.020] = [&W 0.000131] ((((50,49),(48,47)),(((53,52),(((((84,83),82),(85,(81,80))),79),((77,46),(((76,75),(74,45)),((78,(44,43)),42))))),((68,(((70,69),37),(((73,(72,71)),(41,(40,(39,38)))),(31,(67,30))))),((90,(((101,((100,99),98)),(97,96)),(95,(94,((92,(93,91)),(88,(89,87))))))),(((86,(62,61)),((14,(58,((60,28),((17,(51,(16,15))),13)))),(59,(26,(12,11))))),(((33,((35,34),32)),(27,(64,(63,10)))),((56,55),((66,((57,9),(7,(8,6)))),(29,((18,(24,(23,(25,5)))),(36,((54,((22,20),((65,21),19))),4)))))))))))),(2,3),1);
   tree tree_151 [p = 0.000, P = 0.020] = [&W 0.000131] ((((50,49),(48,47)),(((53,52),(((((84,83),82),(85,(81,80))),79),((77,46),(((76,75),(74,45)),((78,(44,43)),42))))),((90,(((101,((100,99),98)),(97,96)),(95,(94,(((93,92),91),(88,(89,87))))))),(((68,((73,(((72,71),41),(40,(39,38)))),((70,69),37))),(31,(67,30))),(((14,((60,28),(58,((51,(17,(16,15))),13)))),(((86,(62,61)),59),((26,12),11))),(((((35,34),33),32),(27,(64,(63,10)))),(((57,9),(66,(7,(8,6)))),(((56,55),29),((18,(24,(23,(25,5)))),((36,((22,20),((65,21),(54,19)))),4)))))))))),(2,3),1);
   tree tree_152 [p = 0.000, P = 0.020] = [&W 0.000131] ((((50,49),(48,47)),(((53,52),(((((84,83),82),(85,(81,80))),79),(46,(77,(((76,75),(74,45)),((78,(44,43)),42)))))),((90,(((101,((100,99),98)),(97,96)),(95,(94,((92,(93,91)),(88,(89,87))))))),(((68,((73,((72,71),(41,(40,(39,38))))),((70,69),37))),(31,(67,30))),((((86,62),61),((58,(14,((60,28),(((51,17),(16,15)),13)))),(59,((26,12),11)))),(((34,(33,(35,32))),(27,(64,(63,10)))),(((57,9),(66,(7,(8,6)))),(((56,55),29),((18,(24,(23,(25,5)))),(((22,20),((54,(65,21)),19)),(36,4))))))))))),(2,3),1);
   tree tree_153 [p = 0.000, P = 0.020] = [&W 0.000131] ((((50,49),(48,47)),(((53,52),(((85,(((84,83),82),(81,80))),79),((77,46),(((76,75),(74,45)),((78,(44,43)),42))))),((90,((((101,(100,99)),98),(97,96)),((95,94),((93,(92,91)),(88,(89,87)))))),((((68,(73,(((72,71),41),(40,(39,38))))),((70,69),37)),(31,(67,30))),(((14,(58,((60,28),((17,(51,(16,15))),13)))),(((62,(86,61)),59),((26,12),11))),(((((35,34),33),32),(27,(64,(63,10)))),(((57,9),(66,(7,(8,6)))),(((56,55),29),((18,(24,(23,(25,5)))),((36,((22,20),(65,(54,(21,19))))),4)))))))))),(2,3),1);
   tree tree_154 [p = 0.000, P = 0.020] = [&W 0.000131] ((((50,49),(48,47)),(((53,52),(((((84,83),82),(85,(81,80))),79),((77,46),(((76,75),(74,45)),((78,(44,43)),42))))),((((73,(((72,71),41),(40,(39,38)))),(68,((70,69),37))),(31,(67,30))),((90,(((101,((100,99),98)),(97,96)),(95,(94,(((93,92),91),(88,(89,87))))))),(((14,(58,((60,28),((17,(51,(16,15))),13)))),(((62,(86,61)),59),((26,12),11))),(((34,(33,(35,32))),(27,(64,(63,10)))),((56,55),(((57,9),(66,(7,(8,6)))),(29,((18,(24,(23,(25,5)))),((36,((22,20),(54,((65,21),19)))),4))))))))))),(2,3),1);
   tree tree_155 [p = 0.000, P = 0.020] = [&W 0.000131] ((((50,49),(48,47)),(((53,52),(((85,(((84,83),82),(81,80))),79),((77,46),(((76,75),(74,45)),((78,(44,43)),42))))),((90,((((101,(100,99)),98),(97,96)),(95,(94,((92,(93,91)),(88,(89,87))))))),(((68,(((((73,72),71),41),(40,(39,38))),((70,69),37))),(31,(67,30))),(((14,(58,((60,28),((51,(17,(16,15))),13)))),(((86,(62,61)),59),((26,12),11))),((((35,34),(33,32)),(27,(64,(63,10)))),((56,55),(((57,9),(66,(7,(8,6)))),(29,((18,(24,(23,(25,5)))),((36,((22,20),(65,(21,(54,19))))),4))))))))))),(2,3),1);
   tree tree_156 [p = 0.000, P = 0.020] = [&W 0.000131] ((((50,49),(48,47)),(((53,52),(((85,(((84,83),82),(81,80))),79),((77,46),(((76,75),(74,45)),((78,(44,43)),42))))),((68,(((70,69),37),((73,(((72,71),41),(40,(39,38)))),(31,(67,30))))),((90,((((101,(100,99)),98),(97,96)),(95,(94,((92,(93,91)),(88,(89,87))))))),(((14,(58,((60,28),((17,(51,(16,15))),13)))),(59,((86,(62,61)),((26,12),11)))),((((35,34),(33,32)),(27,(64,(63,10)))),(((57,9),(66,(7,(8,6)))),(((56,55),29),((18,(24,(23,(25,5)))),(((22,20),((65,(54,21)),19)),(36,4))))))))))),(2,3),1);
   tree tree_157 [p = 0.000, P = 0.021] = [&W 0.000131] ((((50,49),(48,47)),(((53,52),(((((84,83),82),(85,(81,80))),79),((77,46),(((76,75),(74,45)),((78,(44,43)),42))))),((((68,(73,(((72,71),41),(40,(39,38))))),((70,69),37)),(31,(67,30))),((90,(((((101,100),99),98),(97,96)),(95,(94,((93,(92,91)),(88,(89,87))))))),(((58,(14,((60,28),(((51,17),(16,15)),13)))),(((86,(62,61)),59),((26,12),11))),(((((35,34),33),32),(27,(64,(63,10)))),(((56,55),((57,9),(66,(7,(8,6))))),(29,((18,(24,(23,(25,5)))),((36,((22,20),((54,21),(65,19)))),4)))))))))),(2,3),1);
   tree tree_158 [p = 0.000, P = 0.021] = [&W 0.000131] ((((50,49),(48,47)),(((53,52),(((85,(((84,83),82),(81,80))),79),((77,46),(((76,75),(74,45)),((78,(44,43)),42))))),((90,(((((101,100),99),98),(97,96)),(95,(94,((92,(93,91)),(88,(89,87))))))),(((68,((73,(((72,71),41),(40,(39,38)))),((70,69),37))),(31,(67,30))),(((14,(58,((60,28),(((51,17),(16,15)),13)))),(((86,(62,61)),59),((26,12),11))),((((34,(35,33)),32),(27,(64,(63,10)))),(((57,9),(66,(7,(8,6)))),((56,55),(29,((18,(24,(23,(25,5)))),(((22,20),((65,(54,21)),19)),(36,4)))))))))))),(2,3),1);
   tree tree_159 [p = 0.000, P = 0.021] = [&W 0.000131] ((((50,49),(48,47)),(((53,52),(((((84,83),82),(85,(81,80))),79),(77,(46,(((76,75),(74,45)),((78,(44,43)),42)))))),((((68,((((73,72),71),41),(40,(39,38)))),((70,69),37)),(31,(67,30))),((90,((((100,99),(101,98)),(97,96)),(95,(94,(((93,92),91),(88,(89,87))))))),((58,((14,((60,28),((17,(51,(16,15))),13))),(((86,(62,61)),59),((26,12),11)))),((((35,33),(34,32)),(27,(64,(63,10)))),(((57,9),(66,(7,(8,6)))),(((56,55),29),((18,(24,(23,(25,5)))),(36,((((54,22),20),((65,21),19)),4))))))))))),(2,3),1);
   tree tree_160 [p = 0.000, P = 0.021] = [&W 0.000131] ((((50,49),(48,47)),(((53,52),(((((84,83),82),(85,(81,80))),79),((77,46),(((76,75),(74,45)),((78,(44,43)),42))))),(((68,(((73,(72,71)),(41,(40,(39,38)))),((70,69),37))),(31,(67,30))),((90,((((100,99),(101,98)),(97,96)),((95,94),((92,(93,91)),(88,(89,87)))))),((((((86,62),61),59),(14,(58,((60,28),(((51,17),(16,15)),13))))),((26,12),11)),(((33,((35,34),32)),(27,(64,(63,10)))),((66,((57,9),(7,(8,6)))),(((56,55),29),((18,(24,(23,(25,5)))),(36,((((65,22),20),((54,21),19)),4))))))))))),(2,3),1);
   tree tree_161 [p = 0.000, P = 0.021] = [&W 0.000131] ((((50,49),(48,47)),(((53,52),(((((84,83),82),(85,(81,80))),79),((77,46),(((76,75),(74,45)),((78,(44,43)),42))))),((90,((((100,99),(101,98)),(97,96)),(95,(94,((92,(93,91)),(88,(89,87))))))),((((68,((73,(72,71)),(41,(40,(39,38))))),((70,69),37)),(31,(67,30))),(((14,(58,((60,28),((17,(51,(16,15))),13)))),(((86,(62,61)),59),((26,12),11))),((((34,33),(35,32)),(27,(64,(63,10)))),(((57,9),(66,(7,(8,6)))),((56,55),(29,((18,(24,(23,(25,5)))),(36,(((22,20),((54,(65,21)),19)),4)))))))))))),(2,3),1);
   tree tree_162 [p = 0.000, P = 0.021] = [&W 0.000131] ((((50,49),(48,47)),(((53,52),(((((84,83),82),(85,(81,80))),79),(77,(46,(((76,75),(74,45)),((78,(44,43)),42)))))),((90,(((((101,100),99),98),(97,96)),(94,(95,((93,(92,91)),(88,(89,87))))))),(((68,(((((73,72),71),41),(40,(39,38))),((70,69),37))),(31,(67,30))),(((14,(58,((60,28),(((51,17),(16,15)),13)))),(((86,(62,61)),59),((26,12),11))),(((56,55),((((35,34),33),32),(27,(64,(63,10))))),(((57,9),(66,(7,(8,6)))),(29,((18,(24,(23,(25,5)))),((36,((22,20),((65,(54,21)),19))),4)))))))))),(2,3),1);
   tree tree_163 [p = 0.000, P = 0.021] = [&W 0.000131] ((((50,49),(48,47)),(((53,52),(((((84,83),82),(85,(81,80))),79),((77,46),(((76,75),(74,45)),((78,(44,43)),42))))),((90,((((101,(100,99)),98),(97,96)),(95,(94,((93,(92,91)),(88,(89,87))))))),(((68,(((73,(72,71)),(41,(40,(39,38)))),((70,69),37))),(31,(67,30))),((((58,14),((60,28),((51,(17,(16,15))),13))),((86,(62,61)),(59,((26,12),11)))),(((((35,34),33),32),(27,(64,(63,10)))),((56,55),(((57,9),(66,(7,(8,6)))),(29,((18,(24,(23,(25,5)))),(((22,20),((65,(54,21)),19)),(36,4)))))))))))),(2,3),1);
   tree tree_164 [p = 0.000, P = 0.021] = [&W 0.000131] ((((50,49),(48,47)),(((53,52),(((85,(81,(((84,83),82),80))),79),((77,46),(((76,75),(74,45)),((78,(44,43)),42))))),((((68,(73,(((72,71),41),(40,(39,38))))),((70,69),37)),(31,(67,30))),((90,(((101,((100,99),98)),(97,96)),(95,(94,((92,(93,91)),(88,(89,87))))))),(((14,(58,((60,28),((17,(51,(16,15))),13)))),(((86,(62,61)),59),((26,12),11))),(((((35,34),33),32),(27,(64,(63,10)))),(((57,9),(66,(7,(8,6)))),(((56,55),29),((18,(24,(23,(25,5)))),(36,((((54,22),20),((65,21),19)),4))))))))))),(2,3),1);
   tree tree_165 [p = 0.000, P = 0.022] = [&W 0.000131] ((((50,49),(48,47)),(((53,52),(((((84,83),82),(85,(81,80))),79),((77,46),(((76,75),(74,45)),((78,(44,43)),42))))),(((68,(((((73,72),71),41),(40,(39,38))),((70,69),37))),(31,(67,30))),((90,((((101,(100,99)),98),(97,96)),(95,(94,(((93,92),91),(88,(89,87))))))),(((58,(((86,(62,61)),59),(14,((60,28),((51,(17,(16,15))),13))))),((26,12),11)),((((35,34),(33,32)),(27,(64,(63,10)))),(((57,9),(66,(7,(8,6)))),(((56,55),29),((18,(24,(23,(25,5)))),((36,((65,((54,22),20)),(21,19))),4)))))))))),(2,3),1);
   tree tree_166 [p = 0.000, P = 0.022] = [&W 0.000131] ((((50,49),(48,47)),(((53,52),(((((84,83),82),(85,(81,80))),79),((77,46),(((76,75),(74,45)),((78,(44,43)),42))))),(((68,(((73,(72,71)),(41,(40,(39,38)))),((70,69),37))),(31,(67,30))),((90,((((101,(100,99)),98),(97,96)),((95,94),((92,(93,91)),(88,(89,87)))))),((58,((14,((60,28),((51,(17,(16,15))),13))),((((86,62),61),59),((26,12),11)))),(((35,(34,(33,32))),(27,(64,(63,10)))),(((57,9),(66,(7,(8,6)))),(((56,55),29),((18,(24,(23,(25,5)))),(((22,20),((65,54),(21,19))),(36,4))))))))))),(2,3),1);
   tree tree_167 [p = 0.000, P = 0.022] = [&W 0.000131] ((((50,49),(48,47)),(((53,52),(((((84,83),82),(85,(81,80))),79),((77,46),(((76,75),(74,45)),((78,(44,43)),42))))),((90,((((100,99),(101,98)),(97,96)),(95,(94,((92,(93,91)),(88,(89,87))))))),(((68,(((((73,72),71),41),(40,(39,38))),((70,69),37))),(31,(67,30))),(((14,(58,((60,28),(((51,17),(16,15)),13)))),((((86,62),61),59),((26,12),11))),(((35,(34,(33,32))),(27,(64,(63,10)))),(((57,9),(66,(7,(8,6)))),((56,55),(29,((18,(24,(23,(25,5)))),(36,(((22,(54,20)),(65,(21,19))),4)))))))))))),(2,3),1);
   tree tree_168 [p = 0.000, P = 0.022] = [&W 0.000131] ((((50,49),(48,47)),(((53,52),(((85,(((84,83),82),(81,80))),79),(46,(77,(((76,75),(74,45)),((78,(44,43)),42)))))),((90,((((100,99),(101,98)),(97,96)),(95,(94,(((93,92),91),(88,(89,87))))))),((((68,((((73,72),71),41),(40,(39,38)))),((70,69),37)),(31,(67,30))),(((14,(58,((60,28),(((51,17),(16,15)),13)))),(((86,(62,61)),59),((26,12),11))),((((35,34),(33,32)),(27,(64,(63,10)))),(((56,55),((57,9),(66,(7,(8,6))))),(29,((18,(24,(23,(25,5)))),((((54,(65,22)),20),(21,19)),(36,4))))))))))),(2,3),1);
   tree tree_169 [p = 0.000, P = 0.022] = [&W 0.000131] ((((50,49),(48,47)),(((53,52),(((((84,83),82),(85,(81,80))),79),((77,46),(((76,75),(74,45)),((78,(44,43)),42))))),((90,((((101,(100,99)),98),(97,96)),(94,(95,((92,(93,91)),(88,(89,87))))))),(((68,((73,((72,71),(41,(40,(39,38))))),((70,69),37))),(31,(67,30))),((58,((14,((60,28),((17,(51,(16,15))),13))),(((86,(62,61)),59),((26,12),11)))),(((35,(34,(33,32))),(27,(64,(63,10)))),(((57,9),(66,(7,(8,6)))),(((56,55),29),((18,(24,(23,(25,5)))),((((54,22),(65,20)),(21,19)),(36,4))))))))))),(2,3),1);
   tree tree_170 [p = 0.000, P = 0.022] = [&W 0.000131] ((((50,49),(48,47)),(((53,52),(((((84,83),82),(85,(81,80))),79),((77,46),(((76,75),(74,45)),((78,(44,43)),42))))),(((68,(((73,(72,71)),(41,(40,(39,38)))),((70,69),37))),(31,(67,30))),((90,((((101,(100,99)),98),(97,96)),(95,(94,((92,(93,91)),(88,(89,87))))))),(((86,(62,61)),((58,(14,((60,28),((17,(51,(16,15))),13)))),(59,(26,(12,11))))),((((35,33),(34,32)),(27,(64,(63,10)))),((56,55),(((57,9),(66,(7,(8,6)))),(29,((18,(24,(23,(25,5)))),(36,(((22,20),((54,(65,21)),19)),4)))))))))))),(2,3),1);
   tree tree_171 [p = 0.000, P = 0.022] = [&W 0.000131] ((((50,49),(48,47)),(((53,52),(79,((85,(((84,83),82),(81,80))),((77,46),(((76,75),(74,45)),((78,(44,43)),42)))))),(((68,((73,(((72,71),41),(40,(39,38)))),(69,(70,37)))),(31,(67,30))),((90,((((100,99),(101,98)),(97,96)),(95,(94,((92,(93,91)),(88,(89,87))))))),(((((86,(62,61)),59),(14,(58,((60,28),(((51,17),(16,15)),13))))),(26,(12,11))),(((33,((35,34),32)),(27,(64,(63,10)))),((56,55),(((57,9),(66,(7,(8,6)))),(29,((18,(24,(23,(25,5)))),(((22,20),((54,(65,21)),19)),(36,4)))))))))))),(2,3),1);
   tree tree_172 [p = 0.000, P = 0.022] = [&W 0.000131] ((((50,49),(48,47)),(((53,52),(((((84,83),82),(85,(81,80))),79),(46,(77,(((76,75),(74,45)),((78,(44,43)),42)))))),((90,((((100,99),(101,98)),(97,96)),(95,(94,((92,(93,91)),(88,(89,87))))))),((68,(((70,69),37),(((((73,72),71),41),(40,(39,38))),(31,(67,30))))),(((14,(58,((60,28),((17,(51,(16,15))),13)))),(((86,(62,61)),59),((26,12),11))),(((35,(34,(33,32))),(27,(64,(63,10)))),(((56,55),((57,9),(66,(7,(8,6))))),(29,((18,(24,(23,(25,5)))),((36,((22,20),((54,(65,21)),19))),4)))))))))),(2,3),1);
   tree tree_173 [p = 0.000, P = 0.023] = [&W 0.000131] ((((50,49),(48,47)),(((53,52),(((((84,83),82),(85,(81,80))),79),((77,46),(((76,75),(74,45)),((78,(44,43)),42))))),((90,(((101,((100,99),98)),(97,96)),(95,(94,((92,(93,91)),(88,(89,87))))))),((((68,(73,(((72,71),41),(40,(39,38))))),((70,69),37)),(31,(67,30))),(((58,(14,((60,28),((17,(51,(16,15))),13)))),((((86,62),61),59),((26,12),11))),((((35,34),(33,32)),(27,(64,(63,10)))),(((57,9),(66,(7,(8,6)))),(((56,55),29),((18,(24,(23,(25,5)))),((36,((22,20),(((65,54),21),19))),4)))))))))),(2,3),1);
   tree tree_174 [p = 0.000, P = 0.023] = [&W 0.000131] ((((50,49),(48,47)),(((53,52),(((85,(((84,83),82),(81,80))),79),(46,(77,(((76,75),(74,45)),((78,(44,43)),42)))))),((90,((((101,(100,99)),98),(97,96)),(95,(94,(((93,92),91),(88,(89,87))))))),(((68,((73,((72,71),(41,(40,(39,38))))),((70,69),37))),(31,(67,30))),(((((86,(62,61)),59),(14,(58,((60,28),((17,(51,(16,15))),13))))),((26,12),11)),((((35,34),(33,32)),(27,(64,(63,10)))),(((56,55),((57,9),(66,(7,(8,6))))),(29,((18,(24,(23,(25,5)))),((36,((22,20),((54,(65,21)),19))),4)))))))))),(2,3),1);
   tree tree_175 [p = 0.000, P = 0.023] = [&W 0.000131] ((((50,49),(48,47)),(((53,52),(((85,(((84,83),82),(81,80))),79),(46,(77,(((76,75),(74,45)),((78,(44,43)),42)))))),((90,(((((101,100),99),98),(97,96)),(95,(94,((92,(93,91)),(88,(89,87))))))),((((68,(73,(((72,71),41),(40,(39,38))))),((70,69),37)),(31,(67,30))),(((14,(58,((60,28),((51,(17,(16,15))),13)))),(((62,(86,61)),59),((26,12),11))),((((35,34),(33,32)),(27,(64,(63,10)))),(((57,9),(66,(7,(8,6)))),(((56,55),29),((18,(24,(23,(25,5)))),((36,((22,20),((65,(54,21)),19))),4)))))))))),(2,3),1);
   tree tree_176 [p = 0.000, P = 0.023] = [&W 0.000131] ((((50,49),(48,47)),(((53,52),(((85,(((84,83),82),(81,80))),79),((77,46),(((76,75),(74,45)),((78,(44,43)),42))))),((90,((((100,99),(101,98)),(97,96)),(94,(95,(((93,92),91),(88,(89,87))))))),((((68,(73,(((72,71),41),(40,(39,38))))),((70,69),37)),(31,(67,30))),(((14,(58,((60,28),((17,(51,(16,15))),13)))),((((86,62),61),59),((26,12),11))),((((35,34),(33,32)),(27,(64,(63,10)))),(((57,9),(66,(7,(8,6)))),(((56,55),29),((18,(24,(23,(25,5)))),((36,(((65,22),20),(21,(54,19)))),4)))))))))),(2,3),1);
   tree tree_177 [p = 0.000, P = 0.023] = [&W 0.000131] ((((50,49),(48,47)),(((53,52),(((85,(((84,83),82),(81,80))),79),((77,46),(((76,75),(74,45)),((78,(44,43)),42))))),((((68,(73,(((72,71),41),(40,(39,38))))),((70,69),37)),(31,(67,30))),((90,((((100,99),(101,98)),(97,96)),(95,(94,(((93,92),91),(88,(89,87))))))),((((86,(62,61)),59),(58,((14,((60,28),((17,(51,(16,15))),13))),((26,12),11)))),((((35,34),(33,32)),(27,(64,(63,10)))),(((57,9),(66,(7,(8,6)))),(((56,55),29),((18,(24,(23,(25,5)))),(((22,20),(65,((54,21),19))),(36,4))))))))))),(2,3),1);
   tree tree_178 [p = 0.000, P = 0.023] = [&W 0.000131] ((((50,49),(48,47)),(((53,52),(((((84,83),82),(85,(81,80))),79),((77,46),(((76,75),(74,45)),((78,(44,43)),42))))),((90,(((((101,100),99),98),(97,96)),(95,(94,((93,(92,91)),(88,(89,87))))))),(((68,(((((73,72),71),41),(40,(39,38))),((70,69),37))),(31,(67,30))),(((58,(14,((60,28),((51,(17,(16,15))),13)))),(((62,(86,61)),59),((26,12),11))),(((56,55),(((35,34),(33,32)),(27,(64,(63,10))))),(((57,9),(66,(7,(8,6)))),(29,((18,(24,(23,(25,5)))),((36,(((54,22),20),(21,(65,19)))),4)))))))))),(2,3),1);
   tree tree_179 [p = 0.000, P = 0.023] = [&W 0.000131] ((((50,49),(48,47)),(((53,52),(((((84,83),82),(85,(81,80))),79),((77,46),(((76,75),(74,45)),((78,(44,43)),42))))),((90,((((100,99),(101,98)),(97,96)),(95,(94,((92,(93,91)),(88,(89,87))))))),(((68,((((73,72),71),(41,(40,(39,38)))),((70,69),37))),(31,(67,30))),(((58,(14,((60,28),((17,(51,(16,15))),13)))),(((86,(62,61)),59),((26,12),11))),(((56,55),((34,(35,(33,32))),(27,(64,(63,10))))),(((57,9),(66,(7,(8,6)))),(29,((18,(24,(23,(25,5)))),(((22,20),((65,(54,21)),19)),(36,4))))))))))),(2,3),1);
   tree tree_180 [p = 0.000, P = 0.024] = [&W 0.000131] ((((50,49),(48,47)),(((53,52),(((85,(((84,83),82),(81,80))),79),(46,(77,(((76,75),(74,45)),((78,(44,43)),42)))))),((90,((((100,99),(101,98)),(97,96)),((95,94),((93,(92,91)),(88,(89,87)))))),(((68,((73,(((72,71),41),(40,(39,38)))),((70,69),37))),(31,(67,30))),(((14,(58,((60,28),((51,(17,(16,15))),13)))),(((86,(62,61)),59),(12,(26,11)))),(((33,((35,34),32)),(27,(64,(63,10)))),(((57,9),(66,(7,(8,6)))),(((56,55),29),((18,(24,((25,23),5))),((36,((22,(54,20)),((65,21),19))),4)))))))))),(2,3),1);
   tree tree_181 [p = 0.000, P = 0.024] = [&W 0.000131] ((((50,49),(48,47)),(((53,52),(((((84,83),82),(85,(81,80))),79),(46,(77,(((76,75),(74,45)),((78,(44,43)),42)))))),((90,((((100,99),(101,98)),(97,96)),(95,(94,(((93,92),91),(88,(89,87))))))),((((68,((((73,72),71),41),(40,(39,38)))),((70,69),37)),(31,(67,30))),(((14,(58,((60,28),((51,(17,(16,15))),13)))),(((86,(62,61)),59),((26,12),11))),(((35,(33,(34,32))),(27,(64,(63,10)))),(((57,9),(66,(7,(8,6)))),(((56,55),29),((18,(24,((25,23),5))),(36,((((65,22),20),((54,21),19)),4))))))))))),(2,3),1);
   tree tree_182 [p = 0.000, P = 0.024] = [&W 0.000131] ((((50,49),(48,47)),(((53,52),(((((84,83),82),(85,(81,80))),79),((77,46),(((76,75),(74,45)),((78,(44,43)),42))))),((90,((((101,(100,99)),98),(97,96)),(95,(94,(((93,92),91),(88,(89,87))))))),(((68,((73,(((72,71),41),(40,(39,38)))),((70,69),37))),(31,(67,30))),(((((86,62),61),59),((14,(58,((60,28),(((51,17),(16,15)),13)))),((26,12),11))),((56,55),(((34,((35,33),32)),(27,(64,(63,10)))),(((57,9),(66,(7,(8,6)))),(29,((18,(24,((25,23),5))),((36,(((54,22),20),((65,21),19))),4))))))))))),(2,3),1);
   tree tree_183 [p = 0.000, P = 0.024] = [&W 0.000131] ((((50,49),(48,47)),(((53,52),(79,((((84,83),82),(85,(81,80))),((77,46),(((76,75),(74,45)),((78,(44,43)),42)))))),((90,((((100,99),(101,98)),(97,96)),(95,(94,(((93,92),91),(88,(89,87))))))),((((68,(73,(((72,71),41),(40,(39,38))))),((70,69),37)),(31,(67,30))),(((14,(58,((60,28),(((51,17),(16,15)),13)))),(((62,(86,61)),59),((26,12),11))),(((56,55),(((35,34),(33,32)),(27,(64,(63,10))))),(((57,9),(66,(7,(8,6)))),(29,((18,(24,((25,23),5))),(((22,20),((65,(54,21)),19)),(36,4))))))))))),(2,3),1);
   tree tree_184 [p = 0.000, P = 0.024] = [&W 0.000131] ((((50,49),(48,47)),(((53,52),(((((84,83),82),(85,(81,80))),79),((77,46),(((76,75),(74,45)),((78,(44,43)),42))))),(((90,((((100,99),(101,98)),(97,96)),(95,(94,((92,(93,91)),(88,(89,87))))))),((68,((73,(((72,71),41),(40,(39,38)))),((70,69),37))),(31,(67,30)))),(((14,(58,((60,28),((17,(51,(16,15))),13)))),(((62,(86,61)),59),((26,12),11))),(((56,55),(((35,34),(33,32)),(27,(64,(63,10))))),(((57,9),(66,(7,(8,6)))),(29,((18,(24,((25,23),5))),(((22,20),(((65,54),21),19)),(36,4)))))))))),(2,3),1);
   tree tree_185 [p = 0.000, P = 0.024] = [&W 0.000131] ((((50,49),(48,47)),(((53,52),(((((84,83),82),(85,(81,80))),79),(46,(77,(((76,75),(74,45)),((78,(44,43)),42)))))),((90,(((101,((100,99),98)),(97,96)),(95,(94,((93,(92,91)),(88,(89,87))))))),((((68,((((73,72),71),41),(40,(39,38)))),((70,69),37)),(31,(67,30))),(((14,(58,((60,28),((17,(51,(16,15))),13)))),(((86,(62,61)),59),((26,12),11))),((((35,34),(33,32)),(27,(64,(63,10)))),(((57,9),(66,(7,(8,6)))),(((56,55),29),((18,(24,((25,23),5))),((36,(((54,(65,22)),20),(21,19))),4)))))))))),(2,3),1);
   tree tree_186 [p = 0.000, P = 0.024] = [&W 0.000131] ((((50,49),(48,47)),(((53,52),(((((84,83),82),(85,(81,80))),79),((77,46),(((76,75),(74,45)),((78,(44,43)),42))))),((((68,((73,(72,71)),(41,(40,(39,38))))),((70,69),37)),(31,(67,30))),((90,(((101,((100,99),98)),(97,96)),(95,(94,(((93,92),91),(88,(89,87))))))),(((((86,(62,61)),59),(14,(58,((60,28),(((51,17),(16,15)),13))))),((26,12),11)),((((35,34),(33,32)),(27,(64,(63,10)))),(((57,9),(66,(7,(8,6)))),(((56,55),29),((18,(24,((25,23),5))),((36,(((54,22),20),((65,21),19))),4)))))))))),(2,3),1);
   tree tree_187 [p = 0.000, P = 0.024] = [&W 0.000131] ((((50,49),(48,47)),(((53,52),(79,((((84,83),82),(85,(81,80))),((77,46),(((76,75),(74,45)),((78,(44,43)),42)))))),((90,((((101,(100,99)),98),(97,96)),(95,(94,((92,(93,91)),(88,(89,87))))))),(((68,((73,(((72,71),41),(40,(39,38)))),((70,69),37))),(31,(67,30))),(((((62,(86,61)),59),(14,(58,((60,28),((17,(51,(16,15))),13))))),((26,12),11)),(((56,55),(((35,34),(33,32)),(27,(64,(63,10))))),(((57,9),(66,(7,(8,6)))),(29,((18,(24,((25,23),5))),((((54,22),20),(65,(21,19))),(36,4))))))))))),(2,3),1);
   tree tree_188 [p = 0.000, P = 0.025] = [&W 0.000131] ((((50,49),(48,47)),(((53,52),(((85,(81,(((84,83),82),80))),79),((77,46),(((76,75),(74,45)),((78,(44,43)),42))))),((90,(((101,((100,99),98)),(97,96)),(95,(94,(((93,92),91),(88,(89,87))))))),((((68,(73,(((72,71),41),(40,(39,38))))),((70,69),37)),(31,(67,30))),(((14,(58,((60,28),(((51,17),(16,15)),13)))),(((86,(62,61)),59),((26,12),11))),(((33,((35,34),32)),(27,(64,(63,10)))),(((57,9),(66,(7,(8,6)))),(((56,55),29),((18,(24,((25,23),5))),((36,(65,(((54,22),20),(21,19)))),4)))))))))),(2,3),1);
   tree tree_189 [p = 0.000, P = 0.025] = [&W 0.000131] ((((50,49),(48,47)),(((53,52),(((((84,83),82),(85,(81,80))),79),(46,(77,(((76,75),(74,45)),((78,(44,43)),42)))))),(((68,((70,69),37)),((73,(((72,71),41),(40,(39,38)))),(31,(67,30)))),((90,((((101,(100,99)),98),(97,96)),(95,(94,((93,(92,91)),(88,(89,87))))))),((((86,(62,61)),(14,(58,((60,28),((17,(51,(16,15))),13))))),(59,((26,12),11))),(((33,((35,34),32)),(27,(64,(63,10)))),((56,55),(((57,9),(66,(7,(8,6)))),(29,((18,(24,((25,23),5))),(36,((((54,22),20),(21,(65,19))),4)))))))))))),(2,3),1);
   tree tree_190 [p = 0.000, P = 0.025] = [&W 0.000131] ((((50,49),(48,47)),(((53,52),(((((84,83),82),(85,(81,80))),79),((77,46),(((76,75),(74,45)),((78,(44,43)),42))))),((((68,(73,(((72,71),41),(40,(39,38))))),((70,69),37)),(31,(67,30))),((90,((((101,(100,99)),98),(97,96)),(95,(94,((92,(93,91)),(88,(89,87))))))),((58,((14,((60,28),((17,(51,(16,15))),13))),(((86,(62,61)),59),((26,12),11)))),(((33,((35,34),32)),(27,(64,(63,10)))),(((57,9),(66,(7,(8,6)))),(((56,55),29),((18,(24,((25,23),5))),(36,((((65,22),20),((54,21),19)),4))))))))))),(2,3),1);
   tree tree_191 [p = 0.000, P = 0.025] = [&W 0.000131] ((((50,49),(48,47)),(((53,52),(((85,(((84,83),82),(81,80))),79),((77,46),(((76,75),(74,45)),((78,(44,43)),42))))),((((68,(73,(((72,71),41),(40,(39,38))))),((70,69),37)),(31,(67,30))),((90,(((((101,100),99),98),(97,96)),(95,(94,(((93,92),91),(88,(89,87))))))),(((14,(58,((60,28),((17,(51,(16,15))),13)))),(((62,(86,61)),59),((26,12),11))),(((33,((35,34),32)),(27,(64,(63,10)))),((56,55),(((57,9),(66,(7,(8,6)))),(29,((18,(24,((25,23),5))),((36,((22,20),(((65,54),21),19))),4))))))))))),(2,3),1);
   tree tree_192 [p = 0.000, P = 0.025] = [&W 0.000131] ((((50,49),(48,47)),(((53,52),(((85,(((84,83),82),(81,80))),79),((77,46),(((76,75),(74,45)),((78,(44,43)),42))))),((((68,((73,(72,71)),(41,(40,(39,38))))),((70,69),37)),(31,(67,30))),((90,((((101,(100,99)),98),(97,96)),(95,(94,(((93,92),91),(88,(89,87))))))),((58,((14,((60,28),((17,((51,16),15)),13))),((((86,62),61),59),((26,12),11)))),(((((35,34),33),32),(27,(64,(63,10)))),(((56,55),((57,9),(66,(7,(8,6))))),(29,((18,(24,((25,23),5))),((36,((22,20),((54,21),(65,19)))),4)))))))))),(2,3),1);
   tree tree_193 [p = 0.000, P = 0.025] = [&W 0.000131] ((((50,49),(48,47)),(((53,52),(((85,(((84,83),82),(81,80))),79),((77,46),(((76,75),(74,45)),((78,(44,43)),42))))),((90,(((101,((100,99),98)),(97,96)),(95,(94,((92,(93,91)),(88,(89,87))))))),((((68,(73,(((72,71),41),(40,(39,38))))),((70,69),37)),(31,(67,30))),((58,((14,((60,28),(((51,17),(16,15)),13))),(((86,(62,61)),59),((26,12),11)))),(((33,((35,34),32)),(27,(64,(63,10)))),(((57,9),(66,(7,(8,6)))),((56,55),(29,((18,(24,((25,23),5))),((36,((22,20),((65,(54,21)),19))),4))))))))))),(2,3),1);
   tree tree_194 [p = 0.000, P = 0.025] = [&W 0.000131] ((((50,49),(48,47)),(((53,52),((((85,((84,83),82)),(81,80)),79),(46,(77,(((76,75),(74,45)),((78,(44,43)),42)))))),((((68,(73,(((72,71),41),(40,(39,38))))),((70,69),37)),(31,(67,30))),((90,(((101,((100,99),98)),(97,96)),(95,(94,((93,(92,91)),(88,(89,87))))))),(((14,(58,((60,28),(((51,17),(16,15)),13)))),(((86,(62,61)),59),((26,12),11))),(((56,55),((33,((35,34),32)),(27,(64,(63,10))))),(((57,9),(66,(7,(8,6)))),(29,((18,(24,((25,23),5))),((36,((22,20),(((65,54),21),19))),4)))))))))),(2,3),1);
   tree tree_195 [p = 0.000, P = 0.025] = [&W 0.000131] ((((50,49),(48,47)),(((53,52),(((((84,83),82),(85,(81,80))),79),((77,46),(((76,75),(74,45)),((78,(44,43)),42))))),((90,((((101,(100,99)),98),(97,96)),(95,(94,((93,(92,91)),(88,(89,87))))))),(((68,((73,(((72,71),41),(40,(39,38)))),((70,69),37))),(31,(67,30))),(((14,(58,((60,28),((51,(17,(16,15))),13)))),(((86,(62,61)),59),((26,12),11))),((((35,34),(33,32)),(27,(64,(63,10)))),(((57,9),(66,(7,(8,6)))),(((56,55),29),((18,(24,((25,23),5))),(((54,(22,20)),(65,(21,19))),(36,4))))))))))),(2,3),1);
   tree tree_196 [p = 0.000, P = 0.026] = [&W 0.000131] ((((50,49),(48,47)),(((53,52),(((((84,83),82),(85,(81,80))),79),((77,46),(((76,75),(74,45)),((78,(44,43)),42))))),((((68,(73,((72,71),(41,(40,(39,38)))))),((70,69),37)),(31,(67,30))),((90,(((101,((100,99),98)),(97,96)),((95,94),((92,(93,91)),(88,(89,87)))))),((58,((14,((60,28),((51,(17,(16,15))),13))),(((86,(62,61)),59),((26,12),11)))),((((35,34),(33,32)),(27,(64,(63,10)))),(((66,(57,9)),(7,(8,6))),(((56,55),29),((18,(24,((25,23),5))),((36,((54,(22,20)),((65,21),19))),4)))))))))),(2,3),1);
   tree tree_197 [p = 0.000, P = 0.026] = [&W 0.000131] ((((50,49),(48,47)),(((53,52),(((((84,83),82),(85,(81,80))),79),((77,46),(((76,75),(74,45)),((78,(44,43)),42))))),((((68,((73,(72,71)),(41,(40,(39,38))))),((70,69),37)),(31,(67,30))),((90,(((101,((100,99),98)),(97,96)),(95,(94,(((93,92),91),(88,(89,87))))))),(((((62,(86,61)),59),((58,14),((60,28),((17,(51,(16,15))),13)))),((26,12),11)),(((35,(34,(33,32))),(27,(64,(63,10)))),((56,55),(((57,9),(66,(7,(8,6)))),(29,((18,(24,((25,23),5))),((36,(((65,(54,22)),20),(21,19))),4))))))))))),(2,3),1);
   tree tree_198 [p = 0.000, P = 0.026] = [&W 0.000131] ((((50,49),(48,47)),(((53,52),(((((84,83),82),(85,(81,80))),79),((77,46),(((76,75),(74,45)),((78,(44,43)),42))))),((90,((((101,(100,99)),98),(97,96)),(95,(94,(((93,92),91),(88,(89,87))))))),(((68,((((73,(72,71)),41),(40,(39,38))),((70,69),37))),(31,(67,30))),(((14,(59,(((86,62),61),(58,((60,28),(((51,17),(16,15)),13)))))),((26,12),11)),(((56,55),((35,(34,(33,32))),(27,(64,(63,10))))),(((57,9),(66,(7,(8,6)))),(29,((18,(24,((25,23),5))),((36,(((65,(54,22)),20),(21,19))),4)))))))))),(2,3),1);
   tree tree_199 [p = 0.000, P = 0.026] = [&W 0.000131] ((((50,49),(48,47)),(((53,52),(((((84,83),82),(85,(81,80))),79),(46,(77,(((76,75),(74,45)),((78,(44,43)),42)))))),(((68,(((((73,72),71),41),(40,(39,38))),((70,69),37))),(31,(67,30))),((90,(((101,((100,99),98)),(97,96)),(95,(94,(((93,92),91),(88,(89,87))))))),(((14,(58,((60,28),((51,(17,(16,15))),13)))),(((62,(86,61)),59),(12,(26,11)))),(((35,(34,(33,32))),(27,(64,(63,10)))),(((57,9),(66,(7,(8,6)))),(((56,55),29),((18,(24,((25,23),5))),((36,((22,20),((65,(54,21)),19))),4)))))))))),(2,3),1);
   tree tree_200 [p = 0.000, P = 0.026] = [&W 0.000131] ((((50,49),(48,47)),(((53,52),(((85,(((84,83),82),(81,80))),79),((77,46),(((76,75),(74,45)),((78,(44,43)),42))))),((90,(((101,((100,99),98)),(97,96)),(95,(94,(((93,92),91),(88,(89,87))))))),(((68,(((((73,72),71),41),(40,(39,38))),((70,69),37))),(31,(67,30))),(((58,(14,((60,28),(((51,17),(16,15)),13)))),(((86,(62,61)),59),(26,(12,11)))),((((35,33),(34,32)),(27,(64,(63,10)))),(((57,9),(66,(7,(8,6)))),(((56,55),29),((18,(24,((25,23),5))),((36,(((65,22),20),((54,21),19))),4)))))))))),(2,3),1);
   tree tree_201 [p = 0.000, P = 0.026] = [&W 0.000131] ((((50,49),(48,47)),(((53,52),(((85,(((84,83),82),(81,80))),79),((77,46),(((76,75),(74,45)),((78,(44,43)),42))))),(((68,((73,(((72,71),41),(40,(39,38)))),((70,69),37))),(31,(67,30))),((90,((((100,99),(101,98)),(97,96)),(95,(94,((93,(92,91)),(88,(89,87))))))),((((62,(86,61)),59),(((58,14),((60,28),((17,(51,(16,15))),13))),(26,(12,11)))),(((33,((35,34),32)),(27,(64,(63,10)))),((56,55),(((57,9),(66,(7,(8,6)))),(29,((18,(24,((25,23),5))),((36,((22,20),((54,21),(65,19)))),4))))))))))),(2,3),1);
   tree tree_202 [p = 0.000, P = 0.026] = [&W 0.000131] ((((50,49),(48,47)),(((53,52),(((((84,83),82),(85,(81,80))),79),((77,46),(((76,75),(74,45)),((78,(44,43)),42))))),((90,((((100,99),(101,98)),(97,96)),(95,(94,(((93,92),91),(88,(89,87))))))),((((68,((((73,72),71),41),(40,(39,38)))),((70,69),37)),(31,(67,30))),(((14,(58,((60,28),((17,(51,(16,15))),13)))),(((86,(62,61)),59),(26,(12,11)))),((((35,33),(34,32)),(27,(64,(63,10)))),(((57,9),(66,(7,(8,6)))),(((56,55),29),((18,(24,((25,23),5))),(36,((((54,22),20),(65,(21,19))),4))))))))))),(2,3),1);
   tree tree_203 [p = 0.000, P = 0.027] = [&W 0.000131] ((((50,49),(48,47)),(((53,52),(((((84,83),82),(85,(81,80))),79),((77,46),(((76,75),(74,45)),((78,(44,43)),42))))),((68,(((70,69),37),((73,(((72,71),41),(40,(39,38)))),(31,(67,30))))),((90,(((((101,100),99),98),(97,96)),((95,94),((92,(93,91)),(88,(89,87)))))),(((((86,62),61),59),((14,(58,((60,28),((17,(51,(16,15))),13)))),((26,12),11))),((((35,34),(33,32)),(27,(64,(63,10)))),(((57,9),(66,(7,(8,6)))),(((56,55),29),((18,(24,((25,23),5))),((36,((22,20),((65,(54,21)),19))),4)))))))))),(2,3),1);
   tree tree_204 [p = 0.000, P = 0.027] = [&W 0.000131] ((((50,49),(48,47)),(((53,52),(((85,(((84,83),82),(81,80))),79),(46,(77,(((76,75),(74,45)),((78,(44,43)),42)))))),((90,(((101,((100,99),98)),(97,96)),(95,(94,(((93,92),91),(88,(89,87))))))),((((70,69),37),((68,(73,(((72,71),41),(40,(39,38))))),(31,(67,30)))),((58,((14,((60,28),((17,(16,(51,15))),13))),(((62,(86,61)),59),((26,12),11)))),(((33,((35,34),32)),(27,(64,(63,10)))),(((57,9),(66,(7,(8,6)))),(((56,55),29),((18,(24,((25,23),5))),((((54,22),(65,20)),(21,19)),(36,4))))))))))),(2,3),1);
   tree tree_205 [p = 0.000, P = 0.027] = [&W 0.000131] ((((50,49),(48,47)),(((53,52),(((85,(((84,83),82),(81,80))),79),((77,46),(((76,75),(74,45)),((78,(44,43)),42))))),((90,(((((101,100),99),98),(97,96)),((95,94),((92,(93,91)),(88,(89,87)))))),(((68,(((73,(72,71)),(41,(40,(39,38)))),((70,69),37))),(31,(67,30))),(((59,(14,(58,((60,28),((17,(51,(16,15))),13))))),((86,(62,61)),((26,12),11))),(((56,55),(((35,34),(33,32)),(27,(64,(63,10))))),(((57,9),(66,(7,(8,6)))),(29,((18,(24,((25,23),5))),(((22,(54,20)),((65,21),19)),(36,4))))))))))),(2,3),1);
   tree tree_206 [p = 0.000, P = 0.027] = [&W 0.000131] ((((50,49),(48,47)),(((53,52),(((85,(((84,83),82),(81,80))),79),((77,46),(((76,75),(74,45)),((78,(44,43)),42))))),((90,(((101,((100,99),98)),(97,96)),(95,(94,((92,(93,91)),(88,(89,87))))))),((68,(((70,69),37),((73,(((72,71),41),(40,(39,38)))),(31,(67,30))))),(((14,(58,((60,28),((17,(51,(16,15))),13)))),((((86,62),61),59),((26,12),11))),((((35,34),(33,32)),(27,(64,(63,10)))),((56,55),(((57,9),(66,(7,(8,6)))),(29,((18,(24,((25,23),5))),((36,((22,20),((54,(65,21)),19))),4))))))))))),(2,3),1);
   tree tree_207 [p = 0.000, P = 0.027] = [&W 0.000131] ((((50,49),(48,47)),(((53,52),(((((84,83),82),(85,(81,80))),79),(46,(77,(((76,75),(74,45)),((78,(44,43)),42)))))),((90,((((100,(101,99)),98),(97,96)),(95,(94,(((93,92),91),(88,(89,87))))))),(((68,(((((73,72),71),41),(40,(39,38))),((70,69),37))),(31,(67,30))),(((14,(58,((60,28),((17,(51,(16,15))),13)))),(((86,(62,61)),59),((26,12),11))),(((56,55),((34,(35,(33,32))),(27,(64,(63,10))))),(((57,9),(66,(7,(8,6)))),(29,((18,(24,((25,23),5))),(((22,(65,20)),(54,(21,19))),(36,4))))))))))),(2,3),1);
   tree tree_208 [p = 0.000, P = 0.027] = [&W 0.000131] ((((50,49),(48,47)),(((53,52),(((85,(((84,83),82),(81,80))),79),(46,(77,(((76,75),(74,45)),((78,(44,43)),42)))))),((90,(((((101,100),99),98),(97,96)),(94,(95,((93,(92,91)),(88,(89,87))))))),((((68,(73,(((72,71),41),(40,(39,38))))),((70,69),37)),(31,(67,30))),(((14,(58,((60,28),((17,(51,(16,15))),13)))),(((62,(86,61)),59),((26,12),11))),(((35,(34,(33,32))),(27,(64,(63,10)))),((56,55),(((57,9),(66,(7,(8,6)))),(29,((18,(24,((25,23),5))),(36,(((22,(54,20)),((65,21),19)),4)))))))))))),(2,3),1);
   tree tree_209 [p = 0.000, P = 0.027] = [&W 0.000131] ((((50,49),(48,47)),(((53,52),(79,((85,(((84,83),82),(81,80))),(46,(77,(((76,75),(74,45)),((78,(44,43)),42))))))),((68,(((70,69),37),((73,(((72,71),41),(40,(39,38)))),(31,(67,30))))),((90,((((101,(100,99)),98),(97,96)),(95,(94,((92,(93,91)),(88,(89,87))))))),(((14,(58,((60,28),((17,(51,(16,15))),13)))),((((86,62),61),59),((26,12),11))),(((34,(35,(33,32))),(27,(64,(63,10)))),(((57,9),(66,(7,(8,6)))),(((56,55),29),((18,(24,((25,23),5))),((36,((22,20),((65,(54,21)),19))),4)))))))))),(2,3),1);
   tree tree_210 [p = 0.000, P = 0.027] = [&W 0.000131] ((((50,49),(48,47)),(((53,52),(((85,(((84,83),82),(81,80))),79),((77,46),(((76,75),(74,45)),((78,(44,43)),42))))),((90,(((101,((100,99),98)),(97,96)),(95,(94,((93,(92,91)),(88,(89,87))))))),(((68,((73,(((72,71),41),(40,(39,38)))),((70,69),37))),(31,(67,30))),(((14,(58,((60,28),((17,(51,(16,15))),13)))),(((86,(62,61)),59),((26,12),11))),((((35,33),(34,32)),(27,(64,(63,10)))),(((57,9),(66,(7,(8,6)))),(((56,55),29),((18,(24,((25,23),5))),((36,((22,20),(21,(65,(54,19))))),4)))))))))),(2,3),1);
   tree tree_211 [p = 0.000, P = 0.028] = [&W 0.000131] ((((50,49),(48,47)),(((53,52),(((((84,83),82),(85,(81,80))),79),((77,46),(((76,75),(74,45)),((78,(44,43)),42))))),((90,((((101,(100,99)),98),(97,96)),(95,(94,((93,(92,91)),(88,(89,87))))))),((68,((((((73,72),71),41),(40,(39,38))),((70,69),37)),(31,(67,30)))),(((14,(58,((60,28),(((51,17),(16,15)),13)))),(((86,(62,61)),59),(12,(26,11)))),(((((35,34),33),32),(27,(64,(63,10)))),(((57,9),(66,(7,(8,6)))),(((56,55),29),((18,(24,((25,23),5))),((36,((22,20),((65,(54,21)),19))),4)))))))))),(2,3),1);
   tree tree_212 [p = 0.000, P = 0.028] = [&W 0.000131] ((((50,49),(48,47)),(((53,52),(((((84,83),82),(85,(81,80))),79),((77,46),(((76,75),(74,45)),((78,(44,43)),42))))),((90,((((100,99),(101,98)),(97,96)),(95,(94,((92,(93,91)),(88,(89,87))))))),((((68,((((73,72),71),41),(40,(39,38)))),((70,69),37)),(31,(67,30))),(((14,(58,((60,28),((17,(51,(16,15))),13)))),(((86,(62,61)),59),(12,(26,11)))),(((((35,34),33),32),(27,(64,(63,10)))),(((57,9),(66,(7,(8,6)))),(((56,55),29),((18,(24,((25,23),5))),((36,((22,20),(((65,54),21),19))),4)))))))))),(2,3),1);
   tree tree_213 [p = 0.000, P = 0.028] = [&W 0.000131] ((((50,49),(48,47)),(((53,52),(((((84,83),82),(85,(81,80))),79),(46,(77,(((76,75),(74,45)),((78,(44,43)),42)))))),((((68,(73,(((72,71),41),(40,(39,38))))),((70,69),37)),(31,(67,30))),((90,((((101,(100,99)),98),(97,96)),(94,(95,(((93,92),91),(88,(89,87))))))),(((14,(58,((60,28),((51,(17,(16,15))),13)))),(((86,(62,61)),59),(12,(26,11)))),(((((35,34),33),32),(27,(64,(63,10)))),((56,55),(((57,9),(66,(7,(8,6)))),(29,((18,(24,((25,23),5))),(((22,20),(54,(65,(21,19)))),(36,4)))))))))))),(2,3),1);
   tree tree_214 [p = 0.000, P = 0.028] = [&W 0.000131] ((((50,49),(48,47)),(((53,52),(((85,(((84,83),82),(81,80))),79),((77,46),(((76,75),(74,45)),((78,(44,43)),42))))),((90,((((100,99),(101,98)),(97,96)),((95,94),((92,(93,91)),(88,(89,87)))))),(((68,(((((73,72),71),41),(40,(39,38))),((70,69),37))),(31,(67,30))),(((14,(58,((60,28),(((51,17),(16,15)),13)))),(((86,(62,61)),59),(12,(26,11)))),((((35,(34,33)),32),(27,(64,(63,10)))),(((56,55),((57,9),(66,(7,(8,6))))),(29,((18,(24,((25,23),5))),((36,((22,20),((65,(54,21)),19))),4)))))))))),(2,3),1);
   tree tree_215 [p = 0.000, P = 0.028] = [&W 0.000131] ((((50,49),(48,47)),(((53,52),(((85,(((84,83),82),(81,80))),79),(46,(77,(((76,75),(74,45)),((78,(44,43)),42)))))),(((68,(((73,(72,71)),(41,(40,(39,38)))),((70,69),37))),(31,(67,30))),((90,((((101,(100,99)),98),(97,96)),(95,(94,((92,(93,91)),(88,(89,87))))))),((58,((14,((60,28),(((51,17),(16,15)),13))),(((62,(86,61)),59),(12,(26,11))))),(((34,((35,33),32)),(27,(64,(63,10)))),(((57,9),(66,(7,(8,6)))),(((56,55),29),((18,(24,((25,23),5))),((36,((22,20),((65,(54,21)),19))),4)))))))))),(2,3),1);
   tree tree_216 [p = 0.000, P = 0.028] = [&W 0.000131] ((((50,49),(48,47)),(((53,52),(((((84,83),82),(85,(81,80))),79),((77,46),(((76,75),(74,45)),((78,(44,43)),42))))),((90,((((101,(100,99)),98),(97,96)),(94,(95,((93,(92,91)),(88,(89,87))))))),((((68,((((73,72),71),41),(40,(39,38)))),((70,69),37)),(31,(67,30))),(((14,(58,((60,28),((51,(17,(16,15))),13)))),(((86,(62,61)),59),(12,(26,11)))),(((((35,34),33),32),(27,(64,(63,10)))),((56,55),(((57,9),(66,(7,(8,6)))),(29,((18,(24,((25,23),5))),((36,((22,20),(((65,54),21),19))),4))))))))))),(2,3),1);
   tree tree_217 [p = 0.000, P = 0.028] = [&W 0.000131] ((((50,49),(48,47)),(((53,52),(((85,(((84,83),82),(81,80))),79),((77,46),(((76,75),(74,45)),((78,(44,43)),42))))),(((68,((70,69),37)),((73,(((72,71),41),(40,(39,38)))),(31,(67,30)))),((90,(((((101,100),99),98),(97,96)),((95,94),((92,(93,91)),(88,(89,87)))))),(((((86,62),61),59),((14,(58,((60,28),((17,(51,(16,15))),13)))),(12,(26,11)))),(((35,((34,33),32)),(27,(64,(63,10)))),((56,55),(((57,9),(66,(7,(8,6)))),(29,((18,(24,((25,23),5))),((36,((22,20),(21,((65,54),19)))),4))))))))))),(2,3),1);
   tree tree_218 [p = 0.000, P = 0.028] = [&W 0.000131] ((((50,49),(48,47)),(((53,52),(((((84,83),82),(85,(81,80))),79),(46,(77,(((76,75),(74,45)),((78,(44,43)),42)))))),((90,(((((101,100),99),98),(97,96)),(95,(94,((93,(92,91)),(88,(89,87))))))),(((68,((73,(((72,71),41),(40,(39,38)))),((70,69),37))),(31,(67,30))),(((14,(58,((60,28),((17,(51,(16,15))),13)))),(((86,(62,61)),59),(12,(26,11)))),(((33,((35,34),32)),(27,(64,(63,10)))),(((57,9),(66,(7,(8,6)))),(((56,55),29),((18,(24,((25,23),5))),((36,((22,20),((54,(65,21)),19))),4)))))))))),(2,3),1);
   tree tree_219 [p = 0.000, P = 0.029] = [&W 0.000131] ((((50,49),(48,47)),(((53,52),(((((84,83),82),(85,(81,80))),79),((77,46),(((76,75),(74,45)),((78,(44,43)),42))))),((90,((((100,99),(101,98)),(97,96)),((95,94),((93,(92,91)),(88,(89,87)))))),(((68,((73,(((72,71),41),(40,(39,38)))),((70,69),37))),(31,(67,30))),(((14,(58,((60,28),((17,(51,(16,15))),13)))),(((86,(62,61)),59),(12,(26,11)))),(((56,55),((33,((35,34),32)),(27,(64,(63,10))))),(((57,9),(66,(7,(8,6)))),(29,((18,(24,((25,23),5))),((36,((65,((54,22),20)),(21,19))),4)))))))))),(2,3),1);
   tree tree_220 [p = 0.000, P = 0.029] = [&W 0.000131] ((((50,49),(48,47)),(((53,52),(((85,(((84,83),82),(81,80))),79),((77,46),(((76,75),(74,45)),((78,(44,43)),42))))),((90,((((101,(100,99)),98),(97,96)),(95,(94,(((93,92),91),(88,(89,87))))))),((((68,(73,(((72,71),41),(40,(39,38))))),((70,69),37)),(31,(67,30))),(((14,(58,((60,28),((17,(51,(16,15))),13)))),(((86,(62,61)),59),(12,(26,11)))),(((33,(35,(34,32))),(27,(64,(63,10)))),(((57,9),(66,(7,(8,6)))),(((56,55),29),((18,(24,((25,23),5))),(((22,20),((65,21),(54,19))),(36,4))))))))))),(2,3),1);
   tree tree_221 [p = 0.000, P = 0.029] = [&W 0.000131] ((((50,49),(48,47)),(((53,52),(((((84,83),82),(85,(81,80))),79),((77,46),(((76,75),(74,45)),((78,(44,43)),42))))),((90,((((101,(100,99)),98),(97,96)),((95,94),(((93,92),91),(88,(89,87)))))),((((68,(73,(((72,71),41),(40,(39,38))))),((70,69),37)),(31,(67,30))),(((((86,(62,61)),59),(14,(58,((60,28),(((51,17),(16,15)),13))))),(12,(26,11))),(((33,((35,34),32)),(27,(64,(63,10)))),(((57,9),(66,(7,(8,6)))),(((56,55),29),((18,(24,((25,23),5))),((36,((22,20),(((65,54),21),19))),4)))))))))),(2,3),1);
   tree tree_222 [p = 0.000, P = 0.029] = [&W 0.000131] ((((50,49),(48,47)),(((53,52),(((((84,83),82),(85,(81,80))),79),((77,46),(((76,75),(74,45)),((78,(44,43)),42))))),((90,((((101,(100,99)),98),(97,96)),(95,(94,(((93,92),91),(88,(89,87))))))),((68,(((70,69),37),((73,(((72,71),41),(40,(39,38)))),(31,(67,30))))),(((((86,62),61),59),((14,(58,((60,28),((17,(51,(16,15))),13)))),(12,(26,11)))),(((56,55),((((35,34),33),32),(27,(64,(63,10))))),(((57,9),(66,(7,(8,6)))),(29,((18,(24,((25,23),5))),((((65,(54,22)),20),(21,19)),(36,4))))))))))),(2,3),1);
   tree tree_223 [p = 0.000, P = 0.029] = [&W 0.000131] ((((50,49),(48,47)),(((53,52),(((85,(((84,83),82),(81,80))),79),((77,46),(((76,75),(74,45)),((78,(44,43)),42))))),((90,((((100,99),(101,98)),(97,96)),(95,(94,((92,(93,91)),(88,(89,87))))))),((((68,((((73,72),71),41),(40,(39,38)))),((70,69),37)),(31,(67,30))),(((14,(58,((60,28),(((51,17),(16,15)),13)))),(((86,(62,61)),59),(12,(26,11)))),(((56,55),((((35,34),33),32),(27,(64,(63,10))))),(((57,9),(66,(7,(8,6)))),(29,((18,(24,((25,23),5))),(36,(((22,20),(54,((65,21),19))),4))))))))))),(2,3),1);
   tree tree_224 [p = 0.000, P = 0.029] = [&W 0.000131] ((((50,49),(48,47)),(((53,52),(((((84,83),82),(85,(81,80))),79),(46,(77,(((76,75),(74,45)),((78,(44,43)),42)))))),((90,((((101,(100,99)),98),(97,96)),(95,(94,(((93,92),91),(88,(89,87))))))),(((68,((73,(((72,71),41),(40,(39,38)))),((70,69),37))),(31,(67,30))),(((14,(58,((60,28),((17,(51,(16,15))),13)))),(((62,(86,61)),59),(12,(26,11)))),(((((35,34),33),32),(27,(64,(63,10)))),(((57,9),(66,(7,(8,6)))),(((56,55),29),((18,(24,((25,23),5))),((54,((22,20),(21,(65,19)))),(36,4))))))))))),(2,3),1);
   tree tree_225 [p = 0.000, P = 0.029] = [&W 0.000131] ((((50,49),(48,47)),(((53,52),(((((84,83),82),(85,(81,80))),79),((77,46),(((76,75),(74,45)),((78,(44,43)),42))))),((90,(((101,((100,99),98)),(97,96)),(95,(94,(((93,92),91),(88,(89,87))))))),((((68,(73,(((72,71),41),(40,(39,38))))),((70,69),37)),(31,(67,30))),(((14,(58,((60,28),((17,(51,(16,15))),13)))),((((86,62),61),59),(12,(26,11)))),((((35,(34,33)),32),(27,(64,(63,10)))),(((56,55),((57,9),(66,(7,(8,6))))),(29,((18,(24,((25,23),5))),((36,((22,20),((54,21),(65,19)))),4)))))))))),(2,3),1);
   tree tree_226 [p = 0.000, P = 0.030] = [&W 0.000131] ((((50,49),(48,47)),(((53,52),(((((84,83),82),(85,(81,80))),79),(46,(77,(((76,75),(74,45)),((78,(44,43)),42)))))),((90,(((101,((100,99),98)),(97,96)),((95,94),((93,(92,91)),(88,(89,87)))))),(((68,((70,69),37)),((73,((72,71),(41,(40,(39,38))))),(31,(67,30)))),(((14,(58,((60,28),((51,(17,(16,15))),13)))),(((62,(86,61)),59),(12,(26,11)))),(((56,55),((34,(35,(33,32))),(27,(64,(63,10))))),(((57,9),(66,(7,(8,6)))),(29,((18,(24,((25,23),5))),((36,((65,(22,20)),((54,21),19))),4)))))))))),(2,3),1);
   tree tree_227 [p = 0.000, P = 0.030] = [&W 0.000131] ((((50,49),(48,47)),(((53,52),(((85,(((84,83),82),(81,80))),79),(46,(77,(((76,75),(74,45)),((78,(44,43)),42)))))),((90,((((101,(100,99)),98),(97,96)),(95,(94,(((93,92),91),(88,(89,87))))))),((((68,(73,(((72,71),41),(40,(39,38))))),((70,69),37)),(31,(67,30))),(((((86,(62,61)),59),(14,(58,((60,28),((17,(51,(16,15))),13))))),(12,(26,11))),((56,55),((((35,34),(33,32)),(27,(64,(63,10)))),(((57,9),(66,(7,(8,6)))),(29,((18,(24,((25,23),5))),(((22,20),(36,((54,(65,21)),19))),4))))))))))),(2,3),1);
   tree tree_228 [p = 0.000, P = 0.030] = [&W 0.000131] ((((50,49),(48,47)),(((53,52),(((((84,83),82),(85,(81,80))),79),((77,46),(((76,75),(74,45)),((78,(44,43)),42))))),((68,(((70,69),37),((73,(((72,71),41),(40,(39,38)))),(31,(67,30))))),((90,(((101,((100,99),98)),(97,96)),(95,(94,(((93,92),91),(88,(89,87))))))),(((((86,(62,61)),59),(14,(58,((60,28),((17,(51,(16,15))),13))))),(12,(26,11))),(((56,55),(((35,34),(33,32)),(27,(64,(63,10))))),(((57,9),(66,(7,(8,6)))),(29,((18,(24,((25,23),5))),((((54,22),20),(36,((65,21),19))),4)))))))))),(2,3),1);
   tree tree_229 [p = 0.000, P = 0.030] = [&W 0.000131] ((((50,49),(48,47)),(((53,52),(((((84,83),82),(85,(81,80))),79),((77,46),(((76,75),(74,45)),((78,(44,43)),42))))),(((68,(((73,(72,71)),(41,(40,(39,38)))),((70,69),37))),(31,(67,30))),((90,(((101,((100,99),98)),(97,96)),(95,(94,(((93,92),91),(88,(89,87))))))),((((58,14),((60,28),((17,(51,(16,15))),13))),(((86,(62,61)),59),(12,(26,11)))),(((34,(35,(33,32))),(27,(64,(63,10)))),(((57,9),(66,(7,(8,6)))),(((56,55),29),((18,(24,((25,23),5))),(((22,(65,20)),((54,21),19)),(36,4))))))))))),(2,3),1);
   tree tree_230 [p = 0.000, P = 0.030] = [&W 0.000131] ((((50,49),(48,47)),(((53,52),(((((84,83),82),(85,(81,80))),79),(46,(77,(((76,75),(74,45)),((78,(44,43)),42)))))),((90,((((100,(101,99)),98),(97,96)),(95,(94,((92,(93,91)),(88,(89,87))))))),((((68,((((73,72),71),41),(40,(39,38)))),((70,69),37)),(31,(67,30))),(((62,(86,61)),(59,((14,(58,((60,28),((17,(51,(16,15))),13)))),((26,12),11)))),(((33,((35,34),32)),(27,(64,(63,10)))),(((57,9),(66,(7,(8,6)))),(((56,55),29),((18,(24,((25,23),5))),(((22,20),(65,((54,21),19))),(36,4))))))))))),(2,3),1);
   tree tree_231 [p = 0.000, P = 0.030] = [&W 0.000131] ((((50,49),(48,47)),(((53,52),(((85,(((84,83),82),(81,80))),79),((77,46),(((76,75),(74,45)),((78,(44,43)),42))))),((90,((((100,(101,99)),98),(97,96)),(95,(94,(((93,92),91),(88,(89,87))))))),(((68,(((((73,72),71),41),(40,(39,38))),(69,(70,37)))),(31,(67,30))),(((14,(58,((60,28),((51,(17,(16,15))),13)))),(((86,(62,61)),59),((26,12),11))),(((33,((35,34),32)),(27,(64,(63,10)))),(((56,55),((57,9),(66,(7,(8,6))))),(29,((18,(24,((25,23),5))),(((22,20),((54,(65,21)),19)),(36,4))))))))))),(2,3),1);
   tree tree_232 [p = 0.000, P = 0.030] = [&W 0.000131] ((((50,49),(48,47)),(((53,52),(79,((((84,83),82),(85,(81,80))),((77,46),(((76,75),(74,45)),((78,(44,43)),42)))))),((90,((((100,99),(101,98)),(97,96)),(95,(94,(((93,92),91),(88,(89,87))))))),(((68,(((((73,72),71),41),(40,(39,38))),((70,69),37))),(31,(67,30))),(((14,(58,((60,28),((51,(17,(16,15))),13)))),(((86,(62,61)),59),(12,(26,11)))),((((35,34),(33,32)),(27,(64,(63,10)))),(((57,9),(66,(7,(8,6)))),(((56,55),29),((18,(24,((25,23),5))),((36,(54,((22,20),((65,21),19)))),4)))))))))),(2,3),1);
   tree tree_233 [p = 0.000, P = 0.030] = [&W 0.000131] ((((50,49),(48,47)),(((53,52),(((((84,83),82),(85,(81,80))),79),((77,46),(((76,75),(74,45)),((78,(44,43)),42))))),(((68,(((((73,72),71),41),(40,(39,38))),((70,69),37))),(31,(67,30))),((90,((((100,99),(101,98)),(97,96)),(95,(94,((93,(92,91)),(88,(89,87))))))),((((58,14),((60,28),((51,(17,(16,15))),13))),(((62,(86,61)),59),(26,(12,11)))),(((56,55),((34,(35,(33,32))),(27,(64,(63,10))))),(((57,9),(66,(7,(8,6)))),(29,((18,(24,(23,(25,5)))),((36,((22,(65,(54,20))),(21,19))),4)))))))))),(2,3),1);
   tree tree_234 [p = 0.000, P = 0.031] = [&W 0.000131] ((((50,49),(48,47)),(((53,52),(79,((85,(((84,83),82),(81,80))),(46,(77,(((76,75),(74,45)),((78,(44,43)),42))))))),((((68,((73,(72,71)),(41,(40,(39,38))))),((70,69),37)),(31,(67,30))),((90,((((101,(100,99)),98),(97,96)),(95,(94,((93,(92,91)),(88,(89,87))))))),((((86,(62,61)),59),((14,(58,((60,28),((17,(51,(16,15))),13)))),(12,(26,11)))),((((34,(35,33)),32),(27,(64,(63,10)))),(((57,9),(66,(7,(8,6)))),(((56,55),29),((18,(24,((25,23),5))),(((22,20),((65,54),(21,19))),(36,4))))))))))),(2,3),1);
   tree tree_235 [p = 0.000, P = 0.031] = [&W 0.000131] ((((50,49),(48,47)),(((53,52),(((((84,83),82),(85,(81,80))),79),((77,46),(((76,75),(74,45)),((78,(44,43)),42))))),(((68,((73,(((72,71),41),(40,(39,38)))),((70,69),37))),(31,(67,30))),((90,(((101,((100,99),98)),(97,96)),(95,(94,(((93,92),91),(88,(89,87))))))),(((14,(58,((60,28),((17,(51,(16,15))),13)))),(((86,(62,61)),59),(12,(26,11)))),(((((35,34),33),32),(27,(64,(63,10)))),(((57,9),(66,(7,(8,6)))),(((56,55),29),((18,(24,((25,23),5))),((36,((22,20),((65,(54,21)),19))),4)))))))))),(2,3),1);
   tree tree_236 [p = 0.000, P = 0.031] = [&W 0.000131] ((((50,49),(48,47)),(((53,52),(((((84,83),82),(85,(81,80))),79),((77,46),(((76,75),(74,45)),((78,(44,43)),42))))),((90,(((101,((100,99),98)),(97,96)),(95,(94,((93,(92,91)),(88,(89,87))))))),(((68,(((((73,72),71),41),(40,(39,38))),((70,69),37))),(31,(67,30))),((58,((((86,62),61),59),((14,((60,28),((51,(17,(16,15))),13))),(12,(26,11))))),((((35,34),(33,32)),(27,(64,(63,10)))),(((57,9),(66,(7,(8,6)))),(((56,55),29),((18,(24,((25,23),5))),(((22,20),(21,((65,54),19))),(36,4))))))))))),(2,3),1);
   tree tree_237 [p = 0.000, P = 0.031] = [&W 0.000131] ((((50,49),(48,47)),(((53,52),(((((84,83),82),(85,(81,80))),79),((77,46),(((76,75),(74,45)),((78,(44,43)),42))))),((90,(((101,((100,99),98)),(97,96)),(95,(94,((93,(92,91)),(88,(89,87))))))),(((68,((73,(((72,71),41),(40,(39,38)))),((70,69),37))),(31,(67,30))),((((86,(62,61)),59),((14,(58,((60,28),((17,(51,(16,15))),13)))),(12,(26,11)))),((((35,34),(33,32)),(27,(64,(63,10)))),((56,55),(((57,9),(66,(7,(8,6)))),(29,((18,(24,((25,23),5))),((36,((22,20),((54,21),(65,19)))),4))))))))))),(2,3),1);
   tree tree_238 [p = 0.000, P = 0.031] = [&W 0.000131] ((((50,49),(48,47)),(((53,52),(((((84,83),82),(85,(81,80))),79),(46,(77,(((76,75),(74,45)),((78,(44,43)),42)))))),(((68,(((((73,72),71),41),(40,(39,38))),((70,69),37))),(31,(67,30))),((90,(((101,((100,99),98)),(97,96)),(95,(94,(((93,92),91),(88,(89,87))))))),((((62,(86,61)),59),((14,(58,((60,28),((17,(51,(16,15))),13)))),(12,(26,11)))),((((35,34),(33,32)),(27,(64,(63,10)))),(((57,9),(66,(7,(8,6)))),(((56,55),29),((18,(24,((25,23),5))),((36,((22,20),(54,(65,(21,19))))),4)))))))))),(2,3),1);
   tree tree_239 [p = 0.000, P = 0.031] = [&W 0.000131] ((((50,49),(48,47)),(((53,52),(((((84,83),82),(85,(81,80))),79),(46,(77,(((76,75),(74,45)),((78,(44,43)),42)))))),(((90,(((101,((100,99),98)),(97,96)),(94,(95,(((93,92),91),(88,(89,87))))))),(68,(((73,(((72,71),41),(40,(39,38)))),((70,69),37)),(31,(67,30))))),(((14,((86,(62,61)),(58,((60,28),(((51,17),(16,15)),13))))),(59,(12,(26,11)))),((((35,34),(33,32)),(27,(64,(63,10)))),(((57,9),(66,(7,(8,6)))),(((56,55),29),((18,(24,((25,23),5))),((36,(54,((22,20),(21,(65,19))))),4))))))))),(2,3),1);
   tree tree_240 [p = 0.000, P = 0.031] = [&W 0.000131] ((((50,49),(48,47)),(((53,52),(((((84,83),82),(85,(81,80))),79),((77,46),(((76,75),(74,45)),((78,(44,43)),42))))),(((68,(((((73,72),71),41),(40,(39,38))),((70,69),37))),(31,(67,30))),((90,(((101,((100,99),98)),(97,96)),((95,94),(((93,92),91),(88,(89,87)))))),(((14,((60,28),(58,((51,(17,(16,15))),13)))),(((86,(62,61)),59),((26,12),11))),(((33,((35,34),32)),(27,(64,(63,10)))),(((57,9),(66,(7,(8,6)))),(((56,55),29),((18,(23,(24,(25,5)))),((36,(20,((54,(22,(65,21))),19))),4)))))))))),(2,3),1);
   tree tree_241 [p = 0.000, P = 0.032] = [&W 0.000131] ((((50,49),(48,47)),(((53,52),(((85,(((84,83),82),(81,80))),79),((77,46),(((76,75),(74,45)),((78,(44,43)),42))))),((90,(((101,((100,99),98)),(97,96)),(95,(94,((93,(92,91)),(88,(89,87))))))),(((68,((73,(((72,71),41),(40,(39,38)))),((70,69),37))),(31,(67,30))),(((14,(58,((60,28),((17,(51,(16,15))),13)))),(((62,(86,61)),59),((26,12),11))),(((56,55),((33,((35,34),32)),(27,(64,(63,10))))),(((57,9),(7,(66,(8,6)))),(29,((18,(23,(24,(25,5)))),((36,(20,((54,((65,22),21)),19))),4)))))))))),(2,3),1);
   tree tree_242 [p = 0.000, P = 0.032] = [&W 0.000131] ((((50,49),(48,47)),(((53,52),(79,((((84,83),82),(85,(81,80))),((77,46),(((76,75),(74,45)),((78,(44,43)),42)))))),((90,((((101,(100,99)),98),(97,96)),(95,(94,((92,(93,91)),(88,(89,87))))))),(((((((73,72),71),41),(40,(39,38))),((70,69),37)),(68,(31,(67,30)))),((58,((14,((60,28),((51,(17,(16,15))),13))),(((86,(62,61)),59),((26,12),11)))),(((33,((35,34),32)),(27,(64,(63,10)))),(((57,9),(66,(7,(8,6)))),(((56,55),29),((18,(23,(24,(25,5)))),((36,((65,20),(54,((22,21),19)))),4)))))))))),(2,3),1);
   tree tree_243 [p = 0.000, P = 0.032] = [&W 0.000131] ((((50,49),(48,47)),(((53,52),(((((84,83),82),(85,(81,80))),79),((77,46),(((76,75),(74,45)),((78,(44,43)),42))))),((90,(((101,((100,99),98)),(97,96)),((95,94),(((93,92),91),(88,(89,87)))))),((((68,((((73,72),71),41),(40,(39,38)))),((70,69),37)),(31,(67,30))),((((((86,(62,61)),59),14),(58,((60,28),((17,(51,(16,15))),13)))),((26,12),11)),(((33,((35,34),32)),(27,(64,(63,10)))),(((57,9),(66,(7,(8,6)))),(((56,55),29),((18,(23,(24,(25,5)))),((36,(20,(((65,54),(22,21)),19))),4)))))))))),(2,3),1);
   tree tree_244 [p = 0.000, P = 0.032] = [&W 0.000131] ((((50,49),(48,47)),(((53,52),(((85,(((84,83),82),(81,80))),79),((77,46),(((76,75),(74,45)),((78,(44,43)),42))))),((90,((((100,99),(101,98)),(97,96)),(95,(94,(((93,92),91),(88,(89,87))))))),(((68,(((((73,72),71),41),(40,(39,38))),((70,69),37))),(31,(67,30))),(((((86,(62,61)),14),(58,((60,28),(((51,17),(16,15)),13)))),(59,((26,12),11))),(((33,((35,34),32)),(27,(64,(63,10)))),(((57,9),(66,(7,(8,6)))),(((56,55),29),((18,(23,(24,(25,5)))),((20,(((65,22),(54,21)),19)),(36,4))))))))))),(2,3),1);
   tree tree_245 [p = 0.000, P = 0.032] = [&W 0.000131] ((((50,49),(48,47)),(((53,52),(79,((((84,83),82),(85,(81,80))),((77,46),(((76,75),(74,45)),((78,(44,43)),42)))))),(((90,((((101,(100,99)),98),(97,96)),(95,(94,((92,(93,91)),(88,(89,87))))))),((68,((70,69),37)),(((73,(72,71)),(41,(40,(39,38)))),(31,(67,30))))),(((14,(58,((60,28),((51,(17,(16,15))),13)))),(((86,(62,61)),59),((26,12),11))),(((33,((35,34),32)),(27,(64,(63,10)))),(((57,9),(66,(7,(8,6)))),(((56,55),29),((18,(23,(24,(25,5)))),(((54,20),((22,21),(65,19))),(36,4)))))))))),(2,3),1);
   tree tree_246 [p = 0.000, P = 0.032] = [&W 0.000131] ((((50,49),(48,47)),(((53,52),(((((84,83),82),(85,(81,80))),79),((77,46),(((76,75),(74,45)),((78,(44,43)),42))))),((90,((((100,99),(101,98)),(97,96)),(95,(94,((93,(92,91)),(88,(89,87))))))),(((68,(((73,(72,71)),(41,(40,(39,38)))),((70,69),37))),(31,(67,30))),(((14,(58,((60,28),((17,(51,(16,15))),13)))),(((62,(86,61)),59),((26,12),11))),(((33,((35,34),32)),(27,(64,(63,10)))),(((66,(57,9)),(7,(8,6))),(((56,55),29),((18,(23,(24,(25,5)))),((36,(20,(65,(((54,22),21),19)))),4)))))))))),(2,3),1);
   tree tree_247 [p = 0.000, P = 0.032] = [&W 0.000131] ((((50,49),(48,47)),(((53,52),(((85,(((84,83),82),(81,80))),79),((77,46),(((76,75),(74,45)),((78,(44,43)),42))))),((90,((((101,(100,99)),98),(97,96)),(95,(94,((93,(92,91)),(88,(89,87))))))),((((68,(73,(((72,71),41),(40,(39,38))))),((70,69),37)),(31,(67,30))),((((58,14),((60,28),((17,(51,(16,15))),13))),(((86,(62,61)),59),((26,12),11))),(((33,((35,34),32)),(27,(64,(63,10)))),(((57,9),(66,(7,(8,6)))),(((56,55),29),((18,(23,(24,(25,5)))),(((65,20),(((54,22),21),19)),(36,4))))))))))),(2,3),1);
   tree tree_248 [p = 0.000, P = 0.032] = [&W 0.000131] ((((50,49),(48,47)),(((53,52),(79,((((84,83),82),(85,(81,80))),((77,46),(((76,75),(74,45)),((78,(44,43)),42)))))),((90,(((101,((100,99),98)),(97,96)),(95,(94,((93,(92,91)),(88,(89,87))))))),(((68,(((((73,72),71),41),(40,(39,38))),((70,69),37))),(31,(67,30))),((((58,14),((60,28),((17,(51,(16,15))),13))),(((86,(62,61)),59),(12,(26,11)))),(((35,(34,(33,32))),(27,(64,(63,10)))),(((57,9),(66,(7,(8,6)))),(((56,55),29),((18,(25,(24,(23,5)))),((36,((54,(22,20)),((65,21),19))),4)))))))))),(2,3),1);
   tree tree_249 [p = 0.000, P = 0.033] = [&W 0.000131] ((((50,49),(48,47)),(((53,52),(((((84,83),82),(85,(81,80))),79),((77,46),(((76,75),(74,45)),((78,(44,43)),42))))),(((68,(((((73,72),71),41),(40,(39,38))),((70,69),37))),(31,(67,30))),((90,(((((101,100),99),98),(97,96)),(95,(94,((93,(92,91)),(88,(89,87))))))),((58,((14,((60,28),((51,(17,(16,15))),13))),(((62,(86,61)),59),(12,(26,11))))),((((35,34),(33,32)),(27,(64,(63,10)))),(((66,(57,9)),(7,(8,6))),((56,55),(29,((18,(23,(24,(25,5)))),((36,(20,((54,((65,22),21)),19))),4))))))))))),(2,3),1);
   tree tree_250 [p = 0.000, P = 0.033] = [&W 0.000131] ((((50,49),(48,47)),(((53,52),(((85,(((84,83),82),(81,80))),79),((77,46),(((76,75),(74,45)),((78,(44,43)),42))))),((((68,(73,(((72,71),41),(40,(39,38))))),((70,69),37)),(31,(67,30))),((90,((((100,(101,99)),98),(97,96)),(95,(94,((92,(93,91)),(88,(89,87))))))),(((14,(58,((60,28),((17,(51,(16,15))),13)))),(((86,(62,61)),59),((26,12),11))),(((33,((35,34),32)),(27,(64,(63,10)))),(((57,9),(66,(7,(8,6)))),(((56,55),29),((18,(23,(24,(25,5)))),((36,(20,((22,((65,54),21)),19))),4)))))))))),(2,3),1);
   tree tree_251 [p = 0.000, P = 0.033] = [&W 0.000131] ((((50,49),(48,47)),(((53,52),(((((84,83),82),(85,(81,80))),79),((77,46),(((76,75),(74,45)),((78,(44,43)),42))))),((((68,(73,(((72,71),41),(40,(39,38))))),((70,69),37)),(31,(67,30))),((90,(((((101,100),99),98),(97,96)),(95,(94,((93,(92,91)),(88,(89,87))))))),((((86,(62,61)),59),((14,(58,((60,28),((51,(17,(16,15))),13)))),((26,12),11))),(((33,((35,34),32)),(27,(64,(63,10)))),(((57,9),(66,(7,(8,6)))),(((56,55),29),((18,(23,(24,(25,5)))),(36,((20,((54,(22,21)),(65,19))),4))))))))))),(2,3),1);
   tree tree_252 [p = 0.000, P = 0.033] = [&W 0.000131] ((((50,49),(48,47)),(((53,52),(((((84,83),82),(85,(81,80))),79),((77,46),(((76,75),(74,45)),((78,(44,43)),42))))),((90,((((100,99),(101,98)),(97,96)),((95,94),((93,(92,91)),(88,(89,87)))))),((((68,(73,(((72,71),41),(40,(39,38))))),((70,69),37)),(31,(67,30))),((((86,(62,61)),59),((14,(58,((60,28),((17,(51,(16,15))),13)))),((26,12),11))),(((33,((35,34),32)),(27,(64,(63,10)))),(((57,9),(66,(7,(8,6)))),(((56,55),29),((18,(23,(24,(25,5)))),((36,((65,20),((22,21),(54,19)))),4)))))))))),(2,3),1);
   tree tree_253 [p = 0.000, P = 0.033] = [&W 0.000131] ((((50,49),(48,47)),(((53,52),(((((84,83),82),(85,(81,80))),79),((77,46),(((76,75),(74,45)),((78,(44,43)),42))))),((90,(((101,((100,99),98)),(97,96)),(95,(94,(((93,92),91),(88,(89,87))))))),(((68,((73,(((72,71),41),(40,(39,38)))),((70,69),37))),(31,(67,30))),(((14,(58,((60,28),((17,(51,(16,15))),13)))),(((86,(62,61)),59),((26,12),11))),(((33,((35,34),32)),(27,(64,(63,10)))),(((57,9),(66,(7,(8,6)))),(((56,55),29),((18,(23,(24,(25,5)))),((36,(65,(20,((22,(54,21)),19)))),4)))))))))),(2,3),1);
   tree tree_254 [p = 0.000, P = 0.033] = [&W 0.000131] ((((50,49),(48,47)),(((53,52),(((((84,83),82),(85,(81,80))),79),((77,46),(((76,75),(74,45)),((78,(44,43)),42))))),((90,(((101,((100,99),98)),(97,96)),(95,(94,(((93,92),91),(88,(89,87))))))),(((68,(((((73,72),71),41),(40,(39,38))),((70,69),37))),(31,(67,30))),((((((86,62),61),59),(14,(58,((60,28),((17,(51,(16,15))),13))))),(12,(26,11))),((((35,34),(33,32)),(27,(64,(63,10)))),((56,55),(((57,9),(66,(7,(8,6)))),(29,((18,(25,(24,(23,5)))),((36,((22,20),((65,(54,21)),19))),4))))))))))),(2,3),1);
   tree tree_255 [p = 0.000, P = 0.033] = [&W 0.000131] ((((50,49),(48,47)),(((53,52),(((85,(((84,83),82),(81,80))),79),(46,(77,(((76,75),(74,45)),((78,(44,43)),42)))))),((90,(((101,((100,99),98)),(97,96)),(95,(94,((92,(93,91)),(88,(89,87))))))),(((68,((70,69),37)),((73,(((72,71),41),(40,(39,38)))),(31,(67,30)))),(((14,(58,((60,28),((17,(51,(16,15))),13)))),(((86,(62,61)),59),((26,12),11))),((((34,(35,33)),32),(27,(64,(63,10)))),(((56,55),((57,9),(66,(7,(8,6))))),(29,((18,(23,(24,(25,5)))),(36,((20,(65,((54,(22,21)),19))),4))))))))))),(2,3),1);
   tree tree_256 [p = 0.000, P = 0.033] = [&W 0.000131] ((((50,49),(48,47)),(((53,52),(((85,(((84,83),82),(81,80))),79),((77,46),(((76,75),(74,45)),((78,(44,43)),42))))),((90,((((100,99),(101,98)),(97,96)),(95,(94,((92,(93,91)),(88,(89,87))))))),((((68,((((73,72),71),41),(40,(39,38)))),((70,69),37)),(31,(67,30))),(((86,(62,61)),((14,(58,((60,28),((51,(17,(16,15))),13)))),(59,((26,12),11)))),(((35,(33,(34,32))),(27,(64,(63,10)))),(((57,9),(66,(7,(8,6)))),(((56,55),29),((18,(23,(24,(25,5)))),(36,((20,((22,21),(54,(65,19)))),4))))))))))),(2,3),1);
   tree tree_257 [p = 0.000, P = 0.034] = [&W 0.000131] ((((50,49),(48,47)),(((53,52),(((85,(((84,83),82),(81,80))),79),(46,(77,(((76,75),(74,45)),((78,(44,43)),42)))))),((90,(((101,((100,99),98)),(97,96)),(95,(94,((92,(93,91)),(88,(89,87))))))),(((68,(((((73,72),71),41),(40,(39,38))),((70,69),37))),(31,(67,30))),(((58,(14,((60,28),((51,(17,(16,15))),13)))),(((86,(62,61)),59),((26,12),11))),(((33,(35,(34,32))),(27,(64,(63,10)))),(((57,9),(66,(7,(8,6)))),(((56,55),29),((18,(23,(24,(25,5)))),((36,(20,((54,(22,(65,21))),19))),4)))))))))),(2,3),1);
   tree tree_258 [p = 0.000, P = 0.034] = [&W 0.000131] ((((50,49),(48,47)),(((53,52),(((((84,83),82),(85,(81,80))),79),(46,(77,(((76,75),(74,45)),((78,(44,43)),42)))))),((90,(((101,((100,99),98)),(97,96)),(95,(94,((93,(92,91)),(88,(89,87))))))),(((68,((70,69),37)),((73,((72,71),(41,(40,(39,38))))),(31,(67,30)))),(((14,(((86,(62,61)),59),((60,28),(58,((17,((51,16),15)),13))))),((26,12),11)),(((56,55),(((34,(35,33)),32),(27,(64,(63,10))))),(((57,9),(66,(7,(8,6)))),(29,((18,(23,(24,(25,5)))),((36,((65,20),((22,(54,21)),19))),4)))))))))),(2,3),1);
   tree tree_259 [p = 0.000, P = 0.034] = [&W 0.000131] ((((50,49),(48,47)),(((53,52),(((85,(((84,83),82),(81,80))),79),((77,46),(((76,75),(74,45)),((78,(44,43)),42))))),((((68,(73,(((72,71),41),(40,(39,38))))),((70,69),37)),(31,(67,30))),((90,(((101,((100,99),98)),(97,96)),(95,(94,((92,(93,91)),(88,(89,87))))))),(((14,(58,((60,28),((17,(51,(16,15))),13)))),(((86,(62,61)),59),((26,12),11))),(((((35,34),33),32),(27,(64,(63,10)))),(((57,9),(66,(7,(8,6)))),(((56,55),29),((18,(23,(24,(25,5)))),((20,((65,((54,22),21)),19)),(36,4))))))))))),(2,3),1);
   tree tree_260 [p = 0.000, P = 0.034] = [&W 0.000131] ((((50,49),(48,47)),(((53,52),(((((84,83),82),(85,(81,80))),79),((77,46),(((76,75),(74,45)),((78,(44,43)),42))))),((90,(((101,((100,99),98)),(97,96)),(95,(94,(((93,92),91),(88,(89,87))))))),((((68,((((73,72),71),41),(40,(39,38)))),((70,69),37)),(31,(67,30))),(((14,(58,((60,28),(((51,17),(16,15)),13)))),(((86,(62,61)),59),((26,12),11))),(((((35,34),33),32),(27,(64,(63,10)))),(((57,9),(66,(7,(8,6)))),((56,55),(29,((18,(23,(24,(25,5)))),((20,((54,(22,21)),(65,19))),(36,4)))))))))))),(2,3),1);
   tree tree_261 [p = 0.000, P = 0.034] = [&W 0.000131] ((((50,49),(48,47)),(((53,52),(((((84,83),82),(85,(81,80))),79),(46,(77,(((76,75),(74,45)),((78,(44,43)),42)))))),(((68,((((73,(72,71)),41),(40,(39,38))),((70,69),37))),(31,(67,30))),((90,(((101,((100,99),98)),(97,96)),(95,(94,((93,(92,91)),(88,(89,87))))))),(((14,(58,((60,28),(((51,17),(16,15)),13)))),((((86,62),61),59),((26,12),11))),(((56,55),(((34,(35,33)),32),(27,(64,(63,10))))),(((57,9),(66,(7,(8,6)))),(29,((18,(23,(24,(25,5)))),((36,(20,((((65,54),22),21),19))),4)))))))))),(2,3),1);
   tree tree_262 [p = 0.000, P = 0.034] = [&W 0.000131] ((((50,49),(48,47)),(((53,52),(((((84,83),82),(85,(81,80))),79),(46,(77,(((76,75),(74,45)),((78,(44,43)),42)))))),((90,(((((101,100),99),98),(97,96)),(95,(94,(((93,92),91),(88,(89,87))))))),(((68,((73,(((72,71),41),(40,(39,38)))),((70,69),37))),(31,(67,30))),(((14,(58,((60,28),((51,(17,(16,15))),13)))),(((86,(62,61)),59),(26,(12,11)))),(((56,55),((((35,34),33),32),(27,(64,(63,10))))),(((57,9),(66,(7,(8,6)))),(29,((18,(24,(23,(25,5)))),((36,((22,20),((54,(65,21)),19))),4)))))))))),(2,3),1);
   tree tree_263 [p = 0.000, P = 0.034] = [&W 0.000131] ((((50,49),(48,47)),(((53,52),(((((84,83),82),(85,(81,80))),79),((77,46),(((76,75),(74,45)),((78,(44,43)),42))))),((90,(((101,((100,99),98)),(97,96)),(95,(94,((92,(93,91)),(88,(89,87))))))),((((73,(((72,71),41),(40,(39,38)))),(68,((70,69),37))),(31,(67,30))),(((14,((60,28),(58,((17,(51,(16,15))),13)))),(((62,(86,61)),59),((26,12),11))),((((35,34),(33,32)),(27,(64,(63,10)))),(((57,9),(66,(7,(8,6)))),(((56,55),29),((18,(24,(25,(23,5)))),(36,(((22,20),(65,((54,21),19))),4))))))))))),(2,3),1);
   tree tree_264 [p = 0.000, P = 0.035] = [&W 0.000131] ((((50,49),(48,47)),(((53,52),(((((84,83),82),(85,(81,80))),79),(46,(77,(((76,75),(74,45)),((78,(44,43)),42)))))),((90,((((100,99),(101,98)),(97,96)),(95,(94,((92,(93,91)),(88,(89,87))))))),((((68,(73,(((72,71),41),(40,(39,38))))),((70,69),37)),(31,(67,30))),(((14,(58,((60,28),((17,(51,(16,15))),13)))),(((86,(62,61)),59),(26,(12,11)))),((((35,34),(33,32)),(27,(64,(63,10)))),(((57,9),(66,(7,(8,6)))),(((56,55),29),((18,(24,(25,(23,5)))),((36,(((65,(54,22)),20),(21,19))),4)))))))))),(2,3),1);
   tree tree_265 [p = 0.000, P = 0.035] = [&W 0.000131] ((((50,49),(48,47)),(((53,52),(((((84,83),82),(85,(81,80))),79),((77,46),(((76,75),(74,45)),((78,(44,43)),42))))),((90,(((101,((100,99),98)),(97,96)),((95,94),((93,(92,91)),(88,(89,87)))))),(((68,((73,(((72,71),41),(40,(39,38)))),((70,69),37))),(31,(67,30))),(((14,(58,((60,28),(((51,17),(16,15)),13)))),(((86,(62,61)),59),((26,12),11))),(((35,(33,(34,32))),(27,(64,(63,10)))),(((57,9),(66,(7,(8,6)))),((56,55),(29,((18,(23,(24,(25,5)))),((20,((54,(22,21)),(65,19))),(36,4)))))))))))),(2,3),1);
   tree tree_266 [p = 0.000, P = 0.035] = [&W 0.000131] ((((50,49),(48,47)),(((53,52),(((((84,83),82),(85,(81,80))),79),((77,46),(((76,75),(74,45)),((78,(44,43)),42))))),(((90,((((100,99),(101,98)),(97,96)),(95,(94,(((93,92),91),(88,(89,87))))))),((68,(((((73,72),71),41),(40,(39,38))),((70,69),37))),(31,(67,30)))),((((86,(62,61)),59),((14,(58,((60,28),((17,(51,(16,15))),13)))),((26,12),11))),(((33,(35,(34,32))),(27,(64,(63,10)))),((56,55),(((57,9),(66,(7,(8,6)))),(29,((18,(23,(24,(25,5)))),((36,(20,(54,((22,(65,21)),19)))),4)))))))))),(2,3),1);
   tree tree_267 [p = 0.000, P = 0.035] = [&W 0.000131] ((((50,49),(48,47)),(((53,52),(((((84,83),82),(85,(81,80))),79),((77,46),(((76,75),(74,45)),((78,(44,43)),42))))),((90,(((101,((100,99),98)),(97,96)),((95,94),(((93,92),91),(88,(89,87)))))),(((68,(((((73,72),71),41),(40,(39,38))),((70,69),37))),(31,(67,30))),(((14,(58,((60,28),((17,(51,(16,15))),13)))),(((86,(62,61)),59),((26,12),11))),(((56,55),((33,((35,34),32)),(27,(64,(63,10))))),(((57,9),(66,(7,(8,6)))),(29,((18,(23,(24,(25,5)))),((20,(36,((65,((54,22),21)),19))),4)))))))))),(2,3),1);
   tree tree_268 [p = 0.000, P = 0.035] = [&W 0.000131] ((((50,49),(48,47)),(((53,52),(((((84,83),82),(85,(81,80))),79),(46,(77,(((76,75),(74,45)),((78,(44,43)),42)))))),((((68,(73,(((72,71),41),(40,(39,38))))),((70,69),37)),(31,(67,30))),((90,(((101,((100,99),98)),(97,96)),(95,(94,(((93,92),91),(88,(89,87))))))),((((((86,62),61),59),(58,(14,((60,28),((17,(51,(16,15))),13))))),((26,12),11)),(((35,(33,(34,32))),(27,(64,(63,10)))),((56,55),(((57,9),(66,(7,(8,6)))),(29,((18,(23,(24,(25,5)))),(((54,20),((65,(22,21)),19)),(36,4)))))))))))),(2,3),1);
   tree tree_269 [p = 0.000, P = 0.035] = [&W 0.000131] ((((50,49),(48,47)),(((53,52),(((((84,83),82),(85,(81,80))),79),(46,(77,(((76,75),(74,45)),((78,(44,43)),42)))))),((90,((((101,(100,99)),98),(97,96)),(95,(94,((92,(93,91)),(88,(89,87))))))),(((68,((73,(((72,71),41),(40,(39,38)))),((70,69),37))),(31,(67,30))),(((14,(58,((60,28),(((51,17),(16,15)),13)))),(((86,(62,61)),59),(12,(26,11)))),(((35,(34,(33,32))),(27,(64,(63,10)))),(((57,9),(66,(7,(8,6)))),(((56,55),29),((18,(23,(24,(25,5)))),((20,(54,((65,(22,21)),19))),(36,4))))))))))),(2,3),1);
   tree tree_270 [p = 0.000, P = 0.035] = [&W 0.000131] ((((50,49),(48,47)),(((53,52),(((((84,83),82),(85,(81,80))),79),((77,46),(((76,75),(74,45)),((78,(44,43)),42))))),((90,((((101,(100,99)),98),(97,96)),(94,(95,(((93,92),91),(88,(89,87))))))),((68,(((70,69),37),((73,(((72,71),41),(40,(39,38)))),(31,(67,30))))),(((((86,62),61),59),((14,(58,((60,28),(((51,17),(16,15)),13)))),(12,(26,11)))),(((56,55),((34,(35,(33,32))),(27,(64,(63,10))))),(((57,9),(66,(7,(8,6)))),(29,((18,(23,(24,(25,5)))),((36,(20,((22,(54,21)),(65,19)))),4)))))))))),(2,3),1);
   tree tree_271 [p = 0.000, P = 0.035] = [&W 0.000131] ((((50,49),(48,47)),(((53,52),(((((84,83),82),(85,(81,80))),79),(46,(77,(((76,75),(74,45)),((78,(44,43)),42)))))),((90,(((((101,100),99),98),(97,96)),(95,(94,(((93,92),91),(88,(89,87))))))),((68,(((70,69),37),(((73,(72,71)),(41,(40,(39,38)))),(31,(67,30))))),(((14,(58,((60,28),((17,(51,(16,15))),13)))),(((86,(62,61)),59),(12,(26,11)))),((((35,34),(33,32)),(27,(64,(63,10)))),(((57,9),(66,(7,(8,6)))),(((56,55),29),((18,(23,(24,(25,5)))),((36,(20,((65,(54,(22,21))),19))),4)))))))))),(2,3),1);
   tree tree_272 [p = 0.000, P = 0.036] = [&W 0.000131] ((((50,49),(48,47)),(((53,52),(((85,(((84,83),82),(81,80))),79),((77,46),(((76,75),(74,45)),((78,(44,43)),42))))),(((68,((73,(((72,71),41),(40,(39,38)))),((70,69),37))),(31,(67,30))),((90,((((101,(100,99)),98),(97,96)),(95,(94,((92,(93,91)),(88,(89,87))))))),(((14,(58,((60,28),((17,(51,(16,15))),13)))),(((86,(62,61)),59),(12,(26,11)))),(((34,(35,(33,32))),(27,(64,(63,10)))),(((57,9),(66,(7,(8,6)))),(((56,55),29),((18,(23,(24,(25,5)))),((36,(20,(65,((54,(22,21)),19)))),4)))))))))),(2,3),1);
   tree tree_273 [p = 0.000, P = 0.036] = [&W 0.000131] ((((50,49),(48,47)),(((53,52),(((85,(((84,83),82),(81,80))),79),((77,46),(((76,75),(74,45)),((78,(44,43)),42))))),((90,((((100,99),(101,98)),(97,96)),(95,(94,(((93,92),91),(88,(89,87))))))),(((68,(((((73,72),71),41),(40,(39,38))),((70,69),37))),(31,(67,30))),(((14,(58,((60,28),((51,(17,(16,15))),13)))),(((86,(62,61)),59),(12,(26,11)))),(((56,55),((34,(35,(33,32))),(27,(64,(63,10))))),(((57,9),(66,(7,(8,6)))),(29,((18,(23,(24,(25,5)))),((36,(20,(65,((22,21),(54,19))))),4)))))))))),(2,3),1);
   tree tree_274 [p = 0.000, P = 0.036] = [&W 0.000131] ((((50,49),(48,47)),(((53,52),(((85,(((84,83),82),(81,80))),79),(46,(77,(((76,75),(74,45)),((78,(44,43)),42)))))),((90,((((101,(100,99)),98),(97,96)),(95,(94,((92,(93,91)),(88,(89,87))))))),((((68,(73,(((72,71),41),(40,(39,38))))),((70,69),37)),(31,(67,30))),(((58,(14,((60,28),((17,(51,(16,15))),13)))),(((86,(62,61)),59),(12,(26,11)))),(((56,55),((35,(34,(33,32))),(27,(64,(63,10))))),(((57,9),(66,(7,(8,6)))),(29,((18,(23,(24,(25,5)))),((20,((22,(54,(65,21))),19)),(36,4))))))))))),(2,3),1);
   tree tree_275 [p = 0.000, P = 0.036] = [&W 0.000131] ((((50,49),(48,47)),(((53,52),(((((84,83),82),(85,(81,80))),79),((77,46),(((76,75),(74,45)),((78,(44,43)),42))))),((90,((((100,99),(101,98)),(97,96)),(95,(94,(((93,92),91),(88,(89,87))))))),(((68,(((73,(72,71)),(41,(40,(39,38)))),((70,69),37))),(31,(67,30))),(((58,(14,((60,28),((17,(51,(16,15))),13)))),(((62,(86,61)),59),(12,(26,11)))),(((35,(34,(33,32))),(27,(64,(63,10)))),(((57,9),(66,(7,(8,6)))),(((56,55),29),((18,(23,(24,(25,5)))),((20,(54,(65,((22,21),19)))),(36,4))))))))))),(2,3),1);
   tree tree_276 [p = 0.000, P = 0.036] = [&W 0.000131] ((((50,49),(48,47)),(((53,52),(((85,(((84,83),82),(81,80))),79),((77,46),(((76,75),(74,45)),((78,(44,43)),42))))),(((68,((((73,72),71),41),(40,(39,38)))),(((70,69),37),(31,(67,30)))),((90,((((100,99),(101,98)),(97,96)),((95,94),(((93,92),91),(88,(89,87)))))),(((58,(14,((60,28),((17,(51,(16,15))),13)))),((((86,62),61),59),(12,(26,11)))),((((56,55),(34,(35,(33,32)))),(27,(64,(63,10)))),(((57,9),(66,(7,(8,6)))),(29,((18,(23,(24,(25,5)))),((36,(20,((22,21),((65,54),19)))),4)))))))))),(2,3),1);
   tree tree_277 [p = 0.000, P = 0.036] = [&W 0.000131] ((((50,49),(48,47)),(((53,52),(((((84,83),82),(85,(81,80))),79),((77,46),(((76,75),(74,45)),((78,(44,43)),42))))),(((90,((((101,(100,99)),98),(97,96)),((95,94),(((93,92),91),(88,(89,87)))))),(((70,69),37),((68,(73,(((72,71),41),(40,(39,38))))),(31,(67,30))))),(((14,(58,((60,28),(((51,17),(16,15)),13)))),(((86,(62,61)),59),(12,(26,11)))),((((35,34),(33,32)),(27,(64,(63,10)))),((56,55),((66,((57,9),(7,(8,6)))),(29,((18,(23,(24,(25,5)))),((36,(20,((65,(22,21)),(54,19)))),4)))))))))),(2,3),1);
   tree tree_278 [p = 0.000, P = 0.036] = [&W 0.000131] ((((50,49),(48,47)),(((53,52),(((85,(((84,83),82),(81,80))),79),((77,46),(((76,75),(74,45)),((78,(44,43)),42))))),(((68,((70,69),37)),(((((73,72),71),41),(40,(39,38))),(31,(67,30)))),((90,((((101,(100,99)),98),(97,96)),(95,(94,((92,(93,91)),(88,(89,87))))))),(((((86,(62,61)),59),58),((14,((60,28),((17,(51,(16,15))),13))),(12,(26,11)))),(((56,55),(((35,34),(33,32)),(27,(64,(63,10))))),(((57,9),(66,(7,(8,6)))),(29,((18,(23,(24,(25,5)))),((36,(20,(54,((22,(65,21)),19)))),4)))))))))),(2,3),1);
   tree tree_279 [p = 0.000, P = 0.036] = [&W 0.000131] ((((50,49),(48,47)),(((53,52),(((((84,83),82),(85,(81,80))),79),((77,46),(((76,75),(74,45)),((78,(44,43)),42))))),((((73,(((72,71),41),(40,(39,38)))),(68,((70,69),37))),(31,(67,30))),((90,((((101,(100,99)),98),(97,96)),(94,(95,((92,(93,91)),(88,(89,87))))))),(((14,(58,((60,28),((17,(51,(16,15))),13)))),(((86,(62,61)),59),((26,12),11))),((((35,34),(33,32)),(27,(64,(63,10)))),(((56,55),(66,((57,9),(7,(8,6))))),(29,((18,(25,(24,(23,5)))),((36,((22,20),(((65,54),21),19))),4)))))))))),(2,3),1);
   tree tree_280 [p = 0.000, P = 0.037] = [&W 0.000131] ((((50,49),(48,47)),(((53,52),(((85,(((84,83),82),(81,80))),79),((77,46),(((76,75),(74,45)),((78,(44,43)),42))))),((((68,(73,(((72,71),41),(40,(39,38))))),((70,69),37)),(31,(67,30))),((90,((((100,99),(101,98)),(97,96)),(95,(94,(((93,92),91),(88,(89,87))))))),((((62,(86,61)),(14,(58,((60,28),((51,(17,(16,15))),13))))),(59,(12,(26,11)))),(((34,(35,(33,32))),(27,(64,(63,10)))),(((57,9),(66,(7,(8,6)))),(((56,55),29),((18,(23,(24,(25,5)))),((20,((((65,54),22),21),19)),(36,4))))))))))),(2,3),1);
   tree tree_281 [p = 0.000, P = 0.037] = [&W 0.000131] ((((50,49),(48,47)),(((53,52),(79,((((84,83),82),(85,(81,80))),((77,46),(((76,75),(74,45)),((78,(44,43)),42)))))),((90,(((101,((100,99),98)),(97,96)),(95,(94,((93,(92,91)),(88,(89,87))))))),(((((((73,72),71),41),(40,(39,38))),((70,69),37)),(68,(31,(67,30)))),((58,((14,((60,28),(((51,17),(16,15)),13))),(((86,(62,61)),59),(12,(26,11))))),(((34,(35,(33,32))),(27,(64,(63,10)))),(((57,9),(66,(7,(8,6)))),(((56,55),29),((18,(23,(24,(25,5)))),((36,(20,(65,((54,(22,21)),19)))),4)))))))))),(2,3),1);
   tree tree_282 [p = 0.000, P = 0.037] = [&W 0.000131] ((((50,49),(48,47)),(((53,52),(((((84,83),82),(85,(81,80))),79),((77,46),(((76,75),(74,45)),((78,(44,43)),42))))),(((90,(((101,((100,99),98)),(97,96)),(95,(94,((93,(92,91)),(88,(89,87))))))),((68,((73,(((72,71),41),(40,(39,38)))),((70,69),37))),(31,(67,30)))),((58,((14,((60,28),((17,(51,(16,15))),13))),(((86,(62,61)),59),(12,(26,11))))),(((34,(35,(33,32))),(27,(64,(63,10)))),(((57,9),(66,(7,(8,6)))),(((56,55),29),((18,(23,(24,(25,5)))),((36,(20,(((54,(65,22)),21),19))),4))))))))),(2,3),1);
   tree tree_283 [p = 0.000, P = 0.037] = [&W 0.000131] ((((50,49),(48,47)),(((53,52),(((((84,83),82),(85,(81,80))),79),((77,46),(((76,75),(74,45)),((78,(44,43)),42))))),((90,((((101,(100,99)),98),(97,96)),(95,(94,(((93,92),91),(88,(89,87))))))),((((68,((73,(72,71)),(41,(40,(39,38))))),((70,69),37)),(31,(67,30))),((((86,(62,61)),59),((14,(58,((60,28),((17,(51,(16,15))),13)))),(12,(26,11)))),(((34,(35,(33,32))),(27,(64,(63,10)))),(((57,9),(66,(7,(8,6)))),((56,55),(29,((18,(23,(24,(25,5)))),((20,((65,((54,22),21)),19)),(36,4)))))))))))),(2,3),1);
   tree tree_284 [p = 0.000, P = 0.037] = [&W 0.000131] ((((50,49),(48,47)),(((53,52),(((((84,83),82),(85,(81,80))),79),((77,46),(((76,75),(74,45)),((78,(44,43)),42))))),((90,((((100,99),(101,98)),(97,96)),(95,(94,(((93,92),91),(88,(89,87))))))),((((68,(73,(((72,71),41),(40,(39,38))))),((70,69),37)),(31,(67,30))),(((14,(58,((60,28),((17,(51,(16,15))),13)))),(((86,(62,61)),59),(12,(26,11)))),(((56,55),((35,(34,(33,32))),(27,(64,(63,10))))),((66,((57,9),(7,(8,6)))),(29,((18,(23,(24,(25,5)))),(36,((54,(20,((22,(65,21)),19))),4))))))))))),(2,3),1);
   tree tree_285 [p = 0.000, P = 0.037] = [&W 0.000131] ((((50,49),(48,47)),(((53,52),(((85,(((84,83),82),(81,80))),79),((77,46),(((76,75),(74,45)),((78,(44,43)),42))))),((((68,(73,(((72,71),41),(40,(39,38))))),((70,69),37)),(31,(67,30))),((90,(((((101,100),99),98),(97,96)),((95,94),((93,(92,91)),(88,(89,87)))))),(((14,(58,((60,28),((51,(17,(16,15))),13)))),(59,((86,(62,61)),((26,12),11)))),((((35,33),(34,32)),(27,(64,(63,10)))),((56,55),(((57,9),(66,(7,(8,6)))),(29,((18,(23,(24,(25,5)))),((36,(20,((65,((54,22),21)),19))),4))))))))))),(2,3),1);
   tree tree_286 [p = 0.000, P = 0.037] = [&W 0.000131] ((((50,49),(48,47)),(((53,52),(((((84,83),82),(85,(81,80))),79),((77,46),(((76,75),(74,45)),((78,(44,43)),42))))),((90,(((101,((100,99),98)),(97,96)),(95,(94,((92,(93,91)),(88,(89,87))))))),((((68,((73,(72,71)),(41,(40,(39,38))))),((70,69),37)),(31,(67,30))),(((86,(62,61)),((14,(58,((60,28),((17,(51,(16,15))),13)))),(59,((26,12),11)))),(((33,(34,(35,32))),(27,(64,(63,10)))),(((57,9),(66,(7,(8,6)))),(((56,55),29),((18,(23,(24,(25,5)))),((36,(20,((65,(54,(22,21))),19))),4)))))))))),(2,3),1);
   tree tree_287 [p = 0.000, P = 0.038] = [&W 0.000131] ((((50,49),(48,47)),(((53,52),(((((84,83),82),(85,(81,80))),79),((77,46),(((76,75),(74,45)),((78,(44,43)),42))))),(((68,((73,((72,71),(41,(40,(39,38))))),((70,69),37))),(31,(67,30))),((90,((((101,(100,99)),98),(97,96)),(95,(94,((93,(92,91)),(88,(89,87))))))),(((14,(58,((60,28),((51,(17,(16,15))),13)))),(((86,(62,61)),59),((26,12),11))),((((35,33),(34,32)),(27,(64,(63,10)))),(((57,9),(66,(7,(8,6)))),((56,55),(29,((18,(23,(24,(25,5)))),(36,((20,(65,((54,(22,21)),19))),4)))))))))))),(2,3),1);
   tree tree_288 [p = 0.000, P = 0.038] = [&W 0.000131] ((((50,49),(48,47)),(((53,52),(((85,(((84,83),82),(81,80))),79),((77,46),(((76,75),(74,45)),((78,(44,43)),42))))),((((68,((((73,72),71),41),(40,(39,38)))),((70,69),37)),(31,(67,30))),((90,(((101,((100,99),98)),(97,96)),(95,(94,((92,(93,91)),(88,(89,87))))))),(((((86,62),61),59),(58,((14,((60,28),((17,(51,(16,15))),13))),((26,12),11)))),((((35,33),(34,32)),(27,(64,(63,10)))),(((57,9),(66,(7,(8,6)))),(((56,55),29),((18,(23,(24,(25,5)))),((36,(((65,54),20),((22,21),19))),4)))))))))),(2,3),1);
   tree tree_289 [p = 0.000, P = 0.038] = [&W 0.000131] ((((50,49),(48,47)),(((53,52),(((((84,83),82),(85,(81,80))),79),((77,46),(((76,75),(74,45)),((78,(44,43)),42))))),((90,((((100,99),(101,98)),(97,96)),(95,(94,((92,(93,91)),(88,(89,87))))))),(((68,(((((73,72),71),41),(40,(39,38))),((70,69),37))),(31,(67,30))),(((((86,(62,61)),59),(14,(58,((60,28),(((51,17),(16,15)),13))))),(12,(26,11))),(((35,(34,(33,32))),(27,(64,(63,10)))),(((57,9),(66,(7,(8,6)))),(((56,55),29),((18,(23,(24,(25,5)))),((36,(((65,54),20),((22,21),19))),4)))))))))),(2,3),1);
   tree tree_290 [p = 0.000, P = 0.038] = [&W 0.000131] ((((50,49),(48,47)),(((53,52),(((((84,83),82),(85,(81,80))),79),(46,(77,(((76,75),(74,45)),((78,(44,43)),42)))))),((((68,(73,(((72,71),41),(40,(39,38))))),((70,69),37)),(31,(67,30))),((90,((((101,(100,99)),98),(97,96)),(95,(94,((92,(93,91)),(88,(89,87))))))),((58,((14,((60,28),((17,((51,16),15)),13))),(((86,(62,61)),59),((26,12),11)))),(((33,(34,(35,32))),(27,(64,(63,10)))),(((57,9),(66,(7,(8,6)))),(((56,55),29),((18,(23,(24,(25,5)))),((36,(20,((65,(54,(22,21))),19))),4)))))))))),(2,3),1);
   tree tree_291 [p = 0.000, P = 0.038] = [&W 0.000131] ((((50,49),(48,47)),(((53,52),(((((84,83),82),(85,(81,80))),79),(46,(77,(((76,75),(74,45)),((78,(44,43)),42)))))),((((68,(73,(((72,71),41),(40,(39,38))))),((70,69),37)),(31,(67,30))),((90,(((101,((100,99),98)),(97,96)),(95,(94,((92,(93,91)),(88,(89,87))))))),(((58,(14,((60,28),(((51,17),(16,15)),13)))),(((62,(86,61)),59),((26,12),11))),(((33,(34,(35,32))),(27,(64,(63,10)))),((66,((57,9),(7,(8,6)))),((56,55),(29,((18,(23,(24,(25,5)))),((36,(20,(((65,54),(22,21)),19))),4))))))))))),(2,3),1);
   tree tree_292 [p = 0.000, P = 0.038] = [&W 0.000131] ((((50,49),(48,47)),(((53,52),(((((84,83),82),(85,(81,80))),79),((77,46),(((76,75),(74,45)),((78,(44,43)),42))))),((90,(((((101,100),99),98),(97,96)),(95,(94,((93,(92,91)),(88,(89,87))))))),(((68,((73,(((72,71),41),(40,(39,38)))),((70,69),37))),(31,(67,30))),(((14,(58,((60,28),((17,(51,(16,15))),13)))),(((86,(62,61)),59),(12,(26,11)))),(((56,55),((35,(34,(33,32))),(27,(64,(63,10))))),(((57,9),(66,(7,(8,6)))),(29,((18,(23,(24,(25,5)))),((36,(20,(65,(((54,22),21),19)))),4)))))))))),(2,3),1);
   tree tree_293 [p = 0.000, P = 0.038] = [&W 0.000131] ((((50,49),(48,47)),(((53,52),(((((84,83),82),(85,(81,80))),79),((77,46),(((76,75),(74,45)),((78,(44,43)),42))))),(((68,((73,(72,71)),(41,(40,(39,38))))),(((70,69),37),(31,(67,30)))),((90,((((100,99),(101,98)),(97,96)),(95,(94,((92,(93,91)),(88,(89,87))))))),(((58,(14,((60,28),(((51,17),(16,15)),13)))),((((86,62),61),59),(12,(26,11)))),((((34,(35,33)),32),(27,(64,(63,10)))),(((56,55),((57,9),(66,(7,(8,6))))),((18,(23,(24,(25,5)))),(29,(36,((20,((54,(22,(65,21))),19)),4))))))))))),(2,3),1);
   tree tree_294 [p = 0.000, P = 0.038] = [&W 0.000131] ((((50,49),(48,47)),(((53,52),(((((84,83),82),(85,(81,80))),79),((77,46),(((76,75),(74,45)),((78,(44,43)),42))))),((90,((((101,(100,99)),98),(97,96)),(95,(94,((93,(92,91)),(88,(89,87))))))),(((68,((73,((72,71),(41,(40,(39,38))))),((70,69),37))),(31,(67,30))),(((14,(58,((60,28),(((51,17),(16,15)),13)))),(((86,(62,61)),59),(12,(26,11)))),(((35,(34,(33,32))),(27,(64,(63,10)))),(((57,9),(66,(7,(8,6)))),((56,55),(29,((18,(23,(24,(25,5)))),((36,((65,20),(54,((22,21),19)))),4))))))))))),(2,3),1);
   tree tree_295 [p = 0.000, P = 0.039] = [&W 0.000131] ((((50,49),(48,47)),(((53,52),(((((84,83),82),(85,(81,80))),79),((77,46),(((76,75),(74,45)),((78,(44,43)),42))))),((90,(((101,((100,99),98)),(97,96)),(94,(95,((92,(93,91)),(88,(89,87))))))),(((68,((73,(((72,71),41),(40,(39,38)))),((70,69),37))),(31,(67,30))),((((62,(86,61)),59),((14,(58,((60,28),((17,(51,(16,15))),13)))),(12,(26,11)))),(((35,(34,(33,32))),(27,(64,(63,10)))),(((57,9),(66,(7,(8,6)))),(((56,55),29),((18,(23,(24,(25,5)))),((36,(((65,54),20),((22,21),19))),4)))))))))),(2,3),1);
   tree tree_296 [p = 0.000, P = 0.039] = [&W 0.000131] ((((50,49),(48,47)),(((53,52),(((85,(((84,83),82),(81,80))),79),((77,46),(((76,75),(74,45)),((78,(44,43)),42))))),((90,(((101,((100,99),98)),(97,96)),(95,(94,(((93,92),91),(88,(89,87))))))),(((68,(((((73,72),71),41),(40,(39,38))),((70,69),37))),(31,(67,30))),(((14,(58,((60,28),((17,(51,(16,15))),13)))),(((86,(62,61)),59),((26,12),11))),(((33,(34,(35,32))),(27,(64,(63,10)))),(((57,9),(66,(7,(8,6)))),(((56,55),29),((18,(23,(24,(25,5)))),((36,(20,((54,(65,(22,21))),19))),4)))))))))),(2,3),1);
   tree tree_297 [p = 0.000, P = 0.039] = [&W 0.000131] ((((50,49),(48,47)),(((53,52),(((85,(((84,83),82),(81,80))),79),((77,46),(((76,75),(74,45)),((78,(44,43)),42))))),(((90,(((101,((100,99),98)),(97,96)),(95,(94,((93,(92,91)),(88,(89,87))))))),(68,(((70,69),37),((73,(((72,71),41),(40,(39,38)))),(31,(67,30)))))),(((58,((60,28),(14,((51,(17,(16,15))),13)))),(((86,(62,61)),59),((26,12),11))),(((((35,34),33),32),(27,(64,(63,10)))),((56,55),(((57,9),(66,(7,(8,6)))),(29,((18,(23,(24,(25,5)))),((20,((65,(22,(54,21))),19)),(36,4))))))))))),(2,3),1);
   tree tree_298 [p = 0.000, P = 0.039] = [&W 0.000131] ((((50,49),(48,47)),(((53,52),(((((84,83),82),(85,(81,80))),79),((77,46),(((76,75),(74,45)),((78,(44,43)),42))))),((90,(((101,((100,99),98)),(97,96)),(95,(94,(((93,92),91),(88,(89,87))))))),((((68,((((73,72),71),41),(40,(39,38)))),((70,69),37)),(31,(67,30))),(((14,(58,((60,28),(((51,17),(16,15)),13)))),(((86,(62,61)),59),((26,12),11))),(((33,(34,(35,32))),(27,(64,(63,10)))),((56,55),(((57,9),(66,(7,(8,6)))),(29,((18,(23,(24,(25,5)))),((20,(54,((65,(22,21)),19))),(36,4)))))))))))),(2,3),1);
   tree tree_299 [p = 0.000, P = 0.039] = [&W 0.000131] ((((50,49),(48,47)),(((53,52),(((85,(((84,83),82),(81,80))),79),((77,46),(((76,75),(74,45)),((78,(44,43)),42))))),((90,(((101,((100,99),98)),(97,96)),(95,(94,((93,(92,91)),(88,(89,87))))))),(((68,((73,((72,71),((41,40),(39,38)))),((70,69),37))),(31,(67,30))),(((((86,(62,61)),59),(14,(58,((60,28),((51,(17,(16,15))),13))))),((26,12),11)),(((((35,34),33),32),(27,(64,(63,10)))),(((57,9),(66,(7,(8,6)))),(((56,55),29),((18,(23,(24,(25,5)))),(36,((20,((54,(65,(22,21))),19)),4))))))))))),(2,3),1);
   tree tree_300 [p = 0.000, P = 0.039] = [&W 0.000131] ((((50,49),(48,47)),(((53,52),(((85,(((84,83),82),(81,80))),79),((77,46),(((76,75),(74,45)),((78,(44,43)),42))))),((90,(((101,((100,99),98)),(97,96)),(95,(94,((93,(92,91)),(88,(89,87))))))),((((68,((73,(72,71)),(41,(40,(39,38))))),((70,69),37)),(31,(67,30))),((((58,14),((60,28),((17,(51,(16,15))),13))),((((86,62),61),59),((26,12),11))),((((35,34),(33,32)),(27,(64,(63,10)))),((56,55),(((66,(57,9)),(7,(8,6))),(29,((18,(23,(24,(25,5)))),((36,(20,(54,((65,(22,21)),19)))),4))))))))))),(2,3),1);
   tree tree_301 [p = 0.000, P = 0.039] = [&W 0.000131] ((((50,49),(48,47)),(((53,52),(((85,(((84,83),82),(81,80))),79),((77,46),(((76,75),(74,45)),((78,(44,43)),42))))),((90,(((101,((100,99),98)),(97,96)),((95,94),(((93,92),91),(88,(89,87)))))),(((68,(((((73,72),71),41),(40,(39,38))),((70,69),37))),(31,(67,30))),(((14,(58,((60,28),((17,(51,(16,15))),13)))),(((86,(62,61)),59),((26,12),11))),(((56,55),(((35,34),(33,32)),(27,(64,(63,10))))),(((57,9),(66,(7,(8,6)))),(29,((18,(23,(24,(25,5)))),((36,(20,(54,((22,(65,21)),19)))),4)))))))))),(2,3),1);
   tree tree_302 [p = 0.000, P = 0.039] = [&W 0.000131] ((((50,49),(48,47)),(((53,52),(((85,(((84,83),82),(81,80))),79),((77,46),(((76,75),(74,45)),((78,(44,43)),42))))),((((68,(73,(((72,71),41),(40,(39,38))))),((70,69),37)),(31,(67,30))),((90,((((100,99),(101,98)),(97,96)),(95,(94,(((93,92),91),(88,(89,87))))))),((((((86,62),61),59),(14,(58,((60,28),((17,(51,(16,15))),13))))),((26,12),11)),(((34,(35,(33,32))),(27,(64,(63,10)))),(((57,9),(66,(7,(8,6)))),(((56,55),29),((18,(23,(24,(25,5)))),(36,((20,((65,(54,(22,21))),19)),4))))))))))),(2,3),1);
   tree tree_303 [p = 0.000, P = 0.040] = [&W 0.000131] ((((50,49),(48,47)),(((53,52),(((85,(((84,83),82),(81,80))),79),((77,46),(((76,75),(74,45)),((78,(44,43)),42))))),((((68,(73,(((72,71),41),(40,(39,38))))),((70,69),37)),(31,(67,30))),((90,((((101,(100,99)),98),(97,96)),(95,(94,(((93,92),91),(88,(89,87))))))),(((((86,(62,61)),59),(14,(58,((60,28),((17,(51,(16,15))),13))))),((26,12),11)),((((35,34),(33,32)),(27,(64,(63,10)))),(((57,9),(66,(7,(8,6)))),(((56,55),29),((18,(23,(24,(25,5)))),((36,(20,(54,((22,(65,21)),19)))),4)))))))))),(2,3),1);
   tree tree_304 [p = 0.000, P = 0.040] = [&W 0.000131] ((((50,49),(48,47)),(((53,52),(((((84,83),82),(85,(81,80))),79),((77,46),(((76,75),(74,45)),((78,(44,43)),42))))),(((68,((73,(((72,71),41),(40,(39,38)))),((70,69),37))),(31,(67,30))),((90,(((((101,100),99),98),(97,96)),((95,94),(((93,92),91),(88,(89,87)))))),((((86,(62,61)),59),((14,(58,((60,28),((17,(51,(16,15))),13)))),((26,12),11))),(((56,55),(((35,34),(33,32)),(27,(64,(63,10))))),(((57,9),(66,(7,(8,6)))),(29,((18,(23,(24,(25,5)))),(36,((20,(((65,(54,22)),21),19)),4))))))))))),(2,3),1);
   tree tree_305 [p = 0.000, P = 0.040] = [&W 0.000131] ((((50,49),(48,47)),(((53,52),(((((84,83),82),(85,(81,80))),79),(46,(77,(((76,75),(74,45)),((78,(44,43)),42)))))),((90,((((100,(101,99)),98),(97,96)),((95,94),(((93,92),91),(88,(89,87)))))),(((68,((73,(((72,71),41),(40,(39,38)))),((70,69),37))),(31,(67,30))),(((14,(58,((60,28),((17,(51,(16,15))),13)))),(((86,(62,61)),59),((26,12),11))),((((35,34),(33,32)),(27,(64,(63,10)))),(((56,55),((57,9),(66,(7,(8,6))))),(29,((18,(23,(24,(25,5)))),((36,(20,((65,((54,22),21)),19))),4)))))))))),(2,3),1);
   tree tree_306 [p = 0.000, P = 0.040] = [&W 0.000131] ((((50,49),(48,47)),(((53,52),(((((84,83),82),(85,(81,80))),79),((77,46),(((76,75),(74,45)),((78,(44,43)),42))))),((((68,(73,(((72,71),41),(40,(39,38))))),((70,69),37)),(31,(67,30))),((90,((((100,99),(101,98)),(97,96)),(95,(94,((93,(92,91)),(88,(89,87))))))),((58,((14,((60,28),((17,(51,(16,15))),13))),((((86,62),61),59),((26,12),11)))),((((35,34),(33,32)),(27,(64,(63,10)))),(((57,9),(66,(7,(8,6)))),(((56,55),29),((18,(23,(24,(25,5)))),((36,(20,(54,((22,21),(65,19))))),4)))))))))),(2,3),1);
   tree tree_307 [p = 0.000, P = 0.040] = [&W 0.000131] ((((50,49),(48,47)),(((53,52),(((85,(((84,83),82),(81,80))),79),((77,46),(((76,75),(74,45)),((78,(44,43)),42))))),(((68,((73,(((72,71),41),(40,(39,38)))),((70,69),37))),(31,(67,30))),((90,((((100,99),(101,98)),(97,96)),(95,(94,((93,(92,91)),(88,(89,87))))))),(((14,(58,((60,28),((17,(51,(16,15))),13)))),(((86,(62,61)),59),((26,12),11))),((((35,34),(33,32)),(27,(64,(63,10)))),(((57,9),(66,(7,(8,6)))),(((56,55),29),((18,(23,(24,(25,5)))),((36,(20,(65,(((54,22),21),19)))),4)))))))))),(2,3),1);
   tree tree_308 [p = 0.000, P = 0.040] = [&W 0.000131] ((((50,49),(48,47)),(((53,52),(((((84,83),82),(85,(81,80))),79),((77,46),(((76,75),(74,45)),((78,(44,43)),42))))),((((68,(((73,72),71),(41,(40,(39,38))))),((70,69),37)),(31,(67,30))),((90,(((101,((100,99),98)),(97,96)),(95,(94,((92,(93,91)),(88,(89,87))))))),(((58,(((86,(62,61)),14),((60,28),((17,(51,(16,15))),13)))),(59,((26,12),11))),(((56,55),(((35,34),(33,32)),(27,(64,(63,10))))),(((57,9),(66,(7,(8,6)))),(29,((18,(23,(24,(25,5)))),((36,(20,(65,((22,(54,21)),19)))),4)))))))))),(2,3),1);
   tree tree_309 [p = 0.000, P = 0.040] = [&W 0.000131] ((((50,49),(48,47)),(((53,52),(((85,(((84,83),82),(81,80))),79),((77,46),(((76,75),(74,45)),((78,(44,43)),42))))),((90,((((101,(100,99)),98),(97,96)),(95,(94,(((93,92),91),(88,(89,87))))))),((68,((((72,71),(73,(41,(40,(39,38))))),((70,69),37)),(31,(67,30)))),(((14,(58,((60,28),((17,(51,(16,15))),13)))),(((86,(62,61)),59),((26,12),11))),((((35,34),(33,32)),(27,(64,(63,10)))),(((57,9),(66,(7,(8,6)))),(((56,55),29),((18,(23,(24,(25,5)))),((36,(20,((22,21),(65,(54,19))))),4)))))))))),(2,3),1);
   tree tree_310 [p = 0.000, P = 0.041] = [&W 0.000131] ((((50,49),(48,47)),(((53,52),(((((84,83),82),(85,(81,80))),79),((77,46),(((76,75),(74,45)),((78,(44,43)),42))))),((90,(((101,((100,99),98)),(97,96)),(95,(94,((92,(93,91)),(88,(89,87))))))),(((68,((73,(((72,71),41),(40,(39,38)))),((70,69),37))),(31,(67,30))),(((14,(58,((60,28),((17,(51,(16,15))),13)))),(((62,(86,61)),59),((26,12),11))),((((35,34),(33,32)),(27,(64,(63,10)))),((66,((57,9),(7,(8,6)))),(((56,55),29),((18,(23,(24,(25,5)))),((36,(20,(((54,22),21),(65,19)))),4)))))))))),(2,3),1);
   tree tree_311 [p = 0.000, P = 0.041] = [&W 0.000131] ((((50,49),(48,47)),(((53,52),(((85,(((84,83),82),(81,80))),79),((77,46),(((76,75),(74,45)),((78,(44,43)),42))))),((90,((((101,(100,99)),98),(97,96)),(95,(94,((92,(93,91)),(88,(89,87))))))),(((68,(((73,(72,71)),(41,(40,(39,38)))),((70,69),37))),(31,(67,30))),(((14,(58,((60,28),((17,(51,(16,15))),13)))),(((86,(62,61)),59),((26,12),11))),((((35,34),(33,32)),(27,(64,(63,10)))),(((57,9),(66,(7,(8,6)))),(((56,55),29),((18,(23,(24,(25,5)))),((36,((65,54),(20,((22,21),19)))),4)))))))))),(2,3),1);
   tree tree_312 [p = 0.000, P = 0.041] = [&W 0.000131] ((((50,49),(48,47)),(((53,52),(79,((85,(((84,83),82),(81,80))),((77,46),(((76,75),(74,45)),((78,(44,43)),42)))))),(((90,(((101,((100,99),98)),(97,96)),(95,(94,((92,(93,91)),(88,(89,87))))))),((68,(((((73,72),71),41),(40,(39,38))),((70,69),37))),(31,(67,30)))),(((((86,(62,61)),59),(14,(58,((60,28),(((51,17),(16,15)),13))))),((26,12),11)),(((56,55),(((35,34),(33,32)),(27,(64,(63,10))))),(((57,9),(66,(7,(8,6)))),(29,((18,(23,(24,(25,5)))),((36,(20,(65,((22,(54,21)),19)))),4))))))))),(2,3),1);
   tree tree_313 [p = 0.000, P = 0.041] = [&W 0.000131] ((((50,49),(48,47)),(((53,52),(((((84,83),82),(85,(81,80))),79),((77,46),(((76,75),(74,45)),((78,(44,43)),42))))),((90,(((101,((100,99),98)),(97,96)),(95,(94,((92,(93,91)),(88,(89,87))))))),((((68,(73,(((72,71),41),(40,(39,38))))),((70,69),37)),(31,(67,30))),((((86,(62,61)),59),((14,(58,((60,28),((17,(51,(16,15))),13)))),((26,12),11))),((((35,34),(33,32)),(27,(64,(63,10)))),(((57,9),(66,(7,(8,6)))),(((56,55),29),((18,(23,(24,(25,5)))),((36,((54,20),((65,(22,21)),19))),4)))))))))),(2,3),1);
   tree tree_314 [p = 0.000, P = 0.041] = [&W 0.000131] ((((50,49),(48,47)),(((53,52),(((85,(((84,83),82),(81,80))),79),((77,46),(((76,75),(74,45)),((78,(44,43)),42))))),((68,(((70,69),37),((73,(((72,71),41),(40,(39,38)))),(31,(67,30))))),((90,((((100,99),(101,98)),(97,96)),((95,94),(((93,92),91),(88,(89,87)))))),(((14,(58,((60,28),(((51,17),(16,15)),13)))),((((86,62),61),59),((26,12),11))),(((33,((35,34),32)),(27,(64,(63,10)))),(((56,55),((57,9),(66,(7,(8,6))))),(29,((18,(23,(24,(25,5)))),((36,(20,(54,((22,21),(65,19))))),4)))))))))),(2,3),1);
   tree tree_315 [p = 0.000, P = 0.041] = [&W 0.000131] ((((50,49),(48,47)),(((53,52),(((((84,83),82),(85,(81,80))),79),(46,(77,(((76,75),(74,45)),((78,(44,43)),42)))))),(((68,((73,((72,71),(41,(40,(39,38))))),((70,69),37))),(31,(67,30))),((90,(((101,((100,99),98)),(97,96)),(95,(94,(((93,92),91),(88,(89,87))))))),(((58,(14,((60,28),(((51,17),(16,15)),13)))),(((86,(62,61)),59),((26,12),11))),(((35,(34,(33,32))),(27,(64,(63,10)))),((56,55),(((57,9),(66,(7,(8,6)))),(29,((18,(23,(24,(25,5)))),((36,(20,(54,((22,(65,21)),19)))),4))))))))))),(2,3),1);
   tree tree_316 [p = 0.000, P = 0.041] = [&W 0.000131] ((((50,49),(48,47)),(((53,52),(((((84,83),82),(85,(81,80))),79),((77,46),(((76,75),(74,45)),((78,(44,43)),42))))),((90,(((101,((100,99),98)),(97,96)),(95,(94,((92,(93,91)),(88,(89,87))))))),(((68,(((((73,72),71),41),(40,(39,38))),((70,69),37))),(31,(67,30))),((58,((14,((60,28),((17,(51,(16,15))),13))),(((86,(62,61)),59),((26,12),11)))),(((35,(34,(33,32))),(27,(64,(63,10)))),(((57,9),(66,(7,(8,6)))),(((56,55),29),((18,(23,(24,(25,5)))),((36,(20,((65,54),((22,21),19)))),4)))))))))),(2,3),1);
   tree tree_317 [p = 0.000, P = 0.041] = [&W 0.000131] ((((50,49),(48,47)),(((53,52),(((((84,83),82),(85,(81,80))),79),((77,46),(((76,75),(74,45)),((78,(44,43)),42))))),((90,((((101,(100,99)),98),(97,96)),((95,94),((92,(93,91)),(88,(89,87)))))),((((68,(73,(((72,71),41),(40,(39,38))))),((70,69),37)),(31,(67,30))),(((14,(58,((60,28),(((51,17),(16,15)),13)))),(((62,(86,61)),59),((26,12),11))),(((35,(34,(33,32))),(27,(64,(63,10)))),(((57,9),(66,(7,(8,6)))),(((56,55),29),((18,(23,(24,(25,5)))),((36,((54,20),((65,(22,21)),19))),4)))))))))),(2,3),1);
   tree tree_318 [p = 0.000, P = 0.042] = [&W 0.000131] ((((50,49),(48,47)),(((53,52),(((((84,83),82),(85,(81,80))),79),((77,46),(((76,75),(74,45)),((78,(44,43)),42))))),(((90,((((101,(100,99)),98),(97,96)),(95,(94,(((93,92),91),(88,(89,87))))))),((68,((((73,72),71),(41,(40,(39,38)))),((70,69),37))),(31,(67,30)))),(((((62,(86,61)),59),(14,(58,((60,28),((51,(17,(16,15))),13))))),((26,12),11)),(((35,(34,(33,32))),(27,(64,(63,10)))),(((57,9),(66,(7,(8,6)))),(((56,55),29),((18,(23,(24,(25,5)))),((36,(20,((54,((65,22),21)),19))),4))))))))),(2,3),1);
   tree tree_319 [p = 0.000, P = 0.042] = [&W 0.000131] ((((50,49),(48,47)),(((53,52),(((85,(((84,83),82),(81,80))),79),((77,46),(((76,75),(74,45)),((78,(44,43)),42))))),((((68,(73,(((72,71),41),(40,(39,38))))),((70,69),37)),(31,(67,30))),((90,(((101,((100,99),98)),(97,96)),(95,(94,(((93,92),91),(88,(89,87))))))),(((14,(58,((60,28),(((51,17),(16,15)),13)))),(((86,(62,61)),59),(26,(12,11)))),((((35,33),(34,32)),(27,(64,(63,10)))),(((57,9),(66,(7,(8,6)))),(((56,55),29),((18,(23,(24,(25,5)))),(36,((20,((65,((54,22),21)),19)),4))))))))))),(2,3),1);
   tree tree_320 [p = 0.000, P = 0.042] = [&W 0.000131] ((((50,49),(48,47)),(((53,52),(((((84,83),82),(85,(81,80))),79),((77,46),(((76,75),(74,45)),((78,(44,43)),42))))),((90,(((((101,100),99),98),(97,96)),(95,(94,(((93,92),91),(88,(89,87))))))),((((68,((((73,72),71),41),(40,(39,38)))),((70,69),37)),(31,(67,30))),(((((86,(62,61)),59),(((60,28),14),(58,((17,(51,(16,15))),13)))),(26,(12,11))),(((35,(34,(33,32))),(27,(64,(63,10)))),(((57,9),(66,(7,(8,6)))),(((56,55),29),((18,(23,(24,(25,5)))),((20,((54,(22,21)),(65,19))),(36,4))))))))))),(2,3),1);
   tree tree_321 [p = 0.000, P = 0.042] = [&W 0.000131] ((((50,49),(48,47)),(((53,52),(((((84,83),82),(85,(81,80))),79),((77,46),(((76,75),(74,45)),((78,(44,43)),42))))),((((73,((72,71),(41,(40,(39,38))))),(68,((70,69),37))),(31,(67,30))),((90,((((101,(100,99)),98),(97,96)),(95,(94,((93,(92,91)),(88,(89,87))))))),(((14,(58,((60,28),((51,(17,(16,15))),13)))),(((62,(86,61)),59),((26,12),11))),((((56,55),(35,(34,(33,32)))),(27,(64,(63,10)))),(((57,9),(66,(7,(8,6)))),(29,((18,(23,(24,(25,5)))),((36,(20,((22,21),((65,54),19)))),4)))))))))),(2,3),1);
   tree tree_322 [p = 0.000, P = 0.042] = [&W 0.000131] ((((50,49),(48,47)),(((53,52),(((85,(((84,83),82),(81,80))),79),((77,46),(((76,75),(74,45)),((78,(44,43)),42))))),((90,(((((101,100),99),98),(97,96)),(95,(94,((93,(92,91)),(88,(89,87))))))),(((68,((70,69),37)),(((((73,72),71),41),(40,(39,38))),(31,(67,30)))),(((14,(58,((60,28),(((51,17),(16,15)),13)))),(((86,(62,61)),59),((26,12),11))),(((56,55),((34,(35,(33,32))),(27,(64,(63,10))))),(((57,9),(66,(7,(8,6)))),(29,((18,(23,(24,(25,5)))),((36,(20,((65,((54,22),21)),19))),4)))))))))),(2,3),1);
   tree tree_323 [p = 0.000, P = 0.042] = [&W 0.000131] ((((50,49),(48,47)),(((53,52),(((((84,83),82),(85,(81,80))),79),((77,46),(((76,75),(74,45)),((78,(44,43)),42))))),((((73,(((72,71),41),(40,(39,38)))),(68,((70,69),37))),(31,(67,30))),((90,(((101,((100,99),98)),(97,96)),(95,(94,((93,(92,91)),(88,(89,87))))))),((((86,62),61),((58,(14,((60,28),((17,(51,(16,15))),13)))),(59,((26,12),11)))),(((56,55),((34,(35,(33,32))),(27,(64,(63,10))))),(((57,9),(66,(7,(8,6)))),(29,((18,(23,(24,(25,5)))),((36,(20,(65,((54,(22,21)),19)))),4)))))))))),(2,3),1);
   tree tree_324 [p = 0.000, P = 0.042] = [&W 0.000131] ((((50,49),(48,47)),(((53,52),(((85,(((84,83),82),(81,80))),79),((77,46),(((76,75),(74,45)),((78,(44,43)),42))))),((90,(((((101,100),99),98),(97,96)),((95,94),((93,(92,91)),(88,(89,87)))))),((((73,(((72,71),41),(40,(39,38)))),(68,((70,69),37))),(31,(67,30))),(((14,(58,((60,28),((17,(51,(16,15))),13)))),(((62,(86,61)),59),((26,12),11))),(((56,55),(((35,34),(33,32)),(27,(64,(63,10))))),(((57,9),(66,(7,(8,6)))),(29,((18,(23,(25,(24,5)))),((36,((22,20),((65,(54,21)),19))),4)))))))))),(2,3),1);
   tree tree_325 [p = 0.000, P = 0.042] = [&W 0.000131] ((((50,49),(48,47)),(((53,52),(((85,(((84,83),82),(81,80))),79),((77,46),(((76,75),(74,45)),((78,(44,43)),42))))),(((68,((((73,(72,71)),41),(40,(39,38))),((70,69),37))),(31,(67,30))),((90,(((101,((100,99),98)),(97,96)),(95,(94,((92,(93,91)),(88,(89,87))))))),((((((86,62),61),59),(14,(58,((60,28),(((51,17),(16,15)),13))))),((26,12),11)),(((35,(34,(33,32))),(27,(64,(63,10)))),(((57,9),(66,(7,(8,6)))),(((56,55),29),((18,(23,(24,(25,5)))),((20,(65,(((54,22),21),19))),(36,4))))))))))),(2,3),1);
   tree tree_326 [p = 0.000, P = 0.043] = [&W 0.000131] ((((50,49),(48,47)),(((53,52),(((((84,83),82),(85,(81,80))),79),(46,(77,(((76,75),(74,45)),((78,(44,43)),42)))))),((((68,(73,(((72,71),41),(40,(39,38))))),((70,69),37)),(31,(67,30))),((90,(((101,((100,99),98)),(97,96)),(95,(94,((92,(93,91)),(88,(89,87))))))),((((86,(62,61)),59),((14,(58,((60,28),((17,(51,(16,15))),13)))),((26,12),11))),(((35,(34,(33,32))),(27,(64,(63,10)))),(((56,55),((57,9),(66,(7,(8,6))))),(29,((18,(23,(24,(25,5)))),((20,(((54,22),(65,21)),19)),(36,4))))))))))),(2,3),1);
   tree tree_327 [p = 0.000, P = 0.043] = [&W 0.000131] ((((50,49),(48,47)),(((53,52),(((85,(((84,83),82),(81,80))),79),((77,46),(((76,75),(74,45)),((78,(44,43)),42))))),((90,(((((101,100),99),98),(97,96)),((95,94),((92,(93,91)),(88,(89,87)))))),((((68,(73,(((72,71),41),(40,(39,38))))),((70,69),37)),(31,(67,30))),(((58,(14,((60,28),(((51,17),(16,15)),13)))),(((86,(62,61)),59),((26,12),11))),(((35,(34,(33,32))),(27,(64,(63,10)))),(((57,9),(66,(7,(8,6)))),(((56,55),29),((18,(23,(24,(25,5)))),(36,((20,((54,((65,22),21)),19)),4))))))))))),(2,3),1);
   tree tree_328 [p = 0.000, P = 0.043] = [&W 0.000131] ((((50,49),(48,47)),(((53,52),(((((84,83),82),(85,(81,80))),79),((77,46),(((76,75),(74,45)),((78,(44,43)),42))))),(((68,(((((73,72),71),41),(40,(39,38))),((70,69),37))),(31,(67,30))),((90,(((((101,100),99),98),(97,96)),(95,(94,((92,(93,91)),(88,(89,87))))))),(((((62,(86,61)),59),(14,(58,((60,28),((17,(51,(16,15))),13))))),((26,12),11)),(((34,(35,(33,32))),(27,(64,(63,10)))),(((56,55),((57,9),(66,(7,(8,6))))),(29,((18,(23,(24,(25,5)))),((36,(20,(54,((65,(22,21)),19)))),4)))))))))),(2,3),1);
   tree tree_329 [p = 0.000, P = 0.043] = [&W 0.000131] ((((50,49),(48,47)),(((53,52),(((((84,83),82),(85,(81,80))),79),((77,46),((76,75),((74,45),((78,(44,43)),42)))))),((((68,((((73,72),71),41),(40,(39,38)))),((70,69),37)),(31,(67,30))),((90,((((101,(100,99)),98),(97,96)),(95,(94,((92,(93,91)),(88,(89,87))))))),(((59,(14,((86,(62,61)),(58,((60,28),((17,((51,16),15)),13)))))),((26,12),11)),((((35,34),(33,32)),(27,(64,(63,10)))),((56,55),(((57,9),(66,(7,(8,6)))),(29,((18,(23,(24,(25,5)))),((36,(20,((((65,54),22),21),19))),4))))))))))),(2,3),1);
   tree tree_330 [p = 0.000, P = 0.043] = [&W 0.000131] ((((50,49),(48,47)),(((53,52),(((((84,83),82),(85,(81,80))),79),(46,(77,(((76,75),(74,45)),((78,(44,43)),42)))))),((90,(((101,((100,99),98)),(97,96)),(94,(95,(((93,92),91),(88,(89,87))))))),(((68,(((73,(72,71)),(41,(40,(39,38)))),((70,69),37))),(31,(67,30))),(((14,(58,((60,28),((17,(51,(16,15))),13)))),(((62,(86,61)),59),((26,12),11))),(((35,((34,33),32)),(27,(64,(63,10)))),(((57,9),(66,(7,(8,6)))),(((56,55),29),((18,(23,(24,(25,5)))),((36,(20,((65,(22,21)),(54,19)))),4)))))))))),(2,3),1);
   tree tree_331 [p = 0.000, P = 0.043] = [&W 0.000131] ((((50,49),(48,47)),(((53,52),(((((84,83),82),(85,(81,80))),79),((77,46),(((76,75),(74,45)),((78,(44,43)),42))))),((90,((((100,99),(101,98)),(97,96)),(95,(94,(((93,92),91),(88,(89,87))))))),(((68,(((((73,72),71),41),(40,(39,38))),((70,69),37))),(31,(67,30))),((((((86,62),61),58),(14,((60,28),((17,(51,(16,15))),13)))),(59,((26,12),11))),((((34,(35,33)),32),(27,(64,(63,10)))),((56,55),(((57,9),(66,(7,(8,6)))),(29,((18,(23,(24,(25,5)))),(((54,(65,20)),((22,21),19)),(36,4)))))))))))),(2,3),1);
   tree tree_332 [p = 0.000, P = 0.043] = [&W 0.000131] ((((50,49),(48,47)),(((53,52),(((((84,83),82),(85,(81,80))),79),((77,46),(((76,75),(74,45)),((78,(44,43)),42))))),((90,(((((101,100),99),98),(97,96)),(95,(94,(((93,92),91),(88,(89,87))))))),((68,((((((73,72),71),41),(40,(39,38))),((70,69),37)),(31,(67,30)))),(((14,(58,((60,28),((17,(16,(51,15))),13)))),(((86,(62,61)),59),((26,12),11))),(((56,55),((((35,34),33),32),(27,(64,(63,10))))),(((57,9),(66,(7,(8,6)))),(29,((18,(23,(24,(25,5)))),(36,((20,((54,(22,21)),(65,19))),4))))))))))),(2,3),1);
   tree tree_333 [p = 0.000, P = 0.044] = [&W 0.000131] ((((50,49),(48,47)),(((53,52),(((((84,83),82),(85,(81,80))),79),((77,46),(((76,75),(74,45)),((78,(44,43)),42))))),((((68,((((73,72),71),41),(40,(39,38)))),((70,69),37)),(31,(67,30))),((90,((((100,99),(101,98)),(97,96)),(95,(94,((93,(92,91)),(88,(89,87))))))),((59,(((86,(62,61)),(14,(58,((60,28),((17,(51,(16,15))),13))))),((26,12),11))),(((56,55),(((35,(34,33)),32),(27,(64,(63,10))))),(((57,9),(66,(7,(8,6)))),(29,((18,(23,(24,(25,5)))),((36,(20,(65,((54,(22,21)),19)))),4)))))))))),(2,3),1);
   tree tree_334 [p = 0.000, P = 0.044] = [&W 0.000131] ((((50,49),(48,47)),(((53,52),(((85,(((84,83),82),(81,80))),79),((77,46),(((76,75),(74,45)),((78,(44,43)),42))))),((((68,((73,(72,71)),(41,(40,(39,38))))),((70,69),37)),(31,(67,30))),((90,((((101,(100,99)),98),(97,96)),(95,(94,(((93,92),91),(88,(89,87))))))),(((14,(58,((60,28),((17,(51,(16,15))),13)))),(((86,(62,61)),59),((26,12),11))),(((56,55),((35,((34,33),32)),(27,(64,(63,10))))),(((57,9),(66,(7,(8,6)))),(29,((18,(23,(24,(25,5)))),((36,(20,((54,((65,22),21)),19))),4)))))))))),(2,3),1);
   tree tree_335 [p = 0.000, P = 0.044] = [&W 0.000131] ((((50,49),(48,47)),(((53,52),(((((84,83),82),(85,(81,80))),79),(46,(77,(((76,75),(74,45)),((78,(44,43)),42)))))),((90,((((101,(100,99)),98),(97,96)),((95,94),((93,(92,91)),(88,(89,87)))))),(((68,((73,((72,71),(41,(40,(39,38))))),((70,69),37))),(31,(67,30))),(((14,(58,((60,28),((17,(51,(16,15))),13)))),(((86,(62,61)),59),((26,12),11))),((((35,(34,33)),32),(27,(64,(63,10)))),(((57,9),(66,(7,(8,6)))),((56,55),(29,((18,(23,(24,(25,5)))),(((54,20),(((65,22),21),19)),(36,4)))))))))))),(2,3),1);
   tree tree_336 [p = 0.000, P = 0.044] = [&W 0.000131] ((((50,49),(48,47)),(((53,52),(((((84,83),82),(85,(81,80))),79),((77,46),(((76,75),(74,45)),((78,(44,43)),42))))),((90,((((101,(100,99)),98),(97,96)),(95,(94,((93,(92,91)),(88,(89,87))))))),(((68,((((73,72),71),(41,(40,(39,38)))),((70,69),37))),(31,(67,30))),(((14,(58,((60,28),((17,(51,(16,15))),13)))),(((86,(62,61)),59),((26,12),11))),(((34,(33,(35,32))),(27,(64,(63,10)))),(((57,9),(66,(7,(8,6)))),(((56,55),29),((18,(23,(24,(25,5)))),(36,((20,((22,(65,(54,21))),19)),4))))))))))),(2,3),1);
   tree tree_337 [p = 0.000, P = 0.044] = [&W 0.000131] ((((50,49),(48,47)),(((53,52),(((((84,83),82),(85,(81,80))),79),((77,46),(((76,75),(74,45)),((78,(44,43)),42))))),((90,(((101,((100,99),98)),(97,96)),(94,(95,(((93,92),91),(88,(89,87))))))),(((68,(((73,(72,71)),(41,(40,(39,38)))),((70,69),37))),(31,(67,30))),(((86,(62,61)),((14,(58,((60,28),((17,(51,(16,15))),13)))),(59,((26,12),11)))),(((((35,34),33),32),(27,(64,(63,10)))),(((57,9),(66,(7,(8,6)))),(((56,55),29),((18,(23,(24,(25,5)))),((36,(20,((22,(65,21)),(54,19)))),4)))))))))),(2,3),1);
   tree tree_338 [p = 0.000, P = 0.044] = [&W 0.000131] ((((50,49),(48,47)),(((53,52),(((((84,83),82),(85,(81,80))),79),((77,46),(((76,75),(74,45)),((78,(44,43)),42))))),(((68,((73,(((72,71),41),(40,(39,38)))),((70,69),37))),(31,(67,30))),((90,((((101,(100,99)),98),(97,96)),(95,(94,((92,(93,91)),(88,(89,87))))))),((((((86,(62,61)),59),14),(58,((60,28),((17,(51,(16,15))),13)))),((26,12),11)),(((((35,34),33),32),(27,(64,(63,10)))),(((57,9),(66,(7,(8,6)))),(((56,55),29),((18,(23,(24,(25,5)))),(36,(((65,20),(((54,22),21),19)),4))))))))))),(2,3),1);
   tree tree_339 [p = 0.000, P = 0.044] = [&W 0.000131] ((((50,49),(48,47)),(((53,52),(((((84,83),82),(85,(81,80))),79),(46,(77,(((76,75),(74,45)),((78,(44,43)),42)))))),((90,((((100,99),(101,98)),(97,96)),((95,94),(((93,92),91),(88,(89,87)))))),(((68,((70,69),37)),(((73,(72,71)),(41,(40,(39,38)))),(31,(67,30)))),(((14,(58,((60,28),((17,(51,(16,15))),13)))),(((86,(62,61)),59),((26,12),11))),((((34,(35,33)),32),(27,(64,(63,10)))),(((57,9),(66,(7,(8,6)))),(((56,55),29),((18,(23,(24,(25,5)))),((36,(20,(54,(65,((22,21),19))))),4)))))))))),(2,3),1);
   tree tree_340 [p = 0.000, P = 0.044] = [&W 0.000131] ((((50,49),(48,47)),(((53,52),(((85,(((84,83),82),(81,80))),79),(46,(77,(((76,75),(74,45)),((78,(44,43)),42)))))),((((68,(73,((72,71),(41,(40,(39,38)))))),((70,69),37)),(31,(67,30))),((90,((((101,(100,99)),98),(97,96)),((95,94),((92,(93,91)),(88,(89,87)))))),(((14,(58,((60,28),((17,(51,(16,15))),13)))),(((86,(62,61)),59),((26,12),11))),(((((35,34),33),32),(27,(64,(63,10)))),(((57,9),(66,(7,(8,6)))),(((56,55),29),((18,(23,(24,(25,5)))),((36,(20,(((54,(65,22)),21),19))),4)))))))))),(2,3),1);
   tree tree_341 [p = 0.000, P = 0.045] = [&W 0.000131] ((((50,49),(48,47)),(((53,52),(((((84,83),82),(85,(81,80))),79),((77,46),(((76,75),(74,45)),((78,(44,43)),42))))),((((68,(73,(((72,71),41),(40,(39,38))))),((70,69),37)),(31,(67,30))),((90,((((100,99),(101,98)),(97,96)),(95,(94,((92,(93,91)),(88,(89,87))))))),(((14,(58,((60,28),((17,(51,(16,15))),13)))),(((86,(62,61)),59),((26,12),11))),(((((35,34),33),32),(27,(64,(63,10)))),((56,55),(((57,9),(66,(7,(8,6)))),(29,((18,(23,(24,(25,5)))),((36,(20,(((65,22),(54,21)),19))),4))))))))))),(2,3),1);
   tree tree_342 [p = 0.000, P = 0.045] = [&W 0.000131] ((((50,49),(48,47)),(((53,52),(((85,(((84,83),82),(81,80))),79),((77,46),(((76,75),(74,45)),((78,(44,43)),42))))),((90,(((101,((100,99),98)),(97,96)),(95,(94,((93,(92,91)),(88,(89,87))))))),(((68,((73,(((72,71),41),(40,(39,38)))),((70,69),37))),(31,(67,30))),(((((86,62),61),59),((14,(58,((60,28),((51,(17,(16,15))),13)))),((26,12),11))),(((((35,34),33),32),(27,(64,(63,10)))),(((57,9),(66,(7,(8,6)))),(((56,55),29),((18,(23,(24,(25,5)))),((36,(54,(20,((65,(22,21)),19)))),4)))))))))),(2,3),1);
   tree tree_343 [p = 0.000, P = 0.045] = [&W 0.000131] ((((50,49),(48,47)),(((53,52),(((((84,83),82),(85,(81,80))),79),(46,(77,(((76,75),(74,45)),((78,(44,43)),42)))))),(((68,((73,(((72,71),41),(40,(39,38)))),((70,69),37))),(31,(67,30))),((90,((((101,(100,99)),98),(97,96)),(95,(94,((93,(92,91)),(88,(89,87))))))),((((((86,(62,61)),59),14),(58,((60,28),((17,(51,(16,15))),13)))),((26,12),11)),(((56,55),((((35,34),33),32),(27,(64,(63,10))))),(((57,9),(66,(7,(8,6)))),(29,((18,(23,(24,(25,5)))),((36,(20,((65,(22,(54,21))),19))),4)))))))))),(2,3),1);
   tree tree_344 [p = 0.000, P = 0.045] = [&W 0.000131] ((((50,49),(48,47)),(((53,52),(((((84,83),82),(85,(81,80))),79),((77,46),(((76,75),(74,45)),((78,(44,43)),42))))),((90,((((100,(101,99)),98),(97,96)),(95,(94,((92,(93,91)),(88,(89,87))))))),(((68,((73,(((72,71),41),(40,(39,38)))),((70,69),37))),(31,(67,30))),(((14,(58,((60,28),((17,(51,(16,15))),13)))),(((86,(62,61)),59),((26,12),11))),(((56,55),((34,(33,(35,32))),(27,(64,(63,10))))),(((57,9),(66,(7,(8,6)))),(29,((18,(23,(24,(25,5)))),((36,(20,((65,(22,(54,21))),19))),4)))))))))),(2,3),1);
   tree tree_345 [p = 0.000, P = 0.045] = [&W 0.000131] ((((50,49),(48,47)),(((53,52),(((85,(((84,83),82),(81,80))),79),(46,(77,(((76,75),(74,45)),((78,(44,43)),42)))))),((90,((((100,99),(101,98)),(97,96)),(95,(94,((93,(92,91)),(88,(89,87))))))),((((68,((((73,72),71),41),(40,(39,38)))),((70,69),37)),(31,(67,30))),(((14,(58,((60,28),(((51,17),(16,15)),13)))),(((86,(62,61)),59),((26,12),11))),((((35,34),(33,32)),(27,(64,(63,10)))),(((57,9),(66,(7,(8,6)))),(((56,55),29),((18,(23,(24,(25,5)))),((20,(((65,22),21),(54,19))),(36,4))))))))))),(2,3),1);
   tree tree_346 [p = 0.000, P = 0.045] = [&W 0.000131] ((((50,49),(48,47)),(((53,52),(((((84,83),82),(85,(81,80))),79),(77,(46,(((76,75),(74,45)),((78,(44,43)),42)))))),((90,((((100,99),(101,98)),(97,96)),(95,(94,((93,(92,91)),(88,(89,87))))))),((((68,((((73,72),71),41),(40,(39,38)))),((70,69),37)),(31,(67,30))),(((14,(58,((60,28),(((51,17),(16,15)),13)))),(((86,(62,61)),59),((26,12),11))),((((35,34),(33,32)),(27,(64,(63,10)))),(((57,9),(66,(7,(8,6)))),(((56,55),29),((18,(23,(24,(25,5)))),((20,((65,(54,(22,21))),19)),(36,4))))))))))),(2,3),1);
   tree tree_347 [p = 0.000, P = 0.045] = [&W 0.000131] ((((50,49),(48,47)),(((53,52),(((85,(((84,83),82),(81,80))),79),((77,46),(((76,75),(74,45)),((78,(44,43)),42))))),((90,(((101,((100,99),98)),(97,96)),(95,(94,(((93,92),91),(88,(89,87))))))),((((68,(73,(((72,71),41),(40,(39,38))))),((70,69),37)),(31,(67,30))),(((86,(62,61)),((14,(58,((60,28),(((51,17),(16,15)),13)))),(59,((26,12),11)))),((((35,34),(33,32)),(27,(64,(63,10)))),(((57,9),(66,(7,(8,6)))),(((56,55),29),((18,(23,(24,(25,5)))),(36,((20,(((65,(54,22)),21),19)),4))))))))))),(2,3),1);
   tree tree_348 [p = 0.000, P = 0.045] = [&W 0.000131] ((((50,49),(48,47)),(((53,52),(((((84,83),82),(85,(81,80))),79),((77,46),(((76,75),(74,45)),((78,(44,43)),42))))),((((68,(((73,(72,71)),41),(40,(39,38)))),((70,69),37)),(31,(67,30))),((90,((((101,(100,99)),98),(97,96)),(95,(94,((93,(92,91)),(88,(89,87))))))),(((((86,(62,61)),59),(14,(58,((60,28),(((51,17),(16,15)),13))))),((26,12),11)),(((35,((34,33),32)),(27,(64,(63,10)))),((56,55),(((57,9),(66,(7,(8,6)))),(29,((18,(23,(24,(25,5)))),(36,((20,((22,(54,(65,21))),19)),4)))))))))))),(2,3),1);
   tree tree_349 [p = 0.000, P = 0.046] = [&W 0.000131] ((((50,49),(48,47)),(((53,52),(((((84,83),82),(85,(81,80))),79),((77,46),(((76,75),(74,45)),((78,(44,43)),42))))),(((68,(((((73,72),71),41),(40,(39,38))),((70,69),37))),(31,(67,30))),((90,((((101,(100,99)),98),(97,96)),(95,(94,((92,(93,91)),(88,(89,87))))))),(((14,(58,((60,28),(((51,17),(16,15)),13)))),(((86,(62,61)),59),((26,12),11))),((((35,34),(33,32)),(27,(64,(63,10)))),(((57,9),(66,(7,(8,6)))),(((56,55),29),((18,(23,(24,(25,5)))),((36,(20,((22,(54,(65,21))),19))),4)))))))))),(2,3),1);
   tree tree_350 [p = 0.000, P = 0.046] = [&W 0.000131] ((((50,49),(48,47)),(((53,52),(((((84,83),82),(85,(81,80))),79),((77,46),(((76,75),(74,45)),((78,(44,43)),42))))),(((68,(((((73,72),71),41),(40,(39,38))),((70,69),37))),(31,(67,30))),((90,(((((101,100),99),98),(97,96)),((95,94),(((93,92),91),(88,(89,87)))))),((58,(((((86,(62,61)),59),14),((60,28),((51,(17,(16,15))),13))),((26,12),11))),((((35,34),(33,32)),(27,(64,(63,10)))),(((57,9),(66,(7,(8,6)))),(((56,55),29),((18,(23,(24,(25,5)))),(36,((20,(((54,22),(65,21)),19)),4))))))))))),(2,3),1);
   tree tree_351 [p = 0.000, P = 0.046] = [&W 0.000131] ((((50,49),(48,47)),(((53,52),(((((84,83),82),(85,(81,80))),79),(46,(77,(((76,75),(74,45)),((78,(44,43)),42)))))),((90,((((101,(100,99)),98),(97,96)),(95,(94,(((93,92),91),(88,(89,87))))))),(((68,((((73,(72,71)),41),(40,(39,38))),((70,69),37))),(31,(67,30))),(((((86,(62,61)),59),(14,(58,((60,28),((51,(17,(16,15))),13))))),((26,12),11)),((((34,33),(35,32)),(27,(64,(63,10)))),((56,55),(((57,9),(66,(7,(8,6)))),(29,((18,(23,(24,(25,5)))),((20,((65,(54,(22,21))),19)),(36,4)))))))))))),(2,3),1);
   tree tree_352 [p = 0.000, P = 0.046] = [&W 0.000131] ((((50,49),(48,47)),(((53,52),(79,((85,(((84,83),82),(81,80))),(46,(77,(((76,75),(74,45)),((78,(44,43)),42))))))),((90,(((101,((100,99),98)),(97,96)),(95,(94,((93,(92,91)),(88,(89,87))))))),(((68,(((((73,72),71),41),(40,(39,38))),((70,69),37))),(31,(67,30))),(((58,(14,((60,28),((17,(51,(16,15))),13)))),(((86,(62,61)),59),((26,12),11))),(((56,55),((34,(33,(35,32))),(27,(64,(63,10))))),(((57,9),(66,(7,(8,6)))),(29,((18,(23,(24,(25,5)))),((36,(20,(65,((22,21),(54,19))))),4)))))))))),(2,3),1);
   tree tree_353 [p = 0.000, P = 0.046] = [&W 0.000131] ((((50,49),(48,47)),(((53,52),(((((84,83),82),(85,(81,80))),79),(46,(77,(((76,75),(74,45)),((78,(44,43)),42)))))),((90,((((100,99),(101,98)),(97,96)),(95,(94,(((93,92),91),(88,(89,87))))))),((((68,((73,(72,71)),(41,(40,(39,38))))),((70,69),37)),(31,(67,30))),((((62,(86,61)),(14,(58,((60,28),((17,(51,(16,15))),13))))),(59,((26,12),11))),(((34,(33,(35,32))),(27,(64,(63,10)))),((56,55),(((66,(57,9)),(7,(8,6))),(29,((18,(23,(24,(25,5)))),((36,(20,((54,(65,(22,21))),19))),4))))))))))),(2,3),1);
   tree tree_354 [p = 0.000, P = 0.046] = [&W 0.000131] ((((50,49),(48,47)),(((53,52),(((((84,83),82),(85,(81,80))),79),(46,(77,(((76,75),(74,45)),((78,(44,43)),42)))))),((90,(((101,((100,99),98)),(97,96)),(95,(94,(((93,92),91),(88,(89,87))))))),(((68,((73,(((72,71),41),(40,(39,38)))),((70,69),37))),(31,(67,30))),(((14,(58,((60,28),((17,(51,(16,15))),13)))),((((86,62),61),59),((26,12),11))),(((34,((35,33),32)),(27,(64,(63,10)))),(((57,9),(66,(7,(8,6)))),(((56,55),29),((18,(23,(24,(25,5)))),((36,(20,((65,(54,(22,21))),19))),4)))))))))),(2,3),1);
   tree tree_355 [p = 0.000, P = 0.046] = [&W 0.000131] ((((50,49),(48,47)),(((53,52),(((((84,83),82),(85,(81,80))),79),((77,46),(((76,75),(74,45)),((78,(44,43)),42))))),((90,((((100,99),(101,98)),(97,96)),(95,(94,(((93,92),91),(88,(89,87))))))),(((68,(((73,(72,71)),(41,(40,(39,38)))),((70,69),37))),(31,(67,30))),(((14,(58,((60,28),((17,(51,(16,15))),13)))),(((86,(62,61)),59),((26,12),11))),(((56,55),((34,((35,33),32)),(27,(64,(63,10))))),(((57,9),(66,(7,(8,6)))),(29,((18,(23,(24,(25,5)))),((36,((65,20),((54,(22,21)),19))),4)))))))))),(2,3),1);
   tree tree_356 [p = 0.000, P = 0.047] = [&W 0.000131] ((((50,49),(48,47)),(((53,52),(((((84,83),82),(85,(81,80))),79),((77,46),(((76,75),(74,45)),((78,(44,43)),42))))),(((68,((73,(((72,71),41),(40,(39,38)))),((70,69),37))),(31,(67,30))),((90,((((101,(100,99)),98),(97,96)),(95,(94,((93,(92,91)),(88,(89,87))))))),(((14,(58,((60,28),(((51,17),(16,15)),13)))),(((86,(62,61)),59),((26,12),11))),((((35,34),(33,32)),(27,(64,(63,10)))),(((56,55),((57,9),(66,(7,(8,6))))),(29,((18,(23,(24,(25,5)))),(36,((20,((65,(22,(54,21))),19)),4))))))))))),(2,3),1);
   tree tree_357 [p = 0.000, P = 0.047] = [&W 0.000131] ((((50,49),(48,47)),(((53,52),(((((84,83),82),(85,(81,80))),79),((77,46),(((76,75),(74,45)),((78,(44,43)),42))))),(((90,(((101,((100,99),98)),(97,96)),(95,(94,((93,(92,91)),(88,(89,87))))))),(((68,(73,(((72,71),41),(40,(39,38))))),((70,69),37)),(31,(67,30)))),((58,((14,((60,28),(((51,17),(16,15)),13))),((((86,62),61),59),((26,12),11)))),((((35,34),(33,32)),(27,(64,(63,10)))),(((57,9),(66,(7,(8,6)))),(((56,55),29),((18,(23,(24,(25,5)))),((20,(((54,(65,22)),21),19)),(36,4)))))))))),(2,3),1);
   tree tree_358 [p = 0.000, P = 0.047] = [&W 0.000131] ((((50,49),(48,47)),(((53,52),(((((84,83),82),(85,(81,80))),79),((77,46),(((76,75),(74,45)),((78,(44,43)),42))))),((90,(((101,((100,99),98)),(97,96)),(95,(94,(((93,92),91),(88,(89,87))))))),(((68,(((73,(72,71)),(41,(40,(39,38)))),((70,69),37))),(31,(67,30))),(((14,(58,((60,28),(((51,17),(16,15)),13)))),(((86,(62,61)),59),((26,12),11))),((((35,34),(33,32)),(27,(64,(63,10)))),(((66,(57,9)),(7,(8,6))),(((56,55),29),((18,(23,(24,(25,5)))),((20,((65,(22,(54,21))),19)),(36,4))))))))))),(2,3),1);
   tree tree_359 [p = 0.000, P = 0.047] = [&W 0.000131] ((((50,49),(48,47)),(((53,52),(((85,(((84,83),82),(81,80))),79),((77,46),(((76,75),(74,45)),((78,(44,43)),42))))),(((68,((73,(((72,71),41),(40,(39,38)))),((70,69),37))),(31,(67,30))),((90,(((((101,100),99),98),(97,96)),(95,(94,((93,(92,91)),(88,(89,87))))))),((58,((14,((60,28),(((51,17),(16,15)),13))),((((86,62),61),59),(12,(26,11))))),((((35,(34,33)),32),((56,55),(27,(64,(63,10))))),(((57,9),(66,(7,(8,6)))),(29,((18,(23,(24,(25,5)))),((36,(20,(((65,(54,22)),21),19))),4)))))))))),(2,3),1);
   tree tree_360 [p = 0.000, P = 0.047] = [&W 0.000131] ((((50,49),(48,47)),(((53,52),(((85,(((84,83),82),(81,80))),79),((77,46),(((76,75),(74,45)),((78,(44,43)),42))))),((90,((((100,99),(101,98)),(97,96)),(95,(94,((93,(92,91)),(88,(89,87))))))),((68,(((70,69),37),((73,(((72,71),41),(40,(39,38)))),(31,(67,30))))),((58,((14,((60,28),((17,(51,(16,15))),13))),(((86,(62,61)),59),((26,12),11)))),(((((35,34),33),32),(27,(64,(63,10)))),(((57,9),(66,(7,(8,6)))),(((56,55),29),((18,(25,(24,(23,5)))),(((65,54),((22,20),(21,19))),(36,4))))))))))),(2,3),1);
   tree tree_361 [p = 0.000, P = 0.047] = [&W 0.000131] ((((50,49),(48,47)),(((53,52),(((((84,83),82),(85,(81,80))),79),(46,(77,(((76,75),(74,45)),((78,(44,43)),42)))))),((90,((((100,99),(101,98)),(97,96)),(95,(94,(((93,92),91),(88,(89,87))))))),(((68,((73,(((72,71),41),(40,(39,38)))),((70,69),37))),(31,(67,30))),(((62,(86,61)),((14,(58,((60,28),((17,((51,16),15)),13)))),(59,((26,12),11)))),((((35,34),(33,32)),(27,(64,(63,10)))),(((57,9),(66,(7,(8,6)))),(((56,55),29),((18,(25,(24,(23,5)))),((36,(54,((22,20),((65,21),19)))),4)))))))))),(2,3),1);
   tree tree_362 [p = 0.000, P = 0.047] = [&W 0.000131] ((((50,49),(48,47)),(((53,52),(((((84,83),82),(85,(81,80))),79),((77,46),(((76,75),(74,45)),((78,(44,43)),42))))),((90,((((101,(100,99)),98),(97,96)),(95,(94,(((93,92),91),(88,(89,87))))))),(((68,((73,(((72,71),41),(40,(39,38)))),((70,69),37))),(31,(67,30))),(((58,(14,((60,28),((17,(51,(16,15))),13)))),(((86,(62,61)),59),((26,12),11))),(((56,55),((((35,34),33),32),(27,(64,(63,10))))),(((57,9),(66,(7,(8,6)))),(29,((18,(25,(24,(23,5)))),(36,(((22,20),(21,((65,54),19))),4))))))))))),(2,3),1);
   tree tree_363 [p = 0.000, P = 0.047] = [&W 0.000131] ((((50,49),(48,47)),(((53,52),(((((84,83),82),(85,(81,80))),79),(46,(77,(((76,75),(74,45)),((78,(44,43)),42)))))),((90,((((100,99),(101,98)),(97,96)),(95,(94,((93,(92,91)),(88,(89,87))))))),((((68,(73,((72,71),(41,(40,(39,38)))))),((70,69),37)),(31,(67,30))),(((14,(((86,(62,61)),59),(58,((60,28),((51,(17,(16,15))),13))))),((26,12),11)),(((56,55),((34,(35,(33,32))),(27,(64,(63,10))))),(((57,9),(66,(7,(8,6)))),(29,((18,(25,(24,(23,5)))),((36,((22,(54,20)),((65,21),19))),4)))))))))),(2,3),1);
   tree tree_364 [p = 0.000, P = 0.048] = [&W 0.000131] ((((50,49),(48,47)),(((53,52),(((((84,83),82),(85,(81,80))),79),((77,46),(((76,75),(74,45)),((78,(44,43)),42))))),((((68,((((73,72),71),41),(40,(39,38)))),((70,69),37)),(31,(67,30))),((90,(((101,((100,99),98)),(97,96)),(95,(94,((93,(92,91)),(88,(89,87))))))),((((60,28),(14,(58,((51,(17,(16,15))),13)))),(((62,(86,61)),59),(26,(12,11)))),((((56,55),(((35,34),33),32)),(27,(64,(63,10)))),(((57,9),(66,(7,(8,6)))),(29,((18,(25,(24,(23,5)))),(((22,20),(65,(21,(54,19)))),(36,4))))))))))),(2,3),1);
   tree tree_365 [p = 0.000, P = 0.048] = [&W 0.000131] ((((50,49),(48,47)),(((53,52),(((((84,83),82),(85,(81,80))),79),((77,46),(((76,75),(74,45)),((78,(44,43)),42))))),((90,(((101,((100,99),98)),(97,96)),(95,(94,(((93,92),91),(88,(89,87))))))),(((68,((((72,(73,71)),41),(40,(39,38))),((70,69),37))),(31,(67,30))),((((86,62),61),((59,(14,(58,((60,28),(((51,17),(16,15)),13))))),(26,(12,11)))),(((33,((35,34),32)),(27,(64,(63,10)))),((66,((57,9),(7,(8,6)))),(((56,55),29),((18,(25,(24,(23,5)))),(((22,(65,20)),((54,21),19)),(36,4))))))))))),(2,3),1);
   tree tree_366 [p = 0.000, P = 0.048] = [&W 0.000131] ((((50,49),(48,47)),(((53,52),(((((84,83),82),(85,(81,80))),79),(46,(77,(((76,75),(74,45)),((78,(44,43)),42)))))),((((70,69),37),(68,((73,((72,71),(41,(40,(39,38))))),(31,(67,30))))),((90,((((100,99),(101,98)),(97,96)),(95,(94,(((93,92),91),(88,(89,87))))))),((((((86,(62,61)),59),14),(58,((60,28),(((51,17),(16,15)),13)))),((26,12),11)),((56,55),((((35,34),(33,32)),(27,(64,(63,10)))),(((57,9),(66,(7,(8,6)))),(29,((18,(25,(24,(23,5)))),((36,((22,20),((54,(65,21)),19))),4))))))))))),(2,3),1);
   tree tree_367 [p = 0.000, P = 0.048] = [&W 0.000131] ((((50,49),(48,47)),(((53,52),(((85,(((84,83),82),(81,80))),79),(46,(77,(((76,75),(74,45)),((78,(44,43)),42)))))),((90,((((100,99),(101,98)),(97,96)),(95,(94,((92,(93,91)),(88,(89,87))))))),(((((((73,72),71),41),(40,(39,38))),(68,((70,69),37))),(31,(67,30))),(((14,(58,((60,28),(((51,17),(16,15)),13)))),(((86,(62,61)),59),((26,12),11))),((56,55),((((35,34),(33,32)),(27,(64,(63,10)))),(((57,9),(66,(7,(8,6)))),(29,((18,(25,(24,(23,5)))),(((22,20),((65,(54,21)),19)),(36,4)))))))))))),(2,3),1);
   tree tree_368 [p = 0.000, P = 0.048] = [&W 0.000131] ((((50,49),(48,47)),(((53,52),(((((84,83),82),(85,(81,80))),79),(46,(77,(((76,75),(74,45)),((78,(44,43)),42)))))),((90,((((101,(100,99)),98),(97,96)),((95,94),(((93,92),91),(88,(89,87)))))),(((68,(((((73,72),71),41),(40,(39,38))),((70,69),37))),(31,(67,30))),((58,(((86,(62,61)),59),((14,((60,28),(((51,17),(16,15)),13))),((26,12),11)))),(((34,((35,33),32)),(27,(64,(63,10)))),(((57,9),(66,(7,(8,6)))),(((56,55),29),((18,(25,(24,(23,5)))),((36,((22,20),(21,((65,54),19)))),4)))))))))),(2,3),1);
   tree tree_369 [p = 0.000, P = 0.048] = [&W 0.000131] ((((50,49),(48,47)),(((53,52),(((85,(((84,83),82),(81,80))),79),((77,46),(((76,75),(74,45)),((78,(44,43)),42))))),((90,((((101,(100,99)),98),(97,96)),(95,(94,((93,(92,91)),(88,(89,87))))))),((((73,(((72,71),41),(40,(39,38)))),(68,((70,69),37))),(31,(67,30))),((58,((14,((60,28),((17,(51,(16,15))),13))),(((86,(62,61)),59),((26,12),11)))),(((35,((34,33),32)),(27,(64,(63,10)))),(((57,9),(66,(7,(8,6)))),(((56,55),29),((18,(25,(24,(23,5)))),((36,(((65,22),20),(54,(21,19)))),4)))))))))),(2,3),1);
   tree tree_370 [p = 0.000, P = 0.048] = [&W 0.000131] ((((50,49),(48,47)),(((53,52),(((((84,83),82),(85,(81,80))),79),((77,46),(((76,75),(74,45)),((78,(44,43)),42))))),((((68,(73,(((72,71),41),(40,(39,38))))),((70,69),37)),(31,(67,30))),((90,((((100,99),(101,98)),(97,96)),(95,(94,(((93,92),91),(88,(89,87))))))),(((14,(58,((60,28),((17,(51,(16,15))),13)))),((((86,62),61),59),((26,12),11))),((((35,34),(33,32)),(27,(64,(63,10)))),(((57,9),(66,(7,(8,6)))),(((56,55),29),((18,(25,(24,(23,5)))),((54,((22,20),(65,(21,19)))),(36,4))))))))))),(2,3),1);
   tree tree_371 [p = 0.000, P = 0.048] = [&W 0.000131] ((((50,49),(48,47)),(((53,52),(79,((((84,83),82),(85,(81,80))),(46,(77,(((76,75),(74,45)),((78,(44,43)),42))))))),((90,((((101,(100,99)),98),(97,96)),((95,94),((93,(92,91)),(88,(89,87)))))),(((68,(((((73,72),71),41),(40,(39,38))),((70,69),37))),(31,(67,30))),(((14,(58,((60,28),(((51,17),(16,15)),13)))),(((86,(62,61)),59),((26,12),11))),(((56,55),((34,(33,(35,32))),(27,(64,(63,10))))),(((57,9),(66,(7,(8,6)))),(29,((18,(25,(24,(23,5)))),(((22,20),((65,21),(54,19))),(36,4))))))))))),(2,3),1);
   tree tree_372 [p = 0.000, P = 0.049] = [&W 0.000131] ((((50,49),(48,47)),(((53,52),(((((84,83),82),(85,(81,80))),79),((77,46),(((76,75),(74,45)),((78,(44,43)),42))))),(((68,(73,(((72,71),41),(40,(39,38))))),(((70,69),37),(31,(67,30)))),((90,(((101,((100,99),98)),(97,96)),(94,(95,((93,(92,91)),(88,(89,87))))))),((58,((14,((60,28),((17,(51,(16,15))),13))),(((86,(62,61)),59),((26,12),11)))),(((34,((35,33),32)),(27,(64,(63,10)))),(((57,9),(66,(7,(8,6)))),(((56,55),29),((18,(25,(24,(23,5)))),(((22,20),((65,(54,21)),19)),(36,4))))))))))),(2,3),1);
   tree tree_373 [p = 0.000, P = 0.049] = [&W 0.000131] ((((50,49),(48,47)),(((53,52),(((((84,83),82),(85,(81,80))),79),(46,(77,(((76,75),(74,45)),((78,(44,43)),42)))))),((((68,(73,(((72,71),41),(40,(39,38))))),((70,69),37)),(31,(67,30))),((90,((((101,(100,99)),98),(97,96)),(95,(94,(((93,92),91),(88,(89,87))))))),(((14,(58,((60,28),((17,(51,(16,15))),13)))),(((86,(62,61)),59),((26,12),11))),((((35,34),(33,32)),(27,(64,(63,10)))),(((57,9),(66,(7,(8,6)))),(((56,55),29),((18,(25,(24,(23,5)))),(((65,(22,(54,20))),(21,19)),(36,4))))))))))),(2,3),1);
   tree tree_374 [p = 0.000, P = 0.049] = [&W 0.000131] ((((50,49),(48,47)),(((53,52),(79,((((84,83),82),(85,(81,80))),(46,(77,(((76,75),(74,45)),((78,(44,43)),42))))))),((((68,(73,((72,71),(41,(40,(39,38)))))),((70,69),37)),(31,(67,30))),((90,((((100,99),(101,98)),(97,96)),(95,(94,((93,(92,91)),(88,(89,87))))))),(((((86,62),61),59),((14,(58,((60,28),((17,(51,(16,15))),13)))),(26,(12,11)))),(((33,((35,34),32)),(27,(64,(63,10)))),(((57,9),(66,(7,(8,6)))),(((56,55),29),((18,(25,(24,(23,5)))),(36,(((22,20),((65,(54,21)),19)),4))))))))))),(2,3),1);
   tree tree_375 [p = 0.000, P = 0.049] = [&W 0.000131] ((((50,49),(48,47)),(((53,52),(((((84,83),82),(85,(81,80))),79),(46,(77,(((76,75),(74,45)),((78,(44,43)),42)))))),(((70,69),37),(((68,(73,((72,71),(41,(40,(39,38)))))),(31,(67,30))),((90,(((101,((100,99),98)),(97,96)),(95,(94,((92,(93,91)),(88,(89,87))))))),(((14,(58,((60,28),((17,(16,(51,15))),13)))),(((86,(62,61)),59),(26,(12,11)))),((((35,34),(33,32)),(27,(64,(63,10)))),(((57,9),(66,(7,(8,6)))),(((56,55),29),((18,(25,(24,(23,5)))),((36,((22,20),(54,((65,21),19)))),4))))))))))),(2,3),1);
   tree tree_376 [p = 0.000, P = 0.049] = [&W 0.000131] ((((50,49),(48,47)),(((53,52),(((((84,83),82),(85,(81,80))),79),(46,(77,(((76,75),(74,45)),((78,(44,43)),42)))))),((90,(((101,((100,99),98)),(97,96)),(95,(94,(((93,92),91),(88,(89,87))))))),(((68,(((((73,72),71),41),(40,(39,38))),((70,69),37))),(31,(67,30))),(((14,(58,((60,28),(((51,17),(16,15)),13)))),((((86,62),61),59),(26,(12,11)))),(((56,55),(((35,34),(33,32)),(27,(64,(63,10))))),((66,((57,9),(7,(8,6)))),(29,((18,(25,(24,(23,5)))),((36,((22,20),((65,(54,21)),19))),4)))))))))),(2,3),1);
   tree tree_377 [p = 0.000, P = 0.049] = [&W 0.000131] ((((50,49),(48,47)),(((53,52),(79,((((84,83),82),(85,(81,80))),((77,46),(((76,75),(74,45)),((78,(44,43)),42)))))),((90,(((101,((100,99),98)),(97,96)),((95,94),((93,(92,91)),(88,(89,87)))))),(((68,(69,(70,37))),((73,(((72,71),41),(40,(39,38)))),(31,(67,30)))),(((((((86,62),61),59),14),(58,((60,28),((51,(17,(16,15))),13)))),(26,(12,11))),((((35,34),(33,32)),(27,(64,(63,10)))),(((56,55),((57,9),(66,(7,(8,6))))),(29,((18,(25,(24,(23,5)))),(((22,20),((54,21),(65,19))),(36,4))))))))))),(2,3),1);
   tree tree_378 [p = 0.000, P = 0.049] = [&W 0.000131] ((((50,49),(48,47)),(((53,52),(((((84,83),82),(85,(81,80))),79),((77,46),((76,75),((74,45),((78,(44,43)),42)))))),((90,((((101,(100,99)),98),(97,96)),(95,(94,(((93,92),91),(88,(89,87))))))),(((68,(((((73,72),71),41),(40,(39,38))),((70,69),37))),(31,(67,30))),(((14,(58,((60,28),(((51,17),(16,15)),13)))),(((86,(62,61)),59),(26,(12,11)))),(((34,((35,33),32)),(27,(64,(63,10)))),(((57,9),(66,(7,(8,6)))),(((56,55),29),((18,(25,(24,(23,5)))),((36,((22,20),(65,(21,(54,19))))),4)))))))))),(2,3),1);
   tree tree_379 [p = 0.000, P = 0.050] = [&W 0.000131] ((((50,49),(48,47)),(((53,52),(((((84,83),82),(85,(81,80))),79),((77,46),(((76,75),(74,45)),((78,(44,43)),42))))),((90,(((101,((100,99),98)),(97,96)),(95,(94,(((93,92),91),(88,(89,87))))))),(((68,(((((73,72),71),41),(40,(39,38))),((70,69),37))),(31,(67,30))),(((58,((60,28),(14,((17,(51,(16,15))),13)))),(((86,(62,61)),59),(12,(26,11)))),(((56,55),((33,((35,34),32)),(27,(64,(63,10))))),(((57,9),(66,(7,(8,6)))),(29,((18,(23,(24,(25,5)))),((36,(20,(((65,22),(54,21)),19))),4)))))))))),(2,3),1);
   tree tree_380 [p = 0.000, P = 0.050] = [&W 0.000131] ((((50,49),(48,47)),(((53,52),(((((84,83),82),(85,(81,80))),79),((77,46),(((76,75),(74,45)),((78,(44,43)),42))))),(((68,((70,69),37)),((73,(((72,71),41),(40,(39,38)))),(31,(67,30)))),((90,((((101,(100,99)),98),(97,96)),(95,(94,((92,(93,91)),(88,(89,87))))))),(((((62,(86,61)),59),(14,(58,((60,28),((17,(51,(16,15))),13))))),(12,(26,11))),(((56,55),((33,(34,(35,32))),(27,(64,(63,10))))),(((57,9),(66,(7,(8,6)))),(29,((18,(23,(24,(25,5)))),(36,((20,(((54,22),21),(65,19))),4))))))))))),(2,3),1);
   tree tree_381 [p = 0.000, P = 0.050] = [&W 0.000131] ((((50,49),(48,47)),(((53,52),(((((84,83),82),(85,(81,80))),79),((77,46),(((76,75),(74,45)),((78,(44,43)),42))))),((90,(((101,((100,99),98)),(97,96)),((95,94),((92,(93,91)),(88,(89,87)))))),(((68,(((((73,72),71),41),(40,(39,38))),((70,69),37))),(31,(67,30))),(((14,(58,((60,28),((51,(17,(16,15))),13)))),(((86,(62,61)),59),(26,(12,11)))),(((56,55),((((35,34),33),32),(27,(64,(63,10))))),(((57,9),(66,(7,(8,6)))),(29,((18,(25,(24,(23,5)))),(((22,20),((65,(54,21)),19)),(36,4))))))))))),(2,3),1);
   tree tree_382 [p = 0.000, P = 0.050] = [&W 0.000131] ((((50,49),(48,47)),(((53,52),(((((84,83),82),(85,(81,80))),79),((77,46),(((76,75),(74,45)),((78,(44,43)),42))))),((((73,(((72,71),41),(40,(39,38)))),(68,((70,69),37))),(31,(67,30))),((90,(((101,((100,99),98)),(97,96)),(95,(94,((92,(93,91)),(88,(89,87))))))),(((14,(58,((60,28),((17,(51,(16,15))),13)))),(((86,(62,61)),59),(26,(12,11)))),(((56,55),((33,(35,(34,32))),(27,(64,(63,10))))),((66,((57,9),(7,(8,6)))),(29,((18,(25,(24,(23,5)))),((36,(((54,22),20),((65,21),19))),4)))))))))),(2,3),1);
   tree tree_383 [p = 0.000, P = 0.050] = [&W 0.000131] ((((50,49),(48,47)),(((53,52),(((((84,83),82),(85,(81,80))),79),(46,(77,(((76,75),(74,45)),((78,(44,43)),42)))))),((90,((((100,99),(101,98)),(97,96)),(95,(94,(((93,92),91),(88,(89,87))))))),(((68,(((((73,72),71),41),(40,(39,38))),((70,69),37))),(31,(67,30))),(((14,(58,((60,28),((51,(17,(16,15))),13)))),((((86,62),61),59),(26,(12,11)))),(((56,55),((33,(35,(34,32))),(27,(64,(63,10))))),(((57,9),(66,(7,(8,6)))),(29,((18,(25,(24,(23,5)))),((36,((22,20),((65,(54,21)),19))),4)))))))))),(2,3),1);
   tree tree_384 [p = 0.000, P = 0.050] = [&W 0.000131] ((((50,49),(48,47)),(((53,52),(((((84,83),82),(85,(81,80))),79),((77,46),(((76,75),(74,45)),((78,(44,43)),42))))),((90,((((101,(100,99)),98),(97,96)),(95,(94,(((93,92),91),(88,(89,87))))))),(((68,(((((73,72),71),41),(40,(39,38))),((70,69),37))),(31,(67,30))),(((14,(58,((60,28),(((51,17),(16,15)),13)))),((86,(62,61)),(59,(26,(12,11))))),(((33,((35,34),32)),(27,(64,(63,10)))),((56,55),(((57,9),(66,(7,(8,6)))),(29,((18,(25,(24,(23,5)))),(((22,20),(((65,54),21),19)),(36,4)))))))))))),(2,3),1);
   tree tree_385 [p = 0.000, P = 0.050] = [&W 0.000131] ((((50,49),(48,47)),(((53,52),(((((84,83),82),(85,(81,80))),79),((77,46),(((76,75),(74,45)),((78,(44,43)),42))))),((((68,(73,(((72,71),41),(40,(39,38))))),((70,69),37)),(31,(67,30))),((90,(((((101,100),99),98),(97,96)),(95,(94,((92,(93,91)),(88,(89,87))))))),(((14,(58,((60,28),((17,(51,(16,15))),13)))),(((86,(62,61)),59),(26,(12,11)))),(((35,(33,(34,32))),(27,(64,(63,10)))),(((57,9),(66,(7,(8,6)))),(((56,55),29),((18,(25,(24,(23,5)))),((36,((22,20),((54,(65,21)),19))),4)))))))))),(2,3),1);
   tree tree_386 [p = 0.000, P = 0.050] = [&W 0.000131] ((((50,49),(48,47)),(((53,52),(((((84,83),82),(85,(81,80))),79),(46,(77,(((76,75),(74,45)),((78,(44,43)),42)))))),((90,((((100,99),(101,98)),(97,96)),(95,(94,(((93,92),91),(88,(89,87))))))),(((68,(((((73,72),71),41),(40,(39,38))),((70,69),37))),(31,(67,30))),(((14,(58,((60,28),(((51,17),(16,15)),13)))),(((62,(86,61)),59),(26,(12,11)))),(((((35,34),33),32),(27,(64,(63,10)))),(((57,9),(66,(7,(8,6)))),(((56,55),29),((18,(25,(24,(23,5)))),((36,((22,20),(54,((65,21),19)))),4)))))))))),(2,3),1);
   tree tree_387 [p = 0.000, P = 0.051] = [&W 0.000131] ((((50,49),(48,47)),(((53,52),(((85,(((84,83),82),(81,80))),79),((77,46),(((76,75),(74,45)),((78,(44,43)),42))))),((90,(((101,((100,99),98)),(97,96)),(95,(94,((92,(93,91)),(88,(89,87))))))),(((68,((70,69),37)),((73,(((72,71),41),(40,(39,38)))),(31,(67,30)))),(((14,(58,((60,28),(((51,17),(16,15)),13)))),(((86,(62,61)),59),(26,(12,11)))),(((35,((34,33),32)),(27,(64,(63,10)))),(((57,9),(66,(7,(8,6)))),(((56,55),29),((18,(25,(24,(23,5)))),((36,(54,((22,20),((65,21),19)))),4)))))))))),(2,3),1);
   tree tree_388 [p = 0.000, P = 0.051] = [&W 0.000131] ((((50,49),(48,47)),(((53,52),(((((84,83),82),(85,(81,80))),79),((77,46),(((76,75),(74,45)),((78,(44,43)),42))))),((90,((((101,(100,99)),98),(97,96)),(95,(94,((92,(93,91)),(88,(89,87))))))),((((68,(73,(((72,71),41),(40,(39,38))))),((70,69),37)),(31,(67,30))),(((((86,(62,61)),59),(14,(58,((60,28),((17,(51,(16,15))),13))))),(26,(12,11))),(((((35,34),33),32),(27,(64,(63,10)))),(((57,9),(66,(7,(8,6)))),(((56,55),29),((18,(25,(24,(23,5)))),(36,(((22,20),((54,(65,21)),19)),4))))))))))),(2,3),1);
   tree tree_389 [p = 0.000, P = 0.051] = [&W 0.000131] ((((50,49),(48,47)),(((53,52),(((((84,83),82),(85,(81,80))),79),((77,46),(((76,75),(74,45)),((78,(44,43)),42))))),((90,((((101,(100,99)),98),(97,96)),(95,(94,((93,(92,91)),(88,(89,87))))))),((((68,((73,(72,71)),(41,(40,(39,38))))),((70,69),37)),(31,(67,30))),((58,((14,((60,28),((17,(51,(16,15))),13))),(((86,(62,61)),59),((26,12),11)))),((((35,(34,33)),32),(27,(64,(63,10)))),(((57,9),(66,(7,(8,6)))),(((56,55),29),((18,(25,(24,(23,5)))),((36,(((54,22),20),((65,21),19))),4)))))))))),(2,3),1);
   tree tree_390 [p = 0.000, P = 0.051] = [&W 0.000131] ((((50,49),(48,47)),(((53,52),(((((84,83),82),(85,(81,80))),79),((77,46),(((76,75),(74,45)),((78,(44,43)),42))))),(((68,((73,(((72,71),41),(40,(39,38)))),((70,69),37))),(31,(67,30))),((90,(((101,((100,99),98)),(97,96)),(95,(94,((92,(93,91)),(88,(89,87))))))),(((14,(58,((60,28),((17,(51,(16,15))),13)))),(((62,(86,61)),59),(12,(26,11)))),(((33,(34,(35,32))),(27,(64,(63,10)))),(((57,9),(66,(7,(8,6)))),(((56,55),29),((18,(25,(24,(23,5)))),((((54,22),20),(21,(65,19))),(36,4))))))))))),(2,3),1);
   tree tree_391 [p = 0.000, P = 0.051] = [&W 0.000131] ((((50,49),(48,47)),(((53,52),(((((84,83),82),(85,(81,80))),79),((77,46),(((76,75),(74,45)),((78,(44,43)),42))))),(((68,((73,(((72,71),41),(40,(39,38)))),((70,69),37))),(31,(67,30))),((90,(((101,((100,99),98)),(97,96)),(95,(94,((92,(93,91)),(88,(89,87))))))),(((14,(58,((60,28),((17,(51,(16,15))),13)))),(((86,(62,61)),59),(12,(26,11)))),(((33,((35,34),32)),(27,(64,(63,10)))),((66,((57,9),(7,(8,6)))),(((56,55),29),((18,(25,(24,(23,5)))),((36,((22,20),(54,((65,21),19)))),4)))))))))),(2,3),1);
   tree tree_392 [p = 0.000, P = 0.051] = [&W 0.000131] ((((50,49),(48,47)),(((53,52),(((((84,83),82),(85,(81,80))),79),(46,(77,(((76,75),(74,45)),((78,(44,43)),42)))))),((((68,((((73,72),71),41),(40,(39,38)))),((70,69),37)),(31,(67,30))),((90,(((101,((100,99),98)),(97,96)),((95,94),((93,(92,91)),(88,(89,87)))))),((((((86,(62,61)),59),14),(58,((60,28),((51,(17,(16,15))),13)))),(12,(26,11))),(((33,((35,34),32)),(27,(64,(63,10)))),(((57,9),(66,(7,(8,6)))),(((56,55),29),((18,(25,(24,(23,5)))),(36,(((22,20),((65,21),(54,19))),4))))))))))),(2,3),1);
   tree tree_393 [p = 0.000, P = 0.051] = [&W 0.000131] ((((50,49),(48,47)),(((53,52),(((((84,83),82),(85,(81,80))),79),((77,46),(((76,75),(74,45)),((78,(44,43)),42))))),(((68,((73,(((72,71),41),(40,(39,38)))),((70,69),37))),(31,(67,30))),((90,((((101,(100,99)),98),(97,96)),(94,(95,(((93,92),91),(88,(89,87))))))),(((86,(62,61)),((14,(58,((60,28),(((51,17),(16,15)),13)))),(59,(26,(12,11))))),((((35,34),(33,32)),(27,(64,(63,10)))),(((57,9),(66,(7,(8,6)))),(((56,55),29),((18,(24,(25,(23,5)))),(((22,20),(36,((65,21),(54,19)))),4)))))))))),(2,3),1);
   tree tree_394 [p = 0.000, P = 0.052] = [&W 0.000131] ((((50,49),(48,47)),(((53,52),(((((84,83),82),(85,(81,80))),79),((77,46),(((76,75),(74,45)),((78,(44,43)),42))))),(((68,(((((73,72),71),41),(40,(39,38))),((70,69),37))),(31,(67,30))),((90,((((101,(100,99)),98),(97,96)),(95,(94,(((93,92),91),(88,(89,87))))))),(((14,(58,((60,28),((51,(17,(16,15))),13)))),(((86,(62,61)),59),(12,(26,11)))),(((56,55),((((35,34),33),32),(27,(64,(63,10))))),(((57,9),(66,(7,(8,6)))),(29,((18,(25,(24,(23,5)))),(((22,20),(54,((65,21),19))),(36,4))))))))))),(2,3),1);
   tree tree_395 [p = 0.000, P = 0.052] = [&W 0.000131] ((((50,49),(48,47)),(((53,52),(((((84,83),82),(85,(81,80))),79),(46,(77,(((76,75),(74,45)),((78,(44,43)),42)))))),((90,(((101,((100,99),98)),(97,96)),(95,(94,((93,(92,91)),(88,(89,87))))))),(((68,(((((73,72),71),41),(40,(39,38))),((70,69),37))),(31,(67,30))),(((14,(58,((60,28),((17,(51,(16,15))),13)))),(((86,(62,61)),59),(12,(26,11)))),(((56,55),((((35,34),33),32),(27,(64,(63,10))))),(((57,9),(66,(7,(8,6)))),(29,((18,(25,(24,(23,5)))),((36,((22,(54,20)),((65,21),19))),4)))))))))),(2,3),1);
   tree tree_396 [p = 0.000, P = 0.052] = [&W 0.000131] ((((50,49),(48,47)),(((53,52),(79,((((84,83),82),(85,(81,80))),((77,46),(((76,75),(74,45)),((78,(44,43)),42)))))),((90,(((101,((100,99),98)),(97,96)),(95,(94,((93,(92,91)),(88,(89,87))))))),((68,(((70,69),37),((73,(((72,71),41),(40,(39,38)))),(31,(67,30))))),(((14,(58,((60,28),((17,(51,(16,15))),13)))),((((86,62),61),59),(12,(26,11)))),(((33,((35,34),32)),(27,(64,(63,10)))),(((57,9),(66,(7,(8,6)))),(((56,55),29),((18,(25,(24,(23,5)))),((36,(((54,22),20),((65,21),19))),4)))))))))),(2,3),1);
   tree tree_397 [p = 0.000, P = 0.052] = [&W 0.000131] ((((50,49),(48,47)),(((53,52),(((((84,83),82),(85,(81,80))),79),(46,(77,(((76,75),(74,45)),((78,(44,43)),42)))))),((90,(((101,((100,99),98)),(97,96)),(95,(94,(((93,92),91),(88,(89,87))))))),(((68,((73,((72,71),((41,40),(39,38)))),((70,69),37))),(31,(67,30))),(((14,(58,((60,28),((17,(51,(16,15))),13)))),(((62,(86,61)),59),((26,12),11))),((((35,34),(33,32)),(27,(64,(63,10)))),(((56,55),((57,9),(66,(7,(8,6))))),(29,((18,(24,(25,(23,5)))),(((54,(22,20)),(36,(65,(21,19)))),4)))))))))),(2,3),1);
   tree tree_398 [p = 0.000, P = 0.052] = [&W 0.000131] ((((50,49),(48,47)),(((53,52),(((85,(((84,83),82),(81,80))),79),(46,(77,(((76,75),(74,45)),((78,(44,43)),42)))))),((90,((((101,(100,99)),98),(97,96)),(95,(94,(((93,92),91),(88,(89,87))))))),(((68,((((73,72),71),(41,(40,(39,38)))),((70,69),37))),(31,(67,30))),(((14,(58,((60,28),(((51,17),(16,15)),13)))),(((86,(62,61)),59),(26,(12,11)))),(((33,((35,34),32)),(27,(64,(63,10)))),(((57,9),(66,(7,(8,6)))),(((56,55),29),((18,(24,(25,(23,5)))),(36,(((22,20),((65,54),(21,19))),4))))))))))),(2,3),1);
   tree tree_399 [p = 0.000, P = 0.052] = [&W 0.000131] ((((50,49),(48,47)),(((53,52),(((((84,83),82),(85,(81,80))),79),((77,46),(((76,75),(74,45)),((78,(44,43)),42))))),(((68,((((73,72),71),(41,(40,(39,38)))),((70,69),37))),(31,(67,30))),((90,(((101,((100,99),98)),(97,96)),(95,(94,(((93,92),91),(88,(89,87))))))),((58,((14,((60,28),((51,(17,(16,15))),13))),(((62,(86,61)),59),(26,(12,11))))),(((((35,34),33),32),(27,(64,(63,10)))),(((57,9),(66,(7,(8,6)))),(((56,55),29),((18,(24,(25,(23,5)))),(((22,20),((65,(54,21)),19)),(36,4))))))))))),(2,3),1);
   tree tree_400 [p = 0.000, P = 0.052] = [&W 0.000131] ((((50,49),(48,47)),(((53,52),(((85,(((84,83),82),(81,80))),79),(46,(77,(((76,75),(74,45)),((78,(44,43)),42)))))),(((68,((73,((72,71),(41,(40,(39,38))))),((70,69),37))),(31,(67,30))),((90,((((100,99),(101,98)),(97,96)),(95,(94,(((93,92),91),(88,(89,87))))))),(((14,(58,((60,28),((17,(51,(16,15))),13)))),(((86,(62,61)),59),(26,(12,11)))),(((56,55),((35,(34,(33,32))),(27,(64,(63,10))))),(((57,9),(66,(7,(8,6)))),(29,((18,(24,(25,(23,5)))),(((22,20),((65,(54,21)),19)),(36,4))))))))))),(2,3),1);
   tree tree_401 [p = 0.000, P = 0.052] = [&W 0.000131] ((((50,49),(48,47)),(((53,52),(((((84,83),82),(85,(81,80))),79),(46,(77,(((76,75),(74,45)),((78,(44,43)),42)))))),((90,((((101,(100,99)),98),(97,96)),(95,(94,((93,(92,91)),(88,(89,87))))))),((((68,((((73,72),71),41),(40,(39,38)))),((70,69),37)),(31,(67,30))),((((86,(62,61)),59),((14,((60,28),(58,((17,(51,(16,15))),13)))),(26,(12,11)))),(((34,(35,(33,32))),(27,(64,(63,10)))),((56,55),(((66,(57,9)),(7,(8,6))),(29,((18,(24,(25,(23,5)))),((36,((22,20),(((65,54),21),19))),4))))))))))),(2,3),1);
   tree tree_402 [p = 0.000, P = 0.053] = [&W 0.000131] ((((50,49),(48,47)),(((53,52),(((85,(((84,83),82),(81,80))),79),((77,46),(((76,75),(74,45)),((78,(44,43)),42))))),((((68,(73,(((72,71),41),(40,(39,38))))),((70,69),37)),(31,(67,30))),((90,(((101,((100,99),98)),(97,96)),(95,(94,(((93,92),91),(88,(89,87))))))),(((14,(58,((60,28),((17,(51,(16,15))),13)))),(((86,(62,61)),59),(26,(12,11)))),(((34,(35,(33,32))),(27,(64,(63,10)))),(((57,9),(66,(7,(8,6)))),(((56,55),29),((18,(24,(25,(23,5)))),((36,((22,20),(54,((65,21),19)))),4)))))))))),(2,3),1);
   tree tree_403 [p = 0.000, P = 0.053] = [&W 0.000131] ((((50,49),(48,47)),(((53,52),(((((84,83),82),(85,(81,80))),79),((77,46),(((76,75),(74,45)),((78,(44,43)),42))))),((68,(((70,69),37),((73,(((72,71),41),(40,(39,38)))),(31,(67,30))))),((90,(((((101,100),99),98),(97,96)),(95,(94,((92,(93,91)),(88,(89,87))))))),((((86,(62,61)),59),((14,(58,((60,28),((17,(51,(16,15))),13)))),(26,(12,11)))),(((35,(34,(33,32))),(27,(64,(63,10)))),(((57,9),(66,(7,(8,6)))),((56,55),(29,((18,(24,(25,(23,5)))),((36,(54,((22,20),((65,21),19)))),4))))))))))),(2,3),1);
   tree tree_404 [p = 0.000, P = 0.053] = [&W 0.000131] ((((50,49),(48,47)),(((53,52),(((85,(((84,83),82),(81,80))),79),((77,46),(((76,75),(74,45)),((78,(44,43)),42))))),((90,(((((101,100),99),98),(97,96)),(95,(94,(((93,92),91),(88,(89,87))))))),(((((73,(72,71)),(41,(40,(39,38)))),(68,((70,69),37))),(31,(67,30))),(((58,(14,((60,28),((17,(51,(16,15))),13)))),(((86,(62,61)),59),(12,(26,11)))),(((35,(33,(34,32))),(27,(64,(63,10)))),((56,55),(((57,9),(66,(7,(8,6)))),(29,((18,(25,(24,(23,5)))),((36,((22,20),((54,(65,21)),19))),4))))))))))),(2,3),1);
   tree tree_405 [p = 0.000, P = 0.053] = [&W 0.000131] ((((50,49),(48,47)),(((53,52),(((((84,83),82),(85,(81,80))),79),((77,46),(((76,75),(74,45)),((78,(44,43)),42))))),((90,((((100,99),(101,98)),(97,96)),(95,(94,((92,(93,91)),(88,(89,87))))))),(((68,(((73,(72,71)),(41,(40,(39,38)))),((70,69),37))),(31,(67,30))),(((14,(58,((60,28),(((51,17),(16,15)),13)))),((((86,62),61),59),((26,12),11))),(((35,(33,(34,32))),(27,(64,(63,10)))),((56,55),(((57,9),(66,(7,(8,6)))),(29,((18,(25,(24,(23,5)))),((36,((22,20),((54,(65,21)),19))),4))))))))))),(2,3),1);
   tree tree_406 [p = 0.000, P = 0.053] = [&W 0.000131] ((((50,49),(48,47)),(((53,52),(((((84,83),82),(85,(81,80))),79),(46,(77,(((76,75),(74,45)),((78,(44,43)),42)))))),((90,(((101,((100,99),98)),(97,96)),(95,(94,(((93,92),91),(88,(89,87))))))),((((68,(73,(((72,71),41),(40,(39,38))))),((70,69),37)),(31,(67,30))),((((((86,62),61),59),(14,((60,28),(58,((51,(17,(16,15))),13))))),((26,12),11)),(((35,(33,(34,32))),(27,(64,(63,10)))),(((57,9),(66,(7,(8,6)))),(((56,55),29),((18,(25,(24,(23,5)))),((36,(((54,22),20),((65,21),19))),4)))))))))),(2,3),1);
   tree tree_407 [p = 0.000, P = 0.053] = [&W 0.000131] ((((50,49),(48,47)),(((53,52),(((((84,83),82),(85,(81,80))),79),(46,(77,(((76,75),(74,45)),((78,(44,43)),42)))))),(((68,(((((73,72),71),41),(40,(39,38))),((70,69),37))),(31,(67,30))),((90,(((101,((100,99),98)),(97,96)),(95,(94,((92,(93,91)),(88,(89,87))))))),(((((86,(62,61)),59),(14,(58,((60,28),(((51,17),(16,15)),13))))),((26,12),11)),(((35,(33,(34,32))),(27,(64,(63,10)))),(((57,9),(66,(7,(8,6)))),(((56,55),29),((18,(25,(24,(23,5)))),(((22,20),((65,(54,21)),19)),(36,4))))))))))),(2,3),1);
   tree tree_408 [p = 0.000, P = 0.053] = [&W 0.000131] ((((50,49),(48,47)),(((53,52),(((((84,83),82),(85,(81,80))),79),((77,46),(((76,75),(74,45)),((78,(44,43)),42))))),(((68,((73,((72,71),(41,(40,(39,38))))),((70,69),37))),(31,(67,30))),((90,(((101,((100,99),98)),(97,96)),(95,(94,(((93,92),91),(88,(89,87))))))),(((((86,(62,61)),59),(14,(58,((60,28),((17,(51,(16,15))),13))))),((26,12),11)),(((((35,34),33),32),(27,(64,(63,10)))),((56,55),(((57,9),(66,(7,(8,6)))),(29,((18,(25,(24,(23,5)))),((36,((22,20),((54,(65,21)),19))),4))))))))))),(2,3),1);
   tree tree_409 [p = 0.000, P = 0.053] = [&W 0.000131] ((((50,49),(48,47)),(((53,52),(((85,(((84,83),82),(81,80))),79),((77,46),(((76,75),(74,45)),((78,(44,43)),42))))),((90,(((101,((100,99),98)),(97,96)),(95,(94,((92,(93,91)),(88,(89,87))))))),((((68,(73,(((72,71),41),(40,(39,38))))),((70,69),37)),(31,(67,30))),(((14,(58,((60,28),((17,(51,(16,15))),13)))),(((86,(62,61)),59),((26,12),11))),(((((35,34),33),32),(27,(64,(63,10)))),(((57,9),(66,(7,(8,6)))),(((56,55),29),((18,(25,(24,(23,5)))),((36,((22,20),(54,((65,21),19)))),4)))))))))),(2,3),1);
   tree tree_410 [p = 0.000, P = 0.054] = [&W 0.000131] ((((50,49),(48,47)),(((53,52),(((85,(((84,83),82),(81,80))),79),(46,(77,(((76,75),(74,45)),((78,(44,43)),42)))))),((68,(((70,69),37),(((((73,72),71),41),(40,(39,38))),(31,(67,30))))),((90,((((100,99),(101,98)),(97,96)),(94,(95,((93,(92,91)),(88,(89,87))))))),((((86,(62,61)),(58,(14,((60,28),((17,(51,(16,15))),13))))),(59,((26,12),11))),(((56,55),((((35,34),33),32),(27,(64,(63,10))))),(((57,9),(66,(7,(8,6)))),(29,((18,(25,(24,(23,5)))),((36,((22,20),((65,(54,21)),19))),4)))))))))),(2,3),1);
   tree tree_411 [p = 0.000, P = 0.054] = [&W 0.000131] ((((50,49),(48,47)),(((53,52),(((85,(((84,83),82),(81,80))),79),((77,46),((74,45),((76,75),((78,(44,43)),42)))))),((90,(((101,((100,99),98)),(97,96)),(95,(94,((92,(93,91)),(88,(89,87))))))),((((70,69),37),(68,((73,((72,71),(41,(40,(39,38))))),(31,(67,30))))),(((((62,(86,61)),59),(14,(58,((60,28),((17,(51,(16,15))),13))))),((26,12),11)),((56,55),(((((35,34),33),32),(27,(64,(63,10)))),(((57,9),(66,(7,(8,6)))),(29,((18,(25,(24,(23,5)))),((36,((22,20),((54,21),(65,19)))),4))))))))))),(2,3),1);
   tree tree_412 [p = 0.000, P = 0.054] = [&W 0.000131] ((((50,49),(48,47)),(((53,52),(((85,(((84,83),82),(81,80))),79),((77,46),(((76,75),(74,45)),((78,(44,43)),42))))),((90,((((100,99),(101,98)),(97,96)),(95,(94,((93,(92,91)),(88,(89,87))))))),((68,(((70,69),37),((73,(((72,71),41),(40,(39,38)))),(31,(67,30))))),(((14,(58,((60,28),(((51,17),(16,15)),13)))),((((86,62),61),59),(12,(26,11)))),(((33,((35,34),32)),(27,(64,(63,10)))),(((56,55),((57,9),(66,(7,(8,6))))),(29,((18,(25,(24,(23,5)))),((36,(((65,(54,22)),20),(21,19))),4)))))))))),(2,3),1);
   tree tree_413 [p = 0.000, P = 0.054] = [&W 0.000131] ((((50,49),(48,47)),(((53,52),(((((84,83),82),(85,(81,80))),79),((77,46),(((76,75),(74,45)),((78,(44,43)),42))))),((((68,((((73,72),71),41),(40,(39,38)))),((70,69),37)),(31,(67,30))),((90,(((101,((100,99),98)),(97,96)),(95,(94,((92,(93,91)),(88,(89,87))))))),((((86,(62,61)),59),((14,(58,((60,28),((51,(17,(16,15))),13)))),(12,(26,11)))),((((35,34),(33,32)),(27,(64,(63,10)))),((56,55),(((57,9),(66,(7,(8,6)))),(29,((18,(25,(24,(23,5)))),(((22,20),(21,(65,(54,19)))),(36,4)))))))))))),(2,3),1);
   tree tree_414 [p = 0.000, P = 0.054] = [&W 0.000131] ((((50,49),(48,47)),(((53,52),(((85,(((84,83),82),(81,80))),79),(46,(77,(((76,75),(74,45)),((78,(44,43)),42)))))),((90,((((101,(100,99)),98),(97,96)),(95,(94,((92,(93,91)),(88,(89,87))))))),((((68,(73,(((72,71),41),(40,(39,38))))),((70,69),37)),(31,(67,30))),(((14,(58,((60,28),(((51,17),(16,15)),13)))),(((86,(62,61)),59),(12,(26,11)))),((((35,34),(33,32)),(27,(64,(63,10)))),(((57,9),(66,(7,(8,6)))),(((56,55),29),((18,(25,(24,(23,5)))),((36,((22,20),((54,(65,21)),19))),4)))))))))),(2,3),1);
   tree tree_415 [p = 0.000, P = 0.054] = [&W 0.000131] ((((50,49),(48,47)),(((53,52),(((((84,83),82),(85,(81,80))),79),((77,46),(((76,75),(74,45)),((78,(44,43)),42))))),(((68,((73,(((72,71),41),(40,(39,38)))),((70,69),37))),(31,(67,30))),((90,((((101,(100,99)),98),(97,96)),((95,94),(((93,92),91),(88,(89,87)))))),(((((86,(62,61)),59),(58,(14,((60,28),((17,(51,(16,15))),13))))),(12,(26,11))),((((35,34),(33,32)),(27,(64,(63,10)))),(((57,9),(66,(7,(8,6)))),(((56,55),29),((18,(25,(24,(23,5)))),((36,((22,20),(54,((65,21),19)))),4)))))))))),(2,3),1);
   tree tree_416 [p = 0.000, P = 0.054] = [&W 0.000131] ((((50,49),(48,47)),(((53,52),(((((84,83),82),(85,(81,80))),79),((77,46),(((76,75),(74,45)),((78,(44,43)),42))))),((90,((((100,99),(101,98)),(97,96)),((95,94),((93,(92,91)),(88,(89,87)))))),(((68,(((((73,72),71),41),(40,(39,38))),((70,69),37))),(31,(67,30))),(((14,(58,((60,28),((51,(17,(16,15))),13)))),(((86,(62,61)),59),(12,(26,11)))),((((35,34),(33,32)),(27,(64,(63,10)))),((56,55),(((57,9),(66,(7,(8,6)))),(29,((18,(25,(24,(23,5)))),((36,(((54,22),(65,20)),(21,19))),4))))))))))),(2,3),1);
   tree tree_417 [p = 0.000, P = 0.055] = [&W 0.000131] ((((50,49),(48,47)),(((53,52),(((((84,83),82),(85,(81,80))),79),(46,(77,(((76,75),(74,45)),((78,(44,43)),42)))))),((90,((((100,(101,99)),98),(97,96)),(95,(94,(((93,92),91),(88,(89,87))))))),((((68,((((73,72),71),41),(40,(39,38)))),((70,69),37)),(31,(67,30))),(((14,(58,((60,28),((17,(51,(16,15))),13)))),(((62,(86,61)),59),(12,(26,11)))),(((34,(35,(33,32))),(27,(64,(63,10)))),((56,55),(((57,9),(66,(7,(8,6)))),(29,((18,(25,(24,(23,5)))),(((22,20),(21,(54,(65,19)))),(36,4)))))))))))),(2,3),1);
   tree tree_418 [p = 0.000, P = 0.055] = [&W 0.000131] ((((50,49),(48,47)),(((53,52),(((((84,83),82),(85,(81,80))),79),(46,(77,(((76,75),(74,45)),((78,(44,43)),42)))))),(((90,((((100,(101,99)),98),(97,96)),(95,(94,((92,(93,91)),(88,(89,87))))))),((68,((70,69),37)),((73,((72,71),(41,(40,(39,38))))),(31,(67,30))))),((((86,62),61),((14,(58,((60,28),((17,(51,(16,15))),13)))),(59,(12,(26,11))))),((((35,34),(33,32)),(27,(64,(63,10)))),((56,55),(((57,9),(66,(7,(8,6)))),(29,((18,(25,(24,(23,5)))),((36,((22,20),(54,((65,21),19)))),4)))))))))),(2,3),1);
   tree tree_419 [p = 0.000, P = 0.055] = [&W 0.000131] ((((50,49),(48,47)),(((53,52),(((85,(((84,83),82),(81,80))),79),((77,46),(((76,75),(74,45)),((78,(44,43)),42))))),((90,((((100,99),(101,98)),(97,96)),(95,(94,(((93,92),91),(88,(89,87))))))),((((68,(73,(((72,71),41),(40,(39,38))))),((70,69),37)),(31,(67,30))),(((((86,(62,61)),59),(14,(58,((60,28),((51,(17,(16,15))),13))))),(12,(26,11))),((56,55),((((35,33),(34,32)),(27,(64,(63,10)))),(((57,9),(66,(7,(8,6)))),(29,((18,(23,(24,(25,5)))),((20,((54,(65,(22,21))),19)),(36,4)))))))))))),(2,3),1);
   tree tree_420 [p = 0.000, P = 0.055] = [&W 0.000131] ((((50,49),(48,47)),(((53,52),(((((84,83),82),(85,(81,80))),79),((77,46),(((76,75),(74,45)),((78,(44,43)),42))))),(((68,(((((73,72),71),41),(40,(39,38))),((70,69),37))),(31,(67,30))),((90,((((101,(100,99)),98),(97,96)),(95,(94,((92,(93,91)),(88,(89,87))))))),(((14,(58,((60,28),((17,(51,(16,15))),13)))),(((86,(62,61)),59),(12,(26,11)))),((((35,34),(33,32)),(27,(64,(63,10)))),(((57,9),(66,(7,(8,6)))),((56,55),(29,((18,(23,(24,(25,5)))),((20,(((65,22),21),(54,19))),(36,4)))))))))))),(2,3),1);
   tree tree_421 [p = 0.000, P = 0.055] = [&W 0.000131] ((((50,49),(48,47)),(((53,52),(((85,(((84,83),82),(81,80))),79),((77,46),(((76,75),(74,45)),((78,(44,43)),42))))),((90,((((101,(100,99)),98),(97,96)),((95,94),((92,(93,91)),(88,(89,87)))))),(((68,((73,((72,71),(41,(40,(39,38))))),((70,69),37))),(31,(67,30))),((((((86,62),61),59),(14,(58,((60,28),(((51,17),(16,15)),13))))),(12,(26,11))),((((35,34),(33,32)),(27,(64,(63,10)))),(((57,9),(66,(7,(8,6)))),(((56,55),29),((18,(23,(24,(25,5)))),(((65,20),(54,((22,21),19))),(36,4))))))))))),(2,3),1);
   tree tree_422 [p = 0.000, P = 0.055] = [&W 0.000131] ((((50,49),(48,47)),(((53,52),(((((84,83),82),(85,(81,80))),79),((77,46),(((76,75),(74,45)),((78,(44,43)),42))))),((((68,((((73,72),71),41),(40,(39,38)))),((70,69),37)),(31,(67,30))),((90,(((((101,100),99),98),(97,96)),(95,(94,(((93,92),91),(88,(89,87))))))),(((14,(58,((60,28),(((51,17),(16,15)),13)))),((((86,62),61),59),(12,(26,11)))),((((56,55),((35,34),(33,32))),(27,(64,(63,10)))),(((57,9),(66,(7,(8,6)))),(29,((18,(23,(24,(25,5)))),((20,(65,((54,(22,21)),19))),(36,4))))))))))),(2,3),1);
   tree tree_423 [p = 0.000, P = 0.055] = [&W 0.000131] ((((50,49),(48,47)),(((53,52),(79,((((84,83),82),(85,(81,80))),((77,46),(((76,75),(74,45)),((78,(44,43)),42)))))),((90,(((101,((100,99),98)),(97,96)),(95,(94,((92,(93,91)),(88,(89,87))))))),(((68,(((((73,72),71),41),(40,(39,38))),((70,69),37))),(31,(67,30))),(((58,(14,((60,28),(((51,17),(16,15)),13)))),(((86,(62,61)),59),(12,(26,11)))),((((35,34),(33,32)),(27,(64,(63,10)))),(((57,9),(66,(7,(8,6)))),(((56,55),29),((18,(23,(24,(25,5)))),(36,((20,(54,((65,(22,21)),19))),4))))))))))),(2,3),1);
   tree tree_424 [p = 0.000, P = 0.055] = [&W 0.000131] ((((50,49),(48,47)),(((53,52),(((((84,83),82),(85,(81,80))),79),((77,46),(((76,75),(74,45)),((78,(44,43)),42))))),((90,((((101,(100,99)),98),(97,96)),(95,(94,(((93,92),91),(88,(89,87))))))),(((68,((73,(((72,71),41),(40,(39,38)))),((70,69),37))),(31,(67,30))),(((14,(58,((60,28),((17,(51,(16,15))),13)))),(((86,(62,61)),59),(12,(26,11)))),((((35,34),(33,32)),(27,(64,(63,10)))),((56,55),(((57,9),(66,(7,(8,6)))),(29,((18,(23,(24,(25,5)))),(36,((20,(65,(((54,22),21),19))),4)))))))))))),(2,3),1);
   tree tree_425 [p = 0.000, P = 0.056] = [&W 0.000131] ((((50,49),(48,47)),(((53,52),(((85,(((84,83),82),(81,80))),79),((77,46),(((76,75),(74,45)),((78,(44,43)),42))))),((((68,(73,(((72,71),41),(40,(39,38))))),((70,69),37)),(31,(67,30))),((90,(((101,((100,99),98)),(97,96)),(95,(94,((93,(92,91)),(88,(89,87))))))),(((14,(58,((60,28),((17,(51,(16,15))),13)))),(((86,(62,61)),59),(12,(26,11)))),(((56,55),(((35,34),(33,32)),(27,(64,(63,10))))),(((57,9),(66,(7,(8,6)))),(29,((18,(23,(24,(25,5)))),(36,((20,((65,((54,22),21)),19)),4))))))))))),(2,3),1);
   tree tree_426 [p = 0.000, P = 0.056] = [&W 0.000131] ((((50,49),(48,47)),(((53,52),(((((84,83),82),(85,(81,80))),79),((77,46),(((76,75),(74,45)),((78,(44,43)),42))))),((90,(((101,((100,99),98)),(97,96)),(95,(94,(((93,92),91),(88,(89,87))))))),((((68,((((73,72),71),41),(40,(39,38)))),((70,69),37)),(31,(67,30))),((58,((14,((60,28),((17,(51,(16,15))),13))),(((86,(62,61)),59),(12,(26,11))))),((((35,34),(33,32)),(27,(64,(63,10)))),(((57,9),(66,(7,(8,6)))),(((56,55),29),((18,(23,(24,(25,5)))),(36,(((54,20),((22,21),(65,19))),4))))))))))),(2,3),1);
   tree tree_427 [p = 0.000, P = 0.056] = [&W 0.000131] ((((50,49),(48,47)),(((53,52),(((85,(((84,83),82),(81,80))),79),((77,46),(((76,75),(74,45)),((78,(44,43)),42))))),((((68,(73,(((72,71),41),(40,(39,38))))),((70,69),37)),(31,(67,30))),((90,((((100,99),(101,98)),(97,96)),(95,(94,((92,(93,91)),(88,(89,87))))))),(((14,(58,((60,28),((17,(51,(16,15))),13)))),(((86,(62,61)),59),(12,(26,11)))),(((56,55),((33,((35,34),32)),(27,(64,(63,10))))),(((57,9),(66,(7,(8,6)))),(29,((18,(23,(24,(25,5)))),((20,(65,((22,21),(54,19)))),(36,4))))))))))),(2,3),1);
   tree tree_428 [p = 0.000, P = 0.056] = [&W 0.000131] ((((50,49),(48,47)),(((53,52),(79,((85,(((84,83),82),(81,80))),(46,(77,(((76,75),(74,45)),((78,(44,43)),42))))))),((90,((((101,(100,99)),98),(97,96)),(95,(94,((93,(92,91)),(88,(89,87))))))),((((68,(73,(((72,71),41),(40,(39,38))))),((70,69),37)),(31,(67,30))),(((14,((60,28),(58,((17,(51,(16,15))),13)))),(((86,(62,61)),59),(12,(26,11)))),(((((35,34),33),32),(27,(64,(63,10)))),(((57,9),(66,(7,(8,6)))),(((56,55),29),((18,(23,(24,(25,5)))),((36,(54,(20,((22,(65,21)),19)))),4)))))))))),(2,3),1);
   tree tree_429 [p = 0.000, P = 0.056] = [&W 0.000131] ((((50,49),(48,47)),(((53,52),(((((84,83),82),(85,(81,80))),79),((77,46),(((76,75),(74,45)),((78,(44,43)),42))))),((90,(((101,((100,99),98)),(97,96)),((95,94),((93,(92,91)),(88,(89,87)))))),((((68,(73,(((72,71),41),(40,(39,38))))),((70,69),37)),(31,(67,30))),(((58,(14,((60,28),((51,(17,(16,15))),13)))),(((86,(62,61)),59),(12,(26,11)))),(((((35,34),33),32),(27,(64,(63,10)))),(((57,9),(66,(7,(8,6)))),(((56,55),29),((18,(23,(24,(25,5)))),((36,((65,20),(54,((22,21),19)))),4)))))))))),(2,3),1);
   tree tree_430 [p = 0.000, P = 0.056] = [&W 0.000131] ((((50,49),(48,47)),(((53,52),(((85,(((84,83),82),(81,80))),79),((77,46),(((76,75),(74,45)),((78,(44,43)),42))))),((90,((((101,(100,99)),98),(97,96)),(95,(94,((93,(92,91)),(88,(89,87))))))),((((70,69),37),(68,((73,(((72,71),41),(40,(39,38)))),(31,(67,30))))),(((14,(58,((60,28),((51,(17,(16,15))),13)))),((86,(62,61)),(59,(12,(26,11))))),((((35,(34,33)),32),(27,(64,(63,10)))),(((57,9),(66,(7,(8,6)))),(((56,55),29),((18,(23,(24,(25,5)))),((36,(20,((65,(22,(54,21))),19))),4)))))))))),(2,3),1);
   tree tree_431 [p = 0.000, P = 0.056] = [&W 0.000131] ((((50,49),(48,47)),(((53,52),(((85,(((84,83),82),(81,80))),79),(46,(77,(((76,75),(74,45)),((78,(44,43)),42)))))),((90,(((101,((100,99),98)),(97,96)),(95,(94,((92,(93,91)),(88,(89,87))))))),(((68,((73,((72,71),(41,(40,(39,38))))),((70,69),37))),(31,(67,30))),(((14,(58,((60,28),((17,(51,(16,15))),13)))),(((86,(62,61)),59),(12,(26,11)))),(((34,((35,33),32)),(27,(64,(63,10)))),((56,55),(((57,9),(66,(7,(8,6)))),(29,((18,(23,(24,(25,5)))),((36,(54,(20,((22,21),(65,19))))),4))))))))))),(2,3),1);
   tree tree_432 [p = 0.000, P = 0.056] = [&W 0.000131] ((((50,49),(48,47)),(((53,52),(((((84,83),82),(85,(81,80))),79),((77,46),(((76,75),(74,45)),((78,(44,43)),42))))),(((68,(((((73,72),71),41),(40,(39,38))),((70,69),37))),(31,(67,30))),((90,(((((101,100),99),98),(97,96)),(95,(94,((93,(92,91)),(88,(89,87))))))),(((14,(58,((60,28),((17,(51,(16,15))),13)))),(((86,(62,61)),59),(12,(26,11)))),(((34,((35,33),32)),(27,(64,(63,10)))),(((57,9),(66,(7,(8,6)))),(((56,55),29),((18,(23,(24,(25,5)))),((36,(20,((54,(22,21)),(65,19)))),4)))))))))),(2,3),1);
   tree tree_433 [p = 0.000, P = 0.057] = [&W 0.000131] ((((50,49),(48,47)),(((53,52),(((((84,83),82),(85,(81,80))),79),((77,46),(((76,75),(74,45)),((78,(44,43)),42))))),((90,(((((101,100),99),98),(97,96)),(95,(94,((92,(93,91)),(88,(89,87))))))),((((68,((((73,72),71),41),(40,(39,38)))),((70,69),37)),(31,(67,30))),(((14,(58,((60,28),((17,(51,(16,15))),13)))),(((86,(62,61)),59),(12,(26,11)))),(((34,((35,33),32)),(27,(64,(63,10)))),(((57,9),(66,(7,(8,6)))),(((56,55),29),((18,(23,(24,(25,5)))),((36,((65,20),((22,(54,21)),19))),4)))))))))),(2,3),1);
   tree tree_434 [p = 0.000, P = 0.057] = [&W 0.000131] ((((50,49),(48,47)),(((53,52),(79,((85,(((84,83),82),(81,80))),(46,(77,(((76,75),(74,45)),((78,(44,43)),42))))))),((90,((((100,99),(101,98)),(97,96)),(94,(95,((93,(92,91)),(88,(89,87))))))),(((68,((73,((72,71),(41,(40,(39,38))))),((70,69),37))),(31,(67,30))),((58,((14,((60,28),(((51,17),(16,15)),13))),(((86,(62,61)),59),(12,(26,11))))),((((35,34),(33,32)),(27,(64,(63,10)))),(((57,9),(66,(7,(8,6)))),(((56,55),29),((18,(23,(24,(25,5)))),((36,(20,((65,(22,(54,21))),19))),4)))))))))),(2,3),1);
   tree tree_435 [p = 0.000, P = 0.057] = [&W 0.000131] ((((50,49),(48,47)),(((53,52),(((((84,83),82),(85,(81,80))),79),((77,46),(((76,75),(74,45)),((78,(44,43)),42))))),((((68,((((73,72),71),41),(40,(39,38)))),((70,69),37)),(31,(67,30))),((90,((((101,(100,99)),98),(97,96)),(95,(94,(((93,92),91),(88,(89,87))))))),(((14,(58,((60,28),((17,(51,(16,15))),13)))),(((86,(62,61)),59),(12,(26,11)))),((((35,34),(33,32)),(27,(64,(63,10)))),(((57,9),(66,(7,(8,6)))),(((56,55),29),((18,(23,(24,(25,5)))),((36,((54,20),(((65,22),21),19))),4)))))))))),(2,3),1);
   tree tree_436 [p = 0.000, P = 0.057] = [&W 0.000131] ((((50,49),(48,47)),(((53,52),(((85,(((84,83),82),(81,80))),79),((77,46),(((76,75),(74,45)),((78,(44,43)),42))))),((90,(((((101,100),99),98),(97,96)),(95,(94,((93,(92,91)),(88,(89,87))))))),(((68,((73,(((72,71),41),(40,(39,38)))),((70,69),37))),(31,(67,30))),(((14,(58,((60,28),((17,(51,(16,15))),13)))),(((86,(62,61)),59),(12,(26,11)))),(((56,55),(((35,34),(33,32)),(27,(64,(63,10))))),(((66,(57,9)),(7,(8,6))),(29,((18,(23,(24,(25,5)))),((36,(20,(54,((22,(65,21)),19)))),4)))))))))),(2,3),1);
   tree tree_437 [p = 0.000, P = 0.057] = [&W 0.000131] ((((50,49),(48,47)),(((53,52),(((((84,83),82),(85,(81,80))),79),((77,46),(((76,75),(74,45)),((78,(44,43)),42))))),((90,(((101,((100,99),98)),(97,96)),(95,(94,(((93,92),91),(88,(89,87))))))),((((68,(73,(((72,71),41),(40,(39,38))))),((70,69),37)),(31,(67,30))),(((14,(58,((60,28),((17,(51,(16,15))),13)))),(((86,(62,61)),59),(12,(26,11)))),((((35,34),(33,32)),(27,(64,(63,10)))),(((57,9),(66,(7,(8,6)))),(((56,55),29),((18,(23,(24,(25,5)))),((36,((65,20),(((54,22),21),19))),4)))))))))),(2,3),1);
   tree tree_438 [p = 0.000, P = 0.057] = [&W 0.000131] ((((50,49),(48,47)),(((53,52),(((((84,83),82),(85,(81,80))),79),(46,(77,(((76,75),(74,45)),((78,(44,43)),42)))))),((90,((((100,99),(101,98)),(97,96)),(95,(94,(((93,92),91),(88,(89,87))))))),((((68,((((73,72),71),41),(40,(39,38)))),((70,69),37)),(31,(67,30))),(((((86,(62,61)),59),(14,(58,((60,28),((17,(51,(16,15))),13))))),(12,(26,11))),(((56,55),(((35,34),(33,32)),(27,(64,(63,10))))),(((57,9),(66,(7,(8,6)))),(29,((18,(23,(24,(25,5)))),((54,(20,((65,(22,21)),19))),(36,4))))))))))),(2,3),1);
   tree tree_439 [p = 0.000, P = 0.057] = [&W 0.000131] ((((50,49),(48,47)),(((53,52),(79,((85,(((84,83),82),(81,80))),((77,46),(((76,75),(74,45)),((78,(44,43)),42)))))),(((68,((73,(((72,71),41),(40,(39,38)))),((70,69),37))),(31,(67,30))),((90,(((((101,100),99),98),(97,96)),(95,(94,((92,(93,91)),(88,(89,87))))))),((58,((14,((60,28),((17,(51,(16,15))),13))),((((86,62),61),59),(12,(26,11))))),(((56,55),((34,((35,33),32)),(27,(64,(63,10))))),(((57,9),(66,(7,(8,6)))),(29,((18,(23,(24,(25,5)))),((36,(20,((65,(54,(22,21))),19))),4)))))))))),(2,3),1);
   tree tree_440 [p = 0.000, P = 0.058] = [&W 0.000131] ((((50,49),(48,47)),(((53,52),(((85,(((84,83),82),(81,80))),79),((77,46),(((76,75),(74,45)),((78,(44,43)),42))))),((90,((((101,(100,99)),98),(97,96)),(95,(94,((92,(93,91)),(88,(89,87))))))),((((68,((((73,72),71),41),(40,(39,38)))),((70,69),37)),(31,(67,30))),(((14,(58,((60,28),((17,(51,(16,15))),13)))),(((86,(62,61)),59),(12,(26,11)))),((((35,34),(33,32)),(27,(64,(63,10)))),((56,55),(((57,9),(66,(7,(8,6)))),(29,((18,(23,(24,(25,5)))),((36,(20,(((65,54),(22,21)),19))),4))))))))))),(2,3),1);
   tree tree_441 [p = 0.000, P = 0.058] = [&W 0.000131] ((((50,49),(48,47)),(((53,52),(((85,(((84,83),82),(81,80))),79),((77,46),(((76,75),(74,45)),((78,(44,43)),42))))),((90,((((100,(101,99)),98),(97,96)),(95,(94,(((93,92),91),(88,(89,87))))))),((((68,((((73,72),71),41),(40,(39,38)))),((70,69),37)),(31,(67,30))),(((14,(58,((60,28),((51,(17,(16,15))),13)))),(((86,(62,61)),59),(12,(26,11)))),((((35,34),(33,32)),(27,(64,(63,10)))),(((57,9),(66,(7,(8,6)))),(((56,55),29),((18,(23,(24,(25,5)))),((36,((65,20),((22,(54,21)),19))),4)))))))))),(2,3),1);
   tree tree_442 [p = 0.000, P = 0.058] = [&W 0.000131] ((((50,49),(48,47)),(((53,52),(((((84,83),82),(85,(81,80))),79),((77,46),(((76,75),(74,45)),((78,(44,43)),42))))),((90,(((101,((100,99),98)),(97,96)),(95,(94,((93,(92,91)),(88,(89,87))))))),((((68,(73,(((72,71),41),(40,(39,38))))),((70,69),37)),(31,(67,30))),((((86,(62,61)),59),((14,(58,((60,28),(((51,17),(16,15)),13)))),(12,(26,11)))),((((35,34),(33,32)),(27,(64,(63,10)))),(((56,55),((57,9),(66,(7,(8,6))))),(29,((18,(23,(24,(25,5)))),((36,(20,((54,(65,(22,21))),19))),4)))))))))),(2,3),1);
   tree tree_443 [p = 0.000, P = 0.058] = [&W 0.000131] ((((50,49),(48,47)),(((53,52),(((((84,83),82),(85,(81,80))),79),((77,46),(((76,75),(74,45)),((78,(44,43)),42))))),(((68,((73,(((72,71),41),(40,(39,38)))),((70,69),37))),(31,(67,30))),((90,((((101,(100,99)),98),(97,96)),(95,(94,((92,(93,91)),(88,(89,87))))))),(((58,(14,((60,28),(((51,17),(16,15)),13)))),(((86,(62,61)),59),(12,(26,11)))),((((56,55),((35,34),(33,32))),(27,(64,(63,10)))),(((57,9),(66,(7,(8,6)))),(29,((18,(23,(24,(25,5)))),((36,(20,((65,(22,(54,21))),19))),4)))))))))),(2,3),1);
   tree tree_444 [p = 0.000, P = 0.058] = [&W 0.000131] ((((50,49),(48,47)),(((53,52),(((((84,83),82),(85,(81,80))),79),((77,46),(((76,75),(74,45)),((78,(44,43)),42))))),((90,((((101,(100,99)),98),(97,96)),(95,(94,(((93,92),91),(88,(89,87))))))),(((68,((73,(((72,71),41),(40,(39,38)))),((70,69),37))),(31,(67,30))),(((((62,(86,61)),59),(14,(58,((60,28),(((51,17),(16,15)),13))))),(12,(26,11))),((56,55),((((35,34),(33,32)),(27,(64,(63,10)))),(((57,9),(66,(7,(8,6)))),(29,((18,(23,(24,(25,5)))),((36,(20,((22,21),((65,54),19)))),4))))))))))),(2,3),1);
   tree tree_445 [p = 0.000, P = 0.058] = [&W 0.000131] ((((50,49),(48,47)),(((53,52),(79,((85,(81,(((84,83),82),80))),((77,46),(((76,75),(74,45)),((78,(44,43)),42)))))),((90,((((100,99),(101,98)),(97,96)),(95,(94,(((93,92),91),(88,(89,87))))))),((((68,(73,(((72,71),41),(40,(39,38))))),((70,69),37)),(31,(67,30))),(((14,(58,((60,28),((17,((51,16),15)),13)))),(((86,(62,61)),59),(12,(26,11)))),((((35,34),(33,32)),(27,(64,(63,10)))),(((57,9),(66,(7,(8,6)))),(((56,55),29),((18,(23,(24,(25,5)))),((36,(20,((54,(22,(65,21))),19))),4)))))))))),(2,3),1);
   tree tree_446 [p = 0.000, P = 0.058] = [&W 0.000131] ((((50,49),(48,47)),(((53,52),(79,((85,(((84,83),82),(81,80))),((77,46),(((76,75),(74,45)),((78,(44,43)),42)))))),((90,((((101,(100,99)),98),(97,96)),(95,(94,((92,(93,91)),(88,(89,87))))))),((((68,(73,(((72,71),41),(40,(39,38))))),((70,69),37)),(31,(67,30))),(((14,(58,((60,28),((17,(51,(16,15))),13)))),((((86,62),61),59),(12,(26,11)))),((((35,34),(33,32)),(27,(64,(63,10)))),(((57,9),(66,(7,(8,6)))),(((56,55),29),((18,(23,(24,(25,5)))),((36,((65,20),(((54,22),21),19))),4)))))))))),(2,3),1);
   tree tree_447 [p = 0.000, P = 0.058] = [&W 0.000131] ((((50,49),(48,47)),(((53,52),(((((84,83),82),(85,(81,80))),79),(46,(77,(((76,75),(74,45)),((78,(44,43)),42)))))),((90,((((100,99),(101,98)),(97,96)),(95,(94,(((93,92),91),(88,(89,87))))))),(((68,((73,((72,71),(41,(40,(39,38))))),((70,69),37))),(31,(67,30))),(((14,(58,((60,28),((17,(51,(16,15))),13)))),(((86,(62,61)),59),(12,(26,11)))),((((56,55),((35,34),(33,32))),(27,(64,(63,10)))),(((57,9),(66,(7,(8,6)))),(29,((18,(23,(24,(25,5)))),((36,(20,((65,((54,22),21)),19))),4)))))))))),(2,3),1);
   tree tree_448 [p = 0.000, P = 0.059] = [&W 0.000131] ((((50,49),(48,47)),(((53,52),(((85,(((84,83),82),(81,80))),79),((77,46),(((76,75),(74,45)),((78,(44,43)),42))))),(((68,(((((73,72),71),41),(40,(39,38))),((70,69),37))),(31,(67,30))),((90,((((100,99),(101,98)),(97,96)),(95,(94,((93,(92,91)),(88,(89,87))))))),((((86,(62,61)),59),((58,(14,((60,28),((51,(17,(16,15))),13)))),(12,(26,11)))),((((35,34),(33,32)),(27,(64,(63,10)))),(((57,9),(66,(7,(8,6)))),(((56,55),29),((18,(23,(24,(25,5)))),(36,((20,((54,(22,(65,21))),19)),4))))))))))),(2,3),1);
   tree tree_449 [p = 0.000, P = 0.059] = [&W 0.000131] ((((50,49),(48,47)),(((53,52),(((85,(((84,83),82),(81,80))),79),((77,46),(((76,75),(74,45)),((78,(44,43)),42))))),((90,((((101,(100,99)),98),(97,96)),(95,(94,((93,(92,91)),(88,(89,87))))))),((((68,((((73,72),71),41),(40,(39,38)))),((70,69),37)),(31,(67,30))),(((14,((((86,62),61),59),(58,((60,28),((17,(51,(16,15))),13))))),(12,(26,11))),(((35,((34,33),32)),(27,(64,(63,10)))),(((56,55),((57,9),(66,(7,(8,6))))),(29,((18,(23,(24,(25,5)))),(36,((20,((65,(54,(22,21))),19)),4))))))))))),(2,3),1);
   tree tree_450 [p = 0.000, P = 0.059] = [&W 0.000131] ((((50,49),(48,47)),(((53,52),(((85,(((84,83),82),(81,80))),79),((77,46),(((76,75),(74,45)),((78,(44,43)),42))))),((90,(((101,((100,99),98)),(97,96)),(95,(94,((92,(93,91)),(88,(89,87))))))),((68,(((70,69),37),(((73,(72,71)),(41,(40,(39,38)))),(31,(67,30))))),(((14,(58,((60,28),((17,(51,(16,15))),13)))),(((86,(62,61)),59),(12,(26,11)))),(((33,(35,(34,32))),(27,(64,(63,10)))),((56,55),(((57,9),(66,(7,(8,6)))),(29,((18,(23,(24,(25,5)))),((36,(20,((65,(22,(54,21))),19))),4))))))))))),(2,3),1);
   tree tree_451 [p = 0.000, P = 0.059] = [&W 0.000131] ((((50,49),(48,47)),(((53,52),(((((84,83),82),(85,(81,80))),79),((77,46),(((76,75),(74,45)),((78,(44,43)),42))))),((90,(((101,((100,99),98)),(97,96)),((95,94),((93,(92,91)),(88,(89,87)))))),(((68,((70,69),37)),((73,(((72,71),41),(40,(39,38)))),(31,(67,30)))),(((14,(58,((60,28),((17,((51,16),15)),13)))),(((86,(62,61)),59),(12,(26,11)))),(((33,((35,34),32)),(27,(64,(63,10)))),(((57,9),(66,(7,(8,6)))),(((56,55),29),((18,(23,(24,(25,5)))),((36,(20,(((54,(65,22)),21),19))),4)))))))))),(2,3),1);
   tree tree_452 [p = 0.000, P = 0.059] = [&W 0.000131] ((((50,49),(48,47)),(((53,52),(((((84,83),82),(85,(81,80))),79),((77,46),(((76,75),(74,45)),((78,(44,43)),42))))),(((68,((73,(((72,71),41),(40,(39,38)))),((70,69),37))),(31,(67,30))),((90,((((101,(100,99)),98),(97,96)),(94,(95,((93,(92,91)),(88,(89,87))))))),(((((86,(62,61)),59),(14,(58,((60,28),((17,(51,(16,15))),13))))),(12,(26,11))),(((33,((35,34),32)),(27,(64,(63,10)))),(((57,9),(66,(7,(8,6)))),((56,55),(29,((18,(23,(24,(25,5)))),((36,((65,20),(54,((22,21),19)))),4))))))))))),(2,3),1);
   tree tree_453 [p = 0.000, P = 0.059] = [&W 0.000131] ((((50,49),(48,47)),(((53,52),(((85,(((84,83),82),(81,80))),79),(77,(46,(((76,75),(74,45)),((78,(44,43)),42)))))),((((70,69),37),((68,(73,(((72,71),41),(40,(39,38))))),(31,(67,30)))),((90,((((101,(100,99)),98),(97,96)),(95,(94,((92,(93,91)),(88,(89,87))))))),(((14,(58,((60,28),((17,(51,(16,15))),13)))),(((86,(62,61)),59),(12,(26,11)))),(((33,(35,(34,32))),(27,(64,(63,10)))),(((57,9),(66,(7,(8,6)))),(((56,55),29),((18,(23,(24,(25,5)))),(36,((54,(20,((22,(65,21)),19))),4))))))))))),(2,3),1);
   tree tree_454 [p = 0.000, P = 0.059] = [&W 0.000131] ((((50,49),(48,47)),(((53,52),(((((84,83),82),(85,(81,80))),79),((77,46),(((76,75),(74,45)),((78,(44,43)),42))))),((90,(((101,((100,99),98)),(97,96)),(95,(94,((93,(92,91)),(88,(89,87))))))),((((68,(73,(((72,71),41),(40,(39,38))))),((70,69),37)),(31,(67,30))),(((14,(58,((60,28),(((51,17),(16,15)),13)))),(((86,(62,61)),59),(12,(26,11)))),(((((35,34),33),32),(27,(64,(63,10)))),(((57,9),(66,(7,(8,6)))),(((56,55),29),((18,(23,(24,(25,5)))),((20,(54,((22,(65,21)),19))),(36,4))))))))))),(2,3),1);
   tree tree_455 [p = 0.000, P = 0.059] = [&W 0.000131] ((((50,49),(48,47)),(((53,52),(((((84,83),82),(85,(81,80))),79),(46,(77,(((76,75),(74,45)),((78,(44,43)),42)))))),(((68,((73,(((72,71),41),(40,(39,38)))),((70,69),37))),(31,(67,30))),((90,(((101,((100,99),98)),(97,96)),(95,(94,((92,(93,91)),(88,(89,87))))))),(((14,(58,((60,28),((17,(51,(16,15))),13)))),(((86,(62,61)),59),(12,(26,11)))),((((34,(35,33)),32),(27,(64,(63,10)))),(((57,9),(66,(7,(8,6)))),((56,55),(29,((18,(23,(24,(25,5)))),((36,((65,20),((54,(22,21)),19))),4))))))))))),(2,3),1);
   tree tree_456 [p = 0.000, P = 0.060] = [&W 0.000131] ((((50,49),(48,47)),(((53,52),(((((84,83),82),(85,(81,80))),79),((77,46),(((76,75),(74,45)),((78,(44,43)),42))))),((90,(((101,((100,99),98)),(97,96)),((95,94),((92,(93,91)),(88,(89,87)))))),(((68,((73,(((72,71),41),(40,(39,38)))),((70,69),37))),(31,(67,30))),(((14,(58,((60,28),((17,(51,(16,15))),13)))),(((86,(62,61)),59),(12,(26,11)))),(((35,(33,(34,32))),(27,(64,(63,10)))),(((57,9),(66,(7,(8,6)))),(((56,55),29),((18,(23,(24,(25,5)))),((36,(20,((54,((65,22),21)),19))),4)))))))))),(2,3),1);
   tree tree_457 [p = 0.000, P = 0.060] = [&W 0.000131] ((((50,49),(48,47)),(((53,52),(((((84,83),82),(85,(81,80))),79),(46,(77,(((76,75),(74,45)),((78,(44,43)),42)))))),(((68,(((((73,72),71),41),(40,(39,38))),((70,69),37))),(31,(67,30))),((90,((((101,(100,99)),98),(97,96)),(95,(94,((93,(92,91)),(88,(89,87))))))),((58,(((((86,62),61),59),(14,((60,28),((17,(51,(16,15))),13)))),(12,(26,11)))),(((33,(34,(35,32))),(27,(64,(63,10)))),(((57,9),(66,(7,(8,6)))),(((56,55),29),((18,(23,(24,(25,5)))),((36,(20,(54,(((65,22),21),19)))),4)))))))))),(2,3),1);
   tree tree_458 [p = 0.000, P = 0.060] = [&W 0.000131] ((((50,49),(48,47)),(((53,52),(((((84,83),82),(85,(81,80))),79),((77,46),(((76,75),(74,45)),((78,(44,43)),42))))),((90,(((101,((100,99),98)),(97,96)),(95,(94,(((93,92),91),(88,(89,87))))))),(((68,(((73,(72,71)),(41,(40,(39,38)))),((70,69),37))),(31,(67,30))),(((((62,(86,61)),59),(14,(58,((60,28),(((51,17),(16,15)),13))))),(12,(26,11))),((((35,33),(34,32)),(27,(64,(63,10)))),(((57,9),(66,(7,(8,6)))),(((56,55),29),((18,(23,(24,(25,5)))),(36,((54,(20,((22,(65,21)),19))),4))))))))))),(2,3),1);
   tree tree_459 [p = 0.000, P = 0.060] = [&W 0.000131] ((((50,49),(48,47)),(((53,52),(((85,(((84,83),82),(81,80))),79),((77,46),(((76,75),(74,45)),((78,(44,43)),42))))),((((68,(73,(((72,71),41),(40,(39,38))))),((70,69),37)),(31,(67,30))),((90,((((101,(100,99)),98),(97,96)),(95,(94,((92,(93,91)),(88,(89,87))))))),(((14,(58,((60,28),((17,(51,(16,15))),13)))),(((86,(62,61)),59),(12,(26,11)))),(((33,(34,(35,32))),(27,(64,(63,10)))),(((57,9),(66,(7,(8,6)))),(((56,55),29),((18,(23,(24,(25,5)))),((36,(20,(65,(54,((22,21),19))))),4)))))))))),(2,3),1);
   tree tree_460 [p = 0.000, P = 0.060] = [&W 0.000131] ((((50,49),(48,47)),(((53,52),(((((84,83),82),(85,(81,80))),79),((77,46),(((76,75),(74,45)),((78,(44,43)),42))))),((90,((((100,99),(101,98)),(97,96)),(95,(94,(((93,92),91),(88,(89,87))))))),((68,(((70,69),37),((73,(((72,71),41),(40,(39,38)))),(31,(67,30))))),(((14,(58,((60,28),(((51,17),(16,15)),13)))),(((86,(62,61)),59),(26,(12,11)))),((((35,34),(33,32)),(27,(64,(63,10)))),(((57,9),(66,(7,(8,6)))),((56,55),(29,((18,(25,(24,(23,5)))),((36,(((65,(54,22)),20),(21,19))),4))))))))))),(2,3),1);
   tree tree_461 [p = 0.000, P = 0.060] = [&W 0.000131] ((((50,49),(48,47)),(((53,52),(((((84,83),82),(85,(81,80))),79),((77,46),(((76,75),(74,45)),((78,(44,43)),42))))),((90,((((101,(100,99)),98),(97,96)),(95,(94,(((93,92),91),(88,(89,87))))))),(((68,(((((73,72),71),41),(40,(39,38))),((70,69),37))),(31,(67,30))),((58,((14,((60,28),((17,(51,(16,15))),13))),((((86,62),61),59),(12,(26,11))))),(((33,((35,34),32)),(27,(64,(63,10)))),(((57,9),(66,(7,(8,6)))),(((56,55),29),((18,(23,(24,(25,5)))),((36,((65,20),(((54,22),21),19))),4)))))))))),(2,3),1);
   tree tree_462 [p = 0.000, P = 0.060] = [&W 0.000131] ((((50,49),(48,47)),(((53,52),(((((84,83),82),(85,(81,80))),79),(46,(77,(((76,75),(74,45)),((78,(44,43)),42)))))),(((68,(((((73,72),71),41),(40,(39,38))),((70,69),37))),(31,(67,30))),((90,((((101,(100,99)),98),(97,96)),(95,(94,((92,(93,91)),(88,(89,87))))))),(((14,(58,((60,28),((17,(51,(16,15))),13)))),((62,(86,61)),(59,(12,(26,11))))),(((33,((35,34),32)),(27,(64,(63,10)))),(((57,9),(66,(7,(8,6)))),(((56,55),29),((18,(23,(24,(25,5)))),((20,(((65,54),(22,21)),19)),(36,4))))))))))),(2,3),1);
   tree tree_463 [p = 0.000, P = 0.061] = [&W 0.000131] ((((50,49),(48,47)),(((53,52),(((85,(((84,83),82),(81,80))),79),(46,(77,(((76,75),(74,45)),((78,(44,43)),42)))))),((90,((((101,(100,99)),98),(97,96)),(95,(94,((93,(92,91)),(88,(89,87))))))),(((68,(((((73,72),71),41),(40,(39,38))),((70,69),37))),(31,(67,30))),((((86,(62,61)),59),((14,(58,((60,28),((17,(51,(16,15))),13)))),(12,(26,11)))),(((33,((35,34),32)),(27,(64,(63,10)))),(((57,9),(66,(7,(8,6)))),(((56,55),29),((18,(23,(24,(25,5)))),(36,((65,(20,((54,(22,21)),19))),4))))))))))),(2,3),1);
   tree tree_464 [p = 0.000, P = 0.061] = [&W 0.000131] ((((50,49),(48,47)),(((53,52),(((((84,83),82),(85,(81,80))),79),((77,46),(((76,75),(74,45)),((78,(44,43)),42))))),((90,(((101,((100,99),98)),(97,96)),(95,(94,((93,(92,91)),(88,(89,87))))))),((((70,69),37),(68,((73,(((72,71),41),(40,(39,38)))),(31,(67,30))))),((58,((14,((60,28),((51,(17,(16,15))),13))),(((62,(86,61)),59),(12,(26,11))))),((((34,(35,33)),32),(27,(64,(63,10)))),(((57,9),(66,(7,(8,6)))),(((56,55),29),((18,(23,(24,(25,5)))),((36,(20,(65,((54,(22,21)),19)))),4)))))))))),(2,3),1);
   tree tree_465 [p = 0.000, P = 0.061] = [&W 0.000131] ((((50,49),(48,47)),(((53,52),(((85,(((84,83),82),(81,80))),79),((77,46),(((76,75),(74,45)),((78,(44,43)),42))))),((((68,((73,(72,71)),(41,(40,(39,38))))),((70,69),37)),(31,(67,30))),((90,(((((101,100),99),98),(97,96)),(95,(94,(((93,92),91),(88,(89,87))))))),(((62,(86,61)),((14,(58,((60,28),((17,(51,(16,15))),13)))),(59,(12,(26,11))))),(((33,((35,34),32)),(27,(64,(63,10)))),(((57,9),(66,(7,(8,6)))),(((56,55),29),((18,(23,(24,(25,5)))),((36,(20,(((65,(54,22)),21),19))),4)))))))))),(2,3),1);
   tree tree_466 [p = 0.000, P = 0.061] = [&W 0.000131] ((((50,49),(48,47)),(((53,52),(((((84,83),82),(85,(81,80))),79),((77,46),(((76,75),(74,45)),((78,(44,43)),42))))),((90,((((100,99),(101,98)),(97,96)),(95,(94,((92,(93,91)),(88,(89,87))))))),((((68,((73,(72,71)),(41,(40,(39,38))))),((70,69),37)),(31,(67,30))),((((58,14),((60,28),(((51,17),(16,15)),13))),(((62,(86,61)),59),(12,(26,11)))),((56,55),(((((35,34),33),32),(27,(64,(63,10)))),(((57,9),(66,(7,(8,6)))),(29,((18,(23,(24,(25,5)))),((20,(65,((54,(22,21)),19))),(36,4)))))))))))),(2,3),1);
   tree tree_467 [p = 0.000, P = 0.061] = [&W 0.000131] ((((50,49),(48,47)),(((53,52),(((((84,83),82),(81,(85,80))),79),((77,46),(((76,75),(74,45)),((78,(44,43)),42))))),((90,((((101,(100,99)),98),(97,96)),(95,(94,(((93,92),91),(88,(89,87))))))),((68,(((73,(((72,71),41),(40,(39,38)))),((70,69),37)),(31,(67,30)))),(((14,(((86,(62,61)),59),(58,((60,28),((17,(51,(16,15))),13))))),(12,(26,11))),(((((35,34),33),32),(27,(64,(63,10)))),((56,55),(((57,9),(66,(7,(8,6)))),(29,((18,(23,(24,(25,5)))),((36,(20,((22,(54,(65,21))),19))),4))))))))))),(2,3),1);
   tree tree_468 [p = 0.000, P = 0.061] = [&W 0.000131] ((((50,49),(48,47)),(((53,52),(((85,(((84,83),82),(81,80))),79),((77,46),(((76,75),(74,45)),((78,(44,43)),42))))),((90,((((100,99),(101,98)),(97,96)),(94,(95,(((93,92),91),(88,(89,87))))))),(((68,(((((73,72),71),41),(40,(39,38))),((70,69),37))),(31,(67,30))),((58,((14,((60,28),((17,(51,(16,15))),13))),(((62,(86,61)),59),(12,(26,11))))),(((33,((35,34),32)),(27,(64,(63,10)))),(((57,9),(66,(7,(8,6)))),(((56,55),29),((18,(23,(24,(25,5)))),((36,(20,((22,21),(65,(54,19))))),4)))))))))),(2,3),1);
   tree tree_469 [p = 0.000, P = 0.061] = [&W 0.000131] ((((50,49),(48,47)),(((53,52),(((((84,83),82),(85,(81,80))),79),((77,46),(((76,75),(74,45)),((78,(44,43)),42))))),((((68,(73,(((72,71),41),(40,(39,38))))),((70,69),37)),(31,(67,30))),((90,((((101,(100,99)),98),(97,96)),(95,(94,(((93,92),91),(88,(89,87))))))),(((58,(14,((60,28),((17,(51,(16,15))),13)))),(((86,(62,61)),59),(12,(26,11)))),((((35,(34,33)),32),(27,(64,(63,10)))),(((57,9),(66,(7,(8,6)))),(((56,55),29),((18,(23,(24,(25,5)))),((20,(54,(65,((22,21),19)))),(36,4))))))))))),(2,3),1);
   tree tree_470 [p = 0.000, P = 0.061] = [&W 0.000131] ((((50,49),(48,47)),(((53,52),(((85,(((84,83),82),(81,80))),79),((77,46),(((76,75),(74,45)),((78,(44,43)),42))))),((((68,((((73,72),71),41),(40,(39,38)))),((70,69),37)),(31,(67,30))),((90,(((((101,100),99),98),(97,96)),(95,(94,((93,(92,91)),(88,(89,87))))))),(((14,(58,((60,28),(((51,17),(16,15)),13)))),(((86,(62,61)),59),(12,(26,11)))),((((35,(34,33)),32),(27,(64,(63,10)))),(((56,55),((57,9),(66,(7,(8,6))))),(29,((18,(23,(24,(25,5)))),((36,(20,((((65,54),22),21),19))),4)))))))))),(2,3),1);
   tree tree_471 [p = 0.000, P = 0.062] = [&W 0.000131] ((((50,49),(48,47)),(((53,52),(((85,(((84,83),82),(81,80))),79),((77,46),(((76,75),(74,45)),((78,(44,43)),42))))),((90,(((101,((100,99),98)),(97,96)),(95,(94,((92,(93,91)),(88,(89,87))))))),(((68,((73,(((72,71),41),(40,(39,38)))),((70,69),37))),(31,(67,30))),((((58,14),((60,28),((51,(17,(16,15))),13))),(((86,(62,61)),59),(12,(26,11)))),(((((35,34),33),32),(27,(64,(63,10)))),(((57,9),(66,(7,(8,6)))),(((56,55),29),((18,(23,(24,(25,5)))),((36,((54,20),((22,21),(65,19)))),4)))))))))),(2,3),1);
   tree tree_472 [p = 0.000, P = 0.062] = [&W 0.000131] ((((50,49),(48,47)),(((53,52),(((85,(((84,83),82),(81,80))),79),(46,(77,(((76,75),(74,45)),((78,(44,43)),42)))))),((90,((((101,(100,99)),98),(97,96)),(95,(94,((93,(92,91)),(88,(89,87))))))),(((68,((73,(((72,71),41),(40,(39,38)))),((70,69),37))),(31,(67,30))),((58,((14,((60,28),((17,(51,(16,15))),13))),((((86,62),61),59),(12,(26,11))))),(((33,((35,34),32)),(27,(64,(63,10)))),(((57,9),(66,(7,(8,6)))),(((56,55),29),((18,(23,(24,(25,5)))),((36,(20,(((65,54),(22,21)),19))),4)))))))))),(2,3),1);
   tree tree_473 [p = 0.000, P = 0.062] = [&W 0.000131] ((((50,49),(48,47)),(((53,52),(((85,(((84,83),82),(81,80))),79),((77,46),(((76,75),(74,45)),((78,(44,43)),42))))),((90,((((100,99),(101,98)),(97,96)),(95,(94,(((93,92),91),(88,(89,87))))))),(((68,(((((73,72),71),41),(40,(39,38))),((70,69),37))),(31,(67,30))),(((((86,62),61),59),((14,(58,((60,28),((17,(51,(16,15))),13)))),(12,(26,11)))),(((35,(33,(34,32))),(27,(64,(63,10)))),(((57,9),(66,(7,(8,6)))),(((56,55),29),((18,(23,(24,(25,5)))),((36,(20,(54,(((65,22),21),19)))),4)))))))))),(2,3),1);
   tree tree_474 [p = 0.000, P = 0.062] = [&W 0.000131] ((((50,49),(48,47)),(((53,52),(((((84,83),82),(85,(81,80))),79),(46,(77,(((76,75),(74,45)),((78,(44,43)),42)))))),((90,((((101,(100,99)),98),(97,96)),(95,(94,((92,(93,91)),(88,(89,87))))))),((((68,(73,(((72,71),41),(40,(39,38))))),((70,69),37)),(31,(67,30))),(((14,(58,((60,28),((17,(51,(16,15))),13)))),(((86,(62,61)),59),(12,(26,11)))),((((34,(35,33)),32),(27,(64,(63,10)))),((56,55),(((57,9),(66,(7,(8,6)))),(29,((18,(23,(24,(25,5)))),((36,(20,(65,((22,(54,21)),19)))),4))))))))))),(2,3),1);
   tree tree_475 [p = 0.000, P = 0.062] = [&W 0.000131] ((((50,49),(48,47)),(((53,52),(((((84,83),82),(85,(81,80))),79),((77,46),(((76,75),(74,45)),((78,(44,43)),42))))),((90,((((100,99),(101,98)),(97,96)),(95,(94,((92,(93,91)),(88,(89,87))))))),(((68,((73,(((72,71),41),(40,(39,38)))),((70,69),37))),(31,(67,30))),(((14,(58,((60,28),(((51,17),(16,15)),13)))),(((62,(86,61)),59),(12,(26,11)))),(((((35,34),33),32),(27,(64,(63,10)))),(((57,9),(66,(7,(8,6)))),((56,55),(29,((18,(23,(24,(25,5)))),(36,((20,((22,((65,54),21)),19)),4)))))))))))),(2,3),1);
   tree tree_476 [p = 0.000, P = 0.062] = [&W 0.000131] ((((50,49),(48,47)),(((53,52),(((85,(((84,83),82),(81,80))),79),((77,46),(((76,75),(74,45)),((78,(44,43)),42))))),((90,(((101,((100,99),98)),(97,96)),(95,(94,(((93,92),91),(88,(89,87))))))),(((68,(((((73,72),71),41),(40,(39,38))),((70,69),37))),(31,(67,30))),(((14,(58,((60,28),(((51,17),(16,15)),13)))),(((86,(62,61)),59),(12,(26,11)))),(((((35,34),33),32),(27,(64,(63,10)))),(((57,9),(66,(7,(8,6)))),(((56,55),29),((18,(23,(24,(25,5)))),((36,(((65,54),20),((22,21),19))),4)))))))))),(2,3),1);
   tree tree_477 [p = 0.000, P = 0.062] = [&W 0.000131] ((((50,49),(48,47)),(((53,52),(79,((((84,83),82),(85,(81,80))),((77,46),(((76,75),(74,45)),((78,(44,43)),42)))))),(((68,((73,(((72,71),41),(40,(39,38)))),((70,69),37))),(31,(67,30))),((90,((((100,99),(101,98)),(97,96)),(95,(94,((92,(93,91)),(88,(89,87))))))),((58,((14,((60,28),((17,(51,(16,15))),13))),((((86,62),61),59),(12,(26,11))))),(((((35,34),33),32),(27,(64,(63,10)))),(((57,9),(66,(7,(8,6)))),(((56,55),29),((18,(23,(24,(25,5)))),(36,((20,((65,(22,21)),(54,19))),4))))))))))),(2,3),1);
   tree tree_478 [p = 0.000, P = 0.062] = [&W 0.000131] ((((50,49),(48,47)),(((53,52),(((((84,83),82),(85,(81,80))),79),(46,(77,(((76,75),(74,45)),((78,(44,43)),42)))))),((90,((((101,(100,99)),98),(97,96)),(95,(94,((93,(92,91)),(88,(89,87))))))),(((68,((73,(((72,71),41),(40,(39,38)))),((70,69),37))),(31,(67,30))),(((((86,(62,61)),59),(14,(58,((60,28),((17,(51,(16,15))),13))))),(12,(26,11))),(((((35,34),33),32),(27,(64,(63,10)))),(((57,9),(66,(7,(8,6)))),(((56,55),29),((18,(23,(24,(25,5)))),((20,(54,((65,(22,21)),19))),(36,4))))))))))),(2,3),1);
   tree tree_479 [p = 0.000, P = 0.063] = [&W 0.000131] ((((50,49),(48,47)),(((53,52),(((85,(((84,83),82),(81,80))),79),(77,(46,(((76,75),(74,45)),((78,(44,43)),42)))))),((90,((((101,(100,99)),98),(97,96)),(95,(94,((93,(92,91)),(88,(89,87))))))),(((68,(((((73,72),71),41),(40,(39,38))),((70,69),37))),(31,(67,30))),((((58,14),((60,28),(((51,17),(16,15)),13))),(((62,(86,61)),59),(26,(12,11)))),(((33,(34,(35,32))),(27,(64,(63,10)))),(((57,9),(66,(7,(8,6)))),(((56,55),29),((18,(23,(25,(24,5)))),((36,(65,((22,20),(54,(21,19))))),4)))))))))),(2,3),1);
   tree tree_480 [p = 0.000, P = 0.063] = [&W 0.000131] ((((50,49),(48,47)),(((53,52),(((85,(((84,83),82),(81,80))),79),((77,46),(((76,75),(74,45)),((78,(44,43)),42))))),(((68,((73,(((72,71),41),(40,(39,38)))),((70,69),37))),(31,(67,30))),((90,(((101,((100,99),98)),(97,96)),(95,(94,(((93,92),91),(88,(89,87))))))),(((14,(58,((60,28),(((51,17),(16,15)),13)))),(59,((62,(86,61)),((26,12),11)))),(((34,(35,(33,32))),(27,(64,(63,10)))),((56,55),(((57,9),(66,(7,(8,6)))),(29,((18,(23,(25,(24,5)))),((36,(((54,22),20),((65,21),19))),4))))))))))),(2,3),1);
   tree tree_481 [p = 0.000, P = 0.063] = [&W 0.000131] ((((50,49),(48,47)),(((53,52),(((((84,83),82),(85,(81,80))),79),((77,46),(((76,75),(74,45)),((78,(44,43)),42))))),((90,((101,(((100,99),98),(97,96))),((95,94),((93,(92,91)),(88,(89,87)))))),(((68,(((((73,72),71),41),(40,(39,38))),((70,69),37))),(31,(67,30))),((((60,28),(14,(58,((17,(51,(16,15))),13)))),(((86,(62,61)),59),(26,(12,11)))),(((33,(34,(35,32))),(27,(64,(63,10)))),((56,55),(((57,9),(66,(7,(8,6)))),(29,((18,(23,(25,(24,5)))),(36,(((22,20),((54,(65,21)),19)),4)))))))))))),(2,3),1);
   tree tree_482 [p = 0.000, P = 0.063] = [&W 0.000131] ((((50,49),(48,47)),(((53,52),(((((84,83),82),(85,(81,80))),79),(46,(77,(((76,75),(74,45)),((78,(44,43)),42)))))),((90,((((101,(100,99)),98),(97,96)),((95,94),((92,(93,91)),(88,(89,87)))))),((((68,((((73,72),71),41),(40,(39,38)))),((70,69),37)),(31,(67,30))),(((((86,(62,61)),59),(14,(58,((60,28),((51,(17,(16,15))),13))))),(26,(12,11))),(((56,55),((33,((35,34),32)),(27,(64,(63,10))))),(((57,9),(66,(7,(8,6)))),(29,((18,(23,(25,(24,5)))),((36,((22,20),(((65,54),21),19))),4)))))))))),(2,3),1);
   tree tree_483 [p = 0.000, P = 0.063] = [&W 0.000131] ((((50,49),(48,47)),(((53,52),(((((84,83),82),(85,(81,80))),79),((77,46),(((76,75),(74,45)),((78,(44,43)),42))))),((90,(((101,((100,99),98)),(97,96)),((95,94),(((93,92),91),(88,(89,87)))))),((((68,((73,(72,71)),(41,(40,(39,38))))),((70,69),37)),(31,(67,30))),(((14,(58,((60,28),((17,(51,(16,15))),13)))),(((86,(62,61)),59),(26,(12,11)))),(((34,((35,33),32)),(27,(64,(63,10)))),(((57,9),(66,(7,(8,6)))),((56,55),(29,((18,(23,(25,(24,5)))),((36,((22,20),((54,(65,21)),19))),4))))))))))),(2,3),1);
   tree tree_484 [p = 0.000, P = 0.063] = [&W 0.000131] ((((50,49),(48,47)),(((53,52),(((85,(((84,83),82),(81,80))),79),((77,46),(((76,75),(74,45)),((78,(44,43)),42))))),(((68,((70,69),37)),(((73,(72,71)),(41,(40,(39,38)))),(31,(67,30)))),((90,((((100,99),(101,98)),(97,96)),(95,(94,((93,(92,91)),(88,(89,87))))))),(((14,(58,((60,28),((17,(51,(16,15))),13)))),(((86,(62,61)),59),(26,(12,11)))),(((34,(33,(35,32))),(27,(64,(63,10)))),(((57,9),(66,(7,(8,6)))),(((56,55),29),((18,(23,(25,(24,5)))),(36,((((54,22),20),((65,21),19)),4))))))))))),(2,3),1);
   tree tree_485 [p = 0.000, P = 0.063] = [&W 0.000131] ((((50,49),(48,47)),(((53,52),(((85,(((84,83),82),(81,80))),79),((77,46),(((76,75),(74,45)),((78,(44,43)),42))))),((90,((((100,99),(101,98)),(97,96)),(95,(94,((93,(92,91)),(88,(89,87))))))),((((68,((72,71),(73,(41,(40,(39,38)))))),((70,69),37)),(31,(67,30))),(((14,(58,((60,28),((17,(51,(16,15))),13)))),(((86,(62,61)),59),(26,(12,11)))),((56,55),(((34,(33,(35,32))),(27,(64,(63,10)))),(((57,9),(66,(7,(8,6)))),(29,((18,(23,(25,(24,5)))),(36,(((22,20),((65,(54,21)),19)),4)))))))))))),(2,3),1);
   tree tree_486 [p = 0.000, P = 0.064] = [&W 0.000131] ((((50,49),(48,47)),(((53,52),(((85,(((84,83),82),(81,80))),79),((77,46),(((76,75),(74,45)),((78,(44,43)),42))))),(((68,((73,(((72,71),41),(40,(39,38)))),((70,69),37))),(31,(67,30))),((90,(((((101,100),99),98),(97,96)),((95,94),(((93,92),91),(88,(89,87)))))),(((14,(58,((60,28),((17,(51,(16,15))),13)))),(((86,(62,61)),59),((26,12),11))),(((56,55),((((35,34),33),32),(27,(64,(63,10))))),(((57,9),(66,(7,(8,6)))),(29,((18,(23,(24,(25,5)))),((36,((22,20),((65,21),(54,19)))),4)))))))))),(2,3),1);
   tree tree_487 [p = 0.000, P = 0.064] = [&W 0.000131] ((((50,49),(48,47)),(((53,52),(((((84,83),82),(85,(81,80))),79),((77,46),(((76,75),(74,45)),((78,(44,43)),42))))),((((68,(73,(((72,71),41),(40,(39,38))))),((70,69),37)),(31,(67,30))),((90,(((101,((100,99),98)),(97,96)),((95,94),(((93,92),91),(88,(89,87)))))),(((14,(58,((60,28),((51,(17,(16,15))),13)))),(((86,(62,61)),59),(26,(12,11)))),(((56,55),((34,(35,(33,32))),(27,(64,(63,10))))),(((57,9),(66,(7,(8,6)))),(29,((18,((25,23),(24,5))),((36,((65,((54,22),20)),(21,19))),4)))))))))),(2,3),1);
   tree tree_488 [p = 0.000, P = 0.064] = [&W 0.000131] ((((50,49),(48,47)),(((53,52),(((((84,83),82),(85,(81,80))),79),((77,46),(((76,75),(74,45)),((78,(44,43)),42))))),((90,(((101,((100,99),98)),(97,96)),((95,94),(((93,92),91),(88,(89,87)))))),(((68,((73,(((72,71),41),(40,(39,38)))),((70,69),37))),(31,(67,30))),(((14,(58,((60,28),(((51,17),(16,15)),13)))),(((86,(62,61)),59),((26,12),11))),(((33,((35,34),32)),(27,(64,(63,10)))),(((57,9),(66,(7,(8,6)))),(((56,55),29),((18,(23,((25,24),5))),((36,((22,20),((65,(54,21)),19))),4)))))))))),(2,3),1);
   tree tree_489 [p = 0.000, P = 0.064] = [&W 0.000131] ((((50,49),(48,47)),(((53,52),(((85,(((84,83),82),(81,80))),79),(46,(77,(((76,75),(74,45)),((78,(44,43)),42)))))),(((90,(((101,((100,99),98)),(97,96)),(94,(95,((92,(93,91)),(88,(89,87))))))),(((68,((((73,72),71),41),(40,(39,38)))),((70,69),37)),(31,(67,30)))),(((14,(58,((60,28),((51,(17,(16,15))),13)))),(((86,(62,61)),59),((26,12),11))),((((35,34),(33,32)),(27,(64,(63,10)))),(((57,9),(66,(7,(8,6)))),(((56,55),29),((18,(23,(25,(24,5)))),((36,(((65,(54,22)),20),(21,19))),4))))))))),(2,3),1);
   tree tree_490 [p = 0.000, P = 0.064] = [&W 0.000131] ((((50,49),(48,47)),(((53,52),(((((84,83),82),(85,(81,80))),79),((77,46),(((76,75),(74,45)),((78,(44,43)),42))))),((90,((((100,99),(101,98)),(97,96)),(95,(94,((92,(93,91)),(88,(89,87))))))),(((68,((70,69),37)),((73,(((72,71),41),(40,(39,38)))),(31,(67,30)))),(((((86,(62,61)),59),(14,(58,((60,28),((17,(51,(16,15))),13))))),((26,12),11)),(((56,55),((34,(35,(33,32))),(27,(64,(63,10))))),(((57,9),(66,(7,(8,6)))),(29,((18,(23,(25,(24,5)))),((36,(((54,22),20),((65,21),19))),4)))))))))),(2,3),1);
   tree tree_491 [p = 0.000, P = 0.064] = [&W 0.000131] ((((50,49),(48,47)),(((53,52),(((85,(((84,83),82),(81,80))),79),(46,(77,(((76,75),(74,45)),((78,(44,43)),42)))))),((90,((((101,(100,99)),98),(97,96)),(95,(94,((93,(92,91)),(88,(89,87))))))),((((68,((73,(72,71)),(41,(40,(39,38))))),((70,69),37)),(31,(67,30))),(((14,(58,((60,28),((17,(51,(16,15))),13)))),(((86,(62,61)),59),((26,12),11))),(((56,55),((34,(35,(33,32))),(27,(64,(63,10))))),(((57,9),(66,(7,(8,6)))),(29,((18,(23,(25,(24,5)))),((36,((22,20),((54,21),(65,19)))),4)))))))))),(2,3),1);
   tree tree_492 [p = 0.000, P = 0.064] = [&W 0.000131] ((((50,49),(48,47)),(((53,52),(((((84,83),82),(85,(81,80))),79),((77,46),(((76,75),(74,45)),((78,(44,43)),42))))),((90,((((101,(100,99)),98),(97,96)),(95,(94,((93,(92,91)),(88,(89,87))))))),((((68,((((73,72),71),41),(40,(39,38)))),((70,69),37)),(31,(67,30))),(((((62,(86,61)),59),(14,(58,((60,28),((17,(51,(16,15))),13))))),((26,12),11)),(((56,55),((34,(35,(33,32))),(27,(64,(63,10))))),(((57,9),(66,(7,(8,6)))),(29,((18,(23,(25,(24,5)))),(36,(((22,20),(65,((54,21),19))),4))))))))))),(2,3),1);
   tree tree_493 [p = 0.000, P = 0.064] = [&W 0.000131] ((((50,49),(48,47)),(((53,52),(((((84,83),82),(85,(81,80))),79),(77,(46,(((76,75),(74,45)),((78,(44,43)),42)))))),((((68,(73,(((72,71),41),(40,(39,38))))),((70,69),37)),(31,(67,30))),((90,(((101,((100,99),98)),(97,96)),((95,94),((92,(93,91)),(88,(89,87)))))),((58,((14,((60,28),((17,(51,(16,15))),13))),(((86,(62,61)),59),(26,(12,11))))),(((56,55),(((35,34),(33,32)),(27,(64,(63,10))))),(((57,9),(66,(7,(8,6)))),(29,((18,(23,(25,(24,5)))),((36,((22,20),((65,(54,21)),19))),4)))))))))),(2,3),1);
   tree tree_494 [p = 0.000, P = 0.065] = [&W 0.000131] ((((50,49),(48,47)),(((53,52),(((((84,83),82),(85,(81,80))),79),(46,(77,(((76,75),(74,45)),((78,(44,43)),42)))))),((((68,(73,((72,71),(41,(40,(39,38)))))),((70,69),37)),(31,(67,30))),((90,(((101,((100,99),98)),(97,96)),(95,(94,(((93,92),91),(88,(89,87))))))),(((((62,(86,61)),59),(14,(58,((60,28),((17,(51,(16,15))),13))))),(26,(12,11))),(((35,(34,(33,32))),(27,(64,(63,10)))),(((57,9),(66,(7,(8,6)))),((56,55),(29,((18,(23,(25,(24,5)))),((36,((65,((54,22),20)),(21,19))),4))))))))))),(2,3),1);
   tree tree_495 [p = 0.000, P = 0.065] = [&W 0.000131] ((((50,49),(48,47)),(((53,52),(((85,(((84,83),82),(81,80))),79),((77,46),(((76,75),(74,45)),((78,(44,43)),42))))),((90,(((101,((100,99),98)),(97,96)),(95,(94,((92,(93,91)),(88,(89,87))))))),(((68,(((((73,72),71),41),(40,(39,38))),((70,69),37))),(31,(67,30))),(((14,((60,28),(58,(((51,17),(16,15)),13)))),(((86,(62,61)),59),(12,(26,11)))),(((33,((35,34),32)),(27,(64,(63,10)))),(((57,9),(66,(7,(8,6)))),(((56,55),29),((18,((24,23),(25,5))),(36,(((22,20),(65,((54,21),19))),4))))))))))),(2,3),1);
   tree tree_496 [p = 0.000, P = 0.065] = [&W 0.000131] ((((50,49),(48,47)),(((53,52),(((((84,83),82),(85,(81,80))),79),((77,46),(((76,75),(74,45)),((78,(44,43)),42))))),((90,((((100,99),(101,98)),(97,96)),((95,(94,(92,(93,91)))),(88,(89,87))))),((((68,(73,(((72,71),41),(40,(39,38))))),((70,69),37)),(31,(67,30))),((((((86,62),61),14),(58,((60,28),((17,(51,(16,15))),13)))),(59,(12,(26,11)))),(((56,55),((35,(33,(34,32))),(27,(64,(63,10))))),(((57,9),(66,(7,(8,6)))),(29,((18,((24,23),(25,5))),((36,((22,20),((54,(65,21)),19))),4)))))))))),(2,3),1);
   tree tree_497 [p = 0.000, P = 0.065] = [&W 0.000131] ((((50,49),(48,47)),(((53,52),(((((84,83),82),(85,(81,80))),79),((77,46),(((76,75),(74,45)),((78,(44,43)),42))))),((((68,(73,(((72,71),41),(40,(39,38))))),((70,69),37)),(31,(67,30))),((90,((((101,(100,99)),98),(97,96)),(95,(94,((93,(92,91)),(88,(89,87))))))),(((14,(58,((60,28),((17,(51,(16,15))),13)))),(((86,(62,61)),59),(26,(12,11)))),(((35,(34,(33,32))),(27,(64,(63,10)))),(((56,55),((57,9),(66,(7,(8,6))))),(29,((18,(23,(25,(24,5)))),((36,((22,20),((54,21),(65,19)))),4)))))))))),(2,3),1);
   tree tree_498 [p = 0.000, P = 0.065] = [&W 0.000131] ((((50,49),(48,47)),(((53,52),(((85,(((84,83),82),(81,80))),79),(46,(77,(((76,75),(74,45)),((78,(44,43)),42)))))),((90,(((((101,100),99),98),(97,96)),(95,(94,((92,(93,91)),(88,(89,87))))))),((((68,(73,(((72,71),41),(40,(39,38))))),((70,69),37)),(31,(67,30))),(((14,(58,((60,28),((17,(51,(16,15))),13)))),(((86,(62,61)),59),(12,(26,11)))),(((((35,34),33),32),(27,(64,(63,10)))),(((57,9),(66,(7,(8,6)))),(((56,55),29),((18,((24,23),(25,5))),((36,((22,20),(54,((65,21),19)))),4)))))))))),(2,3),1);
   tree tree_499 [p = 0.000, P = 0.065] = [&W 0.000131] ((((50,49),(48,47)),(((53,52),(((((84,83),82),(85,(81,80))),79),((77,46),(((76,75),(74,45)),((78,(44,43)),42))))),((90,(((101,((100,99),98)),(97,96)),(95,(94,(((93,92),91),(88,(89,87))))))),(((((((73,72),71),41),(40,(39,38))),(68,((70,69),37))),(31,(67,30))),(((14,(58,((60,28),((17,(51,(16,15))),13)))),(((86,(62,61)),59),(12,(26,11)))),(((((35,34),33),32),(27,(64,(63,10)))),(((57,9),(66,(7,(8,6)))),(((56,55),29),((18,((24,23),(25,5))),((36,(((54,22),20),(21,(65,19)))),4)))))))))),(2,3),1);
   tree tree_500 [p = 0.000, P = 0.065] = [&W 0.000131] ((((50,49),(48,47)),(((53,52),(((85,(((84,83),82),(81,80))),79),((77,46),(((76,75),(74,45)),((78,(44,43)),42))))),((90,((((101,(100,99)),98),(97,96)),(95,(94,((93,(92,91)),(88,(89,87))))))),((((68,(73,(((72,71),41),(40,(39,38))))),((70,69),37)),(31,(67,30))),(((14,(58,((60,28),((17,(51,(16,15))),13)))),(((86,(62,61)),59),(12,(26,11)))),((((34,(35,33)),32),(27,(64,(63,10)))),(((57,9),(66,(7,(8,6)))),(((56,55),29),((18,((24,23),(25,5))),((36,((((65,54),22),20),(21,19))),4)))))))))),(2,3),1);
   tree tree_501 [p = 0.000, P = 0.065] = [&W 0.000131] ((((50,49),(48,47)),(((53,52),(79,((85,(((84,83),82),(81,80))),(46,(77,(((76,75),(74,45)),((78,(44,43)),42))))))),(((90,(((((101,100),99),98),(97,96)),(95,(94,((93,(92,91)),(88,(89,87))))))),(((70,69),37),(68,((73,(((72,71),41),(40,(39,38)))),(31,(67,30)))))),(((14,(58,((60,28),(((51,17),(16,15)),13)))),(((86,(62,61)),59),(26,(12,11)))),((((35,34),(33,32)),(27,(64,(63,10)))),(((57,9),(66,(7,(8,6)))),(((56,55),29),((18,(23,(25,(24,5)))),((36,((22,20),((65,54),(21,19)))),4))))))))),(2,3),1);
   tree tree_502 [p = 0.000, P = 0.066] = [&W 0.000131] ((((50,49),(48,47)),(((53,52),(((((84,83),82),(85,(81,80))),79),((77,46),(((76,75),(74,45)),((78,(44,43)),42))))),((90,(((101,((100,99),98)),(97,96)),((95,94),(((93,92),91),(88,(89,87)))))),(((68,(((((73,72),71),41),(40,(39,38))),((70,69),37))),(31,(67,30))),(((((86,(62,61)),59),(14,(58,((60,28),(((51,17),(16,15)),13))))),(26,(12,11))),(((35,(34,(33,32))),(27,(64,(63,10)))),(((57,9),(66,(7,(8,6)))),(((56,55),29),((18,(23,(25,(24,5)))),((36,((22,20),(54,((65,21),19)))),4)))))))))),(2,3),1);
   tree tree_503 [p = 0.000, P = 0.066] = [&W 0.000131] ((((50,49),(48,47)),(((53,52),(((((84,83),82),(85,(81,80))),79),((77,46),(((76,75),(74,45)),((78,(44,43)),42))))),((((68,(73,(((72,71),41),(40,(39,38))))),((70,69),37)),(31,(67,30))),((90,((((100,99),(101,98)),(97,96)),(95,(94,((92,(93,91)),(88,(89,87))))))),((58,((14,((60,28),((17,(51,(16,15))),13))),((((86,62),61),59),(26,(12,11))))),(((34,(35,(33,32))),(27,(64,(63,10)))),((56,55),(((57,9),(66,(7,(8,6)))),(29,((18,(23,(25,(24,5)))),((36,((22,20),(65,(21,(54,19))))),4))))))))))),(2,3),1);
   tree tree_504 [p = 0.000, P = 0.066] = [&W 0.000131] ((((50,49),(48,47)),(((53,52),(((((84,83),82),(85,(81,80))),79),(46,(77,(((76,75),(74,45)),((78,(44,43)),42)))))),((90,(((101,((100,99),98)),(97,96)),(95,(94,(((93,92),91),(88,(89,87))))))),(((68,((73,(((72,71),41),(40,(39,38)))),((70,69),37))),(31,(67,30))),(((14,(58,((60,28),((17,(51,(16,15))),13)))),(((86,(62,61)),59),(26,(12,11)))),(((56,55),((34,((35,33),32)),(27,(64,(63,10))))),(((57,9),(66,(7,(8,6)))),(29,((18,(23,(25,(24,5)))),((36,((22,20),(((65,54),21),19))),4)))))))))),(2,3),1);
   tree tree_505 [p = 0.000, P = 0.066] = [&W 0.000131] ((((50,49),(48,47)),(((53,52),(((((84,83),82),(85,(81,80))),79),(46,(77,(((76,75),(74,45)),((78,(44,43)),42)))))),((90,(((101,((100,99),98)),(97,96)),((95,94),((93,(92,91)),(88,(89,87)))))),(((68,(((((73,72),71),41),(40,(39,38))),((70,69),37))),(31,(67,30))),(((14,(58,((60,28),((51,(17,(16,15))),13)))),(((62,(86,61)),59),(12,(26,11)))),(((56,55),((33,((35,34),32)),(27,(64,(63,10))))),(((57,9),(66,(7,(8,6)))),(29,((18,((24,23),(25,5))),((36,((22,20),((54,(65,21)),19))),4)))))))))),(2,3),1);
   tree tree_506 [p = 0.000, P = 0.066] = [&W 0.000131] ((((50,49),(48,47)),(((53,52),(((85,(((84,83),82),(81,80))),79),(46,(77,(((76,75),(74,45)),((78,(44,43)),42)))))),(((68,(((((73,72),71),41),(40,(39,38))),((70,69),37))),(31,(67,30))),((90,(((((101,100),99),98),(97,96)),(94,(95,((92,(93,91)),(88,(89,87))))))),((58,((14,((60,28),((17,(51,(16,15))),13))),(((86,(62,61)),59),(12,(26,11))))),(((33,((35,34),32)),(27,(64,(63,10)))),(((57,9),(66,(7,(8,6)))),(((56,55),29),((18,((24,23),(25,5))),(((22,20),((65,(54,21)),19)),(36,4))))))))))),(2,3),1);
   tree tree_507 [p = 0.000, P = 0.066] = [&W 0.000131] ((((50,49),(48,47)),(((53,52),(79,((85,(((84,83),82),(81,80))),((77,46),(((76,75),(74,45)),((78,(44,43)),42)))))),((90,(((101,((100,99),98)),(97,96)),(95,(94,((92,(93,91)),(88,(89,87))))))),(((68,(((((73,72),71),41),(40,(39,38))),((70,69),37))),(31,(67,30))),((58,((14,((60,28),((17,(51,(16,15))),13))),(((86,(62,61)),59),(12,(26,11))))),(((33,((35,34),32)),(27,(64,(63,10)))),(((57,9),(66,(7,(8,6)))),(((56,55),29),((18,((24,23),(25,5))),(((22,20),((54,21),(65,19))),(36,4))))))))))),(2,3),1);
   tree tree_508 [p = 0.000, P = 0.066] = [&W 0.000131] ((((50,49),(48,47)),(((53,52),(((((84,83),82),(85,(81,80))),79),((77,46),(((76,75),(74,45)),((78,(44,43)),42))))),((90,((((101,(100,99)),98),(97,96)),(95,(94,((93,(92,91)),(88,(89,87))))))),((((68,(73,(((72,71),41),(40,(39,38))))),((70,69),37)),(31,(67,30))),(((58,(14,((60,28),((17,(51,(16,15))),13)))),(((86,(62,61)),59),(12,(26,11)))),((((35,34),(33,32)),(27,(64,(63,10)))),(((57,9),(66,(7,(8,6)))),(((56,55),29),((18,(25,(23,(24,5)))),((36,(((65,22),20),((54,21),19))),4)))))))))),(2,3),1);
   tree tree_509 [p = 0.000, P = 0.067] = [&W 0.000131] ((((50,49),(48,47)),(((53,52),(((((84,83),82),(85,(81,80))),79),(46,(77,(((76,75),(74,45)),((78,(44,43)),42)))))),(((68,(((((73,72),71),41),(40,(39,38))),((70,69),37))),(31,(67,30))),((90,((((101,(100,99)),98),(97,96)),(95,(94,((93,(92,91)),(88,(89,87))))))),(((14,(58,((60,28),((17,(51,(16,15))),13)))),(((62,(86,61)),59),(12,(26,11)))),(((((35,34),33),32),(27,(64,(63,10)))),(((57,9),(66,(7,(8,6)))),(((56,55),29),((18,(23,(25,(24,5)))),((36,((22,20),(54,((65,21),19)))),4)))))))))),(2,3),1);
   tree tree_510 [p = 0.000, P = 0.067] = [&W 0.000131] ((((50,49),(48,47)),(((53,52),(((((84,83),82),(85,(81,80))),79),(46,(77,(((76,75),(74,45)),((78,(44,43)),42)))))),((90,((((101,(100,99)),98),(97,96)),((95,94),((92,(93,91)),(88,(89,87)))))),(((68,((70,69),37)),((73,(((72,71),41),(40,(39,38)))),(31,(67,30)))),(((14,(58,((60,28),((17,(51,(16,15))),13)))),(((86,(62,61)),59),(12,(26,11)))),(((((35,34),33),32),(27,(64,(63,10)))),(((57,9),(66,(7,(8,6)))),(((56,55),29),((18,(23,(25,(24,5)))),((36,((22,20),((54,21),(65,19)))),4)))))))))),(2,3),1);
   tree tree_511 [p = 0.000, P = 0.067] = [&W 0.000131] ((((50,49),(48,47)),(((53,52),(((((84,83),82),(85,(81,80))),79),((77,46),(((76,75),(74,45)),((78,(44,43)),42))))),((68,((((((73,72),71),41),(40,(39,38))),((70,69),37)),(31,(67,30)))),((90,((((101,(100,99)),98),(97,96)),((95,94),(((93,92),91),(88,(89,87)))))),(((14,(58,((60,28),((17,(51,(16,15))),13)))),(((86,(62,61)),59),(12,(26,11)))),(((((35,34),33),32),(27,(64,(63,10)))),(((57,9),(66,(7,(8,6)))),((56,55),(29,((18,(23,(25,(24,5)))),((36,((22,(54,20)),((65,21),19))),4))))))))))),(2,3),1);
   tree tree_512 [p = 0.000, P = 0.067] = [&W 0.000131] ((((50,49),(48,47)),(((53,52),(((85,(((84,83),82),(81,80))),79),(77,(46,(((76,75),(74,45)),((78,(44,43)),42)))))),((90,((((101,(100,99)),98),(97,96)),(95,(94,((93,(92,91)),(88,(89,87))))))),(((68,(((73,(72,71)),(41,(40,(39,38)))),((70,69),37))),(31,(67,30))),((((86,(62,61)),59),((58,(14,((60,28),((17,(51,(16,15))),13)))),(12,(26,11)))),(((34,((35,33),32)),(27,(64,(63,10)))),(((57,9),(66,(7,(8,6)))),(((56,55),29),((18,(23,(25,(24,5)))),((36,((22,20),((54,(65,21)),19))),4)))))))))),(2,3),1);
   tree tree_513 [p = 0.000, P = 0.067] = [&W 0.000131] ((((50,49),(48,47)),(((53,52),(((((84,83),82),(85,(81,80))),79),((77,46),(((76,75),(74,45)),((78,(44,43)),42))))),((90,((((101,(100,99)),98),(97,96)),((95,94),(((93,92),91),(88,(89,87)))))),(((68,(((((73,72),71),41),(40,(39,38))),((70,69),37))),(31,(67,30))),(((14,(58,((60,28),(((51,17),(16,15)),13)))),(((86,(62,61)),59),(12,(26,11)))),(((34,((35,33),32)),(27,(64,(63,10)))),((56,55),(((66,(57,9)),(7,(8,6))),(29,((18,(23,(25,(24,5)))),((36,((22,20),((65,(54,21)),19))),4))))))))))),(2,3),1);
   tree tree_514 [p = 0.000, P = 0.067] = [&W 0.000131] ((((50,49),(48,47)),(((53,52),(((((84,83),82),(85,(81,80))),79),(46,(77,(((76,75),(74,45)),((78,(44,43)),42)))))),((((68,((((73,72),71),41),(40,(39,38)))),((70,69),37)),(31,(67,30))),((90,(((101,((100,99),98)),(97,96)),(95,(94,((93,(92,91)),(88,(89,87))))))),(((14,(58,((60,28),((17,(51,(16,15))),13)))),(((86,(62,61)),59),((26,12),11))),(((33,((35,34),32)),(27,(64,(63,10)))),((56,55),(((57,9),(66,(7,(8,6)))),(29,((18,(23,(25,(24,5)))),(((22,20),((54,(65,21)),19)),(36,4)))))))))))),(2,3),1);
   tree tree_515 [p = 0.000, P = 0.067] = [&W 0.000131] ((((50,49),(48,47)),(((53,52),(((((84,83),82),(85,(81,80))),79),((77,46),(((76,75),(74,45)),((78,(44,43)),42))))),((68,(((70,69),37),((73,((72,71),(41,(40,(39,38))))),(31,(67,30))))),((90,((((100,(101,99)),98),(97,96)),(95,(94,((92,(93,91)),(88,(89,87))))))),(((14,(58,((60,28),((51,(17,(16,15))),13)))),(((86,(62,61)),59),((26,12),11))),(((33,((35,34),32)),(27,(64,(63,10)))),(((57,9),(66,(7,(8,6)))),(((56,55),29),((18,(23,(25,(24,5)))),(((22,20),(54,((65,21),19))),(36,4))))))))))),(2,3),1);
   tree tree_516 [p = 0.000, P = 0.067] = [&W 0.000131] ((((50,49),(48,47)),(((53,52),(((85,(((84,83),82),(81,80))),79),((77,46),(((76,75),(74,45)),((78,(44,43)),42))))),((90,((((100,99),(101,98)),(97,96)),(95,(94,((93,(92,91)),(88,(89,87))))))),(((68,((73,(((72,71),41),(40,(39,38)))),((70,69),37))),(31,(67,30))),(((14,(58,((60,28),((17,(51,(16,15))),13)))),(((86,(62,61)),59),(26,(12,11)))),(((56,55),(((35,34),(33,32)),(27,(64,(63,10))))),(((57,9),(66,(7,(8,6)))),(29,((18,(25,(23,(24,5)))),((36,((22,(54,20)),(65,(21,19)))),4)))))))))),(2,3),1);
   tree tree_517 [p = 0.000, P = 0.068] = [&W 0.000131] ((((50,49),(48,47)),(((53,52),(((((84,83),82),(85,(81,80))),79),((77,46),(((76,75),(74,45)),((78,(44,43)),42))))),((((68,(73,(((72,71),41),(40,(39,38))))),((70,69),37)),(31,(67,30))),((90,((((100,99),(101,98)),(97,96)),(95,(94,((93,(92,91)),(88,(89,87))))))),(((14,(58,((60,28),((17,(51,(16,15))),13)))),(((62,(86,61)),59),(26,(12,11)))),((((35,34),(33,32)),(27,(64,(63,10)))),((56,55),(((57,9),(66,(7,(8,6)))),(29,((18,(25,(23,(24,5)))),((36,((22,20),(65,((54,21),19)))),4))))))))))),(2,3),1);
   tree tree_518 [p = 0.000, P = 0.068] = [&W 0.000131] ((((50,49),(48,47)),(((53,52),(((((84,83),82),(85,(81,80))),79),((77,46),(((76,75),(74,45)),((78,(44,43)),42))))),((90,((((101,(100,99)),98),(97,96)),(95,(94,((92,(93,91)),(88,(89,87))))))),((((68,(73,((72,71),(41,(40,(39,38)))))),((70,69),37)),(31,(67,30))),((59,((14,(58,((86,(62,61)),((60,28),(((51,17),(16,15)),13))))),(26,(12,11)))),(((35,(34,(33,32))),(27,(64,(63,10)))),(((57,9),(66,(7,(8,6)))),(((56,55),29),((18,(25,(23,(24,5)))),(36,((((54,22),20),((65,21),19)),4))))))))))),(2,3),1);
   tree tree_519 [p = 0.000, P = 0.068] = [&W 0.000131] ((((50,49),(48,47)),(((53,52),(((85,(((84,83),82),(81,80))),79),((77,46),(((76,75),(74,45)),((78,(44,43)),42))))),(((68,(((((73,72),71),41),(40,(39,38))),((70,69),37))),(31,(67,30))),((90,((((100,99),(101,98)),(97,96)),(95,(94,((93,(92,91)),(88,(89,87))))))),(((14,(58,((60,28),((51,(17,(16,15))),13)))),(((86,(62,61)),59),(26,(12,11)))),((((35,34),(33,32)),(27,(64,(63,10)))),(((57,9),(66,(7,(8,6)))),(((56,55),29),((18,(25,(23,(24,5)))),(36,(((22,20),((65,(54,21)),19)),4))))))))))),(2,3),1);
   tree tree_520 [p = 0.000, P = 0.068] = [&W 0.000131] ((((50,49),(48,47)),(((53,52),(((((84,83),82),(85,(81,80))),79),((77,46),(((76,75),(74,45)),((78,(44,43)),42))))),((90,(((((101,100),99),98),(97,96)),(95,(94,((93,(92,91)),(88,(89,87))))))),(((68,((73,(((72,71),41),(40,(39,38)))),((70,69),37))),(31,(67,30))),(((58,(14,((60,28),((17,(51,(16,15))),13)))),(((62,(86,61)),59),(12,(26,11)))),(((33,((35,34),32)),(27,(64,(63,10)))),(((57,9),(66,(7,(8,6)))),((56,55),(29,((18,(23,(25,(24,5)))),(((22,20),((54,(65,21)),19)),(36,4)))))))))))),(2,3),1);
   tree tree_521 [p = 0.000, P = 0.068] = [&W 0.000131] ((((50,49),(48,47)),(((53,52),(((85,(((84,83),82),(81,80))),79),(46,(77,(((76,75),(74,45)),((78,(44,43)),42)))))),((90,(((((101,100),99),98),(97,96)),(95,(94,(((93,92),91),(88,(89,87))))))),((((68,(73,(((72,71),41),(40,(39,38))))),((70,69),37)),(31,(67,30))),(((14,(58,((60,28),((17,(51,(16,15))),13)))),(((86,(62,61)),59),(12,(26,11)))),(((33,((35,34),32)),(27,(64,(63,10)))),(((57,9),(66,(7,(8,6)))),(((56,55),29),((18,(23,(25,(24,5)))),(((22,20),(54,((65,21),19))),(36,4))))))))))),(2,3),1);
   tree tree_522 [p = 0.000, P = 0.068] = [&W 0.000131] ((((50,49),(48,47)),(((53,52),(((((84,83),82),(85,(81,80))),79),((77,46),(((76,75),(74,45)),((78,(44,43)),42))))),((90,((((100,99),(101,98)),(97,96)),(95,(94,((92,(93,91)),(88,(89,87))))))),((((68,(73,(((72,71),41),(40,(39,38))))),((70,69),37)),(31,(67,30))),(((14,(58,((60,28),((17,(51,(16,15))),13)))),((((86,62),61),59),(12,(26,11)))),(((33,((35,34),32)),(27,(64,(63,10)))),((56,55),(((57,9),(66,(7,(8,6)))),(29,((18,(23,(25,(24,5)))),(36,(((22,20),(65,((54,21),19))),4)))))))))))),(2,3),1);
   tree tree_523 [p = 0.000, P = 0.068] = [&W 0.000131] ((((50,49),(48,47)),(((53,52),(((85,(((84,83),82),(81,80))),79),(46,(77,(((76,75),(74,45)),((78,(44,43)),42)))))),(((68,((73,(((72,71),41),(40,(39,38)))),((70,69),37))),(31,(67,30))),((90,((((101,(100,99)),98),(97,96)),(95,(94,((93,(92,91)),(88,(89,87))))))),(((14,(58,((60,28),((17,(51,(16,15))),13)))),(((86,(62,61)),59),(12,(26,11)))),(((((35,34),33),32),(27,(64,(63,10)))),(((57,9),(66,(7,(8,6)))),(((56,55),29),((18,(23,(25,(24,5)))),((36,((22,20),((65,(54,21)),19))),4)))))))))),(2,3),1);
   tree tree_524 [p = 0.000, P = 0.068] = [&W 0.000131] ((((50,49),(48,47)),(((53,52),(((85,(((84,83),82),(81,80))),79),((77,46),(((76,75),(74,45)),((78,(44,43)),42))))),((((68,(73,(((72,71),41),(40,(39,38))))),((70,69),37)),(31,(67,30))),((90,(((101,((100,99),98)),(97,96)),(95,(94,(((93,92),91),(88,(89,87))))))),(((14,(58,((60,28),(((51,17),(16,15)),13)))),(((86,(62,61)),59),(12,(26,11)))),(((((35,34),33),32),(27,(64,(63,10)))),(((57,9),(66,(7,(8,6)))),((56,55),(29,((18,(23,(25,(24,5)))),(36,(((22,20),(65,(21,(54,19)))),4)))))))))))),(2,3),1);
   tree tree_525 [p = 0.000, P = 0.069] = [&W 0.000131] ((((50,49),(48,47)),(((53,52),(((85,(((84,83),82),(81,80))),79),((77,46),(((76,75),(74,45)),((78,(44,43)),42))))),(((68,(((73,(72,71)),(41,(40,(39,38)))),((70,69),37))),(31,(67,30))),((90,(((101,((100,99),98)),(97,96)),(95,(94,((93,(92,91)),(88,(89,87))))))),((((86,(62,61)),59),((14,(58,((60,28),((17,(51,(16,15))),13)))),((26,12),11))),(((33,((35,34),32)),(27,(64,(63,10)))),(((57,9),(66,(7,(8,6)))),(((56,55),29),((18,(23,(25,(24,5)))),((36,((22,20),((65,21),(54,19)))),4)))))))))),(2,3),1);
   tree tree_526 [p = 0.000, P = 0.069] = [&W 0.000131] ((((50,49),(48,47)),(((53,52),(((((84,83),82),(85,(81,80))),79),((77,46),(((76,75),(74,45)),((78,(44,43)),42))))),(((68,((70,69),37)),((73,(((72,71),41),(40,(39,38)))),(31,(67,30)))),((90,(((((101,100),99),98),(97,96)),(95,(94,(((93,92),91),(88,(89,87))))))),(((14,(58,((60,28),((51,(17,(16,15))),13)))),(((86,(62,61)),59),((26,12),11))),(((((35,34),33),32),(27,(64,(63,10)))),(((57,9),(66,(7,(8,6)))),(((56,55),29),((18,(23,(25,(24,5)))),((36,((65,(22,20)),((54,21),19))),4)))))))))),(2,3),1);
   tree tree_527 [p = 0.000, P = 0.069] = [&W 0.000131] ((((50,49),(48,47)),(((53,52),(((85,(((84,83),82),(81,80))),79),((77,46),(((76,75),(74,45)),((78,(44,43)),42))))),((90,((((101,(100,99)),98),(97,96)),(95,(94,(((93,92),91),(88,(89,87))))))),((((68,(73,(((72,71),41),(40,(39,38))))),((70,69),37)),(31,(67,30))),(((14,(58,((60,28),((17,(51,(16,15))),13)))),((86,(62,61)),(59,((26,12),11)))),((((35,34),(33,32)),(27,(64,(63,10)))),(((57,9),(66,(7,(8,6)))),(((56,55),29),((18,(23,(25,(24,5)))),((36,((22,20),((54,21),(65,19)))),4)))))))))),(2,3),1);
   tree tree_528 [p = 0.000, P = 0.069] = [&W 0.000131] ((((50,49),(48,47)),(((53,52),(((85,(((84,83),82),(81,80))),79),((77,46),(((76,75),(74,45)),((78,(44,43)),42))))),((90,((((101,(100,99)),98),(97,96)),(95,(94,((93,(92,91)),(88,(89,87))))))),(((68,(((((73,72),71),41),(40,(39,38))),((70,69),37))),(31,(67,30))),(((58,(14,((60,28),((17,(51,(16,15))),13)))),((((86,62),61),59),(26,(12,11)))),(((56,55),((35,(34,(33,32))),(27,(64,(63,10))))),(((57,9),(66,(7,(8,6)))),(29,((18,(25,(23,(24,5)))),((36,((65,(22,20)),(21,(54,19)))),4)))))))))),(2,3),1);
   tree tree_529 [p = 0.000, P = 0.069] = [&W 0.000131] ((((50,49),(48,47)),(((53,52),(((85,(((84,83),82),(81,80))),79),((77,46),(((76,75),(74,45)),((78,(44,43)),42))))),((90,((((101,(100,99)),98),(97,96)),(95,(94,((93,(92,91)),(88,(89,87))))))),(((68,(((((73,72),71),41),(40,(39,38))),((70,69),37))),(31,(67,30))),(((14,(58,((60,28),((17,(51,(16,15))),13)))),((((86,62),61),59),((26,12),11))),(((56,55),(((35,34),(33,32)),(27,(64,(63,10))))),(((57,9),(66,(7,(8,6)))),(29,((18,(23,(25,(24,5)))),(((22,20),((65,(54,21)),19)),(36,4))))))))))),(2,3),1);
   tree tree_530 [p = 0.000, P = 0.069] = [&W 0.000131] ((((50,49),(48,47)),(((53,52),(((85,(((84,83),82),(81,80))),79),((77,46),(((76,75),(74,45)),((78,(44,43)),42))))),((((68,(73,(((72,71),41),(40,(39,38))))),((70,69),37)),(31,(67,30))),((90,(((101,((100,99),98)),(97,96)),(95,(94,((93,(92,91)),(88,(89,87))))))),((58,(((((86,(62,61)),59),14),((60,28),(((51,17),(16,15)),13))),((26,12),11))),((((35,34),(33,32)),(27,(64,(63,10)))),(((57,9),(66,(7,(8,6)))),(((56,55),29),((18,(23,(25,(24,5)))),((36,((22,20),((54,(65,21)),19))),4)))))))))),(2,3),1);
   tree tree_531 [p = 0.000, P = 0.069] = [&W 0.000131] ((((50,49),(48,47)),(((53,52),(((((84,83),82),(85,(81,80))),79),((77,46),(((76,75),(74,45)),((78,(44,43)),42))))),((90,((((100,99),(101,98)),(97,96)),((95,94),((93,(92,91)),(88,(89,87)))))),(((68,((73,(((72,71),41),(40,(39,38)))),((70,69),37))),(31,(67,30))),((58,((14,((60,28),((51,(17,(16,15))),13))),(((86,(62,61)),59),((26,12),11)))),(((56,55),((33,((35,34),32)),(27,(64,(63,10))))),(((57,9),(66,(7,(8,6)))),(29,((18,(23,(25,(24,5)))),((36,((22,20),((54,(65,21)),19))),4)))))))))),(2,3),1);
   tree tree_532 [p = 0.000, P = 0.070] = [&W 0.000131] ((((50,49),(48,47)),(((53,52),(((85,(((84,83),82),(81,80))),79),((77,46),(((76,75),(74,45)),((78,(44,43)),42))))),((90,((((100,99),(101,98)),(97,96)),(95,(94,((93,(92,91)),(88,(89,87))))))),((((68,(((73,72),71),(41,(40,(39,38))))),((70,69),37)),(31,(67,30))),(((14,(58,((60,28),(((51,17),(16,15)),13)))),(((86,(62,61)),59),((26,12),11))),(((33,((35,34),32)),(27,(64,(63,10)))),((56,55),(((57,9),(66,(7,(8,6)))),(29,((18,(23,(25,(24,5)))),(36,(((22,(54,20)),((65,21),19)),4)))))))))))),(2,3),1);
   tree tree_533 [p = 0.000, P = 0.070] = [&W 0.000131] ((((50,49),(48,47)),(((53,52),(((((84,83),82),(85,(81,80))),79),((77,46),(((76,75),(74,45)),((78,(44,43)),42))))),((90,(((101,((100,99),98)),(97,96)),(94,(95,(((93,92),91),(88,(89,87))))))),((((68,(73,(((72,71),41),(40,(39,38))))),(69,(70,37))),(31,(67,30))),(((((86,(62,61)),14),(58,((60,28),((17,(51,(16,15))),13)))),(59,((26,12),11))),(((56,55),((33,((35,34),32)),(27,(64,(63,10))))),(((57,9),(66,(7,(8,6)))),(29,((18,(23,(25,(24,5)))),(36,((((54,22),20),((65,21),19)),4))))))))))),(2,3),1);
   tree tree_534 [p = 0.000, P = 0.070] = [&W 0.000131] ((((50,49),(48,47)),(((53,52),(((((84,83),82),(85,(81,80))),79),((77,46),(((76,75),(74,45)),((78,(44,43)),42))))),((90,(((101,((100,99),98)),(97,96)),(95,(94,((93,(92,91)),(88,(89,87))))))),((((70,69),37),(68,((73,((72,71),(41,(40,(39,38))))),(31,(67,30))))),((((((86,(62,61)),59),14),(58,((60,28),((17,(51,(16,15))),13)))),((26,12),11)),(((56,55),((33,((35,34),32)),(27,(64,(63,10))))),(((57,9),(66,(7,(8,6)))),(29,((18,(23,(25,(24,5)))),((36,((22,20),((65,21),(54,19)))),4)))))))))),(2,3),1);
   tree tree_535 [p = 0.000, P = 0.070] = [&W 0.000131] ((((50,49),(48,47)),(((53,52),(((85,(((84,83),82),(81,80))),79),((77,46),(((76,75),(74,45)),((78,(44,43)),42))))),((90,((((101,(100,99)),98),(97,96)),((95,94),((92,(93,91)),(88,(89,87)))))),(((68,((73,((72,71),(41,(40,(39,38))))),((70,69),37))),(31,(67,30))),(((14,(58,((60,28),((17,(51,(16,15))),13)))),((((86,62),61),59),((26,12),11))),((((35,34),(33,32)),(27,(64,(63,10)))),(((57,9),(66,(7,(8,6)))),(((56,55),29),((18,(23,(25,(24,5)))),(((22,20),((65,21),(54,19))),(36,4))))))))))),(2,3),1);
   tree tree_536 [p = 0.000, P = 0.070] = [&W 0.000131] ((((50,49),(48,47)),(((53,52),(((((84,83),82),(85,(81,80))),79),((77,46),(((76,75),(74,45)),((78,(44,43)),42))))),((90,((((101,(100,99)),98),(97,96)),((95,94),((92,(93,91)),(88,(89,87)))))),((68,((((((73,72),71),41),(40,(39,38))),((70,69),37)),(31,(67,30)))),(((14,(58,((60,28),((51,(17,(16,15))),13)))),(((86,(62,61)),59),((26,12),11))),(((56,55),((((35,34),33),32),(27,(64,(63,10))))),(((57,9),(66,(7,(8,6)))),(29,((18,(23,(25,(24,5)))),((36,(((54,22),20),((65,21),19))),4)))))))))),(2,3),1);
   tree tree_537 [p = 0.000, P = 0.070] = [&W 0.000131] ((((50,49),(48,47)),(((53,52),(79,((85,(((84,83),82),(81,80))),((77,46),(((76,75),(74,45)),((78,(44,43)),42)))))),((((68,((((73,72),71),41),(40,(39,38)))),((70,69),37)),(31,(67,30))),((90,(((101,((100,99),98)),(97,96)),(95,(94,((92,(93,91)),(88,(89,87))))))),(((14,(58,((60,28),((17,(51,(16,15))),13)))),(((62,(86,61)),59),((26,12),11))),(((((35,34),33),32),(27,(64,(63,10)))),((56,55),(((57,9),(66,(7,(8,6)))),(29,((18,(23,(25,(24,5)))),((36,((22,20),(((65,54),21),19))),4))))))))))),(2,3),1);
   tree tree_538 [p = 0.000, P = 0.070] = [&W 0.000131] ((((50,49),(48,47)),(((53,52),(((((84,83),82),(85,(81,80))),79),((77,46),(((76,75),(74,45)),((78,(44,43)),42))))),((90,((((101,(100,99)),98),(97,96)),(95,(94,(((93,92),91),(88,(89,87))))))),((((68,((((73,72),71),41),(40,(39,38)))),((70,69),37)),(31,(67,30))),(((14,(58,((60,28),((17,(51,(16,15))),13)))),(((86,(62,61)),59),(12,(26,11)))),(((56,55),((34,((35,33),32)),(27,(64,(63,10))))),(((57,9),(66,(7,(8,6)))),(29,((18,((24,23),(25,5))),(((22,20),((54,21),(65,19))),(36,4))))))))))),(2,3),1);
   tree tree_539 [p = 0.000, P = 0.070] = [&W 0.000131] ((((50,49),(48,47)),(((53,52),(((85,(((84,83),82),(81,80))),79),((77,46),(((76,75),(74,45)),((78,(44,43)),42))))),((90,((((101,(100,99)),98),(97,96)),(95,(94,(((93,92),91),(88,(89,87))))))),(((68,((70,69),37)),(((73,(72,71)),(41,(40,(39,38)))),(31,(67,30)))),(((14,(58,((60,28),((51,(17,(16,15))),13)))),(((86,(62,61)),59),(26,(12,11)))),(((33,(34,(35,32))),(27,(64,(63,10)))),((56,55),(((57,9),(66,(7,(8,6)))),(29,((18,((24,23),(25,5))),((36,((22,20),((54,(65,21)),19))),4))))))))))),(2,3),1);
   tree tree_540 [p = 0.000, P = 0.071] = [&W 0.000131] ((((50,49),(48,47)),(((53,52),(((((84,83),82),(85,(81,80))),79),(46,(77,(((76,75),(74,45)),((78,(44,43)),42)))))),((90,(((101,((100,99),98)),(97,96)),(94,(95,((93,(92,91)),(88,(89,87))))))),((((68,(73,(((72,71),41),(40,(39,38))))),((70,69),37)),(31,(67,30))),(((((86,(62,61)),59),(14,(58,((60,28),((17,(51,(16,15))),13))))),((26,12),11)),((((35,34),(33,32)),(27,(64,(63,10)))),(((57,9),(66,(7,(8,6)))),((56,55),(29,((18,((24,23),(25,5))),((36,((22,20),(54,((65,21),19)))),4))))))))))),(2,3),1);
   tree tree_541 [p = 0.000, P = 0.071] = [&W 0.000131] ((((50,49),(48,47)),(((53,52),(((85,(((84,83),82),(81,80))),79),(46,(77,(((76,75),(74,45)),((78,(44,43)),42)))))),((90,((((101,(100,99)),98),(97,96)),(95,(94,(((93,92),91),(88,(89,87))))))),((68,(((70,69),37),((73,(((72,71),41),(40,(39,38)))),(31,(67,30))))),(((14,(58,((60,28),(((51,17),(16,15)),13)))),(((86,(62,61)),59),((26,12),11))),(((34,(35,(33,32))),(27,(64,(63,10)))),(((57,9),(66,(7,(8,6)))),(((56,55),29),((18,((24,23),(25,5))),(36,(((54,(22,(65,20))),(21,19)),4))))))))))),(2,3),1);
   tree tree_542 [p = 0.000, P = 0.071] = [&W 0.000131] ((((50,49),(48,47)),(((53,52),(((((84,83),82),(85,(81,80))),79),((77,46),(((76,75),(74,45)),((78,(44,43)),42))))),((90,((((100,99),(101,98)),(97,96)),(95,(94,((92,(93,91)),(88,(89,87))))))),(((68,(((73,(72,71)),(41,(40,(39,38)))),((70,69),37))),(31,(67,30))),((((86,62),61),((14,(58,((60,28),((17,(51,(16,15))),13)))),(59,(26,(12,11))))),(((33,(34,(35,32))),(27,(64,(63,10)))),((56,55),(((57,9),(66,(7,(8,6)))),(29,((18,((24,23),(25,5))),(36,(((22,20),((54,(65,21)),19)),4)))))))))))),(2,3),1);
   tree tree_543 [p = 0.000, P = 0.071] = [&W 0.000131] ((((50,49),(48,47)),(((53,52),(((((84,83),82),(85,(81,80))),79),((77,46),(((76,75),(74,45)),((78,(44,43)),42))))),(((68,((70,69),37)),((73,(((72,71),41),(40,(39,38)))),(31,(67,30)))),((90,((((101,(100,99)),98),(97,96)),(95,(94,((93,(92,91)),(88,(89,87))))))),((((86,(62,61)),59),((58,(14,((60,28),((51,(17,(16,15))),13)))),(26,(12,11)))),(((35,(33,(34,32))),(27,(64,(63,10)))),(((57,9),(66,(7,(8,6)))),(((56,55),29),((18,((24,23),(25,5))),((((54,22),20),(21,(65,19))),(36,4))))))))))),(2,3),1);
   tree tree_544 [p = 0.000, P = 0.071] = [&W 0.000131] ((((50,49),(48,47)),(((53,52),(((((84,83),82),(85,(81,80))),79),((77,46),(((76,75),(74,45)),((78,(44,43)),42))))),((90,((((101,(100,99)),98),(97,96)),((95,94),(((93,92),91),(88,(89,87)))))),(((68,((73,(((72,71),41),(40,(39,38)))),((70,69),37))),(31,(67,30))),(((14,(58,((60,28),((51,(17,(16,15))),13)))),(((62,(86,61)),59),(26,(12,11)))),(((33,((35,34),32)),(27,(64,(63,10)))),(((57,9),(66,(7,(8,6)))),(((56,55),29),((18,((24,23),(25,5))),((36,((22,20),(((65,54),21),19))),4)))))))))),(2,3),1);
   tree tree_545 [p = 0.000, P = 0.071] = [&W 0.000131] ((((50,49),(48,47)),(((53,52),(((((84,83),82),(85,(81,80))),79),((77,46),(((76,75),(74,45)),((78,(44,43)),42))))),((90,((((101,(100,99)),98),(97,96)),(95,(94,(((93,92),91),(88,(89,87))))))),((68,(((73,(((72,71),41),(40,(39,38)))),((70,69),37)),(31,(67,30)))),(((14,(58,((60,28),((51,(17,(16,15))),13)))),(((86,(62,61)),59),(26,(12,11)))),(((56,55),((33,((35,34),32)),(27,(64,(63,10))))),(((57,9),(66,(7,(8,6)))),(29,((18,((24,23),(25,5))),((36,((22,20),(65,((54,21),19)))),4)))))))))),(2,3),1);
   tree tree_546 [p = 0.000, P = 0.071] = [&W 0.000131] ((((50,49),(48,47)),(((53,52),(((85,(((84,83),82),(81,80))),79),(46,(77,(((76,75),(74,45)),((78,(44,43)),42)))))),((90,(((((101,100),99),98),(97,96)),(95,(94,((93,(92,91)),(88,(89,87))))))),(((68,(((((73,72),71),41),(40,(39,38))),((70,69),37))),(31,(67,30))),((((86,(62,61)),59),((14,(58,((60,28),((17,(51,(16,15))),13)))),((26,12),11))),((((35,34),(33,32)),(27,(64,(63,10)))),((66,((57,9),(7,(8,6)))),((56,55),(29,((18,((24,23),(25,5))),((36,(54,((22,20),((65,21),19)))),4))))))))))),(2,3),1);
   tree tree_547 [p = 0.000, P = 0.072] = [&W 0.000131] ((((50,49),(48,47)),(((53,52),(((((84,83),82),((85,81),80)),79),((77,46),(((76,75),(74,45)),((78,(44,43)),42))))),((90,(((101,((100,99),98)),(97,96)),(95,(94,((92,(93,91)),(88,(89,87))))))),(((68,(((73,(72,71)),(41,(40,(39,38)))),((70,69),37))),(31,(67,30))),(((14,(58,((60,28),((17,(51,(16,15))),13)))),(((86,(62,61)),59),((26,12),11))),((((35,34),(33,32)),(27,(64,(63,10)))),((66,((57,9),(7,(8,6)))),(((56,55),29),((18,((24,23),(25,5))),((((54,22),(65,20)),(21,19)),(36,4))))))))))),(2,3),1);
   tree tree_548 [p = 0.000, P = 0.072] = [&W 0.000131] ((((50,49),(48,47)),(((53,52),(((((84,83),82),(85,(81,80))),79),(46,(77,(((76,75),(74,45)),((78,(44,43)),42)))))),((((68,((73,(72,71)),(41,(40,(39,38))))),((70,69),37)),(31,(67,30))),((90,(((101,((100,99),98)),(97,96)),(95,(94,((92,(93,91)),(88,(89,87))))))),((((((86,62),61),59),(14,((60,28),(58,((17,(51,(16,15))),13))))),((26,12),11)),(((56,55),((35,(33,(34,32))),(27,(64,(63,10))))),(((57,9),(66,(7,(8,6)))),(29,((18,((24,23),(25,5))),((36,((65,(22,20)),((54,21),19))),4)))))))))),(2,3),1);
   tree tree_549 [p = 0.000, P = 0.072] = [&W 0.000131] ((((50,49),(48,47)),(((53,52),(((((84,83),82),(85,(81,80))),79),(46,(77,(((76,75),(74,45)),((78,(44,43)),42)))))),((((68,(73,(((72,71),41),(40,(39,38))))),((70,69),37)),(31,(67,30))),((90,(((101,((100,99),98)),(97,96)),((95,94),((92,(93,91)),(88,(89,87)))))),(((14,(58,((60,28),((17,(51,(16,15))),13)))),(((62,(86,61)),59),((26,12),11))),((((35,34),(33,32)),(27,(64,(63,10)))),(((57,9),(66,(7,(8,6)))),(((56,55),29),((18,((24,23),(25,5))),((36,((22,20),(54,((65,21),19)))),4)))))))))),(2,3),1);
   tree tree_550 [p = 0.000, P = 0.072] = [&W 0.000131] ((((50,49),(48,47)),(((53,52),(((((84,83),82),(85,(81,80))),79),((77,46),(((76,75),(74,45)),((78,(44,43)),42))))),((90,((((101,(100,99)),98),(97,96)),((95,94),(((93,92),91),(88,(89,87)))))),((((68,(73,((72,71),(41,(40,(39,38)))))),((70,69),37)),(31,(67,30))),(((14,(58,((60,28),((17,(51,(16,15))),13)))),(((86,(62,61)),59),((26,12),11))),(((35,(34,(33,32))),(27,(64,(63,10)))),((56,55),(((57,9),(66,(7,(8,6)))),(29,((18,((24,23),(25,5))),((36,((22,20),((65,21),(54,19)))),4))))))))))),(2,3),1);
   tree tree_551 [p = 0.000, P = 0.072] = [&W 0.000131] ((((50,49),(48,47)),(((53,52),(((((84,83),82),(85,(81,80))),79),((77,46),(((76,75),(74,45)),((78,(44,43)),42))))),((((68,(73,((72,71),(41,(40,(39,38)))))),((70,69),37)),(31,(67,30))),((90,((((101,(100,99)),98),(97,96)),(95,(94,((92,(93,91)),(88,(89,87))))))),(((14,(58,((60,28),(((51,17),(16,15)),13)))),(((86,(62,61)),59),((26,12),11))),(((34,((35,33),32)),(27,(64,(63,10)))),(((56,55),((57,9),(66,(7,(8,6))))),(29,((18,((24,23),(25,5))),(((22,(65,20)),((54,21),19)),(36,4))))))))))),(2,3),1);
   tree tree_552 [p = 0.000, P = 0.072] = [&W 0.000131] ((((50,49),(48,47)),(((53,52),(((((84,83),82),(85,(81,80))),79),((77,46),(((76,75),(74,45)),((78,(44,43)),42))))),(((((73,(72,71)),(41,(40,(39,38)))),(68,((70,69),37))),(31,(67,30))),((90,((((100,99),(101,98)),(97,96)),(95,(94,(((93,92),91),(88,(89,87))))))),((((62,(86,61)),59),((14,(58,((60,28),((17,(51,(16,15))),13)))),((26,12),11))),((((35,34),(33,32)),(27,(64,(63,10)))),(((57,9),(66,(7,(8,6)))),(((56,55),29),((18,((24,23),(25,5))),((36,((22,(54,20)),((65,21),19))),4)))))))))),(2,3),1);
   tree tree_553 [p = 0.000, P = 0.072] = [&W 0.000131] ((((50,49),(48,47)),(((53,52),(((((84,83),82),(85,(81,80))),79),((77,46),(((76,75),(74,45)),((78,(44,43)),42))))),((90,((((100,99),(101,98)),(97,96)),(95,(94,(((93,92),91),(88,(89,87))))))),((((68,((((73,72),71),41),(40,(39,38)))),((70,69),37)),(31,(67,30))),(((14,(58,((60,28),((17,(51,(16,15))),13)))),(((86,(62,61)),59),(26,(12,11)))),(((((35,34),33),32),(27,(64,(63,10)))),(((57,9),(66,(7,(8,6)))),(((56,55),29),((18,((24,23),(25,5))),((36,((22,20),((65,21),(54,19)))),4)))))))))),(2,3),1);
   tree tree_554 [p = 0.000, P = 0.072] = [&W 0.000131] ((((50,49),(48,47)),(((53,52),(((((84,83),82),(85,(81,80))),79),((77,46),(((76,75),(74,45)),((78,(44,43)),42))))),((90,((((101,(100,99)),98),(97,96)),(95,(94,((92,(93,91)),(88,(89,87))))))),((((68,((((73,72),71),41),(40,(39,38)))),((70,69),37)),(31,(67,30))),(((((62,(86,61)),59),(14,(58,((60,28),(((51,17),(16,15)),13))))),(26,(12,11))),(((35,(34,(33,32))),(27,(64,(63,10)))),((56,55),(((57,9),(66,(7,(8,6)))),(29,((18,((24,23),(25,5))),((36,((22,20),((54,(65,21)),19))),4))))))))))),(2,3),1);
   tree tree_555 [p = 0.000, P = 0.073] = [&W 0.000131] ((((50,49),(48,47)),(((53,52),(((85,(((84,83),82),(81,80))),79),((77,46),(((76,75),(74,45)),((78,(44,43)),42))))),(((68,((73,(((72,71),41),(40,(39,38)))),((70,69),37))),(31,(67,30))),((90,((((101,(100,99)),98),(97,96)),((95,94),((93,(92,91)),(88,(89,87)))))),(((58,(14,((60,28),((17,(51,(16,15))),13)))),(((86,(62,61)),59),(12,(26,11)))),(((56,55),(((35,33),(34,32)),(27,(64,(63,10))))),(((57,9),(66,(7,(8,6)))),(29,((18,((24,(25,23)),5)),((((54,(65,22)),20),(21,19)),(36,4))))))))))),(2,3),1);
   tree tree_556 [p = 0.000, P = 0.073] = [&W 0.000131] ((((50,49),(48,47)),(((53,52),(79,((85,(((84,83),82),(81,80))),((77,46),(((76,75),(74,45)),((78,(44,43)),42)))))),((68,((((((73,72),71),41),(40,(39,38))),((70,69),37)),(31,(67,30)))),((90,(((101,((100,99),98)),(97,96)),(95,(94,((92,(93,91)),(88,(89,87))))))),((58,((14,((60,28),(((51,17),(16,15)),13))),(((86,(62,61)),59),(12,(26,11))))),(((33,((35,34),32)),(27,(64,(63,10)))),(((57,9),(66,(7,(8,6)))),(((56,55),29),((18,((24,(25,23)),5)),((36,((22,20),((65,(54,21)),19))),4)))))))))),(2,3),1);
   tree tree_557 [p = 0.000, P = 0.073] = [&W 0.000131] ((((50,49),(48,47)),(((53,52),(((((84,83),82),(85,(81,80))),79),((77,46),(((76,75),(74,45)),((78,(44,43)),42))))),((((68,(73,(((72,71),41),(40,(39,38))))),((70,69),37)),(31,(67,30))),((90,((((101,(100,99)),98),(97,96)),(95,(94,((92,(93,91)),(88,(89,87))))))),(((14,(58,((60,28),((17,(51,(16,15))),13)))),(((86,(62,61)),59),((26,12),11))),(((35,(34,(33,32))),(27,(64,(63,10)))),((56,55),(((57,9),(66,(7,(8,6)))),(29,((18,((24,23),(25,5))),((36,((22,20),((65,(54,21)),19))),4))))))))))),(2,3),1);
   tree tree_558 [p = 0.000, P = 0.073] = [&W 0.000131] ((((50,49),(48,47)),(((53,52),(((((84,83),82),(85,(81,80))),79),(46,(77,(((76,75),(74,45)),((78,(44,43)),42)))))),((((68,((((73,72),71),41),(40,(39,38)))),((70,69),37)),(31,(67,30))),((90,((((100,99),(101,98)),(97,96)),((95,94),((92,(93,91)),(88,(89,87)))))),(((14,(58,((60,28),((17,(51,(16,15))),13)))),(((62,(86,61)),59),(12,(26,11)))),(((35,(33,(34,32))),(27,(64,(63,10)))),(((57,9),(66,(7,(8,6)))),(((56,55),29),((18,((24,(25,23)),5)),((36,((((65,54),22),20),(21,19))),4)))))))))),(2,3),1);
   tree tree_559 [p = 0.000, P = 0.073] = [&W 0.000131] ((((50,49),(48,47)),(((53,52),(((85,(((84,83),82),(81,80))),79),((77,46),(((76,75),(74,45)),((78,(44,43)),42))))),(((68,((73,((72,71),(41,(40,(39,38))))),((70,69),37))),(31,(67,30))),((90,(((((101,100),99),98),(97,96)),(95,(94,((93,(92,91)),(88,(89,87))))))),(((14,(58,((60,28),((51,(17,(16,15))),13)))),((62,(86,61)),(59,(12,(26,11))))),(((56,55),((33,((35,34),32)),(27,(64,(63,10))))),(((57,9),(66,(7,(8,6)))),(29,((18,((24,(25,23)),5)),((36,((54,(22,20)),(65,(21,19)))),4)))))))))),(2,3),1);
   tree tree_560 [p = 0.000, P = 0.073] = [&W 0.000131] ((((50,49),(48,47)),(((53,52),(((((84,83),82),(85,(81,80))),79),((77,46),(((76,75),(74,45)),((78,(44,43)),42))))),(((68,(((((73,72),71),41),(40,(39,38))),((70,69),37))),(31,(67,30))),((90,((((101,(100,99)),98),(97,96)),(95,(94,((93,(92,91)),(88,(89,87))))))),(((((((86,62),61),59),14),(58,((60,28),((17,(51,(16,15))),13)))),((26,12),11)),(((33,((35,34),32)),(27,(64,(63,10)))),(((56,55),((57,9),(66,(7,(8,6))))),(29,((18,((24,23),(25,5))),(((22,(54,20)),((65,21),19)),(36,4))))))))))),(2,3),1);
   tree tree_561 [p = 0.000, P = 0.073] = [&W 0.000131] ((((50,49),(48,47)),(((53,52),(((((84,83),82),(85,(81,80))),79),((77,46),(((76,75),(74,45)),((78,(44,43)),42))))),((90,((((101,(100,99)),98),(97,96)),(95,(94,(((93,92),91),(88,(89,87))))))),((((68,(73,(((72,71),41),(40,(39,38))))),((70,69),37)),(31,(67,30))),(((58,(14,((60,28),((17,(51,(16,15))),13)))),(((86,(62,61)),59),(26,(12,11)))),((((35,34),(33,32)),(27,(64,(63,10)))),(((56,55),((57,9),(66,(7,(8,6))))),(29,((18,((24,23),(25,5))),(((22,20),((54,21),(65,19))),(36,4))))))))))),(2,3),1);
   tree tree_562 [p = 0.000, P = 0.073] = [&W 0.000131] ((((50,49),(48,47)),(((53,52),(((((84,83),82),(85,(81,80))),79),((77,46),(((76,75),(74,45)),((78,(44,43)),42))))),(((68,(((((73,72),71),41),(40,(39,38))),((70,69),37))),(31,(67,30))),((90,(((((101,100),99),98),(97,96)),(95,(94,(((93,92),91),(88,(89,87))))))),(((((86,(62,61)),59),(14,(58,((60,28),((17,(51,(16,15))),13))))),(26,(12,11))),(((34,(33,(35,32))),(27,(64,(63,10)))),(((57,9),(66,(7,(8,6)))),(((56,55),29),((18,((24,23),(25,5))),(((22,20),((54,(65,21)),19)),(36,4))))))))))),(2,3),1);
   tree tree_563 [p = 0.000, P = 0.074] = [&W 0.000131] ((((50,49),(48,47)),(((53,52),(((((84,83),82),(85,(81,80))),79),((77,46),(((76,75),(74,45)),((78,(44,43)),42))))),((90,((((101,(100,99)),98),(97,96)),(95,(94,(((93,92),91),(88,(89,87))))))),((((73,(((72,71),41),(40,(39,38)))),(68,((70,69),37))),(31,(67,30))),(((14,(58,((60,28),((17,(51,(16,15))),13)))),(((86,(62,61)),59),(26,(12,11)))),(((((35,34),33),32),(27,(64,(63,10)))),(((57,9),(66,(7,(8,6)))),(((56,55),29),((18,((24,23),(25,5))),((((65,22),20),(54,(21,19))),(36,4))))))))))),(2,3),1);
   tree tree_564 [p = 0.000, P = 0.074] = [&W 0.000131] ((((50,49),(48,47)),(((53,52),(((85,(((84,83),82),(81,80))),79),((77,46),(((76,75),(74,45)),((78,(44,43)),42))))),((90,((((101,(100,99)),98),(97,96)),(95,(94,((92,(93,91)),(88,(89,87))))))),(((68,((73,(((72,71),41),(40,(39,38)))),((70,69),37))),(31,(67,30))),((58,((14,((60,28),(((51,17),(16,15)),13))),((((86,62),61),59),(26,(12,11))))),(((34,((35,33),32)),(27,(64,(63,10)))),(((57,9),(66,(7,(8,6)))),(((56,55),29),((18,((24,23),(25,5))),((36,((22,20),((65,(54,21)),19))),4)))))))))),(2,3),1);
   tree tree_565 [p = 0.000, P = 0.074] = [&W 0.000131] ((((50,49),(48,47)),(((53,52),(((((84,83),82),(85,(81,80))),79),((77,46),(((76,75),(74,45)),((78,(44,43)),42))))),((((68,((((73,72),71),41),(40,(39,38)))),((70,69),37)),(31,(67,30))),((90,(((101,((100,99),98)),(97,96)),(95,(94,((93,(92,91)),(88,(89,87))))))),(((86,(62,61)),((14,(58,((60,28),((17,(51,(16,15))),13)))),(59,(26,(12,11))))),(((33,((35,34),32)),(27,(64,(63,10)))),(((57,9),(66,(7,(8,6)))),(((56,55),29),((18,((24,23),(25,5))),((36,(((54,(65,22)),20),(21,19))),4)))))))))),(2,3),1);
   tree tree_566 [p = 0.000, P = 0.074] = [&W 0.000131] ((((50,49),(48,47)),(((53,52),(((((84,83),82),(85,(81,80))),79),((77,46),(((76,75),(74,45)),((78,(44,43)),42))))),((90,(((101,((100,99),98)),(97,96)),(95,(94,(((93,92),91),(88,(89,87))))))),(((68,((((73,(72,71)),41),(40,(39,38))),((70,69),37))),(31,(67,30))),(((((62,(86,61)),59),(58,(14,((60,28),((17,(51,(16,15))),13))))),(26,(12,11))),(((((35,34),33),32),(27,(64,(63,10)))),(((57,9),(66,(7,(8,6)))),(((56,55),29),((18,((24,23),(25,5))),((36,((22,20),(65,(54,(21,19))))),4)))))))))),(2,3),1);
   tree tree_567 [p = 0.000, P = 0.074] = [&W 0.000131] ((((50,49),(48,47)),(((53,52),(((85,(((84,83),82),(81,80))),79),((77,46),(((76,75),(74,45)),((78,(44,43)),42))))),((((68,(73,(((72,71),41),(40,(39,38))))),((70,69),37)),(31,(67,30))),((90,((((101,(100,99)),98),(97,96)),(95,(94,(((93,92),91),(88,(89,87))))))),(((14,(58,((60,28),((51,(17,(16,15))),13)))),(((86,(62,61)),59),(26,(12,11)))),(((34,((35,33),32)),(27,(64,(63,10)))),(((57,9),(66,(7,(8,6)))),((56,55),(29,((18,((24,23),(25,5))),(((22,20),((54,(65,21)),19)),(36,4)))))))))))),(2,3),1);
   tree tree_568 [p = 0.000, P = 0.074] = [&W 0.000131] ((((50,49),(48,47)),(((53,52),(((((84,83),82),(85,(81,80))),79),((77,46),(((76,75),(74,45)),((78,(44,43)),42))))),((90,((((101,(100,99)),98),(97,96)),(94,(95,(((93,92),91),(88,(89,87))))))),((((68,((((73,72),71),41),(40,(39,38)))),((70,69),37)),(31,(67,30))),(((58,(14,((60,28),(((51,17),(16,15)),13)))),(((86,(62,61)),59),((26,12),11))),(((((35,34),33),32),(27,(64,(63,10)))),((56,55),(((57,9),(66,(7,(8,6)))),(29,((18,((24,23),(25,5))),(36,(((22,20),((54,(65,21)),19)),4)))))))))))),(2,3),1);
   tree tree_569 [p = 0.000, P = 0.074] = [&W 0.000131] ((((50,49),(48,47)),(((53,52),(((85,(((84,83),82),(81,80))),79),((77,46),(((76,75),(74,45)),((78,(44,43)),42))))),((90,(((((101,100),99),98),(97,96)),(95,(94,(((93,92),91),(88,(89,87))))))),((68,(((70,69),37),((73,((72,71),(41,(40,(39,38))))),(31,(67,30))))),(((58,(14,((60,28),((51,(17,(16,15))),13)))),(((86,(62,61)),59),(12,(26,11)))),((((35,34),(33,32)),(27,(64,(63,10)))),(((57,9),(66,(7,(8,6)))),((56,55),(29,((18,((24,23),(25,5))),((36,(((54,22),20),((65,21),19))),4))))))))))),(2,3),1);
   tree tree_570 [p = 0.000, P = 0.075] = [&W 0.000131] ((((50,49),(48,47)),(((53,52),(((85,(((84,83),82),(81,80))),79),((77,46),(((76,75),(74,45)),((78,(44,43)),42))))),((68,(((73,(((72,71),41),(40,(39,38)))),((70,69),37)),(31,(67,30)))),((90,((((101,(100,99)),98),(97,96)),(95,(94,((92,(93,91)),(88,(89,87))))))),(((14,(58,((60,28),((17,(51,(16,15))),13)))),(((86,(62,61)),59),(12,(26,11)))),(((56,55),((34,(35,(33,32))),(27,(64,(63,10))))),(((57,9),(66,(7,(8,6)))),(29,((18,((24,23),(25,5))),((36,((22,20),((54,21),(65,19)))),4)))))))))),(2,3),1);
   tree tree_571 [p = 0.000, P = 0.075] = [&W 0.000131] ((((50,49),(48,47)),(((53,52),(((85,(((84,83),82),(81,80))),79),((77,46),(((76,75),(74,45)),((78,(44,43)),42))))),((90,(((((101,100),99),98),(97,96)),(95,(94,((93,(92,91)),(88,(89,87))))))),(((68,((73,(((72,71),41),(40,(39,38)))),((70,69),37))),(31,(67,30))),(((14,(58,((60,28),((17,(51,(16,15))),13)))),(((86,(62,61)),59),(12,(26,11)))),(((56,55),(((35,34),(33,32)),(27,(64,(63,10))))),(((57,9),(66,(7,(8,6)))),(29,((18,((24,23),(25,5))),((36,(((54,22),20),((65,21),19))),4)))))))))),(2,3),1);
   tree tree_572 [p = 0.000, P = 0.075] = [&W 0.000131] ((((50,49),(48,47)),(((53,52),(((((84,83),82),(85,(81,80))),79),((77,46),(((76,75),(74,45)),((78,(44,43)),42))))),((90,((((100,99),(101,98)),(97,96)),(95,(94,((92,(93,91)),(88,(89,87))))))),((((68,(73,(((72,71),41),(40,(39,38))))),((70,69),37)),(31,(67,30))),(((((86,(62,61)),59),(14,(58,((60,28),((17,(16,(51,15))),13))))),(12,(26,11))),(((35,(34,(33,32))),(27,(64,(63,10)))),(((57,9),(66,(7,(8,6)))),((56,55),(29,((18,((24,23),(25,5))),((36,(((65,22),20),(21,(54,19)))),4))))))))))),(2,3),1);
   tree tree_573 [p = 0.000, P = 0.075] = [&W 0.000131] ((((50,49),(48,47)),(((53,52),(((((84,83),82),(85,(81,80))),79),((77,46),(((76,75),(74,45)),((78,(44,43)),42))))),((90,(((((101,100),99),98),(97,96)),(94,(95,((93,(92,91)),(88,(89,87))))))),(((68,(((((73,72),71),41),(40,(39,38))),((70,69),37))),(31,(67,30))),(((14,(((86,(62,61)),58),((60,28),((51,(17,(16,15))),13)))),(59,((26,12),11))),((((35,33),(34,32)),(27,(64,(63,10)))),(((57,9),(66,(7,(8,6)))),(((56,55),29),((18,((24,23),(25,5))),(((54,(22,20)),(36,((65,21),19))),4)))))))))),(2,3),1);
   tree tree_574 [p = 0.000, P = 0.075] = [&W 0.000131] ((((50,49),(48,47)),(((53,52),(((((84,83),82),(85,(81,80))),79),(46,(77,(((76,75),(74,45)),((78,(44,43)),42)))))),((90,(((101,((100,99),98)),(97,96)),(95,(94,((92,(93,91)),(88,(89,87))))))),((((68,(73,(((72,71),41),(40,(39,38))))),((70,69),37)),(31,(67,30))),(((14,(58,((60,28),((17,(51,(16,15))),13)))),(((86,(62,61)),59),((26,12),11))),(((33,(34,(35,32))),(27,(64,(63,10)))),(((57,9),(66,(7,(8,6)))),(((56,55),29),((18,((24,23),(25,5))),((36,((22,20),((65,(54,21)),19))),4)))))))))),(2,3),1);
   tree tree_575 [p = 0.000, P = 0.075] = [&W 0.000131] ((((50,49),(48,47)),(((53,52),(((85,(((84,83),82),(81,80))),79),((77,46),(((76,75),(74,45)),((78,(44,43)),42))))),((90,((((101,(100,99)),98),(97,96)),(95,(94,(((93,92),91),(88,(89,87))))))),(((68,((73,((72,71),(41,(40,(39,38))))),((70,69),37))),(31,(67,30))),(((86,(62,61)),(59,((14,(58,((60,28),((17,(51,(16,15))),13)))),(12,(26,11))))),(((35,(34,(33,32))),(27,(64,(63,10)))),(((56,55),((57,9),(66,(7,(8,6))))),((18,((24,23),(25,5))),(29,((36,((22,20),(54,((65,21),19)))),4)))))))))),(2,3),1);
   tree tree_576 [p = 0.000, P = 0.075] = [&W 0.000131] ((((50,49),(48,47)),(((53,52),(((((84,83),82),(85,(81,80))),79),((77,46),(((76,75),(74,45)),((78,(44,43)),42))))),(((68,(((((73,72),71),41),(40,(39,38))),((70,69),37))),(31,(67,30))),((90,((((101,(100,99)),98),(97,96)),(95,(94,((92,(93,91)),(88,(89,87))))))),(((14,(58,((60,28),((17,(51,(16,15))),13)))),((((86,62),61),59),(12,(26,11)))),(((56,55),(((35,34),(33,32)),(27,(64,(63,10))))),(((57,9),(66,(7,(8,6)))),(29,((18,((24,23),(25,5))),(36,(((22,20),(65,((54,21),19))),4))))))))))),(2,3),1);
   tree tree_577 [p = 0.000, P = 0.075] = [&W 0.000131] ((((50,49),(48,47)),(((53,52),(((((84,83),82),(85,(81,80))),79),((77,46),(((76,75),(74,45)),((78,(44,43)),42))))),((90,((((101,(100,99)),98),(97,96)),(95,(94,((93,(92,91)),(88,(89,87))))))),(((68,((73,(((72,71),41),(40,(39,38)))),((70,69),37))),(31,(67,30))),(((58,(14,((60,28),((17,(51,(16,15))),13)))),(((86,(62,61)),59),(12,(26,11)))),(((34,((35,33),32)),(27,(64,(63,10)))),(((57,9),(66,(7,(8,6)))),(((56,55),29),((18,((24,23),(25,5))),((36,((22,20),((65,(54,21)),19))),4)))))))))),(2,3),1);
   tree tree_578 [p = 0.000, P = 0.076] = [&W 0.000131] ((((50,49),(48,47)),(((53,52),(((85,(((84,83),82),(81,80))),79),((77,46),(((76,75),(74,45)),((78,(44,43)),42))))),((90,((((100,99),(101,98)),(97,96)),(95,(94,((93,(92,91)),(88,(89,87))))))),(((68,((70,69),37)),((73,((72,71),(41,(40,(39,38))))),(31,(67,30)))),((((((86,(62,61)),59),14),(58,((60,28),((17,(51,(16,15))),13)))),(12,(26,11))),(((56,55),((((35,34),33),32),(27,(64,(63,10))))),(((57,9),(66,(7,(8,6)))),(29,((18,((24,23),(25,5))),((36,((22,(54,20)),((65,21),19))),4)))))))))),(2,3),1);
   tree tree_579 [p = 0.000, P = 0.076] = [&W 0.000131] ((((50,49),(48,47)),(((53,52),(((((84,83),82),(85,(81,80))),79),((77,46),(((76,75),(74,45)),((78,(44,43)),42))))),(((68,(((((73,72),71),41),(40,(39,38))),((70,69),37))),(31,(67,30))),((90,(((101,((100,99),98)),(97,96)),(94,(95,(((93,92),91),(88,(89,87))))))),(((14,(58,((60,28),((17,(51,(16,15))),13)))),(((62,(86,61)),59),(12,(26,11)))),((((35,34),(33,32)),(27,(64,(63,10)))),(((56,55),((57,9),(66,(7,(8,6))))),(29,((18,((24,23),(25,5))),((65,((22,20),((54,21),19))),(36,4))))))))))),(2,3),1);
   tree tree_580 [p = 0.000, P = 0.076] = [&W 0.000131] ((((50,49),(48,47)),(((53,52),(((((84,83),82),(85,(81,80))),79),(46,(77,(((76,75),(74,45)),((78,(44,43)),42)))))),((90,(((((101,100),99),98),(97,96)),(95,(94,((93,(92,91)),(88,(89,87))))))),(((68,(((73,(72,71)),(41,(40,(39,38)))),((70,69),37))),(31,(67,30))),(((14,(58,((60,28),((17,(51,(16,15))),13)))),(((86,(62,61)),59),(12,(26,11)))),((((35,34),(33,32)),(27,(64,(63,10)))),((56,55),(((57,9),(66,(7,(8,6)))),(29,((18,((24,23),(25,5))),((36,((22,20),(54,((65,21),19)))),4))))))))))),(2,3),1);
   tree tree_581 [p = 0.000, P = 0.076] = [&W 0.000131] ((((50,49),(48,47)),(((53,52),(((((84,83),82),(85,(81,80))),79),((77,46),(((76,75),(74,45)),((78,(44,43)),42))))),((90,(((101,((100,99),98)),(97,96)),(95,(94,((92,(93,91)),(88,(89,87))))))),((68,(((((73,72),71),(41,(40,(39,38)))),((70,69),37)),(31,(67,30)))),(((14,(58,((60,28),((17,(51,(16,15))),13)))),((((86,62),61),59),(12,(26,11)))),(((((35,34),33),32),(27,(64,(63,10)))),(((57,9),(66,(7,(8,6)))),(((56,55),29),((18,((24,23),(25,5))),(((22,(54,20)),((65,21),19)),(36,4))))))))))),(2,3),1);
   tree tree_582 [p = 0.000, P = 0.076] = [&W 0.000131] ((((50,49),(48,47)),(((53,52),(((((84,83),82),(85,(81,80))),79),(46,(77,(((76,75),(74,45)),((78,(44,43)),42)))))),(((68,(((((73,72),71),41),(40,(39,38))),((70,69),37))),(31,(67,30))),((90,(((101,((100,99),98)),(97,96)),(95,(94,(((93,92),91),(88,(89,87))))))),((((((86,(62,61)),59),14),(58,((60,28),(((51,17),(16,15)),13)))),(12,(26,11))),(((34,((35,33),32)),(27,(64,(63,10)))),(((57,9),(66,(7,(8,6)))),(((56,55),29),((18,((24,23),(25,5))),((36,((22,20),((54,(65,21)),19))),4)))))))))),(2,3),1);
   tree tree_583 [p = 0.000, P = 0.076] = [&W 0.000131] ((((50,49),(48,47)),(((53,52),(((((84,83),82),(85,(81,80))),79),((77,46),(((76,75),(74,45)),((78,(44,43)),42))))),((90,((((100,99),(101,98)),(97,96)),(95,(94,((93,(92,91)),(88,(89,87))))))),(((68,(((((73,72),71),41),(40,(39,38))),((70,69),37))),(31,(67,30))),(((14,(58,((60,28),((51,(17,(16,15))),13)))),((((86,62),61),59),(12,(26,11)))),(((34,(35,(33,32))),(27,(64,(63,10)))),(((57,9),(66,(7,(8,6)))),((56,55),(29,((18,((24,23),(25,5))),((36,((22,(65,20)),((54,21),19))),4))))))))))),(2,3),1);
   tree tree_584 [p = 0.000, P = 0.076] = [&W 0.000131] ((((50,49),(48,47)),(((53,52),(((((84,83),82),(85,(81,80))),79),(77,(46,(((76,75),(74,45)),((78,(44,43)),42)))))),((90,((((100,99),(101,98)),(97,96)),(95,(94,(((93,92),91),(88,(89,87))))))),(((68,((73,((72,71),(41,(40,(39,38))))),((70,69),37))),(31,(67,30))),(((58,(14,((60,28),((17,(51,(16,15))),13)))),(((86,(62,61)),59),((26,12),11))),(((56,55),(((34,33),(35,32)),(27,(64,(63,10))))),(((57,9),(66,(7,(8,6)))),(29,((18,((24,23),(25,5))),((36,((22,20),(65,((54,21),19)))),4)))))))))),(2,3),1);
   tree tree_585 [p = 0.000, P = 0.076] = [&W 0.000131] ((((50,49),(48,47)),(((53,52),(((((84,83),82),(81,(85,80))),79),(46,(77,(((76,75),(74,45)),((78,(44,43)),42)))))),((90,((((101,(100,99)),98),(97,96)),(95,(94,((92,(93,91)),(88,(89,87))))))),(((68,((73,(((72,71),41),(40,(39,38)))),((70,69),37))),(31,(67,30))),(((58,(14,((60,28),((17,(51,(16,15))),13)))),(((86,(62,61)),59),((26,12),11))),(((33,((35,34),32)),(27,(64,(63,10)))),((56,55),(((57,9),(66,(7,(8,6)))),(29,((18,((24,23),(25,5))),((36,(54,((22,20),((65,21),19)))),4))))))))))),(2,3),1);
   tree tree_586 [p = 0.000, P = 0.077] = [&W 0.000131] ((((50,49),(48,47)),(((53,52),(((85,(((84,83),82),(81,80))),79),(46,(77,(((76,75),(74,45)),((78,(44,43)),42)))))),((90,((((101,(100,99)),98),(97,96)),(95,(94,((93,(92,91)),(88,(89,87))))))),(((68,(((((73,72),71),41),(40,(39,38))),((70,69),37))),(31,(67,30))),(((14,(58,((60,28),((51,(17,(16,15))),13)))),(((62,(86,61)),59),((26,12),11))),(((56,55),((33,((35,34),32)),(27,(64,(63,10))))),(((57,9),(66,(7,(8,6)))),(29,((18,((24,23),(25,5))),((36,((22,20),(65,((54,21),19)))),4)))))))))),(2,3),1);
   tree tree_587 [p = 0.000, P = 0.077] = [&W 0.000131] ((((50,49),(48,47)),(((53,52),(((85,(((84,83),82),(81,80))),79),((77,46),(((76,75),(74,45)),((78,(44,43)),42))))),(((68,(((((73,72),71),41),(40,(39,38))),((70,69),37))),(31,(67,30))),((90,((((100,(101,99)),98),(97,96)),(95,(94,((93,(92,91)),(88,(89,87))))))),(((14,(58,((60,28),((17,(51,(16,15))),13)))),(((86,(62,61)),59),((26,12),11))),((((34,(35,33)),32),(27,(64,(63,10)))),(((57,9),(66,(7,(8,6)))),(((56,55),29),((18,((24,23),(25,5))),(36,(((22,20),((54,(65,21)),19)),4))))))))))),(2,3),1);
   tree tree_588 [p = 0.000, P = 0.077] = [&W 0.000131] ((((50,49),(48,47)),(((53,52),(((85,(((84,83),82),(81,80))),79),((77,46),(((76,75),(74,45)),((78,(44,43)),42))))),(((68,(((((73,72),71),41),(40,(39,38))),((70,69),37))),(31,(67,30))),((90,((((101,(100,99)),98),(97,96)),(95,(94,((93,(92,91)),(88,(89,87))))))),(((58,(14,((60,28),((17,(51,(16,15))),13)))),(((86,(62,61)),59),((26,12),11))),(((((35,34),33),32),(27,(64,(63,10)))),(((57,9),(66,(7,(8,6)))),(((56,55),29),((18,((24,23),(25,5))),((36,((22,20),(((65,54),21),19))),4)))))))))),(2,3),1);
   tree tree_589 [p = 0.000, P = 0.077] = [&W 0.000131] ((((50,49),(48,47)),(((53,52),(((((84,83),82),(85,(81,80))),79),((77,46),((74,45),((76,75),((78,(44,43)),42)))))),((90,((((100,(101,99)),98),(97,96)),(95,(94,(((93,92),91),(88,(89,87))))))),(((68,((73,(((72,71),41),(40,(39,38)))),((70,69),37))),(31,(67,30))),(((14,(58,((60,28),((17,(51,(16,15))),13)))),(((86,(62,61)),59),((26,12),11))),(((((35,34),33),32),(27,(64,(63,10)))),(((57,9),(66,(7,(8,6)))),(((56,55),29),((18,((24,23),(25,5))),((36,((54,(22,(65,20))),(21,19))),4)))))))))),(2,3),1);
   tree tree_590 [p = 0.000, P = 0.077] = [&W 0.000131] ((((50,49),(48,47)),(((53,52),(((85,(((84,83),82),(81,80))),79),((77,46),(((76,75),(74,45)),((78,(44,43)),42))))),((((68,((((73,72),71),41),(40,(39,38)))),((70,69),37)),(31,(67,30))),((90,(((101,((100,99),98)),(97,96)),(95,(94,((92,(93,91)),(88,(89,87))))))),(((14,(58,((60,28),(((51,17),(16,15)),13)))),(((86,(62,61)),59),((26,12),11))),((((34,(35,33)),32),(27,(64,(63,10)))),(((57,9),(66,(7,(8,6)))),(((56,55),29),((18,((24,23),(25,5))),((36,(((54,22),20),((65,21),19))),4)))))))))),(2,3),1);
   tree tree_591 [p = 0.000, P = 0.077] = [&W 0.000131] ((((50,49),(48,47)),(((53,52),(((((84,83),82),(85,(81,80))),79),((77,46),(((76,75),(74,45)),((78,(44,43)),42))))),((((68,((73,(72,71)),(41,(40,(39,38))))),((70,69),37)),(31,(67,30))),((90,((((101,(100,99)),98),(97,96)),(95,(94,(((93,92),91),(88,(89,87))))))),(((14,(58,((60,28),(((51,17),(16,15)),13)))),(((86,(62,61)),59),((26,12),11))),(((33,((35,34),32)),(27,(64,(63,10)))),(((56,55),((57,9),(66,(7,(8,6))))),(29,((18,((24,23),(25,5))),(((22,20),(((65,54),21),19)),(36,4))))))))))),(2,3),1);
   tree tree_592 [p = 0.000, P = 0.077] = [&W 0.000131] ((((50,49),(48,47)),(((53,52),(((((84,83),82),(85,(81,80))),79),((77,46),(((76,75),(74,45)),((78,(44,43)),42))))),((((68,((((73,72),71),41),(40,(39,38)))),((70,69),37)),(31,(67,30))),((90,((((101,(100,99)),98),(97,96)),(95,(94,((92,(93,91)),(88,(89,87))))))),((((62,(86,61)),59),((14,(58,((60,28),(((51,17),(16,15)),13)))),(12,(26,11)))),((((34,(35,33)),32),(27,(64,(63,10)))),(((57,9),(66,(7,(8,6)))),((56,55),(29,((18,((24,23),(25,5))),((36,((22,20),((65,21),(54,19)))),4))))))))))),(2,3),1);
   tree tree_593 [p = 0.000, P = 0.078] = [&W 0.000131] ((((50,49),(48,47)),(((53,52),(((85,(((84,83),82),(81,80))),79),(46,(77,(((76,75),(74,45)),((78,(44,43)),42)))))),((90,((((100,99),(101,98)),(97,96)),(95,(94,((92,(93,91)),(88,(89,87))))))),((((68,((((73,72),71),41),(40,(39,38)))),((70,69),37)),(31,(67,30))),(((14,(58,((60,28),(((51,17),(16,15)),13)))),((((86,62),61),59),(12,(26,11)))),((((35,34),(33,32)),(27,(64,(63,10)))),(((56,55),((57,9),(66,(7,(8,6))))),(29,((18,((24,23),(25,5))),((36,((65,(22,20)),(21,(54,19)))),4)))))))))),(2,3),1);
   tree tree_594 [p = 0.000, P = 0.078] = [&W 0.000131] ((((50,49),(48,47)),(((53,52),(((85,(((84,83),82),(81,80))),79),((77,46),(((76,75),(74,45)),((78,(44,43)),42))))),((90,(((101,((100,99),98)),(97,96)),((95,94),((93,(92,91)),(88,(89,87)))))),(((68,((73,(((72,71),41),(40,(39,38)))),((70,69),37))),(31,(67,30))),(((14,(58,((60,28),(((51,17),(16,15)),13)))),(((86,(62,61)),59),((26,12),11))),(((33,((35,34),32)),(27,(64,(63,10)))),(((57,9),(66,(7,(8,6)))),((56,55),(29,((18,((24,23),(25,5))),((36,((22,20),(54,((65,21),19)))),4))))))))))),(2,3),1);
   tree tree_595 [p = 0.000, P = 0.078] = [&W 0.000131] ((((50,49),(48,47)),(((53,52),(((((84,83),82),(85,(81,80))),79),(46,(77,(((76,75),(74,45)),((78,(44,43)),42)))))),((90,(((101,((100,99),98)),(97,96)),(95,(94,((92,(93,91)),(88,(89,87))))))),((((68,((((73,72),71),41),(40,(39,38)))),((70,69),37)),(31,(67,30))),(((14,(58,((60,28),((17,(51,(16,15))),13)))),(((86,(62,61)),59),((26,12),11))),(((33,((35,34),32)),(27,(64,(63,10)))),((56,55),(((57,9),(66,(7,(8,6)))),(29,((18,((24,23),(25,5))),((36,((22,20),((65,(54,21)),19))),4))))))))))),(2,3),1);
   tree tree_596 [p = 0.000, P = 0.078] = [&W 0.000131] ((((50,49),(48,47)),(((53,52),(((85,(((84,83),82),(81,80))),79),((77,46),(((76,75),(74,45)),((78,(44,43)),42))))),((90,((((100,99),(101,98)),(97,96)),(95,(94,((92,(93,91)),(88,(89,87))))))),(((68,((73,(((72,71),41),(40,(39,38)))),((70,69),37))),(31,(67,30))),(((14,(((86,(62,61)),59),(58,((60,28),((17,(51,(16,15))),13))))),((26,12),11)),(((56,55),((33,((35,34),32)),(27,(64,(63,10))))),(((57,9),(66,(7,(8,6)))),(29,((18,((24,23),(25,5))),((36,((22,20),((65,(54,21)),19))),4)))))))))),(2,3),1);
   tree tree_597 [p = 0.000, P = 0.078] = [&W 0.000131] ((((50,49),(48,47)),(((53,52),(((((84,83),82),(85,(81,80))),79),((77,46),(((76,75),(74,45)),((78,(44,43)),42))))),(((68,((73,((72,71),(41,(40,(39,38))))),((70,69),37))),(31,(67,30))),((90,((((101,(100,99)),98),(97,96)),(95,(94,((92,(93,91)),(88,(89,87))))))),(((14,(58,((60,28),((17,(51,(16,15))),13)))),((((86,62),61),59),((26,12),11))),(((33,((35,34),32)),(27,(64,(63,10)))),(((56,55),((57,9),(66,(7,(8,6))))),(29,((18,((24,23),(25,5))),((36,((22,(65,20)),((54,21),19))),4)))))))))),(2,3),1);
   tree tree_598 [p = 0.000, P = 0.078] = [&W 0.000131] ((((50,49),(48,47)),(((53,52),(((((84,83),82),(85,(81,80))),79),(77,(46,(((76,75),(74,45)),((78,(44,43)),42)))))),((((68,(73,(((72,71),41),(40,(39,38))))),((70,69),37)),(31,(67,30))),((90,(((101,((100,99),98)),(97,96)),(95,(94,(((93,92),91),(88,(89,87))))))),(((14,(58,((60,28),((51,(17,(16,15))),13)))),((86,(62,61)),(59,(26,(12,11))))),(((35,(34,(33,32))),(27,(64,(63,10)))),(((57,9),(66,(7,(8,6)))),(((56,55),29),((18,(25,(23,(24,5)))),(36,(54,(((22,20),(65,(21,19))),4)))))))))))),(2,3),1);
   tree tree_599 [p = 0.000, P = 0.078] = [&W 0.000131] ((((50,49),(48,47)),(((53,52),(((((84,83),82),(85,(81,80))),79),(46,(77,(((76,75),(74,45)),((78,(44,43)),42)))))),(((((73,(72,71)),(41,(40,(39,38)))),(68,((70,69),37))),(31,(67,30))),((90,((((101,(100,99)),98),(97,96)),(95,(94,(((93,92),91),(88,(89,87))))))),((((86,(62,61)),59),((58,(14,((60,28),((51,(17,(16,15))),13)))),((26,12),11))),(((((35,34),33),32),(27,(64,(63,10)))),((66,((57,9),(7,(8,6)))),(((56,55),29),((18,(23,((25,24),5))),((36,((22,20),((54,(65,21)),19))),4)))))))))),(2,3),1);
   tree tree_600 [p = 0.000, P = 0.078] = [&W 0.000131] ((((50,49),(48,47)),(((53,52),(((((84,83),82),(85,(81,80))),79),((77,46),(((76,75),(74,45)),((78,(44,43)),42))))),(((68,((73,(((72,71),41),(40,(39,38)))),((70,69),37))),(31,(67,30))),((90,(((101,((100,99),98)),(97,96)),((95,94),((93,(92,91)),(88,(89,87)))))),(((14,(58,((60,28),((17,(51,(16,15))),13)))),(((86,(62,61)),59),((26,12),11))),(((((35,34),33),32),(27,(64,(63,10)))),(((57,9),(66,(7,(8,6)))),(((56,55),29),((18,(23,((25,24),5))),((36,((22,20),((65,(54,21)),19))),4)))))))))),(2,3),1);
   tree tree_601 [p = 0.000, P = 0.079] = [&W 0.000131] ((((50,49),(48,47)),(((53,52),(((85,(((84,83),82),(81,80))),79),(46,(77,(((76,75),(74,45)),((78,(44,43)),42)))))),((90,((((100,99),(101,98)),(97,96)),(95,(94,(((93,92),91),(88,(89,87))))))),(((68,(((((73,72),71),41),(40,(39,38))),((70,69),37))),(31,(67,30))),(((14,(58,((60,28),((17,(51,(16,15))),13)))),(((86,(62,61)),59),((26,12),11))),(((56,55),((((35,34),33),32),(27,(64,(63,10))))),(((57,9),(66,(7,(8,6)))),(29,((18,(23,((25,24),5))),((36,((22,20),((65,(54,21)),19))),4)))))))))),(2,3),1);
   tree tree_602 [p = 0.000, P = 0.079] = [&W 0.000131] ((((50,49),(48,47)),(((53,52),(((((84,83),82),(85,(81,80))),79),((77,46),(((76,75),(74,45)),((78,(44,43)),42))))),((90,((((101,(100,99)),98),(97,96)),(95,(94,(((93,92),91),(88,(89,87))))))),((((68,(73,(((72,71),41),(40,(39,38))))),((70,69),37)),(31,(67,30))),((((58,14),((60,28),((17,(51,(16,15))),13))),(((86,(62,61)),59),((26,12),11))),((((35,34),(33,32)),(27,(64,(63,10)))),(((56,55),((57,9),(66,(7,(8,6))))),(29,((18,(23,((25,24),5))),(((22,20),(54,((65,21),19))),(36,4))))))))))),(2,3),1);
   tree tree_603 [p = 0.000, P = 0.079] = [&W 0.000131] ((((50,49),(48,47)),(((53,52),(((85,(((84,83),82),(81,80))),79),((77,46),(((76,75),(74,45)),((78,(44,43)),42))))),((90,((((100,99),(101,98)),(97,96)),(95,(94,((92,(93,91)),(88,(89,87))))))),(((68,(((((73,72),71),41),(40,(39,38))),((70,69),37))),(31,(67,30))),(((((86,(62,61)),59),(14,(58,((60,28),((17,(51,(16,15))),13))))),((26,12),11)),(((34,((35,33),32)),(27,(64,(63,10)))),((56,55),(((57,9),(66,(7,(8,6)))),(29,((18,(23,((25,24),5))),((36,((22,20),((65,21),(54,19)))),4))))))))))),(2,3),1);
   tree tree_604 [p = 0.000, P = 0.079] = [&W 0.000131] ((((50,49),(48,47)),(((53,52),(((((84,83),82),(85,(81,80))),79),((77,46),(((76,75),(74,45)),((78,(44,43)),42))))),((((68,(73,(((72,71),41),(40,(39,38))))),((70,69),37)),(31,(67,30))),((90,((((100,99),(101,98)),(97,96)),(95,(94,((93,(92,91)),(88,(89,87))))))),(((((((86,62),61),59),14),(58,((60,28),((17,(51,(16,15))),13)))),((26,12),11)),((((35,34),(33,32)),(27,(64,(63,10)))),(((57,9),(66,(7,(8,6)))),(((56,55),29),((18,(23,((25,24),5))),(36,(((22,20),((65,(54,21)),19)),4))))))))))),(2,3),1);
   tree tree_605 [p = 0.000, P = 0.079] = [&W 0.000131] ((((50,49),(48,47)),(((53,52),(((((84,83),82),(85,(81,80))),79),((77,46),(((76,75),(74,45)),((78,(44,43)),42))))),((90,((((101,(100,99)),98),(97,96)),(95,(94,(((93,92),91),(88,(89,87))))))),((((68,(73,((72,71),(41,(40,(39,38)))))),((70,69),37)),(31,(67,30))),(((14,(58,((60,28),(((51,17),(16,15)),13)))),(((62,(86,61)),59),((26,12),11))),(((34,(35,(33,32))),(27,(64,(63,10)))),(((57,9),(66,(7,(8,6)))),(((56,55),29),((18,(23,((25,24),5))),((36,((22,(54,20)),((65,21),19))),4)))))))))),(2,3),1);
   tree tree_606 [p = 0.000, P = 0.079] = [&W 0.000131] ((((50,49),(48,47)),(((53,52),(((((84,83),82),(85,(81,80))),79),((77,46),(((76,75),(74,45)),((78,(44,43)),42))))),((((68,(73,(((72,71),41),(40,(39,38))))),((70,69),37)),(31,(67,30))),((90,(((101,((100,99),98)),(97,96)),(95,(94,((92,(93,91)),(88,(89,87))))))),((((62,(86,61)),(14,(58,((60,28),((51,(17,(16,15))),13))))),(59,((26,12),11))),(((33,(34,(35,32))),(27,(64,(63,10)))),(((57,9),(66,(7,(8,6)))),(((56,55),29),((18,(23,((25,24),5))),(((22,20),((54,(65,21)),19)),(36,4))))))))))),(2,3),1);
   tree tree_607 [p = 0.000, P = 0.079] = [&W 0.000131] ((((50,49),(48,47)),(((53,52),(((((84,83),82),(85,(81,80))),79),(46,(77,(((76,75),(74,45)),((78,(44,43)),42)))))),((((68,(73,(((72,71),41),(40,(39,38))))),(69,(70,37))),(31,(67,30))),((90,(((101,((100,99),98)),(97,96)),(95,(94,((93,(92,91)),(88,(89,87))))))),(((58,(14,((60,28),((17,(51,(16,15))),13)))),(((86,(62,61)),59),((26,12),11))),(((33,((35,34),32)),(27,(64,(63,10)))),(((57,9),(66,(7,(8,6)))),(((56,55),29),((18,(23,((25,24),5))),(((22,(54,20)),((65,21),19)),(36,4))))))))))),(2,3),1);
   tree tree_608 [p = 0.000, P = 0.079] = [&W 0.000131] ((((50,49),(48,47)),(((53,52),(((85,(((84,83),82),(81,80))),79),((77,46),(((76,75),(74,45)),((78,(44,43)),42))))),(((90,((((101,(100,99)),98),(97,96)),(95,(94,((93,(92,91)),(88,(89,87))))))),((68,((73,((72,71),(41,(40,(39,38))))),((70,69),37))),(31,(67,30)))),(((((86,(62,61)),59),(14,(58,((60,28),((51,(17,(16,15))),13))))),(12,(26,11))),(((35,(34,(33,32))),(27,(64,(63,10)))),((56,55),(((57,9),(66,(7,(8,6)))),(29,((18,(23,((25,24),5))),((36,((54,(22,20)),((65,21),19))),4)))))))))),(2,3),1);
   tree tree_609 [p = 0.000, P = 0.080] = [&W 0.000131] ((((50,49),(48,47)),(((53,52),(((85,(((84,83),82),(81,80))),79),((77,46),(((76,75),(74,45)),((78,(44,43)),42))))),((((70,69),37),(68,(((73,(72,71)),(41,(40,(39,38)))),(31,(67,30))))),((90,((((101,(100,99)),98),(97,96)),(95,(94,(((93,92),91),(88,(89,87))))))),(((14,((60,28),((17,(51,(16,15))),13))),(58,(((86,(62,61)),59),(12,(26,11))))),(((56,55),((35,(34,(33,32))),(27,(64,(63,10))))),(((57,9),(66,(7,(8,6)))),(29,((18,(23,((25,24),5))),((36,((22,20),(((65,54),21),19))),4)))))))))),(2,3),1);
   tree tree_610 [p = 0.000, P = 0.080] = [&W 0.000131] ((((50,49),(48,47)),(((53,52),(((85,(((84,83),82),(81,80))),79),(46,(77,(((76,75),(74,45)),((78,(44,43)),42)))))),(((68,((73,(((72,71),41),(40,(39,38)))),((70,69),37))),(31,(67,30))),((90,(((((101,100),99),98),(97,96)),(95,(94,((92,(93,91)),(88,(89,87))))))),(((14,(58,((60,28),((17,(51,(16,15))),13)))),(((62,(86,61)),59),((26,12),11))),(((33,((35,34),32)),(27,(64,(63,10)))),(((57,9),(66,(7,(8,6)))),(((56,55),29),((18,(23,((25,24),5))),((36,((22,20),((54,(65,21)),19))),4)))))))))),(2,3),1);
   tree tree_611 [p = 0.000, P = 0.080] = [&W 0.000131] ((((50,49),(48,47)),(((53,52),(((((84,83),82),(85,(81,80))),79),(46,(77,(((76,75),(74,45)),((78,(44,43)),42)))))),(((68,(((((73,72),71),41),(40,(39,38))),((70,69),37))),(31,(67,30))),((90,(((101,((100,99),98)),(97,96)),((95,94),((92,(93,91)),(88,(89,87)))))),(((14,(58,((60,28),((17,(51,(16,15))),13)))),((((86,62),61),59),((26,12),11))),(((((35,34),33),32),(27,(64,(63,10)))),(((57,9),(66,(7,(8,6)))),(((56,55),29),((18,(23,((25,24),5))),((36,(((65,22),20),((54,21),19))),4)))))))))),(2,3),1);
   tree tree_612 [p = 0.000, P = 0.080] = [&W 0.000131] ((((50,49),(48,47)),(((53,52),(((((84,83),82),(85,(81,80))),79),(46,(77,(((76,75),(74,45)),((78,(44,43)),42)))))),(((68,((73,(((72,71),41),(40,(39,38)))),((70,69),37))),(31,(67,30))),((90,(((101,((100,99),98)),(97,96)),(95,(94,((93,(92,91)),(88,(89,87))))))),(((58,(14,((60,28),((17,(51,(16,15))),13)))),(((86,(62,61)),59),(12,(26,11)))),((((34,(35,33)),32),(27,(64,(63,10)))),(((57,9),(66,(7,(8,6)))),(((56,55),29),((18,(23,((25,24),5))),(36,(((22,20),(((65,54),21),19)),4))))))))))),(2,3),1);
   tree tree_613 [p = 0.000, P = 0.080] = [&W 0.000131] ((((50,49),(48,47)),(((53,52),(((((84,83),82),(85,(81,80))),79),((77,46),(((76,75),(74,45)),((78,(44,43)),42))))),((90,((((101,(100,99)),98),(97,96)),(95,(94,((92,(93,91)),(88,(89,87))))))),((68,((((((73,72),71),41),(40,(39,38))),((70,69),37)),(31,(67,30)))),(((58,(14,((60,28),((17,(16,(51,15))),13)))),((((86,62),61),59),(26,(12,11)))),(((33,((35,34),32)),(27,(64,(63,10)))),(((57,9),(66,(7,(8,6)))),((56,55),(29,((18,(23,((25,24),5))),(((22,20),((65,(54,21)),19)),(36,4)))))))))))),(2,3),1);
   tree tree_614 [p = 0.000, P = 0.080] = [&W 0.000131] ((((50,49),(48,47)),(((53,52),(((85,(((84,83),82),(81,80))),79),((77,46),(((76,75),(74,45)),((78,(44,43)),42))))),((90,(((101,((100,99),98)),(97,96)),(95,(94,((93,(92,91)),(88,(89,87))))))),((((68,((73,(72,71)),(41,(40,(39,38))))),((70,69),37)),(31,(67,30))),(((14,(58,((60,28),((51,(17,(16,15))),13)))),(((62,(86,61)),59),(26,(12,11)))),(((56,55),(((35,34),(33,32)),(27,(64,(63,10))))),(((57,9),(66,(7,(8,6)))),(29,((18,(23,((25,24),5))),(36,(((22,(54,20)),((65,21),19)),4))))))))))),(2,3),1);
   tree tree_615 [p = 0.000, P = 0.080] = [&W 0.000131] ((((50,49),(48,47)),(((53,52),(((85,(((84,83),82),(81,80))),79),((77,46),(((76,75),(74,45)),((78,(44,43)),42))))),((((68,(73,((72,71),(41,(40,(39,38)))))),((70,69),37)),(31,(67,30))),((90,(((((101,100),99),98),(97,96)),(95,(94,(((93,92),91),(88,(89,87))))))),(((14,(58,((60,28),((51,(17,(16,15))),13)))),(((86,(62,61)),59),(26,(12,11)))),(((((35,34),33),32),(27,(64,(63,10)))),((56,55),((66,((57,9),(7,(8,6)))),(29,((18,(23,((25,24),5))),((36,((22,(54,20)),((65,21),19))),4))))))))))),(2,3),1);
   tree tree_616 [p = 0.000, P = 0.081] = [&W 0.000131] ((((50,49),(48,47)),(((53,52),(((((84,83),82),(85,(81,80))),79),(77,(46,(((76,75),(74,45)),((78,(44,43)),42)))))),((((68,(73,((72,71),(41,(40,(39,38)))))),((70,69),37)),(31,(67,30))),((90,((((101,(100,99)),98),(97,96)),(94,(95,(((93,92),91),(88,(89,87))))))),((((62,(86,61)),59),((14,(58,((60,28),((17,(51,(16,15))),13)))),(26,(12,11)))),((((35,(34,33)),32),(27,(64,(63,10)))),(((56,55),((57,9),(66,(7,(8,6))))),(29,((18,(23,((25,24),5))),((36,(((54,22),20),((65,21),19))),4)))))))))),(2,3),1);
   tree tree_617 [p = 0.000, P = 0.081] = [&W 0.000131] ((((50,49),(48,47)),(((53,52),(79,((((84,83),82),(85,(81,80))),((77,46),(((76,75),(74,45)),((78,(44,43)),42)))))),((90,((((101,(100,99)),98),(97,96)),(95,(94,((92,(93,91)),(88,(89,87))))))),((((68,((((73,72),71),41),(40,(39,38)))),((70,69),37)),(31,(67,30))),(((14,(58,((60,28),((17,(51,(16,15))),13)))),(((86,(62,61)),59),(26,(12,11)))),(((33,((35,34),32)),(27,(64,(63,10)))),(((56,55),((57,9),(66,(7,(8,6))))),((18,(23,((25,24),5))),(29,(36,((((65,22),(54,20)),(21,19)),4))))))))))),(2,3),1);
   tree tree_618 [p = 0.000, P = 0.081] = [&W 0.000131] ((((50,49),(48,47)),(((53,52),(((((84,83),82),(85,(81,80))),79),((77,46),(((76,75),(74,45)),((78,(44,43)),42))))),((90,((((100,99),(101,98)),(97,96)),(95,(94,((92,(93,91)),(88,(89,87))))))),((((68,(73,(((72,71),41),(40,(39,38))))),((70,69),37)),(31,(67,30))),(((14,(58,((60,28),((17,(51,(16,15))),13)))),(((86,(62,61)),59),(26,(12,11)))),(((56,55),(((35,34),(33,32)),(27,(64,(63,10))))),(((57,9),(66,(7,(8,6)))),(29,((18,(23,((25,24),5))),(((22,20),((65,(54,21)),19)),(36,4))))))))))),(2,3),1);
   tree tree_619 [p = 0.000, P = 0.081] = [&W 0.000131] ((((50,49),(48,47)),(((53,52),(((85,(((84,83),82),(81,80))),79),((77,46),(((76,75),(74,45)),((78,(44,43)),42))))),((90,((((100,99),(101,98)),(97,96)),(94,(95,((93,(92,91)),(88,(89,87))))))),((((68,(73,(((72,71),41),(40,(39,38))))),((70,69),37)),(31,(67,30))),((58,((14,((60,28),((17,(51,(16,15))),13))),(((62,(86,61)),59),(26,(12,11))))),(((56,55),(((35,34),(33,32)),(27,(64,(63,10))))),(((57,9),(66,(7,(8,6)))),(29,((18,(23,((25,24),5))),((36,((22,20),(((65,54),21),19))),4)))))))))),(2,3),1);
   tree tree_620 [p = 0.000, P = 0.081] = [&W 0.000131] ((((50,49),(48,47)),(((53,52),(((((84,83),82),(85,(81,80))),79),((77,46),(((76,75),(74,45)),((78,(44,43)),42))))),((90,((((101,(100,99)),98),(97,96)),(95,(94,(((93,92),91),(88,(89,87))))))),(((68,((73,(((72,71),41),(40,(39,38)))),((70,69),37))),(31,(67,30))),((((86,(62,61)),59),((14,(58,((60,28),((17,(51,(16,15))),13)))),(26,(12,11)))),((((35,34),(33,32)),(27,(64,(63,10)))),((56,55),(((57,9),(66,(7,(8,6)))),((18,(23,((25,24),5))),(29,((36,((22,20),(54,((65,21),19)))),4))))))))))),(2,3),1);
   tree tree_621 [p = 0.000, P = 0.081] = [&W 0.000131] ((((50,49),(48,47)),(((53,52),(((((84,83),82),(85,(81,80))),79),((77,46),(((76,75),(74,45)),((78,(44,43)),42))))),(((68,((73,(((72,71),41),(40,(39,38)))),((70,69),37))),(31,(67,30))),((90,((((101,(100,99)),98),(97,96)),(95,(94,((93,(92,91)),(88,(89,87))))))),(((14,(58,((60,28),(((51,17),(16,15)),13)))),(((86,(62,61)),59),(26,(12,11)))),(((33,((35,34),32)),(27,(64,(63,10)))),(((66,(57,9)),(7,(8,6))),(((56,55),29),((18,(23,((25,24),5))),((36,((22,20),(54,(65,(21,19))))),4)))))))))),(2,3),1);
   tree tree_622 [p = 0.000, P = 0.081] = [&W 0.000131] ((((50,49),(48,47)),(((53,52),(((85,(((84,83),82),(81,80))),79),((77,46),(((76,75),(74,45)),((78,(44,43)),42))))),((90,((((101,(100,99)),98),(97,96)),(95,(94,((92,(93,91)),(88,(89,87))))))),(((68,((70,69),37)),(((72,71),(73,(41,(40,(39,38))))),(31,(67,30)))),(((14,(58,((60,28),((51,(17,(16,15))),13)))),(((86,(62,61)),59),(26,(12,11)))),(((33,((35,34),32)),(27,(64,(63,10)))),(((56,55),((57,9),(66,(7,(8,6))))),(29,((18,(23,((25,24),5))),((36,((22,20),(((65,54),21),19))),4)))))))))),(2,3),1);
   tree tree_623 [p = 0.000, P = 0.081] = [&W 0.000131] ((((50,49),(48,47)),(((53,52),(((((84,83),82),(85,(81,80))),79),((77,46),(((76,75),(74,45)),((78,(44,43)),42))))),(((68,((73,(((72,71),41),(40,(39,38)))),((70,69),37))),(31,(67,30))),((90,(((101,((100,99),98)),(97,96)),((95,94),(((93,92),91),(88,(89,87)))))),(((14,(58,((60,28),((17,(51,(16,15))),13)))),(((86,(62,61)),59),((26,12),11))),(((35,(34,(33,32))),(27,(64,(63,10)))),(((57,9),(66,(7,(8,6)))),((56,55),(29,((18,(23,((25,24),5))),((36,((22,20),(((65,54),21),19))),4))))))))))),(2,3),1);
   tree tree_624 [p = 0.000, P = 0.082] = [&W 0.000131] ((((50,49),(48,47)),(((53,52),(((((84,83),82),(85,(81,80))),79),((77,46),(((76,75),(74,45)),((78,(44,43)),42))))),((90,(((101,((100,99),98)),(97,96)),((95,94),((92,(93,91)),(88,(89,87)))))),((((68,(73,(((72,71),41),(40,(39,38))))),((70,69),37)),(31,(67,30))),(((14,(58,((60,28),(((51,17),(16,15)),13)))),(((62,(86,61)),59),(26,(12,11)))),(((33,((35,34),32)),(27,(64,(63,10)))),((56,55),(((57,9),(66,(7,(8,6)))),(29,((18,(23,((25,24),5))),((36,((22,20),((65,(54,21)),19))),4))))))))))),(2,3),1);
   tree tree_625 [p = 0.000, P = 0.082] = [&W 0.000131] ((((50,49),(48,47)),(((53,52),(((((84,83),82),(85,(81,80))),79),((77,46),(((76,75),(74,45)),((78,(44,43)),42))))),((90,(((((101,100),99),98),(97,96)),(95,(94,((93,(92,91)),(88,(89,87))))))),((((68,(73,((72,71),(41,(40,(39,38)))))),((70,69),37)),(31,(67,30))),(((14,(58,((60,28),((17,(51,(16,15))),13)))),(((62,(86,61)),59),(26,(12,11)))),(((56,55),((((35,34),33),32),(27,(64,(63,10))))),(((57,9),(66,(7,(8,6)))),(29,((18,(23,((25,24),5))),((36,((22,20),((54,(65,21)),19))),4)))))))))),(2,3),1);
   tree tree_626 [p = 0.000, P = 0.082] = [&W 0.000131] ((((50,49),(48,47)),(((53,52),(((((84,83),82),(85,(81,80))),79),((77,46),(((76,75),(74,45)),((78,(44,43)),42))))),((90,((((101,(100,99)),98),(97,96)),((95,94),(((93,92),91),(88,(89,87)))))),(((68,(((((73,72),71),41),(40,(39,38))),((70,69),37))),(31,(67,30))),(((14,((60,28),(58,(((51,17),(16,15)),13)))),(((86,(62,61)),59),((26,12),11))),(((34,(35,(33,32))),(27,(64,(63,10)))),((56,55),(((57,9),(66,(7,(8,6)))),(29,((18,(23,((25,24),5))),((36,(((65,22),20),((54,21),19))),4))))))))))),(2,3),1);
   tree tree_627 [p = 0.000, P = 0.082] = [&W 0.000131] ((((50,49),(48,47)),(((53,52),(((((84,83),82),(85,(81,80))),79),((77,46),(((76,75),(74,45)),((78,(44,43)),42))))),((90,(((101,((100,99),98)),(97,96)),(95,(94,(((93,92),91),(88,(89,87))))))),(((68,(((((73,72),71),41),(40,(39,38))),((70,69),37))),(31,(67,30))),(((14,(58,((60,28),((51,(17,(16,15))),13)))),(((86,(62,61)),59),((26,12),11))),(((34,(35,(33,32))),(27,(64,(63,10)))),(((57,9),(66,(7,(8,6)))),((56,55),(29,((18,(23,((25,24),5))),((36,((22,20),((54,(65,21)),19))),4))))))))))),(2,3),1);
   tree tree_628 [p = 0.000, P = 0.082] = [&W 0.000131] ((((50,49),(48,47)),(((53,52),(((((84,83),82),(85,(81,80))),79),((77,46),(((76,75),(74,45)),((78,(44,43)),42))))),((90,((((100,(101,99)),98),(97,96)),(95,(94,(((93,92),91),(88,(89,87))))))),((((68,(73,(((72,71),41),(40,(39,38))))),((70,69),37)),(31,(67,30))),(((14,(58,((60,28),(((51,17),(16,15)),13)))),(((86,(62,61)),59),(12,(26,11)))),(((56,55),(((35,34),(33,32)),(27,(64,(63,10))))),(((57,9),(66,(7,(8,6)))),(29,((18,(23,((25,24),5))),(((22,(65,20)),(54,(21,19))),(36,4))))))))))),(2,3),1);
   tree tree_629 [p = 0.000, P = 0.082] = [&W 0.000131] ((((50,49),(48,47)),(((53,52),(((((84,83),82),(85,(81,80))),79),((77,46),(((76,75),(74,45)),((78,(44,43)),42))))),((((68,(73,(((72,71),41),(40,(39,38))))),((70,69),37)),(31,(67,30))),((90,((((100,99),(101,98)),(97,96)),((95,94),((92,(93,91)),(88,(89,87)))))),(((14,(58,((60,28),((17,(51,(16,15))),13)))),(((86,(62,61)),59),(26,(12,11)))),(((56,55),(((35,34),(33,32)),(27,(64,(63,10))))),(((57,9),(66,(7,(8,6)))),(29,((18,((25,23),(24,5))),(((22,20),(65,(54,(21,19)))),(36,4))))))))))),(2,3),1);
   tree tree_630 [p = 0.000, P = 0.082] = [&W 0.000131] ((((50,49),(48,47)),(((53,52),(((((84,83),82),(85,(81,80))),79),((77,46),(((76,75),(74,45)),((78,(44,43)),42))))),((90,(((((101,100),99),98),(97,96)),(95,(94,((93,(92,91)),(88,(89,87))))))),((((68,((((73,72),71),41),(40,(39,38)))),((70,69),37)),(31,(67,30))),(((14,(58,((60,28),(((51,17),(16,15)),13)))),(((86,(62,61)),59),(26,(12,11)))),(((56,55),((34,(33,(35,32))),(27,(64,(63,10))))),(((57,9),(66,(7,(8,6)))),(29,((18,((25,23),(24,5))),((36,((22,20),((65,(54,21)),19))),4)))))))))),(2,3),1);
   tree tree_631 [p = 0.000, P = 0.082] = [&W 0.000131] ((((50,49),(48,47)),(((53,52),(((85,(((84,83),82),(81,80))),79),((77,46),(((76,75),(74,45)),((78,(44,43)),42))))),((90,((((100,99),(101,98)),(97,96)),(95,(94,(((93,92),91),(88,(89,87))))))),((((68,((73,(72,71)),(41,(40,(39,38))))),((70,69),37)),(31,(67,30))),(((14,(58,((60,28),((17,(51,(16,15))),13)))),((((86,62),61),59),(26,(12,11)))),((((35,34),(33,32)),(27,(64,(63,10)))),(((56,55),((57,9),(66,(7,(8,6))))),(29,((18,((25,23),(24,5))),(((22,20),(((65,54),21),19)),(36,4))))))))))),(2,3),1);
   tree tree_632 [p = 0.000, P = 0.083] = [&W 0.000131] ((((50,49),(48,47)),(((53,52),(((((84,83),82),(85,(81,80))),79),(46,(77,(((76,75),(74,45)),((78,(44,43)),42)))))),((90,((((101,(100,99)),98),(97,96)),(95,(94,(((93,92),91),(88,(89,87))))))),((((68,(73,(((72,71),41),(40,(39,38))))),((70,69),37)),(31,(67,30))),(((14,(58,((60,28),(((51,17),(16,15)),13)))),(((86,(62,61)),59),(26,(12,11)))),(((56,55),(((35,(34,33)),32),(27,(64,(63,10))))),(((57,9),(66,(7,(8,6)))),(29,((18,((25,23),(24,5))),((36,((22,20),((54,(65,21)),19))),4)))))))))),(2,3),1);
   tree tree_633 [p = 0.000, P = 0.083] = [&W 0.000131] ((((50,49),(48,47)),(((53,52),(((((84,83),82),(85,(81,80))),79),((77,46),(((76,75),(74,45)),((78,(44,43)),42))))),((90,((((101,(100,99)),98),(97,96)),(95,(94,((92,(93,91)),(88,(89,87))))))),(((68,(((((73,72),71),41),(40,(39,38))),((70,69),37))),(31,(67,30))),(((14,(58,((60,28),((17,(16,(51,15))),13)))),(((86,(62,61)),59),(26,(12,11)))),(((56,55),((34,(35,(33,32))),(27,(64,(63,10))))),(((57,9),(66,(7,(8,6)))),(29,((18,((25,23),(24,5))),((36,(54,((22,(65,20)),(21,19)))),4)))))))))),(2,3),1);
   tree tree_634 [p = 0.000, P = 0.083] = [&W 0.000131] ((((50,49),(48,47)),(((53,52),(((((84,83),82),(85,(81,80))),79),((77,46),(((76,75),(74,45)),((78,(44,43)),42))))),((90,((((101,(100,99)),98),(97,96)),(94,(95,((93,(92,91)),(88,(89,87))))))),((((68,(73,(((72,71),41),(40,(39,38))))),((70,69),37)),(31,(67,30))),(((14,(58,((60,28),((17,(51,(16,15))),13)))),(((86,(62,61)),59),(26,(12,11)))),(((34,(35,(33,32))),(27,(64,(63,10)))),(((56,55),((66,(57,9)),(7,(8,6)))),(29,((18,((25,23),(24,5))),((36,((22,20),((65,21),(54,19)))),4)))))))))),(2,3),1);
   tree tree_635 [p = 0.000, P = 0.083] = [&W 0.000131] ((((50,49),(48,47)),(((53,52),(((((84,83),82),(85,(81,80))),79),((77,46),(((76,75),(74,45)),((78,(44,43)),42))))),((((68,(73,((72,71),(41,(40,(39,38)))))),((70,69),37)),(31,(67,30))),((90,(((101,((100,99),98)),(97,96)),(95,(94,(((93,92),91),(88,(89,87))))))),(((14,(58,((60,28),((17,(51,(16,15))),13)))),((86,(62,61)),(59,(26,(12,11))))),(((34,(35,(33,32))),(27,(64,(63,10)))),((56,55),(((57,9),(66,(7,(8,6)))),(29,((18,((25,23),(24,5))),((((65,(54,22)),20),(21,19)),(36,4)))))))))))),(2,3),1);
   tree tree_636 [p = 0.000, P = 0.083] = [&W 0.000131] ((((50,49),(48,47)),(((53,52),(((((84,83),82),(85,(81,80))),79),((77,46),(((76,75),(74,45)),((78,(44,43)),42))))),((((68,(73,((72,71),(41,(40,(39,38)))))),((70,69),37)),(31,(67,30))),((90,((((101,(100,99)),98),(97,96)),(95,(94,(((93,92),91),(88,(89,87))))))),(((14,(58,((60,28),((17,(51,(16,15))),13)))),(((86,(62,61)),59),(26,(12,11)))),((((34,(35,33)),32),(27,(64,(63,10)))),(((56,55),((57,9),(66,(7,(8,6))))),(29,((18,((25,23),(24,5))),(((22,20),((54,(65,21)),19)),(36,4))))))))))),(2,3),1);
   tree tree_637 [p = 0.000, P = 0.083] = [&W 0.000131] ((((50,49),(48,47)),(((53,52),(((((84,83),82),(85,(81,80))),79),((77,46),(((76,75),(74,45)),((78,(44,43)),42))))),((90,((((101,(100,99)),98),(97,96)),(94,(95,((92,(93,91)),(88,(89,87))))))),(((68,(((((73,72),71),41),(40,(39,38))),((70,69),37))),(31,(67,30))),((((((86,62),61),59),(14,(58,((60,28),((51,(17,(16,15))),13))))),(26,(12,11))),(((33,(35,(34,32))),(27,(64,(63,10)))),(((57,9),(66,(7,(8,6)))),(((56,55),29),((18,((25,23),(24,5))),((36,((22,20),((65,54),(21,19)))),4)))))))))),(2,3),1);
   tree tree_638 [p = 0.000, P = 0.083] = [&W 0.000131] ((((50,49),(48,47)),(((53,52),(((((84,83),82),(85,(81,80))),79),(46,(77,(((76,75),(74,45)),((78,(44,43)),42)))))),((90,((((100,99),(101,98)),(97,96)),(95,(94,((93,(92,91)),(88,(89,87))))))),(((68,((73,(((72,71),41),(40,(39,38)))),((70,69),37))),(31,(67,30))),(((14,(58,((60,28),(((51,17),(16,15)),13)))),(((86,(62,61)),59),((26,12),11))),((((35,34),(33,32)),(27,(64,(63,10)))),(((57,9),(66,(7,(8,6)))),(((56,55),29),((18,((25,23),(24,5))),((36,((65,(22,20)),(21,(54,19)))),4)))))))))),(2,3),1);
   tree tree_639 [p = 0.000, P = 0.084] = [&W 0.000131] ((((50,49),(48,47)),(((53,52),(((85,(((84,83),82),(81,80))),79),((77,46),(((76,75),(74,45)),((78,(44,43)),42))))),((90,((((101,(100,99)),98),(97,96)),((95,94),(((93,92),91),(88,(89,87)))))),(((68,(((((73,72),71),41),(40,(39,38))),((70,69),37))),(31,(67,30))),(((14,((60,28),(58,(((51,17),(16,15)),13)))),(((86,(62,61)),59),(26,(12,11)))),(((56,55),(((34,(35,33)),32),(27,(64,(63,10))))),(((57,9),(66,(7,(8,6)))),(29,((18,((25,23),(24,5))),((36,((22,20),(((65,54),21),19))),4)))))))))),(2,3),1);
   tree tree_640 [p = 0.000, P = 0.084] = [&W 0.000131] ((((50,49),(48,47)),(((53,52),(((85,(((84,83),82),(81,80))),79),((77,46),(((76,75),(74,45)),((78,(44,43)),42))))),((68,(((70,69),37),((73,((72,71),(41,(40,(39,38))))),(31,(67,30))))),((90,((((100,99),(101,98)),(97,96)),(95,(94,(((93,92),91),(88,(89,87))))))),((((((86,62),61),59),(14,(58,((60,28),((17,(51,(16,15))),13))))),(26,(12,11))),(((56,55),((((35,34),33),32),(27,(64,(63,10))))),(((57,9),(66,(7,(8,6)))),(29,((18,((25,23),(24,5))),(((22,20),(36,((54,(65,21)),19))),4)))))))))),(2,3),1);
   tree tree_641 [p = 0.000, P = 0.084] = [&W 0.000131] ((((50,49),(48,47)),(((53,52),(((85,(((84,83),82),(81,80))),79),((77,46),(((76,75),(74,45)),((78,(44,43)),42))))),((90,(((101,((100,99),98)),(97,96)),(95,(94,(((93,92),91),(88,(89,87))))))),((((68,(73,(((72,71),41),(40,(39,38))))),((70,69),37)),(31,(67,30))),(((14,(58,((60,28),(((51,17),(16,15)),13)))),((((86,62),61),59),(26,(12,11)))),(((33,(35,(34,32))),(27,(64,(63,10)))),((56,55),(((57,9),(66,(7,(8,6)))),(29,((18,((25,23),(24,5))),((36,((22,20),(54,(21,(65,19))))),4))))))))))),(2,3),1);
   tree tree_642 [p = 0.000, P = 0.084] = [&W 0.000131] ((((50,49),(48,47)),(((53,52),(((((84,83),82),(85,(81,80))),79),((77,46),(((76,75),(74,45)),((78,(44,43)),42))))),((90,(((((101,100),99),98),(97,96)),(95,(94,((93,(92,91)),(88,(89,87))))))),(((68,(((73,(72,71)),(41,(40,(39,38)))),((70,69),37))),(31,(67,30))),((((86,62),61),(59,(((58,14),((60,28),(((51,17),(16,15)),13))),(26,(12,11))))),((((34,(35,33)),32),(27,(64,(63,10)))),((56,55),(((57,9),(66,(7,(8,6)))),(29,((18,((25,23),(24,5))),(((22,20),(((65,54),21),19)),(36,4)))))))))))),(2,3),1);
   tree tree_643 [p = 0.000, P = 0.084] = [&W 0.000131] ((((50,49),(48,47)),(((53,52),(((((84,83),82),(85,(81,80))),79),(46,(77,(((76,75),(74,45)),((78,(44,43)),42)))))),(((68,(((((73,72),71),41),(40,(39,38))),((70,69),37))),(31,(67,30))),((90,(((((101,100),99),98),(97,96)),(95,(94,((93,(92,91)),(88,(89,87))))))),(((14,(58,((60,28),(((51,17),(16,15)),13)))),(((86,(62,61)),59),(26,(12,11)))),(((((35,34),33),32),(27,(64,(63,10)))),((56,55),(((57,9),(66,(7,(8,6)))),(29,((18,((25,23),(24,5))),(((22,(54,20)),(65,(21,19))),(36,4)))))))))))),(2,3),1);
   tree tree_644 [p = 0.000, P = 0.084] = [&W 0.000131] ((((50,49),(48,47)),(((53,52),(((((84,83),82),(85,(81,80))),79),(46,(77,(((76,75),(74,45)),((78,(44,43)),42)))))),((90,(((101,((100,99),98)),(97,96)),((95,94),((92,(93,91)),(88,(89,87)))))),((((68,((73,(72,71)),(41,(40,(39,38))))),((70,69),37)),(31,(67,30))),(((14,(58,((60,28),((17,(51,(16,15))),13)))),((((86,62),61),59),(12,(26,11)))),(((33,((35,34),32)),(27,(64,(63,10)))),(((56,55),((57,9),(66,(7,(8,6))))),(29,((18,(23,((25,24),5))),((36,((22,20),((65,(54,21)),19))),4)))))))))),(2,3),1);
   tree tree_645 [p = 0.000, P = 0.084] = [&W 0.000131] ((((50,49),(48,47)),(((53,52),(((((84,83),82),(85,(81,80))),79),((77,46),(((76,75),(74,45)),((78,(44,43)),42))))),((90,(((((101,100),99),98),(97,96)),(95,(94,((92,(93,91)),(88,(89,87))))))),((((68,((((73,72),71),41),(40,(39,38)))),((70,69),37)),(31,(67,30))),(((14,(58,((60,28),((51,(17,(16,15))),13)))),(((86,(62,61)),59),(12,(26,11)))),(((33,(35,(34,32))),(27,(64,(63,10)))),((56,55),(((57,9),(66,(7,(8,6)))),(29,((18,(23,((25,24),5))),(((65,(22,20)),(21,19)),(54,(36,4))))))))))))),(2,3),1);
   tree tree_646 [p = 0.000, P = 0.084] = [&W 0.000131] ((((50,49),(48,47)),(((53,52),(((((84,83),82),(85,(81,80))),79),(46,(77,(((76,75),(74,45)),((78,(44,43)),42)))))),((((68,(73,((72,71),((41,40),(39,38))))),((70,69),37)),(31,(67,30))),((90,((((101,(100,99)),98),(97,96)),(95,(94,((92,(93,91)),(88,(89,87))))))),(((14,(58,((60,28),(((51,17),(16,15)),13)))),(((86,(62,61)),59),(12,(26,11)))),((((34,(35,33)),32),(27,(64,(63,10)))),((56,55),(((57,9),(66,(7,(8,6)))),(29,((18,(23,((25,24),5))),(((((65,54),22),20),(21,19)),(36,4)))))))))))),(2,3),1);
   tree tree_647 [p = 0.000, P = 0.085] = [&W 0.000131] ((((50,49),(48,47)),(((53,52),(((85,(((84,83),82),(81,80))),79),(46,(77,(((76,75),(74,45)),((78,(44,43)),42)))))),(((68,((70,69),37)),((73,(((72,71),41),(40,(39,38)))),(31,(67,30)))),((90,(((101,((100,99),98)),(97,96)),(95,(94,(((93,92),91),(88,(89,87))))))),(((58,(14,((60,28),((17,(51,(16,15))),13)))),(((86,(62,61)),59),(26,(12,11)))),(((35,(34,(33,32))),(27,(64,(63,10)))),(((57,9),(66,(7,(8,6)))),(((56,55),29),((18,((25,23),(24,5))),(((22,(54,20)),((65,21),19)),(36,4))))))))))),(2,3),1);
   tree tree_648 [p = 0.000, P = 0.085] = [&W 0.000131] ((((50,49),(48,47)),(((53,52),(((85,(((84,83),82),(81,80))),79),((77,46),(((76,75),(74,45)),((78,(44,43)),42))))),(((90,((((101,(100,99)),98),(97,96)),(95,(94,((93,(92,91)),(88,(89,87))))))),((68,((73,(((72,71),41),(40,(39,38)))),((70,69),37))),(31,(67,30)))),(((14,(58,((60,28),(((51,17),(16,15)),13)))),((((86,62),61),59),(12,(26,11)))),((56,55),(((34,(35,(33,32))),(27,(64,(63,10)))),(((57,9),(66,(7,(8,6)))),(29,((18,(23,((25,24),5))),(36,((54,(((65,22),20),(21,19))),4))))))))))),(2,3),1);
   tree tree_649 [p = 0.000, P = 0.085] = [&W 0.000131] ((((50,49),(48,47)),(((53,52),(79,((((84,83),82),(85,(81,80))),((77,46),(((76,75),(74,45)),((78,(44,43)),42)))))),((90,((((100,99),(101,98)),(97,96)),(95,(94,((93,(92,91)),(88,(89,87))))))),((((68,((((73,72),71),41),(40,(39,38)))),((70,69),37)),(31,(67,30))),(((14,(58,((60,28),(((51,17),(16,15)),13)))),(((86,(62,61)),59),(12,(26,11)))),(((((35,34),33),32),(27,(64,(63,10)))),(((56,55),((57,9),(66,(7,(8,6))))),(29,((18,(23,((25,24),5))),((36,(65,(((54,22),20),(21,19)))),4)))))))))),(2,3),1);
   tree tree_650 [p = 0.000, P = 0.085] = [&W 0.000131] ((((50,49),(48,47)),(((53,52),(((((84,83),82),(85,(81,80))),79),(46,(77,(((76,75),(74,45)),((78,(44,43)),42)))))),((90,((((101,(100,99)),98),(97,96)),(95,(94,(((93,92),91),(88,(89,87))))))),(((68,((((73,72),71),(41,(40,(39,38)))),((70,69),37))),(31,(67,30))),(((14,(58,((60,28),((17,(51,(16,15))),13)))),(((86,(62,61)),59),(12,(26,11)))),((56,55),(((35,((34,33),32)),(27,(64,(63,10)))),(((57,9),(66,(7,(8,6)))),(29,((18,(23,((25,24),5))),((((54,22),20),((65,21),19)),(36,4)))))))))))),(2,3),1);
   tree tree_651 [p = 0.000, P = 0.085] = [&W 0.000131] ((((50,49),(48,47)),(((53,52),(((((84,83),82),(85,(81,80))),79),(46,(77,(((76,75),(74,45)),((78,(44,43)),42)))))),(((68,((73,(((72,71),41),(40,(39,38)))),((70,69),37))),(31,(67,30))),((90,(((((101,100),99),98),(97,96)),(95,(94,((93,(92,91)),(88,(89,87))))))),((((86,(62,61)),59),((58,(14,((60,28),((17,(51,(16,15))),13)))),(26,(12,11)))),(((56,55),((33,((35,34),32)),(27,(64,(63,10))))),(((57,9),(66,(7,(8,6)))),(29,((18,(23,(24,(25,5)))),((36,((22,20),((65,(54,21)),19))),4)))))))))),(2,3),1);
   tree tree_652 [p = 0.000, P = 0.085] = [&W 0.000131] ((((50,49),(48,47)),(((53,52),(((85,(((84,83),82),(81,80))),79),(46,(77,(((76,75),(74,45)),((78,(44,43)),42)))))),((((68,(73,(((72,71),41),(40,(39,38))))),((70,69),37)),(31,(67,30))),((90,(((101,((100,99),98)),(97,96)),(95,(94,((92,(93,91)),(88,(89,87))))))),(((((86,62),61),59),((58,(14,((60,28),((17,((51,16),15)),13)))),((26,12),11))),(((((35,34),33),32),(27,(64,(63,10)))),(((56,55),((57,9),(66,(7,(8,6))))),(29,((18,((25,23),(24,5))),((36,((22,20),((54,(65,21)),19))),4)))))))))),(2,3),1);
   tree tree_653 [p = 0.000, P = 0.085] = [&W 0.000131] ((((50,49),(48,47)),(((53,52),(((((84,83),82),(85,(81,80))),79),((77,46),(((76,75),(74,45)),((78,(44,43)),42))))),((90,(((101,((100,99),98)),(97,96)),(95,(94,((93,(92,91)),(88,(89,87))))))),((((68,(73,(((72,71),41),(40,(39,38))))),((70,69),37)),(31,(67,30))),(((14,(58,((60,28),((17,(51,(16,15))),13)))),(((86,(62,61)),59),((26,12),11))),((((35,34),(33,32)),(27,(64,(63,10)))),(((57,9),(66,(7,(8,6)))),(((56,55),29),((18,((25,23),(24,5))),(((22,20),(65,((54,21),19))),(36,4))))))))))),(2,3),1);
   tree tree_654 [p = 0.000, P = 0.085] = [&W 0.000131] ((((50,49),(48,47)),(((53,52),(((((84,83),82),(85,(81,80))),79),((77,46),(((76,75),(74,45)),((78,(44,43)),42))))),((((68,(73,(((72,71),41),(40,(39,38))))),((70,69),37)),(31,(67,30))),((90,((((101,(100,99)),98),(97,96)),(95,(94,(((93,92),91),(88,(89,87))))))),(((14,(58,((60,28),(((51,17),(16,15)),13)))),(((86,(62,61)),59),(26,(12,11)))),(((35,(34,(33,32))),(27,(64,(63,10)))),(((57,9),(66,(7,(8,6)))),(((56,55),29),((18,((25,23),(24,5))),((((54,22),20),(65,(21,19))),(36,4))))))))))),(2,3),1);
   tree tree_655 [p = 0.000, P = 0.086] = [&W 0.000131] ((((50,49),(48,47)),(((53,52),(((85,(((84,83),82),(81,80))),79),((77,46),(((76,75),(74,45)),((78,(44,43)),42))))),((68,(((73,(((72,71),41),(40,(39,38)))),((70,69),37)),(31,(67,30)))),((90,((((100,99),(101,98)),(97,96)),(95,(94,(((93,92),91),(88,(89,87))))))),(((14,(58,((60,28),((17,(51,(16,15))),13)))),(((62,(86,61)),59),(26,(12,11)))),((56,55),(((35,(34,(33,32))),(27,(64,(63,10)))),(((57,9),(66,(7,(8,6)))),(29,((18,((25,23),(24,5))),((36,((22,20),(65,((54,21),19)))),4))))))))))),(2,3),1);
   tree tree_656 [p = 0.000, P = 0.086] = [&W 0.000131] ((((50,49),(48,47)),(((53,52),(((85,(((84,83),82),(81,80))),79),(46,(77,(((76,75),(74,45)),((78,(44,43)),42)))))),((90,((((100,99),(101,98)),(97,96)),(95,(94,((93,(92,91)),(88,(89,87))))))),((((70,69),37),((68,(73,(((72,71),41),(40,(39,38))))),(31,(67,30)))),((58,((14,((60,28),((17,(51,(16,15))),13))),(((86,(62,61)),59),(26,(12,11))))),(((34,(35,(33,32))),(27,(64,(63,10)))),(((57,9),(66,(7,(8,6)))),(((56,55),29),((18,((25,23),(24,5))),((36,(((65,22),20),(54,(21,19)))),4)))))))))),(2,3),1);
   tree tree_657 [p = 0.000, P = 0.086] = [&W 0.000131] ((((50,49),(48,47)),(((53,52),(((85,(((84,83),82),(81,80))),79),((77,46),(((76,75),(74,45)),((78,(44,43)),42))))),((90,(((101,((100,99),98)),(97,96)),((95,94),((92,(93,91)),(88,(89,87)))))),((((68,(73,(((72,71),41),(40,(39,38))))),((70,69),37)),(31,(67,30))),(((((86,(62,61)),59),(14,(58,((60,28),((17,(51,(16,15))),13))))),(26,(12,11))),(((35,(34,(33,32))),(27,(64,(63,10)))),(((66,(57,9)),(7,(8,6))),((56,55),(29,((18,((25,23),(24,5))),(((22,20),((54,(65,21)),19)),(36,4)))))))))))),(2,3),1);
   tree tree_658 [p = 0.000, P = 0.086] = [&W 0.000131] ((((50,49),(48,47)),(((53,52),(((85,(((84,83),82),(81,80))),79),((77,46),(((76,75),(74,45)),((78,(44,43)),42))))),((((68,(73,(((72,71),41),(40,(39,38))))),((70,69),37)),(31,(67,30))),((90,((((100,99),(101,98)),(97,96)),(95,(94,((93,(92,91)),(88,(89,87))))))),(((14,(58,((60,28),((51,(17,(16,15))),13)))),(((86,(62,61)),59),(26,(12,11)))),(((((35,34),33),32),(27,(64,(63,10)))),(((57,9),(66,(7,(8,6)))),(((56,55),29),((18,(23,((25,24),5))),(36,(((54,(22,20)),((65,21),19)),4))))))))))),(2,3),1);
   tree tree_659 [p = 0.000, P = 0.086] = [&W 0.000131] ((((50,49),(48,47)),(((53,52),(((85,(((84,83),82),(81,80))),79),((77,46),(((76,75),(74,45)),((78,(44,43)),42))))),((90,((((101,(100,99)),98),(97,96)),(95,(94,(((93,92),91),(88,(89,87))))))),(((68,((73,(((72,71),41),(40,(39,38)))),((70,69),37))),(31,(67,30))),(((14,(58,((60,28),((17,(51,(16,15))),13)))),(((62,(86,61)),59),(26,(12,11)))),((((35,33),(34,32)),(27,(64,(63,10)))),(((57,9),(66,(7,(8,6)))),(((56,55),29),((18,(25,(23,(24,5)))),((36,((22,20),((65,21),(54,19)))),4)))))))))),(2,3),1);
   tree tree_660 [p = 0.000, P = 0.086] = [&W 0.000131] ((((50,49),(48,47)),(((53,52),(((85,(((84,83),82),(81,80))),79),((77,46),(((76,75),(74,45)),((78,(44,43)),42))))),(((68,((70,69),37)),((73,(((72,71),41),(40,(39,38)))),(31,(67,30)))),((90,(((101,((100,99),98)),(97,96)),(95,(94,((93,(92,91)),(88,(89,87))))))),((((86,(62,61)),59),((14,(58,((60,28),(((51,17),(16,15)),13)))),(26,(12,11)))),((((35,33),(34,32)),(27,(64,(63,10)))),(((57,9),(66,(7,(8,6)))),(((56,55),29),((18,(25,(23,(24,5)))),((36,(((65,22),20),(54,(21,19)))),4)))))))))),(2,3),1);
   tree tree_661 [p = 0.000, P = 0.086] = [&W 0.000131] ((((50,49),(48,47)),(((53,52),(((((84,83),82),(85,(81,80))),79),((77,46),(((76,75),(74,45)),((78,(44,43)),42))))),((((70,69),37),(68,(((((73,72),71),41),(40,(39,38))),(31,(67,30))))),((90,((((101,(100,99)),98),(97,96)),(95,(94,((92,(93,91)),(88,(89,87))))))),(((14,(((86,(62,61)),59),(58,((60,28),((17,(51,(16,15))),13))))),(26,(12,11))),(((56,55),(((35,33),(34,32)),(27,(64,(63,10))))),(((57,9),(66,(7,(8,6)))),(29,((18,(25,(23,(24,5)))),((36,(((54,22),20),(21,(65,19)))),4)))))))))),(2,3),1);
   tree tree_662 [p = 0.000, P = 0.087] = [&W 0.000131] ((((50,49),(48,47)),(((53,52),(((((84,83),82),(85,(81,80))),79),((77,46),(((76,75),(74,45)),((78,(44,43)),42))))),((90,(((((101,100),99),98),(97,96)),((95,94),(((93,92),91),(88,(89,87)))))),(((68,((73,(((72,71),41),(40,(39,38)))),((70,69),37))),(31,(67,30))),(((14,(58,((60,28),((17,(51,(16,15))),13)))),(((62,(86,61)),59),((26,12),11))),(((35,(34,(33,32))),(27,(64,(63,10)))),(((66,(57,9)),(7,(8,6))),((56,55),(29,((18,(25,(23,(24,5)))),((((65,22),20),((54,21),19)),(36,4)))))))))))),(2,3),1);
   tree tree_663 [p = 0.000, P = 0.087] = [&W 0.000131] ((((50,49),(48,47)),(((53,52),(((((84,83),82),(85,(81,80))),79),((77,46),(((76,75),(74,45)),((78,(44,43)),42))))),((((68,(73,(((72,71),41),(40,(39,38))))),((70,69),37)),(31,(67,30))),((90,(((101,((100,99),98)),(97,96)),(95,(94,((93,(92,91)),(88,(89,87))))))),(((14,(58,((60,28),(((51,17),(16,15)),13)))),(((86,(62,61)),59),(26,(12,11)))),(((((35,34),33),32),(27,(64,(63,10)))),(((57,9),(66,(7,(8,6)))),(((56,55),29),((18,(25,(23,(24,5)))),((36,(54,(((65,22),20),(21,19)))),4)))))))))),(2,3),1);
   tree tree_664 [p = 0.000, P = 0.087] = [&W 0.000131] ((((50,49),(48,47)),(((53,52),(((((84,83),82),(85,(81,80))),79),((77,46),(((76,75),(74,45)),((78,(44,43)),42))))),((90,((((100,99),(101,98)),(97,96)),(95,(94,((92,(93,91)),(88,(89,87))))))),(((68,((73,(((72,71),41),(40,(39,38)))),((70,69),37))),(31,(67,30))),(((14,(58,((60,28),((17,(51,(16,15))),13)))),(((86,(62,61)),59),(26,(12,11)))),(((33,((35,34),32)),(27,(64,(63,10)))),(((66,(57,9)),(7,(8,6))),(((56,55),29),((18,(25,(23,(24,5)))),(36,(((22,20),((54,(65,21)),19)),4))))))))))),(2,3),1);
   tree tree_665 [p = 0.000, P = 0.087] = [&W 0.000131] ((((50,49),(48,47)),(((53,52),(((((84,83),82),(85,(81,80))),79),((77,46),(((76,75),(74,45)),((78,(44,43)),42))))),((90,((((101,(100,99)),98),(97,96)),(95,(94,((92,(93,91)),(88,(89,87))))))),(((68,((70,69),37)),(((73,(72,71)),(41,(40,(39,38)))),(31,(67,30)))),(((58,(14,((60,28),((17,(51,(16,15))),13)))),((((86,62),61),59),((26,12),11))),((((35,34),(33,32)),(27,(64,(63,10)))),(((57,9),(66,(7,(8,6)))),(((56,55),29),((18,(25,(23,(24,5)))),(36,(((22,20),((54,(65,21)),19)),4))))))))))),(2,3),1);
   tree tree_666 [p = 0.000, P = 0.087] = [&W 0.000131] ((((50,49),(48,47)),(((53,52),(((((84,83),82),(85,(81,80))),79),(77,(46,(((76,75),(74,45)),((78,(44,43)),42)))))),((90,((((101,(100,99)),98),(97,96)),(95,(94,(((93,92),91),(88,(89,87))))))),((((73,(((72,71),41),(40,(39,38)))),(68,((70,69),37))),(31,(67,30))),(((14,((86,(62,61)),(58,((60,28),((51,(17,(16,15))),13))))),(59,((26,12),11))),(((56,55),(((35,34),(33,32)),(27,(64,(63,10))))),(((57,9),(66,(7,(8,6)))),(29,((18,(25,(23,(24,5)))),(36,(((22,20),(65,((54,21),19))),4))))))))))),(2,3),1);
   tree tree_667 [p = 0.000, P = 0.087] = [&W 0.000131] ((((50,49),(48,47)),(((53,52),(((85,(((84,83),82),(81,80))),79),((77,46),(((76,75),(74,45)),((78,(44,43)),42))))),(((68,((70,69),37)),((73,(((72,71),41),(40,(39,38)))),(31,(67,30)))),((90,(((101,((100,99),98)),(97,96)),((95,94),((92,(93,91)),(88,(89,87)))))),((58,((14,((60,28),((17,(51,(16,15))),13))),(((86,(62,61)),59),((26,12),11)))),((((35,34),(33,32)),(27,(64,(63,10)))),(((57,9),(66,(7,(8,6)))),(((56,55),29),((18,(25,(23,(24,5)))),((((54,22),20),(21,(65,19))),(36,4))))))))))),(2,3),1);
   tree tree_668 [p = 0.000, P = 0.087] = [&W 0.000131] ((((50,49),(48,47)),(((53,52),(((((84,83),82),(85,(81,80))),79),(46,(77,(((76,75),(74,45)),((78,(44,43)),42)))))),((90,(((((101,100),99),98),(97,96)),(95,(94,((92,(93,91)),(88,(89,87))))))),(((68,(((((73,72),71),41),(40,(39,38))),((70,69),37))),(31,(67,30))),(((14,(58,((60,28),((17,(51,(16,15))),13)))),(((62,(86,61)),59),((26,12),11))),((((35,34),(33,32)),(27,(64,(63,10)))),(((57,9),(66,(7,(8,6)))),(((56,55),29),((18,(25,(23,(24,5)))),(36,(((22,20),((65,(54,21)),19)),4))))))))))),(2,3),1);
   tree tree_669 [p = 0.000, P = 0.087] = [&W 0.000131] ((((50,49),(48,47)),(((53,52),(((((84,83),82),(85,(81,80))),79),((77,46),(((76,75),(74,45)),((78,(44,43)),42))))),((90,((((101,(100,99)),98),(97,96)),(95,(94,((93,(92,91)),(88,(89,87))))))),(((68,(((((73,72),71),41),(40,(39,38))),((70,69),37))),(31,(67,30))),(((14,(58,((60,28),((17,(51,(16,15))),13)))),(((86,(62,61)),59),((26,12),11))),(((34,(33,(35,32))),(27,(64,(63,10)))),(((56,55),((57,9),(66,(7,(8,6))))),(29,((18,(25,(23,(24,5)))),((36,((22,20),((65,(54,21)),19))),4)))))))))),(2,3),1);
   tree tree_670 [p = 0.000, P = 0.088] = [&W 0.000131] ((((50,49),(48,47)),(((53,52),(((((84,83),82),(85,(81,80))),79),(46,(77,(((76,75),(74,45)),((78,(44,43)),42)))))),((90,(((101,((100,99),98)),(97,96)),((95,94),((92,(93,91)),(88,(89,87)))))),(((68,(((((73,72),71),41),(40,(39,38))),((70,69),37))),(31,(67,30))),(((14,(58,((60,28),((17,(51,(16,15))),13)))),(((86,(62,61)),59),((26,12),11))),((56,55),(((34,(35,(33,32))),(27,(64,(63,10)))),(((57,9),(66,(7,(8,6)))),(29,((18,(25,(23,(24,5)))),(36,(((22,20),(21,((65,54),19))),4)))))))))))),(2,3),1);
   tree tree_671 [p = 0.000, P = 0.088] = [&W 0.000131] ((((50,49),(48,47)),(((53,52),(((85,(((84,83),82),(81,80))),79),(46,(77,(((76,75),(74,45)),((78,(44,43)),42)))))),((((68,(73,(((72,71),41),(40,(39,38))))),((70,69),37)),(31,(67,30))),((90,(((((101,100),99),98),(97,96)),(95,(94,(((93,92),91),(88,(89,87))))))),(((14,(58,((60,28),(((51,17),(16,15)),13)))),(((62,(86,61)),59),((26,12),11))),(((56,55),(((35,34),(33,32)),(27,(64,(63,10))))),(((57,9),(66,(7,(8,6)))),(29,((18,(25,(23,(24,5)))),((36,((22,20),(((65,54),21),19))),4)))))))))),(2,3),1);
   tree tree_672 [p = 0.000, P = 0.088] = [&W 0.000131] ((((50,49),(48,47)),(((53,52),(((85,(((84,83),82),(81,80))),79),((77,46),(((76,75),(74,45)),((78,(44,43)),42))))),((((68,((((73,72),71),41),(40,(39,38)))),((70,69),37)),(31,(67,30))),((90,(((101,((100,99),98)),(97,96)),(95,(94,((92,(93,91)),(88,(89,87))))))),(((14,(58,((60,28),((17,((51,16),15)),13)))),((((86,62),61),59),((26,12),11))),(((56,55),((34,(33,(35,32))),(27,(64,(63,10))))),(((57,9),(66,(7,(8,6)))),(29,((18,(25,(23,(24,5)))),((36,((22,20),((54,(65,21)),19))),4)))))))))),(2,3),1);
   tree tree_673 [p = 0.000, P = 0.088] = [&W 0.000131] ((((50,49),(48,47)),(((53,52),(((85,(((84,83),82),(81,80))),79),((77,46),(((76,75),(74,45)),((78,(44,43)),42))))),((90,((((101,(100,99)),98),(97,96)),(95,(94,(((93,92),91),(88,(89,87))))))),((((68,(73,(((72,71),41),(40,(39,38))))),((70,69),37)),(31,(67,30))),((((((62,(86,61)),59),14),(58,((60,28),(((51,17),(16,15)),13)))),(26,(12,11))),(((((35,34),33),32),(27,(64,(63,10)))),(((57,9),(66,(7,(8,6)))),((56,55),(29,((18,(25,(23,(24,5)))),((36,(((54,22),20),((65,21),19))),4))))))))))),(2,3),1);
   tree tree_674 [p = 0.000, P = 0.088] = [&W 0.000131] ((((50,49),(48,47)),(((53,52),(((((84,83),82),(85,(81,80))),79),(46,(77,(((76,75),(74,45)),((78,(44,43)),42)))))),((((68,((73,(72,71)),(41,(40,(39,38))))),((70,69),37)),(31,(67,30))),((90,((((100,99),(101,98)),(97,96)),(95,(94,((92,(93,91)),(88,(89,87))))))),(((14,(58,((60,28),((17,(51,(16,15))),13)))),(((86,(62,61)),59),(26,(12,11)))),(((56,55),(((35,34),(33,32)),(27,(64,(63,10))))),(((57,9),(66,(7,(8,6)))),(29,((18,(25,(23,(24,5)))),((36,((54,(22,20)),((65,21),19))),4)))))))))),(2,3),1);
   tree tree_675 [p = 0.000, P = 0.088] = [&W 0.000131] ((((50,49),(48,47)),(((53,52),(((((84,83),82),(85,(81,80))),79),((77,46),(((76,75),(74,45)),((78,(44,43)),42))))),((90,((((100,99),(101,98)),(97,96)),(95,(94,((92,(93,91)),(88,(89,87))))))),(((68,((73,(((72,71),41),(40,(39,38)))),((70,69),37))),(31,(67,30))),(((14,(58,((60,28),((51,(17,(16,15))),13)))),((((86,62),61),59),(26,(12,11)))),((((35,34),(33,32)),(27,(64,(63,10)))),(((57,9),(66,(7,(8,6)))),(((56,55),29),((18,(25,(23,(24,5)))),(36,((((54,22),20),(21,(65,19))),4))))))))))),(2,3),1);
   tree tree_676 [p = 0.000, P = 0.088] = [&W 0.000131] ((((50,49),(48,47)),(((53,52),(((((84,83),82),(85,(81,80))),79),(46,(77,(((76,75),(74,45)),((78,(44,43)),42)))))),((90,((((100,99),(101,98)),(97,96)),(95,(94,(((93,92),91),(88,(89,87))))))),((((68,((((73,72),71),41),(40,(39,38)))),((70,69),37)),(31,(67,30))),(((58,(14,((60,28),((51,(17,(16,15))),13)))),(((86,(62,61)),59),((26,12),11))),((((35,34),(33,32)),(27,(64,(63,10)))),(((57,9),(66,(7,(8,6)))),(((56,55),29),((18,(25,(23,(24,5)))),(36,((((65,(54,22)),20),(21,19)),4))))))))))),(2,3),1);
   tree tree_677 [p = 0.000, P = 0.088] = [&W 0.000131] ((((50,49),(48,47)),(((53,52),(((((84,83),82),(85,(81,80))),79),((77,46),(((76,75),(74,45)),((78,(44,43)),42))))),((90,((((100,99),(101,98)),(97,96)),(95,(94,((92,(93,91)),(88,(89,87))))))),(((68,((70,69),37)),((73,(((72,71),41),(40,(39,38)))),(31,(67,30)))),(((((86,(62,61)),59),(14,(58,((60,28),((17,(51,(16,15))),13))))),(26,(12,11))),(((56,55),(((35,34),(33,32)),(27,(64,(63,10))))),(((57,9),(66,(7,(8,6)))),(29,((18,(25,(23,(24,5)))),((36,(((54,(65,22)),20),(21,19))),4)))))))))),(2,3),1);
   tree tree_678 [p = 0.000, P = 0.089] = [&W 0.000131] ((((50,49),(48,47)),(((53,52),(((((84,83),82),(85,(81,80))),79),(46,(77,(((76,75),(74,45)),((78,(44,43)),42)))))),(((68,((73,(((72,71),41),(40,(39,38)))),((70,69),37))),(31,(67,30))),((90,(((101,((100,99),98)),(97,96)),(95,(94,((92,(93,91)),(88,(89,87))))))),(((14,(58,((60,28),((17,(51,(16,15))),13)))),(((86,(62,61)),59),(26,(12,11)))),(((34,(35,(33,32))),(27,(64,(63,10)))),((56,55),(((57,9),(66,(7,(8,6)))),(29,((18,(25,(23,(24,5)))),(36,(((22,20),(21,((65,54),19))),4)))))))))))),(2,3),1);
   tree tree_679 [p = 0.000, P = 0.089] = [&W 0.000131] ((((50,49),(48,47)),(((53,52),(((((84,83),82),(85,(81,80))),79),((77,46),(((76,75),(74,45)),((78,(44,43)),42))))),((90,(((101,((100,99),98)),(97,96)),((95,(94,((93,92),91))),(88,(89,87))))),((((68,(73,(((72,71),41),(40,(39,38))))),((70,69),37)),(31,(67,30))),(((14,((62,(86,61)),(58,((60,28),((17,(51,(16,15))),13))))),(59,(26,(12,11)))),(((56,55),((34,(35,(33,32))),(27,(64,(63,10))))),(((57,9),(66,(7,(8,6)))),(29,((18,(25,(23,(24,5)))),((36,((22,20),(54,(21,(65,19))))),4)))))))))),(2,3),1);
   tree tree_680 [p = 0.000, P = 0.089] = [&W 0.000131] ((((50,49),(48,47)),(((53,52),(((85,(((84,83),82),(81,80))),79),((77,46),(((76,75),(74,45)),((78,(44,43)),42))))),((90,((((101,(100,99)),98),(97,96)),(95,(94,((92,(93,91)),(88,(89,87))))))),((((68,(73,((72,71),(41,(40,(39,38)))))),((70,69),37)),(31,(67,30))),(((14,((((86,62),61),59),(58,((60,28),((17,(51,(16,15))),13))))),(26,(12,11))),(((34,(35,(33,32))),(27,(64,(63,10)))),(((57,9),(66,(7,(8,6)))),(((56,55),29),((18,(25,(23,(24,5)))),((36,(((65,22),20),(21,(54,19)))),4)))))))))),(2,3),1);
   tree tree_681 [p = 0.000, P = 0.089] = [&W 0.000131] ((((50,49),(48,47)),(((53,52),(((((84,83),82),(85,(81,80))),79),((77,46),(((76,75),(74,45)),((78,(44,43)),42))))),((90,((((100,99),(101,98)),(97,96)),(95,(94,((92,(93,91)),(88,(89,87))))))),(((68,(((((73,72),71),41),(40,(39,38))),((70,69),37))),(31,(67,30))),(((14,(58,((60,28),((17,(51,(16,15))),13)))),(((86,(62,61)),59),(26,(12,11)))),((((35,34),(33,32)),(27,(64,(63,10)))),((56,55),(((57,9),(66,(7,(8,6)))),(29,((18,(25,(23,(24,5)))),((((65,22),20),(21,(54,19))),(36,4)))))))))))),(2,3),1);
   tree tree_682 [p = 0.000, P = 0.089] = [&W 0.000131] ((((50,49),(48,47)),(((53,52),(((85,(((84,83),82),(81,80))),79),((77,46),(((76,75),(74,45)),((78,(44,43)),42))))),(((90,(((101,((100,99),98)),(97,96)),(95,(94,((92,(93,91)),(88,(89,87))))))),((68,((70,69),37)),((73,(((72,71),41),(40,(39,38)))),(31,(67,30))))),((58,((14,((60,28),((51,(17,(16,15))),13))),((((86,62),61),59),(26,(12,11))))),((((35,34),(33,32)),(27,(64,(63,10)))),(((57,9),(66,(7,(8,6)))),(((56,55),29),((18,(25,(23,(24,5)))),(((22,20),(54,((65,21),19))),(36,4)))))))))),(2,3),1);
   tree tree_683 [p = 0.000, P = 0.089] = [&W 0.000131] ((((50,49),(48,47)),(((53,52),(((((84,83),82),(85,(81,80))),79),(46,(77,(((76,75),(74,45)),((78,(44,43)),42)))))),((90,((((101,(100,99)),98),(97,96)),(95,(94,((93,(92,91)),(88,(89,87))))))),((((68,((73,(72,71)),(41,(40,(39,38))))),((70,69),37)),(31,(67,30))),(((14,(58,((60,28),(((51,17),(16,15)),13)))),(((86,(62,61)),59),(26,(12,11)))),((((35,(34,33)),32),(27,(64,(63,10)))),(((57,9),(66,(7,(8,6)))),(((56,55),29),((18,(25,(23,(24,5)))),(((22,20),((65,(54,21)),19)),(36,4))))))))))),(2,3),1);
   tree tree_684 [p = 0.000, P = 0.089] = [&W 0.000131] ((((50,49),(48,47)),(((53,52),(((((84,83),82),(85,(81,80))),79),((77,46),(((76,75),(74,45)),((78,(44,43)),42))))),((90,((((100,99),(101,98)),(97,96)),(95,(94,((92,(93,91)),(88,(89,87))))))),(((68,(((((73,72),71),41),(40,(39,38))),((70,69),37))),(31,(67,30))),(((((86,62),61),59),((14,(58,((60,28),((17,(51,(16,15))),13)))),(26,(12,11)))),(((56,55),(((35,34),(33,32)),(27,(64,(63,10))))),(((57,9),(66,(7,(8,6)))),(29,((18,(25,(23,(24,5)))),(36,((((54,22),20),(21,(65,19))),4))))))))))),(2,3),1);
   tree tree_685 [p = 0.000, P = 0.090] = [&W 0.000131] ((((50,49),(48,47)),(((53,52),(((((84,83),82),(85,(81,80))),79),(46,(77,(((76,75),(74,45)),((78,(44,43)),42)))))),(((68,(((((73,72),71),41),(40,(39,38))),((70,69),37))),(31,(67,30))),((90,((((100,99),(101,98)),(97,96)),(95,(94,(((93,92),91),(88,(89,87))))))),((((((86,62),61),59),(14,(58,((60,28),((17,(51,(16,15))),13))))),(26,(12,11))),(((((35,34),33),32),(27,(64,(63,10)))),(((57,9),(66,(7,(8,6)))),(((56,55),29),((18,(25,(23,(24,5)))),((36,((22,(54,20)),((65,21),19))),4)))))))))),(2,3),1);
   tree tree_686 [p = 0.000, P = 0.090] = [&W 0.000131] ((((50,49),(48,47)),(((53,52),(((((84,83),82),(85,(81,80))),79),((77,46),(((76,75),(74,45)),((78,(44,43)),42))))),((90,((((101,(100,99)),98),(97,96)),(95,(94,((92,(93,91)),(88,(89,87))))))),(((68,((73,(((72,71),41),(40,(39,38)))),((70,69),37))),(31,(67,30))),(((14,(58,((60,28),((17,(51,(16,15))),13)))),(((86,(62,61)),59),(26,(12,11)))),(((56,55),((34,(33,(35,32))),(27,(64,(63,10))))),(((57,9),(66,(7,(8,6)))),(29,((18,(25,(23,(24,5)))),(36,(((22,20),(54,(21,(65,19)))),4))))))))))),(2,3),1);
   tree tree_687 [p = 0.000, P = 0.090] = [&W 0.000131] ((((50,49),(48,47)),(((53,52),(((((84,83),82),(85,(81,80))),79),((77,46),((74,45),((76,75),((78,(44,43)),42)))))),((90,((((101,(100,99)),98),(97,96)),(95,(94,((92,(93,91)),(88,(89,87))))))),(((68,((73,(((72,71),41),(40,(39,38)))),((70,69),37))),(31,(67,30))),((((((86,(62,61)),59),14),(58,((60,28),((17,(51,(16,15))),13)))),(26,(12,11))),((((35,34),(33,32)),(27,(64,(63,10)))),((66,((57,9),(7,(8,6)))),(((56,55),29),((18,(25,(23,(24,5)))),(36,(((22,20),((65,(54,21)),19)),4))))))))))),(2,3),1);
   tree tree_688 [p = 0.000, P = 0.090] = [&W 0.000131] ((((50,49),(48,47)),(((53,52),(((((84,83),82),(85,(81,80))),79),(46,(77,(((76,75),(74,45)),((78,(44,43)),42)))))),((((68,(73,(((72,71),41),(40,(39,38))))),((70,69),37)),(31,(67,30))),((90,(((101,((100,99),98)),(97,96)),(95,(94,((93,(92,91)),(88,(89,87))))))),((58,((14,((60,28),((17,(51,(16,15))),13))),(((86,(62,61)),59),((26,12),11)))),((((35,34),(33,32)),(27,(64,(63,10)))),(((57,9),(66,(7,(8,6)))),(((56,55),29),((18,(25,(23,(24,5)))),(36,(((22,20),((54,(65,21)),19)),4))))))))))),(2,3),1);
   tree tree_689 [p = 0.000, P = 0.090] = [&W 0.000131] ((((50,49),(48,47)),(((53,52),(((((84,83),82),(85,(81,80))),79),((77,46),(((76,75),(74,45)),((78,(44,43)),42))))),((90,((((100,99),(101,98)),(97,96)),(95,(94,((93,(92,91)),(88,(89,87))))))),(((68,(((((73,72),71),41),(40,(39,38))),((70,69),37))),(31,(67,30))),(((58,(14,((60,28),(((51,17),(16,15)),13)))),(((62,(86,61)),59),(12,(26,11)))),(((((35,34),33),32),(27,(64,(63,10)))),(((57,9),(66,(7,(8,6)))),(((56,55),29),((18,(25,(23,(24,5)))),((36,((22,20),(21,((65,54),19)))),4)))))))))),(2,3),1);
   tree tree_690 [p = 0.000, P = 0.090] = [&W 0.000131] ((((50,49),(48,47)),(((53,52),(((85,(((84,83),82),(81,80))),79),(46,(77,(((76,75),(74,45)),((78,(44,43)),42)))))),((((73,(((72,71),41),(40,(39,38)))),(68,((70,69),37))),(31,(67,30))),((90,((((101,(100,99)),98),(97,96)),((95,94),((93,(92,91)),(88,(89,87)))))),(((14,(58,((60,28),((17,(51,(16,15))),13)))),(((86,(62,61)),59),(12,(26,11)))),((((34,(35,33)),32),(27,(64,(63,10)))),(((57,9),(66,(7,(8,6)))),(((56,55),29),((18,(25,(23,(24,5)))),(((22,20),(54,((65,21),19))),(36,4))))))))))),(2,3),1);
   tree tree_691 [p = 0.000, P = 0.090] = [&W 0.000131] ((((50,49),(48,47)),(((53,52),(((((84,83),82),(85,(81,80))),79),((77,46),(((76,75),(74,45)),((78,(44,43)),42))))),((90,((((101,(100,99)),98),(97,96)),(95,(94,(((93,92),91),(88,(89,87))))))),((((68,((((73,72),71),41),(40,(39,38)))),((70,69),37)),(31,(67,30))),(((14,(58,((60,28),((17,(51,(16,15))),13)))),(((86,(62,61)),59),(12,(26,11)))),(((33,((35,34),32)),(27,(64,(63,10)))),((56,55),(((57,9),(66,(7,(8,6)))),(29,((18,(25,(23,(24,5)))),((36,((22,20),(54,((65,21),19)))),4))))))))))),(2,3),1);
   tree tree_692 [p = 0.000, P = 0.090] = [&W 0.000131] ((((50,49),(48,47)),(((53,52),(((((84,83),82),(85,(81,80))),79),(46,(77,(((76,75),(74,45)),((78,(44,43)),42)))))),((90,((((100,99),(101,98)),(97,96)),((95,94),((93,(92,91)),(88,(89,87)))))),(((68,((70,69),37)),((73,(((72,71),41),(40,(39,38)))),(31,(67,30)))),(((14,(58,((60,28),(((51,17),(16,15)),13)))),(((86,(62,61)),59),(12,(26,11)))),(((34,((35,33),32)),(27,(64,(63,10)))),((56,55),(((57,9),(66,(7,(8,6)))),(29,((18,(25,(23,(24,5)))),(36,(((((65,54),22),20),(21,19)),4)))))))))))),(2,3),1);
   tree tree_693 [p = 0.000, P = 0.091] = [&W 0.000131] ((((50,49),(48,47)),(((53,52),(((85,(((84,83),82),(81,80))),79),((77,46),(((76,75),(74,45)),((78,(44,43)),42))))),(((90,((((101,(100,99)),98),(97,96)),(95,(94,((93,(92,91)),(88,(89,87))))))),((68,(((((73,72),71),41),(40,(39,38))),((70,69),37))),(31,(67,30)))),(((86,(62,61)),((14,(58,((60,28),((17,(51,(16,15))),13)))),(59,(12,(26,11))))),((((35,34),(33,32)),(27,(64,(63,10)))),((56,55),(((57,9),(66,(7,(8,6)))),(29,((18,(25,(23,(24,5)))),(((22,20),((54,21),(65,19))),(36,4))))))))))),(2,3),1);
   tree tree_694 [p = 0.000, P = 0.091] = [&W 0.000131] ((((50,49),(48,47)),(((53,52),(((((84,83),82),(85,(81,80))),79),((77,46),(((76,75),(74,45)),((78,(44,43)),42))))),((90,(((101,((100,99),98)),(97,96)),((95,94),(((93,92),91),(88,(89,87)))))),((((68,(73,(((72,71),41),(40,(39,38))))),((70,69),37)),(31,(67,30))),(((14,(58,((60,28),((17,(51,(16,15))),13)))),(((86,(62,61)),59),(12,(26,11)))),(((((35,34),33),32),(27,(64,(63,10)))),(((57,9),(66,(7,(8,6)))),(((56,55),29),((18,(25,(23,(24,5)))),(36,((((54,22),20),((65,21),19)),4))))))))))),(2,3),1);
   tree tree_695 [p = 0.000, P = 0.091] = [&W 0.000131] ((((50,49),(48,47)),(((53,52),(((85,(((84,83),82),(81,80))),79),((77,46),(((76,75),(74,45)),((78,(44,43)),42))))),((90,(((101,((100,99),98)),(97,96)),(95,(94,((93,(92,91)),(88,(89,87))))))),((((68,(73,(((72,71),41),(40,(39,38))))),((70,69),37)),(31,(67,30))),(((14,(58,((60,28),((17,(51,(16,15))),13)))),(((86,(62,61)),59),(12,(26,11)))),(((((35,34),33),32),(27,(64,(63,10)))),(((57,9),(66,(7,(8,6)))),(((56,55),29),((18,(25,(23,(24,5)))),(((22,20),(36,((54,(65,21)),19))),4)))))))))),(2,3),1);
   tree tree_696 [p = 0.000, P = 0.091] = [&W 0.000131] ((((50,49),(48,47)),(((53,52),(((85,(((84,83),82),(81,80))),79),((77,46),(((76,75),(74,45)),((78,(44,43)),42))))),(((68,((73,(((72,71),41),(40,(39,38)))),((70,69),37))),(31,(67,30))),((90,(((101,((100,99),98)),(97,96)),(95,(94,((92,(93,91)),(88,(89,87))))))),(((59,(14,((62,(86,61)),(58,((60,28),((17,(51,(16,15))),13)))))),(12,(26,11))),(((56,55),((33,((35,34),32)),(27,(64,(63,10))))),(((57,9),(66,(7,(8,6)))),(29,((18,(25,(23,(24,5)))),((36,((22,20),((65,(54,21)),19))),4)))))))))),(2,3),1);
   tree tree_697 [p = 0.000, P = 0.091] = [&W 0.000131] ((((50,49),(48,47)),(((53,52),(((85,(((84,83),82),(81,80))),79),((77,46),(((76,75),(74,45)),((78,(44,43)),42))))),((90,((((101,(100,99)),98),(97,96)),(95,(94,((92,(93,91)),(88,(89,87))))))),(((68,(((((73,72),71),41),(40,(39,38))),((70,69),37))),(31,(67,30))),((58,((14,((60,28),((51,(17,(16,15))),13))),(((62,(86,61)),59),(12,(26,11))))),((56,55),(((33,((35,34),32)),(27,(64,(63,10)))),(((57,9),(66,(7,(8,6)))),(29,((18,(25,(23,(24,5)))),(((22,20),((54,(65,21)),19)),(36,4)))))))))))),(2,3),1);
   tree tree_698 [p = 0.000, P = 0.091] = [&W 0.000131] ((((50,49),(48,47)),(((53,52),(((((84,83),82),(85,(81,80))),79),((77,46),(((76,75),(74,45)),((78,(44,43)),42))))),((90,(((101,((100,99),98)),(97,96)),(94,(95,(((93,92),91),(88,(89,87))))))),(((68,(((((73,72),71),41),(40,(39,38))),((70,69),37))),(31,(67,30))),(((58,(14,((60,28),(((51,17),(16,15)),13)))),(((86,(62,61)),59),(12,(26,11)))),(((33,((35,34),32)),(27,(64,(63,10)))),(((57,9),(66,(7,(8,6)))),(((56,55),29),((18,(25,(23,(24,5)))),(((22,20),((54,21),(65,19))),(36,4))))))))))),(2,3),1);
   tree tree_699 [p = 0.000, P = 0.091] = [&W 0.000131] ((((50,49),(48,47)),(((53,52),(((((84,83),82),(85,(81,80))),79),((77,46),(((76,75),(74,45)),((78,(44,43)),42))))),((90,((((100,99),(101,98)),(97,96)),(95,(94,(((93,92),91),(88,(89,87))))))),(((68,((73,(((72,71),41),(40,(39,38)))),((70,69),37))),(31,(67,30))),(((14,(58,((60,28),((17,(51,(16,15))),13)))),(((86,(62,61)),59),(12,(26,11)))),(((33,((35,34),32)),(27,(64,(63,10)))),(((57,9),(66,(7,(8,6)))),((56,55),(29,((18,(25,(23,(24,5)))),((36,((22,(54,20)),((65,21),19))),4))))))))))),(2,3),1);
   tree tree_700 [p = 0.000, P = 0.092] = [&W 0.000131] ((((50,49),(48,47)),(((53,52),(((((84,83),82),(85,(81,80))),79),((77,46),(((76,75),(74,45)),((78,(44,43)),42))))),((((68,(73,(((72,71),41),(40,(39,38))))),((70,69),37)),(31,(67,30))),((90,(((101,((100,99),98)),(97,96)),((95,94),(((93,92),91),(88,(89,87)))))),((58,((14,((60,28),((17,(51,(16,15))),13))),(((62,(86,61)),59),(12,(26,11))))),(((33,(35,(34,32))),(27,(64,(63,10)))),(((57,9),(66,(7,(8,6)))),(((56,55),29),((18,(25,(23,(24,5)))),(((22,20),((65,54),(21,19))),(36,4))))))))))),(2,3),1);
   tree tree_701 [p = 0.000, P = 0.092] = [&W 0.000131] ((((50,49),(48,47)),(((53,52),(((((84,83),82),(85,(81,80))),79),((77,46),(((76,75),(74,45)),((78,(44,43)),42))))),(((68,(73,(((72,71),41),(40,(39,38))))),(((70,69),37),(31,(67,30)))),((90,(((101,((100,99),98)),(97,96)),(95,(94,(((93,92),91),(88,(89,87))))))),(((14,(58,((60,28),((17,(51,(16,15))),13)))),(((86,(62,61)),59),(26,(12,11)))),((((34,33),(35,32)),(27,(64,(63,10)))),(((57,9),(66,(7,(8,6)))),((56,55),(29,((18,(23,((25,24),5))),((36,((22,20),((65,54),(21,19)))),4))))))))))),(2,3),1);
   tree tree_702 [p = 0.000, P = 0.092] = [&W 0.000131] ((((50,49),(48,47)),(((53,52),(((85,(((84,83),82),(81,80))),79),(46,(77,(((76,75),(74,45)),((78,(44,43)),42)))))),(((68,((((73,72),71),(41,(40,(39,38)))),((70,69),37))),(31,(67,30))),((90,(((101,((100,99),98)),(97,96)),(95,(94,((93,(92,91)),(88,(89,87))))))),(((14,(58,((60,28),((17,((51,16),15)),13)))),((((86,62),61),59),(12,(26,11)))),(((33,((35,34),32)),(27,(64,(63,10)))),(((57,9),(66,(7,(8,6)))),(((56,55),29),((18,(25,(23,(24,5)))),(((22,20),((65,(54,21)),19)),(36,4))))))))))),(2,3),1);
   tree tree_703 [p = 0.000, P = 0.092] = [&W 0.000131] ((((50,49),(48,47)),(((53,52),(((((84,83),82),(85,(81,80))),79),((77,46),(((76,75),(74,45)),((78,(44,43)),42))))),((((68,((73,(72,71)),(41,(40,(39,38))))),((70,69),37)),(31,(67,30))),((90,(((((101,100),99),98),(97,96)),(95,(94,((92,(93,91)),(88,(89,87))))))),((58,((14,((60,28),((17,(51,(16,15))),13))),(((62,(86,61)),59),(12,(26,11))))),((((35,34),(33,32)),(27,(64,(63,10)))),(((57,9),(66,(7,(8,6)))),(((56,55),29),((18,(25,(23,(24,5)))),((36,((22,20),(65,((54,21),19)))),4)))))))))),(2,3),1);
   tree tree_704 [p = 0.000, P = 0.092] = [&W 0.000131] ((((50,49),(48,47)),(((53,52),(((85,(((84,83),82),(81,80))),79),((77,46),(((76,75),(74,45)),((78,(44,43)),42))))),((90,((((100,99),(101,98)),(97,96)),(95,(94,((92,(93,91)),(88,(89,87))))))),((((68,(73,(((72,71),41),(40,(39,38))))),((70,69),37)),(31,(67,30))),(((14,(58,((60,28),(((51,17),(16,15)),13)))),((((86,62),61),59),((26,12),11))),(((56,55),((((35,34),33),32),(27,(64,(63,10))))),(((57,9),(66,(7,(8,6)))),(29,((18,(25,(23,(24,5)))),((((65,(54,22)),20),(21,19)),(36,4))))))))))),(2,3),1);
   tree tree_705 [p = 0.000, P = 0.092] = [&W 0.000131] ((((50,49),(48,47)),(((53,52),(((((84,83),82),(85,(81,80))),79),(46,(77,(((76,75),(74,45)),((78,(44,43)),42)))))),((90,((((101,(100,99)),98),(97,96)),(95,(94,(((93,92),91),(88,(89,87))))))),((68,((((((73,72),71),41),(40,(39,38))),((70,69),37)),(31,(67,30)))),(((14,(58,((60,28),(((51,17),(16,15)),13)))),(((86,(62,61)),59),((26,12),11))),(((56,55),(((34,(35,33)),32),(27,(64,(63,10))))),(((57,9),(66,(7,(8,6)))),(29,((18,(25,(23,(24,5)))),((36,((22,(54,20)),((65,21),19))),4)))))))))),(2,3),1);
   tree tree_706 [p = 0.000, P = 0.092] = [&W 0.000131] ((((50,49),(48,47)),(((53,52),(((85,(((84,83),82),(81,80))),79),((77,46),(((76,75),(74,45)),((78,(44,43)),42))))),((90,(((101,((100,99),98)),(97,96)),(95,(94,((93,(92,91)),(88,(89,87))))))),(((68,(((((73,72),71),41),(40,(39,38))),((70,69),37))),(31,(67,30))),(((((62,(86,61)),59),(14,(58,((60,28),((17,(51,(16,15))),13))))),((26,12),11)),(((33,((35,34),32)),(27,(64,(63,10)))),(((57,9),(66,(7,(8,6)))),((56,55),(29,((18,(25,(23,(24,5)))),(36,(((22,20),(((65,54),21),19)),4)))))))))))),(2,3),1);
   tree tree_707 [p = 0.000, P = 0.092] = [&W 0.000131] ((((50,49),(48,47)),(((53,52),(((((84,83),82),(85,(81,80))),79),(46,(77,(((76,75),(74,45)),((78,(44,43)),42)))))),((((68,(73,(((72,71),41),(40,(39,38))))),((70,69),37)),(31,(67,30))),((90,((((101,(100,99)),98),(97,96)),(95,(94,((92,(93,91)),(88,(89,87))))))),((58,((14,((60,28),((51,(17,(16,15))),13))),(((86,(62,61)),59),((26,12),11)))),(((((35,34),33),32),(27,(64,(63,10)))),(((57,9),(66,(7,(8,6)))),(((56,55),29),((18,(25,(23,(24,5)))),(((22,20),((54,(65,21)),19)),(36,4))))))))))),(2,3),1);
   tree tree_708 [p = 0.000, P = 0.093] = [&W 0.000131] ((((50,49),(48,47)),(((53,52),(((85,(((84,83),82),(81,80))),79),((77,46),(((76,75),(74,45)),((78,(44,43)),42))))),((((68,(73,(((72,71),41),(40,(39,38))))),((70,69),37)),(31,(67,30))),((90,((((101,(100,99)),98),(97,96)),(95,(94,((93,(92,91)),(88,(89,87))))))),((58,((14,((60,28),(((51,17),(16,15)),13))),(((86,(62,61)),59),((26,12),11)))),(((((35,34),33),32),(27,(64,(63,10)))),((66,((57,9),(7,(8,6)))),(((56,55),29),((18,(25,(23,(24,5)))),((36,((22,20),(((65,54),21),19))),4)))))))))),(2,3),1);
   tree tree_709 [p = 0.000, P = 0.093] = [&W 0.000131] ((((50,49),(48,47)),(((53,52),(79,((85,(((84,83),82),(81,80))),((77,46),(((76,75),(74,45)),((78,(44,43)),42)))))),((90,(((101,((100,99),98)),(97,96)),(95,(94,((92,(93,91)),(88,(89,87))))))),(((((((73,72),71),41),(40,(39,38))),(68,((70,69),37))),(31,(67,30))),(((86,(62,61)),((14,(58,((60,28),((17,(51,(16,15))),13)))),(59,((26,12),11)))),((((34,(35,33)),32),(27,(64,(63,10)))),(((66,(57,9)),(7,(8,6))),(((56,55),29),((18,(25,(23,(24,5)))),(36,(((22,((65,54),20)),(21,19)),4))))))))))),(2,3),1);
   tree tree_710 [p = 0.000, P = 0.093] = [&W 0.000131] ((((50,49),(48,47)),(((53,52),(((((84,83),82),(85,(81,80))),79),((77,46),(((76,75),(74,45)),((78,(44,43)),42))))),((90,((((101,(100,99)),98),(97,96)),(95,(94,((92,(93,91)),(88,(89,87))))))),((((68,((73,(72,71)),(41,(40,(39,38))))),((70,69),37)),(31,(67,30))),(((58,(14,((60,28),((17,(51,(16,15))),13)))),(((86,(62,61)),59),((26,12),11))),(((56,55),((((35,34),33),32),(27,(64,(63,10))))),(((57,9),(66,(7,(8,6)))),(29,((18,(25,(23,(24,5)))),(((22,20),(54,((65,21),19))),(36,4))))))))))),(2,3),1);
   tree tree_711 [p = 0.000, P = 0.093] = [&W 0.000131] ((((50,49),(48,47)),(((53,52),(((((84,83),82),(85,(81,80))),79),((77,46),(((76,75),(74,45)),((78,(44,43)),42))))),((90,(((((101,100),99),98),(97,96)),(95,(94,((93,(92,91)),(88,(89,87))))))),((((68,(73,(((72,71),41),(40,(39,38))))),((70,69),37)),(31,(67,30))),(((((86,(62,61)),59),(14,(58,((60,28),((51,(17,(16,15))),13))))),(12,(26,11))),(((56,55),((34,(35,(33,32))),(27,(64,(63,10))))),(((57,9),(66,(7,(8,6)))),(29,((18,(25,(23,(24,5)))),((36,((22,20),(54,(21,(65,19))))),4)))))))))),(2,3),1);
   tree tree_712 [p = 0.000, P = 0.093] = [&W 0.000131] ((((50,49),(48,47)),(((53,52),(79,((85,(((84,83),82),(81,80))),((77,46),(((76,75),(74,45)),((78,(44,43)),42)))))),(((68,(((((73,72),71),41),(40,(39,38))),((70,69),37))),(31,(67,30))),((90,(((101,((100,99),98)),(97,96)),((95,94),((92,(93,91)),(88,(89,87)))))),(((58,(14,((60,28),((17,(51,(16,15))),13)))),(((86,(62,61)),59),(12,(26,11)))),(((56,55),(((34,(35,33)),32),(27,(64,(63,10))))),(((57,9),(66,(7,(8,6)))),(29,((18,(25,(23,(24,5)))),(((22,(65,20)),((54,21),19)),(36,4))))))))))),(2,3),1);
   tree tree_713 [p = 0.000, P = 0.093] = [&W 0.000131] ((((50,49),(48,47)),(((53,52),(((85,(((84,83),82),(81,80))),79),((77,46),(((76,75),(74,45)),((78,(44,43)),42))))),((90,((((101,(100,99)),98),(97,96)),(95,(94,((93,(92,91)),(88,(89,87))))))),(((68,((73,((72,71),((41,40),(39,38)))),((70,69),37))),(31,(67,30))),(((14,(58,((60,28),((17,(51,(16,15))),13)))),(((86,(62,61)),59),(12,(26,11)))),(((56,55),(((35,34),(33,32)),(27,(64,(63,10))))),(((57,9),(66,(7,(8,6)))),(29,((18,(25,(23,(24,5)))),((36,((22,20),((54,(65,21)),19))),4)))))))))),(2,3),1);
   tree tree_714 [p = 0.000, P = 0.093] = [&W 0.000131] ((((50,49),(48,47)),(((53,52),(((((84,83),82),(85,(81,80))),79),(46,(77,(((76,75),(74,45)),((78,(44,43)),42)))))),((90,(((101,((100,99),98)),(97,96)),(95,(94,(((93,92),91),(88,(89,87))))))),((((68,(73,(((72,71),41),(40,(39,38))))),((70,69),37)),(31,(67,30))),(((14,(58,((60,28),((17,(51,(16,15))),13)))),(((86,(62,61)),59),((26,12),11))),(((33,(34,(35,32))),(27,(64,(63,10)))),(((57,9),(66,(7,(8,6)))),((56,55),(29,((18,(25,(23,(24,5)))),((36,((22,20),((65,(54,21)),19))),4))))))))))),(2,3),1);
   tree tree_715 [p = 0.000, P = 0.093] = [&W 0.000131] ((((50,49),(48,47)),(((53,52),(((85,(((84,83),82),(81,80))),79),((77,46),(((76,75),(74,45)),((78,(44,43)),42))))),((((73,(((72,71),41),(40,(39,38)))),(68,((70,69),37))),(31,(67,30))),((90,((((101,(100,99)),98),(97,96)),(95,(94,((93,(92,91)),(88,(89,87))))))),(((14,(58,((60,28),((17,(51,(16,15))),13)))),(((86,(62,61)),59),((26,12),11))),(((33,((35,34),32)),(27,(64,(63,10)))),(((57,9),(66,(7,(8,6)))),(((56,55),29),((18,(25,(23,(24,5)))),((36,((22,20),(21,(54,(65,19))))),4)))))))))),(2,3),1);
   tree tree_716 [p = 0.000, P = 0.094] = [&W 0.000131] ((((50,49),(48,47)),(((53,52),(((85,(((84,83),82),(81,80))),79),((77,46),(((76,75),(74,45)),((78,(44,43)),42))))),((90,((((101,(100,99)),98),(97,96)),(95,(94,(((93,92),91),(88,(89,87))))))),(((68,(((((73,72),71),41),(40,(39,38))),((70,69),37))),(31,(67,30))),(((58,(14,((60,28),((51,(17,(16,15))),13)))),(((86,(62,61)),59),((26,12),11))),(((56,55),((33,((35,34),32)),(27,(64,(63,10))))),(((57,9),(66,(7,(8,6)))),(29,((18,(25,(23,(24,5)))),((36,((22,20),((65,(54,21)),19))),4)))))))))),(2,3),1);
   tree tree_717 [p = 0.000, P = 0.094] = [&W 0.000131] ((((50,49),(48,47)),(((53,52),(((((84,83),82),(85,(81,80))),79),((77,46),(((76,75),(74,45)),((78,(44,43)),42))))),(((68,((73,(((72,71),41),(40,(39,38)))),((70,69),37))),(31,(67,30))),((90,((((101,(100,99)),98),(97,96)),(94,(95,((92,(93,91)),(88,(89,87))))))),(((14,(58,((60,28),((17,(51,(16,15))),13)))),(((86,(62,61)),59),(12,(26,11)))),((((35,34),(33,32)),(27,(64,(63,10)))),(((57,9),(66,(7,(8,6)))),(((56,55),29),((18,(25,(23,(24,5)))),((36,((22,20),(54,((65,21),19)))),4)))))))))),(2,3),1);
   tree tree_718 [p = 0.000, P = 0.094] = [&W 0.000131] ((((50,49),(48,47)),(((53,52),(((85,(((84,83),82),(81,80))),79),((77,46),(((76,75),(74,45)),((78,(44,43)),42))))),((((68,((((73,72),71),41),(40,(39,38)))),((70,69),37)),(31,(67,30))),((90,(((101,((100,99),98)),(97,96)),(95,(94,((92,(93,91)),(88,(89,87))))))),((58,((14,((60,28),((51,(17,(16,15))),13))),(((86,(62,61)),59),(26,(12,11))))),(((35,(34,(33,32))),(27,(64,(63,10)))),(((57,9),(66,(7,(8,6)))),(((56,55),29),((18,(25,((24,23),5))),(36,(((22,20),((65,21),(54,19))),4))))))))))),(2,3),1);
   tree tree_719 [p = 0.000, P = 0.094] = [&W 0.000131] ((((50,49),(48,47)),(((53,52),(((((84,83),82),(85,(81,80))),79),(46,(77,(((76,75),(74,45)),((78,(44,43)),42)))))),((90,(((101,((100,99),98)),(97,96)),(95,(94,((92,(93,91)),(88,(89,87))))))),(((68,(((((73,72),71),41),(40,(39,38))),((70,69),37))),(31,(67,30))),(((58,(14,((60,28),((17,(51,(16,15))),13)))),(((86,(62,61)),59),(26,(12,11)))),(((34,(35,(33,32))),(27,(64,(63,10)))),(((57,9),(66,(7,(8,6)))),(((56,55),29),((18,(25,((24,23),5))),((36,((22,20),((54,(65,21)),19))),4)))))))))),(2,3),1);
   tree tree_720 [p = 0.000, P = 0.094] = [&W 0.000131] ((((50,49),(48,47)),(((53,52),(((((84,83),82),(85,(81,80))),79),(46,(77,(((76,75),(74,45)),((78,(44,43)),42)))))),((90,(((101,((100,99),98)),(97,96)),(95,(94,(((93,92),91),(88,(89,87))))))),((((68,((((73,72),71),41),(40,(39,38)))),((70,69),37)),(31,(67,30))),(((14,(58,((60,28),((17,(51,(16,15))),13)))),((((86,62),61),59),(26,(12,11)))),((((35,34),(33,32)),(27,(64,(63,10)))),(((56,55),((57,9),(66,(7,(8,6))))),(29,((18,(25,((24,23),5))),((36,((22,20),((54,(65,21)),19))),4)))))))))),(2,3),1);
[truncated: 3,825,087 more chars]
