# Supplementary material for: Genus level molecular phylogeny of Aegisthidae Gisbrecht, 1893 (Copepoda: Harpacticoida) reveals morphological adaptations to deep-sea and plagic habitats
Source: BMC Evol Biol. 2020 Mar 14;20:36. doi: 10.1186/s12862-020-1594-x (PMC7071595; doi:10.1186/s12862-020-1594-x)
Supplement: Supplementary file 3 — Additional file 3. MrBayes Job2. [file 12862_2020_1594_MOESM3_ESM.zip › Job2_supplementary_info/18S_28S_COI_codon_renamed_modified.nex.tstat]

[ID: 1454342174]
ID	#obs	Probability(=s)	Stddev(s)	Min(s)	Max(s)	Nruns
102		7650	1.000000e+00	0.000000e+00	1.000000e+00	1.000000e+00	2
103		7650	1.000000e+00	0.000000e+00	1.000000e+00	1.000000e+00	2
104		7650	1.000000e+00	0.000000e+00	1.000000e+00	1.000000e+00	2
105		7650	1.000000e+00	0.000000e+00	1.000000e+00	1.000000e+00	2
106		7650	1.000000e+00	0.000000e+00	1.000000e+00	1.000000e+00	2
107		7650	1.000000e+00	0.000000e+00	1.000000e+00	1.000000e+00	2
108		7650	1.000000e+00	0.000000e+00	1.000000e+00	1.000000e+00	2
109		7650	1.000000e+00	0.000000e+00	1.000000e+00	1.000000e+00	2
110		7650	1.000000e+00	0.000000e+00	1.000000e+00	1.000000e+00	2
111		7650	1.000000e+00	0.000000e+00	1.000000e+00	1.000000e+00	2
112		7650	1.000000e+00	0.000000e+00	1.000000e+00	1.000000e+00	2
113		7650	1.000000e+00	0.000000e+00	1.000000e+00	1.000000e+00	2
114		7650	1.000000e+00	0.000000e+00	1.000000e+00	1.000000e+00	2
115		7650	1.000000e+00	0.000000e+00	1.000000e+00	1.000000e+00	2
116		7650	1.000000e+00	0.000000e+00	1.000000e+00	1.000000e+00	2
117		7650	1.000000e+00	0.000000e+00	1.000000e+00	1.000000e+00	2
118		7650	1.000000e+00	0.000000e+00	1.000000e+00	1.000000e+00	2
119		7650	1.000000e+00	0.000000e+00	1.000000e+00	1.000000e+00	2
120		7650	1.000000e+00	0.000000e+00	1.000000e+00	1.000000e+00	2
121		7650	1.000000e+00	0.000000e+00	1.000000e+00	1.000000e+00	2
122		7650	1.000000e+00	0.000000e+00	1.000000e+00	1.000000e+00	2
123		7650	1.000000e+00	0.000000e+00	1.000000e+00	1.000000e+00	2
124		7650	1.000000e+00	0.000000e+00	1.000000e+00	1.000000e+00	2
125		7650	1.000000e+00	0.000000e+00	1.000000e+00	1.000000e+00	2
126		7650	1.000000e+00	0.000000e+00	1.000000e+00	1.000000e+00	2
127		7650	1.000000e+00	0.000000e+00	1.000000e+00	1.000000e+00	2
128		7650	1.000000e+00	0.000000e+00	1.000000e+00	1.000000e+00	2
129		7650	1.000000e+00	0.000000e+00	1.000000e+00	1.000000e+00	2
130		7650	1.000000e+00	0.000000e+00	1.000000e+00	1.000000e+00	2
131		7650	1.000000e+00	0.000000e+00	1.000000e+00	1.000000e+00	2
132		7650	1.000000e+00	0.000000e+00	1.000000e+00	1.000000e+00	2
133		7650	1.000000e+00	0.000000e+00	1.000000e+00	1.000000e+00	2
134		7650	1.000000e+00	0.000000e+00	1.000000e+00	1.000000e+00	2
135		7650	1.000000e+00	0.000000e+00	1.000000e+00	1.000000e+00	2
136		7650	1.000000e+00	0.000000e+00	1.000000e+00	1.000000e+00	2
137		7650	1.000000e+00	0.000000e+00	1.000000e+00	1.000000e+00	2
138		7650	1.000000e+00	0.000000e+00	1.000000e+00	1.000000e+00	2
139		7650	1.000000e+00	0.000000e+00	1.000000e+00	1.000000e+00	2
140		7650	1.000000e+00	0.000000e+00	1.000000e+00	1.000000e+00	2
141		7650	1.000000e+00	0.000000e+00	1.000000e+00	1.000000e+00	2
142		7650	1.000000e+00	0.000000e+00	1.000000e+00	1.000000e+00	2
143		7650	1.000000e+00	0.000000e+00	1.000000e+00	1.000000e+00	2
144		7650	1.000000e+00	0.000000e+00	1.000000e+00	1.000000e+00	2
145		7650	1.000000e+00	0.000000e+00	1.000000e+00	1.000000e+00	2
146		7650	1.000000e+00	0.000000e+00	1.000000e+00	1.000000e+00	2
147		7650	1.000000e+00	0.000000e+00	1.000000e+00	1.000000e+00	2
148		7648	9.997386e-01	3.697290e-04	9.994771e-01	1.000000e+00	2
149		7648	9.997386e-01	3.697290e-04	9.994771e-01	1.000000e+00	2
150		7645	9.993464e-01	1.848645e-04	9.992157e-01	9.994771e-01	2
151		7643	9.990850e-01	1.848645e-04	9.989542e-01	9.992157e-01	2
152		7640	9.986928e-01	1.478916e-03	9.976471e-01	9.997386e-01	2
153		7639	9.985621e-01	1.294052e-03	9.976471e-01	9.994771e-01	2
154		7637	9.983007e-01	5.545936e-04	9.979085e-01	9.986928e-01	2
155		7627	9.969935e-01	2.403239e-03	9.952941e-01	9.986928e-01	2
156		7622	9.963399e-01	0.000000e+00	9.963399e-01	9.963399e-01	2
157		7619	9.959477e-01	9.243226e-04	9.952941e-01	9.966013e-01	2
158		7603	9.938562e-01	2.772968e-03	9.918954e-01	9.958170e-01	2
159		7591	9.922876e-01	1.294052e-03	9.913725e-01	9.932026e-01	2
160		7585	9.915033e-01	1.663781e-03	9.903268e-01	9.926797e-01	2
161		7554	9.874510e-01	0.000000e+00	9.874510e-01	9.874510e-01	2
162		7544	9.861438e-01	7.394581e-04	9.856209e-01	9.866667e-01	2
163		7471	9.766013e-01	1.848645e-04	9.764706e-01	9.767320e-01	2
164		7469	9.763399e-01	1.294052e-03	9.754248e-01	9.772549e-01	2
165		7257	9.486275e-01	9.243226e-04	9.479739e-01	9.492810e-01	2
166		7228	9.448366e-01	2.218374e-03	9.432680e-01	9.464052e-01	2
167		6939	9.070588e-01	2.772968e-03	9.050980e-01	9.090196e-01	2
168		6881	8.994771e-01	5.730800e-03	8.954248e-01	9.035294e-01	2
169		6629	8.665359e-01	2.606590e-02	8.481046e-01	8.849673e-01	2
170		6598	8.624837e-01	5.545936e-03	8.585621e-01	8.664052e-01	2
171		6496	8.491503e-01	8.873497e-03	8.428758e-01	8.554248e-01	2
172		6299	8.233987e-01	1.571348e-02	8.122876e-01	8.345098e-01	2
173		5943	7.768627e-01	5.545936e-04	7.764706e-01	7.772549e-01	2
174		5801	7.583007e-01	9.058361e-03	7.518954e-01	7.647059e-01	2
175		5512	7.205229e-01	6.655123e-03	7.158170e-01	7.252288e-01	2
176		5490	7.176471e-01	1.441943e-02	7.074510e-01	7.278431e-01	2
177		5360	7.006536e-01	1.367997e-02	6.909804e-01	7.103268e-01	2
178		5314	6.946405e-01	3.327561e-03	6.922876e-01	6.969935e-01	2
179		5006	6.543791e-01	2.107456e-02	6.394771e-01	6.692810e-01	2
180		4848	6.337255e-01	3.697290e-04	6.334641e-01	6.339869e-01	2
181		4722	6.172549e-01	1.700754e-02	6.052288e-01	6.292810e-01	2
182		4581	5.988235e-01	1.349511e-02	5.892810e-01	6.083660e-01	2
183		4477	5.852288e-01	1.830159e-02	5.722876e-01	5.981699e-01	2
184		4443	5.807843e-01	3.142697e-03	5.785621e-01	5.830065e-01	2
185		4128	5.396078e-01	2.588103e-03	5.377778e-01	5.414379e-01	2
186		4075	5.326797e-01	3.419994e-02	5.084967e-01	5.568627e-01	2
187		3887	5.081046e-01	9.797819e-03	5.011765e-01	5.150327e-01	2
188		3738	4.886275e-01	6.655123e-03	4.839216e-01	4.933333e-01	2
189		3659	4.783007e-01	1.349511e-02	4.687582e-01	4.878431e-01	2
190		3542	4.630065e-01	3.623345e-02	4.373856e-01	4.886275e-01	2
191		3521	4.602614e-01	1.201619e-02	4.517647e-01	4.687582e-01	2
192		3394	4.436601e-01	1.515889e-02	4.329412e-01	4.543791e-01	2
193		3311	4.328105e-01	1.090701e-02	4.250980e-01	4.405229e-01	2
194		3202	4.185621e-01	2.957832e-03	4.164706e-01	4.206536e-01	2
195		3134	4.096732e-01	1.478916e-03	4.086275e-01	4.107190e-01	2
196		3112	4.067974e-01	9.243226e-03	4.002614e-01	4.133333e-01	2
197		2982	3.898039e-01	3.697290e-04	3.895425e-01	3.900654e-01	2
198		2909	3.802614e-01	1.645294e-02	3.686275e-01	3.918954e-01	2
199		2871	3.752941e-01	1.793186e-02	3.626144e-01	3.879739e-01	2
200		2635	3.444444e-01	2.162915e-02	3.291503e-01	3.597386e-01	2
201		2630	3.437908e-01	7.024852e-03	3.388235e-01	3.487582e-01	2
202		2564	3.351634e-01	2.662049e-02	3.163399e-01	3.539869e-01	2
203		2550	3.333333e-01	1.404970e-02	3.233987e-01	3.432680e-01	2
204		2533	3.311111e-01	5.545936e-04	3.307190e-01	3.315033e-01	2
205		2487	3.250980e-01	7.579445e-03	3.197386e-01	3.304575e-01	2
206		2436	3.184314e-01	4.806477e-03	3.150327e-01	3.218301e-01	2
207		2431	3.177778e-01	1.349511e-02	3.082353e-01	3.273203e-01	2
208		2232	2.917647e-01	5.176207e-03	2.881046e-01	2.954248e-01	2
209		2095	2.738562e-01	8.318903e-03	2.679739e-01	2.797386e-01	2
210		2085	2.725490e-01	2.033510e-03	2.711111e-01	2.739869e-01	2
211		1968	2.572549e-01	1.257079e-02	2.483660e-01	2.661438e-01	2
212		1965	2.568627e-01	1.201619e-02	2.483660e-01	2.653595e-01	2
213		1911	2.498039e-01	7.209716e-03	2.447059e-01	2.549020e-01	2
214		1910	2.496732e-01	1.183133e-02	2.413072e-01	2.580392e-01	2
215		1889	2.469281e-01	1.127674e-02	2.389542e-01	2.549020e-01	2
216		1889	2.469281e-01	1.848645e-04	2.467974e-01	2.470588e-01	2
217		1858	2.428758e-01	1.441943e-02	2.326797e-01	2.530719e-01	2
218		1777	2.322876e-01	1.294052e-03	2.313725e-01	2.332026e-01	2
219		1775	2.320261e-01	9.428090e-03	2.253595e-01	2.386928e-01	2
220		1699	2.220915e-01	5.730800e-03	2.180392e-01	2.261438e-01	2
221		1689	2.207843e-01	1.016755e-02	2.135948e-01	2.279739e-01	2
222		1653	2.160784e-01	3.882155e-03	2.133333e-01	2.188235e-01	2
223		1623	2.121569e-01	1.127674e-02	2.041830e-01	2.201307e-01	2
224		1555	2.032680e-01	1.164646e-02	1.950327e-01	2.115033e-01	2
225		1528	1.997386e-01	1.848645e-03	1.984314e-01	2.010458e-01	2
226		1514	1.979085e-01	3.697290e-04	1.976471e-01	1.981699e-01	2
227		1440	1.882353e-01	3.697290e-04	1.879739e-01	1.884967e-01	2
228		1417	1.852288e-01	4.991342e-03	1.816993e-01	1.887582e-01	2
229		1394	1.822222e-01	0.000000e+00	1.822222e-01	1.822222e-01	2
230		1387	1.813072e-01	5.730800e-03	1.772549e-01	1.853595e-01	2
231		1372	1.793464e-01	3.327561e-03	1.769935e-01	1.816993e-01	2
232		1369	1.789542e-01	7.209716e-03	1.738562e-01	1.840523e-01	2
233		1340	1.751634e-01	5.176207e-03	1.715033e-01	1.788235e-01	2
234		1252	1.636601e-01	7.394581e-03	1.584314e-01	1.688889e-01	2
235		1250	1.633987e-01	7.394581e-04	1.628758e-01	1.639216e-01	2
236		1193	1.559477e-01	5.361071e-03	1.521569e-01	1.597386e-01	2
237		1152	1.505882e-01	7.394581e-03	1.453595e-01	1.558170e-01	2
238		1141	1.491503e-01	5.545936e-04	1.487582e-01	1.495425e-01	2
239		1138	1.487582e-01	6.285394e-03	1.443137e-01	1.532026e-01	2
240		1104	1.443137e-01	5.915665e-03	1.401307e-01	1.484967e-01	2
241		1066	1.393464e-01	5.915665e-03	1.351634e-01	1.435294e-01	2
242		1023	1.337255e-01	3.512426e-03	1.312418e-01	1.362092e-01	2
243		1003	1.311111e-01	1.848645e-04	1.309804e-01	1.312418e-01	2
244		999	1.305882e-01	2.033510e-03	1.291503e-01	1.320261e-01	2
245		901	1.177778e-01	1.663781e-03	1.166013e-01	1.189542e-01	2
246		897	1.172549e-01	3.882155e-03	1.145098e-01	1.200000e-01	2
247		891	1.164706e-01	6.839987e-03	1.116340e-01	1.213072e-01	2
248		788	1.030065e-01	1.515889e-02	9.228758e-02	1.137255e-01	2
249		786	1.027451e-01	4.067019e-03	9.986928e-02	1.056209e-01	2
250		748	9.777778e-02	8.134039e-03	9.202614e-02	1.035294e-01	2
