# Supplementary material for: Genus level molecular phylogeny of Aegisthidae Gisbrecht, 1893 (Copepoda: Harpacticoida) reveals morphological adaptations to deep-sea and plagic habitats
Source: BMC Evol Biol. 2020 Mar 14;20:36. doi: 10.1186/s12862-020-1594-x (PMC7071595; doi:10.1186/s12862-020-1594-x)
Supplement: Supplementary file 3 — Additional file 3. MrBayes Job2. [file 12862_2020_1594_MOESM3_ESM.zip › Job2_supplementary_info/18S_28S_COI_codon_renamed_modified.nex.vstat]

[ID: 1454342174]
Parameter	Mean	Variance	CredInt_Lower	CredInt_Upper	Median	PSRF	Nruns
length{all}[1]	3.925699e-01	3.279417e-03	2.815910e-01	5.025014e-01	3.899151e-01	1.002279e+00	2
length{all}[2]	4.582225e-01	3.496922e-03	3.468103e-01	5.729874e-01	4.562986e-01	1.001719e+00	2
length{all}[3]	5.176112e-01	4.038514e-03	4.039692e-01	6.447085e-01	5.129463e-01	1.000957e+00	2
length{all}[4]	4.000069e-02	6.530929e-05	2.523464e-02	5.622900e-02	3.934008e-02	1.005100e+00	2
length{all}[5]	1.176229e-03	1.391134e-06	1.111764e-07	3.489666e-03	8.128947e-04	1.000227e+00	2
length{all}[6]	2.173314e-03	2.464946e-06	3.807750e-07	5.221350e-03	1.842817e-03	1.000074e+00	2
length{all}[7]	1.309645e-01	2.410807e-04	1.006798e-01	1.613099e-01	1.298645e-01	1.000558e+00	2
length{all}[8]	1.213668e-03	1.513616e-06	1.681451e-07	3.675001e-03	8.249959e-04	1.000429e+00	2
length{all}[9]	1.030878e-02	1.010359e-04	3.168050e-06	3.023084e-02	7.343265e-03	1.000938e+00	2
length{all}[10]	3.335090e-02	4.267940e-04	1.798640e-03	7.327148e-02	2.977610e-02	1.000167e+00	2
length{all}[11]	4.818288e-03	8.873162e-06	1.993330e-04	1.050294e-02	4.312377e-03	1.000068e+00	2
length{all}[12]	1.891831e-03	3.628808e-06	2.509852e-07	5.700901e-03	1.302504e-03	9.999333e-01	2
length{all}[13]	1.073418e-01	3.578159e-04	7.389856e-02	1.479719e-01	1.063386e-01	1.000089e+00	2
length{all}[14]	1.845226e-01	6.628288e-04	1.357686e-01	2.367339e-01	1.835734e-01	1.000492e+00	2
length{all}[15]	5.422171e-03	6.572716e-06	7.463694e-04	1.046391e-02	5.096678e-03	9.999012e-01	2
length{all}[16]	1.200249e-03	1.483362e-06	1.864434e-07	3.701577e-03	8.274484e-04	1.001133e+00	2
length{all}[17]	9.547361e-03	1.741594e-05	2.253490e-03	1.766050e-02	8.978041e-03	1.000042e+00	2
length{all}[18]	3.105366e-01	1.582739e-03	2.409085e-01	3.960837e-01	3.078024e-01	9.998895e-01	2
length{all}[19]	3.197315e-03	5.836724e-06	2.892755e-06	7.771840e-03	2.643375e-03	1.000151e+00	2
length{all}[20]	3.230768e-03	5.138415e-06	3.577772e-07	7.679403e-03	2.800343e-03	1.000033e+00	2
length{all}[21]	1.172606e-02	6.900216e-05	1.954544e-06	2.722979e-02	1.028989e-02	9.999385e-01	2
length{all}[22]	5.010922e-02	3.061961e-04	2.036528e-02	8.547501e-02	4.798824e-02	9.999602e-01	2
length{all}[23]	1.159165e-03	1.347197e-06	3.865128e-07	3.483190e-03	8.084381e-04	9.998791e-01	2
length{all}[24]	1.166422e-03	1.308819e-06	7.160787e-08	3.539309e-03	8.140373e-04	9.999459e-01	2
length{all}[25]	3.171470e-03	3.844930e-06	2.205559e-04	6.968773e-03	2.783054e-03	9.998793e-01	2
length{all}[26]	9.902964e-03	1.648259e-05	3.057734e-03	1.817458e-02	9.325917e-03	9.998699e-01	2
length{all}[27]	1.626135e-01	6.065049e-04	1.167252e-01	2.138617e-01	1.606248e-01	1.000507e+00	2
length{all}[28]	4.708679e-02	5.753178e-04	7.469546e-03	9.538839e-02	4.347212e-02	9.998727e-01	2
length{all}[29]	1.605783e-01	6.779117e-04	1.093025e-01	2.113473e-01	1.596129e-01	1.000624e+00	2
length{all}[30]	1.187222e-02	1.335670e-04	2.679613e-06	3.543485e-02	8.397132e-03	1.001662e+00	2
length{all}[31]	1.956437e-01	9.844864e-04	1.390844e-01	2.620135e-01	1.940490e-01	1.000290e+00	2
length{all}[32]	1.615583e-03	2.151512e-06	4.477656e-08	4.573649e-03	1.210994e-03	1.000985e+00	2
length{all}[33]	1.921642e-03	3.260504e-06	1.585923e-07	5.526030e-03	1.387986e-03	9.998793e-01	2
length{all}[34]	2.542050e-03	4.089850e-06	5.891535e-08	6.523827e-03	2.058786e-03	9.998694e-01	2
length{all}[35]	3.456715e-03	4.210294e-06	3.599297e-04	7.537680e-03	3.084007e-03	9.999096e-01	2
length{all}[36]	2.137694e-02	3.923100e-05	1.031703e-02	3.483727e-02	2.078744e-02	1.001546e+00	2
length{all}[37]	3.572983e-02	1.149230e-03	4.416245e-06	1.045498e-01	2.536374e-02	9.999387e-01	2
length{all}[38]	1.858990e-03	3.132523e-06	1.690921e-07	5.323345e-03	1.357859e-03	1.002151e+00	2
length{all}[39]	2.442184e-03	3.883641e-06	9.555042e-07	6.268458e-03	1.962713e-03	1.000001e+00	2
length{all}[40]	1.801972e-01	3.055767e-03	7.318182e-02	2.878869e-01	1.756047e-01	1.002912e+00	2
length{all}[41]	1.570220e-01	8.918603e-03	7.188654e-03	3.385673e-01	1.395726e-01	1.000141e+00	2
length{all}[42]	1.057565e-01	4.897339e-04	6.411902e-02	1.495932e-01	1.042268e-01	1.000277e+00	2
length{all}[43]	1.265666e-03	1.645570e-06	1.953216e-07	3.933281e-03	8.557140e-04	1.001893e+00	2
length{all}[44]	1.239062e-03	1.499947e-06	5.028077e-08	3.660633e-03	8.718907e-04	9.999253e-01	2
length{all}[45]	3.185868e-02	1.898986e-04	9.613251e-03	6.062399e-02	3.012395e-02	9.999262e-01	2
length{all}[46]	1.312758e-01	1.018831e-03	7.101138e-02	1.948771e-01	1.316382e-01	9.999257e-01	2
length{all}[47]	7.277694e-03	1.431004e-05	4.069356e-04	1.429576e-02	6.843706e-03	9.998817e-01	2
length{all}[48]	4.970878e-03	1.072439e-05	8.991901e-07	1.113491e-02	4.482572e-03	1.000169e+00	2
length{all}[49]	5.027550e-01	5.520646e-03	3.701604e-01	6.526839e-01	4.960662e-01	1.002348e+00	2
length{all}[50]	1.829648e-01	1.325742e-03	1.170319e-01	2.566201e-01	1.812613e-01	1.000037e+00	2
length{all}[51]	4.144934e-03	4.992692e-06	5.838125e-04	8.535842e-03	3.715070e-03	1.000065e+00	2
length{all}[52]	5.646704e-02	6.109634e-04	1.402048e-02	1.066076e-01	5.276845e-02	9.999621e-01	2
length{all}[53]	1.153424e-01	2.135279e-03	3.524042e-02	2.073589e-01	1.102512e-01	9.998700e-01	2
length{all}[54]	1.765855e-02	1.033304e-04	1.862659e-03	3.691604e-02	1.563513e-02	1.001307e+00	2
length{all}[55]	5.441618e-03	3.139000e-05	4.869333e-07	1.654552e-02	3.673067e-03	1.000069e+00	2
length{all}[56]	5.428384e-03	3.021668e-05	2.603506e-07	1.677913e-02	3.681497e-03	1.000874e+00	2
length{all}[57]	5.760502e-03	3.430923e-05	1.883898e-06	1.741103e-02	4.010778e-03	9.999565e-01	2
length{all}[58]	3.591139e-02	2.277984e-04	9.697962e-03	6.432888e-02	3.385208e-02	1.001512e+00	2
length{all}[59]	1.005454e-01	6.471361e-04	5.489768e-02	1.525078e-01	9.875793e-02	9.998760e-01	2
length{all}[60]	1.022369e-02	7.686149e-05	4.827184e-06	2.787673e-02	7.882371e-03	1.000092e+00	2
length{all}[61]	6.356857e-03	3.927948e-05	1.999686e-07	1.906082e-02	4.534361e-03	1.001239e+00	2
length{all}[62]	5.664818e-03	3.073132e-05	1.281560e-06	1.667185e-02	3.988661e-03	9.998833e-01	2
length{all}[63]	1.680342e-02	2.323311e-04	6.294970e-06	4.655155e-02	1.257536e-02	1.000031e+00	2
length{all}[64]	8.424186e-02	6.603511e-04	3.466494e-02	1.318582e-01	8.164140e-02	1.001535e+00	2
length{all}[65]	5.432522e-03	2.956266e-05	2.314473e-06	1.610775e-02	3.764781e-03	9.999273e-01	2
length{all}[66]	7.957685e-02	5.106593e-04	3.871167e-02	1.250867e-01	7.715744e-02	1.001273e+00	2
length{all}[67]	5.643093e-03	3.172364e-05	1.256234e-06	1.684117e-02	3.940703e-03	9.998826e-01	2
length{all}[68]	3.784512e-01	3.627337e-03	2.636717e-01	4.984478e-01	3.748108e-01	9.999385e-01	2
length{all}[69]	4.800130e-02	1.106304e-03	1.636449e-04	1.109735e-01	4.094595e-02	9.999335e-01	2
length{all}[70]	2.137774e-02	4.782895e-04	3.116715e-06	6.506263e-02	1.485602e-02	9.999286e-01	2
length{all}[71]	1.181735e-01	1.212547e-03	5.670973e-02	1.901026e-01	1.144323e-01	9.998958e-01	2
length{all}[72]	1.410071e-01	2.711239e-03	3.774920e-02	2.359212e-01	1.421744e-01	1.000375e+00	2
length{all}[73]	6.831257e-01	1.527850e-02	4.437662e-01	9.278638e-01	6.776421e-01	9.998759e-01	2
length{all}[74]	5.529087e-03	2.959577e-05	7.254676e-07	1.654908e-02	3.883424e-03	1.000458e+00	2
length{all}[75]	1.342852e-01	1.032163e-03	7.257437e-02	1.972860e-01	1.322910e-01	9.998775e-01	2
length{all}[76]	1.734245e-02	1.215204e-04	4.555722e-04	3.879011e-02	1.529431e-02	9.999892e-01	2
length{all}[77]	2.140473e-02	4.523617e-04	4.224347e-06	6.323994e-02	1.504179e-02	1.000062e+00	2
length{all}[78]	5.493822e-02	4.102674e-04	2.092142e-02	9.717295e-02	5.246913e-02	1.000316e+00	2
length{all}[79]	3.786480e-01	3.185666e-03	2.709548e-01	4.909451e-01	3.768444e-01	1.000594e+00	2
length{all}[80]	3.373482e-02	2.075615e-04	9.315479e-03	6.208322e-02	3.180793e-02	1.000156e+00	2
length{all}[81]	1.243505e-02	7.598896e-05	2.796838e-04	2.970149e-02	1.060018e-02	1.000120e+00	2
length{all}[82]	1.327548e-02	9.684284e-05	1.165324e-05	3.258259e-02	1.107477e-02	1.000179e+00	2
length{all}[83]	3.016316e-02	1.907990e-04	7.454164e-03	5.666198e-02	2.798600e-02	1.001185e+00	2
length{all}[84]	4.725572e-02	2.791056e-04	1.773834e-02	8.087299e-02	4.506555e-02	9.999460e-01	2
length{all}[85]	1.772034e-01	1.716330e-03	9.780443e-02	2.555224e-01	1.743166e-01	9.998869e-01	2
length{all}[86]	3.688209e-01	3.334554e-03	2.625425e-01	4.865992e-01	3.651202e-01	9.999835e-01	2
length{all}[87]	1.333098e-01	1.008964e-03	7.428773e-02	1.978872e-01	1.306241e-01	1.000061e+00	2
length{all}[88]	2.461801e-02	1.784034e-04	3.809559e-03	5.101713e-02	2.263522e-02	9.998952e-01	2
length{all}[89]	8.809554e-03	6.816437e-05	5.654356e-07	2.588549e-02	6.414282e-03	9.998949e-01	2
length{all}[90]	2.350421e-01	2.674691e-03	1.399664e-01	3.411870e-01	2.308912e-01	1.000250e+00	2
length{all}[91]	5.350622e-03	2.768001e-05	7.180799e-06	1.598239e-02	3.699757e-03	9.999122e-01	2
length{all}[92]	5.309310e-03	2.779661e-05	1.035653e-07	1.572576e-02	3.671626e-03	9.999111e-01	2
length{all}[93]	5.412465e-03	2.864453e-05	1.106997e-06	1.612594e-02	3.766026e-03	1.000124e+00	2
length{all}[94]	1.659286e-01	1.329216e-03	9.496352e-02	2.356977e-01	1.629087e-01	1.000017e+00	2
length{all}[95]	8.470556e-02	6.596930e-04	3.788475e-02	1.348124e-01	8.230923e-02	1.000062e+00	2
length{all}[96]	1.711476e-02	3.000587e-04	3.345906e-06	5.213456e-02	1.180985e-02	9.999194e-01	2
length{all}[97]	5.003055e-02	9.251121e-04	2.800441e-03	1.112769e-01	4.459965e-02	9.998728e-01	2
length{all}[98]	2.734394e-02	2.340076e-04	1.166946e-04	5.560815e-02	2.543876e-02	1.000268e+00	2
length{all}[99]	5.961681e-03	3.607944e-05	2.887550e-06	1.773410e-02	4.244913e-03	1.000468e+00	2
length{all}[100]	1.870441e-02	1.708251e-04	2.019313e-04	4.467498e-02	1.594878e-02	9.999121e-01	2
length{all}[101]	3.458151e-02	5.993280e-04	7.932798e-04	8.229156e-02	2.890430e-02	9.999727e-01	2
length{all}[102]	1.035649e-01	8.980304e-04	5.174462e-02	1.646743e-01	1.010469e-01	1.000523e+00	2
length{all}[103]	1.311440e-01	9.346952e-04	7.307218e-02	1.920252e-01	1.307954e-01	1.000306e+00	2
length{all}[104]	8.383245e-02	5.259385e-04	4.269469e-02	1.303929e-01	8.225470e-02	9.999089e-01	2
length{all}[105]	8.923474e-02	7.578895e-04	3.878073e-02	1.443946e-01	8.652620e-02	9.999202e-01	2
length{all}[106]	8.745281e-02	7.053395e-04	3.729679e-02	1.380275e-01	8.469460e-02	1.000523e+00	2
length{all}[107]	1.401418e-01	1.323707e-03	7.091333e-02	2.099646e-01	1.382089e-01	9.998832e-01	2
length{all}[108]	3.064739e-01	3.933633e-03	1.840977e-01	4.249280e-01	3.033939e-01	9.998697e-01	2
length{all}[109]	6.663955e-01	8.144150e-03	4.884340e-01	8.463391e-01	6.650155e-01	1.000170e+00	2
length{all}[110]	1.531632e-01	1.651483e-03	7.803077e-02	2.314877e-01	1.513325e-01	1.001187e+00	2
length{all}[111]	3.914633e-01	4.713009e-03	2.649571e-01	5.291075e-01	3.890770e-01	1.000137e+00	2
length{all}[112]	6.991587e-02	5.083232e-04	2.518305e-02	1.129048e-01	6.866919e-02	1.000662e+00	2
length{all}[113]	9.273443e-02	8.521649e-04	4.134243e-02	1.543069e-01	9.044942e-02	9.999430e-01	2
length{all}[114]	9.760918e-02	1.108519e-03	3.651150e-02	1.631931e-01	9.517648e-02	9.999052e-01	2
length{all}[115]	3.972045e-02	1.734180e-04	1.666270e-02	6.653843e-02	3.856585e-02	9.999287e-01	2
length{all}[116]	9.686720e-02	4.725780e-04	5.599227e-02	1.394350e-01	9.594462e-02	9.999119e-01	2
length{all}[117]	1.005718e-01	7.139899e-04	5.389018e-02	1.561603e-01	9.765107e-02	9.998751e-01	2
length{all}[118]	4.556049e-01	4.705808e-03	3.297443e-01	5.921067e-01	4.509883e-01	1.000289e+00	2
length{all}[119]	9.930167e-02	5.997360e-04	5.481822e-02	1.489628e-01	9.690186e-02	1.000797e+00	2
length{all}[120]	1.953105e-01	1.573726e-03	1.213095e-01	2.730072e-01	1.930752e-01	9.998948e-01	2
length{all}[121]	2.576810e-01	1.013351e-03	1.957571e-01	3.199290e-01	2.557370e-01	1.000120e+00	2
length{all}[122]	8.057739e-02	7.090054e-04	3.083922e-02	1.315642e-01	7.795320e-02	1.000018e+00	2
length{all}[123]	6.272998e-02	3.585621e-04	2.735844e-02	1.001745e-01	6.146212e-02	1.000534e+00	2
length{all}[124]	1.421200e-01	8.495670e-04	8.801722e-02	2.027746e-01	1.404195e-01	1.000987e+00	2
length{all}[125]	1.156858e-01	8.075795e-04	6.222779e-02	1.717802e-01	1.133082e-01	9.999460e-01	2
length{all}[126]	1.414295e-01	5.671595e-04	9.626557e-02	1.896848e-01	1.399650e-01	1.001472e+00	2
length{all}[127]	1.458601e-01	4.308356e-04	1.060436e-01	1.873762e-01	1.449929e-01	9.998740e-01	2
length{all}[128]	1.439092e-01	5.469344e-04	1.002011e-01	1.899308e-01	1.425221e-01	9.999907e-01	2
length{all}[129]	6.032511e-01	6.071965e-03	4.531952e-01	7.624233e-01	6.005996e-01	9.998712e-01	2
length{all}[130]	2.726412e-01	2.710890e-03	1.770266e-01	3.782085e-01	2.693960e-01	9.998981e-01	2
length{all}[131]	2.551382e-01	1.931428e-03	1.737239e-01	3.400612e-01	2.524038e-01	9.998969e-01	2
length{all}[132]	2.864511e-01	2.955969e-03	1.802355e-01	3.896005e-01	2.834258e-01	1.000024e+00	2
length{all}[133]	2.107798e-01	1.495307e-03	1.347396e-01	2.874815e-01	2.103825e-01	9.999037e-01	2
length{all}[134]	1.590376e-01	6.982677e-04	1.086597e-01	2.094858e-01	1.577692e-01	1.000510e+00	2
length{all}[135]	1.487469e-01	6.733552e-04	9.950057e-02	2.009875e-01	1.479154e-01	1.001236e+00	2
length{all}[136]	2.001433e-01	1.627570e-03	1.224557e-01	2.791068e-01	1.970680e-01	1.001186e+00	2
length{all}[137]	1.655190e-01	1.159981e-03	1.041746e-01	2.359896e-01	1.619974e-01	9.998693e-01	2
length{all}[138]	1.852908e+00	2.766082e-02	1.529867e+00	2.175946e+00	1.843797e+00	9.998821e-01	2
length{all}[139]	2.199282e-01	1.963048e-03	1.390718e-01	3.068264e-01	2.166823e-01	9.998753e-01	2
length{all}[140]	6.816517e-02	3.500235e-04	3.224087e-02	1.045146e-01	6.665885e-02	1.000154e+00	2
length{all}[141]	2.090566e-01	7.420335e-04	1.592793e-01	2.648928e-01	2.070814e-01	1.000503e+00	2
length{all}[142]	1.239227e-01	1.516656e-03	5.391868e-02	2.061642e-01	1.227484e-01	1.000031e+00	2
length{all}[143]	4.900089e-02	2.800807e-04	1.767628e-02	8.158981e-02	4.757778e-02	9.999511e-01	2
length{all}[144]	1.007557e-01	6.981048e-04	5.166975e-02	1.530823e-01	9.916519e-02	9.999665e-01	2
length{all}[145]	4.715314e-01	6.856137e-03	3.169182e-01	6.318943e-01	4.679815e-01	1.000414e+00	2
length{all}[146]	2.187113e-01	1.151685e-03	1.548086e-01	2.866711e-01	2.181987e-01	1.000349e+00	2
length{all}[147]	1.427844e-01	6.559142e-04	9.528846e-02	1.927651e-01	1.414429e-01	1.000431e+00	2
length{all}[148]	6.564393e-02	4.605214e-04	2.456700e-02	1.066453e-01	6.398277e-02	1.000094e+00	2
length{all}[149]	5.555558e-02	6.013949e-04	9.766502e-03	1.023671e-01	5.351075e-02	1.000227e+00	2
length{all}[150]	2.895153e-02	2.214703e-04	3.619881e-03	5.766702e-02	2.639104e-02	1.000192e+00	2
length{all}[151]	4.072906e-02	2.224296e-04	1.309797e-02	7.021447e-02	3.945858e-02	9.998747e-01	2
length{all}[152]	7.504559e-02	6.429256e-04	3.131045e-02	1.261720e-01	7.223947e-02	1.000626e+00	2
length{all}[153]	5.520782e-02	4.165496e-04	1.857828e-02	9.491007e-02	5.353101e-02	9.998704e-01	2
length{all}[154]	1.019348e-01	1.489842e-03	2.585811e-02	1.752506e-01	1.020516e-01	9.998983e-01	2
length{all}[155]	8.291173e-03	1.528651e-05	1.174461e-03	1.566709e-02	7.707462e-03	1.000211e+00	2
length{all}[156]	2.274342e-01	4.212475e-03	9.959226e-02	3.543283e-01	2.234835e-01	9.998928e-01	2
length{all}[157]	5.405458e-02	7.021127e-04	4.764292e-03	1.026832e-01	5.257336e-02	9.999774e-01	2
length{all}[158]	5.251387e-02	3.221172e-04	1.888282e-02	8.697537e-02	5.133436e-02	1.001757e+00	2
length{all}[159]	3.117604e-02	2.133102e-04	5.378892e-03	5.935859e-02	2.929583e-02	9.999913e-01	2
length{all}[160]	3.841764e-02	3.451301e-04	4.588947e-03	7.445274e-02	3.646410e-02	1.000086e+00	2
length{all}[161]	4.503666e-02	3.057387e-04	1.159106e-02	7.831935e-02	4.378239e-02	1.000095e+00	2
length{all}[162]	7.297288e-02	1.618986e-03	9.270759e-03	1.522699e-01	6.629397e-02	9.998897e-01	2
length{all}[163]	6.614798e-02	4.694712e-04	2.442948e-02	1.083762e-01	6.489299e-02	1.001867e+00	2
length{all}[164]	2.813409e-02	1.780204e-04	3.950678e-03	5.362042e-02	2.655642e-02	1.000811e+00	2
length{all}[165]	4.696861e-02	6.210866e-04	1.309975e-03	9.118171e-02	4.490097e-02	1.001738e+00	2
length{all}[166]	8.238083e-02	9.746738e-04	2.791114e-02	1.471112e-01	7.937549e-02	9.999057e-01	2
length{all}[167]	5.217976e-03	8.711124e-06	5.611720e-04	1.104883e-02	4.712164e-03	1.000187e+00	2
length{all}[168]	2.803677e-02	2.168160e-04	4.668403e-03	5.830634e-02	2.590206e-02	9.998865e-01	2
length{all}[169]	4.111614e-02	3.333433e-04	9.281472e-03	7.706173e-02	3.868658e-02	1.001198e+00	2
length{all}[170]	2.416688e-03	2.893969e-06	9.952821e-06	5.751410e-03	2.056570e-03	9.998531e-01	2
length{all}[171]	4.288144e-02	6.094240e-04	1.847750e-04	8.808203e-02	4.070630e-02	9.998881e-01	2
length{all}[172]	3.610680e-02	2.722989e-04	3.538611e-03	6.680151e-02	3.519483e-02	9.998483e-01	2
length{all}[173]	3.072815e-02	3.399666e-04	6.048513e-04	6.472385e-02	2.783247e-02	1.000261e+00	2
length{all}[174]	2.298998e-02	1.451343e-04	2.244728e-03	4.649561e-02	2.142553e-02	1.000006e+00	2
length{all}[175]	5.073706e-02	4.847354e-04	1.233162e-03	8.815898e-02	5.130072e-02	1.000628e+00	2
length{all}[176]	4.126345e-02	6.485177e-04	2.922628e-04	8.884824e-02	3.703007e-02	9.998178e-01	2
length{all}[177]	1.127424e-02	8.266059e-05	2.237390e-05	2.847431e-02	9.119672e-03	9.998860e-01	2
length{all}[178]	2.283686e-02	1.904574e-04	8.925861e-04	4.941050e-02	2.060252e-02	9.998858e-01	2
length{all}[179]	1.591038e-01	5.052104e-03	3.588209e-02	3.055743e-01	1.494385e-01	1.003724e+00	2
length{all}[180]	4.728914e-03	1.078024e-05	2.435828e-06	1.096033e-02	4.105776e-03	9.998189e-01	2
length{all}[181]	3.877290e-02	3.184722e-04	7.788395e-03	7.469743e-02	3.643064e-02	1.000049e+00	2
length{all}[182]	3.187886e-03	5.338999e-06	2.837903e-07	7.627420e-03	2.722420e-03	1.000310e+00	2
length{all}[183]	2.957346e-02	2.389434e-04	2.756696e-03	5.995029e-02	2.779651e-02	9.997766e-01	2
length{all}[184]	4.958260e-02	2.635123e-04	1.932122e-02	8.228505e-02	4.820965e-02	1.000571e+00	2
length{all}[185]	3.027470e-03	5.164730e-06	3.722133e-06	7.409550e-03	2.509339e-03	1.000012e+00	2
length{all}[186]	1.023825e-01	1.865985e-03	2.646382e-02	1.874292e-01	9.854463e-02	9.998739e-01	2
length{all}[187]	2.941209e-03	6.506900e-06	4.563823e-08	7.853405e-03	2.264442e-03	9.998859e-01	2
length{all}[188]	3.931124e-02	2.704321e-04	8.116352e-03	7.327047e-02	3.862940e-02	9.997922e-01	2
length{all}[189]	3.771515e-02	6.380324e-04	2.544516e-06	8.507786e-02	3.400981e-02	1.000116e+00	2
length{all}[190]	1.544456e-01	4.070101e-03	4.131646e-02	2.845593e-01	1.482026e-01	1.001342e+00	2
length{all}[191]	4.622168e-02	7.631018e-04	1.410968e-04	9.710109e-02	4.227334e-02	1.003048e+00	2
length{all}[192]	2.230568e-01	5.056199e-03	8.907399e-02	3.632490e-01	2.228034e-01	9.997747e-01	2
length{all}[193]	5.220707e-02	4.411337e-04	1.086141e-02	9.360707e-02	5.152864e-02	9.999936e-01	2
length{all}[194]	3.627770e-02	3.069432e-04	6.262958e-03	6.967601e-02	3.365623e-02	9.999649e-01	2
length{all}[195]	5.268811e-02	9.927305e-04	3.437617e-04	1.110051e-01	4.833228e-02	1.002215e+00	2
length{all}[196]	2.251996e-03	3.899325e-06	6.270224e-08	6.115822e-03	1.755945e-03	9.999497e-01	2
length{all}[197]	2.216795e-03	4.353445e-06	3.960946e-08	6.330339e-03	1.611387e-03	9.999486e-01	2
length{all}[198]	5.956757e-02	7.417064e-04	1.056690e-02	1.111735e-01	5.725853e-02	9.997212e-01	2
length{all}[199]	2.449224e-02	1.872178e-04	1.066956e-03	5.041755e-02	2.240804e-02	1.000722e+00	2
length{all}[200]	8.754501e-02	1.365456e-03	1.798746e-02	1.573297e-01	8.337863e-02	9.996841e-01	2
length{all}[201]	5.478041e-03	3.233806e-05	6.980724e-07	1.674023e-02	3.706598e-03	9.997427e-01	2
length{all}[202]	2.184164e-01	4.950407e-03	8.036738e-02	3.595520e-01	2.201369e-01	9.997275e-01	2
length{all}[203]	4.069003e-02	1.079578e-03	1.210509e-05	1.059397e-01	3.300913e-02	9.997526e-01	2
length{all}[204]	5.219288e-03	2.943807e-05	1.698961e-06	1.586017e-02	3.543682e-03	1.000022e+00	2
length{all}[205]	5.132695e-03	2.899310e-05	4.957349e-07	1.582751e-02	3.454390e-03	9.998993e-01	2
length{all}[206]	1.890864e-03	3.577094e-06	1.865833e-06	5.718519e-03	1.287626e-03	1.000461e+00	2
length{all}[207]	2.020631e-03	3.087352e-06	1.337038e-07	5.552759e-03	1.599081e-03	9.998194e-01	2
length{all}[208]	1.681211e-03	2.770142e-06	7.044083e-07	5.001755e-03	1.177921e-03	9.995520e-01	2
length{all}[209]	1.492237e-03	2.084984e-06	7.858418e-07	4.520978e-03	1.061467e-03	9.995364e-01	2
length{all}[210]	9.939070e-03	5.339792e-05	1.238921e-05	2.383144e-02	8.485334e-03	9.996658e-01	2
length{all}[211]	2.156983e-02	2.158429e-04	5.860095e-04	5.036681e-02	1.835112e-02	1.000969e+00	2
length{all}[212]	2.363727e-02	2.050391e-04	7.368604e-04	4.971148e-02	2.147197e-02	9.996813e-01	2
length{all}[213]	1.495631e-03	1.958350e-06	9.704419e-07	4.308518e-03	1.109330e-03	1.002167e+00	2
length{all}[214]	1.480235e-03	1.931115e-06	7.813758e-08	4.293909e-03	1.062728e-03	9.998703e-01	2
length{all}[215]	1.816724e-03	2.815752e-06	4.402898e-07	5.183465e-03	1.338036e-03	9.997389e-01	2
length{all}[216]	7.886529e-03	4.502821e-05	5.268207e-06	2.172065e-02	6.013000e-03	9.995507e-01	2
length{all}[217]	9.612338e-03	5.153552e-05	5.369228e-05	2.319062e-02	8.120755e-03	1.000850e+00	2
length{all}[218]	3.649642e-03	8.727525e-06	8.362935e-07	9.319207e-03	2.877764e-03	9.994797e-01	2
length{all}[219]	1.041798e-02	5.522572e-05	5.771167e-05	2.381891e-02	9.206437e-03	1.000071e+00	2
length{all}[220]	5.214248e-03	1.304635e-05	7.294730e-06	1.175291e-02	4.655858e-03	9.998268e-01	2
length{all}[221]	2.231028e-01	8.952587e-03	2.503517e-02	3.861534e-01	2.203527e-01	1.000100e+00	2
length{all}[222]	4.287159e-03	1.554209e-05	7.092826e-06	1.205889e-02	3.200564e-03	1.000009e+00	2
length{all}[223]	1.543144e-03	1.975044e-06	4.422503e-08	4.433653e-03	1.120214e-03	9.993839e-01	2
length{all}[224]	2.964429e-02	2.660174e-04	1.067971e-04	5.725153e-02	2.830455e-02	9.993849e-01	2
length{all}[225]	9.426356e-03	4.996362e-05	9.287076e-06	2.318725e-02	8.065493e-03	9.997504e-01	2
length{all}[226]	8.844529e-03	4.664555e-05	1.888322e-05	2.181634e-02	7.417918e-03	1.000087e+00	2
length{all}[227]	1.782687e-02	1.995159e-04	1.243456e-06	4.465600e-02	1.440589e-02	1.003177e+00	2
length{all}[228]	1.197528e-03	1.313799e-06	6.918206e-08	3.598825e-03	8.220669e-04	9.996502e-01	2
length{all}[229]	1.160714e-03	1.365664e-06	1.332066e-07	3.455286e-03	7.799241e-04	1.000076e+00	2
length{all}[230]	1.222731e-03	1.513295e-06	2.204380e-06	3.610352e-03	8.452369e-04	1.002398e+00	2
length{all}[231]	1.185593e-03	1.264365e-06	1.497890e-07	3.418191e-03	8.606567e-04	9.993311e-01	2
length{all}[232]	1.184309e-03	1.329071e-06	3.816968e-07	3.381115e-03	8.545463e-04	9.992855e-01	2
length{all}[233]	2.545935e-02	3.241335e-04	1.138346e-04	6.113892e-02	2.239731e-02	9.999988e-01	2
length{all}[234]	1.255339e-03	1.615908e-06	1.337490e-06	3.688556e-03	8.663297e-04	1.000084e+00	2
length{all}[235]	1.286442e-03	1.795271e-06	1.339805e-07	3.711964e-03	9.107836e-04	9.992029e-01	2
length{all}[236]	1.162969e-03	1.481472e-06	8.392132e-07	3.473502e-03	7.794332e-04	9.996765e-01	2
length{all}[237]	5.967997e-03	3.600668e-05	4.135926e-06	1.816960e-02	4.285172e-03	1.001004e+00	2
length{all}[238]	2.780095e-02	2.789250e-04	7.015586e-05	5.608039e-02	2.664189e-02	9.991978e-01	2
length{all}[239]	5.566796e-03	2.874651e-05	4.046009e-06	1.674734e-02	3.887140e-03	9.996837e-01	2
length{all}[240]	8.602078e-03	4.232595e-05	7.715103e-06	2.071671e-02	7.226487e-03	1.001174e+00	2
length{all}[241]	7.834376e-03	6.218481e-05	1.544369e-05	2.386694e-02	5.279510e-03	1.004272e+00	2
length{all}[242]	4.078052e-03	8.705896e-06	2.157870e-05	9.710301e-03	3.537429e-03	9.990947e-01	2
length{all}[243]	4.145939e-03	8.698029e-06	3.656827e-06	9.714619e-03	3.744175e-03	9.990028e-01	2
length{all}[244]	1.570156e-03	2.224608e-06	2.378318e-06	4.646735e-03	1.148384e-03	1.001967e+00	2
length{all}[245]	4.754245e-03	1.097685e-05	7.320554e-07	1.090402e-02	4.195792e-03	1.003107e+00	2
length{all}[246]	1.536700e-02	1.823193e-04	3.521271e-05	4.161884e-02	1.175402e-02	9.988969e-01	2
length{all}[247]	1.479696e-03	1.941611e-06	9.271091e-06	4.479011e-03	1.070112e-03	9.995072e-01	2
length{all}[248]	6.438957e-02	6.535943e-04	1.977903e-02	1.165555e-01	6.250697e-02	9.987689e-01	2
length{all}[249]	2.740617e-03	5.243134e-06	6.702111e-06	6.928039e-03	2.174782e-03	9.988671e-01	2
length{all}[250]	1.549813e-03	2.103795e-06	8.680363e-06	4.442976e-03	1.106877e-03	1.001620e+00	2
