# Supplementary material for: Genus level molecular phylogeny of Aegisthidae Gisbrecht, 1893 (Copepoda: Harpacticoida) reveals morphological adaptations to deep-sea and plagic habitats
Source: BMC Evol Biol. 2020 Mar 14;20:36. doi: 10.1186/s12862-020-1594-x (PMC7071595; doi:10.1186/s12862-020-1594-x)
Supplement: Supplementary file 3 — Additional file 3. MrBayes Job2. [file 12862_2020_1594_MOESM3_ESM.zip › Job2_supplementary_info/logfile.txt]

Average standard deviation of split frequencies: 0.007002

      4025000 -- (-31943.595) [...7 remote chains...] -- 209:14:10

      Average standard deviation of split frequencies: 0.007007

      4026000 -- (-31945.427) [...7 remote chains...] -- 209:11:00

      Average standard deviation of split frequencies: 0.007009

      4027000 -- (-31947.930) [...7 remote chains...] -- 209:08:02

      Average standard deviation of split frequencies: 0.007028

      4028000 -- (-31925.001) [...7 remote chains...] -- 209:05:03

      Average standard deviation of split frequencies: 0.007041

      4029000 -- (-31929.937) [...7 remote chains...] -- 209:02:15

      Average standard deviation of split frequencies: 0.007042

      4030000 -- (-31921.535) [...7 remote chains...] -- 208:59:17

      Average standard deviation of split frequencies: 0.007043

      4031000 -- (-31912.301) [...7 remote chains...] -- 208:55:59

      Average standard deviation of split frequencies: 0.007040

      4032000 -- (-31932.779) [...7 remote chains...] -- 208:53:16

      Average standard deviation of split frequencies: 0.007045

      4033000 -- (-31926.744) [...7 remote chains...] -- 208:50:12

      Average standard deviation of split frequencies: 0.007045

      4034000 -- (-31941.183) [...7 remote chains...] -- 208:47:05

      Average standard deviation of split frequencies: 0.007055

      4035000 -- (-31933.670) [...7 remote chains...] -- 208:44:21

      Average standard deviation of split frequencies: 0.007069

      4036000 -- (-31920.782) [...7 remote chains...] -- 208:41:08

      Average standard deviation of split frequencies: 0.007062

      4037000 -- [-31906.315] [...7 remote chains...] -- 208:38:14

      Average standard deviation of split frequencies: 0.007070

      4038000 -- (-31927.951) [...7 remote chains...] -- 208:35:19

      Average standard deviation of split frequencies: 0.007080

      4039000 -- (-31916.088) [...7 remote chains...] -- 208:32:25

      Average standard deviation of split frequencies: 0.007091

      4040000 -- (-31943.769) [...7 remote chains...] -- 208:29:27

      Average standard deviation of split frequencies: 0.007097

      4041000 -- (-31952.566) [...7 remote chains...] -- 208:26:37

      Average standard deviation of split frequencies: 0.007104

      4042000 -- (-31933.220) [...7 remote chains...] -- 208:23:20

      Average standard deviation of split frequencies: 0.007100

      4043000 -- [-31937.690] [...7 remote chains...] -- 208:20:27

      Average standard deviation of split frequencies: 0.007087

      4044000 -- (-31928.585) [...7 remote chains...] -- 208:17:43

      Average standard deviation of split frequencies: 0.007097

      4045000 -- (-31929.858) [...7 remote chains...] -- 208:14:39

      Average standard deviation of split frequencies: 0.007094

      4046000 -- (-31925.362) [...7 remote chains...] -- 208:11:39

      Average standard deviation of split frequencies: 0.007082

      4047000 -- (-31917.923) [...7 remote chains...] -- 208:08:33

      Average standard deviation of split frequencies: 0.007082

      4048000 -- (-31927.229) [...7 remote chains...] -- 208:05:44

      Average standard deviation of split frequencies: 0.007073

      4049000 -- (-31927.006) [...7 remote chains...] -- 208:02:32

      Average standard deviation of split frequencies: 0.007063

      4050000 -- (-31918.018) [...7 remote chains...] -- 207:59:37

      Average standard deviation of split frequencies: 0.007061

      4051000 -- (-31910.368) [...7 remote chains...] -- 207:56:44

      Average standard deviation of split frequencies: 0.007073

      4052000 -- [-31883.530] [...7 remote chains...] -- 207:53:50

      Average standard deviation of split frequencies: 0.007074

      4053000 -- [-31891.606] [...7 remote chains...] -- 207:51:09

      Average standard deviation of split frequencies: 0.007075

      4054000 -- [-31903.547] [...7 remote chains...] -- 207:48:11

      Average standard deviation of split frequencies: 0.007073

      4055000 -- [-31915.876] [...7 remote chains...] -- 207:45:22

      Average standard deviation of split frequencies: 0.007057

      4056000 -- (-31903.345) [...7 remote chains...] -- 207:42:23

      Average standard deviation of split frequencies: 0.007064

      4057000 -- (-31920.280) [...7 remote chains...] -- 207:39:29

      Average standard deviation of split frequencies: 0.007063

      4058000 -- (-31929.887) [...7 remote chains...] -- 207:36:34

      Average standard deviation of split frequencies: 0.007052

      4059000 -- (-31923.813) [...7 remote chains...] -- 207:33:37

      Average standard deviation of split frequencies: 0.007046

      4060000 -- (-31920.477) [...7 remote chains...] -- 207:30:55

      Average standard deviation of split frequencies: 0.007034

      4061000 -- (-31937.188) [...7 remote chains...] -- 207:28:06

      Average standard deviation of split frequencies: 0.007032

      4062000 -- (-31930.749) [...7 remote chains...] -- 207:25:27

      Average standard deviation of split frequencies: 0.007031

      4063000 -- (-31927.190) [...7 remote chains...] -- 207:22:28

      Average standard deviation of split frequencies: 0.007025

      4064000 -- (-31944.863) [...7 remote chains...] -- 207:19:21

      Average standard deviation of split frequencies: 0.007030

      4065000 -- (-31935.420) [...7 remote chains...] -- 207:16:29

      Average standard deviation of split frequencies: 0.007036

      4066000 -- (-31964.618) [...7 remote chains...] -- 207:13:24

      Average standard deviation of split frequencies: 0.007033

      4067000 -- (-31960.019) [...7 remote chains...] -- 207:10:49

      Average standard deviation of split frequencies: 0.007036

      4068000 -- (-31944.668) [...7 remote chains...] -- 207:07:59

      Average standard deviation of split frequencies: 0.007040

      4069000 -- (-31914.125) [...7 remote chains...] -- 207:04:55

      Average standard deviation of split frequencies: 0.007049

      4070000 -- [-31947.088] [...7 remote chains...] -- 207:02:03

      Average standard deviation of split frequencies: 0.007034

      4071000 -- (-31925.976) [...7 remote chains...] -- 206:59:14

      Average standard deviation of split frequencies: 0.007051

      4072000 -- [-31911.146] [...7 remote chains...] -- 206:56:04

      Average standard deviation of split frequencies: 0.007052

      4073000 -- (-31899.266) [...7 remote chains...] -- 206:53:22

      Average standard deviation of split frequencies: 0.007056

      4074000 -- (-31928.878) [...7 remote chains...] -- 206:50:25

      Average standard deviation of split frequencies: 0.007064

      4075000 -- [-31906.950] [...7 remote chains...] -- 206:47:36

      Average standard deviation of split frequencies: 0.007069

      4076000 -- (-31922.970) [...7 remote chains...] -- 206:44:47

      Average standard deviation of split frequencies: 0.007070

      4077000 -- [-31925.273] [...7 remote chains...] -- 206:41:37

      Average standard deviation of split frequencies: 0.007061

      4078000 -- [-31911.210] [...7 remote chains...] -- 206:38:32

      Average standard deviation of split frequencies: 0.007062

      4079000 -- [-31880.419] [...7 remote chains...] -- 206:35:43

      Average standard deviation of split frequencies: 0.007056

      4080000 -- [-31922.081] [...7 remote chains...] -- 206:32:36

      Average standard deviation of split frequencies: 0.007061

      4081000 -- (-31914.235) [...7 remote chains...] -- 206:29:52

      Average standard deviation of split frequencies: 0.007053

      4082000 -- (-31912.765) [...7 remote chains...] -- 206:26:50

      Average standard deviation of split frequencies: 0.007043

      4083000 -- (-31909.197) [...7 remote chains...] -- 206:23:52

      Average standard deviation of split frequencies: 0.007040

      4084000 -- [-31907.929] [...7 remote chains...] -- 206:20:49

      Average standard deviation of split frequencies: 0.007050

      4085000 -- [-31904.216] [...7 remote chains...] -- 206:17:54

      Average standard deviation of split frequencies: 0.007046

      4086000 -- (-31924.938) [...7 remote chains...] -- 206:14:53

      Average standard deviation of split frequencies: 0.007050

      4087000 -- [-31940.309] [...7 remote chains...] -- 206:12:00

      Average standard deviation of split frequencies: 0.007053

      4088000 -- [-31920.226] [...7 remote chains...] -- 206:08:53

      Average standard deviation of split frequencies: 0.007044

      4089000 -- (-31915.370) [...7 remote chains...] -- 206:05:55

      Average standard deviation of split frequencies: 0.007036

      4090000 -- (-31916.556) [...7 remote chains...] -- 206:03:03

      Average standard deviation of split frequencies: 0.007020

      4091000 -- [-31886.222] [...7 remote chains...] -- 206:00:10

      Average standard deviation of split frequencies: 0.007026

      4092000 -- [-31905.916] [...7 remote chains...] -- 205:57:19

      Average standard deviation of split frequencies: 0.007036

      4093000 -- [-31924.054] [...7 remote chains...] -- 205:54:18

      Average standard deviation of split frequencies: 0.007044

      4094000 -- [-31902.449] [...7 remote chains...] -- 205:51:14

      Average standard deviation of split frequencies: 0.007051

      4095000 -- (-31881.208) [...7 remote chains...] -- 205:48:10

      Average standard deviation of split frequencies: 0.007065

      4096000 -- [-31888.862] [...7 remote chains...] -- 205:45:24

      Average standard deviation of split frequencies: 0.007084

      4097000 -- [-31891.487] [...7 remote chains...] -- 205:42:24

      Average standard deviation of split frequencies: 0.007070

      4098000 -- [-31915.117] [...7 remote chains...] -- 205:39:18

      Average standard deviation of split frequencies: 0.007079

      4099000 -- [-31906.303] [...7 remote chains...] -- 205:36:34

      Average standard deviation of split frequencies: 0.007084

      4100000 -- [-31893.978] [...7 remote chains...] -- 205:33:32

      Average standard deviation of split frequencies: 0.007089

      4101000 -- [-31899.823] [...7 remote chains...] -- 205:30:41

      Average standard deviation of split frequencies: 0.007084

      4102000 -- [-31907.107] [...7 remote chains...] -- 205:28:08

      Average standard deviation of split frequencies: 0.007074

      4103000 -- (-31916.931) [...7 remote chains...] -- 205:24:56

      Average standard deviation of split frequencies: 0.007071

      4104000 -- (-31942.010) [...7 remote chains...] -- 205:22:13

      Average standard deviation of split frequencies: 0.007055

      4105000 -- (-31915.206) [...7 remote chains...] -- 205:19:16

      Average standard deviation of split frequencies: 0.007033

      4106000 -- (-31923.151) [...7 remote chains...] -- 205:16:26

      Average standard deviation of split frequencies: 0.007020

      4107000 -- (-31906.880) [...7 remote chains...] -- 205:13:34

      Average standard deviation of split frequencies: 0.007027

      4108000 -- (-31926.577) [...7 remote chains...] -- 205:10:32

      Average standard deviation of split frequencies: 0.007018

      4109000 -- (-31929.691) [...7 remote chains...] -- 205:07:45

      Average standard deviation of split frequencies: 0.006998

      4110000 -- (-31924.983) [...7 remote chains...] -- 205:04:55

      Average standard deviation of split frequencies: 0.006975

      4111000 -- (-31928.338) [...7 remote chains...] -- 205:01:46

      Average standard deviation of split frequencies: 0.006943

      4112000 -- (-31912.147) [...7 remote chains...] -- 204:59:00

      Average standard deviation of split frequencies: 0.006942

      4113000 -- (-31938.648) [...7 remote chains...] -- 204:56:11

      Average standard deviation of split frequencies: 0.006944

      4114000 -- (-31911.532) [...7 remote chains...] -- 204:53:42

      Average standard deviation of split frequencies: 0.006901

      4115000 -- (-31931.752) [...7 remote chains...] -- 204:50:49

      Average standard deviation of split frequencies: 0.006890

      4116000 -- (-31900.990) [...7 remote chains...] -- 204:48:04

      Average standard deviation of split frequencies: 0.006888

      4117000 -- (-31897.625) [...7 remote chains...] -- 204:45:15

      Average standard deviation of split frequencies: 0.006883

      4118000 -- [-31895.811] [...7 remote chains...] -- 204:42:12

      Average standard deviation of split frequencies: 0.006880

      4119000 -- [-31896.192] [...7 remote chains...] -- 204:39:38

      Average standard deviation of split frequencies: 0.006883

      4120000 -- [-31901.175] [...7 remote chains...] -- 204:36:45

      Average standard deviation of split frequencies: 0.006874

      4121000 -- [-31890.610] [...7 remote chains...] -- 204:33:55

      Average standard deviation of split frequencies: 0.006862

      4122000 -- [-31892.687] [...7 remote chains...] -- 204:31:01

      Average standard deviation of split frequencies: 0.006852

      4123000 -- [-31896.633] [...7 remote chains...] -- 204:28:13

      Average standard deviation of split frequencies: 0.006863

      4124000 -- [-31904.730] [...7 remote chains...] -- 204:25:19

      Average standard deviation of split frequencies: 0.006873

      4125000 -- [-31908.282] [...7 remote chains...] -- 204:22:25

      Average standard deviation of split frequencies: 0.006877

      4126000 -- [-31906.230] [...7 remote chains...] -- 204:19:22

      Average standard deviation of split frequencies: 0.006876

      4127000 -- (-31912.743) [...7 remote chains...] -- 204:16:38

      Average standard deviation of split frequencies: 0.006879

      4128000 -- (-31918.794) [...7 remote chains...] -- 204:13:37

      Average standard deviation of split frequencies: 0.006866

      4129000 -- (-31920.116) [...7 remote chains...] -- 204:10:49

      Average standard deviation of split frequencies: 0.006844

      4130000 -- [-31904.165] [...7 remote chains...] -- 204:07:49

      Average standard deviation of split frequencies: 0.006827

      4131000 -- [-31896.967] [...7 remote chains...] -- 204:04:50

      Average standard deviation of split frequencies: 0.006848

      4132000 -- (-31912.147) [...7 remote chains...] -- 204:02:29

      Average standard deviation of split frequencies: 0.006837

      4133000 -- [-31924.986] [...7 remote chains...] -- 203:59:38

      Average standard deviation of split frequencies: 0.006809

      4134000 -- [-31929.728] [...7 remote chains...] -- 203:56:47

      Average standard deviation of split frequencies: 0.006787

      4135000 -- [-31933.224] [...7 remote chains...] -- 203:54:15

      Average standard deviation of split frequencies: 0.006791

      4136000 -- [-31905.583] [...7 remote chains...] -- 203:51:20

      Average standard deviation of split frequencies: 0.006763

      4137000 -- [-31900.895] [...7 remote chains...] -- 203:48:24

      Average standard deviation of split frequencies: 0.006755

      4138000 -- [-31901.811] [...7 remote chains...] -- 203:45:41

      Average standard deviation of split frequencies: 0.006747

      4139000 -- [-31919.912] [...7 remote chains...] -- 203:42:49

      Average standard deviation of split frequencies: 0.006732

      4140000 -- [-31906.312] [...7 remote chains...] -- 203:40:02

      Average standard deviation of split frequencies: 0.006733

      4141000 -- [-31891.850] [...7 remote chains...] -- 203:37:07

      Average standard deviation of split frequencies: 0.006714

      4142000 -- [-31925.787] [...7 remote chains...] -- 203:34:26

      Average standard deviation of split frequencies: 0.006692

      4143000 -- [-31897.386] [...7 remote chains...] -- 203:31:30

      Average standard deviation of split frequencies: 0.006689

      4144000 -- (-31920.810) [...7 remote chains...] -- 203:28:41

      Average standard deviation of split frequencies: 0.006690

      4145000 -- [-31902.276] [...7 remote chains...] -- 203:25:58

      Average standard deviation of split frequencies: 0.006677

      4146000 -- [-31914.582] [...7 remote chains...] -- 203:23:13

      Average standard deviation of split frequencies: 0.006649

      4147000 -- [-31906.353] [...7 remote chains...] -- 203:20:23

      Average standard deviation of split frequencies: 0.006648

      4148000 -- (-31914.228) [...7 remote chains...] -- 203:17:43

      Average standard deviation of split frequencies: 0.006645

      4149000 -- (-31914.098) [...7 remote chains...] -- 203:14:42

      Average standard deviation of split frequencies: 0.006628

      4150000 -- (-31906.067) [...7 remote chains...] -- 203:11:57

      Average standard deviation of split frequencies: 0.006628

      4151000 -- (-31926.855) [...7 remote chains...] -- 203:09:04

      Average standard deviation of split frequencies: 0.006640

      4152000 -- (-31896.531) [...7 remote chains...] -- 203:06:21

      Average standard deviation of split frequencies: 0.006630

      4153000 -- [-31903.195] [...7 remote chains...] -- 203:03:51

      Average standard deviation of split frequencies: 0.006620

      4154000 -- (-31938.304) [...7 remote chains...] -- 203:01:02

      Average standard deviation of split frequencies: 0.006605

      4155000 -- (-31929.247) [...7 remote chains...] -- 202:58:18

      Average standard deviation of split frequencies: 0.006588

      4156000 -- (-31944.637) [...7 remote chains...] -- 202:55:40

      Average standard deviation of split frequencies: 0.006572

      4157000 -- (-31915.911) [...7 remote chains...] -- 202:53:03

      Average standard deviation of split frequencies: 0.006564

      4158000 -- (-31943.044) [...7 remote chains...] -- 202:49:59

      Average standard deviation of split frequencies: 0.006553

      4159000 -- (-31937.104) [...7 remote chains...] -- 202:47:01

      Average standard deviation of split frequencies: 0.006586

      4160000 -- (-31903.290) [...7 remote chains...] -- 202:44:18

      Average standard deviation of split frequencies: 0.006592

      4161000 -- (-31923.626) [...7 remote chains...] -- 202:41:38

      Average standard deviation of split frequencies: 0.006583

      4162000 -- (-31911.352) [...7 remote chains...] -- 202:38:42

      Average standard deviation of split frequencies: 0.006584

      4163000 -- [-31908.597] [...7 remote chains...] -- 202:35:58

      Average standard deviation of split frequencies: 0.006587

      4164000 -- [-31904.407] [...7 remote chains...] -- 202:33:17

      Average standard deviation of split frequencies: 0.006566

      4165000 -- [-31921.131] [...7 remote chains...] -- 202:30:26

      Average standard deviation of split frequencies: 0.006573

      4166000 -- [-31917.887] [...7 remote chains...] -- 202:27:53

      Average standard deviation of split frequencies: 0.006567

      4167000 -- (-31914.762) [...7 remote chains...] -- 202:25:02

      Average standard deviation of split frequencies: 0.006555

      4168000 -- [-31908.443] [...7 remote chains...] -- 202:22:25

      Average standard deviation of split frequencies: 0.006550

      4169000 -- [-31926.160] [...7 remote chains...] -- 202:19:41

      Average standard deviation of split frequencies: 0.006554

      4170000 -- [-31911.486] [...7 remote chains...] -- 202:16:43

      Average standard deviation of split frequencies: 0.006551

      4171000 -- (-31909.944) [...7 remote chains...] -- 202:13:51

      Average standard deviation of split frequencies: 0.006528

      4172000 -- [-31900.923] [...7 remote chains...] -- 202:11:01

      Average standard deviation of split frequencies: 0.006518

      4173000 -- (-31913.134) [...7 remote chains...] -- 202:08:20

      Average standard deviation of split frequencies: 0.006508

      4174000 -- (-31896.768) [...7 remote chains...] -- 202:05:43

      Average standard deviation of split frequencies: 0.006500

      4175000 -- [-31917.876] [...7 remote chains...] -- 202:02:57

      Average standard deviation of split frequencies: 0.006505

      4176000 -- [-31898.843] [...7 remote chains...] -- 201:59:56

      Average standard deviation of split frequencies: 0.006510

      4177000 -- [-31903.564] [...7 remote chains...] -- 201:57:07

      Average standard deviation of split frequencies: 0.006523

      4178000 -- [-31899.211] [...7 remote chains...] -- 201:54:12

      Average standard deviation of split frequencies: 0.006521

      4179000 -- (-31913.545) [...7 remote chains...] -- 201:51:37

      Average standard deviation of split frequencies: 0.006509

      4180000 -- [-31902.638] [...7 remote chains...] -- 201:48:50

      Average standard deviation of split frequencies: 0.006500

      4181000 -- (-31919.906) [...7 remote chains...] -- 201:46:04

      Average standard deviation of split frequencies: 0.006482

      4182000 -- (-31945.757) [...7 remote chains...] -- 201:43:21

      Average standard deviation of split frequencies: 0.006471

      4183000 -- [-31917.752] [...7 remote chains...] -- 201:40:37

      Average standard deviation of split frequencies: 0.006433

      4184000 -- [-31929.081] [...7 remote chains...] -- 201:37:45

      Average standard deviation of split frequencies: 0.006419

      4185000 -- [-31921.108] [...7 remote chains...] -- 201:34:59

      Average standard deviation of split frequencies: 0.006408

      4186000 -- [-31902.363] [...7 remote chains...] -- 201:32:10

      Average standard deviation of split frequencies: 0.006405

      4187000 -- [-31901.802] [...7 remote chains...] -- 201:29:24

      Average standard deviation of split frequencies: 0.006387

      4188000 -- [-31902.384] [...7 remote chains...] -- 201:26:35

      Average standard deviation of split frequencies: 0.006383

      4189000 -- (-31929.791) [...7 remote chains...] -- 201:23:38

      Average standard deviation of split frequencies: 0.006366

      4190000 -- [-31914.256] [...7 remote chains...] -- 201:20:49

      Average standard deviation of split frequencies: 0.006362

      4191000 -- (-31927.831) [...7 remote chains...] -- 201:18:03

      Average standard deviation of split frequencies: 0.006368

      4192000 -- (-31938.459) [...7 remote chains...] -- 201:15:14

      Average standard deviation of split frequencies: 0.006365

      4193000 -- (-31917.807) [...7 remote chains...] -- 201:12:26

      Average standard deviation of split frequencies: 0.006366

      4194000 -- (-31912.147) [...7 remote chains...] -- 201:09:41

      Average standard deviation of split frequencies: 0.006361

      4195000 -- [-31897.175] [...7 remote chains...] -- 201:06:47

      Average standard deviation of split frequencies: 0.006349

      4196000 -- (-31909.606) [...7 remote chains...] -- 201:03:47

      Average standard deviation of split frequencies: 0.006354

      4197000 -- [-31915.556] [...7 remote chains...] -- 201:00:59

      Average standard deviation of split frequencies: 0.006348

      4198000 -- [-31902.336] [...7 remote chains...] -- 200:58:09

      Average standard deviation of split frequencies: 0.006335

      4199000 -- [-31896.328] [...7 remote chains...] -- 200:55:17

      Average standard deviation of split frequencies: 0.006306

      4200000 -- [-31913.763] [...7 remote chains...] -- 200:52:30

      Average standard deviation of split frequencies: 0.006294

      4201000 -- [-31908.098] [...7 remote chains...] -- 200:49:35

      Average standard deviation of split frequencies: 0.006286

      4202000 -- [-31906.098] [...7 remote chains...] -- 200:46:40

      Average standard deviation of split frequencies: 0.006269

      4203000 -- (-31904.675) [...7 remote chains...] -- 200:43:49

      Average standard deviation of split frequencies: 0.006260

      4204000 -- [-31881.590] [...7 remote chains...] -- 200:41:17

      Average standard deviation of split frequencies: 0.006253

      4205000 -- [-31901.989] [...7 remote chains...] -- 200:38:20

      Average standard deviation of split frequencies: 0.006248

      4206000 -- (-31896.747) [...7 remote chains...] -- 200:35:13

      Average standard deviation of split frequencies: 0.006237

      4207000 -- [-31894.741] [...7 remote chains...] -- 200:32:23

      Average standard deviation of split frequencies: 0.006224

      4208000 -- [-31911.377] [...7 remote chains...] -- 200:29:16

      Average standard deviation of split frequencies: 0.006210

      4209000 -- [-31922.937] [...7 remote chains...] -- 200:26:15

      Average standard deviation of split frequencies: 0.006199

      4210000 -- [-31907.247] [...7 remote chains...] -- 200:23:19

      Average standard deviation of split frequencies: 0.006195

      4211000 -- [-31910.907] [...7 remote chains...] -- 200:20:02

      Average standard deviation of split frequencies: 0.006195

      4212000 -- [-31905.394] [...7 remote chains...] -- 200:17:10

      Average standard deviation of split frequencies: 0.006175

      4213000 -- [-31912.004] [...7 remote chains...] -- 200:14:15

      Average standard deviation of split frequencies: 0.006164

      4214000 -- [-31909.464] [...7 remote chains...] -- 200:11:15

      Average standard deviation of split frequencies: 0.006155

      4215000 -- [-31906.318] [...7 remote chains...] -- 200:08:22

      Average standard deviation of split frequencies: 0.006144

      4216000 -- [-31919.365] [...7 remote chains...] -- 200:05:31

      Average standard deviation of split frequencies: 0.006134

      4217000 -- [-31896.391] [...7 remote chains...] -- 200:02:28

      Average standard deviation of split frequencies: 0.006130

      4218000 -- [-31908.754] [...7 remote chains...] -- 199:59:45

      Average standard deviation of split frequencies: 0.006136

      4219000 -- [-31920.219] [...7 remote chains...] -- 199:57:17

      Average standard deviation of split frequencies: 0.006124

      4220000 -- [-31906.768] [...7 remote chains...] -- 199:54:16

      Average standard deviation of split frequencies: 0.006116

      4221000 -- [-31915.632] [...7 remote chains...] -- 199:51:24

      Average standard deviation of split frequencies: 0.006111

      4222000 -- [-31911.216] [...7 remote chains...] -- 199:48:30

      Average standard deviation of split frequencies: 0.006107

      4223000 -- (-31920.066) [...7 remote chains...] -- 199:45:37

      Average standard deviation of split frequencies: 0.006104

      4224000 -- (-31916.034) [...7 remote chains...] -- 199:42:37

      Average standard deviation of split frequencies: 0.006095

      4225000 -- [-31928.166] [...7 remote chains...] -- 199:39:34

      Average standard deviation of split frequencies: 0.006107

      4226000 -- [-31927.516] [...7 remote chains...] -- 199:36:33

      Average standard deviation of split frequencies: 0.006105

      4227000 -- [-31917.536] [...7 remote chains...] -- 199:33:39

      Average standard deviation of split frequencies: 0.006081

      4228000 -- [-31907.550] [...7 remote chains...] -- 199:30:37

      Average standard deviation of split frequencies: 0.006085

      4229000 -- [-31918.881] [...7 remote chains...] -- 199:27:34

      Average standard deviation of split frequencies: 0.006102

      4230000 -- [-31890.374] [...7 remote chains...] -- 199:24:35

      Average standard deviation of split frequencies: 0.006106

      4231000 -- [-31894.990] [...7 remote chains...] -- 199:21:38

      Average standard deviation of split frequencies: 0.006102

      4232000 -- (-31911.099) [...7 remote chains...] -- 199:18:36

      Average standard deviation of split frequencies: 0.006115

      4233000 -- [-31896.671] [...7 remote chains...] -- 199:15:38

      Average standard deviation of split frequencies: 0.006122

      4234000 -- [-31908.212] [...7 remote chains...] -- 199:12:41

      Average standard deviation of split frequencies: 0.006115

      4235000 -- [-31928.303] [...7 remote chains...] -- 199:09:46

      Average standard deviation of split frequencies: 0.006104

      4236000 -- [-31903.208] [...7 remote chains...] -- 199:06:56

      Average standard deviation of split frequencies: 0.006091

      4237000 -- [-31891.266] [...7 remote chains...] -- 199:04:04

      Average standard deviation of split frequencies: 0.006080

      4238000 -- [-31890.486] [...7 remote chains...] -- 199:01:10

      Average standard deviation of split frequencies: 0.006078

      4239000 -- [-31889.183] [...7 remote chains...] -- 198:58:26

      Average standard deviation of split frequencies: 0.006078

      4240000 -- [-31891.964] [...7 remote chains...] -- 198:55:25

      Average standard deviation of split frequencies: 0.006091

      4241000 -- [-31906.703] [...7 remote chains...] -- 198:52:34

      Average standard deviation of split frequencies: 0.006107

      4242000 -- [-31912.621] [...7 remote chains...] -- 198:49:47

      Average standard deviation of split frequencies: 0.006117

      4243000 -- [-31909.732] [...7 remote chains...] -- 198:46:47

      Average standard deviation of split frequencies: 0.006114

      4244000 -- [-31894.478] [...7 remote chains...] -- 198:43:48

      Average standard deviation of split frequencies: 0.006121

      4245000 -- [-31901.965] [...7 remote chains...] -- 198:40:42

      Average standard deviation of split frequencies: 0.006122

      4246000 -- [-31907.347] [...7 remote chains...] -- 198:37:39

      Average standard deviation of split frequencies: 0.006117

      4247000 -- [-31905.567] [...7 remote chains...] -- 198:34:47

      Average standard deviation of split frequencies: 0.006108

      4248000 -- (-31914.368) [...7 remote chains...] -- 198:31:50

      Average standard deviation of split frequencies: 0.006122

      4249000 -- [-31907.115] [...7 remote chains...] -- 198:29:14

      Average standard deviation of split frequencies: 0.006134

      4250000 -- [-31902.038] [...7 remote chains...] -- 198:26:26

      Average standard deviation of split frequencies: 0.006163

      4251000 -- [-31890.196] [...7 remote chains...] -- 198:23:45

      Average standard deviation of split frequencies: 0.006169

      4252000 -- [-31904.268] [...7 remote chains...] -- 198:20:52

      Average standard deviation of split frequencies: 0.006192

      4253000 -- [-31901.174] [...7 remote chains...] -- 198:18:03

      Average standard deviation of split frequencies: 0.006217

      4254000 -- [-31903.981] [...7 remote chains...] -- 198:15:07

      Average standard deviation of split frequencies: 0.006209

      4255000 -- [-31909.375] [...7 remote chains...] -- 198:12:25

      Average standard deviation of split frequencies: 0.006195

      4256000 -- [-31928.377] [...7 remote chains...] -- 198:09:36

      Average standard deviation of split frequencies: 0.006190

      4257000 -- [-31900.924] [...7 remote chains...] -- 198:06:45

      Average standard deviation of split frequencies: 0.006178

      4258000 -- [-31897.949] [...7 remote chains...] -- 198:03:47

      Average standard deviation of split frequencies: 0.006167

      4259000 -- (-31904.704) [...7 remote chains...] -- 198:00:51

      Average standard deviation of split frequencies: 0.006167

      4260000 -- [-31912.779] [...7 remote chains...] -- 197:57:44

      Average standard deviation of split frequencies: 0.006180

      4261000 -- (-31908.212) [...7 remote chains...] -- 197:54:39

      Average standard deviation of split frequencies: 0.006157

      4262000 -- [-31905.410] [...7 remote chains...] -- 197:51:28

      Average standard deviation of split frequencies: 0.006141

      4263000 -- [-31905.631] [...7 remote chains...] -- 197:48:23

      Average standard deviation of split frequencies: 0.006151

      4264000 -- [-31901.728] [...7 remote chains...] -- 197:45:20

      Average standard deviation of split frequencies: 0.006149

      4265000 -- [-31911.639] [...7 remote chains...] -- 197:42:19

      Average standard deviation of split frequencies: 0.006158

      4266000 -- [-31917.309] [...7 remote chains...] -- 197:39:13

      Average standard deviation of split frequencies: 0.006156

      4267000 -- [-31911.731] [...7 remote chains...] -- 197:36:22

      Average standard deviation of split frequencies: 0.006132

      4268000 -- (-31900.198) [...7 remote chains...] -- 197:33:27

      Average standard deviation of split frequencies: 0.006121

      4269000 -- [-31905.346] [...7 remote chains...] -- 197:30:56

      Average standard deviation of split frequencies: 0.006118

      4270000 -- [-31897.970] [...7 remote chains...] -- 197:28:10

      Average standard deviation of split frequencies: 0.006099

      4271000 -- (-31899.733) [...7 remote chains...] -- 197:25:21

      Average standard deviation of split frequencies: 0.006088

      4272000 -- (-31918.950) [...7 remote chains...] -- 197:22:32

      Average standard deviation of split frequencies: 0.006086

      4273000 -- [-31911.084] [...7 remote chains...] -- 197:19:35

      Average standard deviation of split frequencies: 0.006071

      4274000 -- [-31911.083] [...7 remote chains...] -- 197:16:43

      Average standard deviation of split frequencies: 0.006044

      4275000 -- [-31901.873] [...7 remote chains...] -- 197:13:48

      Average standard deviation of split frequencies: 0.006046

      4276000 -- [-31899.025] [...7 remote chains...] -- 197:10:54

      Average standard deviation of split frequencies: 0.006031

      4277000 -- (-31923.425) [...7 remote chains...] -- 197:08:04

      Average standard deviation of split frequencies: 0.006011

      4278000 -- (-31906.375) [...7 remote chains...] -- 197:05:11

      Average standard deviation of split frequencies: 0.006008

      4279000 -- (-31917.705) [...7 remote chains...] -- 197:02:19

      Average standard deviation of split frequencies: 0.005984

      4280000 -- (-31924.558) [...7 remote chains...] -- 196:59:37

      Average standard deviation of split frequencies: 0.005968

      4281000 -- (-31914.060) [...7 remote chains...] -- 196:56:41

      Average standard deviation of split frequencies: 0.005956

      4282000 -- (-31924.981) [...7 remote chains...] -- 196:53:53

      Average standard deviation of split frequencies: 0.005933

      4283000 -- (-31920.347) [...7 remote chains...] -- 196:50:53

      Average standard deviation of split frequencies: 0.005922

      4284000 -- [-31903.171] [...7 remote chains...] -- 196:47:54

      Average standard deviation of split frequencies: 0.005927

      4285000 -- [-31903.442] [...7 remote chains...] -- 196:44:55

      Average standard deviation of split frequencies: 0.005928

      4286000 -- [-31896.666] [...7 remote chains...] -- 196:42:17

      Average standard deviation of split frequencies: 0.005928

      4287000 -- [-31908.276] [...7 remote chains...] -- 196:39:34

      Average standard deviation of split frequencies: 0.005916

      4288000 -- [-31917.656] [...7 remote chains...] -- 196:36:51

      Average standard deviation of split frequencies: 0.005911

      4289000 -- (-31926.476) [...7 remote chains...] -- 196:34:07

      Average standard deviation of split frequencies: 0.005911

      4290000 -- (-31925.388) [...7 remote chains...] -- 196:31:15

      Average standard deviation of split frequencies: 0.005900

      4291000 -- (-31926.089) [...7 remote chains...] -- 196:28:34

      Average standard deviation of split frequencies: 0.005872

      4292000 -- (-31928.362) [...7 remote chains...] -- 196:25:45

      Average standard deviation of split frequencies: 0.005871

      4293000 -- (-31896.180) [...7 remote chains...] -- 196:22:44

      Average standard deviation of split frequencies: 0.005875

      4294000 -- [-31912.021] [...7 remote chains...] -- 196:19:58

      Average standard deviation of split frequencies: 0.005873

      4295000 -- [-31905.553] [...7 remote chains...] -- 196:16:57

      Average standard deviation of split frequencies: 0.005860

      4296000 -- (-31919.228) [...7 remote chains...] -- 196:14:06

      Average standard deviation of split frequencies: 0.005855

      4297000 -- (-31911.735) [...7 remote chains...] -- 196:11:10

      Average standard deviation of split frequencies: 0.005859

      4298000 -- (-31909.194) [...7 remote chains...] -- 196:08:18

      Average standard deviation of split frequencies: 0.005854

      4299000 -- (-31908.403) [...7 remote chains...] -- 196:05:34

      Average standard deviation of split frequencies: 0.005842

      4300000 -- (-31899.678) [...7 remote chains...] -- 196:02:40

      Average standard deviation of split frequencies: 0.005845

      4301000 -- (-31910.442) [...7 remote chains...] -- 195:59:45

      Average standard deviation of split frequencies: 0.005859

      4302000 -- (-31909.812) [...7 remote chains...] -- 195:57:06

      Average standard deviation of split frequencies: 0.005872

      4303000 -- (-31920.929) [...7 remote chains...] -- 195:54:05

      Average standard deviation of split frequencies: 0.005866

      4304000 -- (-31938.804) [...7 remote chains...] -- 195:51:07

      Average standard deviation of split frequencies: 0.005899

      4305000 -- (-31933.826) [...7 remote chains...] -- 195:48:02

      Average standard deviation of split frequencies: 0.005921

      4306000 -- (-31921.198) [...7 remote chains...] -- 195:45:01

      Average standard deviation of split frequencies: 0.005943

      4307000 -- [-31934.765] [...7 remote chains...] -- 195:41:55

      Average standard deviation of split frequencies: 0.005929

      4308000 -- (-31935.613) [...7 remote chains...] -- 195:38:48

      Average standard deviation of split frequencies: 0.005954

      4309000 -- (-31927.664) [...7 remote chains...] -- 195:36:01

      Average standard deviation of split frequencies: 0.005972

      4310000 -- (-31908.535) [...7 remote chains...] -- 195:33:07

      Average standard deviation of split frequencies: 0.005988

      4311000 -- [-31882.468] [...7 remote chains...] -- 195:30:07

      Average standard deviation of split frequencies: 0.005988

      4312000 -- [-31896.512] [...7 remote chains...] -- 195:27:31

      Average standard deviation of split frequencies: 0.006002

      4313000 -- (-31902.693) [...7 remote chains...] -- 195:24:32

      Average standard deviation of split frequencies: 0.006000

      4314000 -- (-31901.494) [...7 remote chains...] -- 195:21:41

      Average standard deviation of split frequencies: 0.005990

      4315000 -- (-31933.746) [...7 remote chains...] -- 195:18:40

      Average standard deviation of split frequencies: 0.005991

      4316000 -- (-31948.753) [...7 remote chains...] -- 195:15:45

      Average standard deviation of split frequencies: 0.005988

      4317000 -- (-31929.158) [...7 remote chains...] -- 195:13:00

      Average standard deviation of split frequencies: 0.005983

      4318000 -- [-31917.554] [...7 remote chains...] -- 195:09:58

      Average standard deviation of split frequencies: 0.005993

      4319000 -- (-31920.348) [...7 remote chains...] -- 195:07:12

      Average standard deviation of split frequencies: 0.005993

      4320000 -- (-31923.408) [...7 remote chains...] -- 195:04:22

      Average standard deviation of split frequencies: 0.005981

      4321000 -- [-31917.328] [...7 remote chains...] -- 195:01:34

      Average standard deviation of split frequencies: 0.005981

      4322000 -- (-31922.023) [...7 remote chains...] -- 194:58:37

      Average standard deviation of split frequencies: 0.005979

      4323000 -- [-31918.041] [...7 remote chains...] -- 194:55:40

      Average standard deviation of split frequencies: 0.005983

      4324000 -- [-31905.350] [...7 remote chains...] -- 194:52:44

      Average standard deviation of split frequencies: 0.005993

      4325000 -- (-31916.005) [...7 remote chains...] -- 194:49:45

      Average standard deviation of split frequencies: 0.005995

      4326000 -- (-31895.383) [...7 remote chains...] -- 194:46:45

      Average standard deviation of split frequencies: 0.005992

      4327000 -- [-31887.320] [...7 remote chains...] -- 194:43:51

      Average standard deviation of split frequencies: 0.005969

      4328000 -- [-31899.229] [...7 remote chains...] -- 194:41:00

      Average standard deviation of split frequencies: 0.005970

      4329000 -- [-31913.435] [...7 remote chains...] -- 194:38:04

      Average standard deviation of split frequencies: 0.005985

      4330000 -- [-31929.911] [...7 remote chains...] -- 194:35:06

      Average standard deviation of split frequencies: 0.005989

      4331000 -- (-31938.122) [...7 remote chains...] -- 194:32:20

      Average standard deviation of split frequencies: 0.005992

      4332000 -- (-31932.058) [...7 remote chains...] -- 194:29:29

      Average standard deviation of split frequencies: 0.005995

      4333000 -- [-31908.970] [...7 remote chains...] -- 194:26:35

      Average standard deviation of split frequencies: 0.006023

      4334000 -- (-31924.665) [...7 remote chains...] -- 194:23:21

      Average standard deviation of split frequencies: 0.006038

      4335000 -- (-31921.475) [...7 remote chains...] -- 194:20:38

      Average standard deviation of split frequencies: 0.006046

      4336000 -- [-31889.216] [...7 remote chains...] -- 194:17:46

      Average standard deviation of split frequencies: 0.006049

      4337000 -- (-31920.859) [...7 remote chains...] -- 194:14:57

      Average standard deviation of split frequencies: 0.006047

      4338000 -- [-31903.666] [...7 remote chains...] -- 194:11:57

      Average standard deviation of split frequencies: 0.006045

      4339000 -- [-31900.755] [...7 remote chains...] -- 194:09:07

      Average standard deviation of split frequencies: 0.006032

      4340000 -- [-31902.621] [...7 remote chains...] -- 194:05:56

      Average standard deviation of split frequencies: 0.006042

      4341000 -- [-31884.896] [...7 remote chains...] -- 194:03:03

      Average standard deviation of split frequencies: 0.006053

      4342000 -- [-31906.154] [...7 remote chains...] -- 194:00:09

      Average standard deviation of split frequencies: 0.006065

      4343000 -- [-31911.304] [...7 remote chains...] -- 193:57:05

      Average standard deviation of split frequencies: 0.006070

      4344000 -- [-31910.234] [...7 remote chains...] -- 193:54:17

      Average standard deviation of split frequencies: 0.006085

      4345000 -- [-31912.814] [...7 remote chains...] -- 193:51:30

      Average standard deviation of split frequencies: 0.006095

      4346000 -- [-31917.760] [...7 remote chains...] -- 193:48:26

      Average standard deviation of split frequencies: 0.006097

      4347000 -- (-31940.276) [...7 remote chains...] -- 193:45:34

      Average standard deviation of split frequencies: 0.006089

      4348000 -- (-31909.249) [...7 remote chains...] -- 193:42:42

      Average standard deviation of split frequencies: 0.006090

      4349000 -- (-31915.744) [...7 remote chains...] -- 193:39:47

      Average standard deviation of split frequencies: 0.006100

      4350000 -- (-31919.369) [...7 remote chains...] -- 193:37:04

      Average standard deviation of split frequencies: 0.006103

      4351000 -- (-31919.871) [...7 remote chains...] -- 193:34:13

      Average standard deviation of split frequencies: 0.006105

      4352000 -- (-31918.430) [...7 remote chains...] -- 193:31:24

      Average standard deviation of split frequencies: 0.006116

      4353000 -- (-31918.428) [...7 remote chains...] -- 193:28:46

      Average standard deviation of split frequencies: 0.006129

      4354000 -- [-31918.610] [...7 remote chains...] -- 193:26:04

      Average standard deviation of split frequencies: 0.006145

      4355000 -- [-31903.357] [...7 remote chains...] -- 193:23:13

      Average standard deviation of split frequencies: 0.006160

      4356000 -- [-31905.459] [...7 remote chains...] -- 193:20:35

      Average standard deviation of split frequencies: 0.006151

      4357000 -- [-31927.849] [...7 remote chains...] -- 193:17:57

      Average standard deviation of split frequencies: 0.006155

      4358000 -- [-31936.150] [...7 remote chains...] -- 193:15:05

      Average standard deviation of split frequencies: 0.006157

      4359000 -- [-31930.598] [...7 remote chains...] -- 193:12:29

      Average standard deviation of split frequencies: 0.006144

      4360000 -- [-31916.359] [...7 remote chains...] -- 193:09:42

      Average standard deviation of split frequencies: 0.006134

      4361000 -- [-31899.755] [...7 remote chains...] -- 193:07:02

      Average standard deviation of split frequencies: 0.006139

      4362000 -- [-31902.426] [...7 remote chains...] -- 193:04:26

      Average standard deviation of split frequencies: 0.006130

      4363000 -- [-31911.704] [...7 remote chains...] -- 193:01:50

      Average standard deviation of split frequencies: 0.006143

      4364000 -- [-31897.097] [...7 remote chains...] -- 192:59:11

      Average standard deviation of split frequencies: 0.006139

      4365000 -- [-31914.455] [...7 remote chains...] -- 192:56:19

      Average standard deviation of split frequencies: 0.006140

      4366000 -- [-31896.766] [...7 remote chains...] -- 192:53:33

      Average standard deviation of split frequencies: 0.006146

      4367000 -- [-31899.413] [...7 remote chains...] -- 192:50:50

      Average standard deviation of split frequencies: 0.006153

      4368000 -- [-31912.953] [...7 remote chains...] -- 192:47:58

      Average standard deviation of split frequencies: 0.006158

      4369000 -- (-31924.215) [...7 remote chains...] -- 192:45:13

      Average standard deviation of split frequencies: 0.006169

      4370000 -- (-31912.308) [...7 remote chains...] -- 192:42:24

      Average standard deviation of split frequencies: 0.006179

      4371000 -- (-31923.485) [...7 remote chains...] -- 192:39:27

      Average standard deviation of split frequencies: 0.006198

      4372000 -- (-31914.214) [...7 remote chains...] -- 192:36:46

      Average standard deviation of split frequencies: 0.006207

      4373000 -- [-31906.321] [...7 remote chains...] -- 192:33:48

      Average standard deviation of split frequencies: 0.006231

      4374000 -- (-31915.881) [...7 remote chains...] -- 192:30:44

      Average standard deviation of split frequencies: 0.006244

      4375000 -- (-31917.544) [...7 remote chains...] -- 192:27:57

      Average standard deviation of split frequencies: 0.006248

      4376000 -- (-31944.523) [...7 remote chains...] -- 192:25:10

      Average standard deviation of split frequencies: 0.006265

      4377000 -- (-31929.730) [...7 remote chains...] -- 192:22:14

      Average standard deviation of split frequencies: 0.006261

      4378000 -- (-31925.734) [...7 remote chains...] -- 192:19:14

      Average standard deviation of split frequencies: 0.006271

      4379000 -- [-31885.176] [...7 remote chains...] -- 192:16:16

      Average standard deviation of split frequencies: 0.006252

      4380000 -- [-31912.201] [...7 remote chains...] -- 192:13:20

      Average standard deviation of split frequencies: 0.006265

      4381000 -- (-31933.897) [...7 remote chains...] -- 192:10:36

      Average standard deviation of split frequencies: 0.006283

      4382000 -- (-31921.962) [...7 remote chains...] -- 192:07:44

      Average standard deviation of split frequencies: 0.006297

      4383000 -- (-31920.921) [...7 remote chains...] -- 192:04:53

      Average standard deviation of split frequencies: 0.006298

      4384000 -- (-31922.688) [...7 remote chains...] -- 192:01:54

      Average standard deviation of split frequencies: 0.006308

      4385000 -- (-31913.082) [...7 remote chains...] -- 191:58:59

      Average standard deviation of split frequencies: 0.006293

      4386000 -- (-31908.301) [...7 remote chains...] -- 191:56:17

      Average standard deviation of split frequencies: 0.006303

      4387000 -- (-31927.537) [...7 remote chains...] -- 191:53:41

      Average standard deviation of split frequencies: 0.006315

      4388000 -- [-31893.426] [...7 remote chains...] -- 191:50:39

      Average standard deviation of split frequencies: 0.006306

      4389000 -- (-31913.233) [...7 remote chains...] -- 191:48:00

      Average standard deviation of split frequencies: 0.006303

      4390000 -- (-31900.488) [...7 remote chains...] -- 191:45:22

      Average standard deviation of split frequencies: 0.006307

      4391000 -- [-31906.245] [...7 remote chains...] -- 191:42:39

      Average standard deviation of split frequencies: 0.006311

      4392000 -- [-31906.745] [...7 remote chains...] -- 191:39:48

      Average standard deviation of split frequencies: 0.006309

      4393000 -- (-31928.698) [...7 remote chains...] -- 191:36:50

      Average standard deviation of split frequencies: 0.006314

      4394000 -- (-31927.856) [...7 remote chains...] -- 191:33:54

      Average standard deviation of split frequencies: 0.006307

      4395000 -- (-31938.819) [...7 remote chains...] -- 191:30:54

      Average standard deviation of split frequencies: 0.006304

      4396000 -- (-31935.137) [...7 remote chains...] -- 191:27:55

      Average standard deviation of split frequencies: 0.006315

      4397000 -- (-31916.293) [...7 remote chains...] -- 191:24:57

      Average standard deviation of split frequencies: 0.006312

      4398000 -- (-31907.535) [...7 remote chains...] -- 191:22:11

      Average standard deviation of split frequencies: 0.006318

      4399000 -- [-31920.303] [...7 remote chains...] -- 191:19:21

      Average standard deviation of split frequencies: 0.006307

      4400000 -- [-31906.059] [...7 remote chains...] -- 191:16:26

      Average standard deviation of split frequencies: 0.006302

      4401000 -- (-31920.447) [...7 remote chains...] -- 191:13:26

      Average standard deviation of split frequencies: 0.006309

      4402000 -- [-31916.723] [...7 remote chains...] -- 191:10:33

      Average standard deviation of split frequencies: 0.006314

      4403000 -- (-31910.875) [...7 remote chains...] -- 191:07:39

      Average standard deviation of split frequencies: 0.006321

      4404000 -- [-31904.616] [...7 remote chains...] -- 191:04:44

      Average standard deviation of split frequencies: 0.006319

      4405000 -- [-31898.781] [...7 remote chains...] -- 191:01:47

      Average standard deviation of split frequencies: 0.006326

      4406000 -- [-31896.137] [...7 remote chains...] -- 190:59:05

      Average standard deviation of split frequencies: 0.006317

      4407000 -- [-31885.787] [...7 remote chains...] -- 190:56:05

      Average standard deviation of split frequencies: 0.006317

      4408000 -- [-31888.964] [...7 remote chains...] -- 190:53:21

      Average standard deviation of split frequencies: 0.006313

      4409000 -- [-31912.727] [...7 remote chains...] -- 190:50:34

      Average standard deviation of split frequencies: 0.006296

      4410000 -- [-31936.889] [...7 remote chains...] -- 190:47:47

      Average standard deviation of split frequencies: 0.006283

      4411000 -- [-31909.822] [...7 remote chains...] -- 190:45:00

      Average standard deviation of split frequencies: 0.006290

      4412000 -- [-31898.711] [...7 remote chains...] -- 190:42:08

      Average standard deviation of split frequencies: 0.006296

      4413000 -- [-31900.282] [...7 remote chains...] -- 190:39:39

      Average standard deviation of split frequencies: 0.006299

      4414000 -- [-31906.162] [...7 remote chains...] -- 190:36:54

      Average standard deviation of split frequencies: 0.006305

      4415000 -- [-31901.884] [...7 remote chains...] -- 190:34:26

      Average standard deviation of split frequencies: 0.006315

      4416000 -- [-31919.558] [...7 remote chains...] -- 190:31:33

      Average standard deviation of split frequencies: 0.006308

      4417000 -- [-31914.633] [...7 remote chains...] -- 190:28:50

      Average standard deviation of split frequencies: 0.006309

      4418000 -- [-31909.298] [...7 remote chains...] -- 190:26:06

      Average standard deviation of split frequencies: 0.006301

      4419000 -- [-31907.871] [...7 remote chains...] -- 190:23:20

      Average standard deviation of split frequencies: 0.006270

      4420000 -- [-31916.631] [...7 remote chains...] -- 190:20:44

      Average standard deviation of split frequencies: 0.006254

      4421000 -- [-31900.190] [...7 remote chains...] -- 190:17:58

      Average standard deviation of split frequencies: 0.006240

      4422000 -- [-31898.192] [...7 remote chains...] -- 190:15:20

      Average standard deviation of split frequencies: 0.006230

      4423000 -- [-31902.745] [...7 remote chains...] -- 190:12:32

      Average standard deviation of split frequencies: 0.006214

      4424000 -- [-31905.065] [...7 remote chains...] -- 190:09:56

      Average standard deviation of split frequencies: 0.006212

      4425000 -- [-31907.652] [...7 remote chains...] -- 190:07:21

      Average standard deviation of split frequencies: 0.006182

      4426000 -- (-31936.078) [...7 remote chains...] -- 190:04:40

      Average standard deviation of split frequencies: 0.006197

      4427000 -- (-31911.377) [...7 remote chains...] -- 190:01:55

      Average standard deviation of split frequencies: 0.006213

      4428000 -- (-31928.572) [...7 remote chains...] -- 189:59:15

      Average standard deviation of split frequencies: 0.006241

      4429000 -- [-31924.016] [...7 remote chains...] -- 189:56:36

      Average standard deviation of split frequencies: 0.006253

      4430000 -- [-31915.314] [...7 remote chains...] -- 189:53:58

      Average standard deviation of split frequencies: 0.006253

      4431000 -- [-31925.292] [...7 remote chains...] -- 189:51:25

      Average standard deviation of split frequencies: 0.006246

      4432000 -- (-31951.818) [...7 remote chains...] -- 189:48:46

      Average standard deviation of split frequencies: 0.006237

      4433000 -- (-31932.692) [...7 remote chains...] -- 189:46:06

      Average standard deviation of split frequencies: 0.006239

      4434000 -- (-31950.254) [...7 remote chains...] -- 189:43:23

      Average standard deviation of split frequencies: 0.006246

      4435000 -- (-31922.145) [...7 remote chains...] -- 189:40:39

      Average standard deviation of split frequencies: 0.006271

      4436000 -- (-31937.747) [...7 remote chains...] -- 189:37:53

      Average standard deviation of split frequencies: 0.006281

      4437000 -- (-31932.828) [...7 remote chains...] -- 189:35:17

      Average standard deviation of split frequencies: 0.006292

      4438000 -- (-31929.497) [...7 remote chains...] -- 189:32:40

      Average standard deviation of split frequencies: 0.006320

      4439000 -- [-31923.662] [...7 remote chains...] -- 189:30:00

      Average standard deviation of split frequencies: 0.006330

      4440000 -- (-31917.143) [...7 remote chains...] -- 189:27:25

      Average standard deviation of split frequencies: 0.006364

      4441000 -- (-31927.611) [...7 remote chains...] -- 189:24:45

      Average standard deviation of split frequencies: 0.006381

      4442000 -- (-31924.262) [...7 remote chains...] -- 189:21:55

      Average standard deviation of split frequencies: 0.006402

      4443000 -- (-31917.471) [...7 remote chains...] -- 189:19:16

      Average standard deviation of split frequencies: 0.006406

      4444000 -- (-31913.490) [...7 remote chains...] -- 189:16:36

      Average standard deviation of split frequencies: 0.006413

      4445000 -- (-31931.485) [...7 remote chains...] -- 189:13:57

      Average standard deviation of split frequencies: 0.006425

      4446000 -- (-31929.665) [...7 remote chains...] -- 189:11:24

      Average standard deviation of split frequencies: 0.006426

      4447000 -- (-31931.821) [...7 remote chains...] -- 189:08:38

      Average standard deviation of split frequencies: 0.006421

      4448000 -- [-31918.791] [...7 remote chains...] -- 189:06:01

      Average standard deviation of split frequencies: 0.006437

      4449000 -- (-31926.543) [...7 remote chains...] -- 189:03:14

      Average standard deviation of split frequencies: 0.006459

      4450000 -- [-31929.838] [...7 remote chains...] -- 189:00:37

      Average standard deviation of split frequencies: 0.006475

      4451000 -- [-31905.992] [...7 remote chains...] -- 188:58:00

      Average standard deviation of split frequencies: 0.006481

      4452000 -- (-31927.063) [...7 remote chains...] -- 188:55:14

      Average standard deviation of split frequencies: 0.006508

      4453000 -- (-31923.289) [...7 remote chains...] -- 188:52:32

      Average standard deviation of split frequencies: 0.006530

      4454000 -- (-31924.456) [...7 remote chains...] -- 188:50:00

      Average standard deviation of split frequencies: 0.006536

      4455000 -- (-31947.570) [...7 remote chains...] -- 188:47:19

      Average standard deviation of split frequencies: 0.006543

      4456000 -- (-31936.241) [...7 remote chains...] -- 188:44:32

      Average standard deviation of split frequencies: 0.006571

      4457000 -- (-31940.895) [...7 remote chains...] -- 188:41:50

      Average standard deviation of split frequencies: 0.006589

      4458000 -- (-31954.274) [...7 remote chains...] -- 188:39:21

      Average standard deviation of split frequencies: 0.006596

      4459000 -- (-31956.797) [...7 remote chains...] -- 188:36:40

      Average standard deviation of split frequencies: 0.006573

      4460000 -- (-31961.443) [...7 remote chains...] -- 188:33:58

      Average standard deviation of split frequencies: 0.006597

      4461000 -- (-31946.031) [...7 remote chains...] -- 188:31:20

      Average standard deviation of split frequencies: 0.006602

      4462000 -- (-31943.029) [...7 remote chains...] -- 188:28:45

      Average standard deviation of split frequencies: 0.006610

      4463000 -- (-31917.452) [...7 remote chains...] -- 188:25:57

      Average standard deviation of split frequencies: 0.006586

      4464000 -- (-31931.324) [...7 remote chains...] -- 188:23:19

      Average standard deviation of split frequencies: 0.006585

      4465000 -- [-31920.550] [...7 remote chains...] -- 188:20:44

      Average standard deviation of split frequencies: 0.006590

      4466000 -- (-31923.807) [...7 remote chains...] -- 188:18:18

      Average standard deviation of split frequencies: 0.006614

      4467000 -- (-31929.371) [...7 remote chains...] -- 188:15:31

      Average standard deviation of split frequencies: 0.006614

      4468000 -- (-31928.527) [...7 remote chains...] -- 188:12:48

      Average standard deviation of split frequencies: 0.006631

      4469000 -- (-31928.057) [...7 remote chains...] -- 188:10:00

      Average standard deviation of split frequencies: 0.006639

      4470000 -- (-31924.685) [...7 remote chains...] -- 188:07:15

      Average standard deviation of split frequencies: 0.006646

      4471000 -- (-31928.531) [...7 remote chains...] -- 188:04:25

      Average standard deviation of split frequencies: 0.006666

      4472000 -- [-31904.092] [...7 remote chains...] -- 188:01:38

      Average standard deviation of split frequencies: 0.006671

      4473000 -- (-31928.107) [...7 remote chains...] -- 187:58:54

      Average standard deviation of split frequencies: 0.006669

      4474000 -- (-31929.602) [...7 remote chains...] -- 187:56:11

      Average standard deviation of split frequencies: 0.006660

      4475000 -- (-31913.799) [...7 remote chains...] -- 187:53:25

      Average standard deviation of split frequencies: 0.006654

      4476000 -- (-31926.524) [...7 remote chains...] -- 187:50:33

      Average standard deviation of split frequencies: 0.006652

      4477000 -- (-31944.972) [...7 remote chains...] -- 187:47:48

      Average standard deviation of split frequencies: 0.006656

      4478000 -- (-31943.278) [...7 remote chains...] -- 187:44:57

      Average standard deviation of split frequencies: 0.006684

      4479000 -- (-31932.509) [...7 remote chains...] -- 187:42:15

      Average standard deviation of split frequencies: 0.006692

      4480000 -- (-31918.945) [...7 remote chains...] -- 187:39:29

      Average standard deviation of split frequencies: 0.006698

      4481000 -- (-31909.067) [...7 remote chains...] -- 187:36:38

      Average standard deviation of split frequencies: 0.006701

      4482000 -- (-31916.325) [...7 remote chains...] -- 187:33:53

      Average standard deviation of split frequencies: 0.006702

      4483000 -- (-31937.387) [...7 remote chains...] -- 187:31:07

      Average standard deviation of split frequencies: 0.006717

      4484000 -- (-31927.346) [...7 remote chains...] -- 187:28:21

      Average standard deviation of split frequencies: 0.006722

      4485000 -- (-31911.280) [...7 remote chains...] -- 187:25:37

      Average standard deviation of split frequencies: 0.006750

      4486000 -- (-31895.233) [...7 remote chains...] -- 187:22:48

      Average standard deviation of split frequencies: 0.006777

      4487000 -- (-31901.335) [...7 remote chains...] -- 187:19:58

      Average standard deviation of split frequencies: 0.006794

      4488000 -- [-31912.221] [...7 remote chains...] -- 187:17:10

      Average standard deviation of split frequencies: 0.006795

      4489000 -- [-31906.330] [...7 remote chains...] -- 187:14:31

      Average standard deviation of split frequencies: 0.006794

      4490000 -- [-31907.804] [...7 remote chains...] -- 187:11:49

      Average standard deviation of split frequencies: 0.006794

      4491000 -- [-31904.391] [...7 remote chains...] -- 187:09:06

      Average standard deviation of split frequencies: 0.006776

      4492000 -- (-31887.742) [...7 remote chains...] -- 187:06:21

      Average standard deviation of split frequencies: 0.006789

      4493000 -- [-31886.839] [...7 remote chains...] -- 187:03:40

      Average standard deviation of split frequencies: 0.006795

      4494000 -- [-31873.144] [...7 remote chains...] -- 187:00:57

      Average standard deviation of split frequencies: 0.006796

      4495000 -- [-31874.626] [...7 remote chains...] -- 186:58:13

      Average standard deviation of split frequencies: 0.006806

      4496000 -- [-31892.926] [...7 remote chains...] -- 186:55:19

      Average standard deviation of split frequencies: 0.006821

      4497000 -- [-31902.242] [...7 remote chains...] -- 186:52:25

      Average standard deviation of split frequencies: 0.006809

      4498000 -- [-31915.436] [...7 remote chains...] -- 186:49:36

      Average standard deviation of split frequencies: 0.006803

      4499000 -- (-31913.802) [...7 remote chains...] -- 186:46:51

      Average standard deviation of split frequencies: 0.006789

      4500000 -- [-31901.003] [...7 remote chains...] -- 186:44:04

      Average standard deviation of split frequencies: 0.006788

      4501000 -- (-31928.874) [...7 remote chains...] -- 186:41:14

      Average standard deviation of split frequencies: 0.006786

      4502000 -- (-31929.477) [...7 remote chains...] -- 186:38:31

      Average standard deviation of split frequencies: 0.006793

      4503000 -- (-31919.133) [...7 remote chains...] -- 186:35:44

      Average standard deviation of split frequencies: 0.006770

      4504000 -- (-31913.411) [...7 remote chains...] -- 186:32:59

      Average standard deviation of split frequencies: 0.006768

      4505000 -- (-31917.657) [...7 remote chains...] -- 186:30:37

      Average standard deviation of split frequencies: 0.006759

      4506000 -- [-31890.542] [...7 remote chains...] -- 186:27:50

      Average standard deviation of split frequencies: 0.006761

      4507000 -- [-31907.137] [...7 remote chains...] -- 186:25:16

      Average standard deviation of split frequencies: 0.006758

      4508000 -- [-31903.217] [...7 remote chains...] -- 186:22:29

      Average standard deviation of split frequencies: 0.006771

      4509000 -- [-31916.979] [...7 remote chains...] -- 186:19:42

      Average standard deviation of split frequencies: 0.006776

      4510000 -- (-31931.469) [...7 remote chains...] -- 186:17:06

      Average standard deviation of split frequencies: 0.006775

      4511000 -- (-31928.678) [...7 remote chains...] -- 186:14:27

      Average standard deviation of split frequencies: 0.006802

      4512000 -- [-31916.579] [...7 remote chains...] -- 186:11:42

      Average standard deviation of split frequencies: 0.006819

      4513000 -- [-31915.791] [...7 remote chains...] -- 186:09:05

      Average standard deviation of split frequencies: 0.006830

      4514000 -- (-31919.414) [...7 remote chains...] -- 186:06:27

      Average standard deviation of split frequencies: 0.006818

      4515000 -- (-31940.706) [...7 remote chains...] -- 186:03:36

      Average standard deviation of split frequencies: 0.006807

      4516000 -- (-31932.244) [...7 remote chains...] -- 186:01:01

      Average standard deviation of split frequencies: 0.006794

      4517000 -- (-31921.669) [...7 remote chains...] -- 185:58:17

      Average standard deviation of split frequencies: 0.006786

      4518000 -- [-31905.955] [...7 remote chains...] -- 185:55:42

      Average standard deviation of split frequencies: 0.006804

      4519000 -- (-31919.644) [...7 remote chains...] -- 185:53:08

      Average standard deviation of split frequencies: 0.006770

      4520000 -- (-31910.203) [...7 remote chains...] -- 185:50:36

      Average standard deviation of split frequencies: 0.006762

      4521000 -- [-31904.976] [...7 remote chains...] -- 185:48:00

      Average standard deviation of split frequencies: 0.006787

      4522000 -- (-31910.548) [...7 remote chains...] -- 185:45:21

      Average standard deviation of split frequencies: 0.006792

      4523000 -- (-31898.942) [...7 remote chains...] -- 185:42:46

      Average standard deviation of split frequencies: 0.006788

      4524000 -- [-31898.640] [...7 remote chains...] -- 185:40:12

      Average standard deviation of split frequencies: 0.006803

      4525000 -- (-31919.342) [...7 remote chains...] -- 185:37:31

      Average standard deviation of split frequencies: 0.006799

      4526000 -- (-31900.895) [...7 remote chains...] -- 185:34:45

      Average standard deviation of split frequencies: 0.006799

      4527000 -- (-31925.855) [...7 remote chains...] -- 185:32:12

      Average standard deviation of split frequencies: 0.006790

      4528000 -- (-31915.368) [...7 remote chains...] -- 185:29:26

      Average standard deviation of split frequencies: 0.006788

      4529000 -- (-31918.749) [...7 remote chains...] -- 185:26:38

      Average standard deviation of split frequencies: 0.006788

      4530000 -- (-31920.167) [...7 remote chains...] -- 185:24:02

      Average standard deviation of split frequencies: 0.006781

      4531000 -- (-31918.250) [...7 remote chains...] -- 185:21:11

      Average standard deviation of split frequencies: 0.006774

      4532000 -- [-31919.696] [...7 remote chains...] -- 185:18:14

      Average standard deviation of split frequencies: 0.006788

      4533000 -- [-31911.589] [...7 remote chains...] -- 185:15:40

      Average standard deviation of split frequencies: 0.006800

      4534000 -- [-31905.712] [...7 remote chains...] -- 185:12:47

      Average standard deviation of split frequencies: 0.006824

      4535000 -- (-31927.462) [...7 remote chains...] -- 185:10:21

      Average standard deviation of split frequencies: 0.006830

      4536000 -- [-31909.766] [...7 remote chains...] -- 185:07:27

      Average standard deviation of split frequencies: 0.006847

      4537000 -- [-31914.583] [...7 remote chains...] -- 185:04:40

      Average standard deviation of split frequencies: 0.006880

      4538000 -- (-31910.006) [...7 remote chains...] -- 185:01:52

      Average standard deviation of split frequencies: 0.006878

      4539000 -- (-31911.276) [...7 remote chains...] -- 184:58:56

      Average standard deviation of split frequencies: 0.006874

      4540000 -- (-31914.817) [...7 remote chains...] -- 184:56:17

      Average standard deviation of split frequencies: 0.006879

      4541000 -- [-31913.509] [...7 remote chains...] -- 184:53:34

      Average standard deviation of split frequencies: 0.006892

      4542000 -- [-31892.447] [...7 remote chains...] -- 184:50:55

      Average standard deviation of split frequencies: 0.006903

      4543000 -- [-31882.615] [...7 remote chains...] -- 184:48:17

      Average standard deviation of split frequencies: 0.006912

      4544000 -- [-31883.943] [...7 remote chains...] -- 184:45:40

      Average standard deviation of split frequencies: 0.006924

      4545000 -- [-31892.118] [...7 remote chains...] -- 184:42:54

      Average standard deviation of split frequencies: 0.006957

      4546000 -- (-31904.757) [...7 remote chains...] -- 184:40:12

      Average standard deviation of split frequencies: 0.006961

      4547000 -- (-31924.773) [...7 remote chains...] -- 184:37:36

      Average standard deviation of split frequencies: 0.006956

      4548000 -- [-31906.879] [...7 remote chains...] -- 184:34:43

      Average standard deviation of split frequencies: 0.006975

      4549000 -- [-31935.942] [...7 remote chains...] -- 184:31:51

      Average standard deviation of split frequencies: 0.006993

      4550000 -- (-31934.354) [...7 remote chains...] -- 184:28:54

      Average standard deviation of split frequencies: 0.006982

      4551000 -- (-31926.642) [...7 remote chains...] -- 184:26:11

      Average standard deviation of split frequencies: 0.006977

      4552000 -- [-31923.786] [...7 remote chains...] -- 184:23:14

      Average standard deviation of split frequencies: 0.006977

      4553000 -- (-31915.474) [...7 remote chains...] -- 184:20:27

      Average standard deviation of split frequencies: 0.006967

      4554000 -- (-31915.973) [...7 remote chains...] -- 184:17:50

      Average standard deviation of split frequencies: 0.006950

      4555000 -- (-31913.599) [...7 remote chains...] -- 184:15:02

      Average standard deviation of split frequencies: 0.006914

      4556000 -- (-31933.422) [...7 remote chains...] -- 184:12:21

      Average standard deviation of split frequencies: 0.006927

      4557000 -- (-31922.264) [...7 remote chains...] -- 184:09:33

      Average standard deviation of split frequencies: 0.006918

      4558000 -- [-31915.244] [...7 remote chains...] -- 184:06:47

      Average standard deviation of split frequencies: 0.006931

      4559000 -- (-31917.004) [...7 remote chains...] -- 184:04:10

      Average standard deviation of split frequencies: 0.006910

      4560000 -- [-31905.451] [...7 remote chains...] -- 184:01:41

      Average standard deviation of split frequencies: 0.006925

      4561000 -- [-31896.088] [...7 remote chains...] -- 183:58:55

      Average standard deviation of split frequencies: 0.006930

      4562000 -- [-31897.867] [...7 remote chains...] -- 183:56:20

      Average standard deviation of split frequencies: 0.006928

      4563000 -- [-31874.537] [...7 remote chains...] -- 183:53:31

      Average standard deviation of split frequencies: 0.006935

      4564000 -- [-31909.932] [...7 remote chains...] -- 183:50:56

      Average standard deviation of split frequencies: 0.006943

      4565000 -- (-31910.368) [...7 remote chains...] -- 183:48:22

      Average standard deviation of split frequencies: 0.006922

      4566000 -- (-31917.434) [...7 remote chains...] -- 183:45:42

      Average standard deviation of split frequencies: 0.006908

      4567000 -- [-31896.675] [...7 remote chains...] -- 183:43:06

      Average standard deviation of split frequencies: 0.006918

      4568000 -- (-31913.239) [...7 remote chains...] -- 183:40:23

      Average standard deviation of split frequencies: 0.006913

      4569000 -- [-31896.636] [...7 remote chains...] -- 183:37:51

      Average standard deviation of split frequencies: 0.006926

      4570000 -- [-31897.624] [...7 remote chains...] -- 183:35:15

      Average standard deviation of split frequencies: 0.006941

      4571000 -- (-31928.946) [...7 remote chains...] -- 183:32:41

      Average standard deviation of split frequencies: 0.006961

      4572000 -- (-31908.259) [...7 remote chains...] -- 183:30:14

      Average standard deviation of split frequencies: 0.006958

      4573000 -- [-31907.815] [...7 remote chains...] -- 183:27:44

      Average standard deviation of split frequencies: 0.006980

      4574000 -- (-31891.361) [...7 remote chains...] -- 183:25:17

      Average standard deviation of split frequencies: 0.006979

      4575000 -- [-31866.401] [...7 remote chains...] -- 183:22:46

      Average standard deviation of split frequencies: 0.006997

      4576000 -- (-31880.742) [...7 remote chains...] -- 183:20:19

      Average standard deviation of split frequencies: 0.006988

      4577000 -- (-31870.974) [...7 remote chains...] -- 183:17:38

      Average standard deviation of split frequencies: 0.006987

      4578000 -- (-31910.282) [...7 remote chains...] -- 183:14:54

      Average standard deviation of split frequencies: 0.006991

      4579000 -- (-31923.383) [...7 remote chains...] -- 183:12:10

      Average standard deviation of split frequencies: 0.007000

      4580000 -- (-31917.545) [...7 remote chains...] -- 183:09:27

      Average standard deviation of split frequencies: 0.006998

      4581000 -- (-31916.291) [...7 remote chains...] -- 183:06:52

      Average standard deviation of split frequencies: 0.006996

      4582000 -- (-31919.519) [...7 remote chains...] -- 183:04:13

      Average standard deviation of split frequencies: 0.007003

      4583000 -- (-31907.036) [...7 remote chains...] -- 183:01:29

      Average standard deviation of split frequencies: 0.007012

      4584000 -- [-31892.304] [...7 remote chains...] -- 182:58:38

      Average standard deviation of split frequencies: 0.007020

      4585000 -- [-31908.096] [...7 remote chains...] -- 182:56:10

      Average standard deviation of split frequencies: 0.007026

      4586000 -- (-31927.387) [...7 remote chains...] -- 182:53:41

      Average standard deviation of split frequencies: 0.007031

      4587000 -- (-31919.988) [...7 remote chains...] -- 182:51:08

      Average standard deviation of split frequencies: 0.007046

      4588000 -- (-31921.716) [...7 remote chains...] -- 182:48:47

      Average standard deviation of split frequencies: 0.007051

      4589000 -- (-31902.924) [...7 remote chains...] -- 182:46:10

      Average standard deviation of split frequencies: 0.007065

      4590000 -- (-31906.055) [...7 remote chains...] -- 182:43:33

      Average standard deviation of split frequencies: 0.007079

      4591000 -- (-31904.766) [...7 remote chains...] -- 182:40:59

      Average standard deviation of split frequencies: 0.007072

      4592000 -- [-31902.318] [...7 remote chains...] -- 182:38:15

      Average standard deviation of split frequencies: 0.007079

      4593000 -- (-31900.768) [...7 remote chains...] -- 182:35:47

      Average standard deviation of split frequencies: 0.007081

      4594000 -- (-31880.557) [...7 remote chains...] -- 182:33:29

      Average standard deviation of split frequencies: 0.007100

      4595000 -- (-31900.113) [...7 remote chains...] -- 182:30:48

      Average standard deviation of split frequencies: 0.007090

      4596000 -- (-31901.914) [...7 remote chains...] -- 182:28:12

      Average standard deviation of split frequencies: 0.007085

      4597000 -- [-31903.316] [...7 remote chains...] -- 182:25:31

      Average standard deviation of split frequencies: 0.007077

      4598000 -- (-31901.161) [...7 remote chains...] -- 182:22:54

      Average standard deviation of split frequencies: 0.007084

      4599000 -- (-31925.482) [...7 remote chains...] -- 182:20:18

      Average standard deviation of split frequencies: 0.007084

      4600000 -- (-31944.386) [...7 remote chains...] -- 182:17:46

      Average standard deviation of split frequencies: 0.007094

      4601000 -- (-31935.968) [...7 remote chains...] -- 182:15:03

      Average standard deviation of split frequencies: 0.007105

      4602000 -- (-31949.707) [...7 remote chains...] -- 182:12:22

      Average standard deviation of split frequencies: 0.007115

      4603000 -- (-31939.548) [...7 remote chains...] -- 182:09:37

      Average standard deviation of split frequencies: 0.007125

      4604000 -- (-31934.097) [...7 remote chains...] -- 182:06:52

      Average standard deviation of split frequencies: 0.007105

      4605000 -- (-31932.124) [...7 remote chains...] -- 182:04:12

      Average standard deviation of split frequencies: 0.007088

      4606000 -- [-31909.431] [...7 remote chains...] -- 182:01:39

      Average standard deviation of split frequencies: 0.007105

      4607000 -- [-31918.683] [...7 remote chains...] -- 181:58:56

      Average standard deviation of split frequencies: 0.007102

      4608000 -- [-31902.453] [...7 remote chains...] -- 181:56:12

      Average standard deviation of split frequencies: 0.007092

      4609000 -- (-31899.040) [...7 remote chains...] -- 181:53:32

      Average standard deviation of split frequencies: 0.007112

      4610000 -- [-31904.143] [...7 remote chains...] -- 181:51:01

      Average standard deviation of split frequencies: 0.007118

      4611000 -- (-31902.006) [...7 remote chains...] -- 181:48:26

      Average standard deviation of split frequencies: 0.007130

      4612000 -- [-31913.930] [...7 remote chains...] -- 181:45:38

      Average standard deviation of split frequencies: 0.007134

      4613000 -- (-31919.644) [...7 remote chains...] -- 181:42:56

      Average standard deviation of split frequencies: 0.007133

      4614000 -- [-31906.838] [...7 remote chains...] -- 181:40:06

      Average standard deviation of split frequencies: 0.007150

      4615000 -- [-31911.425] [...7 remote chains...] -- 181:37:46

      Average standard deviation of split frequencies: 0.007169

      4616000 -- [-31915.187] [...7 remote chains...] -- 181:35:09

      Average standard deviation of split frequencies: 0.007193

      4617000 -- [-31912.567] [...7 remote chains...] -- 181:32:28

      Average standard deviation of split frequencies: 0.007223

      4618000 -- [-31903.930] [...7 remote chains...] -- 181:29:33

      Average standard deviation of split frequencies: 0.007230

      4619000 -- [-31908.596] [...7 remote chains...] -- 181:27:01

      Average standard deviation of split frequencies: 0.007227

      4620000 -- (-31924.639) [...7 remote chains...] -- 181:24:27

      Average standard deviation of split frequencies: 0.007243

      4621000 -- [-31909.662] [...7 remote chains...] -- 181:22:00

      Average standard deviation of split frequencies: 0.007238

      4622000 -- [-31901.556] [...7 remote chains...] -- 181:19:26

      Average standard deviation of split frequencies: 0.007229

      4623000 -- [-31896.762] [...7 remote chains...] -- 181:16:47

      Average standard deviation of split frequencies: 0.007218

      4624000 -- [-31904.303] [...7 remote chains...] -- 181:14:15

      Average standard deviation of split frequencies: 0.007216

      4625000 -- [-31901.678] [...7 remote chains...] -- 181:11:33

      Average standard deviation of split frequencies: 0.007231

      4626000 -- [-31916.490] [...7 remote chains...] -- 181:08:57

      Average standard deviation of split frequencies: 0.007238

      4627000 -- [-31909.954] [...7 remote chains...] -- 181:06:19

      Average standard deviation of split frequencies: 0.007238

      4628000 -- [-31908.555] [...7 remote chains...] -- 181:03:36

      Average standard deviation of split frequencies: 0.007247

      4629000 -- [-31885.701] [...7 remote chains...] -- 181:01:09

      Average standard deviation of split frequencies: 0.007246

      4630000 -- [-31896.708] [...7 remote chains...] -- 180:58:25

      Average standard deviation of split frequencies: 0.007246

      4631000 -- [-31890.220] [...7 remote chains...] -- 180:55:41

      Average standard deviation of split frequencies: 0.007241

      4632000 -- [-31891.942] [...7 remote chains...] -- 180:53:04

      Average standard deviation of split frequencies: 0.007242

      4633000 -- [-31891.931] [...7 remote chains...] -- 180:50:24

      Average standard deviation of split frequencies: 0.007250

      4634000 -- [-31896.935] [...7 remote chains...] -- 180:47:44

      Average standard deviation of split frequencies: 0.007258

      4635000 -- [-31890.249] [...7 remote chains...] -- 180:45:07

      Average standard deviation of split frequencies: 0.007282

      4636000 -- [-31884.609] [...7 remote chains...] -- 180:42:31

      Average standard deviation of split frequencies: 0.007290

      4637000 -- [-31899.766] [...7 remote chains...] -- 180:39:52

      Average standard deviation of split frequencies: 0.007294

      4638000 -- [-31927.028] [...7 remote chains...] -- 180:37:13

      Average standard deviation of split frequencies: 0.007300

      4639000 -- [-31924.960] [...7 remote chains...] -- 180:34:26

      Average standard deviation of split frequencies: 0.007269

      4640000 -- (-31935.392) [...7 remote chains...] -- 180:31:58

      Average standard deviation of split frequencies: 0.007257

      4641000 -- [-31928.577] [...7 remote chains...] -- 180:29:28

      Average standard deviation of split frequencies: 0.007251

      4642000 -- [-31914.692] [...7 remote chains...] -- 180:26:57

      Average standard deviation of split frequencies: 0.007250

      4643000 -- (-31926.007) [...7 remote chains...] -- 180:24:16

      Average standard deviation of split frequencies: 0.007238

      4644000 -- (-31944.313) [...7 remote chains...] -- 180:21:39

      Average standard deviation of split frequencies: 0.007230

      4645000 -- [-31924.843] [...7 remote chains...] -- 180:19:01

      Average standard deviation of split frequencies: 0.007228

      4646000 -- [-31933.156] [...7 remote chains...] -- 180:16:21

      Average standard deviation of split frequencies: 0.007227

      4647000 -- (-31923.496) [...7 remote chains...] -- 180:13:45

      Average standard deviation of split frequencies: 0.007241

      4648000 -- (-31923.476) [...7 remote chains...] -- 180:11:10

      Average standard deviation of split frequencies: 0.007246

      4649000 -- [-31912.759] [...7 remote chains...] -- 180:08:38

      Average standard deviation of split frequencies: 0.007253

      4650000 -- [-31916.947] [...7 remote chains...] -- 180:06:07

      Average standard deviation of split frequencies: 0.007251

      4651000 -- [-31914.523] [...7 remote chains...] -- 180:03:28

      Average standard deviation of split frequencies: 0.007254

      4652000 -- [-31920.643] [...7 remote chains...] -- 180:00:44

      Average standard deviation of split frequencies: 0.007260

      4653000 -- [-31911.514] [...7 remote chains...] -- 179:58:21

      Average standard deviation of split frequencies: 0.007274

      4654000 -- (-31917.908) [...7 remote chains...] -- 179:55:44

      Average standard deviation of split frequencies: 0.007264

      4655000 -- (-31913.311) [...7 remote chains...] -- 179:53:21

      Average standard deviation of split frequencies: 0.007267

      4656000 -- (-31923.340) [...7 remote chains...] -- 179:50:42

      Average standard deviation of split frequencies: 0.007266

      4657000 -- [-31912.138] [...7 remote chains...] -- 179:48:10

      Average standard deviation of split frequencies: 0.007277

      4658000 -- [-31911.068] [...7 remote chains...] -- 179:45:38

      Average standard deviation of split frequencies: 0.007293

      4659000 -- (-31905.627) [...7 remote chains...] -- 179:43:03

      Average standard deviation of split frequencies: 0.007297

      4660000 -- [-31914.053] [...7 remote chains...] -- 179:40:33

      Average standard deviation of split frequencies: 0.007303

      4661000 -- [-31902.995] [...7 remote chains...] -- 179:38:05

      Average standard deviation of split frequencies: 0.007316

      4662000 -- [-31910.093] [...7 remote chains...] -- 179:35:25

      Average standard deviation of split frequencies: 0.007326

      4663000 -- (-31930.921) [...7 remote chains...] -- 179:32:38

      Average standard deviation of split frequencies: 0.007306

      4664000 -- (-31927.410) [...7 remote chains...] -- 179:30:18

      Average standard deviation of split frequencies: 0.007305

      4665000 -- [-31938.259] [...7 remote chains...] -- 179:27:39

      Average standard deviation of split frequencies: 0.007311

      4666000 -- (-31927.169) [...7 remote chains...] -- 179:25:00

      Average standard deviation of split frequencies: 0.007321

      4667000 -- (-31923.615) [...7 remote chains...] -- 179:22:19

      Average standard deviation of split frequencies: 0.007309

      4668000 -- (-31906.235) [...7 remote chains...] -- 179:19:44

      Average standard deviation of split frequencies: 0.007314

      4669000 -- (-31915.344) [...7 remote chains...] -- 179:17:05

      Average standard deviation of split frequencies: 0.007312

      4670000 -- (-31909.002) [...7 remote chains...] -- 179:14:25

      Average standard deviation of split frequencies: 0.007303

      4671000 -- (-31917.027) [...7 remote chains...] -- 179:11:53

      Average standard deviation of split frequencies: 0.007272

      4672000 -- (-31935.902) [...7 remote chains...] -- 179:09:18

      Average standard deviation of split frequencies: 0.007253

      4673000 -- [-31900.345] [...7 remote chains...] -- 179:06:34

      Average standard deviation of split frequencies: 0.007240

      4674000 -- [-31875.948] [...7 remote chains...] -- 179:03:57

      Average standard deviation of split frequencies: 0.007252

      4675000 -- [-31878.174] [...7 remote chains...] -- 179:01:23

      Average standard deviation of split frequencies: 0.007242

      4676000 -- [-31893.385] [...7 remote chains...] -- 178:58:50

      Average standard deviation of split frequencies: 0.007250

      4677000 -- (-31894.123) [...7 remote chains...] -- 178:56:18

      Average standard deviation of split frequencies: 0.007221

      4678000 -- [-31893.392] [...7 remote chains...] -- 178:53:47

      Average standard deviation of split frequencies: 0.007223

      4679000 -- (-31909.362) [...7 remote chains...] -- 178:51:09

      Average standard deviation of split frequencies: 0.007225

      4680000 -- [-31897.673] [...7 remote chains...] -- 178:48:30

      Average standard deviation of split frequencies: 0.007233

      4681000 -- (-31882.965) [...7 remote chains...] -- 178:45:46

      Average standard deviation of split frequencies: 0.007224

      4682000 -- (-31918.093) [...7 remote chains...] -- 178:43:19

      Average standard deviation of split frequencies: 0.007222

      4683000 -- (-31909.592) [...7 remote chains...] -- 178:40:59

      Average standard deviation of split frequencies: 0.007211

      4684000 -- [-31905.333] [...7 remote chains...] -- 178:38:23

      Average standard deviation of split frequencies: 0.007202

      4685000 -- [-31898.304] [...7 remote chains...] -- 178:35:41

      Average standard deviation of split frequencies: 0.007192

      4686000 -- (-31916.980) [...7 remote chains...] -- 178:33:03

      Average standard deviation of split frequencies: 0.007200

      4687000 -- (-31904.251) [...7 remote chains...] -- 178:30:34

      Average standard deviation of split frequencies: 0.007191

      4688000 -- [-31895.481] [...7 remote chains...] -- 178:27:58

      Average standard deviation of split frequencies: 0.007196

      4689000 -- [-31880.622] [...7 remote chains...] -- 178:25:30

      Average standard deviation of split frequencies: 0.007187

      4690000 -- [-31879.881] [...7 remote chains...] -- 178:23:08

      Average standard deviation of split frequencies: 0.007191

      4691000 -- [-31901.161] [...7 remote chains...] -- 178:20:34

      Average standard deviation of split frequencies: 0.007203

      4692000 -- [-31920.007] [...7 remote chains...] -- 178:18:09

      Average standard deviation of split frequencies: 0.007208

      4693000 -- [-31913.246] [...7 remote chains...] -- 178:15:36

      Average standard deviation of split frequencies: 0.007220

      4694000 -- (-31897.266) [...7 remote chains...] -- 178:13:05

      Average standard deviation of split frequencies: 0.007233

      4695000 -- [-31888.253] [...7 remote chains...] -- 178:10:29

      Average standard deviation of split frequencies: 0.007261

      4696000 -- [-31887.969] [...7 remote chains...] -- 178:08:02

      Average standard deviation of split frequencies: 0.007262

      4697000 -- [-31896.894] [...7 remote chains...] -- 178:05:25

      Average standard deviation of split frequencies: 0.007265

      4698000 -- (-31896.602) [...7 remote chains...] -- 178:02:53

      Average standard deviation of split frequencies: 0.007275

      4699000 -- (-31889.676) [...7 remote chains...] -- 178:00:16

      Average standard deviation of split frequencies: 0.007316

      4700000 -- [-31894.805] [...7 remote chains...] -- 177:57:37

      Average standard deviation of split frequencies: 0.007338

      4701000 -- (-31921.825) [...7 remote chains...] -- 177:55:11

      Average standard deviation of split frequencies: 0.007337

      4702000 -- (-31910.883) [...7 remote chains...] -- 177:52:29

      Average standard deviation of split frequencies: 0.007338

      4703000 -- (-31936.799) [...7 remote chains...] -- 177:49:43

      Average standard deviation of split frequencies: 0.007351

      4704000 -- (-31934.400) [...7 remote chains...] -- 177:46:58

      Average standard deviation of split frequencies: 0.007348

      4705000 -- (-31908.551) [...7 remote chains...] -- 177:44:32

      Average standard deviation of split frequencies: 0.007350

      4706000 -- [-31917.174] [...7 remote chains...] -- 177:41:52

      Average standard deviation of split frequencies: 0.007366

      4707000 -- [-31904.340] [...7 remote chains...] -- 177:39:21

      Average standard deviation of split frequencies: 0.007387

      4708000 -- (-31948.224) [...7 remote chains...] -- 177:36:37

      Average standard deviation of split frequencies: 0.007391

      4709000 -- (-31925.351) [...7 remote chains...] -- 177:33:54

      Average standard deviation of split frequencies: 0.007397

      4710000 -- (-31907.851) [...7 remote chains...] -- 177:31:19

      Average standard deviation of split frequencies: 0.007399

      4711000 -- (-31927.154) [...7 remote chains...] -- 177:28:29

      Average standard deviation of split frequencies: 0.007398

      4712000 -- [-31907.446] [...7 remote chains...] -- 177:25:40

      Average standard deviation of split frequencies: 0.007406

      4713000 -- (-31925.346) [...7 remote chains...] -- 177:22:56

      Average standard deviation of split frequencies: 0.007396

      4714000 -- (-31917.848) [...7 remote chains...] -- 177:20:03

      Average standard deviation of split frequencies: 0.007390

      4715000 -- (-31921.908) [...7 remote chains...] -- 177:17:16

      Average standard deviation of split frequencies: 0.007390

      4716000 -- (-31913.098) [...7 remote chains...] -- 177:14:24

      Average standard deviation of split frequencies: 0.007380

      4717000 -- (-31903.579) [...7 remote chains...] -- 177:11:34

      Average standard deviation of split frequencies: 0.007370

      4718000 -- [-31906.213] [...7 remote chains...] -- 177:08:53

      Average standard deviation of split frequencies: 0.007393

      4719000 -- (-31903.154) [...7 remote chains...] -- 177:06:16

      Average standard deviation of split frequencies: 0.007383

      4720000 -- (-31911.761) [...7 remote chains...] -- 177:03:37

      Average standard deviation of split frequencies: 0.007370

      4721000 -- (-31905.980) [...7 remote chains...] -- 177:00:59

      Average standard deviation of split frequencies: 0.007372

      4722000 -- [-31906.941] [...7 remote chains...] -- 176:58:23

      Average standard deviation of split frequencies: 0.007383

      4723000 -- [-31904.097] [...7 remote chains...] -- 176:55:36

      Average standard deviation of split frequencies: 0.007384

      4724000 -- [-31912.239] [...7 remote chains...] -- 176:52:50

      Average standard deviation of split frequencies: 0.007404

      4725000 -- [-31908.509] [...7 remote chains...] -- 176:50:07

      Average standard deviation of split frequencies: 0.007427

      4726000 -- (-31920.638) [...7 remote chains...] -- 176:47:21

      Average standard deviation of split frequencies: 0.007436

      4727000 -- (-31918.164) [...7 remote chains...] -- 176:44:42

      Average standard deviation of split frequencies: 0.007444

      4728000 -- (-31922.571) [...7 remote chains...] -- 176:42:00

      Average standard deviation of split frequencies: 0.007458

      4729000 -- (-31900.855) [...7 remote chains...] -- 176:39:28

      Average standard deviation of split frequencies: 0.007465

      4730000 -- (-31891.243) [...7 remote chains...] -- 176:36:48

      Average standard deviation of split frequencies: 0.007466

      4731000 -- [-31895.832] [...7 remote chains...] -- 176:34:05

      Average standard deviation of split frequencies: 0.007468

      4732000 -- (-31916.424) [...7 remote chains...] -- 176:31:17

      Average standard deviation of split frequencies: 0.007466

      4733000 -- [-31918.831] [...7 remote chains...] -- 176:28:37

      Average standard deviation of split frequencies: 0.007460

      4734000 -- [-31907.024] [...7 remote chains...] -- 176:25:53

      Average standard deviation of split frequencies: 0.007461

      4735000 -- [-31897.107] [...7 remote chains...] -- 176:23:26

      Average standard deviation of split frequencies: 0.007466

      4736000 -- [-31887.556] [...7 remote chains...] -- 176:20:54

      Average standard deviation of split frequencies: 0.007458

      4737000 -- [-31902.039] [...7 remote chains...] -- 176:18:22

      Average standard deviation of split frequencies: 0.007450

      4738000 -- [-31883.804] [...7 remote chains...] -- 176:15:50

      Average standard deviation of split frequencies: 0.007446

      4739000 -- [-31900.689] [...7 remote chains...] -- 176:13:16

      Average standard deviation of split frequencies: 0.007421

      4740000 -- [-31910.859] [...7 remote chains...] -- 176:10:39

      Average standard deviation of split frequencies: 0.007411

      4741000 -- [-31901.619] [...7 remote chains...] -- 176:08:10

      Average standard deviation of split frequencies: 0.007407

      4742000 -- [-31918.210] [...7 remote chains...] -- 176:05:38

      Average standard deviation of split frequencies: 0.007407

      4743000 -- [-31915.237] [...7 remote chains...] -- 176:03:04

      Average standard deviation of split frequencies: 0.007385

      4744000 -- [-31903.014] [...7 remote chains...] -- 176:00:28

      Average standard deviation of split frequencies: 0.007381

      4745000 -- [-31899.879] [...7 remote chains...] -- 175:57:46

      Average standard deviation of split frequencies: 0.007382

      4746000 -- [-31907.869] [...7 remote chains...] -- 175:54:56

      Average standard deviation of split frequencies: 0.007372

      4747000 -- [-31892.067] [...7 remote chains...] -- 175:52:12

      Average standard deviation of split frequencies: 0.007366

      4748000 -- [-31896.434] [...7 remote chains...] -- 175:49:18

      Average standard deviation of split frequencies: 0.007353

      4749000 -- [-31891.986] [...7 remote chains...] -- 175:46:41

      Average standard deviation of split frequencies: 0.007351

      4750000 -- [-31887.075] [...7 remote chains...] -- 175:43:53

      Average standard deviation of split frequencies: 0.007346

      4751000 -- [-31889.555] [...7 remote chains...] -- 175:41:14

      Average standard deviation of split frequencies: 0.007328

      4752000 -- [-31885.994] [...7 remote chains...] -- 175:38:31

      Average standard deviation of split frequencies: 0.007319

      4753000 -- (-31902.592) [...7 remote chains...] -- 175:35:53

      Average standard deviation of split frequencies: 0.007301

      4754000 -- (-31921.582) [...7 remote chains...] -- 175:33:16

      Average standard deviation of split frequencies: 0.007289

      4755000 -- [-31891.241] [...7 remote chains...] -- 175:30:32

      Average standard deviation of split frequencies: 0.007267

      4756000 -- [-31921.874] [...7 remote chains...] -- 175:27:52

      Average standard deviation of split frequencies: 0.007264

      4757000 -- (-31929.802) [...7 remote chains...] -- 175:25:06

      Average standard deviation of split frequencies: 0.007265

      4758000 -- (-31936.647) [...7 remote chains...] -- 175:22:25

      Average standard deviation of split frequencies: 0.007267

      4759000 -- (-31940.162) [...7 remote chains...] -- 175:19:42

      Average standard deviation of split frequencies: 0.007263

      4760000 -- [-31929.780] [...7 remote chains...] -- 175:17:12

      Average standard deviation of split frequencies: 0.007260

      4761000 -- (-31924.928) [...7 remote chains...] -- 175:14:24

      Average standard deviation of split frequencies: 0.007247

      4762000 -- (-31939.769) [...7 remote chains...] -- 175:11:44

      Average standard deviation of split frequencies: 0.007236

      4763000 -- (-31931.569) [...7 remote chains...] -- 175:08:58

      Average standard deviation of split frequencies: 0.007216

      4764000 -- [-31920.035] [...7 remote chains...] -- 175:06:20

      Average standard deviation of split frequencies: 0.007214

      4765000 -- (-31913.694) [...7 remote chains...] -- 175:03:32

      Average standard deviation of split frequencies: 0.007220

      4766000 -- [-31921.281] [...7 remote chains...] -- 175:00:53

      Average standard deviation of split frequencies: 0.007203

      4767000 -- (-31938.400) [...7 remote chains...] -- 174:58:17

      Average standard deviation of split frequencies: 0.007178

      4768000 -- (-31970.514) [...7 remote chains...] -- 174:55:40

      Average standard deviation of split frequencies: 0.007164

      4769000 -- (-31965.300) [...7 remote chains...] -- 174:53:00

      Average standard deviation of split frequencies: 0.007164

      4770000 -- (-31952.709) [...7 remote chains...] -- 174:50:20

      Average standard deviation of split frequencies: 0.007168

      4771000 -- (-31940.929) [...7 remote chains...] -- 174:47:38

      Average standard deviation of split frequencies: 0.007166

      4772000 -- (-31911.905) [...7 remote chains...] -- 174:44:54

      Average standard deviation of split frequencies: 0.007162

      4773000 -- (-31915.821) [...7 remote chains...] -- 174:42:17

      Average standard deviation of split frequencies: 0.007160

      4774000 -- [-31927.384] [...7 remote chains...] -- 174:39:36

      Average standard deviation of split frequencies: 0.007154

      4775000 -- [-31914.472] [...7 remote chains...] -- 174:36:52

      Average standard deviation of split frequencies: 0.007149

      4776000 -- [-31908.289] [...7 remote chains...] -- 174:34:08

      Average standard deviation of split frequencies: 0.007143

      4777000 -- (-31906.177) [...7 remote chains...] -- 174:31:25

      Average standard deviation of split frequencies: 0.007160

      4778000 -- (-31935.226) [...7 remote chains...] -- 174:28:42

      Average standard deviation of split frequencies: 0.007146

      4779000 -- [-31923.102] [...7 remote chains...] -- 174:25:51

      Average standard deviation of split frequencies: 0.007163

      4780000 -- [-31911.448] [...7 remote chains...] -- 174:23:12

      Average standard deviation of split frequencies: 0.007158

      4781000 -- [-31921.613] [...7 remote chains...] -- 174:20:24

      Average standard deviation of split frequencies: 0.007146

      4782000 -- [-31924.300] [...7 remote chains...] -- 174:17:50

      Average standard deviation of split frequencies: 0.007132

      4783000 -- (-31916.555) [...7 remote chains...] -- 174:15:13

      Average standard deviation of split frequencies: 0.007152

      4784000 -- (-31934.737) [...7 remote chains...] -- 174:12:30

      Average standard deviation of split frequencies: 0.007165

      4785000 -- (-31938.495) [...7 remote chains...] -- 174:09:52

      Average standard deviation of split frequencies: 0.007166

      4786000 -- (-31965.007) [...7 remote chains...] -- 174:07:20

      Average standard deviation of split frequencies: 0.007155

      4787000 -- (-31946.758) [...7 remote chains...] -- 174:04:35

      Average standard deviation of split frequencies: 0.007161

      4788000 -- (-31940.541) [...7 remote chains...] -- 174:01:52

      Average standard deviation of split frequencies: 0.007185

      4789000 -- (-31948.996) [...7 remote chains...] -- 173:59:16

      Average standard deviation of split frequencies: 0.007185

      4790000 -- (-31944.152) [...7 remote chains...] -- 173:56:33

      Average standard deviation of split frequencies: 0.007200

      4791000 -- (-31929.960) [...7 remote chains...] -- 173:53:54

      Average standard deviation of split frequencies: 0.007200

      4792000 -- (-31930.682) [...7 remote chains...] -- 173:51:08

      Average standard deviation of split frequencies: 0.007184

      4793000 -- (-31930.731) [...7 remote chains...] -- 173:48:26

      Average standard deviation of split frequencies: 0.007170

      4794000 -- [-31926.720] [...7 remote chains...] -- 173:45:49

      Average standard deviation of split frequencies: 0.007177

      4795000 -- (-31929.411) [...7 remote chains...] -- 173:43:14

      Average standard deviation of split frequencies: 0.007175

      4796000 -- (-31929.648) [...7 remote chains...] -- 173:40:38

      Average standard deviation of split frequencies: 0.007166

      4797000 -- (-31936.953) [...7 remote chains...] -- 173:38:04

      Average standard deviation of split frequencies: 0.007186

      4798000 -- (-31932.772) [...7 remote chains...] -- 173:35:29

      Average standard deviation of split frequencies: 0.007192

      4799000 -- [-31922.475] [...7 remote chains...] -- 173:32:57

      Average standard deviation of split frequencies: 0.007183

      4800000 -- (-31933.175) [...7 remote chains...] -- 173:30:22

      Average standard deviation of split frequencies: 0.007194

      4801000 -- [-31923.790] [...7 remote chains...] -- 173:27:48

      Average standard deviation of split frequencies: 0.007196

      4802000 -- (-31924.623) [...7 remote chains...] -- 173:25:05

      Average standard deviation of split frequencies: 0.007196

      4803000 -- (-31910.719) [...7 remote chains...] -- 173:22:33

      Average standard deviation of split frequencies: 0.007197

      4804000 -- (-31906.304) [...7 remote chains...] -- 173:19:54

      Average standard deviation of split frequencies: 0.007183

      4805000 -- (-31907.319) [...7 remote chains...] -- 173:17:11

      Average standard deviation of split frequencies: 0.007178

      4806000 -- (-31911.843) [...7 remote chains...] -- 173:14:35

      Average standard deviation of split frequencies: 0.007183

      4807000 -- [-31928.130] [...7 remote chains...] -- 173:11:47

      Average standard deviation of split frequencies: 0.007159

      4808000 -- (-31915.105) [...7 remote chains...] -- 173:09:17

      Average standard deviation of split frequencies: 0.007153

      4809000 -- [-31899.974] [...7 remote chains...] -- 173:06:37

      Average standard deviation of split frequencies: 0.007141

      4810000 -- [-31892.230] [...7 remote chains...] -- 173:03:50

      Average standard deviation of split frequencies: 0.007130

      4811000 -- (-31904.587) [...7 remote chains...] -- 173:01:14

      Average standard deviation of split frequencies: 0.007126

      4812000 -- (-31899.782) [...7 remote chains...] -- 172:58:29

      Average standard deviation of split frequencies: 0.007149

      4813000 -- [-31902.249] [...7 remote chains...] -- 172:55:58

      Average standard deviation of split frequencies: 0.007138

      4814000 -- (-31891.232) [...7 remote chains...] -- 172:53:20

      Average standard deviation of split frequencies: 0.007154

      4815000 -- (-31935.618) [...7 remote chains...] -- 172:50:52

      Average standard deviation of split frequencies: 0.007163

      4816000 -- (-31910.795) [...7 remote chains...] -- 172:48:16

      Average standard deviation of split frequencies: 0.007176

      4817000 -- (-31930.680) [...7 remote chains...] -- 172:45:41

      Average standard deviation of split frequencies: 0.007179

      4818000 -- (-31907.300) [...7 remote chains...] -- 172:43:15

      Average standard deviation of split frequencies: 0.007174

      4819000 -- (-31925.025) [...7 remote chains...] -- 172:40:35

      Average standard deviation of split frequencies: 0.007165

      4820000 -- (-31919.209) [...7 remote chains...] -- 172:37:55

      Average standard deviation of split frequencies: 0.007147

      4821000 -- (-31951.887) [...7 remote chains...] -- 172:35:14

      Average standard deviation of split frequencies: 0.007143

      4822000 -- [-31900.714] [...7 remote chains...] -- 172:32:37

      Average standard deviation of split frequencies: 0.007129

      4823000 -- [-31889.819] [...7 remote chains...] -- 172:29:58

      Average standard deviation of split frequencies: 0.007111

      4824000 -- (-31930.532) [...7 remote chains...] -- 172:27:10

      Average standard deviation of split frequencies: 0.007115

      4825000 -- [-31882.409] [...7 remote chains...] -- 172:24:40

      Average standard deviation of split frequencies: 0.007096

      4826000 -- [-31905.731] [...7 remote chains...] -- 172:22:01

      Average standard deviation of split frequencies: 0.007075

      4827000 -- [-31897.166] [...7 remote chains...] -- 172:19:23

      Average standard deviation of split frequencies: 0.007050

      4828000 -- [-31897.946] [...7 remote chains...] -- 172:16:49

      Average standard deviation of split frequencies: 0.007020

      4829000 -- [-31917.771] [...7 remote chains...] -- 172:14:12

      Average standard deviation of split frequencies: 0.007000

      4830000 -- (-31918.348) [...7 remote chains...] -- 172:11:28

      Average standard deviation of split frequencies: 0.007001

      4831000 -- [-31906.846] [...7 remote chains...] -- 172:08:56

      Average standard deviation of split frequencies: 0.007011

      4832000 -- [-31905.604] [...7 remote chains...] -- 172:06:23

      Average standard deviation of split frequencies: 0.006999

      4833000 -- [-31885.720] [...7 remote chains...] -- 172:03:45

      Average standard deviation of split frequencies: 0.006993

      4834000 -- [-31883.053] [...7 remote chains...] -- 172:01:09

      Average standard deviation of split frequencies: 0.006997

      4835000 -- [-31872.430] [...7 remote chains...] -- 171:58:29

      Average standard deviation of split frequencies: 0.007011

      4836000 -- [-31889.452] [...7 remote chains...] -- 171:55:57

      Average standard deviation of split frequencies: 0.007016

      4837000 -- [-31891.833] [...7 remote chains...] -- 171:53:16

      Average standard deviation of split frequencies: 0.007012

      4838000 -- [-31894.693] [...7 remote chains...] -- 171:50:51

      Average standard deviation of split frequencies: 0.007010

      4839000 -- [-31876.650] [...7 remote chains...] -- 171:48:18

      Average standard deviation of split frequencies: 0.007028

      4840000 -- (-31888.407) [...7 remote chains...] -- 171:45:43

      Average standard deviation of split frequencies: 0.007037

      4841000 -- [-31888.046] [...7 remote chains...] -- 171:43:11

      Average standard deviation of split frequencies: 0.007054

      4842000 -- [-31882.424] [...7 remote chains...] -- 171:40:38

      Average standard deviation of split frequencies: 0.007072

      4843000 -- [-31883.649] [...7 remote chains...] -- 171:38:09

      Average standard deviation of split frequencies: 0.007070

      4844000 -- [-31885.840] [...7 remote chains...] -- 171:35:32

      Average standard deviation of split frequencies: 0.007058

      4845000 -- [-31885.431] [...7 remote chains...] -- 171:33:00

      Average standard deviation of split frequencies: 0.007051

      4846000 -- (-31885.069) [...7 remote chains...] -- 171:30:30

      Average standard deviation of split frequencies: 0.007044

      4847000 -- [-31914.777] [...7 remote chains...] -- 171:28:01

      Average standard deviation of split frequencies: 0.007023

      4848000 -- (-31923.759) [...7 remote chains...] -- 171:25:28

      Average standard deviation of split frequencies: 0.007023

      4849000 -- (-31899.971) [...7 remote chains...] -- 171:22:59

      Average standard deviation of split frequencies: 0.007031

      4850000 -- (-31918.441) [...7 remote chains...] -- 171:20:11

      Average standard deviation of split frequencies: 0.007029

      4851000 -- (-31908.523) [...7 remote chains...] -- 171:17:39

      Average standard deviation of split frequencies: 0.007014

      4852000 -- [-31914.051] [...7 remote chains...] -- 171:15:13

      Average standard deviation of split frequencies: 0.007014

      4853000 -- [-31915.242] [...7 remote chains...] -- 171:12:37

      Average standard deviation of split frequencies: 0.007004

      4854000 -- (-31939.186) [...7 remote chains...] -- 171:09:55

      Average standard deviation of split frequencies: 0.007001

      4855000 -- [-31905.317] [...7 remote chains...] -- 171:07:12

      Average standard deviation of split frequencies: 0.006995

      4856000 -- (-31939.003) [...7 remote chains...] -- 171:04:34

      Average standard deviation of split frequencies: 0.006990

      4857000 -- (-31931.425) [...7 remote chains...] -- 171:01:59

      Average standard deviation of split frequencies: 0.006994

      4858000 -- [-31912.232] [...7 remote chains...] -- 170:59:20

      Average standard deviation of split frequencies: 0.007001

      4859000 -- [-31920.808] [...7 remote chains...] -- 170:56:41

      Average standard deviation of split frequencies: 0.007006

      4860000 -- [-31923.131] [...7 remote chains...] -- 170:54:02

      Average standard deviation of split frequencies: 0.007004

      4861000 -- [-31925.602] [...7 remote chains...] -- 170:51:25

      Average standard deviation of split frequencies: 0.006993

      4862000 -- [-31917.228] [...7 remote chains...] -- 170:48:54

      Average standard deviation of split frequencies: 0.006990

      4863000 -- [-31902.272] [...7 remote chains...] -- 170:46:23

      Average standard deviation of split frequencies: 0.006964

      4864000 -- [-31897.769] [...7 remote chains...] -- 170:43:43

      Average standard deviation of split frequencies: 0.006945

      4865000 -- [-31894.716] [...7 remote chains...] -- 170:41:12

      Average standard deviation of split frequencies: 0.006927

      4866000 -- [-31896.479] [...7 remote chains...] -- 170:38:41

      Average standard deviation of split frequencies: 0.006911

      4867000 -- [-31896.117] [...7 remote chains...] -- 170:36:10

      Average standard deviation of split frequencies: 0.006922

      4868000 -- [-31898.851] [...7 remote chains...] -- 170:33:43

      Average standard deviation of split frequencies: 0.006904

      4869000 -- [-31911.752] [...7 remote chains...] -- 170:31:03

      Average standard deviation of split frequencies: 0.006905

      4870000 -- [-31904.046] [...7 remote chains...] -- 170:28:28

      Average standard deviation of split frequencies: 0.006899

      4871000 -- [-31890.638] [...7 remote chains...] -- 170:25:48

      Average standard deviation of split frequencies: 0.006887

      4872000 -- [-31906.553] [...7 remote chains...] -- 170:23:23

      Average standard deviation of split frequencies: 0.006875

      4873000 -- (-31898.075) [...7 remote chains...] -- 170:20:50

      Average standard deviation of split frequencies: 0.006852

      4874000 -- [-31899.377] [...7 remote chains...] -- 170:18:14

      Average standard deviation of split frequencies: 0.006840

      4875000 -- (-31908.668) [...7 remote chains...] -- 170:15:42

      Average standard deviation of split frequencies: 0.006828

      4876000 -- (-31919.797) [...7 remote chains...] -- 170:13:10

      Average standard deviation of split frequencies: 0.006811

      4877000 -- [-31918.501] [...7 remote chains...] -- 170:10:36

      Average standard deviation of split frequencies: 0.006798

      4878000 -- [-31900.709] [...7 remote chains...] -- 170:08:01

      Average standard deviation of split frequencies: 0.006801

      4879000 -- [-31904.083] [...7 remote chains...] -- 170:05:33

      Average standard deviation of split frequencies: 0.006814

      4880000 -- [-31901.272] [...7 remote chains...] -- 170:03:05

      Average standard deviation of split frequencies: 0.006813

      4881000 -- [-31906.867] [...7 remote chains...] -- 170:00:31

      Average standard deviation of split frequencies: 0.006824

      4882000 -- (-31910.258) [...7 remote chains...] -- 169:57:56

      Average standard deviation of split frequencies: 0.006819

      4883000 -- (-31927.636) [...7 remote chains...] -- 169:55:24

      Average standard deviation of split frequencies: 0.006811

      4884000 -- (-31960.325) [...7 remote chains...] -- 169:52:47

      Average standard deviation of split frequencies: 0.006804

      4885000 -- (-31956.113) [...7 remote chains...] -- 169:50:13

      Average standard deviation of split frequencies: 0.006799

      4886000 -- (-31948.663) [...7 remote chains...] -- 169:47:39

      Average standard deviation of split frequencies: 0.006788

      4887000 -- (-31953.652) [...7 remote chains...] -- 169:44:59

      Average standard deviation of split frequencies: 0.006795

      4888000 -- (-31947.338) [...7 remote chains...] -- 169:42:25

      Average standard deviation of split frequencies: 0.006768

      4889000 -- (-31914.363) [...7 remote chains...] -- 169:39:45

      Average standard deviation of split frequencies: 0.006763

      4890000 -- (-31917.874) [...7 remote chains...] -- 169:37:18

      Average standard deviation of split frequencies: 0.006748

      4891000 -- (-31927.647) [...7 remote chains...] -- 169:34:43

      Average standard deviation of split frequencies: 0.006722

      4892000 -- (-31933.418) [...7 remote chains...] -- 169:32:07

      Average standard deviation of split frequencies: 0.006693

      4893000 -- (-31926.230) [...7 remote chains...] -- 169:29:34

      Average standard deviation of split frequencies: 0.006677

      4894000 -- (-31940.194) [...7 remote chains...] -- 169:26:58

      Average standard deviation of split frequencies: 0.006670

      4895000 -- (-31920.905) [...7 remote chains...] -- 169:24:22

      Average standard deviation of split frequencies: 0.006649

      4896000 -- (-31945.557) [...7 remote chains...] -- 169:21:51

      Average standard deviation of split frequencies: 0.006633

      4897000 -- (-31965.222) [...7 remote chains...] -- 169:19:15

      Average standard deviation of split frequencies: 0.006615

      4898000 -- (-31935.446) [...7 remote chains...] -- 169:16:37

      Average standard deviation of split frequencies: 0.006605

      4899000 -- (-31935.888) [...7 remote chains...] -- 169:13:58

      Average standard deviation of split frequencies: 0.006609

      4900000 -- (-31940.396) [...7 remote chains...] -- 169:11:17

      Average standard deviation of split frequencies: 0.006611

      4901000 -- (-31923.462) [...7 remote chains...] -- 169:08:40

      Average standard deviation of split frequencies: 0.006604

      4902000 -- (-31938.869) [...7 remote chains...] -- 169:05:59

      Average standard deviation of split frequencies: 0.006599

      4903000 -- (-31917.545) [...7 remote chains...] -- 169:03:17

      Average standard deviation of split frequencies: 0.006588

      4904000 -- (-31917.998) [...7 remote chains...] -- 169:00:29

      Average standard deviation of split frequencies: 0.006583

      4905000 -- (-31938.287) [...7 remote chains...] -- 168:57:56

      Average standard deviation of split frequencies: 0.006570

      4906000 -- (-31916.826) [...7 remote chains...] -- 168:55:11

      Average standard deviation of split frequencies: 0.006558

      4907000 -- (-31933.659) [...7 remote chains...] -- 168:52:31

      Average standard deviation of split frequencies: 0.006547

      4908000 -- (-31948.310) [...7 remote chains...] -- 168:49:58

      Average standard deviation of split frequencies: 0.006540

      4909000 -- (-31952.971) [...7 remote chains...] -- 168:47:32

      Average standard deviation of split frequencies: 0.006529

      4910000 -- (-31958.049) [...7 remote chains...] -- 168:44:55

      Average standard deviation of split frequencies: 0.006521

      4911000 -- (-31931.753) [...7 remote chains...] -- 168:42:21

      Average standard deviation of split frequencies: 0.006511

      4912000 -- [-31907.855] [...7 remote chains...] -- 168:39:40

      Average standard deviation of split frequencies: 0.006524

      4913000 -- (-31907.827) [...7 remote chains...] -- 168:37:03

      Average standard deviation of split frequencies: 0.006517

      4914000 -- [-31895.738] [...7 remote chains...] -- 168:34:30

      Average standard deviation of split frequencies: 0.006514

      4915000 -- [-31905.629] [...7 remote chains...] -- 168:31:51

      Average standard deviation of split frequencies: 0.006518

      4916000 -- (-31913.205) [...7 remote chains...] -- 168:29:14

      Average standard deviation of split frequencies: 0.006498

      4917000 -- [-31912.749] [...7 remote chains...] -- 168:26:38

      Average standard deviation of split frequencies: 0.006497

      4918000 -- [-31892.287] [...7 remote chains...] -- 168:24:03

      Average standard deviation of split frequencies: 0.006504

      4919000 -- [-31907.106] [...7 remote chains...] -- 168:21:25

      Average standard deviation of split frequencies: 0.006524

      4920000 -- (-31901.369) [...7 remote chains...] -- 168:18:51

      Average standard deviation of split frequencies: 0.006505

      4921000 -- [-31906.444] [...7 remote chains...] -- 168:16:21

      Average standard deviation of split frequencies: 0.006503

      4922000 -- (-31921.433) [...7 remote chains...] -- 168:13:50

      Average standard deviation of split frequencies: 0.006501

      4923000 -- [-31896.691] [...7 remote chains...] -- 168:11:19

      Average standard deviation of split frequencies: 0.006484

      4924000 -- [-31905.324] [...7 remote chains...] -- 168:08:48

      Average standard deviation of split frequencies: 0.006477

      4925000 -- (-31913.695) [...7 remote chains...] -- 168:06:20

      Average standard deviation of split frequencies: 0.006465

      4926000 -- [-31911.795] [...7 remote chains...] -- 168:03:42

      Average standard deviation of split frequencies: 0.006460

      4927000 -- (-31916.298) [...7 remote chains...] -- 168:01:10

      Average standard deviation of split frequencies: 0.006408

      4928000 -- (-31888.125) [...7 remote chains...] -- 167:58:32

      Average standard deviation of split frequencies: 0.006389

      4929000 -- (-31918.254) [...7 remote chains...] -- 167:56:00

      Average standard deviation of split frequencies: 0.006369

      4930000 -- (-31915.330) [...7 remote chains...] -- 167:53:29

      Average standard deviation of split frequencies: 0.006360

      4931000 -- (-31919.886) [...7 remote chains...] -- 167:50:57

      Average standard deviation of split frequencies: 0.006337

      4932000 -- (-31924.389) [...7 remote chains...] -- 167:48:22

      Average standard deviation of split frequencies: 0.006323

      4933000 -- (-31910.669) [...7 remote chains...] -- 167:45:58

      Average standard deviation of split frequencies: 0.006300

      4934000 -- (-31932.154) [...7 remote chains...] -- 167:43:32

      Average standard deviation of split frequencies: 0.006283

      4935000 -- (-31915.149) [...7 remote chains...] -- 167:40:57

      Average standard deviation of split frequencies: 0.006257

      4936000 -- (-31898.249) [...7 remote chains...] -- 167:38:30

      Average standard deviation of split frequencies: 0.006237

      4937000 -- (-31913.683) [...7 remote chains...] -- 167:36:09

      Average standard deviation of split frequencies: 0.006222

      4938000 -- (-31936.860) [...7 remote chains...] -- 167:33:35

      Average standard deviation of split frequencies: 0.006205

      4939000 -- [-31912.921] [...7 remote chains...] -- 167:31:04

      Average standard deviation of split frequencies: 0.006184

      4940000 -- (-31924.134) [...7 remote chains...] -- 167:28:33

      Average standard deviation of split frequencies: 0.006179

      4941000 -- (-31929.944) [...7 remote chains...] -- 167:25:56

      Average standard deviation of split frequencies: 0.006168

      4942000 -- (-31919.758) [...7 remote chains...] -- 167:23:27

      Average standard deviation of split frequencies: 0.006152

      4943000 -- [-31919.658] [...7 remote chains...] -- 167:20:49

      Average standard deviation of split frequencies: 0.006154

      4944000 -- (-31919.947) [...7 remote chains...] -- 167:18:18

      Average standard deviation of split frequencies: 0.006144

      4945000 -- (-31920.572) [...7 remote chains...] -- 167:15:33

      Average standard deviation of split frequencies: 0.006148

      4946000 -- (-31916.892) [...7 remote chains...] -- 167:12:56

      Average standard deviation of split frequencies: 0.006133

      4947000 -- (-31922.687) [...7 remote chains...] -- 167:10:32

      Average standard deviation of split frequencies: 0.006123

      4948000 -- (-31919.000) [...7 remote chains...] -- 167:08:00

      Average standard deviation of split frequencies: 0.006107

      4949000 -- (-31897.205) [...7 remote chains...] -- 167:05:31

      Average standard deviation of split frequencies: 0.006102

      4950000 -- [-31901.198] [...7 remote chains...] -- 167:03:00

      Average standard deviation of split frequencies: 0.006100

      4951000 -- [-31910.872] [...7 remote chains...] -- 167:00:28

      Average standard deviation of split frequencies: 0.006105

      4952000 -- [-31909.190] [...7 remote chains...] -- 166:57:58

      Average standard deviation of split frequencies: 0.006119

      4953000 -- [-31898.232] [...7 remote chains...] -- 166:55:24

      Average standard deviation of split frequencies: 0.006135

      4954000 -- [-31902.095] [...7 remote chains...] -- 166:52:57

      Average standard deviation of split frequencies: 0.006140

      4955000 -- [-31895.848] [...7 remote chains...] -- 166:50:23

      Average standard deviation of split frequencies: 0.006150

      4956000 -- [-31918.725] [...7 remote chains...] -- 166:47:49

      Average standard deviation of split frequencies: 0.006147

      4957000 -- (-31924.797) [...7 remote chains...] -- 166:45:16

      Average standard deviation of split frequencies: 0.006131

      4958000 -- (-31905.763) [...7 remote chains...] -- 166:42:51

      Average standard deviation of split frequencies: 0.006116

      4959000 -- [-31906.403] [...7 remote chains...] -- 166:40:13

      Average standard deviation of split frequencies: 0.006116

      4960000 -- [-31904.963] [...7 remote chains...] -- 166:37:45

      Average standard deviation of split frequencies: 0.006114

      4961000 -- (-31894.680) [...7 remote chains...] -- 166:35:10

      Average standard deviation of split frequencies: 0.006111

      4962000 -- (-31936.856) [...7 remote chains...] -- 166:32:37

      Average standard deviation of split frequencies: 0.006108

      4963000 -- (-31917.546) [...7 remote chains...] -- 166:30:00

      Average standard deviation of split frequencies: 0.006105

      4964000 -- [-31911.705] [...7 remote chains...] -- 166:27:26

      Average standard deviation of split frequencies: 0.006112

      4965000 -- [-31908.258] [...7 remote chains...] -- 166:24:56

      Average standard deviation of split frequencies: 0.006096

      4966000 -- [-31899.747] [...7 remote chains...] -- 166:22:26

      Average standard deviation of split frequencies: 0.006094

      4967000 -- [-31914.811] [...7 remote chains...] -- 166:19:56

      Average standard deviation of split frequencies: 0.006086

      4968000 -- (-31915.925) [...7 remote chains...] -- 166:17:27

      Average standard deviation of split frequencies: 0.006071

      4969000 -- (-31911.216) [...7 remote chains...] -- 166:14:53

      Average standard deviation of split frequencies: 0.006064

      4970000 -- (-31900.547) [...7 remote chains...] -- 166:12:16

      Average standard deviation of split frequencies: 0.006059

      4971000 -- (-31909.282) [...7 remote chains...] -- 166:09:38

      Average standard deviation of split frequencies: 0.006068

      4972000 -- (-31897.937) [...7 remote chains...] -- 166:06:57

      Average standard deviation of split frequencies: 0.006064

      4973000 -- (-31920.022) [...7 remote chains...] -- 166:04:19

      Average standard deviation of split frequencies: 0.006065

      4974000 -- (-31917.595) [...7 remote chains...] -- 166:01:37

      Average standard deviation of split frequencies: 0.006061

      4975000 -- (-31922.331) [...7 remote chains...] -- 165:58:59

      Average standard deviation of split frequencies: 0.006071

      4976000 -- (-31922.032) [...7 remote chains...] -- 165:56:40

      Average standard deviation of split frequencies: 0.006059

      4977000 -- (-31937.026) [...7 remote chains...] -- 165:54:23

      Average standard deviation of split frequencies: 0.006056

      4978000 -- (-31934.836) [...7 remote chains...] -- 165:51:55

      Average standard deviation of split frequencies: 0.006044

      4979000 -- (-31937.889) [...7 remote chains...] -- 165:49:24

      Average standard deviation of split frequencies: 0.006046

      4980000 -- (-31922.090) [...7 remote chains...] -- 165:46:47

      Average standard deviation of split frequencies: 0.006038

      4981000 -- [-31920.875] [...7 remote chains...] -- 165:44:16

      Average standard deviation of split frequencies: 0.006040

      4982000 -- (-31910.060) [...7 remote chains...] -- 165:41:45

      Average standard deviation of split frequencies: 0.006047

      4983000 -- (-31912.621) [...7 remote chains...] -- 165:39:08

      Average standard deviation of split frequencies: 0.006037

      4984000 -- (-31899.009) [...7 remote chains...] -- 165:36:43

      Average standard deviation of split frequencies: 0.006048

      4985000 -- (-31916.449) [...7 remote chains...] -- 165:34:05

      Average standard deviation of split frequencies: 0.006050

      4986000 -- (-31914.785) [...7 remote chains...] -- 165:31:31

      Average standard deviation of split frequencies: 0.006041

      4987000 -- (-31912.254) [...7 remote chains...] -- 165:29:19

      Average standard deviation of split frequencies: 0.006037

      4988000 -- (-31927.786) [...7 remote chains...] -- 165:26:44

      Average standard deviation of split frequencies: 0.006018

      4989000 -- (-31941.141) [...7 remote chains...] -- 165:24:09

      Average standard deviation of split frequencies: 0.005989

      4990000 -- (-31933.834) [...7 remote chains...] -- 165:21:46

      Average standard deviation of split frequencies: 0.005988

      4991000 -- [-31922.645] [...7 remote chains...] -- 165:19:31

      Average standard deviation of split frequencies: 0.005982

      4992000 -- (-31931.284) [...7 remote chains...] -- 165:17:06

      Average standard deviation of split frequencies: 0.005967

      4993000 -- (-31942.970) [...7 remote chains...] -- 165:14:40

      Average standard deviation of split frequencies: 0.005944

      4994000 -- (-31915.552) [...7 remote chains...] -- 165:12:07

      Average standard deviation of split frequencies: 0.005940

      4995000 -- (-31917.994) [...7 remote chains...] -- 165:09:40

      Average standard deviation of split frequencies: 0.005921

      4996000 -- [-31929.075] [...7 remote chains...] -- 165:07:19

      Average standard deviation of split frequencies: 0.005937

      4997000 -- (-31925.224) [...7 remote chains...] -- 165:05:03

      Average standard deviation of split frequencies: 0.005933

      4998000 -- (-31924.549) [...7 remote chains...] -- 165:02:39

      Average standard deviation of split frequencies: 0.005918

      4999000 -- (-31941.673) [...7 remote chains...] -- 165:00:12

      Average standard deviation of split frequencies: 0.005925

      5000000 -- (-31931.797) [...7 remote chains...] -- 164:57:51

      Average standard deviation of split frequencies: 0.005910

      5001000 -- (-31918.514) [...7 remote chains...] -- 164:55:26

      Average standard deviation of split frequencies: 0.005898

      5002000 -- [-31920.976] [...7 remote chains...] -- 164:53:05

      Average standard deviation of split frequencies: 0.005908

      5003000 -- [-31914.391] [...7 remote chains...] -- 164:50:39

      Average standard deviation of split frequencies: 0.005919

      5004000 -- (-31926.684) [...7 remote chains...] -- 164:48:16

      Average standard deviation of split frequencies: 0.005902

      5005000 -- (-31928.393) [...7 remote chains...] -- 164:45:55

      Average standard deviation of split frequencies: 0.005900

      5006000 -- (-31940.655) [...7 remote chains...] -- 164:43:28

      Average standard deviation of split frequencies: 0.005865

      5007000 -- [-31911.072] [...7 remote chains...] -- 164:41:09

      Average standard deviation of split frequencies: 0.005865

      5008000 -- (-31929.326) [...7 remote chains...] -- 164:38:52

      Average standard deviation of split frequencies: 0.005870

      5009000 -- (-31932.961) [...7 remote chains...] -- 164:36:36

      Average standard deviation of split frequencies: 0.005867

      5010000 -- (-31916.888) [...7 remote chains...] -- 164:34:13

      Average standard deviation of split frequencies: 0.005864

      5011000 -- (-31926.726) [...7 remote chains...] -- 164:32:00

      Average standard deviation of split frequencies: 0.005857

      5012000 -- (-31924.399) [...7 remote chains...] -- 164:29:37

      Average standard deviation of split frequencies: 0.005840

      5013000 -- (-31935.438) [...7 remote chains...] -- 164:27:12

      Average standard deviation of split frequencies: 0.005841

      5014000 -- (-31918.214) [...7 remote chains...] -- 164:24:49

      Average standard deviation of split frequencies: 0.005822

      5015000 -- (-31930.971) [...7 remote chains...] -- 164:22:42

      Average standard deviation of split frequencies: 0.005820

      5016000 -- (-31909.213) [...7 remote chains...] -- 164:20:24

      Average standard deviation of split frequencies: 0.005814

      5017000 -- (-31904.737) [...7 remote chains...] -- 164:17:59

      Average standard deviation of split frequencies: 0.005812

      5018000 -- [-31903.800] [...7 remote chains...] -- 164:15:41

      Average standard deviation of split frequencies: 0.005816

      5019000 -- (-31897.545) [...7 remote chains...] -- 164:13:24

      Average standard deviation of split frequencies: 0.005821

      5020000 -- (-31905.098) [...7 remote chains...] -- 164:11:05

      Average standard deviation of split frequencies: 0.005800

      5021000 -- (-31916.471) [...7 remote chains...] -- 164:08:49

      Average standard deviation of split frequencies: 0.005796

      5022000 -- (-31900.296) [...7 remote chains...] -- 164:06:30

      Average standard deviation of split frequencies: 0.005785

      5023000 -- [-31899.042] [...7 remote chains...] -- 164:04:03

      Average standard deviation of split frequencies: 0.005807

      5024000 -- (-31912.929) [...7 remote chains...] -- 164:01:35

      Average standard deviation of split frequencies: 0.005815

      5025000 -- (-31902.777) [...7 remote chains...] -- 163:59:09

      Average standard deviation of split frequencies: 0.005809

      5026000 -- [-31890.883] [...7 remote chains...] -- 163:56:49

      Average standard deviation of split frequencies: 0.005802

      5027000 -- (-31896.978) [...7 remote chains...] -- 163:54:27

      Average standard deviation of split frequencies: 0.005808

      5028000 -- (-31908.987) [...7 remote chains...] -- 163:52:01

      Average standard deviation of split frequencies: 0.005809

      5029000 -- [-31902.369] [...7 remote chains...] -- 163:49:35

      Average standard deviation of split frequencies: 0.005802

      5030000 -- (-31899.622) [...7 remote chains...] -- 163:47:03

      Average standard deviation of split frequencies: 0.005797

      5031000 -- [-31890.242] [...7 remote chains...] -- 163:44:36

      Average standard deviation of split frequencies: 0.005786

      5032000 -- (-31908.669) [...7 remote chains...] -- 163:42:08

      Average standard deviation of split frequencies: 0.005789

      5033000 -- (-31911.061) [...7 remote chains...] -- 163:39:48

      Average standard deviation of split frequencies: 0.005784

      5034000 -- (-31931.171) [...7 remote chains...] -- 163:37:22

      Average standard deviation of split frequencies: 0.005785

      5035000 -- [-31909.639] [...7 remote chains...] -- 163:34:57

      Average standard deviation of split frequencies: 0.005770

      5036000 -- [-31913.092] [...7 remote chains...] -- 163:32:38

      Average standard deviation of split frequencies: 0.005756

      5037000 -- (-31910.886) [...7 remote chains...] -- 163:30:21

      Average standard deviation of split frequencies: 0.005743

      5038000 -- [-31910.585] [...7 remote chains...] -- 163:28:06

      Average standard deviation of split frequencies: 0.005739

      5039000 -- [-31900.843] [...7 remote chains...] -- 163:25:55

      Average standard deviation of split frequencies: 0.005720

      5040000 -- [-31895.287] [...7 remote chains...] -- 163:23:41

      Average standard deviation of split frequencies: 0.005721

      5041000 -- [-31912.477] [...7 remote chains...] -- 163:21:23

      Average standard deviation of split frequencies: 0.005723

      5042000 -- [-31938.313] [...7 remote chains...] -- 163:19:03

      Average standard deviation of split frequencies: 0.005720

      5043000 -- [-31907.302] [...7 remote chains...] -- 163:16:50

      Average standard deviation of split frequencies: 0.005699

      5044000 -- [-31924.252] [...7 remote chains...] -- 163:14:42

      Average standard deviation of split frequencies: 0.005695

      5045000 -- [-31911.757] [...7 remote chains...] -- 163:12:31

      Average standard deviation of split frequencies: 0.005701

      5046000 -- [-31919.606] [...7 remote chains...] -- 163:10:12

      Average standard deviation of split frequencies: 0.005695

      5047000 -- [-31922.131] [...7 remote chains...] -- 163:07:54

      Average standard deviation of split frequencies: 0.005693

      5048000 -- [-31885.721] [...7 remote chains...] -- 163:05:30

      Average standard deviation of split frequencies: 0.005696

      5049000 -- (-31914.220) [...7 remote chains...] -- 163:03:10

      Average standard deviation of split frequencies: 0.005687

      5050000 -- (-31922.306) [...7 remote chains...] -- 163:00:53

      Average standard deviation of split frequencies: 0.005670

      5051000 -- (-31920.640) [...7 remote chains...] -- 162:58:33

      Average standard deviation of split frequencies: 0.005635

      5052000 -- (-31924.176) [...7 remote chains...] -- 162:56:15

      Average standard deviation of split frequencies: 0.005615

      5053000 -- (-31932.627) [...7 remote chains...] -- 162:53:50

      Average standard deviation of split frequencies: 0.005596

      5054000 -- [-31916.380] [...7 remote chains...] -- 162:51:35

      Average standard deviation of split frequencies: 0.005607

      5055000 -- (-31930.572) [...7 remote chains...] -- 162:49:20

      Average standard deviation of split frequencies: 0.005590

      5056000 -- (-31937.543) [...7 remote chains...] -- 162:47:07

      Average standard deviation of split frequencies: 0.005558

      5057000 -- (-31928.875) [...7 remote chains...] -- 162:44:49

      Average standard deviation of split frequencies: 0.005527

      5058000 -- [-31912.486] [...7 remote chains...] -- 162:42:30

      Average standard deviation of split frequencies: 0.005503

      5059000 -- (-31899.799) [...7 remote chains...] -- 162:40:16

      Average standard deviation of split frequencies: 0.005458

      5060000 -- [-31891.606] [...7 remote chains...] -- 162:37:59

      Average standard deviation of split frequencies: 0.005452

      5061000 -- [-31901.841] [...7 remote chains...] -- 162:35:45

      Average standard deviation of split frequencies: 0.005424

      5062000 -- [-31910.772] [...7 remote chains...] -- 162:33:31

      Average standard deviation of split frequencies: 0.005400

      5063000 -- [-31891.769] [...7 remote chains...] -- 162:31:13

      Average standard deviation of split frequencies: 0.005394

      5064000 -- [-31921.109] [...7 remote chains...] -- 162:29:03

      Average standard deviation of split frequencies: 0.005374

      5065000 -- [-31908.388] [...7 remote chains...] -- 162:26:51

      Average standard deviation of split frequencies: 0.005341

      5066000 -- [-31896.415] [...7 remote chains...] -- 162:24:30

      Average standard deviation of split frequencies: 0.005324

      5067000 -- [-31903.843] [...7 remote chains...] -- 162:22:13

      Average standard deviation of split frequencies: 0.005290

      5068000 -- [-31915.199] [...7 remote chains...] -- 162:19:54

      Average standard deviation of split frequencies: 0.005271

      5069000 -- [-31912.590] [...7 remote chains...] -- 162:17:35

      Average standard deviation of split frequencies: 0.005262

      5070000 -- (-31897.228) [...7 remote chains...] -- 162:15:17

      Average standard deviation of split frequencies: 0.005232

      5071000 -- [-31895.543] [...7 remote chains...] -- 162:13:02

      Average standard deviation of split frequencies: 0.005219

      5072000 -- [-31880.753] [...7 remote chains...] -- 162:10:48

      Average standard deviation of split frequencies: 0.005198

      5073000 -- [-31912.657] [...7 remote chains...] -- 162:08:32

      Average standard deviation of split frequencies: 0.005187

      5074000 -- [-31932.035] [...7 remote chains...] -- 162:06:17

      Average standard deviation of split frequencies: 0.005158

      5075000 -- [-31904.040] [...7 remote chains...] -- 162:04:04

      Average standard deviation of split frequencies: 0.005131

      5076000 -- [-31910.036] [...7 remote chains...] -- 162:01:49

      Average standard deviation of split frequencies: 0.005121

      5077000 -- [-31904.562] [...7 remote chains...] -- 161:59:40

      Average standard deviation of split frequencies: 0.005108

      5078000 -- [-31910.774] [...7 remote chains...] -- 161:57:19

      Average standard deviation of split frequencies: 0.005089

      5079000 -- [-31903.200] [...7 remote chains...] -- 161:55:06

      Average standard deviation of split frequencies: 0.005087

      5080000 -- [-31886.779] [...7 remote chains...] -- 161:52:54

      Average standard deviation of split frequencies: 0.005089

      5081000 -- [-31872.778] [...7 remote chains...] -- 161:50:31

      Average standard deviation of split frequencies: 0.005094

      5082000 -- [-31893.040] [...7 remote chains...] -- 161:48:16

      Average standard deviation of split frequencies: 0.005107

      5083000 -- [-31886.759] [...7 remote chains...] -- 161:46:02

      Average standard deviation of split frequencies: 0.005104

      5084000 -- [-31877.116] [...7 remote chains...] -- 161:43:46

      Average standard deviation of split frequencies: 0.005100

      5085000 -- (-31915.893) [...7 remote chains...] -- 161:41:30

      Average standard deviation of split frequencies: 0.005094

      5086000 -- [-31906.168] [...7 remote chains...] -- 161:39:09

      Average standard deviation of split frequencies: 0.005085

      5087000 -- [-31901.170] [...7 remote chains...] -- 161:36:54

      Average standard deviation of split frequencies: 0.005075

      5088000 -- [-31908.168] [...7 remote chains...] -- 161:34:38

      Average standard deviation of split frequencies: 0.005076

      5089000 -- [-31906.759] [...7 remote chains...] -- 161:32:14

      Average standard deviation of split frequencies: 0.005076

      5090000 -- (-31924.046) [...7 remote chains...] -- 161:29:50

      Average standard deviation of split frequencies: 0.005070

      5091000 -- (-31907.592) [...7 remote chains...] -- 161:27:30

      Average standard deviation of split frequencies: 0.005054

      5092000 -- (-31931.245) [...7 remote chains...] -- 161:25:13

      Average standard deviation of split frequencies: 0.005046

      5093000 -- (-31925.427) [...7 remote chains...] -- 161:22:52

      Average standard deviation of split frequencies: 0.005026

      5094000 -- [-31919.559] [...7 remote chains...] -- 161:20:30

      Average standard deviation of split frequencies: 0.005033

      5095000 -- [-31894.258] [...7 remote chains...] -- 161:18:07

      Average standard deviation of split frequencies: 0.005029

      5096000 -- [-31904.346] [...7 remote chains...] -- 161:15:45

      Average standard deviation of split frequencies: 0.005029

      5097000 -- [-31880.117] [...7 remote chains...] -- 161:13:25

      Average standard deviation of split frequencies: 0.005008

      5098000 -- [-31884.511] [...7 remote chains...] -- 161:11:08

      Average standard deviation of split frequencies: 0.004983

      Analysis stopped because convergence diagnostic hit stop value.

      Analysis completed in 167 hours 37 mins 50 seconds
      Analysis used 603017.77 seconds of CPU time on processor 0
      Likelihood of best state for "cold" chain of run 1 was -31857.59
      Likelihood of best state for "cold" chain of run 2 was -31857.59

      Acceptance rates for the moves in the "cold" chain of run 1:
         With prob.   (last 100)   chain accepted proposals by move
            25.6 %     ( 22 %)     Dirichlet(Revmat{1})
            11.6 %     ( 10 %)     Splitmerge1(Revmat{1})
            18.7 %     ( 19 %)     Splitmerge2(Revmat{1})
            23.2 %     ( 26 %)     Dirichlet(Revmat{2,3})
            26.7 %     ( 23 %)     Slider(Revmat{2,3})
            28.6 %     ( 26 %)     Dirichlet(Omega_pi{1})
            26.2 %     ( 23 %)     Slider(Omega{1})
            17.2 %     ( 27 %)     Dirichlet(Pi{1})
            29.9 %     ( 28 %)     Slider(Pi{1})
            21.1 %     ( 29 %)     Dirichlet(Pi{2,3})
            24.7 %     ( 28 %)     Slider(Pi{2,3})
            25.3 %     ( 25 %)     Multiplier(Alpha{2,3})
            16.6 %     ( 20 %)     Dirichlet(Ratemultiplier{all})
            25.7 %     ( 21 %)     Slider(Ratemultiplier{all})
            11.6 %     ( 10 %)     ExtSPR(Tau{all},V{all})
             6.2 %     (  8 %)     ExtTBR(Tau{all},V{all})
            12.2 %     ( 10 %)     NNI(Tau{all},V{all})
             9.7 %     ( 11 %)     ParsSPR(Tau{all},V{all})
            25.8 %     ( 30 %)     Multiplier(V{all})
            32.4 %     ( 35 %)     Nodeslider(V{all})
            24.8 %     ( 24 %)     TLMultiplier(V{all})

      Acceptance rates for the moves in the "cold" chain of run 2:
         With prob.   (last 100)   chain accepted proposals by move
            25.5 %     ( 22 %)     Dirichlet(Revmat{1})
            11.5 %     ( 12 %)     Splitmerge1(Revmat{1})
            18.6 %     ( 12 %)     Splitmerge2(Revmat{1})
            23.1 %     ( 29 %)     Dirichlet(Revmat{2,3})
            26.7 %     ( 27 %)     Slider(Revmat{2,3})
            29.5 %     ( 19 %)     Dirichlet(Omega_pi{1})
            25.9 %     ( 28 %)     Slider(Omega{1})
            17.7 %     ( 24 %)     Dirichlet(Pi{1})
            30.0 %     ( 25 %)     Slider(Pi{1})
            20.9 %     ( 41 %)     Dirichlet(Pi{2,3})
            24.9 %     ( 24 %)     Slider(Pi{2,3})
            25.3 %     ( 25 %)     Multiplier(Alpha{2,3})
            16.5 %     ( 28 %)     Dirichlet(Ratemultiplier{all})
            25.8 %     ( 26 %)     Slider(Ratemultiplier{all})
            11.6 %     ( 11 %)     ExtSPR(Tau{all},V{all})
             6.1 %     (  4 %)     ExtTBR(Tau{all},V{all})
            12.0 %     ( 14 %)     NNI(Tau{all},V{all})
             9.7 %     ( 12 %)     ParsSPR(Tau{all},V{all})
            25.9 %     ( 31 %)     Multiplier(V{all})
            32.4 %     ( 31 %)     Nodeslider(V{all})
            24.8 %     ( 26 %)     TLMultiplier(V{all})

      Chain swap information for run 1:

                   1       2       3       4 
           ----------------------------------
         1 |            0.27    0.00    0.00 
         2 |  850702            0.00    0.00 
         3 |  849790  849512            0.05 
         4 |  849466  849205  849325         

      Chain swap information for run 2:

                   1       2       3       4 
           ----------------------------------
         1 |            0.27    0.00    0.00 
         2 |  848447            0.00    0.00 
         3 |  851523  849312            0.04 
         4 |  849783  848099  850836         

      Upper diagonal: Proportion of successful state exchanges between chains
      Lower diagonal: Number of attempted state exchanges between chains

      Chain information:

        ID -- Heat 
       -----------
         1 -- 1.00  (cold chain)
         2 -- 0.91 
         3 -- 0.83 
         4 -- 0.77 

      Heat = 1 / (1 + T * (ID - 1))
         (where T = 0.10 is the temperature and ID is the chain number)

      Plotting parameters in file 18S_28S_COI_codon_renamed_modified.nex.run1.p ...
      Found 5098 parameter lines in file "18S_28S_COI_codon_renamed_modified.nex.run1.p"
      Of the 5098 lines, 3825 of them will be summarized (starting at line 1276)
      (Only the last set of lines will be read, in case multiple
      parameter blocks are present in the same file.)

      Rough trace plot of parameter LnL:

   +------------------------------------------------------------+ -31898.610
   |                             *                              |
   |   *   *                                *                   |
   |                *                                           |
   |     *           *      *                                   |
   |               *  *    *        * *                      ** |
   |                           *     *              *          *|
   | *    * *                 *    *   *           *   * *      |
   |           **            *          **** * *  *       *     |
   |* *                  *                      **   **         |
   |    *     *           *                             *       |
   |             *      *                                  **   |
   |                            *                               |
   |                   *                                        |
   |              *                           *                 |
   |         *                    *                             |
   +------+-----+-----+-----+-----+-----+-----+-----+-----+-----+ -31915.863
   ^                                                            ^
   1274000                                                     5098000

      Summarizing parameters in files 18S_28S_COI_codon_renamed_modified.nex.run1.p and 18S_28S_COI_codon_renamed_modified.nex.run2.p
      Writing summary statistics to file 18S_28S_COI_codon_renamed_modified.nex.pstat
      Using relative burnin ('relburnin=yes'), discarding the first 25 % of samples

      Below are rough plots of the generation (x-axis) versus the log   
      probability of observing the data (y-axis). You can use these     
      graphs to determine what the burn in for your analysis should be. 
      When the log probability starts to plateau you may be at station- 
      arity. Sample trees and parameters after the log probability      
      plateaus. Of course, this is not a guarantee that you are at sta- 
      tionarity. Also examine the convergence diagnostics provided by   
      the 'sump' and 'sumt' commands for all the parameters in your     
      model. Remember that the burn in is the number of samples to dis- 
      card. There are a total of ngen / samplefreq samples taken during 
      a MCMC analysis.                                                  

      Overlay plot for both runs:
      (1 = Run number 1; 2 = Run number 2; * = Both runs)

      +------------------------------------------------------------+ -31898.61
      |                             1                              |
      |   1   1                                1          2  2     |
      |         2      1   2  21                                   |
      |     1       2   12      2   2   2  2               2    11 |
      |              21  1    1   1   2111  22    2    1           |
      | 1    121 2             2 1    12 2*    22  2  1   1 1     1|
      |    2   2  11   22       1  2       1111 1 1  1       1     |
      |1 1        22        *     2           2    1*  21*         |
      |    12    1        2  *   2               2         1  ** 2 |
      | 22          1      1       1 2               2            2|
      |2     2            1                           2 2          |
      |   2          1                           1                 |
      |               2              1                             |
      |         1                                               2  |
      |                                                     2      |
      +------+-----+-----+-----+-----+-----+-----+-----+-----+-----+ -31918.43
      ^                                                            ^
      1274000                                                      5098000


      Estimated marginal likelihoods for runs sampled in files
         "18S_28S_COI_codon_renamed_modified.nex.run1.p" and "18S_28S_COI_codon_renamed_modified.nex.run2.p":
         (Use the harmonic mean for Bayes factor comparisons of models)

         (Values are saved to the file 18S_28S_COI_codon_renamed_modified.nex.lstat)

      Run   Arithmetic mean   Harmonic mean
      --------------------------------------
        1     -31872.88        -31963.29
        2     -31870.93        -31956.25
      --------------------------------------
      TOTAL   -31871.49        -31962.60
      --------------------------------------


      Model parameter summaries over the runs sampled in files
         "18S_28S_COI_codon_renamed_modified.nex.run1.p" and "18S_28S_COI_codon_renamed_modified.nex.run2.p":
         Summaries are based on a total of 7650 samples from 2 runs.
         Each run produced 5099 samples of which 3825 samples were included.
         Parameter summaries saved to file "18S_28S_COI_codon_renamed_modified.nex.pstat".

                                                95% HPD Interval
                                              --------------------
      Parameter         Mean      Variance     Lower       Upper       Median    min ESS*  avg ESS    PSRF+ 
      ------------------------------------------------------------------------------------------------------
      TL{all}        20.821098    1.134494   18.825380   22.987710   20.770600    383.76    454.22    1.000
      r(A<->C){1}     0.114027    0.000259    0.081342    0.142911    0.115824   1759.87   2081.26    1.000
      r(A<->G){1}     0.333778    0.000327    0.298335    0.369292    0.333571    723.03    755.11    1.002
      r(A<->T){1}     0.136724    0.000245    0.112267    0.168022    0.134089   1110.65   1699.71    1.000
      r(C<->G){1}     0.135313    0.000307    0.107791    0.170799    0.131697   1781.85   2006.81    1.000
      r(C<->T){1}     0.171590    0.000222    0.141710    0.198712    0.172376    730.30    774.11    1.001
      r(G<->T){1}     0.108568    0.000232    0.078476    0.134670    0.110297   1313.69   1613.67    1.000
      k_revmat{1}     3.981699    0.543527    3.000000    5.000000    4.000000   2420.36   2473.42    1.000
      r(A<->C){2,3}   0.076007    0.000046    0.062691    0.089045    0.075898   2220.94   2292.88    1.000
      r(A<->G){2,3}   0.173244    0.000106    0.152645    0.192532    0.173042   1453.66   1611.13    1.000
      r(A<->T){2,3}   0.111706    0.000071    0.095951    0.128442    0.111498   1609.46   1785.32    1.000
      r(C<->G){2,3}   0.074968    0.000032    0.063698    0.085932    0.074802   1904.46   2162.18    1.001
      r(C<->T){2,3}   0.469460    0.000233    0.439862    0.498897    0.469477   1228.03   1279.99    1.000
      r(G<->T){2,3}   0.094614    0.000043    0.081971    0.107502    0.094495   2045.60   2193.63    1.000
      omega(1){1}     0.006155    0.000002    0.003432    0.009074    0.006057    831.31    845.54    1.002
      omega(2){1}     0.065502    0.000043    0.053166    0.078469    0.065033    551.25    558.42    1.001
      omega(3){1}     0.270147    0.000582    0.225283    0.318993    0.268637    734.56    789.32    1.000
      pi(1){1}        0.397358    0.001726    0.317123    0.479704    0.396497   1510.28   1670.00    1.000
      pi(2){1}        0.419384    0.001615    0.341174    0.498301    0.419251   2104.03   2317.39    1.000
      pi(3){1}        0.183258    0.000933    0.126014    0.244112    0.181875   1816.97   1975.74    1.000
      pi(AAA){1}      0.005446    0.000003    0.002413    0.008893    0.005277    269.97    341.41    1.000
      pi(AAC){1}      0.009094    0.000002    0.006338    0.012223    0.008970    246.20    275.94    1.000
      pi(AAG){1}      0.001488    0.000001    0.000071    0.003369    0.001295    228.84    318.88    1.005
      pi(AAT){1}      0.022503    0.000013    0.015641    0.029420    0.022229    203.73    218.84    1.006
      pi(ACA){1}      0.020388    0.000006    0.015697    0.025080    0.020328    349.30    359.02    1.000
      pi(ACC){1}      0.012236    0.000003    0.008695    0.015850    0.012174    359.75    366.39    1.000
      pi(ACG){1}      0.007013    0.000002    0.004649    0.009395    0.006949    358.28    401.06    1.000
      pi(ACT){1}      0.018240    0.000005    0.013986    0.022735    0.018144    300.62    349.31    1.003
      pi(AGA){1}      0.022783    0.000011    0.017062    0.029620    0.022593    122.51    146.68    1.000
      pi(AGC){1}      0.008103    0.000002    0.005157    0.011183    0.008041    338.49    364.10    1.003
      pi(AGG){1}      0.018064    0.000008    0.012693    0.023506    0.017902     96.37    132.13    1.001
      pi(AGT){1}      0.011818    0.000003    0.008206    0.015431    0.011682    364.37    415.11    1.001
      pi(ATA){1}      0.037952    0.000015    0.030869    0.045745    0.037754    203.59    214.42    1.004
      pi(ATC){1}      0.009120    0.000002    0.006526    0.011808    0.009046    263.06    340.51    1.000
      pi(ATG){1}      0.014898    0.000004    0.011062    0.018748    0.014749    221.09    221.13    1.004
      pi(ATT){1}      0.043791    0.000022    0.035073    0.053114    0.043625    137.11    183.53    1.000
      pi(CAA){1}      0.010177    0.000007    0.005461    0.015262    0.010006    217.14    253.86    1.001
      pi(CAC){1}      0.010716    0.000006    0.006091    0.015720    0.010507    197.85    235.00    1.000
      pi(CAG){1}      0.006407    0.000004    0.002895    0.010627    0.006193    261.09    297.65    1.000
      pi(CAT){1}      0.025606    0.000017    0.017992    0.033942    0.025283    136.48    162.76    1.000
      pi(CCA){1}      0.009296    0.000002    0.006598    0.012360    0.009220    306.22    311.13    1.001
      pi(CCC){1}      0.012561    0.000005    0.008543    0.016863    0.012439    268.22    277.51    1.000
      pi(CCG){1}      0.006050    0.000001    0.004208    0.008142    0.005964    360.71    407.07    1.000
      pi(CCT){1}      0.011324    0.000002    0.008309    0.014315    0.011265    338.45    349.87    1.000
      pi(CGA){1}      0.009866    0.000006    0.005142    0.014575    0.009826    211.82    219.04    1.000
      pi(CGC){1}      0.005285    0.000002    0.002597    0.008375    0.005115    364.36    388.11    1.000
      pi(CGG){1}      0.006039    0.000002    0.003290    0.008934    0.005872    246.67    309.81    1.003
      pi(CGT){1}      0.008890    0.000003    0.005445    0.012339    0.008768    234.19    344.29    1.000
      pi(CTA){1}      0.026759    0.000005    0.022570    0.031122    0.026679    310.99    346.99    1.001
      pi(CTC){1}      0.015248    0.000004    0.011452    0.019019    0.015156    273.13    369.36    1.003
      pi(CTG){1}      0.008533    0.000001    0.006178    0.010785    0.008447    262.69    399.06    1.000
      pi(CTT){1}      0.036700    0.000010    0.030640    0.043120    0.036583    274.99    279.73    1.000
      pi(GAA){1}      0.004679    0.000001    0.002417    0.006881    0.004586    355.32    422.41    1.003
      pi(GAC){1}      0.007891    0.000004    0.004119    0.011974    0.007776    238.38    266.20    1.000
      pi(GAG){1}      0.006774    0.000004    0.003011    0.010801    0.006634    209.58    228.56    1.000
      pi(GAT){1}      0.015743    0.000006    0.011185    0.020557    0.015616    271.61    321.12    1.007
      pi(GCA){1}      0.029291    0.000009    0.023804    0.035017    0.029319    126.24    167.51    1.000
      pi(GCC){1}      0.019574    0.000005    0.015318    0.023988    0.019506    262.63    272.34    1.002
      pi(GCG){1}      0.012099    0.000003    0.008869    0.015256    0.012020    238.43    266.56    1.000
      pi(GCT){1}      0.029775    0.000009    0.023799    0.035350    0.029823    158.16    233.23    1.008
      pi(GGA){1}      0.017676    0.000004    0.014025    0.021516    0.017584    186.41    187.46    1.002
      pi(GGC){1}      0.009184    0.000001    0.006890    0.011542    0.009103    212.04    265.93    1.000
      pi(GGG){1}      0.024753    0.000008    0.019430    0.030565    0.024711    169.37    180.16    1.002
      pi(GGT){1}      0.015228    0.000003    0.011983    0.018537    0.015183    319.89    343.24    1.000
      pi(GTA){1}      0.027061    0.000007    0.022015    0.032758    0.027018    198.32    250.17    1.002
      pi(GTC){1}      0.010620    0.000003    0.007407    0.013578    0.010532    380.86    395.61    1.000
      pi(GTG){1}      0.012055    0.000003    0.008826    0.015268    0.011969    266.59    332.68    1.004
      pi(GTT){1}      0.034018    0.000009    0.028447    0.039871    0.033940    230.68    290.96    1.000
      pi(TAC){1}      0.008682    0.000004    0.005159    0.012433    0.008512    227.47    260.28    1.001
      pi(TAT){1}      0.020613    0.000014    0.013499    0.028116    0.020339    194.24    199.78    1.006
      pi(TCA){1}      0.020718    0.000007    0.015758    0.026155    0.020517    273.77    288.78    1.003
      pi(TCC){1}      0.019390    0.000008    0.014054    0.025274    0.019271    127.53    184.22    1.001
      pi(TCG){1}      0.006238    0.000002    0.003543    0.009298    0.006109    231.10    284.14    1.002
      pi(TCT){1}      0.036887    0.000017    0.028917    0.045145    0.036610    128.96    188.50    1.000
      pi(TGA){1}      0.008424    0.000004    0.004630    0.012792    0.008275    274.13    294.45    1.003
      pi(TGC){1}      0.002217    0.000002    0.000094    0.005105    0.001846    351.48    354.33    1.000
      pi(TGG){1}      0.010191    0.000003    0.006940    0.013838    0.010112    288.70    373.95    1.001
      pi(TGT){1}      0.006484    0.000005    0.002419    0.011140    0.006232    197.07    203.94    1.001
      pi(TTA){1}      0.054807    0.000017    0.046806    0.063072    0.054587    163.06    164.50    1.000
      pi(TTC){1}      0.005459    0.000001    0.003645    0.007435    0.005363    427.47    430.51    1.000
      pi(TTG){1}      0.016261    0.000003    0.012790    0.019801    0.016188    242.22    254.49    1.001
      pi(TTT){1}      0.034812    0.000017    0.027193    0.043356    0.034658    166.12    188.63    1.001
      pi(A){2,3}      0.226489    0.000054    0.212260    0.240557    0.226436   1838.37   1997.90    1.000
      pi(C){2,3}      0.241225    0.000049    0.227267    0.254228    0.241185   1864.21   1989.27    1.000
      pi(G){2,3}      0.303093    0.000064    0.286787    0.318356    0.303155   1964.02   2033.26    1.000
      pi(T){2,3}      0.229193    0.000044    0.216200    0.242190    0.229213   1885.95   2183.14    1.000
      alpha{2,3}      0.262270    0.000147    0.238640    0.286144    0.261852   3083.53   3151.14    1.000
      m{1}            2.117349    0.000041    2.104805    2.129522    2.117570    624.20    662.03    1.001
      m{2}            0.035546    0.000006    0.030708    0.040530    0.035488    702.03    760.95    1.000
      m{3}            0.174245    0.000156    0.149901    0.198246    0.173850    755.42    785.58    1.001
      ------------------------------------------------------------------------------------------------------
      * Convergence diagnostic (ESS = Estimated Sample Size); min and avg values
        correspond to minimal and average ESS among runs. 
        ESS value below 100 may indicate that the parameter is undersampled. 
      + Convergence diagnostic (PSRF = Potential Scale Reduction Factor; Gelman
        and Rubin, 1992) should approach 1.0 as runs converge.


      Model probabilities above 0.050
      Estimates saved to file "18S_28S_COI_codon_renamed_modified.nex.mstat".

                                    Posterior      Standard         Min.           Max.   
      Model                        Probability     Deviation     Probability    Probability
      -------------------------------------------------------------------------------------
      gtrsubmodel{1}[121131]          0.123          0.006          0.119          0.127
      gtrsubmodel{1}[121134]          0.093          0.003          0.091          0.095
      gtrsubmodel{1}[123341]          0.087          0.007          0.082          0.092
      gtrsubmodel{1}[123141]          0.082          0.013          0.073          0.092
      gtrsubmodel{1}[123331]          0.072          0.002          0.070          0.073
      -------------------------------------------------------------------------------------

   Summarizing trees in files "18S_28S_COI_codon_renamed_modified.nex.run1.t" and "18S_28S_COI_codon_renamed_modified.nex.run2.t"
   Using relative burnin ('relburnin=yes'), discarding the first 25 % of sampled trees
   Writing statistics to files 18S_28S_COI_codon_renamed_modified.nex.<parts|tstat|vstat|trprobs|con>
   Examining first file ...
   Found one tree block in file "18S_28S_COI_codon_renamed_modified.nex.run1.t" with 5099 trees in last block
   Expecting the same number of trees in the last tree block of all files

   Tree reading status:

   0      10      20      30      40      50      60      70      80      90     100
   v-------v-------v-------v-------v-------v-------v-------v-------v-------v-------v
   *********************************************************************************

   Read a total of 10198 trees in 2 files (sampling 7650 of them)
      (Each file contained 5099 trees of which 3825 were sampled)
                                                                                   
   General explanation:                                                          
                                                                                   
   In an unrooted tree, a taxon bipartition (split) is specified by removing a   
   branch, thereby dividing the species into those to the left and those to the  
   right of the branch. Here, taxa to one side of the removed branch are denoted 
   '.' and those to the other side are denoted '*'. Specifically, the '.' symbol 
   is used for the taxa on the same side as the outgroup.                        
                                                                                   
   In a rooted or clock tree, the tree is rooted using the model and not by      
   reference to an outgroup. Each bipartition therefore corresponds to a clade,  
   that is, a group that includes all the descendants of a particular branch in  
   the tree.  Taxa that are included in each clade are denoted using '*', and    
   taxa that are not included are denoted using the '.' symbol.                  
                                                                                   
   The output first includes a key to all the bipartitions with frequency larger 
   or equual to (Minpartfreq) in at least one run. Minpartfreq is a parameter to 
   sumt command and currently it is set to 0.10.  This is followed by a table  
   with statistics for the informative bipartitions (those including at least    
   two taxa), sorted from highest to lowest probability. For each bipartition,   
   the table gives the number of times the partition or split was observed in all
   runs (#obs) and the posterior probability of the bipartition (Probab.), which 
   is the same as the split frequency. If several runs are summarized, this is   
   followed by the minimum split frequency (Min(s)), the maximum frequency       
   (Max(s)), and the standard deviation of frequencies (Stddev(s)) across runs.  
   The latter value should approach 0 for all bipartitions as MCMC runs converge.
                                                                                   
   This is followed by a table summarizing branch lengths, node heights (if a    
   clock model was used) and relaxed clock parameters (if a relaxed clock model  
   was used). The mean, variance, and 95 % credible interval are given for each 
   of these parameters. If several runs are summarized, the potential scale      
   reduction factor (PSRF) is also given; it should approach 1 as runs converge. 
   Node heights will take calibration points into account, if such points were   
   used in the analysis.                                                         
                                                                                 
   Note that Stddev may be unreliable if the partition is not present in all     
   runs (the last column indicates the number of runs that sampled the partition 
   if more than one run is summarized). The PSRF is not calculated at all if     
   the partition is not present in all runs.The PSRF is also sensitive to small  
   sample sizes and it should only be considered a rough guide to convergence    
   since some of the assumptions allowing one to interpret it as a true potential
   scale reduction factor are violated in MrBayes.                               
                                                                                 
   List of taxa in bipartitions:                                                 
                                                                                   
      1 -- 561_Misophriopsis
      2 -- 290_Benthomisophria
      3 -- 435_Misophriella
      4 -- D21_Pontostratiotes_sp
      5 -- D15_Pontostratiotes_sp
      6 -- 304_Pontostratiotes_sp
      7 -- 499_Pontostratiotes_sp
      8 -- 303_Pontostratiotes_sp
      9 -- K127_Pontostratiotes_sp
     10 -- K29_Pontostratiotes_abyssalis
     11 -- 576_Andromastax_sp
     12 -- 619_Andromastax_sp
     13 -- K34_Nudivorax_sp
     14 -- 368_Andromastax_sp
     15 -- 411_Andromastax_sp
     16 -- 365_Andromastax_sp
     17 -- 367_Andromastax_sp
     18 -- K93_Pontostratiotes_sp
     19 -- 518_Pontostratiotes_sp
     20 -- K30_Pontostratiotes_sp
     21 -- 300_Pontostratiotes_sp
     22 -- D46_Pontostratiotes_sp
     23 -- D37_Pontostratiotes_sp
     24 -- D25_Pontostratiotes_sp
     25 -- D47_Pontostratiotes_sp
     26 -- 616_Andromastax_sp
     27 -- 313_Pontostratiotes_sp
     28 -- D18_Jamstecia_sp
     29 -- 521_Pontostratiotes_sp
     30 -- K132_Stratiopontotes_sp
     31 -- K33_Stratiopontotes_sp
     32 -- 519_Pontostratiotes_sp
     33 -- 320_Pontostratiotes_sp
     34 -- D35_Pontostratiotes_sp
     35 -- D23_Pontostratiotes_sp
     36 -- D24_Pontostratiotes_sp
     37 -- 612_Siphonis_aureus
     38 -- 562_Cerviniopsis_sp
     39 -- 507_Cerviniopsis_sp
     40 -- 396_Cerviniopsis_longicaudata
     41 -- 510_Cerviniopsis_sp
     42 -- 428_Cerviniella_sp
     43 -- K155_Cerviniella_sp
     44 -- K148_Cerviniella_sp
     45 -- K43_Cerviniella_brodskayae
     46 -- K124_Cerviniella_sp
     47 -- 105_Canuella
     48 -- 106_Canuella
     49 -- 184_longipedia
     50 -- 183_longipedia
     51 -- 301_Andromastax_sp
     52 -- K141_Cerviniella_sp
     53 -- K134_Cerviniella_sp
     54 -- 520_Pontostratiotes_sp
     55 -- 30_Pontostratiotes_fontani
     56 -- 31_Pontostratiotes_fontani
     57 -- K128_Pontostratiotes_sp
     58 -- K163_Nudivorax_sp
     59 -- K159_Jamstecia_sp
     60 -- K125_Jamstecia_sp
     61 -- 373_Aegisthus_sp
     62 -- 371_Aegisthus_sp
     63 -- K31_Pontostratiotes_gladium
     64 -- 517_Pontostratiotes_sp
     65 -- 299_Pontostratiotes_sp
     66 -- D11_Pontostratiotes_sp
     67 -- K137_Stratiopontotes_sp
     68 -- K36_Aegisthidae_gen_nov2
     69 -- 298_Siphonis_ruehlemanni
     70 -- 523_Siphonis_ruehlemanni
     71 -- 505_Cerviniopsis_sp
     72 -- K162_Cerviniopsis_sp
     73 -- 512_Cerviniopsis_sp
     74 -- K154_Cerviniella_brodskayae
     75 -- K130_Cerviniella_sp
     76 -- K129_Cerviniella_sp
     77 -- K83_Cerviniella_sp
     78 -- K28_Cerviniella_lagarderei
     79 -- 331_Aegisthidae_gen_nov1
     80 -- 564_Hase_sp
     81 -- D10_Hase_sp
     82 -- K152_Hase_sp
     83 -- K44_Hase_sp
     84 -- K46_Hase_sp
     85 -- 479_Hase_sp
     86 -- D34_Aegisthus_sp
     87 -- D30_Expansicervinia_sp
     88 -- K158_Expansicervinia_sp
     89 -- D22_Expansicervinia
     90 -- 501_Neocervinia_sp
     91 -- 358_Cervinia_sp
     92 -- 558_Cervinia_sp
     93 -- 432_Cervinia_sp
     94 -- D31_Cervinia_sp
     95 -- 634_Cervinia_sp
     96 -- K80_Cervinia_sp
     97 -- K149_Cervinia_sp
     98 -- 601_Cervinia_sp
     99 -- 575_Cervinia_sp
    100 -- K123_Cervinia_sp
    101 -- K109_Cervinia_sp

   Key to taxon bipartitions (saved to file "18S_28S_COI_codon_renamed_modified.nex.parts"):

    ID -- Partition
   --------------------------------------------------------------------------------
     1 -- .**********************************************************************
     2 -- .*.....................................................................
     3 -- ..*....................................................................
     4 -- ...*...................................................................
     5 -- ....*..................................................................
     6 -- .....*.................................................................
     7 -- ......*................................................................
     8 -- .......*...............................................................
     9 -- ........*..............................................................
    10 -- .........*.............................................................
    11 -- ..........*............................................................
    12 -- ...........*...........................................................
    13 -- ............*..........................................................
    14 -- .............*.........................................................
    15 -- ..............*........................................................
    16 -- ...............*.......................................................
    17 -- ................*......................................................
    18 -- .................*.....................................................
    19 -- ..................*....................................................
    20 -- ...................*...................................................
    21 -- ....................*..................................................
    22 -- .....................*.................................................
    23 -- ......................*................................................
    24 -- .......................*...............................................
    25 -- ........................*..............................................
    26 -- .........................*.............................................
    27 -- ..........................*............................................
    28 -- ...........................*...........................................
    29 -- ............................*..........................................
    30 -- .............................*.........................................
    31 -- ..............................*........................................
    32 -- ...............................*.......................................
    33 -- ................................*......................................
    34 -- .................................*.....................................
    35 -- ..................................*....................................
    36 -- ...................................*...................................
    37 -- ....................................*..................................
    38 -- .....................................*.................................
    39 -- ......................................*................................
    40 -- .......................................*...............................
    41 -- ........................................*..............................
    42 -- .........................................*.............................
    43 -- ..........................................*............................
    44 -- ...........................................*...........................
    45 -- ............................................*..........................
    46 -- .............................................*.........................
    47 -- ..............................................*........................
    48 -- ...............................................*.......................
    49 -- ................................................*......................
    50 -- .................................................*.....................
    51 -- ..................................................*....................
    52 -- ...................................................*...................
    53 -- ....................................................*..................
    54 -- .....................................................*.................
    55 -- ......................................................*................
    56 -- .......................................................*...............
    57 -- ........................................................*..............
    58 -- .........................................................*.............
    59 -- ..........................................................*............
    60 -- ...........................................................*...........
    61 -- ............................................................*..........
    62 -- .............................................................*.........
    63 -- ..............................................................*........
    64 -- ...............................................................*.......
    65 -- ................................................................*......
    66 -- .................................................................*.....
    67 -- ..................................................................*....
    68 -- ...................................................................*...
    69 -- ....................................................................*..
    70 -- .....................................................................*.
    71 -- ......................................................................*
    72 -- .......................................................................
    73 -- .......................................................................
    74 -- .......................................................................
    75 -- .......................................................................
    76 -- .......................................................................
    77 -- .......................................................................
    78 -- .......................................................................
    79 -- .......................................................................
    80 -- .......................................................................
    81 -- .......................................................................
    82 -- .......................................................................
    83 -- .......................................................................
    84 -- .......................................................................
    85 -- .......................................................................
    86 -- .......................................................................
    87 -- .......................................................................
    88 -- .......................................................................
    89 -- .......................................................................
    90 -- .......................................................................
    91 -- .......................................................................
    92 -- .......................................................................
    93 -- .......................................................................
    94 -- .......................................................................
    95 -- .......................................................................
    96 -- .......................................................................
    97 -- .......................................................................
    98 -- .......................................................................
    99 -- .......................................................................
   100 -- .......................................................................
   101 -- .......................................................................
   102 -- .......................................................................
   103 -- ..........................................**...........................
   104 -- .........................................****..........................
   105 -- .......................................................................
   106 -- .........................................*****.........................
   107 -- .......................................................................
   108 -- ..............................................****.....................
   109 -- .....................................**................................
   110 -- .**....................................................................
   111 -- ................................................**.....................
   112 -- .........*....................................................*........
   113 -- .......................................................................
   114 -- .......................................................................
   115 -- ...*******.......********.*.*..*****.................****.....****.....
   116 -- .........*................*...................................**.......
   117 -- ......................................................**...............
   118 -- ...................................................**..................
   119 -- .......................................................................
   120 -- .........................................*****.....**..................
   121 -- ...............................****....................................
   122 -- .......................................................................
   123 -- ...**************************..*****..............*..*************.....
   124 -- .............................*....................................*....
   125 -- .........................................*****.........................
   126 -- ........*...............................................*..............
   127 -- ..............***.................................*....................
   128 -- .....****...............................................*........*.....
   129 -- ....................................*...............................**.
   130 -- ...*******************************************....*********************
   131 -- ...**************************************.........*..******************
   132 -- ...********************************************************************
   133 -- .............................**...................................*....
   134 -- ..........**.............*.............................................
   135 -- ............................................*..........................
   136 -- .......................................................................
   137 -- ............................................................**.........
   138 -- ..............................................**.......................
   139 -- .......................................................................
   140 -- .........................................***...........................
   141 -- ...*..............****.............*.................*..........*......
   142 -- .......................................................................
   143 -- ..........*******........*.*......................*......*****.........
   144 -- .......................................................................
   145 -- .....................................****.............................*
   146 -- ...........................*...............................*...........
   147 -- ....*.................***..............................................
   148 -- .........*....................................................**.......
   149 -- ..........................................**...........................
   150 -- .......................................................................
   151 -- ............*.***.................................*....................
   152 -- .......................................................................
   153 -- .............................**.....*****.........................*****
   154 -- .......................................................................
   155 -- .....*.*...............................................................
   156 -- .....................................***...............................
   157 -- .....***...............................................................
   158 -- ...**............********..........*.................*..........*......
   159 -- ............................................*..........................
   160 -- .......................................................................
   161 -- .........*................*....****...........................**.......
   162 -- ....................................................................**.
   163 -- ....*............*....***..............................................
   164 -- ............*.***..........*......................*........*...........
   165 -- .....***.........................................................*.....
   166 -- .......................................................................
   167 -- ..................****...............................*..........*......
   168 -- ..........................................................*.**.........
   169 -- ....................................*****..........................****
   170 -- ..............**.......................................................
   171 -- .......................................................................
   172 -- ............*****..........*......................*......*.*...........
   173 -- .......................................................................
   174 -- ............*.***..........*......................*......*.*...........
   175 -- ...******........********...*......*.................****.......**.....
   176 -- .............................................*.........................
   177 -- ............................................................**.........
   178 -- ..........**.............*................................*.**.........
   179 -- ......................................................................*
   180 -- ..................*.**...............................*..........*......
   181 -- .......................................................................
   182 -- .................................**....................................
   183 -- ...**************************************.........*..******************
   184 -- ...**............********...*......*.................*..........*......
   185 -- ..................****.............*.................*..........*......
   186 -- .....................................****.............................*
   187 -- ..............**..................................*....................
   188 -- ...**............********...*......*.................***........*......
   189 -- .......................................................................
   190 -- ......................................................................*
   191 -- ....................................*****...........................***
   192 -- ........................................*.............................*
   193 -- ...******........********...*......*.................*..*.......**.....
   194 -- ............................*.........................**...............
   195 -- .....................................****..........................*..*
   196 -- ...............................**......................................
   197 -- ...........*.............*.............................................
   198 -- .......................................................................
   199 -- ...**************************..*****..............*..*************.....
   200 -- .......................................................................
   201 -- .......................................................................
   202 -- ........................................*.............................*
   203 -- .......................................................................
   204 -- .......................................................................
   205 -- .......................................................................
   206 -- ..........*..............*.............................................
   207 -- ................*.................................*....................
   208 -- ..........**...........................................................
   209 -- ....*.................*.*..............................................
   210 -- ....................*...........................................*......
   211 -- .........................................****..........................
   212 -- .........*................*....****...................**......**.......
   213 -- ......................*.*..............................................
   214 -- ....*...................*..............................................
   215 -- ...............................*.**....................................
   216 -- ....................**...............................*..........*......
   217 -- ....................*................................*.................
   218 -- ...*..............****...............................*..........*......
   219 -- ....................**.................................................
   220 -- ..................*.*................................*..........*......
   221 -- .....................................****..............................
   222 -- ...*...............................*...................................
   223 -- ................................***....................................
   224 -- ............*****..........*......................*........*...........
   225 -- ....................**...............................*.................
   226 -- ....................*................................*..........*......
   227 -- .......................................................................
   228 -- ....*..................*...............................................
   229 -- ....*.................*................................................
   230 -- ......................***..............................................
   231 -- ......................**...............................................
   232 -- ....*..................**..............................................
   233 -- .......................................................................
   234 -- ....*.................**...............................................
   235 -- ..............***......................................................
   236 -- .......................**..............................................
   237 -- ............................................................*..........
   238 -- ............*****..........*......................*......*****.........
   239 -- .............................................................*.........
   240 -- ....................**..........................................*......
   241 -- .....................*...............................*.................
   242 -- ..................*.**..........................................*......
   243 -- ..................*.**...............................*.................
   244 -- ...............................**.*....................................
   245 -- ..................*.*...........................................*......
   246 -- .......................................................................
   247 -- ...............................***.....................................
   248 -- .............................**......****.........................*...*
   249 -- ...................*.*.................................................
   250 -- ................................*.*....................................
   --------------------------------------------------------------------------------

    ID -- Partition (continued)
   --------------------------------------------------------------------------------
     1 -- ******************************
     2 -- ..............................
     3 -- ..............................
     4 -- ..............................
     5 -- ..............................
     6 -- ..............................
     7 -- ..............................
     8 -- ..............................
     9 -- ..............................
    10 -- ..............................
    11 -- ..............................
    12 -- ..............................
    13 -- ..............................
    14 -- ..............................
    15 -- ..............................
    16 -- ..............................
    17 -- ..............................
    18 -- ..............................
    19 -- ..............................
    20 -- ..............................
    21 -- ..............................
    22 -- ..............................
    23 -- ..............................
    24 -- ..............................
    25 -- ..............................
    26 -- ..............................
    27 -- ..............................
    28 -- ..............................
    29 -- ..............................
    30 -- ..............................
    31 -- ..............................
    32 -- ..............................
    33 -- ..............................
    34 -- ..............................
    35 -- ..............................
    36 -- ..............................
    37 -- ..............................
    38 -- ..............................
    39 -- ..............................
    40 -- ..............................
    41 -- ..............................
    42 -- ..............................
    43 -- ..............................
    44 -- ..............................
    45 -- ..............................
    46 -- ..............................
    47 -- ..............................
    48 -- ..............................
    49 -- ..............................
    50 -- ..............................
    51 -- ..............................
    52 -- ..............................
    53 -- ..............................
    54 -- ..............................
    55 -- ..............................
    56 -- ..............................
    57 -- ..............................
    58 -- ..............................
    59 -- ..............................
    60 -- ..............................
    61 -- ..............................
    62 -- ..............................
    63 -- ..............................
    64 -- ..............................
    65 -- ..............................
    66 -- ..............................
    67 -- ..............................
    68 -- ..............................
    69 -- ..............................
    70 -- ..............................
    71 -- ..............................
    72 -- *.............................
    73 -- .*............................
    74 -- ..*...........................
    75 -- ...*..........................
    76 -- ....*.........................
    77 -- .....*........................
    78 -- ......*.......................
    79 -- .......*......................
    80 -- ........*.....................
    81 -- .........*....................
    82 -- ..........*...................
    83 -- ...........*..................
    84 -- ............*.................
    85 -- .............*................
    86 -- ..............*...............
    87 -- ...............*..............
    88 -- ................*.............
    89 -- .................*............
    90 -- ..................*...........
    91 -- ...................*..........
    92 -- ....................*.........
    93 -- .....................*........
    94 -- ......................*.......
    95 -- .......................*......
    96 -- ........................*.....
    97 -- .........................*....
    98 -- ..........................*...
    99 -- ...........................*..
   100 -- ............................*.
   101 -- .............................*
   102 -- ..........***.................
   103 -- ......*.......................
   104 -- ..***.*.......................
   105 -- ...............***.*****......
   106 -- ..************................
   107 -- ...............***.***********
   108 -- ..............................
   109 -- ..............................
   110 -- ..............................
   111 -- ..............................
   112 -- ..............................
   113 -- ........................******
   114 -- ...............***************
   115 -- ..............................
   116 -- ..............................
   117 -- ..............................
   118 -- ..............................
   119 -- ...........**.................
   120 -- ..************................
   121 -- ..............................
   122 -- ...................***........
   123 -- ..............*...............
   124 -- ..............................
   125 -- ..*****.......................
   126 -- ..............................
   127 -- ..............................
   128 -- ..............................
   129 -- ..............................
   130 -- ******************************
   131 -- **............****************
   132 -- ******************************
   133 -- ..............................
   134 -- ..............................
   135 -- ..*...........................
   136 -- ...............***............
   137 -- ..............*...............
   138 -- ..............................
   139 -- ........******................
   140 -- ......*.......................
   141 -- ..............................
   142 -- ........................**....
   143 -- ..............*...............
   144 -- ...**.........................
   145 -- **............................
   146 -- ..............................
   147 -- ..............................
   148 -- ..............................
   149 -- ..............................
   150 -- ...............*.*............
   151 -- ..............................
   152 -- ...............***.***........
   153 -- **............................
   154 -- ..........................****
   155 -- ..............................
   156 -- ..............................
   157 -- ..............................
   158 -- ..............................
   159 -- ..***.........................
   160 -- ........**....................
   161 -- ..............................
   162 -- ..............................
   163 -- ..............................
   164 -- ..............................
   165 -- ..............................
   166 -- .......*******................
   167 -- ..............................
   168 -- ..............*...............
   169 -- **............................
   170 -- ..............................
   171 -- ...........................**.
   172 -- ..............................
   173 -- ...............***.****.......
   174 -- ..............................
   175 -- ..............................
   176 -- .....*........................
   177 -- ..............................
   178 -- ..............*...............
   179 -- *.............................
   180 -- ..............................
   181 -- ........**...*................
   182 -- ..............................
   183 -- **............*...............
   184 -- ..............................
   185 -- ..............................
   186 -- *.............................
   187 -- ..............................
   188 -- ..............................
   189 -- ...........................***
   190 -- **............................
   191 -- **............................
   192 -- *.............................
   193 -- ..............................
   194 -- ..............................
   195 -- **............................
   196 -- ..............................
   197 -- ..............................
   198 -- ........*****.................
   199 -- ..............****************
   200 -- **............................
   201 -- ....................**........
   202 -- **............................
   203 -- ..........................***.
   204 -- ...................**.........
   205 -- ...................*.*........
   206 -- ..............................
   207 -- ..............................
   208 -- ..............................
   209 -- ..............................
   210 -- ..............................
   211 -- ..*****.......................
   212 -- ..............................
   213 -- ..............................
   214 -- ..............................
   215 -- ..............................
   216 -- ..............................
   217 -- ..............................
   218 -- ..............................
   219 -- ..............................
   220 -- ..............................
   221 -- ..............................
   222 -- ..............................
   223 -- ..............................
   224 -- ..............................
   225 -- ..............................
   226 -- ..............................
   227 -- ..........................*..*
   228 -- ..............................
   229 -- ..............................
   230 -- ..............................
   231 -- ..............................
   232 -- ..............................
   233 -- ......................**......
   234 -- ..............................
   235 -- ..............................
   236 -- ..............................
   237 -- ..............*...............
   238 -- ..............*...............
   239 -- ..............*...............
   240 -- ..............................
   241 -- ..............................
   242 -- ..............................
   243 -- ..............................
   244 -- ..............................
   245 -- ..............................
   246 -- ............................**
   247 -- ..............................
   248 -- **............................
   249 -- ..............................
   250 -- ..............................
   --------------------------------------------------------------------------------

   Summary statistics for informative taxon bipartitions
      (saved to file "18S_28S_COI_codon_renamed_modified.nex.tstat"):

    ID   #obs    Probab.     Sd(s)+      Min(s)      Max(s)   Nruns 
   -----------------------------------------------------------------
   102  7650    1.000000    0.000000    1.000000    1.000000    2
   103  7650    1.000000    0.000000    1.000000    1.000000    2
   104  7650    1.000000    0.000000    1.000000    1.000000    2
   105  7650    1.000000    0.000000    1.000000    1.000000    2
   106  7650    1.000000    0.000000    1.000000    1.000000    2
   107  7650    1.000000    0.000000    1.000000    1.000000    2
   108  7650    1.000000    0.000000    1.000000    1.000000    2
   109  7650    1.000000    0.000000    1.000000    1.000000    2
   110  7650    1.000000    0.000000    1.000000    1.000000    2
   111  7650    1.000000    0.000000    1.000000    1.000000    2
   112  7650    1.000000    0.000000    1.000000    1.000000    2
   113  7650    1.000000    0.000000    1.000000    1.000000    2
   114  7650    1.000000    0.000000    1.000000    1.000000    2
   115  7650    1.000000    0.000000    1.000000    1.000000    2
   116  7650    1.000000    0.000000    1.000000    1.000000    2
   117  7650    1.000000    0.000000    1.000000    1.000000    2
   118  7650    1.000000    0.000000    1.000000    1.000000    2
   119  7650    1.000000    0.000000    1.000000    1.000000    2
   120  7650    1.000000    0.000000    1.000000    1.000000    2
   121  7650    1.000000    0.000000    1.000000    1.000000    2
   122  7650    1.000000    0.000000    1.000000    1.000000    2
   123  7650    1.000000    0.000000    1.000000    1.000000    2
   124  7650    1.000000    0.000000    1.000000    1.000000    2
   125  7650    1.000000    0.000000    1.000000    1.000000    2
   126  7650    1.000000    0.000000    1.000000    1.000000    2
   127  7650    1.000000    0.000000    1.000000    1.000000    2
   128  7650    1.000000    0.000000    1.000000    1.000000    2
   129  7650    1.000000    0.000000    1.000000    1.000000    2
   130  7650    1.000000    0.000000    1.000000    1.000000    2
   131  7650    1.000000    0.000000    1.000000    1.000000    2
   132  7650    1.000000    0.000000    1.000000    1.000000    2
   133  7650    1.000000    0.000000    1.000000    1.000000    2
   134  7650    1.000000    0.000000    1.000000    1.000000    2
   135  7650    1.000000    0.000000    1.000000    1.000000    2
   136  7650    1.000000    0.000000    1.000000    1.000000    2
   137  7650    1.000000    0.000000    1.000000    1.000000    2
   138  7650    1.000000    0.000000    1.000000    1.000000    2
   139  7650    1.000000    0.000000    1.000000    1.000000    2
   140  7650    1.000000    0.000000    1.000000    1.000000    2
   141  7650    1.000000    0.000000    1.000000    1.000000    2
   142  7650    1.000000    0.000000    1.000000    1.000000    2
   143  7650    1.000000    0.000000    1.000000    1.000000    2
   144  7650    1.000000    0.000000    1.000000    1.000000    2
   145  7650    1.000000    0.000000    1.000000    1.000000    2
   146  7650    1.000000    0.000000    1.000000    1.000000    2
   147  7650    1.000000    0.000000    1.000000    1.000000    2
   148  7648    0.999739    0.000370    0.999477    1.000000    2
   149  7648    0.999739    0.000370    0.999477    1.000000    2
   150  7645    0.999346    0.000185    0.999216    0.999477    2
   151  7643    0.999085    0.000185    0.998954    0.999216    2
   152  7640    0.998693    0.001479    0.997647    0.999739    2
   153  7639    0.998562    0.001294    0.997647    0.999477    2
   154  7637    0.998301    0.000555    0.997908    0.998693    2
   155  7627    0.996993    0.002403    0.995294    0.998693    2
   156  7622    0.996340    0.000000    0.996340    0.996340    2
   157  7619    0.995948    0.000924    0.995294    0.996601    2
   158  7603    0.993856    0.002773    0.991895    0.995817    2
   159  7591    0.992288    0.001294    0.991373    0.993203    2
   160  7585    0.991503    0.001664    0.990327    0.992680    2
   161  7554    0.987451    0.000000    0.987451    0.987451    2
   162  7544    0.986144    0.000739    0.985621    0.986667    2
   163  7471    0.976601    0.000185    0.976471    0.976732    2
   164  7469    0.976340    0.001294    0.975425    0.977255    2
   165  7257    0.948627    0.000924    0.947974    0.949281    2
   166  7228    0.944837    0.002218    0.943268    0.946405    2
   167  6939    0.907059    0.002773    0.905098    0.909020    2
   168  6881    0.899477    0.005731    0.895425    0.903529    2
   169  6629    0.866536    0.026066    0.848105    0.884967    2
   170  6598    0.862484    0.005546    0.858562    0.866405    2
   171  6496    0.849150    0.008873    0.842876    0.855425    2
   172  6299    0.823399    0.015713    0.812288    0.834510    2
   173  5943    0.776863    0.000555    0.776471    0.777255    2
   174  5801    0.758301    0.009058    0.751895    0.764706    2
   175  5512    0.720523    0.006655    0.715817    0.725229    2
   176  5490    0.717647    0.014419    0.707451    0.727843    2
   177  5360    0.700654    0.013680    0.690980    0.710327    2
   178  5314    0.694641    0.003328    0.692288    0.696993    2
   179  5006    0.654379    0.021075    0.639477    0.669281    2
   180  4848    0.633725    0.000370    0.633464    0.633987    2
   181  4722    0.617255    0.017008    0.605229    0.629281    2
   182  4581    0.598824    0.013495    0.589281    0.608366    2
   183  4477    0.585229    0.018302    0.572288    0.598170    2
   184  4443    0.580784    0.003143    0.578562    0.583007    2
   185  4128    0.539608    0.002588    0.537778    0.541438    2
   186  4075    0.532680    0.034200    0.508497    0.556863    2
   187  3887    0.508105    0.009798    0.501176    0.515033    2
   188  3738    0.488627    0.006655    0.483922    0.493333    2
   189  3659    0.478301    0.013495    0.468758    0.487843    2
   190  3542    0.463007    0.036233    0.437386    0.488627    2
   191  3521    0.460261    0.012016    0.451765    0.468758    2
   192  3394    0.443660    0.015159    0.432941    0.454379    2
   193  3311    0.432810    0.010907    0.425098    0.440523    2
   194  3202    0.418562    0.002958    0.416471    0.420654    2
   195  3134    0.409673    0.001479    0.408627    0.410719    2
   196  3112    0.406797    0.009243    0.400261    0.413333    2
   197  2982    0.389804    0.000370    0.389542    0.390065    2
   198  2909    0.380261    0.016453    0.368627    0.391895    2
   199  2871    0.375294    0.017932    0.362614    0.387974    2
   200  2635    0.344444    0.021629    0.329150    0.359739    2
   201  2630    0.343791    0.007025    0.338824    0.348758    2
   202  2564    0.335163    0.026620    0.316340    0.353987    2
   203  2550    0.333333    0.014050    0.323399    0.343268    2
   204  2533    0.331111    0.000555    0.330719    0.331503    2
   205  2487    0.325098    0.007579    0.319739    0.330458    2
   206  2436    0.318431    0.004806    0.315033    0.321830    2
   207  2431    0.317778    0.013495    0.308235    0.327320    2
   208  2232    0.291765    0.005176    0.288105    0.295425    2
   209  2095    0.273856    0.008319    0.267974    0.279739    2
   210  2085    0.272549    0.002034    0.271111    0.273987    2
   211  1968    0.257255    0.012571    0.248366    0.266144    2
   212  1965    0.256863    0.012016    0.248366    0.265359    2
   213  1911    0.249804    0.007210    0.244706    0.254902    2
   214  1910    0.249673    0.011831    0.241307    0.258039    2
   215  1889    0.246928    0.011277    0.238954    0.254902    2
   216  1889    0.246928    0.000185    0.246797    0.247059    2
   217  1858    0.242876    0.014419    0.232680    0.253072    2
   218  1777    0.232288    0.001294    0.231373    0.233203    2
   219  1775    0.232026    0.009428    0.225359    0.238693    2
   220  1699    0.222092    0.005731    0.218039    0.226144    2
   221  1689    0.220784    0.010168    0.213595    0.227974    2
   222  1653    0.216078    0.003882    0.213333    0.218824    2
   223  1623    0.212157    0.011277    0.204183    0.220131    2
   224  1555    0.203268    0.011646    0.195033    0.211503    2
   225  1528    0.199739    0.001849    0.198431    0.201046    2
   226  1514    0.197908    0.000370    0.197647    0.198170    2
   227  1440    0.188235    0.000370    0.187974    0.188497    2
   228  1417    0.185229    0.004991    0.181699    0.188758    2
   229  1394    0.182222    0.000000    0.182222    0.182222    2
   230  1387    0.181307    0.005731    0.177255    0.185359    2
   231  1372    0.179346    0.003328    0.176993    0.181699    2
   232  1369    0.178954    0.007210    0.173856    0.184052    2
   233  1340    0.175163    0.005176    0.171503    0.178824    2
   234  1252    0.163660    0.007395    0.158431    0.168889    2
   235  1250    0.163399    0.000739    0.162876    0.163922    2
   236  1193    0.155948    0.005361    0.152157    0.159739    2
   237  1152    0.150588    0.007395    0.145359    0.155817    2
   238  1141    0.149150    0.000555    0.148758    0.149542    2
   239  1138    0.148758    0.006285    0.144314    0.153203    2
   240  1104    0.144314    0.005916    0.140131    0.148497    2
   241  1066    0.139346    0.005916    0.135163    0.143529    2
   242  1023    0.133725    0.003512    0.131242    0.136209    2
   243  1003    0.131111    0.000185    0.130980    0.131242    2
   244   999    0.130588    0.002034    0.129150    0.132026    2
   245   901    0.117778    0.001664    0.116601    0.118954    2
   246   897    0.117255    0.003882    0.114510    0.120000    2
   247   891    0.116471    0.006840    0.111634    0.121307    2
   248   788    0.103007    0.015159    0.092288    0.113725    2
   249   786    0.102745    0.004067    0.099869    0.105621    2
   250   748    0.097778    0.008134    0.092026    0.103529    2
   -----------------------------------------------------------------
   + Convergence diagnostic (standard deviation of split frequencies)
     should approach 0.0 as runs converge.


   Summary statistics for branch and node parameters
      (saved to file "18S_28S_COI_codon_renamed_modified.nex.vstat"):

                                                 95% HPD Interval
                                               --------------------
   Parameter            Mean       Variance     Lower       Upper       Median     PSRF+  Nruns
   --------------------------------------------------------------------------------------------
   length{all}[1]      0.392570    0.003279    0.281591    0.502501    0.389915    1.002    2
   length{all}[2]      0.458222    0.003497    0.346810    0.572987    0.456299    1.002    2
   length{all}[3]      0.517611    0.004039    0.403969    0.644709    0.512946    1.001    2
   length{all}[4]      0.040001    0.000065    0.025235    0.056229    0.039340    1.005    2
   length{all}[5]      0.001176    0.000001    0.000000    0.003490    0.000813    1.000    2
   length{all}[6]      0.002173    0.000002    0.000000    0.005221    0.001843    1.000    2
   length{all}[7]      0.130965    0.000241    0.100680    0.161310    0.129864    1.001    2
   length{all}[8]      0.001214    0.000002    0.000000    0.003675    0.000825    1.000    2
   length{all}[9]      0.010309    0.000101    0.000003    0.030231    0.007343    1.001    2
   length{all}[10]     0.033351    0.000427    0.001799    0.073271    0.029776    1.000    2
   length{all}[11]     0.004818    0.000009    0.000199    0.010503    0.004312    1.000    2
   length{all}[12]     0.001892    0.000004    0.000000    0.005701    0.001303    1.000    2
   length{all}[13]     0.107342    0.000358    0.073899    0.147972    0.106339    1.000    2
   length{all}[14]     0.184523    0.000663    0.135769    0.236734    0.183573    1.000    2
   length{all}[15]     0.005422    0.000007    0.000746    0.010464    0.005097    1.000    2
   length{all}[16]     0.001200    0.000001    0.000000    0.003702    0.000827    1.001    2
   length{all}[17]     0.009547    0.000017    0.002253    0.017660    0.008978    1.000    2
   length{all}[18]     0.310537    0.001583    0.240908    0.396084    0.307802    1.000    2
   length{all}[19]     0.003197    0.000006    0.000003    0.007772    0.002643    1.000    2
   length{all}[20]     0.003231    0.000005    0.000000    0.007679    0.002800    1.000    2
   length{all}[21]     0.011726    0.000069    0.000002    0.027230    0.010290    1.000    2
   length{all}[22]     0.050109    0.000306    0.020365    0.085475    0.047988    1.000    2
   length{all}[23]     0.001159    0.000001    0.000000    0.003483    0.000808    1.000    2
   length{all}[24]     0.001166    0.000001    0.000000    0.003539    0.000814    1.000    2
   length{all}[25]     0.003171    0.000004    0.000221    0.006969    0.002783    1.000    2
   length{all}[26]     0.009903    0.000016    0.003058    0.018175    0.009326    1.000    2
   length{all}[27]     0.162614    0.000607    0.116725    0.213862    0.160625    1.001    2
   length{all}[28]     0.047087    0.000575    0.007470    0.095388    0.043472    1.000    2
   length{all}[29]     0.160578    0.000678    0.109302    0.211347    0.159613    1.001    2
   length{all}[30]     0.011872    0.000134    0.000003    0.035435    0.008397    1.002    2
   length{all}[31]     0.195644    0.000984    0.139084    0.262014    0.194049    1.000    2
   length{all}[32]     0.001616    0.000002    0.000000    0.004574    0.001211    1.001    2
   length{all}[33]     0.001922    0.000003    0.000000    0.005526    0.001388    1.000    2
   length{all}[34]     0.002542    0.000004    0.000000    0.006524    0.002059    1.000    2
   length{all}[35]     0.003457    0.000004    0.000360    0.007538    0.003084    1.000    2
   length{all}[36]     0.021377    0.000039    0.010317    0.034837    0.020787    1.002    2
   length{all}[37]     0.035730    0.001149    0.000004    0.104550    0.025364    1.000    2
   length{all}[38]     0.001859    0.000003    0.000000    0.005323    0.001358    1.002    2
   length{all}[39]     0.002442    0.000004    0.000001    0.006268    0.001963    1.000    2
   length{all}[40]     0.180197    0.003056    0.073182    0.287887    0.175605    1.003    2
   length{all}[41]     0.157022    0.008919    0.007189    0.338567    0.139573    1.000    2
   length{all}[42]     0.105757    0.000490    0.064119    0.149593    0.104227    1.000    2
   length{all}[43]     0.001266    0.000002    0.000000    0.003933    0.000856    1.002    2
   length{all}[44]     0.001239    0.000001    0.000000    0.003661    0.000872    1.000    2
   length{all}[45]     0.031859    0.000190    0.009613    0.060624    0.030124    1.000    2
   length{all}[46]     0.131276    0.001019    0.071011    0.194877    0.131638    1.000    2
   length{all}[47]     0.007278    0.000014    0.000407    0.014296    0.006844    1.000    2
   length{all}[48]     0.004971    0.000011    0.000001    0.011135    0.004483    1.000    2
   length{all}[49]     0.502755    0.005521    0.370160    0.652684    0.496066    1.002    2
   length{all}[50]     0.182965    0.001326    0.117032    0.256620    0.181261    1.000    2
   length{all}[51]     0.004145    0.000005    0.000584    0.008536    0.003715    1.000    2
   length{all}[52]     0.056467    0.000611    0.014020    0.106608    0.052768    1.000    2
   length{all}[53]     0.115342    0.002135    0.035240    0.207359    0.110251    1.000    2
   length{all}[54]     0.017659    0.000103    0.001863    0.036916    0.015635    1.001    2
   length{all}[55]     0.005442    0.000031    0.000000    0.016546    0.003673    1.000    2
   length{all}[56]     0.005428    0.000030    0.000000    0.016779    0.003681    1.001    2
   length{all}[57]     0.005761    0.000034    0.000002    0.017411    0.004011    1.000    2
   length{all}[58]     0.035911    0.000228    0.009698    0.064329    0.033852    1.002    2
   length{all}[59]     0.100545    0.000647    0.054898    0.152508    0.098758    1.000    2
   length{all}[60]     0.010224    0.000077    0.000005    0.027877    0.007882    1.000    2
   length{all}[61]     0.006357    0.000039    0.000000    0.019061    0.004534    1.001    2
   length{all}[62]     0.005665    0.000031    0.000001    0.016672    0.003989    1.000    2
   length{all}[63]     0.016803    0.000232    0.000006    0.046552    0.012575    1.000    2
   length{all}[64]     0.084242    0.000660    0.034665    0.131858    0.081641    1.002    2
   length{all}[65]     0.005433    0.000030    0.000002    0.016108    0.003765    1.000    2
   length{all}[66]     0.079577    0.000511    0.038712    0.125087    0.077157    1.001    2
   length{all}[67]     0.005643    0.000032    0.000001    0.016841    0.003941    1.000    2
   length{all}[68]     0.378451    0.003627    0.263672    0.498448    0.374811    1.000    2
   length{all}[69]     0.048001    0.001106    0.000164    0.110974    0.040946    1.000    2
   length{all}[70]     0.021378    0.000478    0.000003    0.065063    0.014856    1.000    2
   length{all}[71]     0.118173    0.001213    0.056710    0.190103    0.114432    1.000    2
   length{all}[72]     0.141007    0.002711    0.037749    0.235921    0.142174    1.000    2
   length{all}[73]     0.683126    0.015279    0.443766    0.927864    0.677642    1.000    2
   length{all}[74]     0.005529    0.000030    0.000001    0.016549    0.003883    1.000    2
   length{all}[75]     0.134285    0.001032    0.072574    0.197286    0.132291    1.000    2
   length{all}[76]     0.017342    0.000122    0.000456    0.038790    0.015294    1.000    2
   length{all}[77]     0.021405    0.000452    0.000004    0.063240    0.015042    1.000    2
   length{all}[78]     0.054938    0.000410    0.020921    0.097173    0.052469    1.000    2
   length{all}[79]     0.378648    0.003186    0.270955    0.490945    0.376844    1.001    2
   length{all}[80]     0.033735    0.000208    0.009315    0.062083    0.031808    1.000    2
   length{all}[81]     0.012435    0.000076    0.000280    0.029701    0.010600    1.000    2
   length{all}[82]     0.013275    0.000097    0.000012    0.032583    0.011075    1.000    2
   length{all}[83]     0.030163    0.000191    0.007454    0.056662    0.027986    1.001    2
   length{all}[84]     0.047256    0.000279    0.017738    0.080873    0.045066    1.000    2
   length{all}[85]     0.177203    0.001716    0.097804    0.255522    0.174317    1.000    2
   length{all}[86]     0.368821    0.003335    0.262543    0.486599    0.365120    1.000    2
   length{all}[87]     0.133310    0.001009    0.074288    0.197887    0.130624    1.000    2
   length{all}[88]     0.024618    0.000178    0.003810    0.051017    0.022635    1.000    2
   length{all}[89]     0.008810    0.000068    0.000001    0.025885    0.006414    1.000    2
   length{all}[90]     0.235042    0.002675    0.139966    0.341187    0.230891    1.000    2
   length{all}[91]     0.005351    0.000028    0.000007    0.015982    0.003700    1.000    2
   length{all}[92]     0.005309    0.000028    0.000000    0.015726    0.003672    1.000    2
   length{all}[93]     0.005412    0.000029    0.000001    0.016126    0.003766    1.000    2
   length{all}[94]     0.165929    0.001329    0.094964    0.235698    0.162909    1.000    2
   length{all}[95]     0.084706    0.000660    0.037885    0.134812    0.082309    1.000    2
   length{all}[96]     0.017115    0.000300    0.000003    0.052135    0.011810    1.000    2
   length{all}[97]     0.050031    0.000925    0.002800    0.111277    0.044600    1.000    2
   length{all}[98]     0.027344    0.000234    0.000117    0.055608    0.025439    1.000    2
   length{all}[99]     0.005962    0.000036    0.000003    0.017734    0.004245    1.000    2
   length{all}[100]    0.018704    0.000171    0.000202    0.044675    0.015949    1.000    2
   length{all}[101]    0.034582    0.000599    0.000793    0.082292    0.028904    1.000    2
   length{all}[102]    0.103565    0.000898    0.051745    0.164674    0.101047    1.001    2
   length{all}[103]    0.131144    0.000935    0.073072    0.192025    0.130795    1.000    2
   length{all}[104]    0.083832    0.000526    0.042695    0.130393    0.082255    1.000    2
   length{all}[105]    0.089235    0.000758    0.038781    0.144395    0.086526    1.000    2
   length{all}[106]    0.087453    0.000705    0.037297    0.138027    0.084695    1.001    2
   length{all}[107]    0.140142    0.001324    0.070913    0.209965    0.138209    1.000    2
   length{all}[108]    0.306474    0.003934    0.184098    0.424928    0.303394    1.000    2
   length{all}[109]    0.666396    0.008144    0.488434    0.846339    0.665015    1.000    2
   length{all}[110]    0.153163    0.001651    0.078031    0.231488    0.151333    1.001    2
   length{all}[111]    0.391463    0.004713    0.264957    0.529107    0.389077    1.000    2
   length{all}[112]    0.069916    0.000508    0.025183    0.112905    0.068669    1.001    2
   length{all}[113]    0.092734    0.000852    0.041342    0.154307    0.090449    1.000    2
   length{all}[114]    0.097609    0.001109    0.036512    0.163193    0.095176    1.000    2
   length{all}[115]    0.039720    0.000173    0.016663    0.066538    0.038566    1.000    2
   length{all}[116]    0.096867    0.000473    0.055992    0.139435    0.095945    1.000    2
   length{all}[117]    0.100572    0.000714    0.053890    0.156160    0.097651    1.000    2
   length{all}[118]    0.455605    0.004706    0.329744    0.592107    0.450988    1.000    2
   length{all}[119]    0.099302    0.000600    0.054818    0.148963    0.096902    1.001    2
   length{all}[120]    0.195311    0.001574    0.121310    0.273007    0.193075    1.000    2
   length{all}[121]    0.257681    0.001013    0.195757    0.319929    0.255737    1.000    2
   length{all}[122]    0.080577    0.000709    0.030839    0.131564    0.077953    1.000    2
   length{all}[123]    0.062730    0.000359    0.027358    0.100174    0.061462    1.001    2
   length{all}[124]    0.142120    0.000850    0.088017    0.202775    0.140420    1.001    2
   length{all}[125]    0.115686    0.000808    0.062228    0.171780    0.113308    1.000    2
   length{all}[126]    0.141430    0.000567    0.096266    0.189685    0.139965    1.001    2
   length{all}[127]    0.145860    0.000431    0.106044    0.187376    0.144993    1.000    2
   length{all}[128]    0.143909    0.000547    0.100201    0.189931    0.142522    1.000    2
   length{all}[129]    0.603251    0.006072    0.453195    0.762423    0.600600    1.000    2
   length{all}[130]    0.272641    0.002711    0.177027    0.378209    0.269396    1.000    2
   length{all}[131]    0.255138    0.001931    0.173724    0.340061    0.252404    1.000    2
   length{all}[132]    0.286451    0.002956    0.180235    0.389601    0.283426    1.000    2
   length{all}[133]    0.210780    0.001495    0.134740    0.287482    0.210383    1.000    2
   length{all}[134]    0.159038    0.000698    0.108660    0.209486    0.157769    1.001    2
   length{all}[135]    0.148747    0.000673    0.099501    0.200988    0.147915    1.001    2
   length{all}[136]    0.200143    0.001628    0.122456    0.279107    0.197068    1.001    2
   length{all}[137]    0.165519    0.001160    0.104175    0.235990    0.161997    1.000    2
   length{all}[138]    1.852908    0.027661    1.529867    2.175946    1.843797    1.000    2
   length{all}[139]    0.219928    0.001963    0.139072    0.306826    0.216682    1.000    2
   length{all}[140]    0.068165    0.000350    0.032241    0.104515    0.066659    1.000    2
   length{all}[141]    0.209057    0.000742    0.159279    0.264893    0.207081    1.001    2
   length{all}[142]    0.123923    0.001517    0.053919    0.206164    0.122748    1.000    2
   length{all}[143]    0.049001    0.000280    0.017676    0.081590    0.047578    1.000    2
   length{all}[144]    0.100756    0.000698    0.051670    0.153082    0.099165    1.000    2
   length{all}[145]    0.471531    0.006856    0.316918    0.631894    0.467981    1.000    2
   length{all}[146]    0.218711    0.001152    0.154809    0.286671    0.218199    1.000    2
   length{all}[147]    0.142784    0.000656    0.095288    0.192765    0.141443    1.000    2
   length{all}[148]    0.065644    0.000461    0.024567    0.106645    0.063983    1.000    2
   length{all}[149]    0.055556    0.000601    0.009767    0.102367    0.053511    1.000    2
   length{all}[150]    0.028952    0.000221    0.003620    0.057667    0.026391    1.000    2
   length{all}[151]    0.040729    0.000222    0.013098    0.070214    0.039459    1.000    2
   length{all}[152]    0.075046    0.000643    0.031310    0.126172    0.072239    1.001    2
   length{all}[153]    0.055208    0.000417    0.018578    0.094910    0.053531    1.000    2
   length{all}[154]    0.101935    0.001490    0.025858    0.175251    0.102052    1.000    2
   length{all}[155]    0.008291    0.000015    0.001174    0.015667    0.007707    1.000    2
   length{all}[156]    0.227434    0.004212    0.099592    0.354328    0.223484    1.000    2
   length{all}[157]    0.054055    0.000702    0.004764    0.102683    0.052573    1.000    2
   length{all}[158]    0.052514    0.000322    0.018883    0.086975    0.051334    1.002    2
   length{all}[159]    0.031176    0.000213    0.005379    0.059359    0.029296    1.000    2
   length{all}[160]    0.038418    0.000345    0.004589    0.074453    0.036464    1.000    2
   length{all}[161]    0.045037    0.000306    0.011591    0.078319    0.043782    1.000    2
   length{all}[162]    0.072973    0.001619    0.009271    0.152270    0.066294    1.000    2
   length{all}[163]    0.066148    0.000469    0.024429    0.108376    0.064893    1.002    2
   length{all}[164]    0.028134    0.000178    0.003951    0.053620    0.026556    1.001    2
   length{all}[165]    0.046969    0.000621    0.001310    0.091182    0.044901    1.002    2
   length{all}[166]    0.082381    0.000975    0.027911    0.147111    0.079375    1.000    2
   length{all}[167]    0.005218    0.000009    0.000561    0.011049    0.004712    1.000    2
   length{all}[168]    0.028037    0.000217    0.004668    0.058306    0.025902    1.000    2
   length{all}[169]    0.041116    0.000333    0.009281    0.077062    0.038687    1.001    2
   length{all}[170]    0.002417    0.000003    0.000010    0.005751    0.002057    1.000    2
   length{all}[171]    0.042881    0.000609    0.000185    0.088082    0.040706    1.000    2
   length{all}[172]    0.036107    0.000272    0.003539    0.066802    0.035195    1.000    2
   length{all}[173]    0.030728    0.000340    0.000605    0.064724    0.027832    1.000    2
   length{all}[174]    0.022990    0.000145    0.002245    0.046496    0.021426    1.000    2
   length{all}[175]    0.050737    0.000485    0.001233    0.088159    0.051301    1.001    2
   length{all}[176]    0.041263    0.000649    0.000292    0.088848    0.037030    1.000    2
   length{all}[177]    0.011274    0.000083    0.000022    0.028474    0.009120    1.000    2
   length{all}[178]    0.022837    0.000190    0.000893    0.049411    0.020603    1.000    2
   length{all}[179]    0.159104    0.005052    0.035882    0.305574    0.149439    1.004    2
   length{all}[180]    0.004729    0.000011    0.000002    0.010960    0.004106    1.000    2
   length{all}[181]    0.038773    0.000318    0.007788    0.074697    0.036431    1.000    2
   length{all}[182]    0.003188    0.000005    0.000000    0.007627    0.002722    1.000    2
   length{all}[183]    0.029573    0.000239    0.002757    0.059950    0.027797    1.000    2
   length{all}[184]    0.049583    0.000264    0.019321    0.082285    0.048210    1.001    2
   length{all}[185]    0.003027    0.000005    0.000004    0.007410    0.002509    1.000    2
   length{all}[186]    0.102382    0.001866    0.026464    0.187429    0.098545    1.000    2
   length{all}[187]    0.002941    0.000007    0.000000    0.007853    0.002264    1.000    2
   length{all}[188]    0.039311    0.000270    0.008116    0.073270    0.038629    1.000    2
   length{all}[189]    0.037715    0.000638    0.000003    0.085078    0.034010    1.000    2
   length{all}[190]    0.154446    0.004070    0.041316    0.284559    0.148203    1.001    2
   length{all}[191]    0.046222    0.000763    0.000141    0.097101    0.042273    1.003    2
   length{all}[192]    0.223057    0.005056    0.089074    0.363249    0.222803    1.000    2
   length{all}[193]    0.052207    0.000441    0.010861    0.093607    0.051529    1.000    2
   length{all}[194]    0.036278    0.000307    0.006263    0.069676    0.033656    1.000    2
   length{all}[195]    0.052688    0.000993    0.000344    0.111005    0.048332    1.002    2
   length{all}[196]    0.002252    0.000004    0.000000    0.006116    0.001756    1.000    2
   length{all}[197]    0.002217    0.000004    0.000000    0.006330    0.001611    1.000    2
   length{all}[198]    0.059568    0.000742    0.010567    0.111173    0.057259    1.000    2
   length{all}[199]    0.024492    0.000187    0.001067    0.050418    0.022408    1.001    2
   length{all}[200]    0.087545    0.001365    0.017987    0.157330    0.083379    1.000    2
   length{all}[201]    0.005478    0.000032    0.000001    0.016740    0.003707    1.000    2
   length{all}[202]    0.218416    0.004950    0.080367    0.359552    0.220137    1.000    2
   length{all}[203]    0.040690    0.001080    0.000012    0.105940    0.033009    1.000    2
   length{all}[204]    0.005219    0.000029    0.000002    0.015860    0.003544    1.000    2
   length{all}[205]    0.005133    0.000029    0.000000    0.015828    0.003454    1.000    2
   length{all}[206]    0.001891    0.000004    0.000002    0.005719    0.001288    1.000    2
   length{all}[207]    0.002021    0.000003    0.000000    0.005553    0.001599    1.000    2
   length{all}[208]    0.001681    0.000003    0.000001    0.005002    0.001178    1.000    2
   length{all}[209]    0.001492    0.000002    0.000001    0.004521    0.001061    1.000    2
   length{all}[210]    0.009939    0.000053    0.000012    0.023831    0.008485    1.000    2
   length{all}[211]    0.021570    0.000216    0.000586    0.050367    0.018351    1.001    2
   length{all}[212]    0.023637    0.000205    0.000737    0.049711    0.021472    1.000    2
   length{all}[213]    0.001496    0.000002    0.000001    0.004309    0.001109    1.002    2
   length{all}[214]    0.001480    0.000002    0.000000    0.004294    0.001063    1.000    2
   length{all}[215]    0.001817    0.000003    0.000000    0.005183    0.001338    1.000    2
   length{all}[216]    0.007887    0.000045    0.000005    0.021721    0.006013    1.000    2
   length{all}[217]    0.009612    0.000052    0.000054    0.023191    0.008121    1.001    2
   length{all}[218]    0.003650    0.000009    0.000001    0.009319    0.002878    0.999    2
   length{all}[219]    0.010418    0.000055    0.000058    0.023819    0.009206    1.000    2
   length{all}[220]    0.005214    0.000013    0.000007    0.011753    0.004656    1.000    2
   length{all}[221]    0.223103    0.008953    0.025035    0.386153    0.220353    1.000    2
   length{all}[222]    0.004287    0.000016    0.000007    0.012059    0.003201    1.000    2
   length{all}[223]    0.001543    0.000002    0.000000    0.004434    0.001120    0.999    2
   length{all}[224]    0.029644    0.000266    0.000107    0.057252    0.028305    0.999    2
   length{all}[225]    0.009426    0.000050    0.000009    0.023187    0.008065    1.000    2
   length{all}[226]    0.008845    0.000047    0.000019    0.021816    0.007418    1.000    2
   length{all}[227]    0.017827    0.000200    0.000001    0.044656    0.014406    1.003    2
   length{all}[228]    0.001198    0.000001    0.000000    0.003599    0.000822    1.000    2
   length{all}[229]    0.001161    0.000001    0.000000    0.003455    0.000780    1.000    2
   length{all}[230]    0.001223    0.000002    0.000002    0.003610    0.000845    1.002    2
   length{all}[231]    0.001186    0.000001    0.000000    0.003418    0.000861    0.999    2
   length{all}[232]    0.001184    0.000001    0.000000    0.003381    0.000855    0.999    2
   length{all}[233]    0.025459    0.000324    0.000114    0.061139    0.022397    1.000    2
   length{all}[234]    0.001255    0.000002    0.000001    0.003689    0.000866    1.000    2
   length{all}[235]    0.001286    0.000002    0.000000    0.003712    0.000911    0.999    2
   length{all}[236]    0.001163    0.000001    0.000001    0.003474    0.000779    1.000    2
   length{all}[237]    0.005968    0.000036    0.000004    0.018170    0.004285    1.001    2
   length{all}[238]    0.027801    0.000279    0.000070    0.056080    0.026642    0.999    2
   length{all}[239]    0.005567    0.000029    0.000004    0.016747    0.003887    1.000    2
   length{all}[240]    0.008602    0.000042    0.000008    0.020717    0.007226    1.001    2
   length{all}[241]    0.007834    0.000062    0.000015    0.023867    0.005280    1.004    2
   length{all}[242]    0.004078    0.000009    0.000022    0.009710    0.003537    0.999    2
   length{all}[243]    0.004146    0.000009    0.000004    0.009715    0.003744    0.999    2
   length{all}[244]    0.001570    0.000002    0.000002    0.004647    0.001148    1.002    2
   length{all}[245]    0.004754    0.000011    0.000001    0.010904    0.004196    1.003    2
   length{all}[246]    0.015367    0.000182    0.000035    0.041619    0.011754    0.999    2
   length{all}[247]    0.001480    0.000002    0.000009    0.004479    0.001070    1.000    2
   length{all}[248]    0.064390    0.000654    0.019779    0.116556    0.062507    0.999    2
   length{all}[249]    0.002741    0.000005    0.000007    0.006928    0.002175    0.999    2
   length{all}[250]    0.001550    0.000002    0.000009    0.004443    0.001107    1.002    2
   --------------------------------------------------------------------------------------------
   + Convergence diagnostic (PSRF = Potential Scale Reduction Factor; Gelman
     and Rubin, 1992) should approach 1.0 as runs converge. NA is reported when
     deviation of parameter values within all runs is 0 or when a parameter
     value (a branch length, for instance) is not sampled in all runs.


   Summary statistics for partitions with frequency >= 0.10 in at least one run:
       Average standard deviation of split frequencies = 0.004983
       Maximum standard deviation of split frequencies = 0.036233
       Average PSRF for parameter values (excluding NA and >10.0) = 1.000
       Maximum PSRF for parameter values = 1.005


   Clade credibility values:

   Subtree rooted at node 150:

                                        /--------------------- D21_Pontostrati~ (4)
                                        |                                          
                                        |               /----- 518_Pontostrat~ (19)
                                        |               |                          
                                        |               |----- 300_Pontostrat~ (21)
                                        |               |                          
                                   /-100+         /--63-+----- D46_Pontostrat~ (22)
                                   |    |         |     |                          
                                   |    |         |     |----- 520_Pontostrat~ (54)
                                   |    |    /-91-+     |                          
                                   |    |    |    |     \----- 299_Pontostrat~ (65)
                                   |    |    |    |                                
                                   |    \-54-+    \----------- K30_Pontostrat~ (20)
                                   |         |                                     
                             /--99-+         \---------------- D24_Pontostrat~ (36)
                             |     |                                               
                             |     |                    /----- D15_Pontostrati~ (5)
                             |     |                    |                          
                             |     |                    |----- D37_Pontostrat~ (23)
                             |     |              /-100-+                          
                        /-58-+     |              |     |----- D25_Pontostrat~ (24)
                        |    |     |              |     |                          
                        |    |     \------98------+     \----- D47_Pontostrat~ (25)
                        |    |                    |                                
                        |    |                    \----------- K93_Pontostrat~ (18)
                        |    |                                                     
                        |    \-------------------------------- 521_Pontostrat~ (29)
                        |                                                          
                        |                               /----- 304_Pontostrati~ (6)
                        |                         /-100-+                          
                        |                         |     \----- 303_Pontostrati~ (8)
                   /-72-+                    /-100+                                
                   |    |                    |    \----------- 499_Pontostrati~ (7)
                   |    |               /-95-+                                     
                   |    |               |    \---------------- D11_Pontostrat~ (66)
                   |    |------100------+                                          
                   |    |               |               /----- K127_Pontostrat~ (9)
                   |    |               \------100------+                          
                   |    |                               \----- K128_Pontostra~ (57)
                   |    |                                                          
                   |    |                               /----- 30_Pontostrati~ (55)
                   |    \--------------100--------------+                          
              /-100+                                    \----- 31_Pontostrati~ (56)
              |    |                                                               
              |    |                                    /----- K29_Pontostrat~ (10)
              |    |                              /-100-+                          
              |    |                              |     \----- K31_Pontostrat~ (63)
              |    |                         /-100+                                
              |    |                         |    \----------- 517_Pontostrat~ (64)
              |    |                    /-100+                                     
              |    |                    |    \---------------- 313_Pontostrat~ (27)
              |    |                    |                                          
              |    \---------99---------+         /----------- 519_Pontostrat~ (32)
              |                         |         |                                
              |                         |         |----------- 320_Pontostrat~ (33)
              |                         \---100---+                                
              |                                   |     /----- D35_Pontostrat~ (34)
              |                                   \--60-+                          
              |                                         \----- D23_Pontostrat~ (35)
              |                                                                    
        /-100-+                                         /----- 576_Andromasta~ (11)
        |     |                                         |                          
        |     |                         /------100------+----- 619_Andromasta~ (12)
        |     |                         |               |                          
        |     |                         |               \----- 616_Andromasta~ (26)
        |     |                         |                                          
        |     |    /---------69---------+    /---------------- K159_Jamstecia~ (59)
        |     |    |                    |    |                                     
        |     |    |                    |    |          /----- 373_Aegisthus_~ (61)
        |     |    |                    \-90-+    /--70-+                          
        |     |    |                         |    |     \----- 371_Aegisthus_~ (62)
        |     |    |                         \-100+                                
        |     |    |                              \----------- D34_Aegisthus_~ (86)
        |     |    |                                                               
        |     |    |                    /--------------------- K34_Nudivorax_~ (13)
        |     |    |                    |                                          
        |     |    |                    |               /----- 411_Andromasta~ (15)
        |     \-100+                    |         /--86-+                          
        |          |               /-100+         |     \----- 365_Andromasta~ (16)
        |          |               |    |    /-51-+                                
        |          |               |    |    |    \----------- 301_Andromasta~ (51)
   --59-+          |               |    \-100+                                     
        |          |         /--98-+         \---------------- 367_Andromasta~ (17)
        |          |         |     |                                               
        |          |         |     |                    /----- D18_Jamstecia_~ (28)
        |          |    /-76-+     \---------100--------+                          
        |          |    |    |                          \----- K125_Jamstecia~ (60)
        |          |    |    |                                                     
        |          \-82-+    \-------------------------------- K163_Nudivorax~ (58)
        |               |                                                          
        |               \------------------------------------- 368_Andromasta~ (14)
        |                                                                          
        |                                               /----- K132_Stratiopo~ (30)
        |                                         /-100-+                          
        |                                         |     \----- K137_Stratiopo~ (67)
        |                    /---------100--------+                                
        |                    |                    \----------- K33_Stratiopon~ (31)
        |                    |                                                     
        |                    |                    /----------- 612_Siphonis_a~ (37)
        |                    |                    |                                
        |                    |     /------100-----+     /----- 298_Siphonis_r~ (69)
        |                    |     |              \--99-+                          
        \---------100--------+     |                    \----- 523_Siphonis_r~ (70)
                             |     |                                               
                             |     |                    /----- 562_Cerviniops~ (38)
                             |     |              /-100-+                          
                             |     |              |     \----- 507_Cerviniops~ (39)
                             |     |         /-100+                                
                             |     |         |    \----------- 396_Cerviniops~ (40)
                             \--87-+         |                                     
                                   |    /-53-+---------------- 510_Cerviniops~ (41)
                                   |    |    |                                     
                                   |    |    |          /----- 505_Cerviniops~ (71)
                                   |-100+    \----65----+                          
                                   |    |               \----- K162_Cerviniop~ (72)
                                   |    |                                          
                                   |    \--------------------- 512_Cerviniops~ (73)
                                   |                                               
                                   \-------------------------- K36_Aegisthida~ (68)
                                                                                   
   Root part of tree:

   /---------------------------------------------------------- 561_Misophriops~ (1)
   |                                                                               
   |                                                    /----- 290_Benthomisop~ (2)
   |-------------------------100------------------------+                          
   |                                                    \----- 435_Misophriella (3)
   |                                                                               
   |               /------------------------------------------ (150)
   |               |                                                               
   |               |                                    /----- D30_Expansicer~ (87)
   |               |                              /-100-+                          
   |               |                              |     \----- D22_Expansicer~ (89)
   |               |                         /-100+                                
   |               |                         |    \----------- K158_Expansice~ (88)
   |               |                         |                                     
   |               |                    /-100+          /----- 358_Cervinia_sp (91)
   |               |                    |    |          |                          
   |               |                    |    \----100---+----- 558_Cervinia_sp (92)
   |               |               /-78-+               |                          
   |          /-100+               |    |               \----- 432_Cervinia_sp (93)
   |          |    |               |    |                                          
   |          |    |         /-100-+    \--------------------- D31_Cervinia_sp (94)
   |          |    |         |     |                                               
   |          |    |         |     \-------------------------- 634_Cervinia_sp (95)
   |          |    |         |                                                     
   |          |    |    /-100+                          /----- K80_Cervinia_sp (96)
   |          |    |    |    |               /----100---+                          
   |          |    |    |    |               |          \----- K149_Cervinia_~ (97)
   |          |    |    |    |               |                                     
   |          |    |    |    \------100------+    /----------- 601_Cervinia_sp (98)
   |          |    |    |                    |    |                                
   |          |    \-100+                    |    |     /----- 575_Cervinia_sp (99)
   +          |         |                    \-100+--85-+                          
   |          |         |                         |     \----- K123_Cervinia~ (100)
   |          |         |                         |                                
   |          |         |                         \----------- K109_Cervinia~ (110)
   |          |         |                                                          
   |          |         \------------------------------------- 501_Neocervini~ (90)
   |          |                                                                    
   |          |                              /---------------- 428_Cerviniell~ (42)
   |          |                              |                                     
   |          |                              |          /----- K155_Cerviniel~ (43)
   |          |                         /-100+    /-100-+                          
   |    /-100-+                         |    |    |     \----- K148_Cerviniel~ (44)
   |    |     |                         |    \-100+                                
   |    |     |                         |         \----------- K28_Cerviniell~ (78)
   |    |     |                    /-100+                                          
   |    |     |                    |    |               /----- K43_Cerviniell~ (45)
   |    |     |                    |    |         /-100-+                          
   |    |     |                    |    |         |     \----- K154_Cerviniel~ (74)
   |    |     |                    |    \----99---+                                
   |    |     |              /-100-+              |     /----- K130_Cerviniel~ (75)
   |    |     |              |     |              \-100-+                          
   |    |     |              |     |                    \----- K129_Cerviniel~ (76)
   |    |     |              |     |                                               
   |    |     |              |     |                    /----- K124_Cerviniel~ (46)
   |    |     |              |     \---------72---------+                          
   |    |     |         /-100+                          \----- K83_Cerviniell~ (77)
   |    |     |         |    |                                                     
   |    |     |         |    |          /--------------------- 331_Aegisthida~ (79)
   |    |     |         |    |          |                                          
   |    |     |         |    |          |               /----- 564_Hase_sp (80)
   \-100+     |         |    |          |         /--99-+                          
        |     |         |    \----94----+         |     \----- D10_Hase_sp (81)
        |     |         |               |    /-62-+                                
        |     |         |               |    |    \----------- 479_Hase_sp (85)
        |     \---100---+               |    |                                     
        |               |               \-100+    /----------- K152_Hase_sp (82)
        |               |                    |    |                                
        |               |                    \-100+     /----- K44_Hase_sp (83)
        |               |                         \-100-+                          
        |               |                               \----- K46_Hase_sp (84)
        |               |                                                          
        |               |                               /----- K141_Cerviniel~ (52)
        |               \--------------100--------------+                          
        |                                               \----- K134_Cerviniel~ (53)
        |                                                                          
        |                                               /----- 105_Canuella (47)
        |                                         /-100-+                          
        |                                         |     \----- 106_Canuella (48)
        \-------------------100-------------------+                                
                                                  |     /----- 184_longipedia (49)
                                                  \-100-+                          
                                                        \----- 183_longipedia (50)
                                                                                   

   Phylogram (based on average branch lengths):

   /--------- 561_Misophriops~ (1)
   |                                                                               
   |   /----------- 290_Benthomisop~ (2)
   |---+                                                                           
   |   \------------ 435_Misophriella (3)
   |                                                                               
   |                              /- D21_Pontostrati~ (4)
   |                              |                                                
   |                              |/ 518_Pontostrat~ (19)
   |                              ||                                               
   |                              || 300_Pontostrat~ (21)
   |                              ||                                               
   |                         /----+|- D46_Pontostrat~ (22)
   |                         |    ||                                               
   |                         |    || 520_Pontostrat~ (54)
   |                         |    |+                                               
   |                         |    || 299_Pontostrat~ (65)
   |                         |    ||                                               
   |                         |    |\ K30_Pontostrat~ (20)
   |                         |    |                                                
   |                        /+    \- D24_Pontostrat~ (36)
   |                        ||                                                     
   |                        ||    / D15_Pontostrati~ (5)
   |                        ||    |                                                
   |                        ||    | D37_Pontostrat~ (23)
   |                        || /--+                                                
   |                       /+| |  | D25_Pontostrat~ (24)
   |                       ||| |  |                                                
   |                       ||\-+  \ D47_Pontostrat~ (25)
   |                       ||  |                                                   
   |                       ||  \------- K93_Pontostrat~ (18)
   |                       ||                                                      
   |                       |\---- 521_Pontostrat~ (29)
   |                       |                                                       
   |                       |     / 304_Pontostrati~ (6)
   |                       |     |                                                 
   |                       |     | 303_Pontostrati~ (8)
   |                      /+    /+                                                 
   |                      ||    |\--- 499_Pontostrati~ (7)
   |                      ||  /-+                                                  
   |                      ||  | \- D11_Pontostrat~ (66)
   |                      ||--+                                                    
   |                      ||  |   / K127_Pontostrat~ (9)
   |                      ||  \---+                                                
   |                      ||      \ K128_Pontostra~ (57)
   |                      ||                                                       
   |                      || / 30_Pontostrati~ (55)
   |                      |\-+                                                     
   |                     /+  \ 31_Pontostrati~ (56)
   |                     ||                                                        
   |                     ||     /- K29_Pontostrat~ (10)
   |                     ||    /+                                                  
   |                     ||    |\- K31_Pontostrat~ (63)
   |                     ||  /-+                                                   
   |                     ||  | \-- 517_Pontostrat~ (64)
   |                     ||/-+                                                     
   |                     ||| \---- 313_Pontostrat~ (27)
   |                     |||                                                       
   |                     |\+     / 519_Pontostrat~ (32)
   |                     | |     |                                                 
   |                     | |     | 320_Pontostrat~ (33)
   |                     | \-----+                                                 
   |                     |       | D35_Pontostrat~ (34)
   |                     |       |                                                 
   |                     |       \ D23_Pontostrat~ (35)
   |                     |                                                         
   |                   /-+    / 576_Andromasta~ (11)
   |                   | |    |                                                    
   |                   | |/---+ 619_Andromasta~ (12)
   |                   | ||   |                                                    
   |                   | ||   \- 616_Andromasta~ (26)
   |                   | ||                                                        
   |                   | ||/-- K159_Jamstecia~ (59)
   |                   | |||                                                       
   |                   | |||   / 373_Aegisthus_~ (61)
   |                   | ||+   |                                                   
   |                   | |||   | 371_Aegisthus_~ (62)
   |                   | ||\---+                                                   
   |                   | ||    \--------- D34_Aegisthus_~ (86)
   |                   | ||                                                        
   |                   | ||  /--- K34_Nudivorax_~ (13)
   |                   | ||  |                                                     
   |                   | ||  |   / 411_Andromasta~ (15)
   |                   | \+  |   |                                                 
   |                   |  | /+   | 365_Andromasta~ (16)
   |                   |  | ||  /+                                                 
   |                   |  | ||  |\ 301_Andromasta~ (51)
   +                   |  | |\--+                                                  
   |                   |  |/+   \- 367_Andromasta~ (17)
   |                   |  |||                                                      
   |                   |  |||    /- D18_Jamstecia_~ (28)
   |                   |  ||\----+                                                 
   |                   |  ||     \ K125_Jamstecia~ (60)
   |                   |  ||                                                       
   |                   |  \+- K163_Nudivorax~ (58)
   |                   |   |                                                       
   |                   |   \---- 368_Andromasta~ (14)
   |                   |                                                           
   |                   |         / K132_Stratiopo~ (30)
   |                   |      /--+                                                 
   |                   |      |  \ K137_Stratiopo~ (67)
   |                   | /----+                                                    
   |                   | |    \---- K33_Stratiopon~ (31)
   |                   | |                                                         
   |                   | |              /- 612_Siphonis_a~ (37)
   |                   | |              |                                          
   |                   | |/-------------+ /- 298_Siphonis_r~ (69)
   |                   | ||             \-+                                        
   |                   |-+|               \ 523_Siphonis_r~ (70)
   |                   | ||                                                        
   |                   | ||                                  / 562_Cerviniops~ (38)
   |                   | ||                  /---------------+                     
   |                   | ||                  |               \ 507_Cerviniops~ (39)
   |                   | ||            /-----+                                     
   |                   | ||            |     \---- 396_Cerviniops~ (40)
   |                   | \+            |                                           
   |                   |  |          /-+---- 510_Cerviniops~ (41)
   |                   |  |          | |                                           
   |            /------+  |          | |   /--- 505_Cerviniops~ (71)
   |            |      |  |----------+ \---+                                       
   |            |      |  |          |     \--- K162_Cerviniop~ (72)
   |            |      |  |          |                                             
   |            |      |  |          \---------------- 512_Cerviniops~ (73)
   |            |      |  |                                                        
   |            |      |  \--------- K36_Aegisthida~ (68)
   |            |      |                                                           
   |            |      |              /--- D30_Expansicer~ (87)
   |            |      |              |                                            
   |            |      |              | D22_Expansicer~ (89)
   |            |      |         /----+                                            
   |            |      |         |    \ K158_Expansice~ (88)
   |            |      |         |                                                 
   |            |      |       /-+ / 358_Cervinia_sp (91)
   |            |      |       | | |                                               
   |            |      |       | \-+ 558_Cervinia_sp (92)
   |            |      |      /+   |                                               
   |            |      |      ||   \ 432_Cervinia_sp (93)
   |            |      |      ||                                                   
   |            |      |    /-+\---- D31_Cervinia_sp (94)
   |            |      |    | |                                                    
   |            |      |    | \-- 634_Cervinia_sp (95)
   |            |      |    |                                                      
   |            |      | /--+    /- K80_Cervinia_sp (96)
   |            |      | |  | /--+                                                 
   |            |      | |  | |  \-- K149_Cervinia_~ (97)
   |            |      | |  | |                                                    
   |            |      | |  \-+  /- 601_Cervinia_sp (98)
   |            |      | |    |  |                                                 
   |            |      \-+    |  |/ 575_Cervinia_sp (99)
   |            |        |    \--++                                                
   |            |        |       |\ K123_Cervinia~ (100)
   |      /-----+        |       |                                                 
   |      |     |        |       \- K109_Cervinia~ (110)
   |      |     |        |                                                         
   |      |     |        \------ 501_Neocervini~ (90)
   |      |     |                                                                  
   |      |     |             /-- 428_Cerviniell~ (42)
   |      |     |             |                                                    
   |      |     |             |   / K155_Cerviniel~ (43)
   |      |     |           /-+  /+                                                
   |      |     |           | |  |\ K148_Cerviniel~ (44)
   |      |     |           | \--+                                                 
   |      |     |           |    \- K28_Cerviniell~ (78)
   |      |     |         /-+                                                      
   |      |     |         | |   /- K43_Cerviniell~ (45)
   |      |     |         | |/--+                                                  
   |      |     |         | ||  \ K154_Cerviniel~ (74)
   |      |     |         | \+                                                     
   |      |     |      /--+  | /--- K130_Cerviniel~ (75)
   |      |     |      |  |  \-+                                                   
   |      |     |      |  |    \ K129_Cerviniel~ (76)
   |      |     |      |  |                                                        
   |      |     |      |  |/--- K124_Cerviniel~ (46)
   |      |     |      |  \+                                                       
   \------+     |    /-+   \ K83_Cerviniell~ (77)
          |     |    | |                                                           
          |     |    | | /--------- 331_Aegisthida~ (79)
          |     |    | | |                                                         
          |     |    | | |      /- 564_Hase_sp (80)
          |     |    | | |     /+                                                  
          |     |    | \-+     |\ D10_Hase_sp (81)
          |     |    |   |    /+                                                   
          |     |    |   |    |\----- 479_Hase_sp (85)
          |     \----+   |    |                                                    
          |          |   \----+  / K152_Hase_sp (82)
          |          |        |  |                                                 
          |          |        \--+ /- K44_Hase_sp (83)
          |          |           \-+                                               
          |          |             \- K46_Hase_sp (84)
          |          |                                                             
          |          |          /- K141_Cerviniel~ (52)
          |          \----------+                                                  
          |                     \--- K134_Cerviniel~ (53)
          |                                                                        
          |                                                   / 105_Canuella (47)
          |      /--------------------------------------------+                    
          |      |                                            \ 106_Canuella (48)
          \------+                                                                 
                 |         /------------ 184_longipedia (49)
                 \---------+                                                       
                           \---- 183_longipedia (50)
                                                                                   
   |-----------| 0.500 expected changes per site

   Calculating tree probabilities...

   Credible sets of trees (7650 trees sampled):
      50 % credible set contains 3825 trees
      90 % credible set contains 6886 trees
      95 % credible set contains 7268 trees
      99 % credible set contains 7574 trees

   Logging to file is already off
   Terminating log output
   Exiting mrbayes block
   Deleting previously defined characters
   Deleting previously defined taxa
   Quitting program
